# Supplementary material for: Genetic risk of osteoarthritis operates during human skeletogenesis
Source: Hum Mol Genet. 2022 Oct 9;32(13):2124–38. doi: 10.1093/hmg/ddac251 (PMC10281754; doi:10.1093/hmg/ddac251)
Supplement: Supplementary_Tables_S1-S3_ddac251 [file supplementary_tables_s1-s3_ddac251.xlsx]

## Sheet: Table S1
Supplementary Table S1. Statistical summary of DNAm measured at the 39 CpGs in aged cartilage (AC), foetal cartilage (FC), and foetal limb (FL) tissues
CpG	AC Mean	AC SD	AC N	FC Mean	FC SD	FC N	FL Mean	FL SD	FL N
Locus 1, CpG 1	83.8152	6.65298	92	81.9768	8.90035	69	93.3889	0.849837	18
Locus 1, CpG 2	83.1075	5.62644	93	69.2182	12.2542	66	77.3158	8.02982	19
Locus 1, CpG 3	60.2742	5.75615	93	44.2203	11.0741	69	58.3421	8.96142	19
Locus 1, CpG 4	71.8804	7.97364	92	50.9586	12.1846	70	60.2895	6.80954	19
Locus 1, CpG 5	71.733	16.6838	88	48.4141	12.9586	71	55.1316	12.001	19
Locus 1, CpG 6	23.4263	12.1725	95	18.9071	11.3003	70	23.4474	10.765	19
Locus 1, CpG 7	52.1485	10.2785	101	28.9764	12.6997	72	30.4211	7.59434	19
Locus 1, CpG 8	52.467	7.57144	91	27.5861	9.29556	72	23.8421	7.98967	19
Locus 2, CpG 1	57.1368	10.7514	118	36.2735	9.69454	72	38.5294	9.45957	17
Locus 2, CpG 2	67.9543	8.55107	119	47.5493	9.24638	73	48.8611	8.39434	18
Locus 2, CpG 3	64.5539	10.2099	119	44.1623	9.98419	74	44.8611	9.74046	18
Locus 3, CpG 1	82.6447	5.01984	76	78.8562	7.49489	66	77.25	7.77676	18
Locus 3, CpG 2	89.7566	2.50399	76	86.9841	4.9882	68	85.6667	4.72478	18
Locus 3, CpG 3	89.8092	4.03482	76	86.016	6.297	72	80.7188	6.71558	16
Locus 3, CpG 4	90.7254	5.5206	71	91.0505	5.85076	66	92.2647	4.86415	17
Locus 3, CpG 5	84.0548	6.25586	73	83.6448	5.94221	71	83.2812	4.56789	16
Locus 3, CpG 6	84.2329	4.32859	73	86.7362	4.94541	72	88.0263	4.18819	19
Locus 4, CpG 1	80.3097	9.44847	120	81.1889	8.90702	75	93.6842	2.53974	19
Locus 4, CpG 10	35.6629	17.4217	116	72.0569	7.58215	72	88.9474	4.09571	19
Locus 4, CpG 11	35.312	16.6747	106	72.2847	4.16277	73	83.0789	2.81496	19
Locus 4, CpG 12	34.2738	20.9118	110	64.9151	13.8047	69	76.7105	14.7689	19
Locus 4, CpG 2	75.7728	7.9143	104	81.7476	4.35437	72	87.5789	1.53897	19
Locus 4, CpG 3	60.9139	14.164	115	81.4195	8.92418	72	94.2632	2.55152	19
Locus 4, CpG 4	49.7787	16.5489	109	62.5252	13.2777	71	81.1316	3.67364	19
Locus 4, CpG 5	48.9852	13.494	100	93.3448	5.02313	66	76.0556	3.19875	18
Locus 4, CpG 6	92.4572	7.26394	115	82.6544	9.23798	60	96.2368	2.44591	19
Locus 4, CpG 7	73.7278	10.3426	98	59.9994	11.2658	72	88.8125	3.56312	16
Locus 4, CpG 8	95.8998	4.84167	98	96.7518	4.06981	64	98.3056	1.97141	18
Locus 4, CpG 9	29.2159	15.7367	114	56.4199	12.4486	70	80.5	5.33578	18
Locus 5, CpG 1	42.7031	7.98883	107	37.6585	5.77904	54	43.626	6.343	15
Locus 5, CpG 2	55.7699	8.43291	107	49.4905	6.6484	57	54.3912	7.82769	16
Locus 6, CpG 1	74.8915	7.35901	117	77.5478	6.60707	72	80.2059	3.36368	17
Locus 6, CpG 2	86.2068	3.70404	122	87.3613	3.55209	69	85.4688	2.42534	16
Locus 7, CpG 1	66.2136	5.83709	103	52.4398	11.2358	63	61.7816	5.00003	19
Locus 7, CpG 2	2.55474	3.05806	137	2.53986	1.74573	73	4.05263	1.67411	19
Locus 7, CpG 3	3.66906	3.61336	139	4.045	2.77282	72	5.63158	2.31446	19
Locus 7, CpG 4	3.27381	3.44709	126	3.46508	2.15794	65	2.46235	1.12645	17
Locus 7, CpG 5	76.7962	9.30693	130	73.3092	8.77415	65	70.0311	9.47368	19
Locus 7, CpG 6	82.9795	2.71242	73	81.6985	2.36287	68	87.3421	1.16729	19

## Sheet: Table S2
Supplementary Table S2. Multiple comparison teting of differential DNAm between the investiagted tissue types at each CpG. AC, aged cartilage; FC, foetal cartilage; FL, foetal limb.
Tukey's multiple comparisons test	AC vs. FC Predicted (LS) mean diff.	AC vs. FC 95.00% CI of diff.	AC vs. FCBelow threshold?	AC vs. FC Summary	AC vs. FC Adjusted P Value	AC vs. FL Predicted (LS) mean diff.	AC vs. FL 95.00% CI of diff.	AC vs. FL Below threshold?	AC vs. FL Summary	AC vs. FL Adjusted P Value	FC vs. FL Predicted (LS) mean diff.	FC vs. FL 95.00% CI of diff.	FC vs. FL Below threshold?	FC vs. FL Summary	FC vs. FL Adjusted P Value
Locus 1, CpG 1	1.838	-1.631 to 5.308	No	ns	0.4283	-9.574	-15.19 to -3.959	Yes	***	0.0002	-11.41	-17.18 to -5.647	Yes	****	<0.0001
Locus 1, CpG 2	13.89	10.38 to 17.40	Yes	****	<0.0001	5.792	0.3073 to 11.28	Yes	*	0.0355	-8.098	-13.77 to -2.426	Yes	**	0.0024
Locus 1, CpG 3	16.05	12.59 to 19.52	Yes	****	<0.0001	1.932	-3.552 to 7.417	No	ns	0.687	-14.12	-19.77 to -8.478	Yes	****	<0.0001
Locus 1, CpG 4	20.92	17.47 to 24.38	Yes	****	<0.0001	11.59	6.101 to 17.08	Yes	****	<0.0001	-9.331	-14.97 to -3.696	Yes	***	0.0003
Locus 1, CpG 5	23.32	19.84 to 26.79	Yes	****	<0.0001	16.6	11.09 to 22.11	Yes	****	<0.0001	-6.717	-12.34 to -1.091	Yes	*	0.0142
Locus 1, CpG 6	4.519	1.088 to 7.951	Yes	**	0.0057	-0.02105	-5.496 to 5.454	No	ns	>0.9999	-4.54	-10.18 to 1.095	No	ns	0.142
Locus 1, CpG 7	23.17	19.81 to 26.53	Yes	****	<0.0001	21.73	16.28 to 27.17	Yes	****	<0.0001	-1.445	-7.063 to 4.174	No	ns	0.8186
Locus 1, CpG 8	24.88	21.44 to 28.32	Yes	****	<0.0001	28.62	23.13 to 34.12	Yes	****	<0.0001	3.744	-1.874 to 9.362	No	ns	0.2623
Locus 2, CpG 1	20.86	17.61 to 24.12	Yes	****	<0.0001	18.61	12.96 to 24.26	Yes	****	<0.0001	-2.256	-8.130 to 3.618	No	ns	0.6401
Locus 2, CpG 2	20.41	17.17 to 23.64	Yes	****	<0.0001	19.09	13.58 to 24.60	Yes	****	<0.0001	-1.312	-7.045 to 4.421	No	ns	0.8534
Locus 2, CpG 3	20.39	17.17 to 23.62	Yes	****	<0.0001	19.69	14.18 to 25.20	Yes	****	<0.0001	-0.6988	-6.424 to 5.026	No	ns	0.9559
Locus 3, CpG 1	3.789	0.1233 to 7.454	Yes	*	0.0408	5.395	-0.3156 to 11.11	No	ns	0.0688	1.606	-4.186 to 7.399	No	ns	0.7924
Locus 3, CpG 2	2.772	-0.8638 to 6.409	No	ns	0.1739	4.09	-1.620 to 9.800	No	ns	0.2133	1.317	-4.457 to 7.092	No	ns	0.8542
Locus 3, CpG 3	3.793	0.2106 to 7.376	Yes	*	0.0349	9.09	3.099 to 15.08	Yes	**	0.0011	5.297	-0.7236 to 11.32	No	ns	0.0978
Locus 3, CpG 4	-0.3251	-4.050 to 3.400	No	ns	0.9772	-1.539	-7.421 to 4.343	No	ns	0.8128	-1.214	-7.139 to 4.711	No	ns	0.8806
Locus 3, CpG 5	0.41	-3.221 to 4.041	No	ns	0.9621	0.7735	-5.240 to 6.787	No	ns	0.9511	0.3635	-5.665 to 6.392	No	ns	0.989
Locus 3, CpG 6	-2.503	-6.122 to 1.115	No	ns	0.2364	-3.793	-9.404 to 1.817	No	ns	0.2522	-1.29	-6.909 to 4.328	No	ns	0.8525
Locus 4, CpG 1	-0.8792	-4.086 to 2.327	No	ns	0.7965	-13.37	-18.75 to -7.996	Yes	****	<0.0001	-12.5	-18.09 to -6.900	Yes	****	<0.0001
Locus 4, CpG 10	-36.39	-39.66 to -33.13	Yes	****	<0.0001	-53.28	-58.68 to -47.89	Yes	****	<0.0001	-16.89	-22.51 to -11.27	Yes	****	<0.0001
Locus 4, CpG 11	-36.97	-40.29 to -33.66	Yes	****	<0.0001	-47.77	-53.19 to -42.34	Yes	****	<0.0001	-10.79	-16.40 to -5.184	Yes	****	<0.0001
Locus 4, CpG 12	-30.64	-33.99 to -27.30	Yes	****	<0.0001	-42.44	-47.85 to -37.02	Yes	****	<0.0001	-11.8	-17.44 to -6.151	Yes	****	<0.0001
Locus 4, CpG 2	-5.975	-9.315 to -2.635	Yes	****	<0.0001	-11.81	-17.24 to -6.371	Yes	****	<0.0001	-5.831	-11.45 to -0.2129	Yes	*	0.0398
Locus 4, CpG 3	-20.51	-23.78 to -17.23	Yes	****	<0.0001	-33.35	-38.74 to -27.95	Yes	****	<0.0001	-12.84	-18.46 to -7.225	Yes	****	<0.0001
Locus 4, CpG 4	-12.75	-16.07 to -9.424	Yes	****	<0.0001	-31.35	-36.77 to -25.94	Yes	****	<0.0001	-18.61	-24.23 to -12.98	Yes	****	<0.0001
Locus 4, CpG 5	-44.36	-47.81 to -40.90	Yes	****	<0.0001	-27.07	-32.65 to -21.49	Yes	****	<0.0001	17.29	11.50 to 23.08	Yes	****	<0.0001
Locus 4, CpG 6	9.803	6.334 to 13.27	Yes	****	<0.0001	-3.78	-9.174 to 1.615	No	ns	0.2279	-13.58	-19.32 to -7.848	Yes	****	<0.0001
Locus 4, CpG 7	13.73	10.35 to 17.11	Yes	****	<0.0001	-15.08	-20.96 to -9.211	Yes	****	<0.0001	-28.81	-34.83 to -22.79	Yes	****	<0.0001
Locus 4, CpG 8	-0.852	-4.353 to 2.649	No	ns	0.8359	-2.406	-7.992 to 3.180	No	ns	0.5708	-1.554	-7.366 to 4.258	No	ns	0.8055
Locus 4, CpG 9	-27.2	-30.51 to -23.90	Yes	****	<0.0001	-51.28	-56.81 to -45.76	Yes	****	<0.0001	-24.08	-29.84 to -18.32	Yes	****	<0.0001
Locus 5, CpG 1	5.045	1.408 to 8.681	Yes	**	0.0033	-0.9229	-6.929 to 5.083	No	ns	0.931	-5.967	-12.33 to 0.3905	No	ns	0.0712
Locus 5, CpG 2	6.279	2.707 to 9.852	Yes	***	0.0001	1.379	-4.460 to 7.218	No	ns	0.8447	-4.901	-11.06 to 1.262	No	ns	0.1493
Locus 6, CpG 1	-2.656	-5.919 to 0.6067	No	ns	0.1364	-5.314	-10.97 to 0.3399	No	ns	0.0707	-2.658	-8.532 to 3.216	No	ns	0.5386
Locus 6, CpG 2	-1.155	-4.436 to 2.127	No	ns	0.6876	0.7381	-5.054 to 6.530	No	ns	0.952	1.893	-4.152 to 7.937	No	ns	0.7433
Locus 7, CpG 1	13.77	10.29 to 17.26	Yes	****	<0.0001	4.432	-1.007 to 9.871	No	ns	0.1358	-9.342	-15.04 to -3.640	Yes	***	0.0004
Locus 7, CpG 2	0.01488	-3.142 to 3.172	No	ns	>0.9999	-1.498	-6.831 to 3.835	No	ns	0.7876	-1.513	-7.123 to 4.098	No	ns	0.8025
Locus 7, CpG 3	-0.3759	-3.539 to 2.787	No	ns	0.9581	-1.963	-7.291 to 3.366	No	ns	0.6634	-1.587	-7.205 to 4.032	No	ns	0.7856
Locus 7, CpG 4	-0.1913	-3.518 to 3.135	No	ns	0.99	0.8115	-4.817 to 6.440	No	ns	0.939	1.003	-4.932 to 6.937	No	ns	0.9172
Locus 7, CpG 5	3.487	0.1777 to 6.796	Yes	*	0.0361	6.765	1.415 to 12.12	Yes	**	0.0086	3.278	-2.403 to 8.959	No	ns	0.3661
Locus 7, CpG 6	1.281	-2.390 to 4.952	No	ns	0.6919	-4.363	-9.973 to 1.248	No	ns	0.1622	-5.644	-11.30 to 0.009280	No	ns	0.0505

## Sheet: Table S3
Supplementary Table S3. Summary statistics of linear regression analysis for mQTLs. FL, foetal limb; FC, foetal cartilage; AC, aged cartilage
Site	FL (N)	R2	F (DFn, DFd)	Padj.	Significant?	FC (N)	R2	F (DFn, DFd)	Padj.	Significant?	AC (N)	R2	F (DFn, DFd)	Padj.	Significant?
Locus 1, CpG 1	18	0.01648	F (1, 16) = 0.2680	0.6117	No	69	0.04778	F (2, 66) = 1.656	0.1987	No	98	0.0133	F (2, 89) = 0.5997	0.5512	No
Locus 1, CpG 2	19	0.1181	F (1, 17) = 2.276	0.1497	No	66	0.2369	F (2, 63) = 9.777	0.0002	Yes	93	0.08753	F (2, 90) = 4.317	0.0162	Yes
Locus 1, CpG 3	19	0.09451	F (1, 17) = 1.774	0.2004	No	69	0.3248	F (2, 66) = 15.88	2.34935e-06	Yes	93	0.09765	F (2, 90) = 4.870	0.0098	Yes
Locus 1, CpG 4	19	0.0701	F (1, 17) = 1.281	0.2733	No	70	0.3152	F (2, 67) = 15.42	3.09312e-06	Yes	92	0.0008899	F (2, 89) = 0.03964	0.9612	No
Locus 1, CpG 5	19	0.2132	F (1, 17) = 4.608	0.0466	Yes	71	0.3222	F (2, 68) = 16.16	1.80735e-06	Yes	88	0.0444	F (2, 85) = 1.975	0.1451	No
Locus 1, CpG 6	19	0.3584	F (1, 17) = 9.496	0.0068	Yes	70	0.4694	F (2, 67) = 29.64	6.0025e-10	Yes	95	0.5414	F (2, 92) = 54.29	2.67958e-16	Yes
Locus 1, CpG 7	19	0.4726	F (1, 17) = 15.23	0.0011	Yes	72	0.5061	F (2, 69) = 35.35	2.7038e-11	Yes	101	0.08608	F (2, 98) = 4.615	0.0121	Yes
Locus 1, CpG 8	19	0.3825	F (1, 17) = 10.53	0.0048	Yes	72	0.4931	F (2, 69) = 33.56	6.6025e-11	Yes	91	0.2325	F (2, 88) = 13.33	8.78647e-06	Yes
Locus 2, CpG 1	17	0.1692	F (1, 15) = 3.054	0.101	No	72	0.6023	F (2, 68) = 51.48	2.4e-14	Yes	118	0.3129	F (2, 115) = 26.18	4.2556e-10	Yes
Locus 2, CpG 2	18	0.2258	F (1, 16) = 4.665	0.0463	Yes	73	0.6213	F (2, 69) = 56.60	2.82743e-15	Yes	119	0.3336	F (2, 116) = 29.03	5.9912e-11	Yes
Locus 2, CpG 3	18	0.2047	F (1, 16) = 4.117	0.0594	No	74	0.5781	F (2, 70) = 47.95	7.6e-14	Yes	119	0.3043	F (2, 116) = 25.37	7.24167e-10	Yes
Locus 3, CpG 1	18	0.2479	F (1, 16) = 5.272	0.0355	Yes	66	0.5149	F (2, 63) = 33.43	1.27116e-10	Yes	75	0.1436	F (2, 73) = 6.122	0.0035	Yes
Locus 3, CpG 2	18	0.2119	F (1, 16) = 4.302	0.0546	No	68	0.4922	F (2, 65) = 31.50	2.71887e-10	Yes	76	0.2769	F (2, 73) = 13.97	7.27019e-06	Yes
Locus 3, CpG 3	16	0.5686	F (1, 14) = 18.46	0.0007	Yes	72	0.5225	F (2, 69) = 37.75	8.427e-12	Yes	76	0.2143	F (2, 73) = 9.953	0.0002	Yes
Locus 3, CpG 4	17	0.1318	F (1, 15) = 2.276	0.1521	No	66	0.09574	F (2, 63) = 3.335	0.042	Yes	71	0.03394	F (2, 68) = 1.194	0.3092	No
Locus 3, CpG 5	16	0.005977	F (1, 14) = 0.08418	0.776	No	71	0.3989	F (2, 68) = 22.56	3.05732e-08	Yes	73	0.2684	F (2, 70) = 12.84	1.77986e-05	Yes
Locus 3, CpG 6	19	0.02975	F (1, 17) = 0.5213	0.4801	No	72	0.4055	F (2, 69) = 23.54	1.61062e-08	Yes	73	0.2423	F (2, 70) = 11.19	6.06818e-05	Yes
Locus 4, CpG 1	19	0.06848	F (1, 17) = 1.250	0.2792	No	75	0.5843	F (2, 70) = 49.20	4.5e-14	Yes	120	0.5572	F (2, 117) = 73.62	2.00555e-21	Yes
Locus 4, CpG 10	19	0.03301	F (1, 17) = 3.724	0.2239	No	72	0.4413	F (2, 69) = 27.25	1.89924e-09	Yes	116	0.8474	F (2, 113) = 313.7	7.47341e-47	Yes
Locus 4, CpG 11	19	0.00283	F (1, 14) = 0.7139	0.8186	No	73	0.03423	F (2, 70) = 1.241	0.295469	No	106	0.8571	F (2, 103) = 309.0	3.01714e-44	Yes
Locus 4, CpG 12	19	0.004015	F (1, 17) = 2.259	3.64674e-05	Yes	69	0.7222	F (2, 66) = 85.78	4.41055e-19	Yes	110	0.8973	F (2, 106) = 463.0	4.11979e-53	Yes
Locus 4, CpG 2	19	0.1797	F (1, 16) = 0.6617	0.4566	No	72	0.4337	F (2, 67) = 25.65	5.347e-09	Yes	104	0.3999	F (2, 101) = 33.65	6.309e-12	Yes
Locus 4, CpG 3	19	0.04852	F (1, 16) = 3.330	0.8288	No	72	0.06861	F (2, 67) = 2.468	0.0925	No	116	0.7627	F (2, 113) = 181.6	5.05939e-36	Yes
Locus 4, CpG 4	19	0.1173	F (1, 17) = 1.593	0.8027	No	71	0.6717	F (2, 66) = 67.52	1.08809e-16	Yes	109	0.676	F (2, 106) = 110.6	1.14042e-26	Yes
Locus 4, CpG 5	18	0.03971	F (1, 17) = 0.05425	0.0705	No	72	0.6182	F (2, 67) = 54.25	1e-14	Yes	100	0.5701	F (2, 97) = 64.32	1.65432e-18	Yes
Locus 4, CpG 6	19	0.1723	F (1, 17) = 30.62	0.4124	No	66	0.3383	F (2, 62) = 15.85	3e-06	Yes	115	0.2195	F (2, 112) = 15.75	9.36414e-07	Yes
Locus 4, CpG 7	16	0.08569	F (1, 17) = 0.5803	0.1512	No	60	0.07809	F (2, 55) = 2.329	0.1069	No	99	0.5327	F (2, 96) = 54.72	1.38014e-16	Yes
Locus 4, CpG 8	18	0.003181	F (1, 17) = 0.04824	0.4279	No	64	0.1768	F (2, 59) = 6.336	0.0032	Yes	98	0.1887	F (2, 95) = 11.05	4.84987e-05	Yes
Locus 4, CpG 9	18	0.643	F (1, 16) = 0.06451	0.0868	Yes	70	0.6721	F (2, 67) = 68.67	5.98647e-17	Yes	114	0.8846	F (2, 111) = 425.6	8.76822e-53	Yes
Locus 5, CpG 1	15	0.2768	F (2, 12) = 2.297	0.1431	No	54	0.3332	F (2, 51) = 12.74	3.25619e-05	Yes	107	0.3391	F (2, 104) = 26.68	4.44243e-10	Yes
Locus 5, CpG 2	16	0.3346	F (2, 13) = 3.269	0.0708	No	57	0.505	F (2, 54) = 27.55	5.6755e-09	Yes	107	0.4168	F (2, 104) = 37.17	6.63e-13	Yes
Locus 6, CpG 1	17	0.4813	F (2, 14) = 6.494	0.0101	Yes	72	0.07707	F (2, 69) = 2.881	0.0628502	No	117	0.1548	F (2, 46) = 4.213	0.0209	Yes
Locus 6, CpG 2	16	0.2451	F (2, 13) = 2.111	0.1608	No	69	0.04683	F (2, 66) = 1.621	0.205399	No	122	0.1595	F (2, 51) = 4.840	0.0119	Yes
Locus 7, CpG 1	19	0.4147	F (2, 16) = 5.669	0.0138	Yes	63	0.04694	F (2, 60) = 1.477	0.236414	No	103	0.1699	F (2, 136) = 13.92	3.1662e-06	Yes
Locus 7, CpG 2	19	0.5186	F (2, 16) = 8.619	0.0029	Yes	73	0.01927	F (2, 70) = 0.6876	0.5062	No	137	0.1355	F (2, 100) = 7.834	0.0007	Yes
Locus 7, CpG 3	19	0.5622	F (2, 16) = 10.27	0.0014	Yes	72	0.02684	F (2, 69) = 0.9514	0.3912	No	139	0.1172	F (2, 130) = 8.628	0.0003	Yes
Locus 7, CpG 4	17	0.3263	F (2, 14) = 3.390	0.063	No	65	0.06886	F (2, 62) = 2.292	0.1095	No	126	0.0566	F (2, 122) = 3.660	0.0286	Yes
Locus 7, CpG 5	19	0.5954	F (2, 16) = 11.77	0.0007	Yes	65	0.1651	F (2, 62) = 6.130	0.0037	Yes	130	0.106	F (2, 127) = 7.528	0.0008	Yes
Locus 7, CpG 6	19	0.1036	F (2, 16) = 0.9244	0.4169	No	68	0.1227	F (2, 65) = 4.543	0.0142	Yes	73	0.08509	F (2, 70) = 3.255	0.0445	Yes
