# Supplementary material for: Genetic risk of osteoarthritis operates during human skeletogenesis
Source: Hum Mol Genet. 2022 Oct 9;32(13):2124–38. doi: 10.1093/hmg/ddac251 (PMC10281754; doi:10.1093/hmg/ddac251)
Supplement: Supplementary_Table_S4_Chr1-5_ddac251 [file supplementary_table_s4_chr1-5_ddac251.xlsx]

## Sheet: Table S4
Supplementary Table S4: Comparison of differentially accessible regions between Foetal hip and Aged hip samples
seqnames	start	end	hg38_peak	Conc	Conc_Fetal_hip	Conc_Aged_hip	Fold	p.value	FDR	annotation	geneChr	geneStart	geneEnd	geneLength	geneStrand	geneId	transcriptId	distanceToTSS	ENSEMBL	SYMBOL	GENENAME
chr1	237653	237853	chr1:267902-268102	3.23883	2.67379	3.71275	-1.01818	0.00722146	0.0119009	Distal Intergenic	1	322037	326938	4902	1	100133331	uc009vjk.2	-84184	NA	NA	NA
chr1	521481	521681	chr1:586101-586301	3.58048	2.84232	4.14666	-1.27781	0.000519	0.00101932	Distal Intergenic	1	621096	622034	939	2	729759	uc010nxv.2	100353	ENSG00000284733	OR4F29	olfactory receptor family 4 subfamily F member 29
chr1	669133	669333	chr1:733753-733953	2.86758	0.636148	3.82695	-2.70352	0.000176	0.00037	Promoter (1-2kb)	1	661139	670994	9856	2	100133331	uc009vjm.3	1661	NA	NA	NA
chr1	752654	752854	chr1:817274-817474	3.27707	0.0391422	4.32866	-3.83698	9.94e-11	5.6e-10	Distal Intergenic	1	761586	762902	1317	2	79854	uc010nxx.2	10048	ENSG00000225880	LINC00115	long intergenic non-protein coding RNA 115
chr1	754221	754421	chr1:818841-819041	1.95419	0	3.01061	-3.29057	1.31e-05	3.28e-05	Distal Intergenic	1	761586	762902	1317	2	79854	uc010nxx.2	8481	ENSG00000225880	LINC00115	long intergenic non-protein coding RNA 115
chr1	762764	762964	chr1:827384-827584	6.97871	6.69688	7.25722	-0.52057	0.0123921	0.0196561	Promoter (<=1kb)	1	761586	762902	1317	2	79854	uc010nxx.2	0	ENSG00000225880	LINC00115	long intergenic non-protein coding RNA 115
chr1	794114	794314	chr1:858734-858934	3.46885	3.88774	2.72156	1.09351	0.00486177	0.00824004	Exon (uc001abp.2/643837, exon 6 of 6)	1	803451	812182	8732	2	284593	uc001abt.4	17868	ENSG00000230368	FAM41C	family with sequence similarity 41 member C
chr1	802994	803194	chr1:867614-867814	3.10976	2.38534	3.66922	-1.14304	0.00298089	0.00522317	Downstream (<1kb)	1	803451	812182	8732	2	284593	uc001abt.4	8988	ENSG00000230368	FAM41C	family with sequence similarity 41 member C
chr1	840720	840920	chr1:905340-905540	4.87299	4.55361	5.18136	-0.57582	0.0134071	0.0211428	Distal Intergenic	1	852953	854817	1865	2	100130417	uc010nxy.1	13897	ENSG00000223764	LINC02593	long intergenic non-protein coding RNA 2593
chr1	842228	842428	chr1:906848-907048	6.00815	5.64247	6.35148	-0.640333	0.0304286	0.0451275	Distal Intergenic	1	852953	854817	1865	2	100130417	uc010nxy.1	12389	ENSG00000223764	LINC02593	long intergenic non-protein coding RNA 2593
chr1	845564	845764	chr1:910184-910384	5.90062	6.33699	5.10517	1.16019	0.000143	0.000304	Distal Intergenic	1	852953	854817	1865	2	100130417	uc010nxy.1	9053	ENSG00000223764	LINC02593	long intergenic non-protein coding RNA 2593
chr1	848305	848505	chr1:912925-913125	4.06432	4.4144	3.48752	0.840377	0.00798539	0.0130666	Exon (uc001abu.1/uc001abu.1, exon 2 of 2)	1	852953	854817	1865	2	100130417	uc010nxy.1	6312	ENSG00000223764	LINC02593	long intergenic non-protein coding RNA 2593
chr1	856484	856684	chr1:921104-921304	6.55437	6.90825	5.96884	0.908001	2.84e-08	1.1e-07	Promoter (1-2kb)	1	852953	854817	1865	2	100130417	uc010nxz.1	-1667	ENSG00000223764	LINC02593	long intergenic non-protein coding RNA 2593
chr1	860958	861158	chr1:925578-925778	6.47959	6.05159	6.86701	-0.80776	0.000594	0.00115651	Promoter (<=1kb)	1	861121	879961	18841	1	148398	uc001abw.1	0	ENSG00000187634	SAMD11	sterile alpha motif domain containing 11
chr1	875739	875939	chr1:940359-940559	6.93114	7.23841	6.44749	0.741928	0.00191319	0.00345005	Promoter (<=1kb)	1	876524	879961	3438	1	148398	uc031pkp.1	-585	ENSG00000187634	SAMD11	sterile alpha motif domain containing 11
chr1	877879	878079	chr1:942499-942699	6.01599	6.27952	5.61913	0.597253	0.00352211	0.00610518	Promoter (1-2kb)	1	876524	879961	3438	1	148398	uc031pkp.1	1355	ENSG00000187634	SAMD11	sterile alpha motif domain containing 11
chr1	878591	878791	chr1:943211-943411	5.83652	5.49099	6.16487	-0.661389	0.00295911	0.00518761	Promoter (2-3kb)	1	876524	879961	3438	1	148398	uc031pkp.1	2067	ENSG00000187634	SAMD11	sterile alpha motif domain containing 11
chr1	886862	887062	chr1:951482-951682	3.45341	4.02698	2.18167	1.82388	2.77e-05	6.58e-05	Intron (uc001aby.4/26155, intron 9 of 16)	1	879583	882440	2858	2	26155	uc031pkq.1	-4422	ENSG00000188976	NOC2L	NOC2 like nucleolar associated transcriptional repressor
chr1	894619	894819	chr1:959239-959439	7.08625	6.65529	7.47567	-0.798635	0.000227	0.00047	Promoter (<=1kb)	1	879583	894679	15097	2	26155	uc001abz.4	0	ENSG00000188976	NOC2L	NOC2 like nucleolar associated transcriptional repressor
chr1	895871	896071	chr1:960491-960691	6.31198	5.90485	6.685	-0.763337	0.000246	0.000506	Promoter (<=1kb)	1	895967	901099	5133	1	339451	uc001aca.2	0	ENSG00000187961	KLHL17	kelch like family member 17
chr1	902283	902483	chr1:966903-967103	7.58735	7.30071	7.86977	-0.534925	0.00811093	0.0132565	Promoter (<=1kb)	1	901877	910484	8608	1	84069	uc001acf.3	406	ENSG00000187583	PLEKHN1	pleckstrin homology domain containing N1
chr1	916091	916291	chr1:980711-980911	4.07946	3.10085	4.74942	-1.62229	5.17e-07	1.62e-06	Promoter (1-2kb)	1	910579	917473	6895	2	84808	uc001ach.2	1182	ENSG00000187642	PERM1	PPARGC1 and ESRR induced regulator, muscle 1
chr1	934428	934628	chr1:999048-999248	5.71604	6.09173	5.07903	0.923551	5.6e-05	0.000127	Promoter (<=1kb)	1	934342	935552	1211	2	57801	uc001aci.2	924	ENSG00000188290	HES4	hes family bHLH transcription factor 4
chr1	935436	935636	chr1:1000056-1000256	7.40183	7.61364	7.09823	0.439271	0.0188512	0.0289805	Promoter (<=1kb)	1	934342	935552	1211	2	57801	uc001aci.2	0	ENSG00000188290	HES4	hes family bHLH transcription factor 4
chr1	948730	948930	chr1:1013350-1013550	6.92549	6.61537	7.22661	-0.584899	0.00274092	0.00482863	Promoter (<=1kb)	1	948847	949919	1073	1	9636	uc001acj.4	0	ENSG00000187608	ISG15	ISG15 ubiquitin like modifier
chr1	960381	960581	chr1:1025001-1025201	5.50764	6.23175	3.30829	2.8633	6.86e-27	2.75e-25	Intron (uc001ack.2/375790, intron 2 of 35)	1	955503	991499	35997	1	375790	uc001ack.2	4878	ENSG00000188157	AGRN	agrin
chr1	976097	976297	chr1:1040717-1040917	7.0056	7.37924	6.37356	0.962115	5.94e-06	1.57e-05	Exon (uc001ack.2/375790, exon 4 of 36)	1	955503	991499	35997	1	375790	uc001ack.2	20594	ENSG00000188157	AGRN	agrin
chr1	976533	976733	chr1:1041153-1041353	4.9276	5.38171	4.08095	1.27755	3.66e-07	1.18e-06	Exon (uc001ack.2/375790, exon 5 of 36)	1	955503	991499	35997	1	375790	uc001ack.2	21030	ENSG00000188157	AGRN	agrin
chr1	1065954	1066154	chr1:1130574-1130774	3.92647	4.51338	2.59573	1.87379	9.2e-08	3.28e-07	Distal Intergenic	1	1072397	1079434	7038	1	254099	uc001acv.3	-6243	ENSG00000223823	LINC01342	long intergenic non-protein coding RNA 1342
chr1	1068877	1069077	chr1:1133497-1133697	6.6786	6.97329	6.2207	0.714683	0.000344	0.000694	Distal Intergenic	1	1072397	1079434	7038	1	254099	uc001acv.3	-3320	ENSG00000223823	LINC01342	long intergenic non-protein coding RNA 1342
chr1	1079862	1080062	chr1:1144482-1144682	6.1241	6.60509	5.19493	1.3324	3.7e-08	1.4e-07	Distal Intergenic	1	1072397	1079434	7038	1	254099	uc001acv.3	7465	ENSG00000223823	LINC01342	long intergenic non-protein coding RNA 1342
chr1	1085626	1085826	chr1:1150246-1150446	4.96813	5.56621	3.58566	1.95297	4.57e-13	3.56e-12	Distal Intergenic	1	1072397	1079434	7038	1	254099	uc001acv.3	13229	ENSG00000223823	LINC01342	long intergenic non-protein coding RNA 1342
chr1	1092846	1093046	chr1:1157466-1157666	7.31216	6.78284	7.7648	-0.975174	2.05e-05	4.99e-05	Distal Intergenic	1	1102484	1102578	95	1	406984	uc001acw.2	-9438	ENSG00000207730	MIR200B	microRNA 200b
chr1	1109349	1109549	chr1:1173969-1174169	5.96258	6.64591	4.08954	2.50247	1.09e-30	6.47e-29	Promoter (<=1kb)	1	1109286	1133313	24028	1	254173	uc010nyg.1	63	ENSG00000162571	TTLL10	tubulin tyrosine ligase like 10
chr1	1141853	1142053	chr1:1206473-1206673	6.62674	6.91493	6.18189	0.673283	0.00215533	0.00385462	Promoter (<=1kb)	1	1138888	1142089	3202	2	8784	uc001adb.3	36	ENSG00000186891	TNFRSF18	TNF receptor superfamily member 18
chr1	1143581	1143781	chr1:1208201-1208401	7.40729	6.89666	7.84846	-0.937874	5.45e-06	1.45e-05	Promoter (1-2kb)	1	1138888	1142089	3202	2	8784	uc001add.3	-1492	ENSG00000186891	TNFRSF18	TNF receptor superfamily member 18
chr1	1150602	1150802	chr1:1215222-1215422	3.98519	2.79511	4.72854	-1.93634	4.33e-07	1.38e-06	Promoter (1-2kb)	1	1146720	1149548	2829	2	7293	uc001adf.3	-1054	ENSG00000186827	TNFRSF4	TNF receptor superfamily member 4
chr1	1182036	1182236	chr1:1246656-1246856	6.03433	6.38407	5.45829	0.887882	2.52e-05	6.03e-05	Promoter (<=1kb)	1	1177826	1182102	4277	2	388581	uc001adl.2	0	ENSG00000184163	C1QTNF12	C1q and TNF related 12
chr1	1206280	1206480	chr1:1270900-1271100	5.08434	3.23319	5.98536	-2.76136	5.69e-18	8.25e-17	Promoter (2-3kb)	1	1189292	1209234	19943	2	118424	uc001ado.3	2754	ENSG00000160087	UBE2J2	ubiquitin conjugating enzyme E2 J2
chr1	1217582	1217782	chr1:1282202-1282402	5.21247	3.5404	6.07913	-2.4397	3.1e-12	2.16e-11	Promoter (<=1kb)	1	1217537	1227409	9873	1	6339	uc001adx.2	45	ENSG00000162572	SCNN1D	sodium channel epithelial 1 subunit delta
chr1	1218400	1218600	chr1:1283020-1283220	4.39254	3.27168	5.11345	-1.84806	4.7e-07	1.49e-06	Promoter (<=1kb)	1	1217537	1227409	9873	1	6339	uc001adx.2	863	ENSG00000162572	SCNN1D	sodium channel epithelial 1 subunit delta
chr1	1234486	1234686	chr1:1299106-1299306	5.77143	6.49994	3.53145	2.91659	4.17e-29	2.11e-27	Promoter (<=1kb)	1	1227764	1234335	6572	2	116983	uc001ady.2	-151	ENSG00000131584	ACAP3	ArfGAP with coiled-coil, ankyrin repeat and PH domains 3
chr1	1243697	1243897	chr1:1308317-1308517	7.04816	6.64534	7.41814	-0.747561	0.000813	0.00155057	Promoter (<=1kb)	1	1243994	1247057	3064	1	126789	uc001aed.3	-97	ENSG00000169972	PUSL1	pseudouridine synthase like 1
chr1	1266409	1266609	chr1:1331029-1331229	4.85104	3.39972	5.66758	-2.23785	1.07e-13	9.05e-13	Promoter (<=1kb)	1	1266726	1269844	3119	1	83756	uc010nyk.2	-117	ENSG00000169962	TAS1R3	taste 1 receptor member 3
chr1	1268294	1268494	chr1:1332914-1333114	4.46016	2.79198	5.32601	-2.43195	2.09e-13	1.7e-12	Promoter (1-2kb)	1	1266726	1269844	3119	1	83756	uc010nyk.2	1568	ENSG00000169962	TAS1R3	taste 1 receptor member 3
chr1	1269037	1269237	chr1:1333657-1333857	4.077	3.30331	4.66013	-1.275	4.26e-05	9.85e-05	Promoter (2-3kb)	1	1266726	1269844	3119	1	83756	uc010nyk.2	2311	ENSG00000169962	TAS1R3	taste 1 receptor member 3
chr1	1270385	1270585	chr1:1335005-1335205	3.65817	4.21703	2.44821	1.82373	4.33e-06	1.17e-05	Downstream (<1kb)	1	1266726	1269844	3119	1	83756	uc010nyk.2	3659	ENSG00000169962	TAS1R3	taste 1 receptor member 3
chr1	1279460	1279660	chr1:1344080-1344280	5.06474	2.80064	6.02835	-3.20655	7.97e-24	2.28e-22	Intron (uc001aer.4/1855, intron 1 of 14)	1	1270658	1275557	4900	2	1855	uc009vka.3	-3903	ENSG00000107404	DVL1	dishevelled segment polarity protein 1
chr1	1280191	1280391	chr1:1344811-1345011	7.1471	6.73456	7.52388	-0.745996	0.00390222	0.00671637	Intron (uc001aer.4/1855, intron 1 of 14)	1	1270658	1284492	13835	2	1855	uc001aer.4	4101	ENSG00000107404	DVL1	dishevelled segment polarity protein 1
chr1	1283394	1283594	chr1:1348014-1348214	5.37104	4.4342	6.02469	-1.5803	5.39e-10	2.73e-09	Promoter (<=1kb)	1	1270658	1284492	13835	2	1855	uc001aer.4	898	ENSG00000107404	DVL1	dishevelled segment polarity protein 1
chr1	1287198	1287398	chr1:1351818-1352018	4.81322	3.78521	5.50166	-1.65784	2.86e-09	1.29e-08	Promoter (2-3kb)	1	1270658	1284492	13835	2	1855	uc001aer.4	-2706	ENSG00000107404	DVL1	dishevelled segment polarity protein 1
chr1	1295221	1295421	chr1:1359841-1360041	6.06256	5.84038	6.29063	-0.437104	0.0187117	0.0287811	Promoter (1-2kb)	1	1288071	1293915	5845	2	54587	uc001aez.3	-1306	ENSG00000162576	MXRA8	matrix remodeling associated 8
chr1	1296022	1296222	chr1:1360642-1360842	7.0769	6.61342	7.48802	-0.855826	0.000203	0.000422	Promoter (<=1kb)	1	1288071	1297157	9087	2	54587	uc001afa.3	935	ENSG00000162576	MXRA8	matrix remodeling associated 8
chr1	1297432	1297632	chr1:1362052-1362252	4.80196	4.16255	5.3176	-1.15708	0.000183	0.000385	Promoter (<=1kb)	1	1288071	1297157	9087	2	54587	uc001afa.3	-275	ENSG00000162576	MXRA8	matrix remodeling associated 8
chr1	1352862	1353062	chr1:1417482-1417682	3.69482	4.20034	2.68451	1.45786	3.67e-05	8.56e-05	Downstream (<1kb)	1	1353800	1356824	3025	2	441869	uc001afp.3	3762	ENSG00000235098	ANKRD65	ankyrin repeat domain 65
chr1	1362454	1362654	chr1:1427074-1427274	4.54394	5.08792	3.39325	1.68264	2.88e-09	1.3e-08	Promoter (<=1kb)	1	1361508	1363167	1660	1	643965	uc010nyp.2	946	ENSG00000205116	TMEM88B	transmembrane protein 88B
chr1	1365708	1365908	chr1:1430328-1430528	6.76448	6.29872	7.17709	-0.885211	0.000201	0.000419	Distal Intergenic	1	1361508	1363167	1660	1	643965	uc010nyp.2	4200	ENSG00000205116	TMEM88B	transmembrane protein 88B
chr1	1366138	1366338	chr1:1430758-1430958	5.81748	6.07507	5.43182	0.548674	0.0081916	0.0133789	Distal Intergenic	1	1370903	1378262	7360	1	64856	uc001afr.3	-4565	ENSG00000179403	VWA1	von Willebrand factor A domain containing 1
chr1	1367347	1367547	chr1:1431967-1432167	7.05942	6.05887	7.7377	-1.64511	1.33e-07	4.63e-07	Distal Intergenic	1	1370903	1378262	7360	1	64856	uc001afr.3	-3356	ENSG00000179403	VWA1	von Willebrand factor A domain containing 1
chr1	1368635	1368835	chr1:1433255-1433455	7.06208	6.41534	7.58165	-1.152	6.4e-07	1.98e-06	Promoter (2-3kb)	1	1370903	1378262	7360	1	64856	uc001afr.3	-2068	ENSG00000179403	VWA1	von Willebrand factor A domain containing 1
chr1	1376336	1376536	chr1:1440956-1441156	6.12214	5.91096	6.34048	-0.39955	0.0232325	0.0351528	3' UTR	1	1370903	1378262	7360	1	64856	uc001afs.3	5433	ENSG00000179403	VWA1	von Willebrand factor A domain containing 1
chr1	1397756	1397956	chr1:1462376-1462576	7.15079	6.73352	7.53085	-0.778107	0.000759	0.00145544	Intron (uc001aft.2/219293, intron 10 of 11)	1	1407164	1431582	24419	1	83858	uc001afv.3	-9208	ENSG00000160072	ATAD3B	ATPase family AAA domain containing 3B
chr1	1440976	1441176	chr1:1505596-1505796	3.82989	3.22508	4.32653	-1.08268	0.000807	0.00154067	Intron (uc021oeq.1/83858, intron 7 of 7)	1	1447523	1470067	22545	1	55210	uc001afz.2	-6347	ENSG00000197785	ATAD3A	ATPase family AAA domain containing 3A
chr1	1446389	1446589	chr1:1511009-1511209	4.88596	5.41755	3.78241	1.65441	5.26e-09	2.28e-08	Promoter (<=1kb)	1	1447523	1470067	22545	1	55210	uc001afz.2	-934	ENSG00000197785	ATAD3A	ATPase family AAA domain containing 3A
chr1	1486481	1486681	chr1:1551101-1551301	5.44809	6.10402	3.7549	2.23885	1.38e-12	1.01e-11	Intron (uc001agd.3/29101, intron 2 of 4)	1	1470158	1475740	5583	2	339453	uc009vkf.3	-10741	ENSG00000205090	TMEM240	transmembrane protein 240
chr1	1535086	1535286	chr1:1599706-1599906	5.40656	5.75143	4.84158	0.84071	0.000513	0.00100818	Promoter (<=1kb)	1	1533388	1535476	2089	2	643988	uc021oes.1	190	ENSG00000228594	FNDC10	fibronectin type III domain containing 10
chr1	1565749	1565949	chr1:1630369-1630569	6.61051	6.27496	6.9313	-0.618857	0.0114143	0.0182139	Promoter (1-2kb)	1	1564486	1565990	1505	1	142678	uc001ago.3	1263	ENSG00000197530	MIB2	mindbomb E3 ubiquitin protein ligase 2
chr1	1610390	1610590	chr1:1678951-1679151	2.7762	3.32777	1.59562	1.50879	0.00094	0.00177503	Promoter (2-3kb)	1	1601214	1608285	7072	2	728661	uc021oeu.1	-2105	ENSG00000189339	SLC35E2B	solute carrier family 35 member E2B
chr1	1617876	1618076	chr1:1686437-1686637	4.53321	1.99492	5.52846	-3.39346	2.72e-17	3.63e-16	Intron (uc001ags.1/984, intron 2 of 15)	1	1590988	1624243	33256	2	728661	uc009vkl.2	6167	ENSG00000189339	SLC35E2B	solute carrier family 35 member E2B
chr1	1660123	1660323	chr1:1728684-1728884	4.30856	0.771211	5.37665	-4.11947	4.9e-14	4.34e-13	3' UTR	1	1640233	1655791	15559	2	728642	uc009vkv.1	-4332	ENSG00000008128	CDK11A	cyclin dependent kinase 11A
chr1	1690327	1690527	chr1:1758888-1759088	4.83351	2.70251	5.77915	-2.94201	9.3e-14	7.95e-13	Promoter (<=1kb)	1	1682671	1690081	7411	2	65220	uc010nyv.2	-246	ENSG00000008130	NADK	NAD kinase
chr1	1714470	1714670	chr1:1783031-1783231	6.86235	6.58492	7.13728	-0.522301	0.0104751	0.0168149	Promoter (2-3kb)	1	1682671	1711508	28838	2	65220	uc001aie.3	-2962	ENSG00000008130	NADK	NAD kinase
chr1	1719703	1719903	chr1:1788264-1788464	3.90643	4.60387	1.92967	2.69388	5.86e-10	2.95e-09	Intron (uc001aif.3/2782, intron 10 of 11)	1	1682671	1711508	28838	2	65220	uc001aie.3	-8195	ENSG00000008130	NADK	NAD kinase
chr1	1757923	1758123	chr1:1826484-1826684	2.96324	1.29197	3.82974	-2.39652	3.09e-07	1.01e-06	Intron (uc001aif.3/2782, intron 2 of 11)	1	1682671	1711508	28838	2	65220	uc001aie.3	-46415	ENSG00000008130	NADK	NAD kinase
chr1	1763697	1763897	chr1:1832258-1832458	3.1347	2.63873	3.5667	-0.927339	0.0138868	0.0218437	Intron (uc001aif.3/2782, intron 2 of 11)	1	1682671	1711508	28838	2	65220	uc001aie.3	-52189	ENSG00000008130	NADK	NAD kinase
chr1	1764404	1764604	chr1:1832965-1833165	3.95418	2.44301	4.78525	-2.32629	1.14e-11	7.36e-11	Intron (uc001aif.3/2782, intron 2 of 11)	1	1682671	1711508	28838	2	65220	uc001aie.3	-52896	ENSG00000008130	NADK	NAD kinase
chr1	1772957	1773157	chr1:1841518-1841718	3.24397	3.89885	1.55717	2.06855	4.71e-06	1.26e-05	Intron (uc001aif.3/2782, intron 1 of 11)	1	1716725	1822526	105802	2	2782	uc001aif.3	49369	ENSG00000078369	GNB1	G protein subunit beta 1
chr1	1784568	1784768	chr1:1853129-1853329	3.12047	3.62128	2.12621	1.28533	0.00273623	0.00482092	Intron (uc001aif.3/2782, intron 1 of 11)	1	1716725	1822526	105802	2	2782	uc001aif.3	37758	ENSG00000078369	GNB1	G protein subunit beta 1
chr1	1785137	1785337	chr1:1853698-1853898	3.37317	3.90856	2.2554	1.58327	0.0001	0.000219	Intron (uc001aif.3/2782, intron 1 of 11)	1	1716725	1822526	105802	2	2782	uc001aif.3	37189	ENSG00000078369	GNB1	G protein subunit beta 1
chr1	1790140	1790340	chr1:1858701-1858901	4.11294	3.69415	4.49404	-0.847953	0.00940521	0.0152107	Intron (uc001aif.3/2782, intron 1 of 11)	1	1716725	1822526	105802	2	2782	uc001aif.3	32186	ENSG00000078369	GNB1	G protein subunit beta 1
chr1	1826087	1826287	chr1:1894648-1894848	4.78608	4.09254	5.33007	-1.22521	5.01e-07	1.58e-06	Distal Intergenic	1	1716725	1822526	105802	2	2782	uc009vky.3	-3561	ENSG00000078369	GNB1	G protein subunit beta 1
chr1	1850894	1851094	chr1:1919455-1919655	7.21072	6.80701	7.58133	-0.6955	0.0211498	0.0322243	Promoter (<=1kb)	1	1849029	1850740	1712	2	339456	uc001aij.2	-154	ENSG00000178821	TMEM52	transmembrane protein 52
chr1	1855958	1856158	chr1:1924519-1924719	4.42329	3.46558	5.08518	-1.58095	5.04e-07	1.59e-06	Exon (uc001aik.3/uc001aik.3, exon 6 of 11)	1	1849029	1850740	1712	2	339456	uc001aij.2	-5218	ENSG00000178821	TMEM52	transmembrane protein 52
chr1	1859380	1859580	chr1:1927941-1928141	3.7416	2.62471	4.46117	-1.85694	4.1e-07	1.31e-06	Distal Intergenic	1	1849029	1850740	1712	2	339456	uc001aij.2	-8640	ENSG00000178821	TMEM52	transmembrane protein 52
chr1	1859744	1859944	chr1:1928305-1928505	3.24757	2.08475	3.98226	-1.87793	2.56e-06	7.17e-06	Distal Intergenic	1	1849029	1850740	1712	2	339456	uc001aij.2	-9004	ENSG00000178821	TMEM52	transmembrane protein 52
chr1	1900971	1901171	chr1:1969532-1969732	3.42743	3.78417	2.83532	1.0195	0.00550385	0.00924653	Intron (uc001aim.1/85452, intron 10 of 17)	1	1886586	1922414	35829	2	85452	uc009vkz.1	21243	ENSG00000142609	CFAP74	cilia and flagella associated protein 74
chr1	1901796	1901996	chr1:1970357-1970557	3.75182	4.37054	2.26738	1.96425	1.22e-06	3.61e-06	Intron (uc001aim.1/85452, intron 10 of 17)	1	1886586	1922414	35829	2	85452	uc009vkz.1	20418	ENSG00000142609	CFAP74	cilia and flagella associated protein 74
chr1	1920519	1920719	chr1:1989080-1989280	3.68883	3.15365	4.14501	-0.94974	0.00883171	0.014346	Promoter (1-2kb)	1	1886586	1922414	35829	2	85452	uc009vkz.1	1695	ENSG00000142609	CFAP74	cilia and flagella associated protein 74
chr1	1935160	1935360	chr1:2003721-2003921	5.77994	6.05969	5.35181	0.600564	0.0193161	0.0296425	Promoter (<=1kb)	1	1884752	1935276	50525	2	85452	uc001aim.1	0	ENSG00000142609	CFAP74	cilia and flagella associated protein 74
chr1	1946544	1946744	chr1:2015105-2015305	6.59002	6.16868	6.97288	-0.822994	0.000107	0.000233	Intron (uc001aio.1/uc001aio.1, intron 1 of 1)	1	1950768	1962192	11425	1	2563	uc001aip.2	-4024	ENSG00000187730	GABRD	gamma-aminobutyric acid type A receptor subunit delta
chr1	1950707	1950907	chr1:2019268-2019468	5.27066	5.55058	4.84219	0.607892	0.0124405	0.0197266	Promoter (<=1kb)	1	1950768	1962192	11425	1	2563	uc001aip.2	0	ENSG00000187730	GABRD	gamma-aminobutyric acid type A receptor subunit delta
chr1	1957114	1957314	chr1:2025675-2025875	3.59472	3.13519	4.00326	-0.758954	0.0221879	0.0336804	Exon (uc001aip.2/2563, exon 4 of 9)	1	1950768	1962192	11425	1	2563	uc001aip.2	6346	ENSG00000187730	GABRD	gamma-aminobutyric acid type A receptor subunit delta
chr1	1984039	1984239	chr1:2052600-2052800	4.69901	3.04983	5.5609	-2.44905	2.68e-18	4.04e-17	Promoter (2-3kb)	1	1981909	2116834	134926	1	5590	uc001aiq.3	2130	ENSG00000067606	PRKCZ	protein kinase C zeta
chr1	2004968	2005168	chr1:2073529-2073729	5.19134	4.46713	5.75069	-1.28532	6.48e-06	1.7e-05	Promoter (<=1kb)	1	2005086	2116834	111749	1	5590	uc001air.3	0	ENSG00000067606	PRKCZ	protein kinase C zeta
chr1	2006603	2006803	chr1:2075164-2075364	5.45823	3.5699	6.36577	-2.76515	3.14e-22	7.48e-21	Promoter (1-2kb)	1	2005425	2116834	111410	1	5590	uc010nyw.2	1178	ENSG00000067606	PRKCZ	protein kinase C zeta
chr1	2019948	2020148	chr1:2088509-2088709	7.58201	5.02113	8.57958	-3.48768	1.93e-32	1.38e-30	Intron (uc001aiq.3/5590, intron 4 of 17)	1	2005425	2116834	111410	1	5590	uc010nyw.2	14523	ENSG00000067606	PRKCZ	protein kinase C zeta
chr1	2023127	2023327	chr1:2091688-2091888	4.70381	4.34188	5.04438	-0.702568	0.00958965	0.01549	Intron (uc001aiq.3/5590, intron 4 of 17)	1	2036155	2116834	80680	1	5590	uc001ais.3	-12828	ENSG00000067606	PRKCZ	protein kinase C zeta
chr1	2029853	2030053	chr1:2098414-2098614	4.02936	1.61441	5.0112	-3.14618	9.6e-08	3.41e-07	Intron (uc001aiq.3/5590, intron 4 of 17)	1	2036155	2116834	80680	1	5590	uc001ais.3	-6102	ENSG00000067606	PRKCZ	protein kinase C zeta
chr1	2031649	2031849	chr1:2100210-2100410	5.99061	4.08748	6.90071	-2.61105	7.76e-07	2.37e-06	Intron (uc001aiq.3/5590, intron 4 of 17)	1	2036155	2116834	80680	1	5590	uc001ais.3	-4306	ENSG00000067606	PRKCZ	protein kinase C zeta
chr1	2040104	2040304	chr1:2108665-2108865	4.32433	4.92924	2.90907	2.08715	9.59e-09	3.99e-08	Intron (uc001aiq.3/5590, intron 4 of 17)	1	2036155	2116834	80680	1	5590	uc001ais.3	3949	ENSG00000067606	PRKCZ	protein kinase C zeta
chr1	2043661	2043861	chr1:2112222-2112422	5.08724	5.91005	1.39536	4.41392	2.35e-20	4.51e-19	Intron (uc001aiq.3/5590, intron 4 of 17)	1	2036155	2116834	80680	1	5590	uc001ais.3	7506	ENSG00000067606	PRKCZ	protein kinase C zeta
chr1	2046709	2046909	chr1:2115270-2115470	4.66173	3.81194	5.27918	-1.47209	1.08e-05	2.74e-05	Intron (uc001aiq.3/5590, intron 4 of 17)	1	2036155	2116834	80680	1	5590	uc001ais.3	10554	ENSG00000067606	PRKCZ	protein kinase C zeta
chr1	2047391	2047591	chr1:2115952-2116152	7.3408	6.55406	7.93	-1.35222	1.74e-07	5.91e-07	Intron (uc001aiq.3/5590, intron 4 of 17)	1	2036155	2116834	80680	1	5590	uc001ais.3	11236	ENSG00000067606	PRKCZ	protein kinase C zeta
chr1	2056146	2056346	chr1:2124707-2124907	4.82637	3.25396	5.67156	-2.45531	1.54e-14	1.46e-13	Intron (uc001aiq.3/5590, intron 4 of 17)	1	2036155	2116834	80680	1	5590	uc001ais.3	19991	ENSG00000067606	PRKCZ	protein kinase C zeta
chr1	2066011	2066211	chr1:2134572-2134772	6.2426	6.49746	5.86202	0.606388	0.00438398	0.00748576	Intron (uc001aiq.3/5590, intron 4 of 17)	1	2076796	2088167	11372	1	5590	uc009vlb.3	-10585	ENSG00000067606	PRKCZ	protein kinase C zeta
chr1	2066980	2067180	chr1:2135541-2135741	7.7417	8.0763	7.19957	0.8647	4.08e-05	9.45e-05	Intron (uc001aiq.3/5590, intron 5 of 17)	1	2076796	2088167	11372	1	5590	uc009vlb.3	-9616	ENSG00000067606	PRKCZ	protein kinase C zeta
chr1	2068745	2068945	chr1:2137306-2137506	5.88529	3.55436	6.85724	-3.21598	3.69e-13	2.92e-12	Intron (uc001aiq.3/5590, intron 5 of 17)	1	2076796	2088167	11372	1	5590	uc009vlb.3	-7851	ENSG00000067606	PRKCZ	protein kinase C zeta
chr1	2071347	2071547	chr1:2139908-2140108	6.52616	5.94413	7.00992	-1.06753	5.15e-06	1.37e-05	Intron (uc001aiq.3/5590, intron 5 of 17)	1	2076796	2088167	11372	1	5590	uc009vlb.3	-5249	ENSG00000067606	PRKCZ	protein kinase C zeta
chr1	2082847	2083047	chr1:2151408-2151608	4.16503	1.96855	5.11975	-3.04237	1.05e-11	6.81e-11	Intron (uc001aiq.3/5590, intron 9 of 17)	1	2076796	2116834	40039	1	5590	uc010nyx.2	6051	ENSG00000067606	PRKCZ	protein kinase C zeta
chr1	2090678	2090878	chr1:2159239-2159439	5.20244	3.89859	5.97977	-1.99861	1.43e-10	7.9e-10	Intron (uc001aiq.3/5590, intron 10 of 17)	1	2100287	2116834	16548	1	5590	uc001ait.3	-9409	ENSG00000067606	PRKCZ	protein kinase C zeta
chr1	2092366	2092566	chr1:2160927-2161127	4.90912	2.86231	5.84238	-2.94183	3.35e-17	4.42e-16	Intron (uc001aiq.3/5590, intron 10 of 17)	1	2100287	2116834	16548	1	5590	uc001ait.3	-7721	ENSG00000067606	PRKCZ	protein kinase C zeta
chr1	2100023	2100223	chr1:2168584-2168784	2.97071	1.03042	3.88705	-2.70233	4.04e-08	1.53e-07	Promoter (<=1kb)	1	2100287	2116834	16548	1	5590	uc001ait.3	-64	ENSG00000067606	PRKCZ	protein kinase C zeta
chr1	2105916	2106116	chr1:2174477-2174677	7.09404	7.29527	6.80841	0.405182	0.0164682	0.0255821	Intron (uc001aiq.3/5590, intron 14 of 17)	1	2100287	2116834	16548	1	5590	uc001ait.3	5629	ENSG00000067606	PRKCZ	protein kinase C zeta
chr1	2110970	2111170	chr1:2179531-2179731	5.35154	3.966	6.15121	-2.08305	1.91e-09	8.91e-09	Intron (uc001aiq.3/5590, intron 16 of 17)	1	2100287	2116834	16548	1	5590	uc001ait.3	10683	ENSG00000067606	PRKCZ	protein kinase C zeta
chr1	2112040	2112240	chr1:2180601-2180801	6.18143	5.01634	6.91684	-1.80475	1.42e-05	3.53e-05	Intron (uc001aiq.3/5590, intron 16 of 17)	1	2100287	2116834	16548	1	5590	uc001ait.3	11753	ENSG00000067606	PRKCZ	protein kinase C zeta
chr1	2116519	2116719	chr1:2185080-2185280	4.29006	2.52736	5.17474	-2.52164	5.25e-10	2.66e-09	3' UTR	1	2115899	2126214	10316	2	199990	uc001aiv.2	9495	ENSG00000162585	FAAP20	FA core complex associated protein 20
chr1	2121933	2122133	chr1:2190494-2190694	5.59112	4.01036	6.43817	-2.40443	2.06e-22	5.01e-21	Exon (uc001aiz.2/uc001aiz.2, exon 1 of 1)	1	2115899	2126214	10316	2	199990	uc001aiv.2	4081	ENSG00000162585	FAAP20	FA core complex associated protein 20
chr1	2126559	2126759	chr1:2195120-2195320	7.10945	6.85432	7.36586	-0.492282	0.00648528	0.0107683	Promoter (<=1kb)	1	2123334	2126214	2881	2	199990	uc031pkv.1	-345	ENSG00000162585	FAAP20	FA core complex associated protein 20
chr1	2136041	2136241	chr1:2204602-2204802	6.9349	6.7134	7.16239	-0.407585	0.0216974	0.032995	Promoter (2-3kb)	1	2115899	2139172	23274	2	199990	uc001aix.2	2931	ENSG00000162585	FAAP20	FA core complex associated protein 20
chr1	2139101	2139301	chr1:2207662-2207862	6.58302	6.33957	6.82953	-0.448523	0.0209397	0.0319294	Promoter (<=1kb)	1	2115899	2139172	23274	2	199990	uc001aix.2	0	ENSG00000162585	FAAP20	FA core complex associated protein 20
chr1	2145107	2145307	chr1:2213668-2213868	5.87862	3.54217	6.85124	-3.22355	3.97e-29	2.02e-27	Distal Intergenic	1	2115899	2139172	23274	2	199990	uc001aix.2	-5935	ENSG00000162585	FAAP20	FA core complex associated protein 20
chr1	2145613	2145813	chr1:2214174-2214374	6.78322	6.5483	7.0224	-0.421124	0.015795	0.0246115	Distal Intergenic	1	2115899	2139172	23274	2	199990	uc001aix.2	-6441	ENSG00000162585	FAAP20	FA core complex associated protein 20
chr1	2165945	2166145	chr1:2234506-2234706	7.18517	6.37844	7.78352	-1.39162	4.3e-13	3.36e-12	Intron (uc001aja.4/6497, intron 1 of 6)	1	2160134	2241652	81519	1	6497	uc001aja.4	5811	ENSG00000157933	SKI	SKI proto-oncogene
chr1	2171703	2171903	chr1:2240264-2240464	6.09806	5.6858	6.47464	-0.795699	0.000289	0.000589	Intron (uc001aja.4/6497, intron 1 of 6)	1	2160134	2241652	81519	1	6497	uc001aja.4	11569	ENSG00000157933	SKI	SKI proto-oncogene
chr1	2172138	2172338	chr1:2240699-2240899	5.61947	4.27564	6.40793	-2.13211	1.22e-13	1.03e-12	Intron (uc001aja.4/6497, intron 1 of 6)	1	2160134	2241652	81519	1	6497	uc001aja.4	12004	ENSG00000157933	SKI	SKI proto-oncogene
chr1	2174866	2175066	chr1:2243427-2243627	5.97939	2.91211	7.01981	-4.05578	6.31e-41	1.11e-38	Intron (uc001aja.4/6497, intron 1 of 6)	1	2160134	2241652	81519	1	6497	uc001aja.4	14732	ENSG00000157933	SKI	SKI proto-oncogene
chr1	2177758	2177958	chr1:2246319-2246519	4.96729	4.32148	5.48637	-1.15228	0.000121	0.000261	Intron (uc001aja.4/6497, intron 1 of 6)	1	2160134	2241652	81519	1	6497	uc001aja.4	17624	ENSG00000157933	SKI	SKI proto-oncogene
chr1	2179938	2180138	chr1:2248499-2248699	4.62568	3.90198	5.18479	-1.24834	4.19e-06	1.14e-05	Intron (uc001aja.4/6497, intron 1 of 6)	1	2160134	2241652	81519	1	6497	uc001aja.4	19804	ENSG00000157933	SKI	SKI proto-oncogene
chr1	2182111	2182311	chr1:2250672-2250872	5.75693	4.22722	6.59236	-2.3769	2.74e-23	7.39e-22	Intron (uc001aja.4/6497, intron 1 of 6)	1	2160134	2241652	81519	1	6497	uc001aja.4	21977	ENSG00000157933	SKI	SKI proto-oncogene
chr1	2183855	2184055	chr1:2252416-2252616	3.91104	4.533	2.40978	1.96449	8.25e-08	2.96e-07	Intron (uc001aja.4/6497, intron 1 of 6)	1	2160134	2241652	81519	1	6497	uc001aja.4	23721	ENSG00000157933	SKI	SKI proto-oncogene
chr1	2188814	2189014	chr1:2257375-2257575	5.63225	6.15503	4.56111	1.54209	2.35e-10	1.25e-09	Intron (uc001aja.4/6497, intron 1 of 6)	1	2160134	2241652	81519	1	6497	uc001aja.4	28680	ENSG00000157933	SKI	SKI proto-oncogene
chr1	2189948	2190148	chr1:2258509-2258709	4.7997	3.63199	5.53595	-1.82326	1.93e-09	8.96e-09	Intron (uc001aja.4/6497, intron 1 of 6)	1	2160134	2241652	81519	1	6497	uc001aja.4	29814	ENSG00000157933	SKI	SKI proto-oncogene
chr1	2191504	2191704	chr1:2260065-2260265	3.9178	3.17855	4.48451	-1.27202	1.29e-05	3.24e-05	Intron (uc001aja.4/6497, intron 1 of 6)	1	2160134	2241652	81519	1	6497	uc001aja.4	31370	ENSG00000157933	SKI	SKI proto-oncogene
chr1	2200660	2200860	chr1:2269221-2269421	4.19389	2.98995	4.94157	-1.84412	4.44e-08	1.66e-07	Intron (uc001aja.4/6497, intron 1 of 6)	1	2160134	2241652	81519	1	6497	uc001aja.4	40526	ENSG00000157933	SKI	SKI proto-oncogene
chr1	2205125	2205325	chr1:2273686-2273886	4.48872	3.35757	5.21305	-1.84923	1.03e-10	5.77e-10	Intron (uc001aja.4/6497, intron 1 of 6)	1	2160134	2241652	81519	1	6497	uc001aja.4	44991	ENSG00000157933	SKI	SKI proto-oncogene
chr1	2206680	2206880	chr1:2275241-2275441	4.83434	3.8768	5.49616	-1.61109	1.46e-08	5.9e-08	Intron (uc001aja.4/6497, intron 1 of 6)	1	2160134	2241652	81519	1	6497	uc001aja.4	46546	ENSG00000157933	SKI	SKI proto-oncogene
chr1	2209612	2209812	chr1:2278173-2278373	5.6045	4.39098	6.35515	-1.97544	3.59e-13	2.84e-12	Intron (uc001aja.4/6497, intron 1 of 6)	1	2160134	2241652	81519	1	6497	uc001aja.4	49478	ENSG00000157933	SKI	SKI proto-oncogene
chr1	2210663	2210863	chr1:2279224-2279424	6.63345	7.31021	4.80594	2.46014	3.29e-32	2.31e-30	Intron (uc001aja.4/6497, intron 1 of 6)	1	2160134	2241652	81519	1	6497	uc001aja.4	50529	ENSG00000157933	SKI	SKI proto-oncogene
chr1	2216041	2216241	chr1:2284602-2284802	3.77468	3.40622	4.12004	-0.625158	0.0327064	0.0482261	Intron (uc001aja.4/6497, intron 1 of 6)	1	2160134	2241652	81519	1	6497	uc001aja.4	55907	ENSG00000157933	SKI	SKI proto-oncogene
chr1	2230585	2230785	chr1:2299146-2299346	5.82464	4.5334	6.59837	-2.0448	5.52e-15	5.54e-14	Intron (uc001aja.4/6497, intron 1 of 6)	1	2281853	2284100	2248	2	100129534	uc001ajc.3	53315	ENSG00000269896	LOC100129534	small nuclear ribonucleoprotein polypeptide N pseudogene
chr1	2231724	2231924	chr1:2300285-2300485	6.23487	4.58943	7.09597	-2.48927	5.4e-21	1.12e-19	Intron (uc001aja.4/6497, intron 1 of 6)	1	2281853	2284100	2248	2	100129534	uc001ajc.3	52176	ENSG00000269896	LOC100129534	small nuclear ribonucleoprotein polypeptide N pseudogene
chr1	2234072	2234272	chr1:2302633-2302833	5.42228	4.86142	5.89375	-1.01547	6.38e-05	0.000143	Intron (uc001aja.4/6497, intron 1 of 6)	1	2281853	2284100	2248	2	100129534	uc001ajc.3	49828	ENSG00000269896	LOC100129534	small nuclear ribonucleoprotein polypeptide N pseudogene
chr1	2236817	2237017	chr1:2305378-2305578	5.38567	6.10297	3.24687	2.80988	1.04e-22	2.62e-21	Intron (uc001aja.4/6497, intron 5 of 6)	1	2281853	2284100	2248	2	100129534	uc001ajc.3	47083	ENSG00000269896	LOC100129534	small nuclear ribonucleoprotein polypeptide N pseudogene
chr1	2246324	2246524	chr1:2314885-2315085	5.93395	6.31515	5.28351	0.955469	0.000207	0.000431	Distal Intergenic	1	2281853	2284100	2248	2	100129534	uc001ajc.3	37576	ENSG00000269896	LOC100129534	small nuclear ribonucleoprotein polypeptide N pseudogene
chr1	2248124	2248324	chr1:2316685-2316885	6.40298	5.79373	6.9021	-1.07928	0.000218	0.000452	Distal Intergenic	1	2281853	2284100	2248	2	100129534	uc001ajc.3	35776	ENSG00000269896	LOC100129534	small nuclear ribonucleoprotein polypeptide N pseudogene
chr1	2251543	2251743	chr1:2320104-2320304	5.33806	4.46779	5.96431	-1.53722	1.89e-09	8.82e-09	Downstream (<1kb)	1	2281853	2284100	2248	2	100129534	uc001ajc.3	32357	ENSG00000269896	LOC100129534	small nuclear ribonucleoprotein polypeptide N pseudogene
chr1	2252355	2252555	chr1:2320916-2321116	6.10197	5.19935	6.74176	-1.54023	3.04e-11	1.85e-10	Downstream (<1kb)	1	2281853	2284100	2248	2	100129534	uc001ajc.3	31545	ENSG00000269896	LOC100129534	small nuclear ribonucleoprotein polypeptide N pseudogene
chr1	2253721	2253921	chr1:2322282-2322482	7.83439	8.13475	7.36498	0.753707	8.03e-06	2.08e-05	Intron (uc001ajb.1/79906, intron 13 of 13)	1	2281853	2284100	2248	2	100129534	uc001ajc.3	30179	ENSG00000269896	LOC100129534	small nuclear ribonucleoprotein polypeptide N pseudogene
chr1	2266415	2266615	chr1:2334976-2335176	7.46414	7.8487	6.80544	1.0117	2.52e-06	7.08e-06	Intron (uc001ajb.1/79906, intron 12 of 13)	1	2281853	2284100	2248	2	100129534	uc001ajc.3	17485	ENSG00000269896	LOC100129534	small nuclear ribonucleoprotein polypeptide N pseudogene
chr1	2274620	2274820	chr1:2343181-2343381	4.53954	4.88947	3.96306	0.891101	0.00815086	0.0133171	Intron (uc001ajb.1/79906, intron 10 of 13)	1	2281853	2284100	2248	2	100129534	uc001ajc.3	9280	ENSG00000269896	LOC100129534	small nuclear ribonucleoprotein polypeptide N pseudogene
chr1	2286516	2286716	chr1:2355077-2355277	3.63975	4.37981	1.28645	2.88849	1.35e-09	6.43e-09	Promoter (2-3kb)	1	2281853	2284100	2248	2	100129534	uc001ajc.3	-2416	ENSG00000269896	LOC100129534	small nuclear ribonucleoprotein polypeptide N pseudogene
chr1	2314114	2314314	chr1:2382675-2382875	4.349	4.71562	3.73373	0.915575	0.00167604	0.00304863	Intron (uc001ajb.1/79906, intron 6 of 13)	1	2252696	2322993	70298	2	79906	uc001ajb.1	8679	ENSG00000116151	MORN1	MORN repeat containing 1
chr1	2374199	2374399	chr1:2442760-2442960	3.77904	4.21278	2.99098	1.50533	8.97e-05	0.000197	Distal Intergenic	1	2336241	2344010	7770	2	5192	uc001ajh.3	-30189	ENSG00000157911	PEX10	peroxisomal biogenesis factor 10
chr1	2375259	2375459	chr1:2443820-2444020	3.89032	4.37528	2.94841	1.5017	0.000127	0.000272	Distal Intergenic	1	2336241	2344010	7770	2	5192	uc001ajh.3	-31249	ENSG00000157911	PEX10	peroxisomal biogenesis factor 10
chr1	2383300	2383500	chr1:2451861-2452061	5.39901	5.09963	5.69165	-0.510622	0.0329837	0.0486009	Distal Intergenic	1	2407754	2436964	29211	1	9651	uc001aji.1	-24254	ENSG00000149527	PLCH2	phospholipase C eta 2
chr1	2394924	2395124	chr1:2463485-2463685	4.37041	5.06713	2.39912	2.5984	1.38e-12	1.01e-11	Distal Intergenic	1	2407754	2436964	29211	1	9651	uc001aji.1	-12630	ENSG00000149527	PLCH2	phospholipase C eta 2
chr1	2399582	2399782	chr1:2468143-2468343	4.62458	5.15347	3.53103	1.70379	1.28e-08	5.22e-08	Distal Intergenic	1	2407754	2436964	29211	1	9651	uc001aji.1	-7972	ENSG00000149527	PLCH2	phospholipase C eta 2
chr1	2406472	2406672	chr1:2475033-2475233	5.55619	4.78721	6.13711	-1.38333	1.7e-08	6.82e-08	Promoter (1-2kb)	1	2407754	2436964	29211	1	9651	uc001aji.1	-1082	ENSG00000149527	PLCH2	phospholipase C eta 2
chr1	2425059	2425259	chr1:2493620-2493820	6.71549	7.02441	6.2284	0.780544	5.3e-05	0.000121	Intron (uc001aji.1/9651, intron 11 of 21)	1	2430183	2436964	6782	1	9651	uc001ajl.1	-4924	ENSG00000149527	PLCH2	phospholipase C eta 2
chr1	2425808	2426008	chr1:2494369-2494569	7.07813	6.47893	7.57163	-1.09084	4.99e-09	2.17e-08	Intron (uc001aji.1/9651, intron 11 of 21)	1	2430183	2436964	6782	1	9651	uc001ajl.1	-4175	ENSG00000149527	PLCH2	phospholipase C eta 2
chr1	2437814	2438014	chr1:2506375-2506575	4.99618	4.26079	5.56101	-1.28201	2.45e-06	6.89e-06	Downstream (1-2kb)	1	2430183	2436964	6782	1	9651	uc001ajl.1	7631	ENSG00000149527	PLCH2	phospholipase C eta 2
chr1	2461644	2461844	chr1:2530205-2530405	5.71988	5.98501	5.31996	0.61959	0.00106102	0.00198803	Promoter (<=1kb)	1	2460184	2461684	1501	2	388585	uc001ajn.3	0	ENSG00000197921	HES5	hes family bHLH transcription factor 5
chr1	2472392	2472592	chr1:2540953-2541153	3.42934	4.02162	2.07398	1.63878	3.01e-05	7.13e-05	Distal Intergenic	1	2460184	2461684	1501	2	388585	uc001ajn.3	-10708	ENSG00000197921	HES5	hes family bHLH transcription factor 5
chr1	2478288	2478488	chr1:2546849-2547049	6.00142	5.42014	6.48474	-1.04184	0.000975	0.0018379	Downstream (2-3kb)	1	2481359	2484284	2926	2	115110	uc001ajo.2	5796	NA	TNFRSF14-AS1	TNFRSF14 antisense RNA 1
chr1	2480263	2480463	chr1:2548824-2549024	5.59135	3.69919	6.49956	-2.78949	9.78e-17	1.22e-15	Downstream (<1kb)	1	2481359	2484284	2926	2	115110	uc001ajo.2	3821	NA	TNFRSF14-AS1	TNFRSF14 antisense RNA 1
chr1	2488886	2489086	chr1:2557447-2557647	4.32742	3.98231	4.65546	-0.619498	0.027174	0.0406534	Promoter (<=1kb)	1	2486163	2488450	2288	2	100133445	uc021oev.1	-436	NA	NA	NA
chr1	2494758	2494958	chr1:2563319-2563519	4.47577	5.25987	1.57157	3.42977	1.59e-16	1.93e-15	3' UTR	1	2486163	2488450	2288	2	100133445	uc021oev.1	-6308	NA	NA	NA
chr1	2501821	2502021	chr1:2570382-2570582	5.13356	2.54792	6.13362	-3.45138	3.61e-16	4.2e-15	Distal Intergenic	1	2486163	2488450	2288	2	100133445	uc021oev.1	-13371	NA	NA	NA
chr1	2508040	2508240	chr1:2576601-2576801	3.31444	3.90178	1.98176	1.88292	4.77e-06	1.28e-05	Distal Intergenic	1	2517899	2522908	5010	1	127281	uc021oew.1	-9659	ENSG00000157870	PRXL2B	peroxiredoxin like 2B
chr1	2509865	2510065	chr1:2578426-2578626	6.45761	5.60454	7.07648	-1.46199	2.36e-07	7.85e-07	Distal Intergenic	1	2517899	2522908	5010	1	127281	uc021oew.1	-7834	ENSG00000157870	PRXL2B	peroxiredoxin like 2B
chr1	2525507	2525707	chr1:2594068-2594268	4.86564	5.58003	2.7519	2.79696	1.62e-18	2.51e-17	Intron (uc009vlg.1/79258, intron 17 of 22)	1	2518517	2522908	4392	1	127281	uc001ajx.2	6990	ENSG00000157870	PRXL2B	peroxiredoxin like 2B
chr1	2539223	2539423	chr1:2607784-2607984	3.65494	3.15986	4.08638	-0.793351	0.0340129	0.0499879	Intron (uc009vlg.1/79258, intron 5 of 22)	1	2518517	2522908	4392	1	127281	uc001ajx.2	20706	ENSG00000157870	PRXL2B	peroxiredoxin like 2B
chr1	2542567	2542767	chr1:2611128-2611328	4.97608	5.52529	3.80493	1.68729	4.82e-11	2.84e-10	Exon (uc009vlg.1/79258, exon 3 of 23)	1	2522081	2560960	38880	2	79258	uc009vlg.1	18193	ENSG00000142606	MMEL1	membrane metalloendopeptidase like 1
chr1	2694656	2694856	chr1:2778109-2778309	3.53929	4.23057	1.60878	2.30128	3.94e-08	1.49e-07	Intron (uc021oey.1/100287898, intron 4 of 6)	1	2572807	2706230	133424	2	100287898	uc021oey.1	11374	ENSG00000215912	TTC34	tetratricopeptide repeat domain 34
chr1	2706234	2706434	chr1:2789669-2789869	3.16676	3.80408	1.58238	2.30845	1.51e-06	4.39e-06	Promoter (<=1kb)	1	2572807	2706230	133424	2	100287898	uc021oey.1	-4	ENSG00000215912	TTC34	tetratricopeptide repeat domain 34
chr1	2718212	2718412	chr1:2801647-2801847	5.50308	5.11126	5.8653	-0.728433	0.00488323	0.00827383	Distal Intergenic	1	2572807	2706230	133424	2	100287898	uc021oey.1	-11982	ENSG00000215912	TTC34	tetratricopeptide repeat domain 34
chr1	2738568	2738768	chr1:2822003-2822203	6.43598	7.04696	4.99075	1.9869	1.67e-19	2.91e-18	Distal Intergenic	1	2572807	2706230	133424	2	100287898	uc021oey.1	-32338	ENSG00000215912	TTC34	tetratricopeptide repeat domain 34
chr1	2772482	2772682	chr1:2855917-2856117	3.19156	3.5586	2.57529	1.01351	0.00708502	0.0116906	Distal Intergenic	1	2572807	2706230	133424	2	100287898	uc021oey.1	-66252	ENSG00000215912	TTC34	tetratricopeptide repeat domain 34
chr1	2778655	2778855	chr1:2862090-2862290	4.75222	5.03388	4.32034	0.726052	0.0169053	0.0262103	Distal Intergenic	1	2572807	2706230	133424	2	100287898	uc021oey.1	-72425	ENSG00000215912	TTC34	tetratricopeptide repeat domain 34
chr1	2791740	2791940	chr1:2875175-2875375	4.08275	4.49575	3.3512	1.06691	0.000789	0.00150802	Distal Intergenic	1	2572807	2706230	133424	2	100287898	uc021oey.1	-85510	ENSG00000215912	TTC34	tetratricopeptide repeat domain 34
chr1	2792594	2792794	chr1:2876029-2876229	5.74037	6.10983	5.11833	0.926647	2.81e-05	6.68e-05	Distal Intergenic	1	2572807	2706230	133424	2	100287898	uc021oey.1	-86364	ENSG00000215912	TTC34	tetratricopeptide repeat domain 34
chr1	2822684	2822884	chr1:2906119-2906319	4.652	5.32023	2.88119	2.59947	3.3e-14	2.99e-13	Distal Intergenic	1	2938046	2939467	1422	1	140625	uc001ajz.3	-115162	ENSG00000169717	ACTRT2	actin related protein T2
chr1	2829846	2830046	chr1:2913281-2913481	3.46207	4.13703	1.64667	2.36011	3.21e-08	1.23e-07	Distal Intergenic	1	2938046	2939467	1422	1	140625	uc001ajz.3	-108000	ENSG00000169717	ACTRT2	actin related protein T2
chr1	2831354	2831554	chr1:2914789-2914989	4.8844	5.67406	1.89121	3.59012	1.01e-21	2.29e-20	Distal Intergenic	1	2938046	2939467	1422	1	140625	uc001ajz.3	-106492	ENSG00000169717	ACTRT2	actin related protein T2
chr1	2842555	2842755	chr1:2925990-2926190	5.78739	6.12679	5.23465	0.86147	5.85e-05	0.000132	Distal Intergenic	1	2938046	2939467	1422	1	140625	uc001ajz.3	-95291	ENSG00000169717	ACTRT2	actin related protein T2
chr1	2843046	2843246	chr1:2926481-2926681	5.39744	5.67334	4.97683	0.624522	0.00751324	0.0123481	Distal Intergenic	1	2938046	2939467	1422	1	140625	uc001ajz.3	-94800	ENSG00000169717	ACTRT2	actin related protein T2
chr1	2844442	2844642	chr1:2927877-2928077	4.83813	5.36865	3.73858	1.50396	1.23e-08	5.04e-08	Distal Intergenic	1	2938046	2939467	1422	1	140625	uc001ajz.3	-93404	ENSG00000169717	ACTRT2	actin related protein T2
chr1	2853537	2853737	chr1:2936972-2937172	6.47542	7.32158	1.92727	5.41654	5.56e-42	1.08e-39	Distal Intergenic	1	2938046	2939467	1422	1	140625	uc001ajz.3	-84309	ENSG00000169717	ACTRT2	actin related protein T2
chr1	2862911	2863111	chr1:2946346-2946546	3.80352	4.48519	1.94213	2.44332	5.88e-10	2.96e-09	Distal Intergenic	1	2938046	2939467	1422	1	140625	uc001ajz.3	-74935	ENSG00000169717	ACTRT2	actin related protein T2
chr1	2863682	2863882	chr1:2947117-2947317	4.53779	4.84369	4.05696	0.659193	0.0110893	0.0177309	Distal Intergenic	1	2938046	2939467	1422	1	140625	uc001ajz.3	-74164	ENSG00000169717	ACTRT2	actin related protein T2
chr1	2865961	2866161	chr1:2949396-2949596	5.46805	5.86248	4.78463	1.00605	0.000236	0.000487	Distal Intergenic	1	2938046	2939467	1422	1	140625	uc001ajz.3	-71885	ENSG00000169717	ACTRT2	actin related protein T2
chr1	2884595	2884795	chr1:2968030-2968230	5.04153	5.62756	3.71477	1.94986	6.07e-13	4.66e-12	Distal Intergenic	1	2938046	2939467	1422	1	140625	uc001ajz.3	-53251	ENSG00000169717	ACTRT2	actin related protein T2
chr1	2885158	2885358	chr1:2968593-2968793	7.52004	8.2561	5.20717	3.03508	7.3e-52	3.55e-49	Distal Intergenic	1	2938046	2939467	1422	1	140625	uc001ajz.3	-52688	ENSG00000169717	ACTRT2	actin related protein T2
chr1	2896831	2897031	chr1:2980267-2980467	4.57313	4.88937	4.07067	0.813001	0.00154502	0.00282489	Distal Intergenic	1	2938046	2939467	1422	1	140625	uc001ajz.3	-41015	ENSG00000169717	ACTRT2	actin related protein T2
chr1	2899571	2899771	chr1:2983007-2983207	6.93694	7.46536	5.84516	1.59773	1.8e-18	2.77e-17	Distal Intergenic	1	2938046	2939467	1422	1	140625	uc001ajz.3	-38275	ENSG00000169717	ACTRT2	actin related protein T2
chr1	2901947	2902147	chr1:2985383-2985583	7.68254	8.13677	6.83555	1.27604	2.65e-12	1.86e-11	Distal Intergenic	1	2938046	2939467	1422	1	140625	uc001ajz.3	-35899	ENSG00000169717	ACTRT2	actin related protein T2
chr1	2904520	2904720	chr1:2987956-2988156	5.44201	6.27464	1.45106	5.01084	9.54e-25	3.02e-23	Distal Intergenic	1	2938046	2939467	1422	1	140625	uc001ajz.3	-33326	ENSG00000169717	ACTRT2	actin related protein T2
chr1	2922455	2922655	chr1:3005891-3006091	5.23738	6.05784	1.60871	4.22568	2.31e-25	7.79e-24	Distal Intergenic	1	2938046	2939467	1422	1	140625	uc001ajz.3	-15391	ENSG00000169717	ACTRT2	actin related protein T2
chr1	2928891	2929091	chr1:3012327-3012527	5.07218	5.85559	2.17858	3.50871	1.31e-20	2.6e-19	Distal Intergenic	1	2938046	2939467	1422	1	140625	uc001ajz.3	-8955	ENSG00000169717	ACTRT2	actin related protein T2
chr1	2947345	2947545	chr1:3030781-3030981	3.63352	4.17242	2.50241	1.84784	1.67e-06	4.83e-06	Distal Intergenic	1	2938046	2939467	1422	1	140625	uc001ajz.3	9299	ENSG00000169717	ACTRT2	actin related protein T2
chr1	2948397	2948597	chr1:3031833-3032033	6.37403	5.88336	6.80268	-0.910843	0.000128	0.000276	Distal Intergenic	1	2938046	2939467	1422	1	140625	uc001ajz.3	10351	ENSG00000169717	ACTRT2	actin related protein T2
chr1	2951968	2952168	chr1:3035404-3035604	5.01213	5.72078	2.94642	2.53136	3.1e-16	3.63e-15	Distal Intergenic	1	2938046	2939467	1422	1	140625	uc001ajz.3	13922	ENSG00000169717	ACTRT2	actin related protein T2
chr1	2971154	2971354	chr1:3054590-3054790	3.09791	3.46703	2.4767	0.978026	0.0104893	0.0168348	Distal Intergenic	1	2976181	2980350	4170	2	440556	uc001aka.3	8996	ENSG00000177133	PRDM16-DT	PRDM16 divergent transcript
chr1	2982838	2983038	chr1:3066274-3066474	5.72869	6.33367	4.31309	1.9025	6.64e-14	5.78e-13	Promoter (1-2kb)	1	2980636	2984289	3654	2	440556	uc010nzg.1	1251	ENSG00000177133	PRDM16-DT	PRDM16 divergent transcript
chr1	2984770	2984970	chr1:3068206-3068406	4.91576	5.4604	3.76254	1.6383	9.73e-10	4.74e-09	Promoter (<=1kb)	1	2980636	2984289	3654	2	440556	uc010nzg.1	-481	ENSG00000177133	PRDM16-DT	PRDM16 divergent transcript
chr1	2986280	2986480	chr1:3069716-3069916	6.33164	6.60962	5.90697	0.623087	0.00224182	0.00399843	Promoter (<=1kb)	1	2985742	3355185	369444	1	63976	uc009vlh.3	538	ENSG00000142611	PRDM16	PR/SET domain 16
chr1	2995259	2995459	chr1:3078695-3078895	4.23496	4.78712	3.05207	1.8747	1.29e-08	5.28e-08	Intron (uc001akc.3/63976, intron 1 of 16)	1	2985742	3355185	369444	1	63976	uc009vlh.3	9517	ENSG00000142611	PRDM16	PR/SET domain 16
chr1	2996761	2996961	chr1:3080197-3080397	4.11781	4.94406	0.328309	4.60624	3.53e-12	2.45e-11	Intron (uc001akc.3/63976, intron 1 of 16)	1	2985742	3355185	369444	1	63976	uc009vlh.3	11019	ENSG00000142611	PRDM16	PR/SET domain 16
chr1	3004565	3004765	chr1:3088001-3088201	3.0374	3.77577	0.701303	3.11348	1.8e-07	6.1e-07	Intron (uc001akc.3/63976, intron 1 of 16)	1	2985742	3355185	369444	1	63976	uc009vlh.3	18823	ENSG00000142611	PRDM16	PR/SET domain 16
chr1	3010517	3010717	chr1:3093953-3094153	4.05202	4.57388	2.98419	1.48635	0.00858894	0.013977	Intron (uc001akc.3/63976, intron 1 of 16)	1	2985742	3355185	369444	1	63976	uc009vlh.3	24775	ENSG00000142611	PRDM16	PR/SET domain 16
chr1	3020913	3021113	chr1:3104349-3104549	4.77709	5.42269	3.14547	2.50205	2.35e-15	2.47e-14	Intron (uc001akc.3/63976, intron 1 of 16)	1	3044539	3044599	61	1	100422968	uc021oez.1	-23426	ENSG00000283572	MIR4251	microRNA 4251
chr1	3022153	3022353	chr1:3105589-3105789	5.81807	6.65408	1.70721	4.88175	3.72e-33	2.91e-31	Intron (uc001akc.3/63976, intron 1 of 16)	1	3044539	3044599	61	1	100422968	uc021oez.1	-22186	ENSG00000283572	MIR4251	microRNA 4251
chr1	3029851	3030051	chr1:3113287-3113487	5.58534	6.32374	3.24896	3.04709	2.36e-24	7.14e-23	Intron (uc001akc.3/63976, intron 1 of 16)	1	3044539	3044599	61	1	100422968	uc021oez.1	-14488	ENSG00000283572	MIR4251	microRNA 4251
chr1	3036800	3037000	chr1:3120236-3120436	4.30147	4.90964	2.8702	1.9854	1.16e-08	4.76e-08	Intron (uc001akc.3/63976, intron 1 of 16)	1	3044539	3044599	61	1	100422968	uc021oez.1	-7539	ENSG00000283572	MIR4251	microRNA 4251
chr1	3039050	3039250	chr1:3122486-3122686	4.91456	5.57265	3.2081	2.30069	6.48e-13	4.96e-12	Intron (uc001akc.3/63976, intron 1 of 16)	1	3044539	3044599	61	1	100422968	uc021oez.1	-5289	ENSG00000283572	MIR4251	microRNA 4251
chr1	3041697	3041897	chr1:3125133-3125333	4.74099	5.46777	2.51709	2.9106	2.41e-15	2.54e-14	Promoter (2-3kb)	1	3044539	3044599	61	1	100422968	uc021oez.1	-2642	ENSG00000283572	MIR4251	microRNA 4251
chr1	3042648	3042848	chr1:3126084-3126284	4.5295	5.21308	2.65471	2.83115	3.59e-12	2.48e-11	Promoter (1-2kb)	1	3044539	3044599	61	1	100422968	uc021oez.1	-1691	ENSG00000283572	MIR4251	microRNA 4251
chr1	3050610	3050810	chr1:3134046-3134246	4.41347	5.12607	2.31499	3.07731	3.57e-14	3.22e-13	Intron (uc001akc.3/63976, intron 1 of 16)	1	3044539	3044599	61	1	100422968	uc021oez.1	6071	ENSG00000283572	MIR4251	microRNA 4251
chr1	3079999	3080199	chr1:3163435-3163635	3.57159	4.05183	2.64479	1.47897	0.000313	0.000635	Intron (uc001akc.3/63976, intron 1 of 16)	1	3044539	3044599	61	1	100422968	uc021oez.1	35460	ENSG00000283572	MIR4251	microRNA 4251
chr1	3081736	3081936	chr1:3165172-3165372	3.49768	4.0426	2.34335	1.64253	0.000127	0.000272	Intron (uc001akc.3/63976, intron 1 of 16)	1	3044539	3044599	61	1	100422968	uc021oez.1	37197	ENSG00000283572	MIR4251	microRNA 4251
chr1	3090925	3091125	chr1:3174361-3174561	4.0128	4.57001	2.80953	1.69654	5.16e-05	0.000118	Intron (uc001akc.3/63976, intron 1 of 16)	1	3044539	3044599	61	1	100422968	uc021oez.1	46386	ENSG00000283572	MIR4251	microRNA 4251
chr1	3103152	3103352	chr1:3186588-3186788	5.92224	5.6248	6.21333	-0.551053	0.00843195	0.0137416	Intron (uc001akc.3/63976, intron 2 of 16)	1	3044539	3044599	61	1	100422968	uc021oez.1	58613	ENSG00000283572	MIR4251	microRNA 4251
chr1	3109432	3109632	chr1:3192868-3193068	3.63642	3.95966	3.11904	0.837313	0.0181598	0.0279967	Intron (uc001akc.3/63976, intron 2 of 16)	1	3044539	3044599	61	1	100422968	uc021oez.1	64893	ENSG00000283572	MIR4251	microRNA 4251
chr1	3115907	3116107	chr1:3199343-3199543	2.96395	3.64698	1.09299	2.3224	8.69e-06	2.24e-05	Intron (uc001akc.3/63976, intron 2 of 16)	1	3044539	3044599	61	1	100422968	uc021oez.1	71368	ENSG00000283572	MIR4251	microRNA 4251
chr1	3123825	3124025	chr1:3207261-3207461	2.72449	3.28587	1.50418	1.59211	0.000944	0.00178311	Intron (uc001akc.3/63976, intron 2 of 16)	1	3044539	3044599	61	1	100422968	uc021oez.1	79286	ENSG00000283572	MIR4251	microRNA 4251
chr1	3134035	3134235	chr1:3217471-3217671	5.4762	5.81699	4.92036	0.82321	0.000135	0.00029	Intron (uc001akc.3/63976, intron 2 of 16)	1	3044539	3044599	61	1	100422968	uc021oez.1	89496	ENSG00000283572	MIR4251	microRNA 4251
chr1	3135851	3136051	chr1:3219287-3219487	7.23001	7.61874	6.56093	1.03599	5.75e-06	1.52e-05	Intron (uc001akc.3/63976, intron 2 of 16)	1	3044539	3044599	61	1	100422968	uc021oez.1	91312	ENSG00000283572	MIR4251	microRNA 4251
chr1	3142180	3142380	chr1:3225616-3225816	4.67822	4.99556	4.17342	0.703038	0.00721787	0.0118954	Intron (uc001akc.3/63976, intron 2 of 16)	1	3044539	3044599	61	1	100422968	uc021oez.1	97641	ENSG00000283572	MIR4251	microRNA 4251
chr1	3154729	3154929	chr1:3238165-3238365	6.81276	7.58987	4.01263	3.47752	1.11e-64	2.29e-61	Intron (uc001akc.3/63976, intron 2 of 16)	1	3044539	3044599	61	1	100422968	uc021oez.1	110190	ENSG00000283572	MIR4251	microRNA 4251
chr1	3157514	3157714	chr1:3240950-3241150	6.1201	6.60571	5.17609	1.37015	1.77e-13	1.45e-12	Intron (uc001akc.3/63976, intron 2 of 16)	1	3044539	3044599	61	1	100422968	uc021oez.1	112975	ENSG00000283572	MIR4251	microRNA 4251
chr1	3164120	3164320	chr1:3247556-3247756	3.71057	4.35141	2.10641	2.48213	1.97e-08	7.82e-08	Intron (uc001akc.3/63976, intron 3 of 16)	1	3044539	3044599	61	1	100422968	uc021oez.1	119581	ENSG00000283572	MIR4251	microRNA 4251
chr1	3175067	3175267	chr1:3258503-3258703	3.59118	4.02363	2.80671	1.26517	0.000287	0.000586	Intron (uc001akc.3/63976, intron 3 of 16)	1	3044539	3044599	61	1	100422968	uc021oez.1	130528	ENSG00000283572	MIR4251	microRNA 4251
chr1	3187551	3187751	chr1:3270987-3271187	4.72733	5.40388	2.90124	2.69644	1.73e-15	1.86e-14	Intron (uc001akc.3/63976, intron 3 of 16)	1	3044539	3044599	61	1	100422968	uc021oez.1	143012	ENSG00000283572	MIR4251	microRNA 4251
chr1	3192718	3192918	chr1:3276154-3276354	7.12936	6.36213	7.70945	-1.33101	1.25e-08	5.09e-08	Intron (uc001akc.3/63976, intron 3 of 16)	1	3044539	3044599	61	1	100422968	uc021oez.1	148179	ENSG00000283572	MIR4251	microRNA 4251
chr1	3207030	3207230	chr1:3290466-3290666	4.19016	4.90774	2.04899	3.03915	7.06e-13	5.38e-12	Intron (uc001akc.3/63976, intron 3 of 16)	1	3044539	3044599	61	1	100422968	uc021oez.1	162491	ENSG00000283572	MIR4251	microRNA 4251
chr1	3219757	3219957	chr1:3303193-3303393	3.40286	4.1883	0.477696	3.6927	6.6e-09	2.82e-08	Intron (uc001akc.3/63976, intron 3 of 16)	1	3371147	3397677	26531	1	27237	uc001akg.4	-151190	ENSG00000130762	ARHGEF16	Rho guanine nucleotide exchange factor 16
chr1	3223484	3223684	chr1:3306920-3307120	4.10233	3.59379	4.5422	-0.852465	0.0253661	0.0381304	Intron (uc001akc.3/63976, intron 3 of 16)	1	3371147	3397677	26531	1	27237	uc001akg.4	-147463	ENSG00000130762	ARHGEF16	Rho guanine nucleotide exchange factor 16
chr1	3229123	3229323	chr1:3312559-3312759	5.48263	5.88896	4.76863	1.08694	4.37e-07	1.39e-06	Intron (uc001akc.3/63976, intron 3 of 16)	1	3371147	3397677	26531	1	27237	uc001akg.4	-141824	ENSG00000130762	ARHGEF16	Rho guanine nucleotide exchange factor 16
chr1	3233168	3233368	chr1:3316604-3316804	5.75307	5.178	6.23282	-1.02177	0.000146	0.000311	Intron (uc001akc.3/63976, intron 3 of 16)	1	3371147	3397677	26531	1	27237	uc001akg.4	-137779	ENSG00000130762	ARHGEF16	Rho guanine nucleotide exchange factor 16
chr1	3239864	3240064	chr1:3323300-3323500	6.44484	6.97116	5.3608	1.57349	1.77e-15	1.9e-14	Intron (uc001akc.3/63976, intron 3 of 16)	1	3371147	3397677	26531	1	27237	uc001akg.4	-131083	ENSG00000130762	ARHGEF16	Rho guanine nucleotide exchange factor 16
chr1	3243426	3243626	chr1:3326862-3327062	5.33135	6.12756	2.22547	4.08082	3.88e-27	1.59e-25	Intron (uc001akc.3/63976, intron 3 of 16)	1	3371147	3397677	26531	1	27237	uc001akg.4	-127521	ENSG00000130762	ARHGEF16	Rho guanine nucleotide exchange factor 16
chr1	3246280	3246480	chr1:3329716-3329916	3.82677	4.47695	2.1682	2.40322	4.77e-10	2.43e-09	Intron (uc001akc.3/63976, intron 3 of 16)	1	3371147	3397677	26531	1	27237	uc001akg.4	-124667	ENSG00000130762	ARHGEF16	Rho guanine nucleotide exchange factor 16
chr1	3251814	3252014	chr1:3335250-3335450	6.73122	7.47579	4.33097	3.11884	4.62e-44	1.11e-41	Intron (uc001akc.3/63976, intron 3 of 16)	1	3371147	3397677	26531	1	27237	uc001akg.4	-119133	ENSG00000130762	ARHGEF16	Rho guanine nucleotide exchange factor 16
chr1	3257277	3257477	chr1:3340713-3340913	3.92118	4.71995	0.76861	3.68895	7.22e-12	4.78e-11	Intron (uc001akc.3/63976, intron 3 of 16)	1	3371147	3397677	26531	1	27237	uc001akg.4	-113670	ENSG00000130762	ARHGEF16	Rho guanine nucleotide exchange factor 16
chr1	3262480	3262680	chr1:3345916-3346116	6.94176	7.79234	2.15087	5.6789	7.54e-46	2.13e-43	Intron (uc001akc.3/63976, intron 3 of 16)	1	3371147	3397677	26531	1	27237	uc001akg.4	-108467	ENSG00000130762	ARHGEF16	Rho guanine nucleotide exchange factor 16
chr1	3264872	3265072	chr1:3348308-3348508	4.88451	5.47295	3.54686	1.869	2.05e-09	9.49e-09	Intron (uc001akc.3/63976, intron 3 of 16)	1	3371147	3397677	26531	1	27237	uc001akg.4	-106075	ENSG00000130762	ARHGEF16	Rho guanine nucleotide exchange factor 16
chr1	3267423	3267623	chr1:3350859-3351059	5.49522	6.01885	4.42093	1.50807	4.88e-12	3.31e-11	Intron (uc001akc.3/63976, intron 3 of 16)	1	3371147	3397677	26531	1	27237	uc001akg.4	-103524	ENSG00000130762	ARHGEF16	Rho guanine nucleotide exchange factor 16
chr1	3269091	3269291	chr1:3352527-3352727	4.86472	5.65648	1.8364	3.67312	7.23e-20	1.31e-18	Intron (uc001akc.3/63976, intron 3 of 16)	1	3371147	3397677	26531	1	27237	uc001akg.4	-101856	ENSG00000130762	ARHGEF16	Rho guanine nucleotide exchange factor 16
chr1	3269585	3269785	chr1:3353021-3353221	5.14638	5.91166	2.50575	3.41328	2.1e-24	6.4e-23	Intron (uc001akc.3/63976, intron 3 of 16)	1	3371147	3397677	26531	1	27237	uc001akg.4	-101362	ENSG00000130762	ARHGEF16	Rho guanine nucleotide exchange factor 16
chr1	3276305	3276505	chr1:3359741-3359941	5.45385	6.04711	4.09393	1.90745	5.09e-11	2.99e-10	Intron (uc001akc.3/63976, intron 3 of 16)	1	3371147	3397677	26531	1	27237	uc001akg.4	-94642	ENSG00000130762	ARHGEF16	Rho guanine nucleotide exchange factor 16
chr1	3277518	3277718	chr1:3360954-3361154	4.67218	5.4808	1.3234	4.36744	5.77e-17	7.4e-16	Intron (uc001akc.3/63976, intron 3 of 16)	1	3371147	3397677	26531	1	27237	uc001akg.4	-93429	ENSG00000130762	ARHGEF16	Rho guanine nucleotide exchange factor 16
chr1	3282867	3283067	chr1:3366303-3366503	6.3692	7.04506	4.54774	2.39439	8.82e-29	4.33e-27	Intron (uc001akc.3/63976, intron 3 of 16)	1	3371147	3397677	26531	1	27237	uc001akg.4	-88080	ENSG00000130762	ARHGEF16	Rho guanine nucleotide exchange factor 16
chr1	3286455	3286655	chr1:3369891-3370091	6.60392	6.90472	6.13359	0.729295	0.00244912	0.00434474	Intron (uc001akc.3/63976, intron 3 of 16)	1	3371147	3397677	26531	1	27237	uc001akg.4	-84492	ENSG00000130762	ARHGEF16	Rho guanine nucleotide exchange factor 16
chr1	3291869	3292069	chr1:3375305-3375505	3.52387	4.01556	2.56002	1.54023	5.17e-05	0.000118	Intron (uc001akc.3/63976, intron 3 of 16)	1	3371147	3397677	26531	1	27237	uc001akg.4	-79078	ENSG00000130762	ARHGEF16	Rho guanine nucleotide exchange factor 16
chr1	3294494	3294694	chr1:3377930-3378130	3.75428	4.13008	3.11701	1.22887	0.000664	0.00128442	Intron (uc001akc.3/63976, intron 3 of 16)	1	3371147	3397677	26531	1	27237	uc001akg.4	-76453	ENSG00000130762	ARHGEF16	Rho guanine nucleotide exchange factor 16
chr1	3302856	3303056	chr1:3386292-3386492	3.87077	4.66526	0.795462	3.92416	2.19e-11	1.36e-10	Intron (uc001akc.3/63976, intron 4 of 16)	1	3371147	3397677	26531	1	27237	uc001akg.4	-68091	ENSG00000130762	ARHGEF16	Rho guanine nucleotide exchange factor 16
chr1	3308257	3308457	chr1:3391693-3391893	4.5858	5.32397	2.25177	3.23187	4.01e-14	3.6e-13	Intron (uc001akc.3/63976, intron 4 of 16)	1	3371147	3397677	26531	1	27237	uc001akg.4	-62690	ENSG00000130762	ARHGEF16	Rho guanine nucleotide exchange factor 16
chr1	3309927	3310127	chr1:3393363-3393563	4.39166	5.00896	2.91455	2.06264	2.94e-11	1.79e-10	Intron (uc001akc.3/63976, intron 4 of 16)	1	3371147	3397677	26531	1	27237	uc001akg.4	-61020	ENSG00000130762	ARHGEF16	Rho guanine nucleotide exchange factor 16
chr1	3310625	3310825	chr1:3394061-3394261	4.19563	4.65176	3.343	1.20419	8.44e-05	0.000186	Intron (uc001akc.3/63976, intron 4 of 16)	1	3371147	3397677	26531	1	27237	uc001akg.4	-60322	ENSG00000130762	ARHGEF16	Rho guanine nucleotide exchange factor 16
chr1	3320082	3320282	chr1:3403518-3403718	3.68896	4.3886	1.69519	2.81257	8.93e-10	4.38e-09	Intron (uc001akc.3/63976, intron 6 of 16)	1	3371147	3397677	26531	1	27237	uc001akg.4	-50865	ENSG00000130762	ARHGEF16	Rho guanine nucleotide exchange factor 16
chr1	3326775	3326975	chr1:3410211-3410411	6.0915	6.40514	5.59452	0.784178	5.38e-05	0.000122	Intron (uc001akc.3/63976, intron 8 of 16)	1	3371147	3397677	26531	1	27237	uc001akg.4	-44172	ENSG00000130762	ARHGEF16	Rho guanine nucleotide exchange factor 16
chr1	3340097	3340297	chr1:3423533-3423733	4.82599	3.62185	5.57374	-1.87808	2.71e-09	1.23e-08	Intron (uc001akc.3/63976, intron 12 of 16)	1	3371147	3397677	26531	1	27237	uc001akg.4	-30850	ENSG00000130762	ARHGEF16	Rho guanine nucleotide exchange factor 16
chr1	3341331	3341531	chr1:3424767-3424967	5.50552	5.72462	5.18934	0.435012	0.0140534	0.0220864	Intron (uc001akc.3/63976, intron 12 of 16)	1	3371147	3397677	26531	1	27237	uc001akg.4	-29616	ENSG00000130762	ARHGEF16	Rho guanine nucleotide exchange factor 16
chr1	3347885	3348085	chr1:3431321-3431521	3.49462	3.98563	2.53301	1.47325	0.000193	0.000404	Intron (uc001akc.3/63976, intron 15 of 16)	1	3371147	3397677	26531	1	27237	uc001akg.4	-23062	ENSG00000130762	ARHGEF16	Rho guanine nucleotide exchange factor 16
chr1	3356379	3356579	chr1:3439815-3440015	3.90853	4.57382	2.15674	2.33097	5.93e-10	2.98e-09	Distal Intergenic	1	3371147	3397677	26531	1	27237	uc001akg.4	-14568	ENSG00000130762	ARHGEF16	Rho guanine nucleotide exchange factor 16
chr1	3357961	3358161	chr1:3441397-3441597	4.10292	4.75097	2.45702	2.20638	2.06e-08	8.13e-08	Distal Intergenic	1	3371147	3397677	26531	1	27237	uc001akg.4	-12986	ENSG00000130762	ARHGEF16	Rho guanine nucleotide exchange factor 16
chr1	3374831	3375031	chr1:3458267-3458467	4.43818	4.92865	3.47837	1.47122	1.07e-06	3.2e-06	Intron (uc001akg.4/27237, intron 1 of 14)	1	3371147	3397677	26531	1	27237	uc001akg.4	3684	ENSG00000130762	ARHGEF16	Rho guanine nucleotide exchange factor 16
chr1	3376693	3376893	chr1:3460129-3460329	4.1909	2.99385	4.93644	-1.96914	3.68e-07	1.19e-06	Intron (uc001akg.4/27237, intron 1 of 14)	1	3371147	3397677	26531	1	27237	uc001akg.4	5546	ENSG00000130762	ARHGEF16	Rho guanine nucleotide exchange factor 16
chr1	3377452	3377652	chr1:3460888-3461088	4.64469	3.7497	5.28133	-1.50033	1.18e-06	3.5e-06	Intron (uc001akg.4/27237, intron 1 of 14)	1	3382569	3397677	15109	1	27237	uc001aki.3	-4917	ENSG00000130762	ARHGEF16	Rho guanine nucleotide exchange factor 16
chr1	3388449	3388649	chr1:3471885-3472085	5.67099	6.07572	4.96116	1.04683	1.39e-06	4.06e-06	Promoter (<=1kb)	1	3388171	3397677	9507	1	27237	uc010nzh.2	278	ENSG00000130762	ARHGEF16	Rho guanine nucleotide exchange factor 16
chr1	3396440	3396640	chr1:3479876-3480076	3.96474	4.50784	2.81745	1.61619	1.68e-06	4.86e-06	Exon (uc001akg.4/27237, exon 14 of 15)	1	3388171	3397677	9507	1	27237	uc010nzh.2	8269	ENSG00000130762	ARHGEF16	Rho guanine nucleotide exchange factor 16
chr1	3400487	3400687	chr1:3483923-3484123	4.64843	4.35146	4.93914	-0.540022	0.0220489	0.0334863	Distal Intergenic	1	3388171	3397677	9507	1	27237	uc010nzh.2	12316	ENSG00000130762	ARHGEF16	Rho guanine nucleotide exchange factor 16
chr1	3411364	3411564	chr1:3494800-3495000	3.61426	2.54091	4.3189	-1.76859	1.71e-06	4.93e-06	Intron (uc001akk.3/1953, intron 24 of 29)	1	3388171	3397677	9507	1	27237	uc010nzh.2	23193	ENSG00000130762	ARHGEF16	Rho guanine nucleotide exchange factor 16
chr1	3412708	3412908	chr1:3496144-3496344	5.587	4.749	6.1993	-1.43474	8.4e-07	2.55e-06	Intron (uc001akk.3/1953, intron 23 of 29)	1	3388171	3397677	9507	1	27237	uc010nzh.2	24537	ENSG00000130762	ARHGEF16	Rho guanine nucleotide exchange factor 16
chr1	3418760	3418960	chr1:3502196-3502396	4.95223	4.40547	5.41537	-1.01194	0.000137	0.000293	Intron (uc001akk.3/1953, intron 14 of 29)	1	3404506	3448012	43507	2	1953	uc001akk.3	29052	ENSG00000162591	MEGF6	multiple EGF like domains 6
chr1	3420776	3420976	chr1:3504212-3504412	7.91278	4.52533	8.97305	-4.39308	5.25e-76	4e-72	Intron (uc001akk.3/1953, intron 14 of 29)	1	3404506	3448012	43507	2	1953	uc001akk.3	27036	ENSG00000162591	MEGF6	multiple EGF like domains 6
chr1	3433642	3433842	chr1:3517078-3517278	3.67905	4.21604	2.5552	1.87883	2.82e-06	7.86e-06	Intron (uc001akk.3/1953, intron 2 of 29)	1	3404506	3448012	43507	2	1953	uc001akk.3	14170	ENSG00000162591	MEGF6	multiple EGF like domains 6
chr1	3446718	3446918	chr1:3530154-3530354	6.21271	3.63641	7.21184	-3.46375	4.67e-29	2.36e-27	Promoter (1-2kb)	1	3404506	3448012	43507	2	1953	uc001akk.3	1094	ENSG00000162591	MEGF6	multiple EGF like domains 6
chr1	3447864	3448064	chr1:3531300-3531500	7.12605	7.59744	6.22708	1.32035	2.72e-08	1.05e-07	Promoter (<=1kb)	1	3404506	3448012	43507	2	1953	uc001akk.3	0	ENSG00000162591	MEGF6	multiple EGF like domains 6
chr1	3459875	3460075	chr1:3543311-3543511	7.66475	7.17304	8.09405	-0.900636	3.07e-06	8.49e-06	Intron (uc001akl.3/1953, intron 4 of 36)	1	3404506	3448012	43507	2	1953	uc001akk.3	-11863	ENSG00000162591	MEGF6	multiple EGF like domains 6
chr1	3463980	3464180	chr1:3547416-3547616	6.0603	4.8756	6.80196	-1.90789	1.78e-17	2.43e-16	Intron (uc001akl.3/1953, intron 4 of 36)	1	3477260	3477354	95	2	693135	uc021ofa.1	13174	ENSG00000207776	MIR551A	microRNA 551a
chr1	3471832	3472032	chr1:3555268-3555468	5.04882	3.02165	5.97906	-2.86344	6.37e-16	7.19e-15	Intron (uc001akl.3/1953, intron 4 of 36)	1	3477260	3477354	95	2	693135	uc021ofa.1	5322	ENSG00000207776	MIR551A	microRNA 551a
chr1	3476846	3477046	chr1:3560282-3560482	3.21544	2.54065	3.74979	-1.22523	0.00073	0.00140399	Promoter (<=1kb)	1	3477260	3477354	95	2	693135	uc021ofa.1	308	ENSG00000207776	MIR551A	microRNA 551a
chr1	3481916	3482116	chr1:3565352-3565552	4.84712	5.27775	4.06773	1.16754	1.88e-06	5.38e-06	Intron (uc001akl.3/1953, intron 4 of 36)	1	3477260	3477354	95	2	693135	uc021ofa.1	-4562	ENSG00000207776	MIR551A	microRNA 551a
chr1	3482724	3482924	chr1:3566160-3566360	4.33	5.10455	1.56584	3.54295	7.1e-15	7.03e-14	Intron (uc001akl.3/1953, intron 4 of 36)	1	3477260	3477354	95	2	693135	uc021ofa.1	-5370	ENSG00000207776	MIR551A	microRNA 551a
chr1	3492656	3492856	chr1:3576092-3576292	4.81683	5.26821	3.97822	1.29462	1.04e-05	2.65e-05	Intron (uc001akl.3/1953, intron 4 of 36)	1	3477260	3477354	95	2	693135	uc021ofa.1	-15302	ENSG00000207776	MIR551A	microRNA 551a
chr1	3507049	3507249	chr1:3590485-3590685	4.09747	4.68427	2.76722	1.90741	1.93e-07	6.52e-07	Intron (uc001akl.3/1953, intron 3 of 36)	1	3404506	3528059	123554	2	1953	uc001akl.3	20810	ENSG00000162591	MEGF6	multiple EGF like domains 6
chr1	3511670	3511870	chr1:3595106-3595306	5.14236	3.79956	5.93054	-2.10184	1.01e-10	5.7e-10	Intron (uc001akl.3/1953, intron 3 of 36)	1	3404506	3528059	123554	2	1953	uc001akl.3	16189	ENSG00000162591	MEGF6	multiple EGF like domains 6
chr1	3514762	3514962	chr1:3598198-3598398	4.34463	4.92256	3.05394	1.9475	2.43e-08	9.51e-08	Intron (uc001akl.3/1953, intron 2 of 36)	1	3404506	3528059	123554	2	1953	uc001akl.3	13097	ENSG00000162591	MEGF6	multiple EGF like domains 6
chr1	3527167	3527367	chr1:3610603-3610803	4.79025	5.5708	1.93981	3.4297	2.33e-20	4.48e-19	Promoter (<=1kb)	1	3404506	3528059	123554	2	1953	uc001akl.3	692	ENSG00000162591	MEGF6	multiple EGF like domains 6
chr1	3528247	3528447	chr1:3611683-3611883	6.52963	7.0439	5.48887	1.49533	1.23e-08	5.04e-08	Promoter (<=1kb)	1	3404506	3528059	123554	2	1953	uc001akl.3	-188	ENSG00000162591	MEGF6	multiple EGF like domains 6
chr1	3568742	3568942	chr1:3652178-3652378	6.53235	7.01108	5.61036	1.3664	1.09e-09	5.28e-09	Promoter (<=1kb)	1	3569129	3652765	83637	1	7161	uc001akp.3	-187	ENSG00000078900	TP73	tumor protein p73
chr1	3585481	3585681	chr1:3668917-3669117	5.22458	4.47994	5.79389	-1.30085	5.92e-07	1.84e-06	Intron (uc001akp.3/7161, intron 1 of 13)	1	3569129	3652765	83637	1	7161	uc021off.1	16352	ENSG00000078900	TP73	tumor protein p73
chr1	3588456	3588656	chr1:3671892-3672092	4.81071	3.70261	5.52731	-1.80033	3.35e-07	1.09e-06	Intron (uc001akp.3/7161, intron 1 of 13)	1	3607236	3646315	39080	1	7161	uc010nzj.2	-18580	ENSG00000078900	TP73	tumor protein p73
chr1	3591231	3591431	chr1:3674667-3674867	4.90469	5.54505	3.30319	2.23805	3.93e-15	4.02e-14	Intron (uc001akp.3/7161, intron 1 of 13)	1	3607236	3646315	39080	1	7161	uc010nzj.2	-15805	ENSG00000078900	TP73	tumor protein p73
chr1	3594892	3595092	chr1:3678328-3678528	3.95579	4.66502	1.88533	2.61087	3e-11	1.82e-10	Intron (uc001akp.3/7161, intron 1 of 13)	1	3607236	3646315	39080	1	7161	uc010nzj.2	-12144	ENSG00000078900	TP73	tumor protein p73
chr1	3600695	3600895	chr1:3684131-3684331	4.94053	5.3459	4.22902	1.06103	8.28e-05	0.000183	Intron (uc001akp.3/7161, intron 3 of 13)	1	3607236	3646315	39080	1	7161	uc010nzj.2	-6341	ENSG00000078900	TP73	tumor protein p73
chr1	3605025	3605225	chr1:3688461-3688661	4.94207	4.03359	5.58426	-1.52419	2.18e-06	6.17e-06	Promoter (2-3kb)	1	3607236	3646315	39080	1	7161	uc010nzj.2	-2011	ENSG00000078900	TP73	tumor protein p73
chr1	3624052	3624252	chr1:3707488-3707688	3.98943	4.49238	2.98791	1.72385	1.05e-06	3.14e-06	5' UTR	1	3614610	3652765	38156	1	7161	uc010nzk.2	9442	ENSG00000078900	TP73	tumor protein p73
chr1	3631053	3631253	chr1:3714489-3714689	4.14848	4.51319	3.53773	1.02766	0.00120722	0.00224297	Intron (uc001akp.3/7161, intron 4 of 13)	1	3644042	3652765	8724	1	7161	uc010nzl.2	-12789	ENSG00000078900	TP73	tumor protein p73
chr1	3634669	3634869	chr1:3718105-3718305	5.46586	6.16182	3.5003	2.55749	6.97e-24	2.01e-22	Intron (uc001akp.3/7161, intron 4 of 13)	1	3644042	3652765	8724	1	7161	uc010nzl.2	-9173	ENSG00000078900	TP73	tumor protein p73
chr1	3663876	3664076	chr1:3747312-3747512	6.87309	6.5633	7.17397	-0.57949	0.00975768	0.0157407	Promoter (<=1kb)	1	3652548	3663937	11390	2	57212	uc009vlm.3	0	ENSG00000227372	TP73-AS1	TP73 antisense RNA 1
chr1	3692104	3692304	chr1:3775540-3775740	6.309	6.90247	4.9482	1.87424	1.16e-17	1.62e-16	Promoter (2-3kb)	1	3689352	3692546	3195	1	388588	uc001akw.4	2752	ENSG00000235169	SMIM1	small integral membrane protein 1 (Vel blood group)
chr1	3710241	3710441	chr1:3793677-3793877	4.1849	4.46191	3.76211	0.590357	0.0219333	0.0333232	Promoter (2-3kb)	1	3696784	3713068	16285	2	57470	uc001akx.1	2627	ENSG00000130764	LRRC47	leucine rich repeat containing 47
chr1	3727975	3728175	chr1:3811411-3811611	3.78109	3.14286	4.2961	-1.13604	0.000897	0.00169923	Downstream (<1kb)	1	3696784	3713068	16285	2	57470	uc001akx.1	-14907	ENSG00000130764	LRRC47	leucine rich repeat containing 47
chr1	3744645	3744845	chr1:3828081-3828281	2.74009	1.74122	3.41774	-1.48664	0.00171841	0.00312048	Intron (uc001aky.2/9731, intron 15 of 21)	1	3732844	3753716	20873	2	9731	uc031pky.1	8871	ENSG00000116198	CEP104	centrosomal protein 104
chr1	3773837	3774037	chr1:3857273-3857473	8.08591	8.37769	7.63388	0.714646	2.19e-05	5.3e-05	Promoter (<=1kb)	1	3773845	3782564	8720	1	1677	uc009vln.1	0	ENSG00000169598	DFFB	DNA fragmentation factor subunit beta
chr1	3780136	3780336	chr1:3863572-3863772	4.15699	4.88646	1.90791	3.2	8.13e-13	6.15e-12	Intron (uc009vln.1/1677, intron 2 of 2)	1	3773845	3801993	28149	1	1677	uc010nzn.2	6291	ENSG00000169598	DFFB	DNA fragmentation factor subunit beta
chr1	3817325	3817525	chr1:3900761-3900961	8.61654	8.80515	8.3519	0.387407	0.0268079	0.0401426	Promoter (<=1kb)	1	3816968	3833879	16912	1	100133612	uc001alh.4	357	ENSG00000236423	LINC01134	long intergenic non-protein coding RNA 1134
chr1	3841551	3841751	chr1:3924987-3925187	4.49972	3.78572	5.05401	-1.26986	2.39e-05	5.75e-05	Distal Intergenic	1	3816968	3833879	16912	1	100133612	uc001alh.4	24583	ENSG00000236423	LINC01134	long intergenic non-protein coding RNA 1134
chr1	4003058	4003258	chr1:3942998-3943198	3.28268	2.38874	3.91888	-1.52692	0.000114	0.000247	Promoter (2-3kb)	1	4000672	4012643	11972	1	728716	uc001ali.2	2386	NA	LINC01346	long intergenic non-protein coding RNA 1346
chr1	4021579	4021779	chr1:3961519-3961719	3.25198	2.56102	3.79465	-1.11584	0.00268488	0.00473636	Distal Intergenic	1	4000672	4012643	11972	1	728716	uc001ali.2	20907	NA	LINC01346	long intergenic non-protein coding RNA 1346
chr1	4044299	4044499	chr1:3984239-3984439	3.16558	1.41579	4.04778	-2.47477	2.12e-06	6.02e-06	Distal Intergenic	1	4000672	4012643	11972	1	728716	uc001ali.2	43627	NA	LINC01346	long intergenic non-protein coding RNA 1346
chr1	4108255	4108455	chr1:4048195-4048395	3.50897	3.95931	2.6734	1.15697	0.00306358	0.00535911	Distal Intergenic	1	4000672	4012643	11972	1	728716	uc001ali.2	107583	NA	LINC01346	long intergenic non-protein coding RNA 1346
chr1	4142458	4142658	chr1:4082398-4082598	3.19797	3.54362	2.63119	0.944903	0.00916327	0.0148469	Distal Intergenic	1	4000672	4012643	11972	1	728716	uc001ali.2	141786	NA	LINC01346	long intergenic non-protein coding RNA 1346
chr1	4404049	4404249	chr1:4343989-4344189	2.90485	2.11917	3.49356	-1.36661	0.00100605	0.00189143	Distal Intergenic	1	4472111	4484744	12634	1	284661	uc001alj.2	-67862	ENSG00000235054	LINC01777	long intergenic non-protein coding RNA 1777
chr1	4572721	4572921	chr1:4512661-4512861	3.48007	2.69006	4.07078	-1.23405	0.00207035	0.00371155	Distal Intergenic	1	4472111	4484744	12634	1	284661	uc001alj.2	100610	ENSG00000235054	LINC01777	long intergenic non-protein coding RNA 1777
chr1	4714844	4715044	chr1:4654784-4654984	3.55163	3.91504	2.94393	0.839995	0.0138996	0.0218615	Promoter (<=1kb)	1	4715105	4837854	122750	1	55966	uc001alm.1	-61	ENSG00000196581	AJAP1	adherens junctions associated protein 1
chr1	4715728	4715928	chr1:4655668-4655868	4.35995	4.76755	3.64263	1.04866	0.000732	0.00140673	Promoter (<=1kb)	1	4715105	4843851	128747	1	55966	uc001aln.3	623	ENSG00000196581	AJAP1	adherens junctions associated protein 1
chr1	4716432	4716632	chr1:4656372-4656572	5.51422	5.7797	5.11365	0.579236	0.0195253	0.0299411	Promoter (1-2kb)	1	4715105	4843851	128747	1	55966	uc001aln.3	1327	ENSG00000196581	AJAP1	adherens junctions associated protein 1
chr1	4751065	4751265	chr1:4691005-4691205	5.07845	4.35285	5.63849	-1.26364	1.15e-06	3.41e-06	Intron (uc001alm.1/55966, intron 1 of 5)	1	4715105	4843851	128747	1	55966	uc001aln.3	35960	ENSG00000196581	AJAP1	adherens junctions associated protein 1
chr1	4763045	4763245	chr1:4702985-4703185	4.84792	2.57433	5.81274	-3.10949	4.16e-18	6.13e-17	Intron (uc001alm.1/55966, intron 1 of 5)	1	4715105	4843851	128747	1	55966	uc001aln.3	47940	ENSG00000196581	AJAP1	adherens junctions associated protein 1
chr1	4805606	4805806	chr1:4745546-4745746	3.96258	4.53356	2.70199	1.88497	7.97e-05	0.000177	Intron (uc001alm.1/55966, intron 2 of 5)	1	4715105	4843851	128747	1	55966	uc001aln.3	90501	ENSG00000196581	AJAP1	adherens junctions associated protein 1
chr1	4825249	4825449	chr1:4765189-4765389	4.07664	0	5.16859	-4.42361	2.22e-10	1.19e-09	Intron (uc001alm.1/55966, intron 2 of 5)	1	4715105	4843851	128747	1	55966	uc001aln.3	110144	ENSG00000196581	AJAP1	adherens junctions associated protein 1
chr1	4838117	4838317	chr1:4778057-4778257	3.15954	3.61672	2.30378	1.32343	0.00140767	0.00258949	Intron (uc001aln.3/55966, intron 5 of 5)	1	4715105	4843851	128747	1	55966	uc001aln.3	123012	ENSG00000196581	AJAP1	adherens junctions associated protein 1
chr1	4880390	4880590	chr1:4820330-4820530	2.7604	3.50543	0.355203	3.23112	3.63e-06	9.93e-06	Distal Intergenic	1	4715105	4843851	128747	1	55966	uc001aln.3	165285	ENSG00000196581	AJAP1	adherens junctions associated protein 1
chr1	4890890	4891090	chr1:4830830-4831030	5.81051	6.48072	4.02673	2.37101	9.72e-21	1.95e-19	Distal Intergenic	1	4715105	4843851	128747	1	55966	uc001aln.3	175785	ENSG00000196581	AJAP1	adherens junctions associated protein 1
chr1	4954606	4954806	chr1:4894546-4894746	3.04422	3.50631	2.17374	1.53802	0.00066	0.00127697	Distal Intergenic	1	4715105	4843851	128747	1	55966	uc001aln.3	239501	ENSG00000196581	AJAP1	adherens junctions associated protein 1
chr1	4991655	4991855	chr1:4931595-4931795	6.81672	6.22669	7.30504	-1.03687	0.00061	0.00118635	Distal Intergenic	1	4715105	4843851	128747	1	55966	uc001aln.3	276550	ENSG00000196581	AJAP1	adherens junctions associated protein 1
chr1	4995958	4996158	chr1:4935898-4936098	6.01094	6.74757	3.69238	2.98633	1.19e-28	5.76e-27	Distal Intergenic	1	4715105	4843851	128747	1	55966	uc001aln.3	280853	ENSG00000196581	AJAP1	adherens junctions associated protein 1
chr1	4997525	4997725	chr1:4937465-4937665	4.74532	5.5698	1.0069	4.4633	4.48e-17	5.82e-16	Distal Intergenic	1	4715105	4843851	128747	1	55966	uc001aln.3	282420	ENSG00000196581	AJAP1	adherens junctions associated protein 1
chr1	5023389	5023589	chr1:4963329-4963529	5.77804	4.13101	6.63947	-2.34637	1.13e-06	3.36e-06	Distal Intergenic	1	4715105	4843851	128747	1	55966	uc001aln.3	308284	ENSG00000196581	AJAP1	adherens junctions associated protein 1
chr1	5030879	5031079	chr1:4970819-4971019	5.69193	3.42445	6.65597	-3.171	1.84e-24	5.64e-23	Distal Intergenic	1	4715105	4843851	128747	1	55966	uc001aln.3	315774	ENSG00000196581	AJAP1	adherens junctions associated protein 1
chr1	5483320	5483520	chr1:5423260-5423460	4.03315	3.06	4.70103	-1.56177	0.000155	0.000328	Distal Intergenic	1	5624131	5624203	73	1	100616489	uc021ofm.1	-140611	NA	NA	NA
chr1	5515253	5515453	chr1:5455193-5455393	3.29485	3.92519	1.74897	2.19012	8.09e-06	2.09e-05	Distal Intergenic	1	5624131	5624203	73	1	100616489	uc021ofm.1	-108678	NA	NA	NA
chr1	5554153	5554353	chr1:5494093-5494293	4.56188	4.00213	5.0327	-0.994959	0.00138969	0.00255836	Distal Intergenic	1	5624131	5624203	73	1	100616489	uc021ofm.1	-69778	NA	NA	NA
chr1	5562655	5562855	chr1:5502595-5502795	3.40785	1.563	4.30775	-2.91238	1.67e-10	9.08e-10	Distal Intergenic	1	5624131	5624203	73	1	100616489	uc021ofm.1	-61276	NA	NA	NA
chr1	5564531	5564731	chr1:5504471-5504671	5.16033	2.60639	6.15719	-3.5203	3.04e-23	8.17e-22	Distal Intergenic	1	5624131	5624203	73	1	100616489	uc021ofm.1	-59400	NA	NA	NA
chr1	5570034	5570234	chr1:5509974-5510174	3.94692	3.3217	4.45486	-1.11912	0.000863	0.00163918	Distal Intergenic	1	5624131	5624203	73	1	100616489	uc021ofm.1	-53897	NA	NA	NA
chr1	5631072	5631272	chr1:5571012-5571212	5.29787	2.9184	6.27561	-3.26058	3.29e-20	6.2e-19	Intron (uc001alp.1/uc001alp.1, intron 1 of 2)	1	5624131	5624203	73	1	100616489	uc021ofm.1	6941	NA	NA	NA
chr1	5657596	5657796	chr1:5597536-5597736	2.85092	1.52651	3.63402	-1.9373	9.39e-06	2.41e-05	Intron (uc001alp.1/uc001alp.1, intron 1 of 2)	1	5624131	5624203	73	1	100616489	uc021ofm.1	33465	NA	NA	NA
chr1	5658297	5658497	chr1:5598237-5598437	4.13442	3.30403	4.74337	-1.46558	7.37e-06	1.92e-05	Intron (uc001alp.1/uc001alp.1, intron 1 of 2)	1	5624131	5624203	73	1	100616489	uc021ofm.1	34166	NA	NA	NA
chr1	5672010	5672210	chr1:5611950-5612150	5.22837	1.11702	6.31961	-5.03197	1.61e-25	5.54e-24	Intron (uc001alp.1/uc001alp.1, intron 1 of 2)	1	5624131	5624203	73	1	100616489	uc021ofm.1	47879	NA	NA	NA
chr1	5676956	5677156	chr1:5616896-5617096	3.87615	0.779621	4.91859	-3.837	3.75e-14	3.37e-13	Intron (uc001alp.1/uc001alp.1, intron 1 of 2)	1	5624131	5624203	73	1	100616489	uc021ofm.1	52825	NA	NA	NA
chr1	5682538	5682738	chr1:5622478-5622678	2.91232	0	3.96692	-3.88311	1.62e-09	7.65e-09	Intron (uc001alp.1/uc001alp.1, intron 1 of 2)	1	5624131	5624203	73	1	100616489	uc021ofm.1	58407	NA	NA	NA
chr1	5683529	5683729	chr1:5623469-5623669	4.68388	0.343848	5.78199	-4.89482	3.67e-19	6.14e-18	Intron (uc001alp.1/uc001alp.1, intron 1 of 2)	1	5624131	5624203	73	1	100616489	uc021ofm.1	59398	NA	NA	NA
chr1	5692376	5692576	chr1:5632316-5632516	5.47028	2.84533	6.47422	-3.55548	9.7e-28	4.24e-26	Intron (uc001alp.1/uc001alp.1, intron 1 of 2)	1	5624131	5624203	73	1	100616489	uc021ofm.1	68245	NA	NA	NA
chr1	5706628	5706828	chr1:5646568-5646768	5.18176	3.79171	5.98262	-2.14122	1.03e-15	1.14e-14	Intron (uc001alp.1/uc001alp.1, intron 1 of 2)	1	5624131	5624203	73	1	100616489	uc021ofm.1	82497	NA	NA	NA
chr1	5712568	5712768	chr1:5652508-5652708	4.13783	2.80469	4.92335	-2.15345	4.4e-10	2.25e-09	Intron (uc001alp.1/uc001alp.1, intron 1 of 2)	1	5624131	5624203	73	1	100616489	uc021ofm.1	88437	NA	NA	NA
chr1	5713072	5713272	chr1:5653012-5653212	2.58006	1.16304	3.38793	-2.1061	1e-05	2.56e-05	Intron (uc001alp.1/uc001alp.1, intron 1 of 2)	1	5624131	5624203	73	1	100616489	uc021ofm.1	88941	NA	NA	NA
chr1	5720410	5720610	chr1:5660350-5660550	4.99802	0.902314	6.08875	-4.99321	1.03e-20	2.05e-19	Intron (uc001alp.1/uc001alp.1, intron 1 of 2)	1	5624131	5624203	73	1	100616489	uc021ofm.1	96279	NA	NA	NA
chr1	5741818	5742018	chr1:5681758-5681958	6.42428	3.49282	7.45476	-3.94678	2.38e-43	5.26e-41	Distal Intergenic	1	5624131	5624203	73	1	100616489	uc021ofm.1	117687	NA	NA	NA
chr1	5752956	5753156	chr1:5692896-5693096	4.0118	4.75984	1.57414	3.21589	1.91e-11	1.19e-10	Distal Intergenic	1	5624131	5624203	73	1	100616489	uc021ofm.1	128825	NA	NA	NA
chr1	5779110	5779310	chr1:5719050-5719250	6.241	4.17721	7.17681	-2.91049	1.43e-21	3.17e-20	Distal Intergenic	1	5922732	5922801	70	2	100616421	uc021ofn.1	143491	ENSG00000264101	MIR4689	microRNA 4689
chr1	5782920	5783120	chr1:5722860-5723060	4.07938	4.636	2.87855	1.72012	8.79e-06	2.26e-05	Distal Intergenic	1	5922732	5922801	70	2	100616421	uc021ofn.1	139681	ENSG00000264101	MIR4689	microRNA 4689
chr1	5804935	5805135	chr1:5744875-5745075	4.73626	3.88058	5.35626	-1.4719	2.53e-06	7.1e-06	Distal Intergenic	1	5922732	5922801	70	2	100616421	uc021ofn.1	117666	ENSG00000264101	MIR4689	microRNA 4689
chr1	5805908	5806108	chr1:5745848-5746048	5.78607	5.26228	6.23535	-0.977454	0.000305	0.000619	Distal Intergenic	1	5922732	5922801	70	2	100616421	uc021ofn.1	116693	ENSG00000264101	MIR4689	microRNA 4689
chr1	5856193	5856393	chr1:5796133-5796333	2.83694	1.74894	3.54667	-1.54196	0.00125003	0.00231727	Distal Intergenic	1	5922732	5922801	70	2	100616421	uc021ofn.1	66408	ENSG00000264101	MIR4689	microRNA 4689
chr1	5907464	5907664	chr1:5847404-5847604	3.41733	3.84369	2.64974	1.09074	0.00531015	0.00894521	Distal Intergenic	1	5922732	5922801	70	2	100616421	uc021ofn.1	15137	ENSG00000264101	MIR4689	microRNA 4689
chr1	5916605	5916805	chr1:5856545-5856745	3.42448	2.70435	3.98181	-1.1963	0.00319979	0.00558306	Distal Intergenic	1	5922732	5922801	70	2	100616421	uc021ofn.1	5996	ENSG00000264101	MIR4689	microRNA 4689
chr1	5948022	5948222	chr1:5887962-5888162	3.61152	2.82485	4.20069	-1.25966	0.000162	0.000343	Intron (uc001alq.2/261734, intron 17 of 29)	1	5946555	5965543	18989	2	261734	uc009vlu.2	17321	ENSG00000131697	NPHP4	nephrocystin 4
chr1	5951809	5952009	chr1:5891749-5891949	5.74679	3.39357	6.72143	-3.24644	3.2e-18	4.78e-17	Intron (uc001alq.2/261734, intron 16 of 29)	1	5946555	5965543	18989	2	261734	uc009vlu.2	13534	ENSG00000131697	NPHP4	nephrocystin 4
chr1	5968535	5968735	chr1:5908475-5908675	3.98772	2.03871	4.9055	-2.83212	1.46e-11	9.3e-11	Promoter (2-3kb)	1	5946555	5965543	18989	2	261734	uc009vlu.2	-2992	ENSG00000131697	NPHP4	nephrocystin 4
chr1	5976064	5976264	chr1:5916004-5916204	6.02807	5.63372	6.39209	-0.757855	0.0022751	0.00405378	Intron (uc001alq.2/261734, intron 11 of 29)	1	5946555	5965543	18989	2	261734	uc009vlu.2	-10521	ENSG00000131697	NPHP4	nephrocystin 4
chr1	5998501	5998701	chr1:5938441-5938641	5.34893	2.89477	6.33517	-3.30961	1.89e-20	3.66e-19	Intron (uc001alq.2/261734, intron 9 of 29)	1	5946555	5965543	18989	2	261734	uc009vlu.2	-32958	ENSG00000131697	NPHP4	nephrocystin 4
chr1	5999392	5999592	chr1:5939332-5939532	4.03386	1.24884	5.05242	-3.48125	3.89e-16	4.51e-15	Intron (uc001alq.2/261734, intron 9 of 29)	1	5946555	5965543	18989	2	261734	uc009vlu.2	-33849	ENSG00000131697	NPHP4	nephrocystin 4
chr1	6003483	6003683	chr1:5943423-5943623	3.01876	0.184845	4.04145	-3.32627	9.15e-09	3.82e-08	Intron (uc001alq.2/261734, intron 9 of 29)	1	5946555	5965543	18989	2	261734	uc009vlu.2	-37940	ENSG00000131697	NPHP4	nephrocystin 4
chr1	6027460	6027660	chr1:5967400-5967600	4.96535	2.82681	5.91206	-3.07369	1.66e-15	1.78e-14	Intron (uc001alq.2/261734, intron 4 of 29)	1	6052358	6161253	108896	1	8514	uc009vlv.2	-24698	ENSG00000069424	KCNAB2	potassium voltage-gated channel subfamily A regulatory beta subunit 2
chr1	6040611	6040811	chr1:5980551-5980751	6.97546	6.00592	7.64194	-1.6347	1.34e-13	1.12e-12	Intron (uc001alq.2/261734, intron 2 of 29)	1	6052358	6161253	108896	1	8514	uc009vlv.2	-11547	ENSG00000069424	KCNAB2	potassium voltage-gated channel subfamily A regulatory beta subunit 2
chr1	6067516	6067716	chr1:6007456-6007656	4.98903	3.94606	5.6829	-1.54028	0.00591709	0.00988936	Intron (uc009vlv.2/8514, intron 1 of 15)	1	5937153	6052533	115381	2	261734	uc009vlt.2	-14983	ENSG00000131697	NPHP4	nephrocystin 4
chr1	6076398	6076598	chr1:6016338-6016538	6.21769	6.58043	5.61157	0.956474	0.000879	0.00166815	Intron (uc009vlv.2/8514, intron 1 of 15)	1	6086073	6158621	72549	1	8514	uc001alu.3	-9475	ENSG00000069424	KCNAB2	potassium voltage-gated channel subfamily A regulatory beta subunit 2
chr1	6085383	6085583	chr1:6025323-6025523	5.09779	4.63572	5.50798	-0.843608	0.00143027	0.00262775	Promoter (<=1kb)	1	6086073	6158621	72549	1	8514	uc001alu.3	-490	ENSG00000069424	KCNAB2	potassium voltage-gated channel subfamily A regulatory beta subunit 2
chr1	6086206	6086406	chr1:6026146-6026346	5.44041	5.03926	5.80923	-0.766158	0.00600338	0.0100235	Promoter (<=1kb)	1	6086073	6161253	75181	1	8514	uc001alw.2	133	ENSG00000069424	KCNAB2	potassium voltage-gated channel subfamily A regulatory beta subunit 2
chr1	6094306	6094506	chr1:6034246-6034446	3.32008	3.73523	2.58281	1.10566	0.00413868	0.00709539	Promoter (<=1kb)	1	6094348	6161253	66906	1	8514	uc001alx.2	0	ENSG00000069424	KCNAB2	potassium voltage-gated channel subfamily A regulatory beta subunit 2
chr1	6148122	6148322	chr1:6088062-6088262	2.73586	1.91677	3.33978	-1.2421	0.00509634	0.00860899	Intron (uc009vlv.2/8514, intron 8 of 15)	1	6105981	6161253	55273	1	8514	uc009vlw.2	42141	ENSG00000069424	KCNAB2	potassium voltage-gated channel subfamily A regulatory beta subunit 2
chr1	6158658	6158858	chr1:6098598-6098798	4.32196	3.08865	5.07863	-2.04002	1.65e-08	6.63e-08	3' UTR	1	6161847	6191808	29962	2	26038	uc001alz.2	32950	ENSG00000116254	CHD5	chromodomain helicase DNA binding protein 5
chr1	6187789	6187989	chr1:6127729-6127929	6.20138	5.64035	6.67295	-1.02224	4.89e-06	1.31e-05	Intron (uc001alz.2/26038, intron 5 of 20)	1	6161847	6191808	29962	2	26038	uc001alz.2	3819	ENSG00000116254	CHD5	chromodomain helicase DNA binding protein 5
chr1	6201733	6201933	chr1:6141673-6141873	3.18897	2.39025	3.78368	-1.29243	0.000671	0.00129696	Promoter (2-3kb)	1	6161847	6204215	42369	2	26038	uc001ama.2	2282	ENSG00000116254	CHD5	chromodomain helicase DNA binding protein 5
chr1	6217833	6218033	chr1:6157773-6157973	5.46717	4.3448	6.18858	-1.77866	4.95e-10	2.52e-09	Intron (uc001amb.2/26038, intron 3 of 41)	1	6181165	6206931	25767	2	26038	uc001amc.1	-10902	ENSG00000116254	CHD5	chromodomain helicase DNA binding protein 5
chr1	6221772	6221972	chr1:6161712-6161912	3.82746	4.16908	3.26975	0.809851	0.00877023	0.0142524	Intron (uc001amb.2/26038, intron 2 of 41)	1	6181165	6206931	25767	2	26038	uc001amc.1	-14841	ENSG00000116254	CHD5	chromodomain helicase DNA binding protein 5
chr1	6230949	6231149	chr1:6170889-6171089	4.05548	3.10855	4.71314	-1.527	1.56e-06	4.54e-06	Intron (uc001amb.2/26038, intron 1 of 41)	1	6161847	6240194	78348	2	26038	uc001amb.2	9045	ENSG00000116254	CHD5	chromodomain helicase DNA binding protein 5
chr1	6238992	6239192	chr1:6178932-6179132	3.90302	3.28187	4.40872	-1.16698	0.000625	0.00121283	Promoter (1-2kb)	1	6161847	6240194	78348	2	26038	uc001amb.2	1002	ENSG00000116254	CHD5	chromodomain helicase DNA binding protein 5
chr1	6239729	6239929	chr1:6179669-6179869	5.34315	5.71667	4.71139	0.974467	5.05e-05	0.000115	Promoter (<=1kb)	1	6161847	6240194	78348	2	26038	uc001amb.2	265	ENSG00000116254	CHD5	chromodomain helicase DNA binding protein 5
chr1	6240441	6240641	chr1:6180381-6180581	4.93286	5.22014	4.48985	0.693407	0.00194778	0.00350744	Promoter (<=1kb)	1	6161847	6240194	78348	2	26038	uc001amb.2	-247	ENSG00000116254	CHD5	chromodomain helicase DNA binding protein 5
chr1	6241491	6241691	chr1:6181431-6181631	4.82614	4.08583	5.39335	-1.31386	1.64e-06	4.75e-06	Promoter (1-2kb)	1	6161847	6240194	78348	2	26038	uc001amb.2	-1297	ENSG00000116254	CHD5	chromodomain helicase DNA binding protein 5
chr1	6242903	6243103	chr1:6182843-6183043	4.26485	2.6357	5.12249	-2.4788	3.13e-15	3.25e-14	Promoter (2-3kb)	1	6161847	6240194	78348	2	26038	uc001amb.2	-2709	ENSG00000116254	CHD5	chromodomain helicase DNA binding protein 5
chr1	6265298	6265498	chr1:6205238-6205438	6.04743	5.50927	6.50541	-1.01614	2.64e-06	7.38e-06	Promoter (<=1kb)	1	6266189	6268366	2178	1	388591	uc001amf.1	-691	ENSG00000158286	RNF207	ring finger protein 207
chr1	6266076	6266276	chr1:6206016-6206216	7.66349	7.00501	8.18931	-1.17894	6.64e-09	2.84e-08	Promoter (<=1kb)	1	6266189	6268366	2178	1	388591	uc001amf.1	0	ENSG00000158286	RNF207	ring finger protein 207
chr1	6268810	6269010	chr1:6208750-6208950	6.08609	6.30696	5.76681	0.442424	0.0171304	0.0265303	Promoter (<=1kb)	1	6268941	6278429	9489	1	388591	uc010nzp.1	0	ENSG00000158286	RNF207	ring finger protein 207
chr1	6280392	6280592	chr1:6220332-6220532	5.268	2.64213	6.27202	-3.57962	1.34e-22	3.32e-21	3' UTR	1	6268941	6278429	9489	1	388591	uc010nzp.1	11451	ENSG00000158286	RNF207	ring finger protein 207
chr1	6282791	6282991	chr1:6222731-6222931	3.28406	2.81302	3.7001	-0.81992	0.0244601	0.0368632	3' UTR	1	6281253	6296044	14792	2	23463	uc001amk.3	13053	ENSG00000116237	ICMT	isoprenylcysteine carboxyl methyltransferase
chr1	6317695	6317895	chr1:6257635-6257835	4.67128	3.21034	5.49021	-2.21109	3.15e-07	1.03e-06	Intron (uc001amp.2/387509, intron 1 of 5)	1	6307406	6321035	13630	2	387509	uc001amp.2	3140	ENSG00000158292	GPR153	G protein-coupled receptor 153
chr1	6320535	6320735	chr1:6260475-6260675	5.00403	4.66573	5.32692	-0.669061	0.00638151	0.0106085	Promoter (<=1kb)	1	6307406	6321035	13630	2	387509	uc001amp.2	300	ENSG00000158292	GPR153	G protein-coupled receptor 153
chr1	6321083	6321283	chr1:6261023-6261223	6.87092	6.59295	7.14628	-0.496728	0.0279202	0.0416797	Promoter (<=1kb)	1	6307406	6321035	13630	2	387509	uc001amp.2	-48	ENSG00000158292	GPR153	G protein-coupled receptor 153
chr1	6323832	6324032	chr1:6263772-6263972	5.79781	4.7045	6.50937	-1.80521	6.2e-11	3.6e-10	Promoter (2-3kb)	1	6307406	6321035	13630	2	387509	uc001amp.2	-2797	ENSG00000158292	GPR153	G protein-coupled receptor 153
chr1	6324353	6324553	chr1:6264293-6264493	4.76836	5.47516	2.71782	2.72031	2.74e-17	3.65e-16	3' UTR	1	6307406	6321035	13630	2	387509	uc001amp.2	-3318	ENSG00000158292	GPR153	G protein-coupled receptor 153
chr1	6336559	6336759	chr1:6276499-6276699	7.14549	7.6885	5.99858	1.62309	1.96e-20	3.79e-19	Intron (uc001amq.3/11332, intron 8 of 8)	1	6307406	6321035	13630	2	387509	uc001amp.2	-15524	ENSG00000158292	GPR153	G protein-coupled receptor 153
chr1	6347595	6347795	chr1:6287535-6287735	6.22215	6.73041	5.20241	1.48496	2.22e-11	1.38e-10	Intron (uc001amq.3/11332, intron 7 of 8)	1	6307406	6321035	13630	2	387509	uc001amp.2	-26560	ENSG00000158292	GPR153	G protein-coupled receptor 153
chr1	6348874	6349074	chr1:6288814-6289014	5.58584	4.43497	6.31666	-1.88348	5.3e-12	3.58e-11	Intron (uc001amq.3/11332, intron 7 of 8)	1	6307406	6321035	13630	2	387509	uc001amp.2	-27839	ENSG00000158292	GPR153	G protein-coupled receptor 153
chr1	6360437	6360637	chr1:6300377-6300577	5.53246	3.63373	6.4418	-2.7979	7.96e-23	2.03e-21	Intron (uc001amq.3/11332, intron 6 of 8)	1	6307406	6321035	13630	2	387509	uc001amp.2	-39402	ENSG00000158292	GPR153	G protein-coupled receptor 153
chr1	6362009	6362209	chr1:6301949-6302149	6.22349	6.70433	5.29477	1.3769	7.21e-11	4.15e-10	Intron (uc001amq.3/11332, intron 6 of 8)	1	6307406	6321035	13630	2	387509	uc001amp.2	-40974	ENSG00000158292	GPR153	G protein-coupled receptor 153
chr1	6381349	6381549	chr1:6321289-6321489	3.94501	1.98454	4.86467	-2.86589	4.28e-12	2.93e-11	Intron (uc001amq.3/11332, intron 5 of 8)	1	6324332	6419004	94673	2	11332	uc001amq.3	37455	ENSG00000097021	ACOT7	acyl-CoA thioesterase 7
chr1	6385645	6385845	chr1:6325585-6325785	5.55245	4.25746	6.32725	-2.04537	1.98e-10	1.07e-09	Intron (uc001amq.3/11332, intron 5 of 8)	1	6324332	6419004	94673	2	11332	uc001amq.3	33159	ENSG00000097021	ACOT7	acyl-CoA thioesterase 7
chr1	6389636	6389836	chr1:6329576-6329776	3.60064	3.95971	3.00312	0.726223	0.021306	0.0324492	Intron (uc001amq.3/11332, intron 4 of 8)	1	6324332	6419004	94673	2	11332	uc001amq.3	29168	ENSG00000097021	ACOT7	acyl-CoA thioesterase 7
chr1	6390534	6390734	chr1:6330474-6330674	4.88076	3.24644	5.7395	-2.46652	2.44e-15	2.56e-14	Intron (uc001amq.3/11332, intron 4 of 8)	1	6324332	6419004	94673	2	11332	uc001amq.3	28270	ENSG00000097021	ACOT7	acyl-CoA thioesterase 7
chr1	6412406	6412606	chr1:6352346-6352546	4.70078	3.95063	5.27275	-1.35462	4.07e-07	1.3e-06	Intron (uc001amq.3/11332, intron 1 of 8)	1	6324332	6419004	94673	2	11332	uc001amq.3	6398	ENSG00000097021	ACOT7	acyl-CoA thioesterase 7
chr1	6414033	6414233	chr1:6353973-6354173	3.59457	2.94597	4.11514	-1.14053	0.000676	0.00130611	Intron (uc001amq.3/11332, intron 1 of 8)	1	6324332	6419004	94673	2	11332	uc001amq.3	4771	ENSG00000097021	ACOT7	acyl-CoA thioesterase 7
chr1	6418949	6419149	chr1:6358889-6359089	6.12759	6.458	5.59466	0.786641	0.0023047	0.0041029	Promoter (<=1kb)	1	6324332	6419004	94673	2	11332	uc001amq.3	0	ENSG00000097021	ACOT7	acyl-CoA thioesterase 7
chr1	6423252	6423452	chr1:6363192-6363392	5.89398	5.12906	6.47299	-1.36458	1.42e-08	5.76e-08	Promoter (2-3kb)	1	6324332	6420764	96433	2	11332	uc001amr.3	-2488	ENSG00000097021	ACOT7	acyl-CoA thioesterase 7
chr1	6427729	6427929	chr1:6367669-6367869	3.58169	2.39369	4.3244	-1.85647	6.85e-06	1.79e-05	Intron (uc001ams.3/11332, intron 1 of 8)	1	6324332	6420764	96433	2	11332	uc001amr.3	-6965	ENSG00000097021	ACOT7	acyl-CoA thioesterase 7
chr1	6445867	6446067	chr1:6385807-6386007	7.25525	5.79958	8.07287	-2.22125	6.46e-21	1.33e-19	Promoter (<=1kb)	1	6324332	6445883	121552	2	11332	uc001ams.3	0	ENSG00000097021	ACOT7	acyl-CoA thioesterase 7
chr1	6461843	6462043	chr1:6401783-6401983	2.62813	1.57347	3.32617	-1.72838	0.000259	0.000531	Distal Intergenic	1	6324332	6453826	129495	2	11332	uc001amu.3	-8017	ENSG00000097021	ACOT7	acyl-CoA thioesterase 7
chr1	6464815	6465015	chr1:6404755-6404955	4.62202	4.197	5.0074	-0.76353	0.00350556	0.00607764	Distal Intergenic	1	6324332	6453826	129495	2	11332	uc001amu.3	-10989	ENSG00000097021	ACOT7	acyl-CoA thioesterase 7
chr1	6474482	6474682	chr1:6414422-6414622	3.45944	3.87643	2.71729	1.011	0.00690927	0.0114223	Intron (uc001amw.3/54626, intron 3 of 3)	1	6475294	6479979	4686	2	54626	uc001amx.3	5297	ENSG00000069812	HES2	hes family bHLH transcription factor 2
chr1	6482955	6483155	chr1:6422895-6423095	4.85365	3.661	5.59781	-1.89764	3.87e-11	2.31e-10	Promoter (1-2kb)	1	6472498	6484730	12233	2	54626	uc001amw.3	1575	ENSG00000069812	HES2	hes family bHLH transcription factor 2
chr1	6483630	6483830	chr1:6423570-6423770	5.55012	5.94086	4.876	1.01466	1.66e-05	4.08e-05	Promoter (<=1kb)	1	6472498	6484730	12233	2	54626	uc001amw.3	900	ENSG00000069812	HES2	hes family bHLH transcription factor 2
chr1	6484765	6484965	chr1:6424705-6424905	5.3983	5.67427	4.97752	0.588062	0.00457494	0.00778854	Promoter (<=1kb)	1	6484848	6521004	36157	1	83715	uc001amy.3	0	ENSG00000187017	ESPN	espin
chr1	6498201	6498401	chr1:6438141-6438341	5.3599	5.72173	4.7559	0.875849	0.000366	0.000736	Intron (uc001amy.3/83715, intron 2 of 12)	1	6489894	6489956	63	2	100422975	uc021ofo.1	-8245	ENSG00000265392	MIR4252	microRNA 4252
chr1	6500409	6500609	chr1:6440349-6440549	5.96876	6.22474	5.5861	0.530017	0.0190381	0.0292496	Exon (uc001amy.3/83715, exon 3 of 13)	1	6508103	6521004	12902	1	83715	uc001amz.3	-7494	ENSG00000187017	ESPN	espin
chr1	6507261	6507461	chr1:6447201-6447401	5.43522	6.13934	3.40615	2.68573	2.01e-22	4.91e-21	Promoter (<=1kb)	1	6508103	6521004	12902	1	83715	uc001amz.3	-642	ENSG00000187017	ESPN	espin
chr1	6507911	6508111	chr1:6447851-6448051	5.55084	6.29933	3.10835	3.19041	5.09e-24	1.49e-22	Promoter (<=1kb)	1	6508103	6521004	12902	1	83715	uc001amz.3	0	ENSG00000187017	ESPN	espin
chr1	6508832	6509032	chr1:6448772-6448972	5.7739	6.25054	4.8585	1.28798	1.91e-07	6.46e-07	Promoter (<=1kb)	1	6508103	6521004	12902	1	83715	uc001amz.3	729	ENSG00000187017	ESPN	espin
chr1	6515274	6515474	chr1:6455214-6455414	6.13656	6.62866	5.17138	1.41881	3.29e-08	1.26e-07	Intron (uc001amy.3/83715, intron 10 of 12)	1	6508103	6521004	12902	1	83715	uc001amz.3	7171	ENSG00000187017	ESPN	espin
chr1	6526200	6526400	chr1:6466140-6466340	4.11013	4.51443	3.40141	1.00717	0.00370429	0.00639815	Promoter (<=1kb)	1	6521214	6526255	5042	2	8718	uc001ana.3	0	ENSG00000215788	TNFRSF25	TNF receptor superfamily member 25
chr1	6551656	6551856	chr1:6491596-6491796	5.73813	4.78095	6.39982	-1.60918	1.75e-08	7.01e-08	Promoter (<=1kb)	1	6526152	6551761	25610	2	57449	uc001anm.2	0	ENSG00000171680	PLEKHG5	pleckstrin homology and RhoGEF domain containing G5
chr1	6557544	6557744	chr1:6497484-6497684	7.30907	7.56639	6.92393	0.583586	0.00577478	0.00966827	Promoter (<=1kb)	1	6526152	6557484	31333	2	57449	uc001ano.1	-60	ENSG00000171680	PLEKHG5	pleckstrin homology and RhoGEF domain containing G5
chr1	6580099	6580299	chr1:6520039-6520239	6.63584	7.10554	5.7421	1.332	1.19e-09	5.72e-09	Promoter (<=1kb)	1	6526152	6580121	53970	2	57449	uc001anp.2	0	ENSG00000171680	PLEKHG5	pleckstrin homology and RhoGEF domain containing G5
chr1	6605003	6605203	chr1:6544943-6545143	4.10833	4.47748	3.48704	0.853045	0.0251875	0.0378799	Exon (uc001ans.3/79707, exon 4 of 12)	1	6581407	6614658	33252	2	79707	uc001ans.3	9455	ENSG00000162408	NOL9	nucleolar protein 9
chr1	6647398	6647598	chr1:6587338-6587538	6.29069	6.49596	5.99824	0.434085	0.0246461	0.0371228	Promoter (2-3kb)	1	6645362	6649340	3979	1	3104	uc001any.2	2036	ENSG00000204859	ZBTB48	zinc finger and BTB domain containing 48
chr1	6651471	6651671	chr1:6591411-6591611	4.79656	3.98588	5.3967	-1.3711	1.06e-05	2.69e-05	3' UTR	1	6645362	6649340	3979	1	3104	uc001any.2	6109	ENSG00000204859	ZBTB48	zinc finger and BTB domain containing 48
chr1	6655408	6655608	chr1:6595348-6595548	5.38012	3.51104	6.28431	-2.63491	6.4e-17	8.15e-16	3' UTR	1	6650784	6659871	9088	2	9903	uc009vme.3	4263	ENSG00000162413	KLHL21	kelch like family member 21
chr1	6698387	6698587	chr1:6638327-6638527	5.85715	4.99393	6.48038	-1.44349	2.36e-06	6.66e-06	Exon (uc001aof.2/55735, exon 12 of 16)	1	6685210	6695646	10437	1	90326	uc001aoe.2	13177	ENSG00000041988	THAP3	THAP domain containing 3
chr1	6795528	6795728	chr1:6735468-6735668	4.61432	4.23576	4.96703	-0.647542	0.010985	0.0175752	Distal Intergenic	1	6694228	6761966	67739	2	55735	uc010nzu.1	-33562	ENSG00000007923	DNAJC11	DnaJ heat shock protein family (Hsp40) member C11
chr1	6813805	6814005	chr1:6753745-6753945	3.23373	2.38803	3.84939	-1.36671	0.000468	0.000926	Distal Intergenic	1	6845384	6932107	86724	1	23261	uc001aoh.3	-31379	ENSG00000171735	CAMTA1	calmodulin binding transcription activator 1
chr1	6830861	6831061	chr1:6770801-6771001	6.01286	5.55657	6.41926	-0.859348	0.000138	0.000294	Distal Intergenic	1	6845384	6932107	86724	1	23261	uc001aoh.3	-14323	ENSG00000171735	CAMTA1	calmodulin binding transcription activator 1
chr1	6862229	6862429	chr1:6802169-6802369	4.15181	3.07279	4.85844	-1.67408	1.32e-06	3.89e-06	Intron (uc001aoh.3/23261, intron 1 of 3)	1	6845384	7829766	984383	1	23261	uc001aoi.3	16845	ENSG00000171735	CAMTA1	calmodulin binding transcription activator 1
chr1	6884820	6885020	chr1:6824760-6824960	3.30045	0	4.36981	-4.2144	6.34e-11	3.67e-10	Intron (uc001aoh.3/23261, intron 2 of 3)	1	6845384	7829766	984383	1	23261	uc001aoi.3	39436	ENSG00000171735	CAMTA1	calmodulin binding transcription activator 1
chr1	6887812	6888012	chr1:6827752-6827952	4.21712	3.82339	4.58069	-0.696872	0.0204928	0.0313042	Intron (uc001aoh.3/23261, intron 3 of 3)	1	6845384	7829766	984383	1	23261	uc001aoi.3	42428	ENSG00000171735	CAMTA1	calmodulin binding transcription activator 1
chr1	6920150	6920350	chr1:6860090-6860290	3.22993	2.66552	3.70348	-0.895718	0.0208065	0.0317426	Intron (uc001aoh.3/23261, intron 3 of 3)	1	6845384	7829766	984383	1	23261	uc001aoi.3	74766	ENSG00000171735	CAMTA1	calmodulin binding transcription activator 1
chr1	6929199	6929399	chr1:6869139-6869339	4.89166	5.33996	4.06204	1.27134	7.78e-05	0.000173	Intron (uc001aoh.3/23261, intron 3 of 3)	1	6845384	7829766	984383	1	23261	uc001aoi.3	83815	ENSG00000171735	CAMTA1	calmodulin binding transcription activator 1
chr1	6933445	6933645	chr1:6873385-6873585	2.33284	1.03498	3.10846	-1.98073	9.12e-05	0.0002	Intron (uc021ofq.1/23261, intron 3 of 3)	1	6845384	7829766	984383	1	23261	uc001aoi.3	88061	ENSG00000171735	CAMTA1	calmodulin binding transcription activator 1
chr1	6951948	6952148	chr1:6891888-6892088	4.02934	4.44401	3.29337	1.09123	0.00288394	0.00506378	Intron (uc001aoi.3/23261, intron 3 of 22)	1	6845384	7829766	984383	1	23261	uc001aoi.3	106564	ENSG00000171735	CAMTA1	calmodulin binding transcription activator 1
chr1	6962326	6962526	chr1:6902266-6902466	3.00079	3.68263	1.13817	2.51282	3.31e-06	9.12e-06	Intron (uc001aoi.3/23261, intron 3 of 22)	1	6845384	7829766	984383	1	23261	uc001aoi.3	116942	ENSG00000171735	CAMTA1	calmodulin binding transcription activator 1
chr1	6972731	6972931	chr1:6912671-6912871	4.22638	2.88392	5.01446	-2.13698	2.03e-07	6.83e-07	Intron (uc001aoi.3/23261, intron 3 of 22)	1	6845384	7829766	984383	1	23261	uc001aoi.3	127347	ENSG00000171735	CAMTA1	calmodulin binding transcription activator 1
chr1	6976329	6976529	chr1:6916269-6916469	4.08446	2.11917	5.0049	-2.89138	4.63e-14	4.11e-13	Intron (uc001aoi.3/23261, intron 3 of 22)	1	6845384	7829766	984383	1	23261	uc001aoi.3	130945	ENSG00000171735	CAMTA1	calmodulin binding transcription activator 1
chr1	6978694	6978894	chr1:6918634-6918834	6.19475	4.81236	6.99359	-2.14715	1.18e-11	7.6e-11	Intron (uc001aoi.3/23261, intron 3 of 22)	1	6845384	7829766	984383	1	23261	uc001aoi.3	133310	ENSG00000171735	CAMTA1	calmodulin binding transcription activator 1
chr1	7027675	7027875	chr1:6967615-6967815	4.07446	3.28976	4.66272	-1.31249	0.000217	0.00045	Intron (uc001aoi.3/23261, intron 3 of 22)	1	6845384	7829766	984383	1	23261	uc001aoi.3	182291	ENSG00000171735	CAMTA1	calmodulin binding transcription activator 1
chr1	7029227	7029427	chr1:6969167-6969367	4.05478	4.71077	2.36122	2.09161	0.00147164	0.00269885	Intron (uc001aoi.3/23261, intron 3 of 22)	1	6845384	7829766	984383	1	23261	uc001aoi.3	183843	ENSG00000171735	CAMTA1	calmodulin binding transcription activator 1
chr1	7045134	7045334	chr1:6985074-6985274	6.25151	7.07374	2.57557	4.42302	3.78e-44	9.13e-42	Intron (uc001aoi.3/23261, intron 3 of 22)	1	6845384	7829766	984383	1	23261	uc001aoi.3	199750	ENSG00000171735	CAMTA1	calmodulin binding transcription activator 1
chr1	7086329	7086529	chr1:7026269-7026469	2.97456	3.5176	1.82753	1.76765	0.000127	0.000273	Intron (uc001aoi.3/23261, intron 3 of 22)	1	6845384	7829766	984383	1	23261	uc001aoi.3	240945	ENSG00000171735	CAMTA1	calmodulin binding transcription activator 1
chr1	7102740	7102940	chr1:7042680-7042880	3.54303	2.55161	4.21787	-1.61712	2.14e-05	5.18e-05	Intron (uc001aoi.3/23261, intron 3 of 22)	1	6845384	7829766	984383	1	23261	uc001aoi.3	257356	ENSG00000171735	CAMTA1	calmodulin binding transcription activator 1
chr1	7106490	7106690	chr1:7046430-7046630	4.25549	4.70541	3.42114	1.29381	0.00082	0.00156435	Intron (uc001aoi.3/23261, intron 3 of 22)	1	6845384	7829766	984383	1	23261	uc001aoi.3	261106	ENSG00000171735	CAMTA1	calmodulin binding transcription activator 1
chr1	7111210	7111410	chr1:7051150-7051350	4.60078	5.09609	3.62495	1.52713	1.88e-07	6.35e-07	Intron (uc001aoi.3/23261, intron 3 of 22)	1	6845384	7829766	984383	1	23261	uc001aoi.3	265826	ENSG00000171735	CAMTA1	calmodulin binding transcription activator 1
chr1	7130076	7130276	chr1:7070016-7070216	4.86559	4.22597	5.38135	-1.14313	3.64e-05	8.51e-05	Intron (uc001aoi.3/23261, intron 3 of 22)	1	6845384	7829766	984383	1	23261	uc001aoi.3	284692	ENSG00000171735	CAMTA1	calmodulin binding transcription activator 1
chr1	7130553	7130753	chr1:7070493-7070693	5.30558	4.68958	5.80844	-1.10237	8.16e-06	2.11e-05	Intron (uc001aoi.3/23261, intron 3 of 22)	1	6845384	7829766	984383	1	23261	uc001aoi.3	285169	ENSG00000171735	CAMTA1	calmodulin binding transcription activator 1
chr1	7155584	7155784	chr1:7095524-7095724	3.15421	3.80583	1.48708	2.40671	2.45e-06	6.89e-06	Intron (uc001aoi.3/23261, intron 4 of 22)	1	6845384	7829766	984383	1	23261	uc001aoi.3	310200	ENSG00000171735	CAMTA1	calmodulin binding transcription activator 1
chr1	7160624	7160824	chr1:7100564-7100764	2.73577	3.14727	2.00821	1.09232	0.0102939	0.0165439	Intron (uc001aoi.3/23261, intron 4 of 22)	1	6845384	7829766	984383	1	23261	uc001aoi.3	315240	ENSG00000171735	CAMTA1	calmodulin binding transcription activator 1
chr1	7181777	7181977	chr1:7121717-7121917	3.6703	4.09827	2.89826	1.20378	0.000849	0.00161482	Intron (uc001aoi.3/23261, intron 4 of 22)	1	6845384	7829766	984383	1	23261	uc001aoi.3	336393	ENSG00000171735	CAMTA1	calmodulin binding transcription activator 1
chr1	7199549	7199749	chr1:7139489-7139689	2.88178	1.58725	3.65645	-2.07718	5.15e-06	1.37e-05	Intron (uc001aoi.3/23261, intron 4 of 22)	1	6845384	7829766	984383	1	23261	uc001aoi.3	354165	ENSG00000171735	CAMTA1	calmodulin binding transcription activator 1
chr1	7284799	7284999	chr1:7224739-7224939	3.1786	2.05439	3.90062	-1.78532	7.23e-06	1.88e-05	Intron (uc001aoi.3/23261, intron 4 of 22)	1	6845384	7829766	984383	1	23261	uc001aoi.3	439415	ENSG00000171735	CAMTA1	calmodulin binding transcription activator 1
chr1	7289900	7290100	chr1:7229840-7230040	3.88805	4.29302	3.1776	0.94452	0.0112552	0.017979	Intron (uc001aoi.3/23261, intron 4 of 22)	1	7732054	7805082	73029	1	23261	uc010nzv.1	-441954	ENSG00000171735	CAMTA1	calmodulin binding transcription activator 1
chr1	7315774	7315974	chr1:7255714-7255914	6.02428	6.49992	5.11203	1.35304	7.16e-07	2.2e-06	Intron (uc001aoi.3/23261, intron 5 of 22)	1	7732054	7805082	73029	1	23261	uc010nzv.1	-416080	ENSG00000171735	CAMTA1	calmodulin binding transcription activator 1
chr1	7322844	7323044	chr1:7262784-7262984	5.6896	6.19896	4.66605	1.51184	3.74e-11	2.24e-10	Intron (uc001aoi.3/23261, intron 5 of 22)	1	7732054	7805082	73029	1	23261	uc010nzv.1	-409010	ENSG00000171735	CAMTA1	calmodulin binding transcription activator 1
chr1	7325853	7326053	chr1:7265793-7265993	6.55759	6.99393	5.76225	1.18489	1.97e-07	6.64e-07	Intron (uc001aoi.3/23261, intron 5 of 22)	1	7732054	7805082	73029	1	23261	uc010nzv.1	-406001	ENSG00000171735	CAMTA1	calmodulin binding transcription activator 1
chr1	7327725	7327925	chr1:7267665-7267865	4.21939	4.70951	3.26072	1.36822	0.00105521	0.00197794	Intron (uc001aoi.3/23261, intron 5 of 22)	1	7732054	7805082	73029	1	23261	uc010nzv.1	-404129	ENSG00000171735	CAMTA1	calmodulin binding transcription activator 1
chr1	7339900	7340100	chr1:7279840-7280040	3.02908	3.57645	1.86515	2.20417	2.74e-05	6.52e-05	Intron (uc001aoi.3/23261, intron 5 of 22)	1	7732054	7805082	73029	1	23261	uc010nzv.1	-391954	ENSG00000171735	CAMTA1	calmodulin binding transcription activator 1
chr1	7351476	7351676	chr1:7291416-7291616	7.04843	6.39584	7.57112	-1.17224	4.38e-07	1.39e-06	Intron (uc001aoi.3/23261, intron 5 of 22)	1	7732054	7805082	73029	1	23261	uc010nzv.1	-380378	ENSG00000171735	CAMTA1	calmodulin binding transcription activator 1
chr1	7352255	7352455	chr1:7292195-7292395	4.64705	5.42808	1.78953	3.40461	2.98e-15	3.1e-14	Intron (uc001aoi.3/23261, intron 5 of 22)	1	7732054	7805082	73029	1	23261	uc010nzv.1	-379599	ENSG00000171735	CAMTA1	calmodulin binding transcription activator 1
chr1	7359397	7359597	chr1:7299337-7299537	7.46185	7.78456	6.94559	0.797621	1.38e-05	3.45e-05	Intron (uc001aoi.3/23261, intron 5 of 22)	1	7732054	7805082	73029	1	23261	uc010nzv.1	-372457	ENSG00000171735	CAMTA1	calmodulin binding transcription activator 1
chr1	7360196	7360396	chr1:7300136-7300336	4.69806	5.24806	3.52374	1.64583	1.46e-07	5.03e-07	Intron (uc001aoi.3/23261, intron 5 of 22)	1	7732054	7805082	73029	1	23261	uc010nzv.1	-371658	ENSG00000171735	CAMTA1	calmodulin binding transcription activator 1
chr1	7361030	7361230	chr1:7300970-7301170	4.5153	5.01743	3.51656	1.45221	3.92e-06	1.07e-05	Intron (uc001aoi.3/23261, intron 5 of 22)	1	7732054	7805082	73029	1	23261	uc010nzv.1	-370824	ENSG00000171735	CAMTA1	calmodulin binding transcription activator 1
chr1	7378071	7378271	chr1:7318011-7318211	3.56789	4.16571	2.18667	1.95195	6.04e-06	1.59e-05	Intron (uc001aoi.3/23261, intron 5 of 22)	1	7732054	7805082	73029	1	23261	uc010nzv.1	-353783	ENSG00000171735	CAMTA1	calmodulin binding transcription activator 1
chr1	7394712	7394912	chr1:7334652-7334852	2.72436	3.23344	1.70176	1.39115	0.00187385	0.00338423	Intron (uc001aoi.3/23261, intron 5 of 22)	1	7732054	7805082	73029	1	23261	uc010nzv.1	-337142	ENSG00000171735	CAMTA1	calmodulin binding transcription activator 1
chr1	7418483	7418683	chr1:7358423-7358623	4.20008	2.95982	4.95884	-1.91317	2.6e-09	1.18e-08	Intron (uc001aoi.3/23261, intron 5 of 22)	1	7732054	7805082	73029	1	23261	uc010nzv.1	-313371	ENSG00000171735	CAMTA1	calmodulin binding transcription activator 1
chr1	7434166	7434366	chr1:7374105-7374305	6.08904	6.7237	4.5195	2.11218	1e-15	1.11e-14	Intron (uc001aoi.3/23261, intron 5 of 22)	1	7732054	7805082	73029	1	23261	uc010nzv.1	-297688	ENSG00000171735	CAMTA1	calmodulin binding transcription activator 1
chr1	7436224	7436424	chr1:7376163-7376363	4.52798	5.34945	0.872302	4.413	2.04e-15	2.17e-14	Intron (uc001aoi.3/23261, intron 5 of 22)	1	7732054	7805082	73029	1	23261	uc010nzv.1	-295630	ENSG00000171735	CAMTA1	calmodulin binding transcription activator 1
chr1	7449473	7449673	chr1:7389413-7389613	4.79358	5.373	3.49635	1.86824	2.28e-08	8.95e-08	Intron (uc001aoi.3/23261, intron 5 of 22)	1	7732054	7805082	73029	1	23261	uc010nzv.1	-282381	ENSG00000171735	CAMTA1	calmodulin binding transcription activator 1
chr1	7450065	7450265	chr1:7390005-7390205	4.10684	4.82196	1.98686	2.82724	1.01e-11	6.58e-11	Intron (uc001aoi.3/23261, intron 5 of 22)	1	7732054	7805082	73029	1	23261	uc010nzv.1	-281789	ENSG00000171735	CAMTA1	calmodulin binding transcription activator 1
chr1	7461889	7462089	chr1:7401829-7402029	7.12468	7.32291	6.8441	0.402269	0.0126761	0.0200715	Intron (uc001aoi.3/23261, intron 5 of 22)	1	7732054	7805082	73029	1	23261	uc010nzv.1	-269965	ENSG00000171735	CAMTA1	calmodulin binding transcription activator 1
chr1	7479583	7479783	chr1:7419523-7419723	3.65712	4.31227	1.96867	2.19828	1.85e-06	5.3e-06	Intron (uc001aoi.3/23261, intron 5 of 22)	1	7732054	7805082	73029	1	23261	uc010nzv.1	-252271	ENSG00000171735	CAMTA1	calmodulin binding transcription activator 1
chr1	7480605	7480805	chr1:7420545-7420745	5.09635	5.85339	2.55663	3.15947	1.6e-20	3.13e-19	Intron (uc001aoi.3/23261, intron 5 of 22)	1	7732054	7805082	73029	1	23261	uc010nzv.1	-251249	ENSG00000171735	CAMTA1	calmodulin binding transcription activator 1
chr1	7515436	7515636	chr1:7455376-7455576	4.18012	3.51044	4.71181	-1.24953	0.000232	0.000479	Intron (uc001aoi.3/23261, intron 5 of 22)	1	7732054	7805082	73029	1	23261	uc010nzv.1	-216418	ENSG00000171735	CAMTA1	calmodulin binding transcription activator 1
chr1	7520905	7521105	chr1:7460845-7461045	3.07224	3.72824	1.37867	2.31393	2.74e-06	7.64e-06	Intron (uc001aoi.3/23261, intron 5 of 22)	1	7732054	7805082	73029	1	23261	uc010nzv.1	-210949	ENSG00000171735	CAMTA1	calmodulin binding transcription activator 1
chr1	7531145	7531345	chr1:7471085-7471285	6.97738	6.21619	7.55462	-1.32443	1.6e-10	8.76e-10	Intron (uc001aoi.3/23261, intron 6 of 22)	1	7732054	7805082	73029	1	23261	uc010nzv.1	-200709	ENSG00000171735	CAMTA1	calmodulin binding transcription activator 1
chr1	7539035	7539235	chr1:7478975-7479175	4.84061	4.16173	5.37708	-1.19472	0.000303	0.000616	Intron (uc001aoi.3/23261, intron 6 of 22)	1	7732054	7805082	73029	1	23261	uc010nzv.1	-192819	ENSG00000171735	CAMTA1	calmodulin binding transcription activator 1
chr1	7551234	7551434	chr1:7491174-7491374	3.33616	3.83315	2.35476	1.29657	0.00061	0.00118514	Intron (uc001aoi.3/23261, intron 6 of 22)	1	7732054	7805082	73029	1	23261	uc010nzv.1	-180620	ENSG00000171735	CAMTA1	calmodulin binding transcription activator 1
chr1	7556040	7556240	chr1:7495980-7496180	3.32498	3.89268	2.07827	1.91805	3.38e-06	9.29e-06	Intron (uc001aoi.3/23261, intron 6 of 22)	1	7732054	7805082	73029	1	23261	uc010nzv.1	-175814	ENSG00000171735	CAMTA1	calmodulin binding transcription activator 1
chr1	7568531	7568731	chr1:7508471-7508671	4.11788	4.81189	2.16705	2.48802	2.28e-10	1.22e-09	Intron (uc001aoi.3/23261, intron 6 of 22)	1	7732054	7805082	73029	1	23261	uc010nzv.1	-163323	ENSG00000171735	CAMTA1	calmodulin binding transcription activator 1
chr1	7576412	7576612	chr1:7516352-7516552	3.69104	4.06978	3.04662	1.09243	0.000958	0.00180788	Intron (uc001aoi.3/23261, intron 6 of 22)	1	7732054	7805082	73029	1	23261	uc010nzv.1	-155442	ENSG00000171735	CAMTA1	calmodulin binding transcription activator 1
chr1	7587218	7587418	chr1:7527158-7527358	3.94067	3.3488	4.43003	-0.989028	0.00412637	0.00707572	Intron (uc001aoi.3/23261, intron 6 of 22)	1	7732054	7805082	73029	1	23261	uc010nzv.1	-144636	ENSG00000171735	CAMTA1	calmodulin binding transcription activator 1
chr1	7594395	7594595	chr1:7534335-7534535	3.15778	3.80639	1.50852	2.07779	4.69e-06	1.26e-05	Intron (uc001aoi.3/23261, intron 6 of 22)	1	7732054	7805082	73029	1	23261	uc010nzv.1	-137459	ENSG00000171735	CAMTA1	calmodulin binding transcription activator 1
chr1	7597459	7597659	chr1:7537399-7537599	3.62737	4.16178	2.51328	1.58897	1.5e-05	3.71e-05	Intron (uc001aoi.3/23261, intron 6 of 22)	1	7732054	7805082	73029	1	23261	uc010nzv.1	-134395	ENSG00000171735	CAMTA1	calmodulin binding transcription activator 1
chr1	7598228	7598428	chr1:7538168-7538368	4.48593	4.96954	3.54837	1.30393	1.38e-05	3.43e-05	Intron (uc001aoi.3/23261, intron 6 of 22)	1	7732054	7805082	73029	1	23261	uc010nzv.1	-133626	ENSG00000171735	CAMTA1	calmodulin binding transcription activator 1
chr1	7599824	7600024	chr1:7539764-7539964	3.90842	4.48645	2.61729	2.05526	9.5e-08	3.38e-07	Intron (uc001aoi.3/23261, intron 6 of 22)	1	7732054	7805082	73029	1	23261	uc010nzv.1	-132030	ENSG00000171735	CAMTA1	calmodulin binding transcription activator 1
chr1	7609420	7609620	chr1:7549360-7549560	5.73842	5.36881	6.08462	-0.706386	0.0010678	0.00200001	Intron (uc001aoi.3/23261, intron 6 of 22)	1	7732054	7805082	73029	1	23261	uc010nzv.1	-122434	ENSG00000171735	CAMTA1	calmodulin binding transcription activator 1
chr1	7612565	7612765	chr1:7552505-7552705	5.4678	4.20334	6.23376	-2.00361	2.49e-10	1.32e-09	Intron (uc001aoi.3/23261, intron 6 of 22)	1	7732054	7805082	73029	1	23261	uc010nzv.1	-119289	ENSG00000171735	CAMTA1	calmodulin binding transcription activator 1
chr1	7613403	7613603	chr1:7553343-7553543	3.61055	4.14232	2.50635	1.49192	0.000136	0.000291	Intron (uc001aoi.3/23261, intron 6 of 22)	1	7732054	7805082	73029	1	23261	uc010nzv.1	-118451	ENSG00000171735	CAMTA1	calmodulin binding transcription activator 1
chr1	7634545	7634745	chr1:7574485-7574685	6.44756	6.77262	5.92624	0.837151	0.000149	0.000316	Intron (uc001aoi.3/23261, intron 6 of 22)	1	7732054	7805082	73029	1	23261	uc010nzv.1	-97309	ENSG00000171735	CAMTA1	calmodulin binding transcription activator 1
chr1	7650208	7650408	chr1:7590148-7590348	2.51224	3.01785	1.50162	1.41881	0.00283929	0.00499123	Intron (uc001aoi.3/23261, intron 6 of 22)	1	7732054	7805082	73029	1	23261	uc010nzv.1	-81646	ENSG00000171735	CAMTA1	calmodulin binding transcription activator 1
chr1	7681705	7681905	chr1:7621645-7621845	1.83176	0.663007	2.56835	-1.57485	0.00389449	0.00670443	Intron (uc001aoi.3/23261, intron 6 of 22)	1	7732054	7805082	73029	1	23261	uc010nzv.1	-50149	ENSG00000171735	CAMTA1	calmodulin binding transcription activator 1
chr1	7690644	7690844	chr1:7630584-7630784	3.33697	2.94893	3.6965	-0.716932	0.0251331	0.0378045	Intron (uc001aoi.3/23261, intron 6 of 22)	1	7732054	7805082	73029	1	23261	uc010nzv.1	-41210	ENSG00000171735	CAMTA1	calmodulin binding transcription activator 1
chr1	7705465	7705665	chr1:7645405-7645605	4.23442	2.94942	5.00635	-2.00872	2.29e-08	8.97e-08	Intron (uc001aoi.3/23261, intron 7 of 22)	1	7732054	7805082	73029	1	23261	uc010nzv.1	-26389	ENSG00000171735	CAMTA1	calmodulin binding transcription activator 1
chr1	7709154	7709354	chr1:7649094-7649294	3.33184	2.00378	4.11595	-2.13623	2.16e-05	5.23e-05	Intron (uc001aoi.3/23261, intron 7 of 22)	1	7732054	7805082	73029	1	23261	uc010nzv.1	-22700	ENSG00000171735	CAMTA1	calmodulin binding transcription activator 1
chr1	7710980	7711180	chr1:7650920-7651120	3.26798	3.59527	2.74185	0.902238	0.0194761	0.0298716	Intron (uc001aoi.3/23261, intron 7 of 22)	1	7732054	7805082	73029	1	23261	uc010nzv.1	-20874	ENSG00000171735	CAMTA1	calmodulin binding transcription activator 1
chr1	7728650	7728850	chr1:7668590-7668790	5.68146	6.18272	4.68567	1.41841	1.21e-07	4.24e-07	Intron (uc001aoi.3/23261, intron 9 of 22)	1	7732054	7805082	73029	1	23261	uc010nzv.1	-3204	ENSG00000171735	CAMTA1	calmodulin binding transcription activator 1
chr1	7777624	7777824	chr1:7717564-7717764	4.65862	5.40446	2.24484	3.06185	4.89e-18	7.15e-17	Intron (uc001aoi.3/23261, intron 11 of 22)	1	7796404	7829766	33363	1	23261	uc001aoj.3	-18580	ENSG00000171735	CAMTA1	calmodulin binding transcription activator 1
chr1	7779657	7779857	chr1:7719597-7719797	3.04252	2.10943	3.69468	-1.59368	0.000116	0.000251	Intron (uc001aoi.3/23261, intron 11 of 22)	1	7796404	7829766	33363	1	23261	uc001aoj.3	-16547	ENSG00000171735	CAMTA1	calmodulin binding transcription activator 1
chr1	7786730	7786930	chr1:7726670-7726870	2.92768	3.43332	1.91697	1.32041	0.00201464	0.00361957	Intron (uc001aoi.3/23261, intron 11 of 22)	1	7796404	7829766	33363	1	23261	uc001aoj.3	-9474	ENSG00000171735	CAMTA1	calmodulin binding transcription activator 1
chr1	7788203	7788403	chr1:7728143-7728343	3.0963	1.98696	3.81333	-1.75158	1.8e-05	4.42e-05	Intron (uc001aoi.3/23261, intron 11 of 22)	1	7796404	7829766	33363	1	23261	uc001aoj.3	-8001	ENSG00000171735	CAMTA1	calmodulin binding transcription activator 1
chr1	7805948	7806148	chr1:7745888-7746088	5.58157	6.13469	4.3948	1.66691	1.85e-08	7.36e-08	Promoter (1-2kb)	1	7804895	7829766	24872	1	23261	uc009vmf.3	1053	ENSG00000171735	CAMTA1	calmodulin binding transcription activator 1
chr1	7870533	7870733	chr1:7810473-7810673	5.45938	3.91207	6.29888	-2.34404	1.12e-15	1.23e-14	Exon (uc009vmg.1/8863, exon 13 of 19)	1	7844714	7905237	60524	1	8863	uc010nzw.2	25819	ENSG00000049246	PER3	period circadian regulator 3
chr1	7948387	7948587	chr1:7888327-7888527	3.78711	4.09824	3.2954	0.766066	0.0155387	0.0242443	Intron (uc001aoq.3/10911, intron 1 of 7)	1	7903143	7973294	70152	2	10911	uc001aoq.3	24707	ENSG00000049247	UTS2	urotensin 2
chr1	7953961	7954161	chr1:7893901-7894101	5.72401	5.1947	6.17664	-0.992023	0.000553	0.00108119	Intron (uc001aoq.3/10911, intron 1 of 7)	1	7903143	7973294	70152	2	10911	uc001aoq.3	19133	ENSG00000049247	UTS2	urotensin 2
chr1	7959870	7960070	chr1:7899810-7900010	4.67868	1.90187	5.69653	-3.5808	1.39e-21	3.08e-20	Intron (uc001aoq.3/10911, intron 1 of 7)	1	7903143	7973294	70152	2	10911	uc001aoq.3	13224	ENSG00000049247	UTS2	urotensin 2
chr1	7962869	7963069	chr1:7902809-7903009	5.21158	4.49977	5.76478	-1.2318	2.75e-06	7.67e-06	Intron (uc001aoq.3/10911, intron 1 of 7)	1	7903143	7973294	70152	2	10911	uc001aoq.3	10225	ENSG00000049247	UTS2	urotensin 2
chr1	7965998	7966198	chr1:7905938-7906138	2.81221	3.41038	1.42931	2.15241	2.63e-05	6.28e-05	Intron (uc001aoq.3/10911, intron 1 of 7)	1	7903143	7973294	70152	2	10911	uc001aoq.3	7096	ENSG00000049247	UTS2	urotensin 2
chr1	7982419	7982619	chr1:7922359-7922559	4.92312	1.6128	5.97903	-4.08804	2.74e-26	1.03e-24	Intron (uc001aot.3/3604, intron 8 of 8)	1	7903143	7973294	70152	2	10911	uc001aoq.3	-9125	ENSG00000049247	UTS2	urotensin 2
chr1	8000835	8001035	chr1:7940775-7940975	5.48618	4.73637	6.05798	-1.33974	7.27e-08	2.63e-07	Promoter (2-3kb)	1	7975931	8003225	27295	2	3604	uc001aot.3	2190	ENSG00000049249	TNFRSF9	TNF receptor superfamily member 9
chr1	8001646	8001846	chr1:7941586-7941786	5.00455	3.86946	5.73018	-1.8383	1.15e-12	8.55e-12	Promoter (1-2kb)	1	7975931	8003225	27295	2	3604	uc001aot.3	1379	ENSG00000049249	TNFRSF9	TNF receptor superfamily member 9
chr1	8042422	8042622	chr1:7982362-7982562	5.12595	5.37161	4.76237	0.488168	0.0326722	0.0481805	Intron (uc001aou.4/11315, intron 6 of 6)	1	8021714	8045342	23629	1	11315	uc001aox.4	20708	ENSG00000116288	PARK7	Parkinsonism associated deglycase
chr1	8064167	8064367	chr1:8004107-8004307	4.27933	2.5032	5.16657	-2.6434	2.15e-12	1.54e-11	Distal Intergenic	1	8073487	8075752	2266	2	54206	uc001apa.1	11385	ENSG00000116285	ERRFI1	ERBB receptor feedback inhibitor 1
chr1	8065155	8065355	chr1:8005095-8005295	6.73692	6.25308	7.16122	-0.888127	0.000219	0.000455	Distal Intergenic	1	8073487	8075752	2266	2	54206	uc001apa.1	10397	ENSG00000116285	ERRFI1	ERBB receptor feedback inhibitor 1
chr1	8075976	8076176	chr1:8015916-8016116	3.95833	4.31174	3.37389	0.797511	0.013325	0.0210216	Promoter (<=1kb)	1	8073487	8075752	2266	2	54206	uc001apa.1	-224	ENSG00000116285	ERRFI1	ERBB receptor feedback inhibitor 1
chr1	8080175	8080375	chr1:8020115-8020315	4.80826	5.18911	4.15869	1.02505	0.000467	0.000923	Intron (uc001aoz.3/54206, intron 1 of 3)	1	8073487	8075752	2266	2	54206	uc001apa.1	-4423	ENSG00000116285	ERRFI1	ERBB receptor feedback inhibitor 1
chr1	8100733	8100933	chr1:8040673-8040873	5.45857	4.51387	6.11534	-1.55666	1.6e-09	7.53e-09	Distal Intergenic	1	8071779	8086393	14615	2	54206	uc001aoz.3	-14340	ENSG00000116285	ERRFI1	ERBB receptor feedback inhibitor 1
chr1	8119429	8119629	chr1:8059369-8059569	4.5538	4.07229	4.97659	-0.808793	0.0325721	0.048043	Distal Intergenic	1	8071779	8086393	14615	2	54206	uc001aoz.3	-33036	ENSG00000116285	ERRFI1	ERBB receptor feedback inhibitor 1
chr1	8137368	8137568	chr1:8077308-8077508	6.98623	6.61395	7.33438	-0.725533	9.05e-05	0.000199	Distal Intergenic	1	8071779	8086393	14615	2	54206	uc001aoz.3	-50975	ENSG00000116285	ERRFI1	ERBB receptor feedback inhibitor 1
chr1	8143180	8143380	chr1:8083120-8083320	3.7186	3.23448	4.14308	-0.760048	0.0337913	0.0496879	Distal Intergenic	1	8071779	8086393	14615	2	54206	uc001aoz.3	-56787	ENSG00000116285	ERRFI1	ERBB receptor feedback inhibitor 1
chr1	8143982	8144182	chr1:8083922-8084122	6.12434	6.50595	5.47288	0.98735	2.76e-05	6.58e-05	Distal Intergenic	1	8071779	8086393	14615	2	54206	uc001aoz.3	-57589	ENSG00000116285	ERRFI1	ERBB receptor feedback inhibitor 1
chr1	8152182	8152382	chr1:8092122-8092322	4.74587	2.2895	5.73236	-3.2445	7.62e-15	7.51e-14	Distal Intergenic	1	8071779	8086393	14615	2	54206	uc001aoz.3	-65789	ENSG00000116285	ERRFI1	ERBB receptor feedback inhibitor 1
chr1	8152677	8152877	chr1:8092617-8092817	5.28775	3.65915	6.14527	-2.47784	4.83e-15	4.88e-14	Distal Intergenic	1	8071779	8086393	14615	2	54206	uc001aoz.3	-66284	ENSG00000116285	ERRFI1	ERBB receptor feedback inhibitor 1
chr1	8155106	8155306	chr1:8095046-8095246	4.80529	1.87022	5.83604	-3.83433	2.83e-20	5.38e-19	Distal Intergenic	1	8071779	8086393	14615	2	54206	uc001aoz.3	-68713	ENSG00000116285	ERRFI1	ERBB receptor feedback inhibitor 1
chr1	8156760	8156960	chr1:8096700-8096900	5.18059	5.63775	4.32489	1.22973	0.000614	0.00119361	Distal Intergenic	1	8071779	8086393	14615	2	54206	uc001aoz.3	-70367	ENSG00000116285	ERRFI1	ERBB receptor feedback inhibitor 1
chr1	8157592	8157792	chr1:8097532-8097732	7.25526	7.55868	6.77956	0.743544	0.00027	0.000552	Distal Intergenic	1	8071779	8086393	14615	2	54206	uc001aoz.3	-71199	ENSG00000116285	ERRFI1	ERBB receptor feedback inhibitor 1
chr1	8173400	8173600	chr1:8113340-8113540	5.72933	6.1898	4.8637	1.27259	7.03e-05	0.000157	Distal Intergenic	1	8071779	8086393	14615	2	54206	uc001aoz.3	-87007	ENSG00000116285	ERRFI1	ERBB receptor feedback inhibitor 1
chr1	8176623	8176823	chr1:8116563-8116763	5.52171	4.33821	6.26299	-1.89665	4.24e-08	1.6e-07	Distal Intergenic	1	8071779	8086393	14615	2	54206	uc001aoz.3	-90230	ENSG00000116285	ERRFI1	ERBB receptor feedback inhibitor 1
chr1	8177284	8177484	chr1:8117224-8117424	6.46329	7.02464	5.24309	1.73418	1.49e-10	8.19e-10	Distal Intergenic	1	8071779	8086393	14615	2	54206	uc001aoz.3	-90891	ENSG00000116285	ERRFI1	ERBB receptor feedback inhibitor 1
chr1	8182820	8183020	chr1:8122760-8122960	4.00065	4.6658	2.24976	2.29752	8.98e-10	4.4e-09	Distal Intergenic	1	8071779	8086393	14615	2	54206	uc001aoz.3	-96427	ENSG00000116285	ERRFI1	ERBB receptor feedback inhibitor 1
chr1	8194918	8195118	chr1:8134858-8135058	5.62166	3.24594	6.59897	-3.16042	2.8e-12	1.97e-11	Distal Intergenic	1	8071779	8086393	14615	2	54206	uc001aoz.3	-108525	ENSG00000116285	ERRFI1	ERBB receptor feedback inhibitor 1
chr1	8202024	8202224	chr1:8141964-8142164	6.12039	4.84284	6.89016	-1.99847	1.44e-16	1.75e-15	Distal Intergenic	1	8071779	8086393	14615	2	54206	uc001aoz.3	-115631	ENSG00000116285	ERRFI1	ERBB receptor feedback inhibitor 1
chr1	8203206	8203406	chr1:8143146-8143346	3.62086	4.36325	1.2435	2.7064	2.14e-05	5.19e-05	Distal Intergenic	1	8071779	8086393	14615	2	54206	uc001aoz.3	-116813	ENSG00000116285	ERRFI1	ERBB receptor feedback inhibitor 1
chr1	8208078	8208278	chr1:8148018-8148218	5.22825	1.42981	6.30805	-4.59741	2e-22	4.89e-21	Distal Intergenic	1	8071779	8086393	14615	2	54206	uc001aoz.3	-121685	ENSG00000116285	ERRFI1	ERBB receptor feedback inhibitor 1
chr1	8214851	8215051	chr1:8154791-8154991	7.60934	7.93435	7.08815	0.828132	8e-05	0.000177	Distal Intergenic	1	8071779	8086393	14615	2	54206	uc001aoz.3	-128458	ENSG00000116285	ERRFI1	ERBB receptor feedback inhibitor 1
chr1	8228134	8228334	chr1:8168074-8168274	3.73985	2.12867	4.59361	-2.18576	1.52e-06	4.41e-06	Distal Intergenic	1	8071779	8086393	14615	2	54206	uc001aoz.3	-141741	ENSG00000116285	ERRFI1	ERBB receptor feedback inhibitor 1
chr1	8234515	8234715	chr1:8174455-8174655	4.58792	3.86356	5.14735	-1.26962	5.01e-05	0.000115	Distal Intergenic	1	8071779	8086393	14615	2	54206	uc001aoz.3	-148122	ENSG00000116285	ERRFI1	ERBB receptor feedback inhibitor 1
chr1	8244461	8244661	chr1:8184401-8184601	4.83746	3.90277	5.49025	-1.52488	4.86e-06	1.3e-05	Distal Intergenic	1	8384390	8404227	19838	1	50651	uc001apb.3	-139729	ENSG00000162426	SLC45A1	solute carrier family 45 member 1
chr1	8254670	8254870	chr1:8194610-8194810	6.05551	5.12203	6.70783	-1.53598	3.37e-08	1.29e-07	Distal Intergenic	1	8384390	8404227	19838	1	50651	uc001apb.3	-129520	ENSG00000162426	SLC45A1	solute carrier family 45 member 1
chr1	8262734	8262934	chr1:8202674-8202874	7.06115	7.24321	6.80719	0.371156	0.0197697	0.0302888	Distal Intergenic	1	8384390	8404227	19838	1	50651	uc001apb.3	-121456	ENSG00000162426	SLC45A1	solute carrier family 45 member 1
chr1	8264307	8264507	chr1:8204247-8204447	5.16826	5.47658	4.68243	0.65975	0.00519068	0.00875715	Distal Intergenic	1	8384390	8404227	19838	1	50651	uc001apb.3	-119883	ENSG00000162426	SLC45A1	solute carrier family 45 member 1
chr1	8265833	8266033	chr1:8205773-8205973	5.3582	4.98917	5.70398	-0.648447	0.00751965	0.012357	Distal Intergenic	1	8384390	8404227	19838	1	50651	uc001apb.3	-118357	ENSG00000162426	SLC45A1	solute carrier family 45 member 1
chr1	8272698	8272898	chr1:8212638-8212838	5.03561	5.70312	3.26954	2.36463	2.11e-14	1.96e-13	Distal Intergenic	1	8384390	8404227	19838	1	50651	uc001apb.3	-111492	ENSG00000162426	SLC45A1	solute carrier family 45 member 1
chr1	8278821	8279021	chr1:8218761-8218961	5.07199	4.34465	5.63289	-1.26203	3.77e-05	8.8e-05	Distal Intergenic	1	8384390	8404227	19838	1	50651	uc001apb.3	-105369	ENSG00000162426	SLC45A1	solute carrier family 45 member 1
chr1	8279674	8279874	chr1:8219614-8219814	3.94883	2.71464	4.70577	-2.0326	3.45e-08	1.31e-07	Distal Intergenic	1	8384390	8404227	19838	1	50651	uc001apb.3	-104516	ENSG00000162426	SLC45A1	solute carrier family 45 member 1
chr1	8280397	8280597	chr1:8220337-8220537	3.84115	4.53302	1.90636	2.45822	1.85e-09	8.65e-09	Distal Intergenic	1	8384390	8404227	19838	1	50651	uc001apb.3	-103793	ENSG00000162426	SLC45A1	solute carrier family 45 member 1
chr1	8292247	8292447	chr1:8232187-8232387	4.95805	5.48729	3.86325	1.53523	1.82e-07	6.18e-07	Distal Intergenic	1	8384390	8404227	19838	1	50651	uc001apb.3	-91943	ENSG00000162426	SLC45A1	solute carrier family 45 member 1
chr1	8312767	8312967	chr1:8252707-8252907	4.44774	5.13113	2.57424	2.45058	3.15e-10	1.65e-09	Distal Intergenic	1	8384390	8404227	19838	1	50651	uc001apb.3	-71423	ENSG00000162426	SLC45A1	solute carrier family 45 member 1
chr1	8342331	8342531	chr1:8282271-8282471	4.06374	4.68918	2.54414	2.12776	6.9e-09	2.94e-08	Distal Intergenic	1	8384390	8404227	19838	1	50651	uc001apb.3	-41859	ENSG00000162426	SLC45A1	solute carrier family 45 member 1
chr1	8343192	8343392	chr1:8283132-8283332	5.97197	4.17218	6.86365	-2.66521	1.11e-33	9.16e-32	Distal Intergenic	1	8384390	8404227	19838	1	50651	uc001apb.3	-40998	ENSG00000162426	SLC45A1	solute carrier family 45 member 1
chr1	8354253	8354453	chr1:8294193-8294393	5.91223	4.55107	6.7054	-2.09481	3.17e-13	2.52e-12	Distal Intergenic	1	8384390	8404227	19838	1	50651	uc001apb.3	-29937	ENSG00000162426	SLC45A1	solute carrier family 45 member 1
chr1	8362250	8362450	chr1:8302190-8302390	6.72332	7.02335	6.25458	0.726139	0.00192848	0.00347523	Distal Intergenic	1	8384390	8404227	19838	1	50651	uc001apb.3	-21940	ENSG00000162426	SLC45A1	solute carrier family 45 member 1
chr1	8389548	8389748	chr1:8329488-8329688	5.73599	4.25659	6.55945	-2.26268	1.61e-13	1.33e-12	Promoter (<=1kb)	1	8390198	8404227	14030	1	50651	uc001apc.3	-450	ENSG00000162426	SLC45A1	solute carrier family 45 member 1
chr1	8403700	8403900	chr1:8343640-8343840	5.83192	3.62001	6.7887	-3.074	1.22e-16	1.5e-15	Exon (uc001apb.3/50651, exon 8 of 8)	1	8390198	8404227	14030	1	50651	uc001apc.3	13502	ENSG00000162426	SLC45A1	solute carrier family 45 member 1
chr1	8407802	8408002	chr1:8347742-8347942	5.15967	3.97472	5.90141	-1.89946	1.92e-11	1.2e-10	Distal Intergenic	1	8390198	8404227	14030	1	50651	uc001apc.3	17604	ENSG00000162426	SLC45A1	solute carrier family 45 member 1
chr1	8431510	8431710	chr1:8371450-8371650	4.5484	4.0229	4.99872	-1.04601	0.00022	0.000456	Intron (uc001apd.3/473, intron 2 of 12)	1	8390198	8404227	14030	1	50651	uc001apc.3	41312	ENSG00000162426	SLC45A1	solute carrier family 45 member 1
chr1	8434493	8434693	chr1:8374433-8374633	4.20368	3.5947	4.70266	-1.06739	0.000261	0.000535791	Intron (uc001apd.3/473, intron 2 of 12)	1	8390198	8404227	14030	1	50651	uc001apc.3	44295	ENSG00000162426	SLC45A1	solute carrier family 45 member 1
chr1	8457073	8457273	chr1:8397013-8397213	5.96082	5.27382	6.50147	-1.17391	3.3e-05	7.76e-05	Intron (uc001apd.3/473, intron 2 of 12)	1	8412464	8483747	71284	2	473	uc001apd.3	26474	ENSG00000142599	RERE	arginine-glutamic acid dipeptide repeats
chr1	8469342	8469542	chr1:8409282-8409482	5.42914	5.74436	4.92883	0.714863	0.00169002	0.00307199	Intron (uc001apd.3/473, intron 2 of 12)	1	8412464	8483747	71284	2	473	uc001apd.3	14205	ENSG00000142599	RERE	arginine-glutamic acid dipeptide repeats
chr1	8475731	8475931	chr1:8415671-8415871	2.83509	3.62752	0	3.60295	7.83e-07	2.39e-06	Intron (uc001apd.3/473, intron 2 of 12)	1	8412464	8483747	71284	2	473	uc001apd.3	7816	ENSG00000142599	RERE	arginine-glutamic acid dipeptide repeats
chr1	8481892	8482092	chr1:8421832-8422032	4.16266	3.63455	4.61457	-1.01052	0.000634	0.00122951	Promoter (1-2kb)	1	8412464	8483747	71284	2	473	uc001apd.3	1655	ENSG00000142599	RERE	arginine-glutamic acid dipeptide repeats
chr1	8491950	8492150	chr1:8431890-8432090	3.16192	2.05563	3.87791	-1.78625	8.24e-06	2.13e-05	Intron (uc001ape.3/473, intron 12 of 23)	1	8412464	8483747	71284	2	473	uc001apd.3	-8203	ENSG00000142599	RERE	arginine-glutamic acid dipeptide repeats
chr1	8499059	8499259	chr1:8438999-8439199	6.15021	6.44511	5.69191	0.725984	0.000474	0.000936	Intron (uc001ape.3/473, intron 12 of 23)	1	8412464	8483747	71284	2	473	uc001apd.3	-15312	ENSG00000142599	RERE	arginine-glutamic acid dipeptide repeats
chr1	8509015	8509215	chr1:8448955-8449155	4.60829	2.9568	5.47066	-2.46156	1.07e-14	1.03e-13	Intron (uc001ape.3/473, intron 12 of 23)	1	8412464	8483747	71284	2	473	uc001apd.3	-25268	ENSG00000142599	RERE	arginine-glutamic acid dipeptide repeats
chr1	8523201	8523401	chr1:8463141-8463341	2.5114	3.20938	0.530416	2.24111	5.17e-05	0.000118	Intron (uc001ape.3/473, intron 12 of 23)	1	8412464	8483747	71284	2	473	uc001apd.3	-39454	ENSG00000142599	RERE	arginine-glutamic acid dipeptide repeats
chr1	8523656	8523856	chr1:8463596-8463796	3.19788	3.61668	2.45086	1.05765	0.00735842	0.0121104	Intron (uc001ape.3/473, intron 12 of 23)	1	8412464	8483747	71284	2	473	uc001apd.3	-39909	ENSG00000142599	RERE	arginine-glutamic acid dipeptide repeats
chr1	8543258	8543458	chr1:8483198-8483398	4.94938	5.48203	3.84188	1.53107	1.17e-06	3.47e-06	Intron (uc001ape.3/473, intron 11 of 23)	1	8420172	8585844	165673	2	473	uc010nzx.1	42386	ENSG00000142599	RERE	arginine-glutamic acid dipeptide repeats
chr1	8552948	8553148	chr1:8492888-8493088	2.28771	1.21843	2.99093	-1.77934	0.000694	0.00133777	Intron (uc001ape.3/473, intron 11 of 23)	1	8420172	8585844	165673	2	473	uc010nzx.1	32696	ENSG00000142599	RERE	arginine-glutamic acid dipeptide repeats
chr1	8556063	8556263	chr1:8496003-8496203	4.11896	4.46622	3.54855	0.839343	0.00931701	0.015078	Intron (uc001ape.3/473, intron 10 of 23)	1	8420172	8585844	165673	2	473	uc010nzx.1	29581	ENSG00000142599	RERE	arginine-glutamic acid dipeptide repeats
chr1	8557518	8557718	chr1:8497458-8497658	3.16509	2.01255	3.89644	-1.85803	8.07e-06	2.09e-05	Exon (uc001ape.3/473, exon 10 of 24)	1	8420172	8585844	165673	2	473	uc010nzx.1	28126	ENSG00000142599	RERE	arginine-glutamic acid dipeptide repeats
chr1	8567281	8567481	chr1:8507222-8507422	3.81667	0	4.90855	-4.47759	7.53e-12	4.98e-11	Intron (uc001ape.3/473, intron 9 of 23)	1	8420172	8585844	165673	2	473	uc010nzx.1	18363	ENSG00000142599	RERE	arginine-glutamic acid dipeptide repeats
chr1	8570489	8570689	chr1:8510430-8510630	5.45553	5.84219	4.79163	0.985074	0.000172	0.000361	Intron (uc001ape.3/473, intron 8 of 23)	1	8420172	8585844	165673	2	473	uc010nzx.1	15155	ENSG00000142599	RERE	arginine-glutamic acid dipeptide repeats
chr1	8585916	8586116	chr1:8525857-8526057	7.42865	7.70634	7.00453	0.669612	4.79e-05	0.00011	Promoter (<=1kb)	1	8420172	8585844	165673	2	473	uc010nzx.1	-72	ENSG00000142599	RERE	arginine-glutamic acid dipeptide repeats
chr1	8600694	8600894	chr1:8540635-8540835	4.45697	3.90757	4.92167	-0.984218	0.0028399	0.00499224	Intron (uc001ape.3/473, intron 8 of 23)	1	8420172	8585844	165673	2	473	uc010nzx.1	-14850	ENSG00000142599	RERE	arginine-glutamic acid dipeptide repeats
chr1	8631328	8631528	chr1:8571269-8571469	4.49533	4.87649	3.845	1.08667	0.000229	0.000474	Intron (uc001ape.3/473, intron 5 of 23)	1	8420172	8585844	165673	2	473	uc010nzx.1	-45484	ENSG00000142599	RERE	arginine-glutamic acid dipeptide repeats
chr1	8640750	8640950	chr1:8580691-8580891	4.02043	4.81915	0.868881	3.61034	7.81e-13	5.92e-12	Intron (uc001ape.3/473, intron 5 of 23)	1	8420172	8585844	165673	2	473	uc010nzx.1	-54906	ENSG00000142599	RERE	arginine-glutamic acid dipeptide repeats
chr1	8690591	8690791	chr1:8630532-8630732	2.98907	3.49611	1.97352	1.40955	0.00115799	0.00215751	Intron (uc001ape.3/473, intron 3 of 23)	1	8420172	8585844	165673	2	473	uc010nzx.1	-104747	ENSG00000142599	RERE	arginine-glutamic acid dipeptide repeats
chr1	8720575	8720775	chr1:8660516-8660716	6.695	5.88031	7.29694	-1.40959	9.68e-15	9.4e-14	Intron (uc001ape.3/473, intron 2 of 23)	1	8525030	8813897	288868	2	473	uc001aph.1	93122	ENSG00000142599	RERE	arginine-glutamic acid dipeptide repeats
chr1	8721911	8722111	chr1:8661852-8662052	4.51186	3.85929	5.03454	-0.997742	0.033549	0.0493597	Intron (uc001ape.3/473, intron 2 of 23)	1	8525030	8813897	288868	2	473	uc001aph.1	91786	ENSG00000142599	RERE	arginine-glutamic acid dipeptide repeats
chr1	8735077	8735277	chr1:8675018-8675218	5.36766	6.20947	1.02371	4.74147	2.71e-23	7.32e-22	Intron (uc001ape.3/473, intron 2 of 23)	1	8525030	8813897	288868	2	473	uc001aph.1	78620	ENSG00000142599	RERE	arginine-glutamic acid dipeptide repeats
chr1	8741123	8741323	chr1:8681064-8681264	3.16773	3.66561	2.18336	1.49344	0.000264	0.000541	Intron (uc001ape.3/473, intron 2 of 23)	1	8525030	8813897	288868	2	473	uc001aph.1	72574	ENSG00000142599	RERE	arginine-glutamic acid dipeptide repeats
chr1	8744733	8744933	chr1:8684674-8684874	3.81583	2.92694	4.44992	-1.442	9.27e-05	0.000203	Intron (uc001ape.3/473, intron 2 of 23)	1	8525030	8813897	288868	2	473	uc001aph.1	68964	ENSG00000142599	RERE	arginine-glutamic acid dipeptide repeats
chr1	8747220	8747420	chr1:8687161-8687361	5.96894	6.37553	5.25427	1.07196	2.78e-07	9.15e-07	Intron (uc001ape.3/473, intron 2 of 23)	1	8525030	8813897	288868	2	473	uc001aph.1	66477	ENSG00000142599	RERE	arginine-glutamic acid dipeptide repeats
chr1	8757713	8757913	chr1:8697654-8697854	2.97106	3.74553	0.208269	3.0671	5.36e-07	1.68e-06	Intron (uc001ape.3/473, intron 2 of 23)	1	8525030	8813897	288868	2	473	uc001aph.1	55984	ENSG00000142599	RERE	arginine-glutamic acid dipeptide repeats
chr1	8763321	8763521	chr1:8703262-8703462	8.20644	7.94791	8.46571	-0.484012	0.00422756	0.00723557	Intron (uc001ape.3/473, intron 2 of 23)	1	8525030	8813897	288868	2	473	uc001aph.1	50376	ENSG00000142599	RERE	arginine-glutamic acid dipeptide repeats
chr1	8772884	8773084	chr1:8712825-8713025	5.85904	6.53745	4.02017	2.41823	9.8e-17	1.22e-15	Intron (uc001ape.3/473, intron 2 of 23)	1	8525030	8813897	288868	2	473	uc001aph.1	40813	ENSG00000142599	RERE	arginine-glutamic acid dipeptide repeats
chr1	8775900	8776100	chr1:8715841-8716041	3.81357	2.92084	4.44926	-1.41932	0.000203	0.000424	Intron (uc001ape.3/473, intron 2 of 23)	1	8525030	8813897	288868	2	473	uc001aph.1	37797	ENSG00000142599	RERE	arginine-glutamic acid dipeptide repeats
chr1	8783686	8783886	chr1:8723627-8723827	3.84853	4.64681	0.705223	3.77203	1.06e-11	6.89e-11	Intron (uc001ape.3/473, intron 2 of 23)	1	8525030	8813897	288868	2	473	uc001aph.1	30011	ENSG00000142599	RERE	arginine-glutamic acid dipeptide repeats
chr1	8786615	8786815	chr1:8726556-8726756	4.13028	4.47163	3.57317	0.824398	0.00574826	0.00962686	Intron (uc001ape.3/473, intron 2 of 23)	1	8525030	8813897	288868	2	473	uc001aph.1	27082	ENSG00000142599	RERE	arginine-glutamic acid dipeptide repeats
chr1	8788066	8788266	chr1:8728007-8728207	3.96036	4.60372	2.34175	2.08629	1.18e-08	4.84e-08	Intron (uc001ape.3/473, intron 2 of 23)	1	8525030	8813897	288868	2	473	uc001aph.1	25631	ENSG00000142599	RERE	arginine-glutamic acid dipeptide repeats
chr1	8800304	8800504	chr1:8740245-8740445	6.8325	7.11959	6.38986	0.708347	0.000675	0.00130412	Intron (uc001ape.3/473, intron 2 of 23)	1	8525030	8813897	288868	2	473	uc001aph.1	13393	ENSG00000142599	RERE	arginine-glutamic acid dipeptide repeats
chr1	8822967	8823167	chr1:8762908-8763108	3.03887	3.39846	2.44013	0.975027	0.0175159	0.0270845	Intron (uc001ape.3/473, intron 2 of 23)	1	8525030	8813897	288868	2	473	uc001aph.1	-9070	ENSG00000142599	RERE	arginine-glutamic acid dipeptide repeats
chr1	8841407	8841607	chr1:8781348-8781548	4.10588	1.03292	5.1467	-3.85253	1.28e-14	1.23e-13	Intron (uc001ape.3/473, intron 2 of 23)	1	8525030	8813897	288868	2	473	uc001aph.1	-27510	ENSG00000142599	RERE	arginine-glutamic acid dipeptide repeats
chr1	8849531	8849731	chr1:8789472-8789672	4.57447	4.99823	3.81401	1.1999	0.000174	0.000367	Intron (uc001ape.3/473, intron 2 of 23)	1	8412464	8877699	465236	2	473	uc001ape.3	27968	ENSG00000142599	RERE	arginine-glutamic acid dipeptide repeats
chr1	8850823	8851023	chr1:8790764-8790964	2.9883	2.4024	3.47427	-0.957543	0.0105725	0.01696	Intron (uc001ape.3/473, intron 2 of 23)	1	8412464	8877699	465236	2	473	uc001ape.3	26676	ENSG00000142599	RERE	arginine-glutamic acid dipeptide repeats
chr1	8862492	8862692	chr1:8802433-8802633	2.46785	1.85098	2.9712	-0.966537	0.0244341	0.0368257	Intron (uc001ape.3/473, intron 1 of 23)	1	8412464	8877699	465236	2	473	uc001ape.3	15007	ENSG00000142599	RERE	arginine-glutamic acid dipeptide repeats
chr1	8882933	8883133	chr1:8822874-8823074	4.66081	4.20174	5.06903	-0.844243	0.00214165	0.00383191	Distal Intergenic	1	8412464	8877699	465236	2	473	uc001apf.3	-5234	ENSG00000142599	RERE	arginine-glutamic acid dipeptide repeats
chr1	8886226	8886426	chr1:8826167-8826367	7.47655	6.22714	8.23806	-1.98844	2.09e-22	5.1e-21	Distal Intergenic	1	8412464	8877699	465236	2	473	uc001apf.3	-8527	ENSG00000142599	RERE	arginine-glutamic acid dipeptide repeats
chr1	8908928	8909128	chr1:8848869-8849069	7.88583	7.42643	8.29428	-0.869407	2.87e-06	7.98e-06	Distal Intergenic	1	8921059	8931635	10577	2	2023	uc001api.2	22507	ENSG00000074800	ENO1	enolase 1
chr1	8914949	8915149	chr1:8854890-8855090	4.16986	3.29207	4.7993	-1.43336	8.57e-06	2.21e-05	Distal Intergenic	1	8921059	8931635	10577	2	2023	uc001api.2	16486	ENSG00000074800	ENO1	enolase 1
chr1	8919539	8919739	chr1:8859480-8859680	4.2572	4.58417	3.73177	0.723587	0.00762367	0.0125147	Downstream (1-2kb)	1	8921059	8931635	10577	2	2023	uc001api.2	11896	ENSG00000074800	ENO1	enolase 1
chr1	8929245	8929445	chr1:8869186-8869386	5.74939	6.33386	4.42964	1.88676	3.37e-09	1.51e-08	Promoter (2-3kb)	1	8921059	8931635	10577	2	2023	uc001api.2	2190	ENSG00000074800	ENO1	enolase 1
chr1	8940166	8940366	chr1:8880107-8880307	6.69258	6.94891	6.30928	0.582993	0.00646593	0.0107388	Promoter (1-2kb)	1	8931006	8939151	8146	2	2023	uc009vmm.3	-1015	ENSG00000074800	ENO1	enolase 1
chr1	8949572	8949772	chr1:8889513-8889713	6.77604	7.31786	5.63371	1.65399	5.31e-12	3.58e-11	Distal Intergenic	1	8931006	8939151	8146	2	2023	uc009vmm.3	-10421	ENSG00000074800	ENO1	enolase 1
chr1	8950133	8950333	chr1:8890074-8890274	7.99953	8.35156	7.41827	0.910219	2.72e-08	1.05e-07	Distal Intergenic	1	8931006	8939151	8146	2	2023	uc009vmm.3	-10982	ENSG00000074800	ENO1	enolase 1
chr1	8957059	8957259	chr1:8897000-8897200	3.87262	4.27585	3.16668	1.04946	0.00628922	0.0104655	Distal Intergenic	1	8931006	8939151	8146	2	2023	uc009vmm.3	-17908	ENSG00000074800	ENO1	enolase 1
chr1	8960105	8960305	chr1:8900046-8900246	7.0731	6.30786	7.65225	-1.33691	2.02e-11	1.26e-10	Distal Intergenic	1	8931006	8939151	8146	2	2023	uc009vmm.3	-20954	ENSG00000074800	ENO1	enolase 1
chr1	8966043	8966243	chr1:8905984-8906184	4.43914	3.46374	5.10787	-1.58311	8.97e-06	2.3e-05	Distal Intergenic	1	8931006	8939151	8146	2	2023	uc009vmm.3	-26892	ENSG00000074800	ENO1	enolase 1
chr1	8968456	8968656	chr1:8908397-8908597	5.52918	4.95863	6.0063	-1.05797	9.43e-07	2.84e-06	Distal Intergenic	1	8931006	8939151	8146	2	2023	uc009vmm.3	-29305	ENSG00000074800	ENO1	enolase 1
chr1	8974826	8975026	chr1:8914767-8914967	2.97411	3.69561	0.798341	2.6554	1.11e-06	3.3e-06	Distal Intergenic	1	9005893	9012710	6818	1	765	uc021ofu.2	-30867	ENSG00000131686	CA6	carbonic anhydrase 6
chr1	8978259	8978459	chr1:8918200-8918400	4.85048	5.17581	4.32859	0.747514	0.00163375	0.00297657	Distal Intergenic	1	9005893	9012710	6818	1	765	uc021ofu.2	-27434	ENSG00000131686	CA6	carbonic anhydrase 6
chr1	8989895	8990095	chr1:8929836-8930036	2.21432	1.21578	2.89185	-1.52489	0.00174056	0.00315817	Distal Intergenic	1	9005893	9012710	6818	1	765	uc021ofu.2	-15798	ENSG00000131686	CA6	carbonic anhydrase 6
chr1	8990312	8990512	chr1:8930253-8930453	2.96631	1.62669	3.75362	-2.0604	4.04e-06	1.1e-05	Distal Intergenic	1	9005893	9012710	6818	1	765	uc021ofu.2	-15381	ENSG00000131686	CA6	carbonic anhydrase 6
chr1	8997839	8998039	chr1:8937780-8937980	4.30906	5.07811	1.61966	3.28653	3.07e-11	1.86e-10	Distal Intergenic	1	9005893	9012710	6818	1	765	uc021ofu.2	-7854	ENSG00000131686	CA6	carbonic anhydrase 6
chr1	9001977	9002177	chr1:8941918-8942118	5.75434	6.01399	5.36479	0.563292	0.0218088	0.033152	Distal Intergenic	1	9005893	9012710	6818	1	765	uc021ofu.2	-3716	ENSG00000131686	CA6	carbonic anhydrase 6
chr1	9007500	9007700	chr1:8947441-8947641	6.778	7.48498	4.72592	2.72194	1.07e-23	3.03e-22	Promoter (1-2kb)	1	9005893	9035148	29256	1	765	uc031pld.1	1607	ENSG00000131686	CA6	carbonic anhydrase 6
chr1	9022925	9023125	chr1:8962866-8963066	4.4322	2.59602	5.33054	-2.69352	1.9e-15	2.03e-14	Intron (uc031plc.1/765, intron 5 of 7)	1	9005893	9035148	29256	1	765	uc031pld.1	17032	ENSG00000131686	CA6	carbonic anhydrase 6
chr1	9046334	9046534	chr1:8986275-8986475	6.52611	6.11578	6.90136	-0.777782	0.000202	0.000422	Distal Intergenic	1	9063359	9086404	23046	2	155184	uc009vmo.1	39870	ENSG00000197241	SLC2A7	solute carrier family 2 member 7
chr1	9048063	9048263	chr1:8988004-8988204	6.83838	7.05558	6.52548	0.448157	0.0141581	0.0222349	Distal Intergenic	1	9063359	9086404	23046	2	155184	uc009vmo.1	38141	ENSG00000197241	SLC2A7	solute carrier family 2 member 7
chr1	9062396	9062596	chr1:9002337-9002537	4.02074	4.81677	0.918141	3.91249	1.23e-12	9.08e-12	Downstream (<1kb)	1	9063359	9086404	23046	2	155184	uc009vmo.1	23808	ENSG00000197241	SLC2A7	solute carrier family 2 member 7
chr1	9070105	9070305	chr1:9010046-9010246	4.98153	4.08062	5.62062	-1.55251	3.27e-07	1.06e-06	Exon (uc009vmo.1/155184, exon 9 of 12)	1	9063359	9086404	23046	2	155184	uc009vmo.1	16099	ENSG00000197241	SLC2A7	solute carrier family 2 member 7
chr1	9078561	9078761	chr1:9018502-9018702	4.74867	5.4419	2.80369	2.74606	2.06e-16	2.47e-15	Intron (uc009vmo.1/155184, intron 4 of 11)	1	9063359	9086404	23046	2	155184	uc009vmo.1	7643	ENSG00000197241	SLC2A7	solute carrier family 2 member 7
chr1	9099856	9100056	chr1:9039797-9039997	5.27406	4.85692	5.65403	-0.783166	0.00101589	0.00190855	Exon (uc010nzy.2/6518, exon 5 of 10)	1	9097005	9109319	12315	2	6518	uc010nzy.2	9263	ENSG00000142583	SLC2A5	solute carrier family 2 member 5
chr1	9121656	9121856	chr1:9061597-9061797	3.69908	2.95738	4.26698	-1.30707	0.000179	0.000377	Intron (uc010nzz.2/6518, intron 1 of 9)	1	9097005	9129653	32649	2	6518	uc010nzz.2	7797	ENSG00000142583	SLC2A5	solute carrier family 2 member 5
chr1	9127324	9127524	chr1:9067265-9067465	5.79671	3.78269	6.72491	-2.61668	5.11e-05	0.000117	Promoter (2-3kb)	1	9097005	9129653	32649	2	6518	uc010nzz.2	2129	ENSG00000142583	SLC2A5	solute carrier family 2 member 5
chr1	9129715	9129915	chr1:9069656-9069856	5.17112	2.58396	6.17134	-3.48064	2.41e-22	5.83e-21	Promoter (<=1kb)	1	9097005	9129887	32883	2	6518	uc001apo.3	0	ENSG00000142583	SLC2A5	solute carrier family 2 member 5
chr1	9160891	9161091	chr1:9100832-9101032	3.99374	2.05743	4.90942	-2.66936	3.77e-09	1.67e-08	Distal Intergenic	1	9117507	9148510	31004	2	6518	uc021ofv.1	-12381	ENSG00000142583	SLC2A5	solute carrier family 2 member 5
chr1	9168436	9168636	chr1:9108377-9108577	4.04101	4.77384	1.75982	2.94323	1.37e-12	1e-11	Intron (uc001apq.1/80045, intron 2 of 3)	1	9117507	9148510	31004	2	6518	uc021ofv.1	-19926	ENSG00000142583	SLC2A5	solute carrier family 2 member 5
chr1	9170896	9171096	chr1:9110837-9111037	5.92872	5.57476	6.26338	-0.677659	0.00067	0.00129526	3' UTR	1	9164476	9189229	24754	2	80045	uc001apq.1	18133	ENSG00000180758	GPR157	G protein-coupled receptor 157
chr1	9175085	9175285	chr1:9115026-9115226	3.82268	1.82281	4.74866	-2.86588	7.76e-12	5.12e-11	Intron (uc001apq.1/80045, intron 1 of 3)	1	9164476	9189229	24754	2	80045	uc001apq.1	13944	ENSG00000180758	GPR157	G protein-coupled receptor 157
chr1	9189069	9189269	chr1:9129010-9129210	6.29711	5.63108	6.82689	-1.19776	6.22e-07	1.93e-06	Promoter (<=1kb)	1	9164476	9189229	24754	2	80045	uc001apq.1	0	ENSG00000180758	GPR157	G protein-coupled receptor 157
chr1	9195683	9195883	chr1:9135624-9135824	5.17142	2.73402	6.1558	-3.28591	4.98e-25	1.62e-23	Distal Intergenic	1	9169158	9189229	20072	2	80045	uc001apr.3	-6454	ENSG00000180758	GPR157	G protein-coupled receptor 157
chr1	9202378	9202578	chr1:9142319-9142519	4.11312	3.58106	4.56742	-1.00824	0.000976	0.00183821	Distal Intergenic	1	9211727	9211836	110	2	407040	uc021ofw.1	9258	ENSG00000284357	MIR34A	microRNA 34a
chr1	9203464	9203664	chr1:9143405-9143605	5.46325	2.27417	6.51179	-4.08557	7.72e-35	7.26e-33	Distal Intergenic	1	9211727	9211836	110	2	407040	uc021ofw.1	8172	ENSG00000284357	MIR34A	microRNA 34a
chr1	9205391	9205591	chr1:9145332-9145532	5.18549	4.31429	5.81214	-1.51227	2.52e-07	8.34e-07	Distal Intergenic	1	9211727	9211836	110	2	407040	uc021ofw.1	6245	ENSG00000284357	MIR34A	microRNA 34a
chr1	9211063	9211263	chr1:9151004-9151204	3.89434	3.46548	4.28234	-0.708208	0.0185995	0.0286221	Promoter (<=1kb)	1	9211727	9211836	110	2	407040	uc021ofw.1	573	ENSG00000284357	MIR34A	microRNA 34a
chr1	9222943	9223143	chr1:9162884-9163084	4.13214	2.76824	4.92605	-2.17736	2.55e-11	1.57e-10	Intron (uc009vmq.3/uc009vmq.3, intron 1 of 1)	1	9211727	9211836	110	2	407040	uc021ofw.1	-11107	ENSG00000284357	MIR34A	microRNA 34a
chr1	9223736	9223936	chr1:9163677-9163877	5.77968	2.55686	6.83033	-4.19092	5.44e-34	4.64e-32	Intron (uc009vmq.3/uc009vmq.3, intron 1 of 1)	1	9211727	9211836	110	2	407040	uc021ofw.1	-11900	ENSG00000284357	MIR34A	microRNA 34a
chr1	9226446	9226646	chr1:9166387-9166587	5.21774	3.29959	6.13038	-2.7637	3.76e-12	2.59e-11	Intron (uc009vmq.3/uc009vmq.3, intron 1 of 1)	1	9211727	9211836	110	2	407040	uc021ofw.1	-14610	ENSG00000284357	MIR34A	microRNA 34a
chr1	9254160	9254360	chr1:9194101-9194301	3.79822	3.22535	4.27669	-0.984071	0.00232886	0.0041435	Distal Intergenic	1	9294863	9331394	36532	1	9563	uc001apt.3	-40503	ENSG00000049239	H6PD	hexose-6-phosphate dehydrogenase/glucose 1-dehydrogenase
chr1	9256907	9257107	chr1:9196848-9197048	4.99396	3.75069	5.75363	-2.02868	3.76e-14	3.38e-13	Distal Intergenic	1	9294863	9331394	36532	1	9563	uc001apt.3	-37756	ENSG00000049239	H6PD	hexose-6-phosphate dehydrogenase/glucose 1-dehydrogenase
chr1	9258762	9258962	chr1:9198703-9198903	6.46675	6.81891	5.88519	0.864649	0.000316	0.000641	Distal Intergenic	1	9294863	9331394	36532	1	9563	uc001apt.3	-35901	ENSG00000049239	H6PD	hexose-6-phosphate dehydrogenase/glucose 1-dehydrogenase
chr1	9261693	9261893	chr1:9201634-9201834	5.05632	4.48455	5.53415	-1.09801	2.94e-05	6.97e-05	Distal Intergenic	1	9294863	9331394	36532	1	9563	uc001apt.3	-32970	ENSG00000049239	H6PD	hexose-6-phosphate dehydrogenase/glucose 1-dehydrogenase
chr1	9267193	9267393	chr1:9207134-9207334	3.94447	0.992127	4.97655	-3.85883	1.99e-13	1.63e-12	Distal Intergenic	1	9294863	9331394	36532	1	9563	uc001apt.3	-27470	ENSG00000049239	H6PD	hexose-6-phosphate dehydrogenase/glucose 1-dehydrogenase
chr1	9271496	9271696	chr1:9211437-9211637	3.72934	4.26071	2.62663	1.40243	0.0114707	0.0182979	Distal Intergenic	1	9294863	9331394	36532	1	9563	uc001apt.3	-23167	ENSG00000049239	H6PD	hexose-6-phosphate dehydrogenase/glucose 1-dehydrogenase
chr1	9293405	9293605	chr1:9233346-9233546	6.88087	5.14369	7.76062	-2.56862	1.26e-25	4.37e-24	Promoter (1-2kb)	1	9294863	9331394	36532	1	9563	uc001apt.3	-1258	ENSG00000049239	H6PD	hexose-6-phosphate dehydrogenase/glucose 1-dehydrogenase
chr1	9294862	9295062	chr1:9234803-9235003	8.30162	8.05828	8.54803	-0.44739	0.0119727	0.0190399	Promoter (<=1kb)	1	9294863	9331394	36532	1	9563	uc001apt.3	0	ENSG00000049239	H6PD	hexose-6-phosphate dehydrogenase/glucose 1-dehydrogenase
chr1	9302691	9302891	chr1:9242632-9242832	4.87541	3.76552	5.59263	-1.7707	1.3e-12	9.54e-12	Intron (uc001apt.3/9563, intron 1 of 4)	1	9294863	9331394	36532	1	9563	uc001apt.3	7828	ENSG00000049239	H6PD	hexose-6-phosphate dehydrogenase/glucose 1-dehydrogenase
chr1	9310681	9310881	chr1:9250622-9250822	4.4771	3.51154	5.14205	-1.66634	7.67e-07	2.35e-06	Intron (uc001apt.3/9563, intron 3 of 4)	1	9294863	9331394	36532	1	9563	uc001apt.3	15818	ENSG00000049239	H6PD	hexose-6-phosphate dehydrogenase/glucose 1-dehydrogenase
chr1	9311648	9311848	chr1:9251589-9251789	4.28409	4.54209	3.89767	0.547226	0.026361	0.0395188	Intron (uc001apt.3/9563, intron 3 of 4)	1	9294863	9331394	36532	1	9563	uc001apt.3	16785	ENSG00000049239	H6PD	hexose-6-phosphate dehydrogenase/glucose 1-dehydrogenase
chr1	9313086	9313286	chr1:9253027-9253227	4.76569	5.27818	3.73119	1.55019	4.17e-09	1.84e-08	Intron (uc001apt.3/9563, intron 3 of 4)	1	9294863	9331394	36532	1	9563	uc001apt.3	18223	ENSG00000049239	H6PD	hexose-6-phosphate dehydrogenase/glucose 1-dehydrogenase
chr1	9335671	9335871	chr1:9275612-9275812	6.13986	4.77995	6.93269	-2.07833	9.57e-11	5.4e-10	Distal Intergenic	1	9352941	9429590	76650	1	80176	uc010oae.2	-17070	ENSG00000171621	SPSB1	splA/ryanodine receptor domain and SOCS box containing 1
chr1	9340501	9340701	chr1:9280442-9280642	7.35382	7.10008	7.60906	-0.460786	0.013091	0.020681	Distal Intergenic	1	9352941	9429590	76650	1	80176	uc010oae.2	-12240	ENSG00000171621	SPSB1	splA/ryanodine receptor domain and SOCS box containing 1
chr1	9342009	9342209	chr1:9281950-9282150	4.33732	4.7779	3.52996	1.1674	0.00015	0.000319	Distal Intergenic	1	9352941	9429590	76650	1	80176	uc010oae.2	-10732	ENSG00000171621	SPSB1	splA/ryanodine receptor domain and SOCS box containing 1
chr1	9350298	9350498	chr1:9290239-9290439	4.76632	3.17837	5.61498	-2.36226	1.43e-12	1.05e-11	Promoter (2-3kb)	1	9352941	9429590	76650	1	80176	uc010oae.2	-2443	ENSG00000171621	SPSB1	splA/ryanodine receptor domain and SOCS box containing 1
chr1	9352661	9352861	chr1:9292602-9292802	7.33524	7.64602	6.84427	0.766324	0.000238	0.000491	Promoter (<=1kb)	1	9352941	9429590	76650	1	80176	uc010oae.2	-80	ENSG00000171621	SPSB1	splA/ryanodine receptor domain and SOCS box containing 1
chr1	9354538	9354738	chr1:9294479-9294679	6.79442	6.99623	6.50782	0.420814	0.0175215	0.0270923	Promoter (1-2kb)	1	9352941	9429590	76650	1	80176	uc010oae.2	1597	ENSG00000171621	SPSB1	splA/ryanodine receptor domain and SOCS box containing 1
chr1	9360299	9360499	chr1:9300240-9300440	4.98489	3.32392	5.84924	-2.50135	1.49e-14	1.41e-13	Intron (uc010oae.2/80176, intron 1 of 2)	1	9352941	9429590	76650	1	80176	uc010oae.2	7358	ENSG00000171621	SPSB1	splA/ryanodine receptor domain and SOCS box containing 1
chr1	9362424	9362624	chr1:9302365-9302565	4.01909	2.72785	4.79281	-2.11119	1.42e-10	7.82e-10	Intron (uc010oae.2/80176, intron 1 of 2)	1	9352941	9429590	76650	1	80176	uc010oae.2	9483	ENSG00000171621	SPSB1	splA/ryanodine receptor domain and SOCS box containing 1
chr1	9371219	9371419	chr1:9311160-9311360	7.28358	7.90376	5.79155	2.06538	1.93e-10	1.04e-09	Intron (uc010oae.2/80176, intron 1 of 2)	1	9352941	9429590	76650	1	80176	uc010oae.2	18278	ENSG00000171621	SPSB1	splA/ryanodine receptor domain and SOCS box containing 1
chr1	9375990	9376190	chr1:9315931-9316131	4.9131	4.37621	5.37032	-1.01784	0.000366	0.000734	Intron (uc010oae.2/80176, intron 1 of 2)	1	9352941	9429590	76650	1	80176	uc010oae.2	23049	ENSG00000171621	SPSB1	splA/ryanodine receptor domain and SOCS box containing 1
chr1	9381514	9381714	chr1:9321455-9321655	7.23915	7.49446	6.85774	0.607694	4.36e-05	0.000101	Intron (uc010oae.2/80176, intron 1 of 2)	1	9352941	9429590	76650	1	80176	uc010oae.2	28573	ENSG00000171621	SPSB1	splA/ryanodine receptor domain and SOCS box containing 1
chr1	9382955	9383155	chr1:9322896-9323096	4.88254	3.61873	5.6483	-1.98779	3.35e-10	1.75e-09	Intron (uc010oae.2/80176, intron 1 of 2)	1	9352941	9429590	76650	1	80176	uc010oae.2	30014	ENSG00000171621	SPSB1	splA/ryanodine receptor domain and SOCS box containing 1
chr1	9384643	9384843	chr1:9324584-9324784	6.93014	7.22087	6.48024	0.678373	0.00716197	0.0118094	Intron (uc010oae.2/80176, intron 1 of 2)	1	9415766	9429590	13825	1	80176	uc001apv.3	-30923	ENSG00000171621	SPSB1	splA/ryanodine receptor domain and SOCS box containing 1
chr1	9385995	9386195	chr1:9325936-9326136	5.09727	3.5391	5.93925	-2.37043	1.92e-15	2.05e-14	Intron (uc010oae.2/80176, intron 1 of 2)	1	9415766	9429590	13825	1	80176	uc001apv.3	-29571	ENSG00000171621	SPSB1	splA/ryanodine receptor domain and SOCS box containing 1
chr1	9386731	9386931	chr1:9326672-9326872	5.44031	5.88772	4.61326	1.17535	3.57e-05	8.35e-05	Intron (uc010oae.2/80176, intron 1 of 2)	1	9415766	9429590	13825	1	80176	uc001apv.3	-28835	ENSG00000171621	SPSB1	splA/ryanodine receptor domain and SOCS box containing 1
chr1	9398481	9398681	chr1:9338422-9338622	4.41706	3.83806	4.89906	-1.07043	0.000476	0.00094	Intron (uc010oae.2/80176, intron 1 of 2)	1	9415766	9429590	13825	1	80176	uc001apv.3	-17085	ENSG00000171621	SPSB1	splA/ryanodine receptor domain and SOCS box containing 1
chr1	9399243	9399443	chr1:9339184-9339384	6.06342	6.51118	5.23538	1.22951	2.27e-06	6.41e-06	Intron (uc010oae.2/80176, intron 1 of 2)	1	9415766	9429590	13825	1	80176	uc001apv.3	-16323	ENSG00000171621	SPSB1	splA/ryanodine receptor domain and SOCS box containing 1
chr1	9400760	9400960	chr1:9340701-9340901	5.47946	6.14624	3.71809	2.30151	5.08e-19	8.34e-18	Intron (uc010oae.2/80176, intron 1 of 2)	1	9415766	9429590	13825	1	80176	uc001apv.3	-14806	ENSG00000171621	SPSB1	splA/ryanodine receptor domain and SOCS box containing 1
chr1	9405653	9405853	chr1:9345594-9345794	4.22092	4.89021	2.44328	2.49906	1.62e-12	1.17e-11	Intron (uc010oae.2/80176, intron 1 of 2)	1	9415766	9429590	13825	1	80176	uc001apv.3	-9913	ENSG00000171621	SPSB1	splA/ryanodine receptor domain and SOCS box containing 1
chr1	9406257	9406457	chr1:9346198-9346398	4.79053	5.41937	3.25275	2.13572	3.48e-10	1.81e-09	Intron (uc010oae.2/80176, intron 1 of 2)	1	9415766	9429590	13825	1	80176	uc001apv.3	-9309	ENSG00000171621	SPSB1	splA/ryanodine receptor domain and SOCS box containing 1
chr1	9410353	9410553	chr1:9350294-9350494	7.09691	6.48708	7.59636	-1.11556	2.7e-09	1.23e-08	Intron (uc010oae.2/80176, intron 1 of 2)	1	9415766	9429590	13825	1	80176	uc001apv.3	-5213	ENSG00000171621	SPSB1	splA/ryanodine receptor domain and SOCS box containing 1
chr1	9411832	9412032	chr1:9351773-9351973	5.08406	4.03999	5.77832	-1.6724	2.08e-11	1.29e-10	Intron (uc010oae.2/80176, intron 1 of 2)	1	9415766	9429590	13825	1	80176	uc001apv.3	-3734	ENSG00000171621	SPSB1	splA/ryanodine receptor domain and SOCS box containing 1
chr1	9412525	9412725	chr1:9352466-9352666	4.16495	4.82953	2.41774	2.2122	5.77e-11	3.36e-10	Intron (uc010oae.2/80176, intron 1 of 2)	1	9415766	9429590	13825	1	80176	uc001apv.3	-3041	ENSG00000171621	SPSB1	splA/ryanodine receptor domain and SOCS box containing 1
chr1	9430545	9430745	chr1:9370486-9370686	4.71885	3.3116	5.52419	-2.19054	1.35e-11	8.66e-11	Distal Intergenic	1	9415766	9429590	13825	1	80176	uc001apv.3	14779	ENSG00000171621	SPSB1	splA/ryanodine receptor domain and SOCS box containing 1
chr1	9431780	9431980	chr1:9371721-9371921	6.98436	7.36198	6.34268	0.99563	2.46e-05	5.9e-05	Distal Intergenic	1	9415766	9429590	13825	1	80176	uc001apv.3	16014	ENSG00000171621	SPSB1	splA/ryanodine receptor domain and SOCS box containing 1
chr1	9436062	9436262	chr1:9376003-9376203	4.7615	5.28793	3.67704	1.57441	7.98e-07	2.43e-06	Distal Intergenic	1	9415766	9429590	13825	1	80176	uc001apv.3	20296	ENSG00000171621	SPSB1	splA/ryanodine receptor domain and SOCS box containing 1
chr1	9445026	9445226	chr1:9384967-9385167	3.64044	2.45782	4.38144	-1.74571	3.9e-07	1.25e-06	Distal Intergenic	1	9415766	9429590	13825	1	80176	uc001apv.3	29260	ENSG00000171621	SPSB1	splA/ryanodine receptor domain and SOCS box containing 1
chr1	9446338	9446538	chr1:9386279-9386479	3.87491	4.50196	2.34674	2.13181	2.58e-06	7.22e-06	Distal Intergenic	1	9415766	9429590	13825	1	80176	uc001apv.3	30572	ENSG00000171621	SPSB1	splA/ryanodine receptor domain and SOCS box containing 1
chr1	9458185	9458385	chr1:9398126-9398326	6.16161	5.86876	6.44902	-0.522638	0.0139094	0.0218761	Distal Intergenic	1	9415766	9429590	13825	1	80176	uc001apv.3	42419	ENSG00000171621	SPSB1	splA/ryanodine receptor domain and SOCS box containing 1
chr1	9460104	9460304	chr1:9400045-9400245	6.06517	5.57781	6.49171	-0.918005	1.48e-05	3.67e-05	Distal Intergenic	1	9415766	9429590	13825	1	80176	uc001apv.3	44338	ENSG00000171621	SPSB1	splA/ryanodine receptor domain and SOCS box containing 1
chr1	9461920	9462120	chr1:9401861-9402061	7.16995	6.29597	7.79777	-1.47771	1.02e-11	6.64e-11	Distal Intergenic	1	9415766	9429590	13825	1	80176	uc001apv.3	46154	ENSG00000171621	SPSB1	splA/ryanodine receptor domain and SOCS box containing 1
chr1	9464663	9464863	chr1:9404604-9404804	5.42941	4.6202	6.02889	-1.35317	3.14e-05	7.41e-05	Distal Intergenic	1	9415766	9429590	13825	1	80176	uc001apv.3	48897	ENSG00000171621	SPSB1	splA/ryanodine receptor domain and SOCS box containing 1
chr1	9482457	9482657	chr1:9422398-9422598	2.61196	3.2032	1.26142	1.95024	0.00028	0.000571	Distal Intergenic	1	9415766	9429590	13825	1	80176	uc001apv.3	66691	ENSG00000171621	SPSB1	splA/ryanodine receptor domain and SOCS box containing 1
chr1	9488923	9489123	chr1:9428864-9429064	7.79245	7.96959	7.54645	0.359651	0.0265326	0.0397618	Distal Intergenic	1	9415766	9429590	13825	1	80176	uc001apv.3	73157	ENSG00000171621	SPSB1	splA/ryanodine receptor domain and SOCS box containing 1
chr1	9498119	9498319	chr1:9438060-9438260	6.42988	4.28046	7.37812	-3.07508	4.9e-26	1.79e-24	Distal Intergenic	1	9415766	9429590	13825	1	80176	uc001apv.3	82353	ENSG00000171621	SPSB1	splA/ryanodine receptor domain and SOCS box containing 1
chr1	9498729	9498929	chr1:9438670-9438870	8.01606	7.45185	8.48949	-1.0382	7.74e-09	3.27e-08	Distal Intergenic	1	9415766	9429590	13825	1	80176	uc001apv.3	82963	ENSG00000171621	SPSB1	splA/ryanodine receptor domain and SOCS box containing 1
chr1	9501600	9501800	chr1:9441541-9441741	7.83218	8.29979	6.94487	1.34291	1.45e-11	9.21e-11	Distal Intergenic	1	9415766	9429590	13825	1	80176	uc001apv.3	85834	ENSG00000171621	SPSB1	splA/ryanodine receptor domain and SOCS box containing 1
chr1	9504256	9504456	chr1:9444197-9444397	7.21387	7.60767	6.53204	1.04483	2.42e-05	5.81e-05	Distal Intergenic	1	9415766	9429590	13825	1	80176	uc001apv.3	88490	ENSG00000171621	SPSB1	splA/ryanodine receptor domain and SOCS box containing 1
chr1	9504633	9504833	chr1:9444574-9444774	5.34714	5.59592	4.97783	0.481019	0.0293842	0.0436906	Distal Intergenic	1	9415766	9429590	13825	1	80176	uc001apv.3	88867	ENSG00000171621	SPSB1	splA/ryanodine receptor domain and SOCS box containing 1
chr1	9508590	9508790	chr1:9448531-9448731	4.39218	4.78211	3.72011	1.00388	0.00113455	0.00211677	Distal Intergenic	1	9599528	9642831	43304	1	84275	uc001apw.3	-90738	ENSG00000171612	SLC25A33	solute carrier family 25 member 33
chr1	9509472	9509672	chr1:9449413-9449613	3.98822	4.52063	2.88163	1.59779	2.77e-06	7.73e-06	Distal Intergenic	1	9599528	9642831	43304	1	84275	uc001apw.3	-89856	ENSG00000171612	SLC25A33	solute carrier family 25 member 33
chr1	9515878	9516078	chr1:9455819-9456019	5.93653	6.14836	5.6329	0.4404	0.0133621	0.0210773	Distal Intergenic	1	9599528	9642831	43304	1	84275	uc001apw.3	-83450	ENSG00000171612	SLC25A33	solute carrier family 25 member 33
chr1	9520149	9520349	chr1:9460090-9460290	3.80822	3.06489	4.37691	-1.35042	1.58e-05	3.91e-05	Distal Intergenic	1	9599528	9642831	43304	1	84275	uc001apw.3	-79179	ENSG00000171612	SLC25A33	solute carrier family 25 member 33
chr1	9526133	9526333	chr1:9466074-9466274	3.8752	2.90263	4.54286	-1.62451	1.04e-06	3.11e-06	Distal Intergenic	1	9599528	9642831	43304	1	84275	uc001apw.3	-73195	ENSG00000171612	SLC25A33	solute carrier family 25 member 33
chr1	9526880	9527080	chr1:9466821-9467021	5.71251	3.84039	6.61724	-2.73894	5.09e-27	2.07e-25	Distal Intergenic	1	9599528	9642831	43304	1	84275	uc001apw.3	-72448	ENSG00000171612	SLC25A33	solute carrier family 25 member 33
chr1	9533215	9533415	chr1:9473156-9473356	8.10987	7.46995	8.62578	-1.14806	1.94e-08	7.69e-08	Distal Intergenic	1	9599528	9642831	43304	1	84275	uc001apw.3	-66113	ENSG00000171612	SLC25A33	solute carrier family 25 member 33
chr1	9543332	9543532	chr1:9483273-9483473	5.8828	6.08654	5.59294	0.423977	0.0211102	0.0321699	Distal Intergenic	1	9599528	9642831	43304	1	84275	uc001apw.3	-55996	ENSG00000171612	SLC25A33	solute carrier family 25 member 33
chr1	9563432	9563632	chr1:9503373-9503573	3.27712	1.76664	4.10802	-2.32784	2.35e-07	7.82e-07	Distal Intergenic	1	9599528	9642831	43304	1	84275	uc001apw.3	-35896	ENSG00000171612	SLC25A33	solute carrier family 25 member 33
chr1	9589320	9589520	chr1:9529261-9529461	4.32104	3.21268	5.03773	-1.84723	1.19e-09	5.72e-09	Distal Intergenic	1	9599528	9642831	43304	1	84275	uc001apw.3	-10008	ENSG00000171612	SLC25A33	solute carrier family 25 member 33
chr1	9592907	9593107	chr1:9532848-9533048	6.08992	6.48235	5.41154	1.06309	1.12e-05	2.83e-05	Distal Intergenic	1	9599528	9642831	43304	1	84275	uc001apw.3	-6421	ENSG00000171612	SLC25A33	solute carrier family 25 member 33
chr1	9621646	9621846	chr1:9561588-9561788	4.73291	5.2664	3.62224	1.53218	1.38e-09	6.57e-09	Intron (uc001apw.3/84275, intron 2 of 6)	1	9599528	9642831	43304	1	84275	uc001apw.3	22118	ENSG00000171612	SLC25A33	solute carrier family 25 member 33
chr1	9629419	9629619	chr1:9569361-9569561	2.87833	3.60467	0.658553	2.71717	1.64e-06	4.74e-06	Intron (uc001apw.3/84275, intron 3 of 6)	1	9648932	9665020	16089	1	199953	uc001apy.3	-19313	ENSG00000188807	TMEM201	transmembrane protein 201
chr1	9630314	9630514	chr1:9570256-9570456	3.35042	4.14116	0.339349	3.62195	7.34e-09	3.11e-08	Exon (uc001apw.3/84275, exon 4 of 7)	1	9648932	9665020	16089	1	199953	uc001apy.3	-18418	ENSG00000188807	TMEM201	transmembrane protein 201
chr1	9653537	9653737	chr1:9593479-9593679	5.29863	5.9462	3.65551	2.21594	5.76e-16	6.54e-15	Intron (uc001apy.3/199953, intron 1 of 5)	1	9656917	9674935	18019	1	199953	uc021ofz.1	-3180	ENSG00000188807	TMEM201	transmembrane protein 201
chr1	9666834	9667034	chr1:9606776-9606976	3.20575	2.63856	3.68091	-1.06472	0.00382062	0.00658626	Intron (uc021ofy.1/199953, intron 6 of 10)	1	9656917	9674935	18019	1	199953	uc021ofz.1	9917	ENSG00000188807	TMEM201	transmembrane protein 201
chr1	9687121	9687321	chr1:9627063-9627263	7.0531	6.74884	7.34961	-0.595533	0.000553	0.0010816	Distal Intergenic	1	9711790	9775827	64038	1	5293	uc001aqa.2	-24469	ENSG00000171608	PIK3CD	phosphatidylinositol-4,5-bisphosphate 3-kinase catalytic subunit delta
chr1	9704886	9705086	chr1:9644828-9645028	4.00853	2.68467	4.79148	-2.04158	1.32e-06	3.88e-06	Distal Intergenic	1	9711790	9775827	64038	1	5293	uc001aqa.2	-6704	ENSG00000171608	PIK3CD	phosphatidylinositol-4,5-bisphosphate 3-kinase catalytic subunit delta
chr1	9712109	9712309	chr1:9652051-9652251	6.46748	7.00534	5.34034	1.57884	9.49e-10	4.63e-09	Promoter (<=1kb)	1	9711790	9789172	77383	1	5293	uc001aqb.4	319	ENSG00000171608	PIK3CD	phosphatidylinositol-4,5-bisphosphate 3-kinase catalytic subunit delta
chr1	9741361	9741561	chr1:9681303-9681503	2.74739	1.92656	3.35208	-1.35245	0.00482262	0.00817832	Intron (uc001aqa.2/5293, intron 1 of 3)	1	9751525	9789172	37648	1	5293	uc010oaf.2	-9964	ENSG00000171608	PIK3CD	phosphatidylinositol-4,5-bisphosphate 3-kinase catalytic subunit delta
chr1	9741914	9742114	chr1:9681856-9682056	2.6489	1.08692	3.49174	-2.30043	3.88e-06	1.05e-05	Intron (uc001aqa.2/5293, intron 1 of 3)	1	9751525	9789172	37648	1	5293	uc010oaf.2	-9411	ENSG00000171608	PIK3CD	phosphatidylinositol-4,5-bisphosphate 3-kinase catalytic subunit delta
chr1	9749523	9749723	chr1:9689465-9689665	7.5048	7.17719	7.81952	-0.599058	0.00767681	0.0125953	Promoter (1-2kb)	1	9751525	9789172	37648	1	5293	uc010oaf.2	-1802	ENSG00000171608	PIK3CD	phosphatidylinositol-4,5-bisphosphate 3-kinase catalytic subunit delta
chr1	9762368	9762568	chr1:9702310-9702510	5.54416	5.27187	5.81487	-0.54644	0.00697192	0.0115181	Intron (uc001aqa.2/5293, intron 1 of 3)	1	9770163	9789172	19010	1	5293	uc001aqe.4	-7595	ENSG00000171608	PIK3CD	phosphatidylinositol-4,5-bisphosphate 3-kinase catalytic subunit delta
chr1	9779248	9779448	chr1:9719190-9719390	7.70931	6.67814	8.3989	-1.69548	2.12e-13	1.73e-12	Intron (uc001aqb.4/5293, intron 9 of 23)	1	9770163	9789172	19010	1	5293	uc001aqe.4	9085	ENSG00000171608	PIK3CD	phosphatidylinositol-4,5-bisphosphate 3-kinase catalytic subunit delta
chr1	9785146	9785346	chr1:9725088-9725288	4.40138	4.05192	4.73269	-0.665474	0.0211254	0.0321914	Intron (uc001aqb.4/5293, intron 23 of 23)	1	9789079	9793604	4526	2	22883	uc001aqf.3	8258	ENSG00000171603	CLSTN1	calsyntenin 1
chr1	9786975	9787175	chr1:9726917-9727117	2.71608	1.59026	3.43865	-1.73138	5.11e-05	0.000117	3' UTR	1	9789079	9793604	4526	2	22883	uc001aqf.3	6429	ENSG00000171603	CLSTN1	calsyntenin 1
chr1	9812415	9812615	chr1:9752357-9752557	2.85866	0.701388	3.808	-2.74042	4.9e-08	1.82e-07	Intron (uc001aqh.3/22883, intron 4 of 18)	1	9789079	9793604	4526	2	22883	uc001aqf.3	-18811	ENSG00000171603	CLSTN1	calsyntenin 1
chr1	9826936	9827136	chr1:9766878-9767078	4.63085	3.64726	5.30273	-1.52648	0.000217	0.00045	Intron (uc001aqh.3/22883, intron 2 of 18)	1	9789079	9793604	4526	2	22883	uc001aqf.3	-33332	ENSG00000171603	CLSTN1	calsyntenin 1
chr1	9852548	9852748	chr1:9792490-9792690	4.19712	4.78607	2.85709	1.76358	7.01e-09	2.98e-08	Intron (uc001aqh.3/22883, intron 1 of 18)	1	9789079	9884550	95472	2	22883	uc001aqh.3	31802	ENSG00000171603	CLSTN1	calsyntenin 1
chr1	9867629	9867829	chr1:9807571-9807771	2.83193	3.44568	1.37283	1.80261	0.000171	0.000361	Intron (uc001aqh.3/22883, intron 1 of 18)	1	9789079	9884550	95472	2	22883	uc001aqh.3	16721	ENSG00000171603	CLSTN1	calsyntenin 1
chr1	9871873	9872073	chr1:9811815-9812015	2.64349	3.21852	1.3654	1.58139	0.0170528	0.0264189	Intron (uc001aqh.3/22883, intron 1 of 18)	1	9789079	9884550	95472	2	22883	uc001aqh.3	12477	ENSG00000171603	CLSTN1	calsyntenin 1
chr1	9885627	9885827	chr1:9825569-9825769	8.12856	7.53697	8.61775	-1.0744	5.58e-10	2.82e-09	Promoter (1-2kb)	1	9789079	9884550	95472	2	22883	uc010oag.2	-1077	ENSG00000171603	CLSTN1	calsyntenin 1
chr1	9895936	9896136	chr1:9835878-9836078	6.4168	5.54138	7.04523	-1.50955	2.37e-10	1.26e-09	Distal Intergenic	1	9789079	9884550	95472	2	22883	uc010oag.2	-11386	ENSG00000171603	CLSTN1	calsyntenin 1
chr1	9904167	9904367	chr1:9844109-9844309	4.08243	3.06107	4.76843	-1.77829	1.85e-08	7.36e-08	Distal Intergenic	1	9789079	9884550	95472	2	22883	uc010oag.2	-19617	ENSG00000171603	CLSTN1	calsyntenin 1
chr1	9905017	9905217	chr1:9844959-9845159	3.1718	1.63658	4.00851	-2.1387	1.15e-05	2.9e-05	Distal Intergenic	1	9789079	9884550	95472	2	22883	uc010oag.2	-20467	ENSG00000171603	CLSTN1	calsyntenin 1
chr1	9912549	9912749	chr1:9852491-9852691	5.62773	4.59383	6.31831	-1.70792	4.13e-08	1.56e-07	Intron (uc001aqk.1/56998, intron 5 of 5)	1	9789079	9884550	95472	2	22883	uc010oag.2	-27999	ENSG00000171603	CLSTN1	calsyntenin 1
chr1	9923876	9924076	chr1:9863818-9864018	5.56445	3.92331	6.42464	-2.36264	1.92e-06	5.5e-06	Intron (uc001aqk.1/56998, intron 5 of 5)	1	9789079	9884550	95472	2	22883	uc010oag.2	-39326	ENSG00000171603	CLSTN1	calsyntenin 1
chr1	9924642	9924842	chr1:9864584-9864784	2.94196	1.4297	3.77329	-2.21023	1.69e-06	4.87e-06	Intron (uc001aqk.1/56998, intron 5 of 5)	1	9789079	9884550	95472	2	22883	uc010oag.2	-40092	ENSG00000171603	CLSTN1	calsyntenin 1
chr1	9935091	9935291	chr1:9875033-9875233	6.03972	6.34441	5.56139	0.734594	0.000196	0.000409	Intron (uc001aqk.1/56998, intron 3 of 5)	1	9908334	9970316	61983	2	56998	uc001aqk.1	35025	ENSG00000178585	CTNNBIP1	catenin beta interacting protein 1
chr1	9942554	9942754	chr1:9882496-9882696	3.80806	4.56311	1.29162	3.07659	2.7e-09	1.23e-08	Intron (uc001aqk.1/56998, intron 2 of 5)	1	9908334	9970316	61983	2	56998	uc001aqk.1	27562	ENSG00000178585	CTNNBIP1	catenin beta interacting protein 1
chr1	9944268	9944468	chr1:9884210-9884410	4.39402	5.18809	1.32603	3.7322	4.68e-16	5.37e-15	Intron (uc001aqk.1/56998, intron 1 of 5)	1	9908334	9970316	61983	2	56998	uc001aqk.1	25848	ENSG00000178585	CTNNBIP1	catenin beta interacting protein 1
chr1	9950640	9950840	chr1:9890582-9890782	7.45102	8.18047	5.20218	2.8886	1.17e-39	1.81e-37	Intron (uc001aqk.1/56998, intron 1 of 5)	1	9908334	9970316	61983	2	56998	uc001aqk.1	19476	ENSG00000178585	CTNNBIP1	catenin beta interacting protein 1
chr1	9953311	9953511	chr1:9893253-9893453	5.85555	3.52802	6.82709	-3.14321	1.4e-24	4.35e-23	Intron (uc001aqk.1/56998, intron 1 of 5)	1	9908334	9970316	61983	2	56998	uc001aqk.1	16805	ENSG00000178585	CTNNBIP1	catenin beta interacting protein 1
chr1	9959088	9959288	chr1:9899030-9899230	3.85105	4.21821	3.23451	0.931738	0.00937753	0.0151692	Intron (uc001aqk.1/56998, intron 1 of 5)	1	9908334	9970316	61983	2	56998	uc001aqk.1	11028	ENSG00000178585	CTNNBIP1	catenin beta interacting protein 1
chr1	9989576	9989776	chr1:9929518-9929718	4.97518	5.42174	4.15062	1.25965	5.65e-05	0.000128	3' UTR	1	9989776	10002840	13065	2	84328	uc001aqm.3	13064	ENSG00000162441	LZIC	leucine zipper and CTNNBIP1 domain containing
chr1	10072981	10073181	chr1:10012923-10013123	3.22576	3.99674	0.510635	3.54514	2e-08	7.92e-08	Intron (uc001aqq.3/116362, intron 3 of 3)	1	10057255	10076078	18824	1	116362	uc009vms.3	15726	ENSG00000162444	RBP7	retinol binding protein 7
chr1	10075818	10076018	chr1:10015760-10015960	4.29284	4.79319	3.3001	1.41213	0.000225	0.000467	3' UTR	1	10093041	10241296	148256	1	10277	uc001aqr.4	-17023	ENSG00000130939	UBE4B	ubiquitination factor E4B
chr1	10106525	10106725	chr1:10046467-10046667	4.70756	3.31602	5.50881	-2.16551	2.16e-11	1.34e-10	Intron (uc001aqr.4/10277, intron 1 of 26)	1	10093041	10241296	148256	1	10277	uc021ogc.1	13484	ENSG00000130939	UBE4B	ubiquitination factor E4B
chr1	10107306	10107506	chr1:10047248-10047448	2.09412	1.03469	2.79386	-1.39111	0.00666112	0.0110402	Intron (uc001aqr.4/10277, intron 1 of 26)	1	10093041	10241296	148256	1	10277	uc021ogc.1	14265	ENSG00000130939	UBE4B	ubiquitination factor E4B
chr1	10134517	10134717	chr1:10074459-10074659	6.96203	5.5047	7.78006	-2.1365	1.22e-05	3.08e-05	Intron (uc001aqr.4/10277, intron 2 of 26)	1	10093041	10241296	148256	1	10277	uc021ogc.1	41476	ENSG00000130939	UBE4B	ubiquitination factor E4B
chr1	10168395	10168595	chr1:10108337-10108537	5.76393	4.44465	6.5456	-2.02624	3.63e-09	1.62e-08	Intron (uc001aqr.4/10277, intron 6 of 26)	1	10231014	10241296	10283	1	10277	uc001aqu.3	-62419	ENSG00000130939	UBE4B	ubiquitination factor E4B
chr1	10183095	10183295	chr1:10123037-10123237	4.9459	1.40012	6.0144	-4.47563	1.82e-23	5.01e-22	Intron (uc001aqr.4/10277, intron 9 of 26)	1	10231014	10241296	10283	1	10277	uc001aqu.3	-47719	ENSG00000130939	UBE4B	ubiquitination factor E4B
chr1	10230428	10230628	chr1:10170370-10170570	3.78552	4.56173	0.998044	3.21258	1.6e-09	7.53e-09	Promoter (<=1kb)	1	10231014	10241296	10283	1	10277	uc001aqu.3	-386	ENSG00000130939	UBE4B	ubiquitination factor E4B
chr1	10271519	10271719	chr1:10211461-10211661	5.62881	4.71047	6.27503	-1.54827	3.6e-11	2.17e-10	Promoter (<=1kb)	1	10271674	10441661	169988	1	23095	uc001aqx.4	0	ENSG00000054523	KIF1B	kinesin family member 1B
chr1	10278129	10278329	chr1:10218071-10218271	6.23792	4.32618	7.14948	-2.78542	5.18e-20	9.56e-19	Intron (uc009vmt.3/23095, intron 1 of 10)	1	10271674	10441661	169988	1	23095	uc001aqx.4	6455	ENSG00000054523	KIF1B	kinesin family member 1B
chr1	10313858	10314058	chr1:10253800-10254000	5.32155	5.93141	3.88195	1.9695	1.5e-11	9.53e-11	Intron (uc009vmt.3/23095, intron 2 of 10)	1	10292308	10441655	149348	1	23095	uc001arb.3	21550	ENSG00000054523	KIF1B	kinesin family member 1B
chr1	10341097	10341297	chr1:10281039-10281239	3.44295	2.7046	4.00923	-1.23732	0.00284493	0.00500015	Intron (uc001aqv.4/23095, intron 12 of 20)	1	10292308	10441655	149348	1	23095	uc001arb.3	48789	ENSG00000054523	KIF1B	kinesin family member 1B
chr1	10346430	10346630	chr1:10286372-10286572	3.82032	2.8669	4.48053	-1.4425	0.000332	0.000671	Intron (uc001aqv.4/23095, intron 13 of 20)	1	10292308	10441655	149348	1	23095	uc001arb.3	54122	ENSG00000054523	KIF1B	kinesin family member 1B
chr1	10355655	10355855	chr1:10295597-10295797	4.03208	4.85666	0.290875	4.49679	4.66e-11	2.75e-10	Exon (uc001aqv.4/23095, exon 17 of 21)	1	10292308	10441655	149348	1	23095	uc001arb.3	63347	ENSG00000054523	KIF1B	kinesin family member 1B
chr1	10366587	10366787	chr1:10306529-10306729	3.48833	0.779271	4.50017	-3.5439	4.1e-12	2.81e-11	3' UTR	1	10292308	10441655	149348	1	23095	uc001arb.3	74279	ENSG00000054523	KIF1B	kinesin family member 1B
chr1	10368179	10368379	chr1:10308121-10308321	3.43208	2.24761	4.17367	-1.90808	1.6e-06	4.62e-06	3' UTR	1	10292308	10441655	149348	1	23095	uc001arb.3	75871	ENSG00000054523	KIF1B	kinesin family member 1B
chr1	10369392	10369592	chr1:10309334-10309534	4.68428	1.03246	5.75778	-4.61405	1.41e-21	3.13e-20	Intron (uc001aqw.4/23095, intron 20 of 46)	1	10292308	10441655	149348	1	23095	uc001arb.3	77084	ENSG00000054523	KIF1B	kinesin family member 1B
chr1	10370715	10370915	chr1:10310657-10310857	3.70282	1.77419	4.61723	-2.52914	5.43e-08	2.01e-07	Intron (uc001aqw.4/23095, intron 20 of 46)	1	10292308	10441655	149348	1	23095	uc001arb.3	78407	ENSG00000054523	KIF1B	kinesin family member 1B
chr1	10440755	10440955	chr1:10380697-10380897	6.00163	5.33137	6.53362	-1.19068	4.86e-07	1.54e-06	3' UTR	1	10459085	10480201	21117	1	5226	uc001arc.3	-18130	ENSG00000142657	PGD	phosphogluconate dehydrogenase
chr1	10447716	10447916	chr1:10387659-10387859	5.16504	5.8156	3.50431	2.22583	3.23e-11	1.96e-10	Distal Intergenic	1	10459085	10480201	21117	1	5226	uc001arc.3	-11169	ENSG00000142657	PGD	phosphogluconate dehydrogenase
chr1	10488166	10488366	chr1:10428109-10428309	5.40718	5.6258	5.09181	0.44676	0.0242401	0.0365557	Promoter (1-2kb)	1	10490159	10512060	21902	1	100526739	uc001arf.3	-1793	ENSG00000251503	CENPS-CORT	CENPS-CORT readthrough
chr1	10532486	10532686	chr1:10472429-10472629	7.98464	8.18594	7.69888	0.418654	0.018529	0.0285241	Promoter (<=1kb)	1	10520603	10532613	12011	2	1676	uc001arj.3	0	ENSG00000160049	DFFA	DNA fragmentation factor subunit alpha
chr1	10571047	10571247	chr1:10510990-10511190	4.20487	3.19268	4.88749	-1.6227	3e-07	9.8e-07	Intron (uc001arl.3/5195, intron 2 of 2)	1	10588312	10690815	102504	1	5195	uc009vmw.3	-17065	ENSG00000142655	PEX14	peroxisomal biogenesis factor 14
chr1	10573587	10573787	chr1:10513530-10513730	3.46011	4.05603	2.0878	1.85154	3.08e-06	8.53e-06	Intron (uc001arl.3/5195, intron 2 of 2)	1	10588312	10690815	102504	1	5195	uc009vmw.3	-14525	ENSG00000142655	PEX14	peroxisomal biogenesis factor 14
chr1	10579260	10579460	chr1:10519203-10519403	4.06046	4.53877	3.13981	1.26377	8.02e-05	0.000178	Intron (uc001arl.3/5195, intron 2 of 2)	1	10588312	10690815	102504	1	5195	uc009vmw.3	-8852	ENSG00000142655	PEX14	peroxisomal biogenesis factor 14
chr1	10582067	10582267	chr1:10522010-10522210	3.2088	3.74865	2.07403	1.72031	0.000216	0.000449	Intron (uc001arm.1/5195, intron 2 of 3)	1	10588312	10690815	102504	1	5195	uc009vmw.3	-6045	ENSG00000142655	PEX14	peroxisomal biogenesis factor 14
chr1	10588465	10588665	chr1:10528408-10528608	6.2466	4.85953	7.04667	-2.17562	1.18e-20	2.34e-19	Promoter (<=1kb)	1	10588312	10690815	102504	1	5195	uc009vmw.3	153	ENSG00000142655	PEX14	peroxisomal biogenesis factor 14
chr1	10590437	10590637	chr1:10530380-10530580	4.90425	5.63857	2.60858	2.91788	6.71e-15	6.66e-14	Promoter (2-3kb)	1	10588312	10690815	102504	1	5195	uc009vmw.3	2125	ENSG00000142655	PEX14	peroxisomal biogenesis factor 14
chr1	10652738	10652938	chr1:10592681-10592881	2.27346	2.7429	1.38051	1.42286	0.00471135	0.00800289	Intron (uc009vmu.1/5195, intron 3 of 4)	1	10588312	10690815	102504	1	5195	uc009vmw.3	64426	ENSG00000142655	PEX14	peroxisomal biogenesis factor 14
chr1	10685695	10685895	chr1:10625638-10625838	2.99894	2.50839	3.4275	-0.889014	0.0160733	0.0250113	Intron (uc001arn.3/5195, intron 7 of 8)	1	10718064	10721455	3392	2	54897	uc001arq.1	35560	ENSG00000130940	CASZ1	castor zinc finger 1
chr1	10694636	10694836	chr1:10634579-10634779	4.93154	3.66666	5.69762	-1.96701	2.96e-10	1.55e-09	Downstream (1-2kb)	1	10718064	10721455	3392	2	54897	uc001arq.1	26619	ENSG00000130940	CASZ1	castor zinc finger 1
chr1	10709072	10709272	chr1:10649015-10649215	4.33357	4.90793	3.05842	1.91997	5.33e-08	1.97e-07	Exon (uc001aro.4/54897, exon 15 of 21)	1	10718064	10721455	3392	2	54897	uc001arq.1	12183	ENSG00000130940	CASZ1	castor zinc finger 1
chr1	10723761	10723961	chr1:10663704-10663904	7.53973	8.08311	6.39134	1.63714	4.87e-18	7.13e-17	Promoter (2-3kb)	1	10718064	10721455	3392	2	54897	uc001arq.1	-2306	ENSG00000130940	CASZ1	castor zinc finger 1
chr1	10726056	10726256	chr1:10665999-10666199	5.56189	3.15681	6.54261	-3.34831	1.45e-26	5.59e-25	Intron (uc001aro.4/54897, intron 4 of 20)	1	10718064	10721455	3392	2	54897	uc001arq.1	-4601	ENSG00000130940	CASZ1	castor zinc finger 1
chr1	10731713	10731913	chr1:10671656-10671856	4.83506	4.39519	5.23052	-0.859322	0.00103078	0.00193486	Intron (uc001aro.4/54897, intron 4 of 20)	1	10718064	10721455	3392	2	54897	uc001arq.1	-10258	ENSG00000130940	CASZ1	castor zinc finger 1
chr1	10737118	10737318	chr1:10677061-10677261	5.20594	5.93831	2.92917	3.05702	2.58e-21	5.57e-20	Intron (uc001aro.4/54897, intron 4 of 20)	1	10718064	10721455	3392	2	54897	uc001arq.1	-15663	ENSG00000130940	CASZ1	castor zinc finger 1
chr1	10746603	10746803	chr1:10686546-10686746	5.6977	6.36118	3.95742	2.32311	6.11e-21	1.26e-19	Intron (uc001aro.4/54897, intron 4 of 20)	1	10713041	10754507	41467	2	54897	uc009vmx.2	7704	ENSG00000130940	CASZ1	castor zinc finger 1
chr1	10764787	10764987	chr1:10704730-10704930	4.17805	3.68149	4.61042	-0.97269	0.00217993	0.00389533	Intron (uc001aro.4/54897, intron 3 of 20)	1	10713041	10754507	41467	2	54897	uc009vmx.2	-10280	ENSG00000130940	CASZ1	castor zinc finger 1
chr1	10784242	10784442	chr1:10724185-10724385	3.86524	4.5628	1.88748	2.77157	1.87e-09	8.71e-09	Intron (uc001aro.4/54897, intron 2 of 20)	1	10713041	10754507	41467	2	54897	uc009vmx.2	-29735	ENSG00000130940	CASZ1	castor zinc finger 1
chr1	10795375	10795575	chr1:10735318-10735518	4.45373	4.92957	3.54087	1.26856	1.53e-05	3.79e-05	Intron (uc001aro.4/54897, intron 2 of 20)	1	10713041	10754507	41467	2	54897	uc009vmx.2	-40868	ENSG00000130940	CASZ1	castor zinc finger 1
chr1	10797288	10797488	chr1:10737231-10737431	4.484	5.23061	2.06182	3.16659	1.5e-12	1.09e-11	Intron (uc001aro.4/54897, intron 2 of 20)	1	10713041	10754507	41467	2	54897	uc009vmx.2	-42781	ENSG00000130940	CASZ1	castor zinc finger 1
chr1	10813214	10813414	chr1:10753157-10753357	3.88312	4.5365	2.20542	2.46991	2.93e-10	1.54e-09	Intron (uc001aro.4/54897, intron 2 of 20)	1	10696666	10856733	160068	2	54897	uc001aro.4	43319	ENSG00000130940	CASZ1	castor zinc finger 1
chr1	10817175	10817375	chr1:10757118-10757318	3.85453	4.4772	2.34956	1.92767	2.22e-07	7.41e-07	Intron (uc001aro.4/54897, intron 2 of 20)	1	10696666	10856733	160068	2	54897	uc001aro.4	39358	ENSG00000130940	CASZ1	castor zinc finger 1
chr1	10848752	10848952	chr1:10788695-10788895	4.83306	3.75734	5.53854	-1.82052	2.52e-11	1.55e-10	Intron (uc001aro.4/54897, intron 1 of 20)	1	10696666	10856733	160068	2	54897	uc001aro.4	7781	ENSG00000130940	CASZ1	castor zinc finger 1
chr1	10850033	10850233	chr1:10789976-10790176	2.70347	1.7115	3.37851	-1.58736	0.000338	0.000682	Intron (uc001aro.4/54897, intron 1 of 20)	1	10696666	10856733	160068	2	54897	uc001aro.4	6500	ENSG00000130940	CASZ1	castor zinc finger 1
chr1	10853989	10854189	chr1:10793932-10794132	4.3155	4.93123	2.84635	2.03106	3.09e-08	1.19e-07	Promoter (2-3kb)	1	10696666	10856733	160068	2	54897	uc001aro.4	2544	ENSG00000130940	CASZ1	castor zinc finger 1
chr1	10863386	10863586	chr1:10803329-10803529	4.08699	4.57598	3.13203	1.37823	0.000135	0.000289	Distal Intergenic	1	10707263	10856733	149471	2	54897	uc001arp.2	-6653	ENSG00000130940	CASZ1	castor zinc finger 1
chr1	10864138	10864338	chr1:10804081-10804281	3.00523	2.3568	3.5257	-1.03528	0.00740099	0.0121764	Distal Intergenic	1	10707263	10856733	149471	2	54897	uc001arp.2	-7405	ENSG00000130940	CASZ1	castor zinc finger 1
chr1	10864590	10864790	chr1:10804533-10804733	3.14815	2.59891	3.61276	-1.00315	0.0111463	0.0178154	Distal Intergenic	1	10707263	10856733	149471	2	54897	uc001arp.2	-7857	ENSG00000130940	CASZ1	castor zinc finger 1
chr1	10883218	10883418	chr1:10823161-10823361	3.3167	2.7082	3.8154	-1.15721	0.00195154	0.00351388	Distal Intergenic	1	10707263	10856733	149471	2	54897	uc001arp.2	-26485	ENSG00000130940	CASZ1	castor zinc finger 1
chr1	10885031	10885231	chr1:10824974-10825174	3.52824	2.91765	4.02811	-1.12285	0.000876	0.00166177	Distal Intergenic	1	10707263	10856733	149471	2	54897	uc001arp.2	-28298	ENSG00000130940	CASZ1	castor zinc finger 1
chr1	10891147	10891347	chr1:10831090-10831290	4.26959	3.4249	4.88482	-1.42732	4.14e-06	1.12e-05	Distal Intergenic	1	10707263	10856733	149471	2	54897	uc001arp.2	-34414	ENSG00000130940	CASZ1	castor zinc finger 1
chr1	10896027	10896227	chr1:10835970-10836170	4.35695	4.84012	3.42078	1.45496	1.56e-06	4.52e-06	Distal Intergenic	1	10707263	10856733	149471	2	54897	uc001arp.2	-39294	ENSG00000130940	CASZ1	castor zinc finger 1
chr1	10927265	10927465	chr1:10867208-10867408	6.72377	7.00883	6.28517	0.665834	0.000687	0.00132617	Distal Intergenic	1	10707263	10856733	149471	2	54897	uc001arp.2	-70532	ENSG00000130940	CASZ1	castor zinc finger 1
chr1	10948957	10949157	chr1:10888900-10889100	4.34464	4.82959	3.40273	1.33049	2.05e-05	4.98e-05	Distal Intergenic	1	11006530	11024328	17799	2	148345	uc001arr.2	75171	ENSG00000175262	C1orf127	chromosome 1 open reading frame 127
chr1	10963983	10964183	chr1:10903926-10904126	3.13909	2.56718	3.61701	-0.974477	0.00973162	0.0157024	Distal Intergenic	1	11006530	11024328	17799	2	148345	uc001arr.2	60145	ENSG00000175262	C1orf127	chromosome 1 open reading frame 127
chr1	11033667	11033867	chr1:10973610-10973810	2.88544	3.31966	2.09602	1.29505	0.00279841	0.00492407	Intron (uc010oao.2/148345, intron 2 of 12)	1	11006530	11042094	35565	2	148345	uc010oao.2	8227	ENSG00000175262	C1orf127	chromosome 1 open reading frame 127
chr1	11035869	11036069	chr1:10975812-10976012	4.72586	4.1183	5.22404	-1.11366	0.000749	0.00143704	Intron (uc010oao.2/148345, intron 2 of 12)	1	11006530	11042094	35565	2	148345	uc010oao.2	6025	ENSG00000175262	C1orf127	chromosome 1 open reading frame 127
chr1	11039624	11039824	chr1:10979567-10979767	4.94525	5.32403	4.30075	0.971795	0.00257516	0.00455518	Promoter (2-3kb)	1	11006530	11042094	35565	2	148345	uc010oao.2	2270	ENSG00000175262	C1orf127	chromosome 1 open reading frame 127
chr1	11072530	11072730	chr1:11012473-11012673	7.11395	6.76651	7.44374	-0.626501	0.0100546	0.0161854	Promoter (<=1kb)	1	11072679	11085549	12871	1	23435	uc001art.3	0	ENSG00000120948	TARDBP	TAR DNA binding protein
chr1	11105605	11105805	chr1:11045548-11045748	3.65054	3.9849	3.10897	0.881563	0.00634401	0.01055	Promoter (1-2kb)	1	11086580	11107296	20717	2	10747	uc001aru.3	1491	ENSG00000009724	MASP2	mannan binding lectin serine peptidase 2
chr1	11111349	11111549	chr1:11051292-11051492	4.06107	4.63537	2.78616	1.72214	2.35e-05	5.66e-05	Distal Intergenic	1	11105156	11107296	2141	2	10747	uc001arx.2	-4053	ENSG00000009724	MASP2	mannan binding lectin serine peptidase 2
chr1	11132492	11132692	chr1:11072435-11072635	3.37801	0.823134	4.37497	-3.34076	4.21e-10	2.16e-09	Intron (uc001asa.3/5394, intron 19 of 24)	1	11114649	11120091	5443	2	6723	uc001arz.1	-12401	ENSG00000116649	SRM	spermidine synthase
chr1	11203585	11203785	chr1:11143528-11143728	4.44393	3.70565	5.01017	-1.31241	0.000157	0.000333	Promoter (<=1kb)	1	11203955	11209595	5641	1	100873935	uc031plf.1	-170	ENSG00000225602	MTOR-AS1	MTOR antisense RNA 1
chr1	11204066	11204266	chr1:11144009-11144209	4.94619	3.53031	5.75377	-2.24737	7.2e-15	7.12e-14	Promoter (<=1kb)	1	11203955	11209595	5641	1	100873935	uc031plf.1	111	ENSG00000225602	MTOR-AS1	MTOR antisense RNA 1
chr1	11216641	11216841	chr1:11156584-11156784	3.3169	3.8294	2.28237	1.3965	0.000313	0.000635	Intron (uc001asd.3/2475, intron 30 of 57)	1	11203955	11209595	5641	1	100873935	uc031plf.1	12686	ENSG00000225602	MTOR-AS1	MTOR antisense RNA 1
chr1	11217998	11218198	chr1:11157941-11158141	4.36283	4.7369	3.72975	0.841354	0.00490295	0.00830481	Intron (uc001asd.3/2475, intron 29 of 57)	1	11203955	11209595	5641	1	100873935	uc031plf.1	14043	ENSG00000225602	MTOR-AS1	MTOR antisense RNA 1
chr1	11218754	11218954	chr1:11158697-11158897	6.13048	6.73322	4.72572	1.90098	7.98e-10	3.94e-09	Intron (uc001asd.3/2475, intron 29 of 57)	1	11203955	11209595	5641	1	100873935	uc031plf.1	14799	ENSG00000225602	MTOR-AS1	MTOR antisense RNA 1
chr1	11228893	11229093	chr1:11168836-11169036	5.52322	4.79616	6.08397	-1.27762	5.15e-06	1.37e-05	Intron (uc001asd.3/2475, intron 28 of 57)	1	11249346	11256038	6693	1	10218	uc001ase.4	-20253	ENSG00000171819	ANGPTL7	angiopoietin like 7
chr1	11234498	11234698	chr1:11174441-11174641	6.25411	7.04772	3.19423	3.82844	3.79e-45	1e-42	Intron (uc001asd.3/2475, intron 28 of 57)	1	11249346	11256038	6693	1	10218	uc001ase.4	-14648	ENSG00000171819	ANGPTL7	angiopoietin like 7
chr1	11236561	11236761	chr1:11176504-11176704	4.68173	3.61915	5.38259	-1.77503	3.32e-07	1.08e-06	Intron (uc001asd.3/2475, intron 28 of 57)	1	11249346	11256038	6693	1	10218	uc001ase.4	-12585	ENSG00000171819	ANGPTL7	angiopoietin like 7
chr1	11246994	11247194	chr1:11186937-11187137	4.31645	4.9572	2.71276	2.09428	1.29e-08	5.28e-08	Promoter (2-3kb)	1	11249346	11256038	6693	1	10218	uc001ase.4	-2152	ENSG00000171819	ANGPTL7	angiopoietin like 7
chr1	11248138	11248338	chr1:11188081-11188281	6.32131	7.07557	3.81393	3.1527	1.81e-30	1.05e-28	Promoter (1-2kb)	1	11249346	11256038	6693	1	10218	uc001ase.4	-1008	ENSG00000171819	ANGPTL7	angiopoietin like 7
chr1	11297154	11297354	chr1:11237097-11237297	3.88376	1.92694	4.80282	-2.74162	4.88e-11	2.88e-10	Intron (uc001asd.3/2475, intron 13 of 57)	1	11166588	11322608	156021	2	2475	uc001asd.3	25254	ENSG00000198793	MTOR	mechanistic target of rapamycin kinase
chr1	11322680	11322880	chr1:11262623-11262823	9.01309	9.19327	8.76217	0.381849	0.00828938	0.0135273	Promoter (<=1kb)	1	11166588	11322608	156021	2	2475	uc001asd.3	-72	ENSG00000198793	MTOR	mechanistic target of rapamycin kinase
chr1	11333141	11333341	chr1:11273084-11273284	7.21793	6.94942	7.48551	-0.49362	0.0122077	0.0193844	Promoter (<=1kb)	1	11333255	11348491	15237	1	29914	uc001asg.3	0	ENSG00000120942	UBIAD1	UbiA prenyltransferase domain containing 1
chr1	11376742	11376942	chr1:11316685-11316885	5.422	5.92507	4.42007	1.49892	2.23e-05	5.38e-05	Distal Intergenic	1	11333255	11348491	15237	1	29914	uc001asg.3	43487	ENSG00000120942	UBIAD1	UbiA prenyltransferase domain containing 1
chr1	11415214	11415414	chr1:11355157-11355357	3.53316	4.2578	1.32904	2.8436	2.49e-09	1.14e-08	Distal Intergenic	1	11333255	11348491	15237	1	29914	uc001asg.3	81959	ENSG00000120942	UBIAD1	UbiA prenyltransferase domain containing 1
chr1	11422203	11422403	chr1:11362146-11362346	3.03476	3.53428	2.04485	1.52176	0.000747	0.00143417	Distal Intergenic	1	11333255	11348491	15237	1	29914	uc001asg.3	88948	ENSG00000120942	UBIAD1	UbiA prenyltransferase domain containing 1
chr1	11434642	11434842	chr1:11374585-11374785	3.47596	2.87721	3.96921	-0.999266	0.0139051	0.0218697	Distal Intergenic	1	11333255	11348491	15237	1	29914	uc001asg.3	101387	ENSG00000120942	UBIAD1	UbiA prenyltransferase domain containing 1
chr1	11526099	11526299	chr1:11466042-11466242	2.51582	1.55787	3.1778	-1.42126	0.0040873	0.00701247	Distal Intergenic	1	11539295	11541938	2644	1	57540	uc009vmz.1	-12996	ENSG00000204624	DISP3	dispatched RND transporter family member 3
chr1	11538852	11539052	chr1:11478795-11478995	5.16998	5.65482	4.22846	1.39341	7.35e-08	2.66e-07	Promoter (<=1kb)	1	11539295	11541938	2644	1	57540	uc009vmz.1	-243	ENSG00000204624	DISP3	dispatched RND transporter family member 3
chr1	11540214	11540414	chr1:11480157-11480357	5.16891	5.77184	3.76321	1.9375	9.26e-12	6.05e-11	Promoter (<=1kb)	1	11539295	11597640	58346	1	57540	uc001ash.4	919	ENSG00000204624	DISP3	dispatched RND transporter family member 3
chr1	11561664	11561864	chr1:11501607-11501807	4.7728	5.18155	4.05246	1.06848	0.000878	0.00166664	Promoter (<=1kb)	1	11561047	11586928	25882	1	57540	uc001asi.1	617	ENSG00000204624	DISP3	dispatched RND transporter family member 3
chr1	11623896	11624096	chr1:11563839-11564039	4.54412	3.4419	5.25873	-1.75465	3.52e-05	8.24e-05	Distal Intergenic	1	11561047	11586928	25882	1	57540	uc001asi.1	62849	ENSG00000204624	DISP3	dispatched RND transporter family member 3
chr1	11628839	11629039	chr1:11568782-11568982	3.88976	1.52624	4.86563	-3.32792	2.22e-10	1.19e-09	Distal Intergenic	1	11561047	11586928	25882	1	57540	uc001asi.1	67792	ENSG00000204624	DISP3	dispatched RND transporter family member 3
chr1	11695961	11696161	chr1:11635904-11636104	4.75883	5.34238	3.44322	1.76119	1.63e-10	8.9e-10	Distal Intergenic	1	11709144	11714401	5258	2	26232	uc009vnb.1	18240	ENSG00000116661	FBXO2	F-box protein 2
chr1	11702537	11702737	chr1:11642480-11642680	4.74868	4.49845	5.00096	-0.49533	0.0194316	0.0298081	Distal Intergenic	1	11709144	11714401	5258	2	26232	uc009vnb.1	11664	ENSG00000116661	FBXO2	F-box protein 2
chr1	11708160	11708360	chr1:11648103-11648303	6.91465	7.15055	6.56878	0.528032	0.0118963	0.0189301	Downstream (<1kb)	1	11709144	11714401	5258	2	26232	uc009vnb.1	6041	ENSG00000116661	FBXO2	F-box protein 2
chr1	11708921	11709121	chr1:11648864-11649064	6.42141	6.0988	6.73228	-0.59973	0.00588269	0.00983528	Intron (uc001asj.3/26232, intron 5 of 5)	1	11709144	11714401	5258	2	26232	uc009vnb.1	5280	ENSG00000116661	FBXO2	F-box protein 2
chr1	11710576	11710776	chr1:11650519-11650719	6.68	6.21327	7.09325	-0.87422	0.0002	0.000417	Exon (uc001asj.3/26232, exon 2 of 6)	1	11709144	11714401	5258	2	26232	uc009vnb.1	3625	ENSG00000116661	FBXO2	F-box protein 2
chr1	11713374	11713574	chr1:11653317-11653517	7.35528	7.75442	6.65986	1.07462	7.98e-10	3.94e-09	Promoter (<=1kb)	1	11709144	11714401	5258	2	26232	uc009vnb.1	827	ENSG00000116661	FBXO2	F-box protein 2
chr1	11753336	11753536	chr1:11693279-11693479	6.51524	5.61225	7.15518	-1.5328	1.82e-12	1.31e-11	Promoter (1-2kb)	1	11751781	11780336	28556	1	374946	uc001asr.1	1555	ENSG00000162490	DRAXIN	dorsal inhibitory axon guidance protein
chr1	11761662	11761862	chr1:11701605-11701805	5.63664	4.31477	6.41903	-2.06203	3.48e-10	1.81e-09	Intron (uc001asr.1/374946, intron 1 of 6)	1	11751781	11780336	28556	1	374946	uc001asr.1	9881	ENSG00000162490	DRAXIN	dorsal inhibitory axon guidance protein
chr1	11779864	11780064	chr1:11719807-11720007	5.23165	4.89073	5.55653	-0.656037	0.00324286	0.00565355	3' UTR	1	11796142	11810828	14687	1	57085	uc001ast.3	-16078	ENSG00000177674	AGTRAP	angiotensin II receptor associated protein
chr1	11790535	11790735	chr1:11730478-11730678	3.59028	2.14882	4.40435	-2.20058	2.06e-08	8.14e-08	Distal Intergenic	1	11796142	11810828	14687	1	57085	uc001ast.3	-5407	ENSG00000177674	AGTRAP	angiotensin II receptor associated protein
chr1	11791935	11792135	chr1:11731878-11732078	5.05855	4.22862	5.66729	-1.33777	0.00489076	0.00828574	Distal Intergenic	1	11796142	11810828	14687	1	57085	uc001ast.3	-4007	ENSG00000177674	AGTRAP	angiotensin II receptor associated protein
chr1	11795902	11796102	chr1:11735845-11736045	7.8002	7.28723	8.24282	-0.953646	8.41e-06	2.17e-05	Promoter (<=1kb)	1	11796142	11810828	14687	1	57085	uc001ast.3	-40	ENSG00000177674	AGTRAP	angiotensin II receptor associated protein
chr1	11806193	11806393	chr1:11746136-11746336	3.44553	0.850292	4.44656	-3.27142	5.09e-11	2.99e-10	Exon (uc001ast.3/57085, exon 3 of 6)	1	11796142	11810828	14687	1	57085	uc001asx.3	10051	ENSG00000177674	AGTRAP	angiotensin II receptor associated protein
chr1	11807312	11807512	chr1:11747255-11747455	5.01889	2.03891	6.05304	-3.8546	1.92e-17	2.62e-16	Exon (uc001ast.3/57085, exon 4 of 6)	1	11796142	11810828	14687	1	57085	uc001asx.3	11170	ENSG00000177674	AGTRAP	angiotensin II receptor associated protein
chr1	11809293	11809493	chr1:11749236-11749436	4.23063	2.77386	5.04852	-2.20271	5.38e-07	1.69e-06	Intron (uc001ast.3/57085, intron 5 of 5)	1	11796142	11810828	14687	1	57085	uc001asx.3	13151	ENSG00000177674	AGTRAP	angiotensin II receptor associated protein
chr1	11841446	11841646	chr1:11781389-11781589	6.20497	6.4446	5.85238	0.508527	0.0177426	0.0274029	Intron (uc001asz.3/uc001asz.3, intron 6 of 13)	1	11845787	11856547	10761	2	4524	uc031plg.1	14901	ENSG00000177000	MTHFR	methylenetetrahydrofolate reductase
chr1	11847696	11847896	chr1:11787639-11787839	5.74266	4.56508	6.48207	-1.87439	1.31e-10	7.28e-10	3' UTR	1	11845787	11856547	10761	2	4524	uc031plg.1	8651	ENSG00000177000	MTHFR	methylenetetrahydrofolate reductase
chr1	11851042	11851242	chr1:11790985-11791185	7.39302	5.95472	8.2063	-2.2374	4.31e-29	2.18e-27	Intron (uc031plg.1/4524, intron 7 of 7)	1	11845787	11856547	10761	2	4524	uc031plg.1	5305	ENSG00000177000	MTHFR	methylenetetrahydrofolate reductase
chr1	11863661	11863861	chr1:11803604-11803804	7.23591	7.48604	6.86411	0.5588	0.00348294	0.00604133	Promoter (<=1kb)	1	11845787	11863440	17654	2	4524	uc001atb.1	-221	ENSG00000177000	MTHFR	methylenetetrahydrofolate reductase
chr1	11900399	11900599	chr1:11840342-11840542	4.05611	3.10881	4.71391	-1.66917	5.27e-08	1.95e-07	Promoter (<=1kb)	1	11900376	11907674	7299	1	100379251	uc010oba.1	23	NA	NPPA-AS1	NPPA antisense RNA 1
chr1	11915557	11915757	chr1:11855500-11855700	3.65681	4.07521	2.91082	1.18237	0.00105675	0.00198069	Downstream (1-2kb)	1	11917521	11918992	1472	2	4879	uc001atj.3	3235	ENSG00000120937	NPPB	natriuretic peptide B
chr1	11919384	11919584	chr1:11859327-11859527	5.22759	5.57654	4.65335	0.827688	0.000443	0.000878	Promoter (<=1kb)	1	11917521	11918992	1472	2	4879	uc001atj.3	-392	ENSG00000120937	NPPB	natriuretic peptide B
chr1	11941146	11941346	chr1:11881089-11881289	3.40706	2.57744	4.01567	-1.44397	6.51e-05	0.000146	Distal Intergenic	1	11917521	11918992	1472	2	4879	uc001atj.3	-22154	ENSG00000120937	NPPB	natriuretic peptide B
chr1	11959008	11959208	chr1:11898951-11899151	4.29233	4.79965	3.27584	1.40628	2.31e-05	5.55e-05	Distal Intergenic	1	11979645	11986485	6841	2	90231	uc001atk.3	27277	ENSG00000116685	KIAA2013	KIAA2013
chr1	11968511	11968711	chr1:11908454-11908654	7.89694	8.16527	7.49094	0.637049	0.00112723	0.00210386	Distal Intergenic	1	11979645	11986485	6841	2	90231	uc001atk.3	17774	ENSG00000116685	KIAA2013	KIAA2013
chr1	11979000	11979200	chr1:11918943-11919143	5.48719	3.94091	6.32645	-2.33604	3.64e-16	4.23e-15	Downstream (<1kb)	1	11979645	11986485	6841	2	90231	uc001atk.3	7285	ENSG00000116685	KIAA2013	KIAA2013
chr1	11980282	11980482	chr1:11920225-11920425	4.1991	1.64905	5.19557	-3.42858	9.72e-14	8.29e-13	3' UTR	1	11979645	11986485	6841	2	90231	uc001atk.3	6003	ENSG00000116685	KIAA2013	KIAA2013
chr1	11988221	11988421	chr1:11928164-11928364	4.1177	4.82897	2.03025	2.68121	4.62e-10	2.36e-09	Promoter (1-2kb)	1	11982232	11986485	4254	2	90231	uc001atl.2	-1736	ENSG00000116685	KIAA2013	KIAA2013
chr1	11999412	11999612	chr1:11939355-11939555	5.84502	4.45871	6.64489	-2.15775	2.21e-17	2.99e-16	Intron (uc001atm.3/5351, intron 1 of 18)	1	11994724	12035599	40876	1	5351	uc010obb.2	4688	ENSG00000083444	PLOD1	procollagen-lysine,2-oxoglutarate 5-dioxygenase 1
chr1	12012872	12013072	chr1:11952815-11953015	4.99078	1.55138	6.05386	-4.44121	1.93e-25	6.59e-24	Intron (uc001atm.3/5351, intron 5 of 18)	1	11994724	12035599	40876	1	5351	uc010obb.2	18148	ENSG00000083444	PLOD1	procollagen-lysine,2-oxoglutarate 5-dioxygenase 1
chr1	12021338	12021538	chr1:11961281-11961481	4.23975	2.03722	5.19528	-3.13373	1.45e-16	1.76e-15	Intron (uc001atm.3/5351, intron 10 of 18)	1	12040238	12073572	33335	1	9927	uc001atn.4	-18700	ENSG00000116688	MFN2	mitofusin 2
chr1	12027301	12027501	chr1:11967244-11967444	3.80484	4.14171	3.2577	0.996172	0.00551084	0.00925706	Intron (uc001atm.3/5351, intron 16 of 18)	1	12040238	12073572	33335	1	9927	uc001atn.4	-12737	ENSG00000116688	MFN2	mitofusin 2
chr1	12062324	12062524	chr1:12002267-12002467	3.55012	2.99268	4.01958	-0.836033	0.0152485	0.0238222	Intron (uc001atn.4/9927, intron 11 of 18)	1	12079299	12092106	12808	1	60672	uc001ato.2	-16775	ENSG00000116691	MIIP	migration and invasion inhibitory protein
chr1	12074616	12074816	chr1:12014559-12014759	5.55993	4.4781	6.26754	-1.70324	8.91e-07	2.69e-06	Distal Intergenic	1	12079299	12092106	12808	1	60672	uc001ato.2	-4483	ENSG00000116691	MIIP	migration and invasion inhibitory protein
chr1	12091394	12091594	chr1:12031337-12031537	4.63053	4.29166	4.95385	-0.643567	0.0200234	0.0306484	Exon (uc001ato.2/60672, exon 9 of 10)	1	12079299	12092106	12808	1	60672	uc001ato.2	12095	ENSG00000116691	MIIP	migration and invasion inhibitory protein
chr1	12092423	12092623	chr1:12032366-12032566	5.93348	3.54467	6.91231	-3.21001	2.76e-20	5.25e-19	Distal Intergenic	1	12079299	12092106	12808	1	60672	uc001ato.2	13124	ENSG00000116691	MIIP	migration and invasion inhibitory protein
chr1	12094580	12094780	chr1:12034523-12034723	6.23079	6.9111	4.37892	2.50529	5.64e-19	9.2e-18	Distal Intergenic	1	12079299	12092106	12808	1	60672	uc001ato.2	15281	ENSG00000116691	MIIP	migration and invasion inhibitory protein
chr1	12104754	12104954	chr1:12044697-12044897	5.8463	6.33517	4.89169	1.41139	9.58e-08	3.4e-07	Distal Intergenic	1	12123434	12204264	80831	1	943	uc001atq.3	-18480	ENSG00000120949	TNFRSF8	TNF receptor superfamily member 8
chr1	12127996	12128196	chr1:12067939-12068139	5.97912	6.37563	5.29045	1.03433	0.00013	0.00028	Intron (uc001atq.3/943, intron 1 of 14)	1	12123434	12204264	80831	1	943	uc010obc.2	4562	ENSG00000120949	TNFRSF8	TNF receptor superfamily member 8
chr1	12155903	12156103	chr1:12095846-12096046	2.61854	1.83176	3.20776	-1.34067	0.00327482	0.00570513	Intron (uc001atq.3/943, intron 2 of 14)	1	12185958	12204264	18307	1	943	uc001atr.3	-29855	ENSG00000120949	TNFRSF8	TNF receptor superfamily member 8
chr1	12173861	12174061	chr1:12113804-12114004	3.62997	2.54507	4.33864	-1.75897	8e-06	2.07e-05	Intron (uc001atq.3/943, intron 7 of 14)	1	12185958	12204264	18307	1	943	uc001atr.3	-11897	ENSG00000120949	TNFRSF8	TNF receptor superfamily member 8
chr1	12187558	12187758	chr1:12127501-12127701	5.05414	3.21548	5.95293	-2.72023	1.1e-15	1.2e-14	Promoter (1-2kb)	1	12185958	12204264	18307	1	943	uc001ats.3	1600	ENSG00000120949	TNFRSF8	TNF receptor superfamily member 8
chr1	12188187	12188387	chr1:12128130-12128330	3.67003	2.01972	4.53215	-2.53623	5.73e-10	2.89e-09	Promoter (2-3kb)	1	12185958	12204264	18307	1	943	uc001ats.3	2229	ENSG00000120949	TNFRSF8	TNF receptor superfamily member 8
chr1	12189750	12189950	chr1:12129693-12129893	4.92601	2.67795	5.88755	-3.03556	6.98e-16	7.83e-15	Intron (uc001atq.3/943, intron 12 of 14)	1	12185958	12204264	18307	1	943	uc001ats.3	3792	ENSG00000120949	TNFRSF8	TNF receptor superfamily member 8
chr1	12192241	12192441	chr1:12132184-12132384	4.18717	0.836918	5.24537	-4.06773	5.48e-18	7.96e-17	Intron (uc001atq.3/943, intron 12 of 14)	1	12185958	12204264	18307	1	943	uc001ats.3	6283	ENSG00000120949	TNFRSF8	TNF receptor superfamily member 8
chr1	12193142	12193342	chr1:12133085-12133285	4.50274	1.80708	5.51336	-3.50221	1.81e-16	2.18e-15	Intron (uc001atq.3/943, intron 12 of 14)	1	12185958	12204264	18307	1	943	uc001ats.3	7184	ENSG00000120949	TNFRSF8	TNF receptor superfamily member 8
chr1	12195812	12196012	chr1:12135755-12135955	6.86669	5.20788	7.7306	-2.50487	7.26e-17	9.17e-16	Intron (uc001atq.3/943, intron 13 of 14)	1	12185958	12204264	18307	1	943	uc001ats.3	9854	ENSG00000120949	TNFRSF8	TNF receptor superfamily member 8
chr1	12203741	12203941	chr1:12143684-12143884	8.21631	7.42916	8.8057	-1.34817	5.74e-08	2.11e-07	3' UTR	1	12185958	12204264	18307	1	943	uc001ats.3	17783	ENSG00000120949	TNFRSF8	TNF receptor superfamily member 8
chr1	12213343	12213543	chr1:12153286-12153486	6.60461	3.94859	7.61153	-3.57764	1.47e-31	9.65e-30	Distal Intergenic	1	12227060	12269277	42218	1	7133	uc001att.3	-13517	ENSG00000028137	TNFRSF1B	TNF receptor superfamily member 1B
chr1	12221929	12222129	chr1:12161872-12162072	6.04749	5.39952	6.56773	-1.1654	5.69e-05	0.000129	Distal Intergenic	1	12227060	12269277	42218	1	7133	uc001att.3	-4931	ENSG00000028137	TNFRSF1B	TNF receptor superfamily member 1B
chr1	12225475	12225675	chr1:12165418-12165618	4.82336	1.25075	5.89316	-4.32277	7.46e-13	5.66e-12	Promoter (1-2kb)	1	12227060	12269277	42218	1	7133	uc001att.3	-1385	ENSG00000028137	TNFRSF1B	TNF receptor superfamily member 1B
chr1	12226932	12227132	chr1:12166875-12167075	6.54304	5.90438	7.05827	-1.12596	0.000132	0.000282	Promoter (<=1kb)	1	12227060	12269277	42218	1	7133	uc001att.3	0	ENSG00000028137	TNFRSF1B	TNF receptor superfamily member 1B
chr1	12230286	12230486	chr1:12170229-12170429	5.20011	2.39045	6.22076	-3.6324	1.24e-26	4.84e-25	Intron (uc001att.3/7133, intron 1 of 9)	1	12227060	12269277	42218	1	7133	uc009vnk.3	3226	ENSG00000028137	TNFRSF1B	TNF receptor superfamily member 1B
chr1	12239212	12239412	chr1:12179155-12179355	6.82789	6.43179	7.19315	-0.717153	0.00667532	0.0110625	Intron (uc001att.3/7133, intron 1 of 9)	1	12227060	12269277	42218	1	7133	uc009vnk.3	12152	ENSG00000028137	TNFRSF1B	TNF receptor superfamily member 1B
chr1	12245886	12246086	chr1:12185829-12186029	3.92852	3.47087	4.33581	-0.849246	0.00958553	0.0154841	Intron (uc001att.3/7133, intron 1 of 9)	1	12251762	12251839	78	1	100616438	uc021ogi.1	-5676	ENSG00000263676	MIR4632	microRNA 4632
chr1	12256795	12256995	chr1:12196738-12196938	3.02222	2.38937	3.53431	-1.20874	0.00230342	0.00410093	Intron (uc001att.3/7133, intron 8 of 9)	1	12251762	12251839	78	1	100616438	uc021ogi.1	5033	ENSG00000263676	MIR4632	microRNA 4632
chr1	12292390	12292590	chr1:12232333-12232533	4.55326	3.24363	5.33222	-2.0242	3.34e-11	2.02e-10	Promoter (2-3kb)	1	12290113	12572098	281986	1	55187	uc001atw.3	2277	ENSG00000048707	VPS13D	vacuolar protein sorting 13 homolog D
chr1	12299780	12299980	chr1:12239723-12239923	2.30013	0.500228	3.19183	-2.49987	2.21e-05	5.35e-05	Intron (uc001atv.3/55187, intron 2 of 69)	1	12290113	12572098	281986	1	55187	uc001atw.3	9667	ENSG00000048707	VPS13D	vacuolar protein sorting 13 homolog D
chr1	12332220	12332420	chr1:12272163-12272363	2.89417	3.31942	2.1296	1.08301	0.00787539	0.0128988	Intron (uc001atv.3/55187, intron 17 of 69)	1	12335882	12572098	236217	1	55187	uc001atx.3	-3462	ENSG00000048707	VPS13D	vacuolar protein sorting 13 homolog D
chr1	12363589	12363789	chr1:12303532-12303732	2.55197	3.14009	1.21574	1.80028	0.000754	0.00144678	Intron (uc001atv.3/55187, intron 25 of 69)	1	12371511	12398045	26535	1	55187	uc001aty.1	-7722	ENSG00000048707	VPS13D	vacuolar protein sorting 13 homolog D
chr1	12376561	12376761	chr1:12316504-12316704	6.43945	6.8576	5.69417	1.1447	4.8e-07	1.52e-06	Intron (uc001atv.3/55187, intron 30 of 69)	1	12371511	12398045	26535	1	55187	uc001aty.1	5050	ENSG00000048707	VPS13D	vacuolar protein sorting 13 homolog D
chr1	12399473	12399673	chr1:12339416-12339616	3.90035	4.21735	3.39626	0.649214	0.0260632	0.0391008	Intron (uc001atv.3/55187, intron 40 of 69)	1	12371511	12398045	26535	1	55187	uc001aty.1	27962	ENSG00000048707	VPS13D	vacuolar protein sorting 13 homolog D
chr1	12402534	12402734	chr1:12342477-12342677	6.4155	7.2458	2.50163	4.64889	1.18e-44	3e-42	Intron (uc001atv.3/55187, intron 41 of 69)	1	12427725	12572098	144374	1	55187	uc009vnl.3	-24991	ENSG00000048707	VPS13D	vacuolar protein sorting 13 homolog D
chr1	12416088	12416288	chr1:12356031-12356231	6.30148	6.80714	5.29067	1.4729	1.38e-13	1.15e-12	Exon (uc001atv.3/55187, exon 48 of 70)	1	12427725	12572098	144374	1	55187	uc009vnl.3	-11437	ENSG00000048707	VPS13D	vacuolar protein sorting 13 homolog D
chr1	12423781	12423981	chr1:12363725-12363925	2.40152	0.558315	3.30113	-2.5081	1.73e-05	4.25e-05	Intron (uc001atv.3/55187, intron 52 of 69)	1	12427725	12572098	144374	1	55187	uc009vnl.3	-3744	ENSG00000048707	VPS13D	vacuolar protein sorting 13 homolog D
chr1	12429426	12429626	chr1:12369371-12369571	7.74563	8.13614	7.07212	1.03403	3.35e-08	1.28e-07	Promoter (1-2kb)	1	12427725	12572098	144374	1	55187	uc009vnl.3	1701	ENSG00000048707	VPS13D	vacuolar protein sorting 13 homolog D
chr1	12458006	12458206	chr1:12397949-12398149	4.02775	4.79574	1.35222	3.37215	1.94e-12	1.39e-11	Intron (uc001atv.3/55187, intron 60 of 69)	1	12469884	12572098	102215	1	55187	uc010obd.2	-11678	ENSG00000048707	VPS13D	vacuolar protein sorting 13 homolog D
chr1	12460209	12460409	chr1:12400152-12400352	2.61308	3.13914	1.52999	1.69342	0.000959	0.00180836	Exon (uc001atv.3/55187, exon 61 of 70)	1	12469884	12572098	102215	1	55187	uc010obd.2	-9475	ENSG00000048707	VPS13D	vacuolar protein sorting 13 homolog D
chr1	12467560	12467760	chr1:12407507-12407707	6.47434	7.01782	5.32561	1.65289	4.16e-13	3.26e-12	Promoter (2-3kb)	1	12469884	12572098	102215	1	55187	uc010obd.2	-2124	ENSG00000048707	VPS13D	vacuolar protein sorting 13 homolog D
chr1	12475321	12475521	chr1:12415268-12415468	4.39402	3.78666	4.89208	-1.0043	0.0106401	0.0170606	Intron (uc001atv.3/55187, intron 64 of 69)	1	12469884	12572098	102215	1	55187	uc010obd.2	5437	ENSG00000048707	VPS13D	vacuolar protein sorting 13 homolog D
chr1	12484404	12484604	chr1:12424351-12424551	5.98104	6.50018	4.92299	1.51486	1.35e-12	9.91e-12	Intron (uc001atv.3/55187, intron 65 of 69)	1	12469884	12572098	102215	1	55187	uc010obd.2	14520	ENSG00000048707	VPS13D	vacuolar protein sorting 13 homolog D
chr1	12490607	12490807	chr1:12430551-12430751	3.92076	4.65445	1.63119	3.09885	1.34e-10	7.42e-10	Intron (uc001atv.3/55187, intron 65 of 69)	1	12469884	12572098	102215	1	55187	uc010obd.2	20723	ENSG00000048707	VPS13D	vacuolar protein sorting 13 homolog D
chr1	12493727	12493927	chr1:12433671-12433871	3.58462	2.63713	4.24249	-1.6282	9.55e-06	2.44e-05	Intron (uc001atv.3/55187, intron 65 of 69)	1	12469884	12572098	102215	1	55187	uc010obd.2	23843	ENSG00000048707	VPS13D	vacuolar protein sorting 13 homolog D
chr1	12494341	12494541	chr1:12434285-12434485	5.87891	5.37387	6.3166	-0.919642	0.00133342	0.00246161	Intron (uc001atv.3/55187, intron 65 of 69)	1	12469884	12572098	102215	1	55187	uc010obd.2	24457	ENSG00000048707	VPS13D	vacuolar protein sorting 13 homolog D
chr1	12495773	12495973	chr1:12435717-12435917	4.60234	5.08379	3.67172	1.31121	4.16e-06	1.13e-05	Intron (uc001atv.3/55187, intron 65 of 69)	1	12469884	12572098	102215	1	55187	uc010obd.2	25889	ENSG00000048707	VPS13D	vacuolar protein sorting 13 homolog D
chr1	12497131	12497331	chr1:12437075-12437275	5.12874	4.25465	5.75661	-1.43893	5.36e-05	0.000122	Intron (uc001atv.3/55187, intron 65 of 69)	1	12469884	12572098	102215	1	55187	uc010obd.2	27247	ENSG00000048707	VPS13D	vacuolar protein sorting 13 homolog D
chr1	12507978	12508178	chr1:12447922-12448122	3.48827	2.24669	4.24744	-1.8806	4.48e-06	1.21e-05	Intron (uc001atv.3/55187, intron 65 of 69)	1	12469884	12572098	102215	1	55187	uc010obd.2	38094	ENSG00000048707	VPS13D	vacuolar protein sorting 13 homolog D
chr1	12509619	12509819	chr1:12449563-12449763	4.78542	3.96884	5.38822	-1.35853	4.63e-05	0.000106	Intron (uc001atv.3/55187, intron 65 of 69)	1	12469884	12572098	102215	1	55187	uc010obd.2	39735	ENSG00000048707	VPS13D	vacuolar protein sorting 13 homolog D
chr1	12510601	12510801	chr1:12450545-12450745	2.98795	3.56186	1.71473	1.85823	3.6e-05	8.41e-05	Intron (uc001atv.3/55187, intron 65 of 69)	1	12469884	12572098	102215	1	55187	uc010obd.2	40717	ENSG00000048707	VPS13D	vacuolar protein sorting 13 homolog D
chr1	12518708	12518908	chr1:12458653-12458853	5.14736	2.0271	6.1914	-3.94271	4.81e-29	2.43e-27	Intron (uc001atv.3/55187, intron 66 of 69)	1	12567300	12567451	152	1	677882	uc001atz.1	-48392	ENSG00000239149	SNORA59B	small nucleolar RNA, H/ACA box 59B
chr1	12524143	12524343	chr1:12464088-12464288	2.77253	1.97285	3.36768	-1.46872	0.00238103	0.00422998	Intron (uc001atv.3/55187, intron 67 of 69)	1	12567300	12567451	152	1	677882	uc001atz.1	-42957	ENSG00000239149	SNORA59B	small nucleolar RNA, H/ACA box 59B
chr1	12524753	12524953	chr1:12464698-12464898	4.8638	3.92426	5.51853	-1.64611	1.75e-07	5.96e-07	Intron (uc001atv.3/55187, intron 67 of 69)	1	12567300	12567451	152	1	677882	uc001atz.1	-42347	ENSG00000239149	SNORA59B	small nucleolar RNA, H/ACA box 59B
chr1	12527043	12527243	chr1:12466988-12467188	3.23094	0.912686	4.20134	-2.92601	5.7e-09	2.46e-08	Intron (uc001atv.3/55187, intron 67 of 69)	1	12567300	12567451	152	1	677882	uc001atz.1	-40057	ENSG00000239149	SNORA59B	small nucleolar RNA, H/ACA box 59B
chr1	12535336	12535536	chr1:12475281-12475481	3.30519	2.68924	3.80802	-1.14328	0.000931	0.00175956	Intron (uc001atv.3/55187, intron 67 of 69)	1	12567300	12567451	152	1	677882	uc001atz.1	-31764	ENSG00000239149	SNORA59B	small nucleolar RNA, H/ACA box 59B
chr1	12535657	12535857	chr1:12475602-12475802	4.31309	4.73706	3.55205	1.24118	0.000228	0.000472	Intron (uc001atv.3/55187, intron 67 of 69)	1	12567300	12567451	152	1	677882	uc001atz.1	-31443	ENSG00000239149	SNORA59B	small nucleolar RNA, H/ACA box 59B
chr1	12540874	12541074	chr1:12480819-12481019	5.97322	4.91322	6.67317	-1.75123	8.57e-17	1.07e-15	Intron (uc001atv.3/55187, intron 67 of 69)	1	12567300	12567451	152	1	677882	uc001atz.1	-26226	ENSG00000239149	SNORA59B	small nucleolar RNA, H/ACA box 59B
chr1	12545269	12545469	chr1:12485214-12485414	3.43238	4.1677	1.12679	2.91255	3.59e-09	1.6e-08	Intron (uc001atv.3/55187, intron 67 of 69)	1	12567300	12567451	152	1	677882	uc001atz.1	-21831	ENSG00000239149	SNORA59B	small nucleolar RNA, H/ACA box 59B
chr1	12545932	12546132	chr1:12485877-12486077	3.17203	3.76484	1.81425	1.99649	7.66e-06	1.99e-05	Intron (uc001atv.3/55187, intron 67 of 69)	1	12567300	12567451	152	1	677882	uc001atz.1	-21168	ENSG00000239149	SNORA59B	small nucleolar RNA, H/ACA box 59B
chr1	12554959	12555159	chr1:12494905-12495105	5.67773	6.34954	3.88349	2.37588	5.87e-17	7.51e-16	Intron (uc001atv.3/55187, intron 67 of 69)	1	12567300	12567451	152	1	677882	uc001atz.1	-12141	ENSG00000239149	SNORA59B	small nucleolar RNA, H/ACA box 59B
chr1	12559775	12559975	chr1:12499721-12499921	4.8751	2.78293	5.81513	-3.00781	2.12e-17	2.88e-16	Intron (uc001atv.3/55187, intron 68 of 69)	1	12567300	12567451	152	1	677882	uc001atz.1	-7325	ENSG00000239149	SNORA59B	small nucleolar RNA, H/ACA box 59B
chr1	12561816	12562016	chr1:12501762-12501962	4.63634	4.29713	4.95992	-0.665389	0.00606041	0.0101115	Intron (uc001atv.3/55187, intron 68 of 69)	1	12567300	12567451	152	1	677882	uc001atz.1	-5284	ENSG00000239149	SNORA59B	small nucleolar RNA, H/ACA box 59B
chr1	12572265	12572465	chr1:12512213-12512413	2.91307	1.52546	3.71329	-2.1937	9.53e-07	2.87e-06	Distal Intergenic	1	12567300	12567451	152	1	677882	uc001atz.1	4965	ENSG00000239149	SNORA59B	small nucleolar RNA, H/ACA box 59B
chr1	12576924	12577124	chr1:12516872-12517072	3.77188	2.60409	4.50816	-1.79271	6.13e-06	1.62e-05	Distal Intergenic	1	12567300	12567451	152	1	677882	uc001atz.1	9624	ENSG00000239149	SNORA59B	small nucleolar RNA, H/ACA box 59B
chr1	12585469	12585669	chr1:12525427-12525627	5.06806	3.20975	5.97036	-2.7201	4.99e-18	7.29e-17	Distal Intergenic	1	12567300	12567451	152	1	677882	uc001atz.1	18169	ENSG00000239149	SNORA59B	small nucleolar RNA, H/ACA box 59B
chr1	12600370	12600570	chr1:12540344-12540544	6.50969	5.09238	7.31763	-2.19154	4.34e-22	1.02e-20	Distal Intergenic	1	12567300	12567451	152	1	677882	uc001atz.1	33070	ENSG00000239149	SNORA59B	small nucleolar RNA, H/ACA box 59B
chr1	12601621	12601821	chr1:12541595-12541795	5.47589	3.83285	6.33649	-2.48483	1.87e-18	2.88e-17	Distal Intergenic	1	12567300	12567451	152	1	677882	uc001atz.1	34321	ENSG00000239149	SNORA59B	small nucleolar RNA, H/ACA box 59B
chr1	12616490	12616690	chr1:12556460-12556660	4.96472	5.32178	4.37186	0.862469	0.00100317	0.00188658	Distal Intergenic	1	12640551	12656106	15556	2	9249	uc001aue.1	39416	ENSG00000162496	DHRS3	dehydrogenase/reductase 3
chr1	12640310	12640510	chr1:12580282-12580482	5.49175	2.69007	6.51173	-3.72757	3.01e-30	1.7e-28	3' UTR	1	12640551	12656106	15556	2	9249	uc001aue.1	15596	ENSG00000162496	DHRS3	dehydrogenase/reductase 3
chr1	12648360	12648560	chr1:12588348-12588548	3.67198	4.30195	2.12814	2.12328	1.78e-05	4.38e-05	Intron (uc001aub.3/9249, intron 1 of 5)	1	12640551	12656106	15556	2	9249	uc001aue.1	7546	ENSG00000162496	DHRS3	dehydrogenase/reductase 3
chr1	12651405	12651605	chr1:12591392-12591592	6.55206	2.97965	7.62185	-4.55165	3.42e-53	1.89e-50	Intron (uc001aub.3/9249, intron 1 of 5)	1	12640551	12656106	15556	2	9249	uc001aue.1	4501	ENSG00000162496	DHRS3	dehydrogenase/reductase 3
chr1	12660421	12660621	chr1:12600409-12600609	4.95916	4.49344	5.37175	-0.878834	0.00258206	0.00456646	Intron (uc001aub.3/9249, intron 1 of 5)	1	12640551	12656106	15556	2	9249	uc001aue.1	-4315	ENSG00000162496	DHRS3	dehydrogenase/reductase 3
chr1	12661380	12661580	chr1:12601368-12601568	4.76687	5.0885	4.25294	0.765357	0.00210573	0.00377163	Intron (uc001aub.3/9249, intron 1 of 5)	1	12640551	12656106	15556	2	9249	uc001aue.1	-5274	ENSG00000162496	DHRS3	dehydrogenase/reductase 3
chr1	12669173	12669373	chr1:12609168-12609368	2.72991	2.02793	3.27818	-1.20113	0.00673903	0.0111612	Intron (uc001aub.3/9249, intron 1 of 5)	1	12627939	12676788	48850	2	9249	uc001aub.3	7415	ENSG00000162496	DHRS3	dehydrogenase/reductase 3
chr1	12678333	12678533	chr1:12618327-12618527	6.38978	5.89893	6.81854	-0.942631	3.96e-06	1.08e-05	Promoter (<=1kb)	1	12640131	12677820	37690	2	9249	uc001aud.4	-513	ENSG00000162496	DHRS3	dehydrogenase/reductase 3
chr1	12679090	12679290	chr1:12619084-12619284	7.52544	7.7675	7.16843	0.559926	7.85e-05	0.000174	Promoter (1-2kb)	1	12640131	12677820	37690	2	9249	uc001aud.4	-1270	ENSG00000162496	DHRS3	dehydrogenase/reductase 3
chr1	12680588	12680788	chr1:12620582-12620782	5.09738	4.04818	5.79347	-1.706	8.15e-08	2.93e-07	Promoter (2-3kb)	1	12640131	12677820	37690	2	9249	uc001aud.4	-2768	ENSG00000162496	DHRS3	dehydrogenase/reductase 3
chr1	12682021	12682221	chr1:12622015-12622215	6.71768	7.34605	5.18242	2.15685	2.99e-25	9.95e-24	Distal Intergenic	1	12640131	12677820	37690	2	9249	uc001aud.4	-4201	ENSG00000162496	DHRS3	dehydrogenase/reductase 3
chr1	12687415	12687615	chr1:12627409-12627609	5.90938	6.73059	2.26067	4.30371	2.07e-33	1.66e-31	Distal Intergenic	1	12640131	12677820	37690	2	9249	uc001aud.4	-9595	ENSG00000162496	DHRS3	dehydrogenase/reductase 3
chr1	12696505	12696705	chr1:12636500-12636700	4.88229	5.53864	3.18651	2.20737	1.32e-08	5.38e-08	Distal Intergenic	1	12704566	12727097	22532	1	343066	uc001auf.3	-7861	ENSG00000204518	AADACL4	arylacetamide deacetylase like 4
chr1	12706690	12706890	chr1:12646671-12646871	2.84004	3.45588	1.37031	2.37953	1.78e-05	4.37e-05	Promoter (2-3kb)	1	12704566	12727097	22532	1	343066	uc001auf.3	2124	ENSG00000204518	AADACL4	arylacetamide deacetylase like 4
chr1	12719061	12719261	chr1:12659050-12659250	5.20379	5.49613	4.75063	0.673012	0.00143896	0.00264232	Intron (uc001auf.3/343066, intron 2 of 3)	1	12704566	12727097	22532	1	343066	uc001auf.3	14495	ENSG00000204518	AADACL4	arylacetamide deacetylase like 4
chr1	12725927	12726127	chr1:12665916-12666116	6.05692	6.61737	4.84042	1.66644	0.000146	0.00031	Exon (uc001auf.3/343066, exon 4 of 4)	1	12704566	12727097	22532	1	343066	uc001auf.3	21361	ENSG00000204518	AADACL4	arylacetamide deacetylase like 4
chr1	12737675	12737875	chr1:12677664-12677864	3.00495	0	4.04764	-3.67426	1.76e-09	8.25e-09	Distal Intergenic	1	12704566	12727097	22532	1	343066	uc001auf.3	33109	ENSG00000204518	AADACL4	arylacetamide deacetylase like 4
chr1	12806051	12806251	chr1:12746103-12746303	3.7434	4.13603	3.06453	0.995677	0.00700768	0.0115728	Promoter (<=1kb)	1	12806163	12819698	13536	1	93190	uc010obe.1	0	ENSG00000157330	C1orf158	chromosome 1 open reading frame 158
chr1	12911743	12911943	chr1:12851890-12852090	3.645	1.847	4.53635	-2.40898	9.62e-08	3.42e-07	Distal Intergenic	1	12907261	12908578	1318	2	343069	uc010obf.2	-3165	ENSG00000179172	HNRNPCL1	heterogeneous nuclear ribonucleoprotein C like 1
chr1	13833682	13833882	chr1:13507187-13507387	3.54641	2.58929	4.20807	-1.53819	4.64e-05	0.000106	Intron (uc001avb.3/126755, intron 1 of 1)	1	13801445	13840242	38798	2	126755	uc001avb.3	6360	ENSG00000162494	LRRC38	leucine rich repeat containing 38
chr1	13850701	13850901	chr1:13524206-13524406	2.60622	1.36103	3.36646	-1.76701	0.000692	0.00133407	Distal Intergenic	1	13801445	13840242	38798	2	126755	uc001avb.3	-10459	ENSG00000162494	LRRC38	leucine rich repeat containing 38
chr1	13854959	13855159	chr1:13528464-13528664	2.77954	3.452	0.980877	2.25533	1.44e-05	3.58e-05	Distal Intergenic	1	13801445	13840242	38798	2	126755	uc001avb.3	-14717	ENSG00000162494	LRRC38	leucine rich repeat containing 38
chr1	13856188	13856388	chr1:13529693-13529893	3.73275	4.23561	2.73153	1.43639	0.00073	0.00140266	Distal Intergenic	1	13801445	13840242	38798	2	126755	uc001avb.3	-15946	ENSG00000162494	LRRC38	leucine rich repeat containing 38
chr1	13869996	13870196	chr1:13543501-13543701	5.27506	4.36404	5.9183	-1.50357	2.12e-08	8.36e-08	Distal Intergenic	1	13801445	13840242	38798	2	126755	uc001avb.3	-29754	ENSG00000162494	LRRC38	leucine rich repeat containing 38
chr1	13870543	13870743	chr1:13544048-13544248	5.79667	5.48813	6.09655	-0.571376	0.0114679	0.0182939	Distal Intergenic	1	13801445	13840242	38798	2	126755	uc001avb.3	-30301	ENSG00000162494	LRRC38	leucine rich repeat containing 38
chr1	13901927	13902127	chr1:13575432-13575632	4.36952	3.01281	5.16149	-2.04339	2.16e-10	1.16e-09	Distal Intergenic	1	13910252	13944452	34201	1	10630	uc001avc.3	-8125	ENSG00000162493	PDPN	podoplanin
chr1	13904378	13904578	chr1:13577883-13578083	6.02072	5.36419	6.54551	-1.16554	4.25e-05	9.83e-05	Distal Intergenic	1	13910252	13944452	34201	1	10630	uc001avc.3	-5674	ENSG00000162493	PDPN	podoplanin
chr1	13909686	13909886	chr1:13583191-13583391	5.65235	5.97841	5.12888	0.784899	0.00260449	0.00460376	Promoter (<=1kb)	1	13910252	13944452	34201	1	10630	uc001avc.3	-366	ENSG00000162493	PDPN	podoplanin
chr1	13912613	13912813	chr1:13586118-13586318	5.77177	4.89161	6.4022	-1.52642	4.99e-10	2.54e-09	Promoter (<=1kb)	1	13911967	13944452	32486	1	10630	uc001avf.3	646	ENSG00000162493	PDPN	podoplanin
chr1	13914291	13914491	chr1:13587796-13587996	5.59606	5.24771	5.92653	-0.6404	0.00758591	0.0124582	Promoter (2-3kb)	1	13911967	13944452	32486	1	10630	uc001avf.3	2324	ENSG00000162493	PDPN	podoplanin
chr1	13920284	13920484	chr1:13593789-13593989	7.16484	5.66404	7.99345	-2.31783	4.58e-31	2.83e-29	Intron (uc001avc.3/10630, intron 1 of 5)	1	13911967	13944452	32486	1	10630	uc001avf.3	8317	ENSG00000162493	PDPN	podoplanin
chr1	13930397	13930597	chr1:13603902-13604102	4.8446	0.624354	5.93925	-4.92429	2.72e-22	6.53e-21	Intron (uc001avc.3/10630, intron 1 of 5)	1	13911967	13944452	32486	1	10630	uc001avf.3	18430	ENSG00000162493	PDPN	podoplanin
chr1	13931785	13931985	chr1:13605290-13605490	5.74576	4.45391	6.51966	-1.99113	2.9e-12	2.03e-11	Intron (uc001avc.3/10630, intron 1 of 5)	1	13911967	13944452	32486	1	10630	uc001avf.3	19818	ENSG00000162493	PDPN	podoplanin
chr1	13933599	13933799	chr1:13607104-13607304	6.07179	4.2827	6.96148	-2.65424	1.73e-23	4.76e-22	5' UTR	1	13911967	13944452	32486	1	10630	uc001avf.3	21632	ENSG00000162493	PDPN	podoplanin
chr1	13951082	13951282	chr1:13624587-13624787	2.64127	0.546478	3.58169	-2.79187	3.05e-07	9.96e-07	Distal Intergenic	1	13911967	13944452	32486	1	10630	uc001avf.3	39115	ENSG00000162493	PDPN	podoplanin
chr1	13988087	13988287	chr1:13661592-13661792	6.3914	4.50724	7.29823	-2.75799	8.81e-26	3.12e-24	Distal Intergenic	1	14026735	14151574	124840	1	7799	uc001avg.3	-38448	ENSG00000116731	PRDM2	PR/SET domain 2
chr1	13992293	13992493	chr1:13665798-13665998	5.12005	4.6532	5.53338	-0.906038	0.000261	0.000534	Distal Intergenic	1	14026735	14151574	124840	1	7799	uc001avg.3	-34242	ENSG00000116731	PRDM2	PR/SET domain 2
chr1	14029355	14029555	chr1:13702860-13703060	3.76027	0.922202	4.7833	-3.59664	1.28e-13	1.07e-12	Promoter (1-2kb)	1	14031350	14114574	83225	1	7799	uc001avh.3	-1795	ENSG00000116731	PRDM2	PR/SET domain 2
chr1	14035237	14035437	chr1:13708742-13708942	3.54006	4.00404	2.66385	1.37972	0.000164	0.000347	Intron (uc001avg.3/7799, intron 1 of 7)	1	14031350	14151574	120225	1	7799	uc001avi.3	3887	ENSG00000116731	PRDM2	PR/SET domain 2
chr1	14050348	14050548	chr1:13723853-13724053	3.79172	2.8072	4.46394	-1.62215	0.000132	0.000282	Intron (uc001avg.3/7799, intron 2 of 7)	1	14031350	14151574	120225	1	7799	uc001avi.3	18998	ENSG00000116731	PRDM2	PR/SET domain 2
chr1	14052378	14052578	chr1:13725883-13726083	3.82754	4.37271	2.67222	1.63986	4.32e-05	9.96e-05	Intron (uc001avg.3/7799, intron 2 of 7)	1	14031350	14151574	120225	1	7799	uc001avi.3	21028	ENSG00000116731	PRDM2	PR/SET domain 2
chr1	14064018	14064218	chr1:13737523-13737723	4.70331	5.48275	1.86935	3.37748	1.33e-16	1.63e-15	Intron (uc001avg.3/7799, intron 4 of 7)	1	14075856	14107358	31503	1	7799	uc021ogk.1	-11638	ENSG00000116731	PRDM2	PR/SET domain 2
chr1	14081332	14081532	chr1:13754837-13755037	5.32566	3.88729	6.13896	-2.29943	1.1e-22	2.76e-21	Intron (uc001avg.3/7799, intron 6 of 7)	1	14075856	14151574	75719	1	7799	uc009vof.3	5476	ENSG00000116731	PRDM2	PR/SET domain 2
chr1	14083492	14083692	chr1:13756997-13757197	3.76468	4.22906	2.88724	1.2206	0.00126217	0.00233838	Intron (uc001avg.3/7799, intron 6 of 7)	1	14075856	14151574	75719	1	7799	uc009vof.3	7636	ENSG00000116731	PRDM2	PR/SET domain 2
chr1	14102072	14102272	chr1:13775577-13775777	3.73488	4.09799	3.12789	0.771558	0.020346	0.0311013	Intron (uc001avg.3/7799, intron 6 of 7)	1	14075856	14151574	75719	1	7799	uc009vof.3	26216	ENSG00000116731	PRDM2	PR/SET domain 2
chr1	14128323	14128523	chr1:13801828-13802028	3.1267	2.17384	3.78669	-1.49625	0.000709	0.00136571	Intron (uc001avg.3/7799, intron 6 of 7)	1	14075856	14151574	75719	1	7799	uc009vof.3	52467	ENSG00000116731	PRDM2	PR/SET domain 2
chr1	14139611	14139811	chr1:13813116-13813316	2.93481	2.41517	3.38154	-0.852427	0.0243616	0.0367243	Intron (uc001avg.3/7799, intron 6 of 7)	1	14075856	14151574	75719	1	7799	uc009vof.3	63755	ENSG00000116731	PRDM2	PR/SET domain 2
chr1	14140211	14140411	chr1:13813716-13813916	3.41256	3.04154	3.7598	-0.723105	0.0213234	0.0324736	Intron (uc001avg.3/7799, intron 6 of 7)	1	14075856	14151574	75719	1	7799	uc009vof.3	64355	ENSG00000116731	PRDM2	PR/SET domain 2
chr1	14191345	14191545	chr1:13864850-13865050	3.36453	0.892785	4.35271	-3.18693	3.27e-09	1.46e-08	Distal Intergenic	1	14075856	14151574	75719	1	7799	uc009vof.3	115489	ENSG00000116731	PRDM2	PR/SET domain 2
chr1	14219488	14219688	chr1:13892993-13893193	6.17493	6.37117	5.89767	0.364955	0.0274562	0.0410408	Distal Intergenic	1	14075856	14151574	75719	1	7799	uc009vof.3	143632	ENSG00000116731	PRDM2	PR/SET domain 2
chr1	14248398	14248598	chr1:13921903-13922103	3.53183	2.85081	4.06941	-1.17265	0.00292066	0.0051246	Distal Intergenic	1	14075856	14151574	75719	1	7799	uc009vof.3	172542	ENSG00000116731	PRDM2	PR/SET domain 2
chr1	14275363	14275563	chr1:13948868-13949068	4.52744	2.56456	5.44749	-2.80227	1.54e-11	9.73e-11	Distal Intergenic	1	14075856	14151574	75719	1	7799	uc009vof.3	199507	ENSG00000116731	PRDM2	PR/SET domain 2
chr1	14286949	14287149	chr1:13960454-13960654	4.34493	3.85081	4.77576	-0.916377	0.00168349	0.00306088	Distal Intergenic	1	14075856	14151574	75719	1	7799	uc009vof.3	211093	ENSG00000116731	PRDM2	PR/SET domain 2
chr1	14344126	14344326	chr1:14017631-14017831	4.56902	4.14753	4.95199	-0.767528	0.00393108	0.00676326	Distal Intergenic	1	14075856	14151574	75719	1	7799	uc009vof.3	268270	ENSG00000116731	PRDM2	PR/SET domain 2
chr1	14366711	14366911	chr1:14040216-14040416	5.20519	5.53748	4.66817	0.756579	0.0179546	0.0277043	Distal Intergenic	1	14075856	14151574	75719	1	7799	uc009vof.3	290855	ENSG00000116731	PRDM2	PR/SET domain 2
chr1	14394259	14394459	chr1:14067764-14067964	3.50997	0.398073	4.55346	-3.97714	1.58e-11	9.98e-11	Distal Intergenic	1	14075856	14151574	75719	1	7799	uc009vof.3	318403	ENSG00000116731	PRDM2	PR/SET domain 2
chr1	14435481	14435681	chr1:14108986-14109186	6.04415	4.72795	6.82495	-2.05865	1.09e-12	8.14e-12	Distal Intergenic	1	14075856	14151574	75719	1	7799	uc009vof.3	359625	ENSG00000116731	PRDM2	PR/SET domain 2
chr1	14439238	14439438	chr1:14112743-14112943	3.24356	2.24955	3.91937	-1.68009	0.000112	0.000244	Distal Intergenic	1	14075856	14151574	75719	1	7799	uc009vof.3	363382	ENSG00000116731	PRDM2	PR/SET domain 2
chr1	14444278	14444478	chr1:14117783-14117983	3.47505	2.84409	3.98612	-1.02267	0.0171017	0.026489	Distal Intergenic	1	14075856	14151574	75719	1	7799	uc009vof.3	368422	ENSG00000116731	PRDM2	PR/SET domain 2
chr1	14464689	14464889	chr1:14138194-14138394	2.99237	1.2914	3.86493	-2.38336	5.93e-07	1.85e-06	Distal Intergenic	1	14075856	14151574	75719	1	7799	uc009vof.3	388833	ENSG00000116731	PRDM2	PR/SET domain 2
chr1	14468944	14469144	chr1:14142449-14142649	4.54627	5.26592	2.38692	2.6693	2.09e-15	2.22e-14	Distal Intergenic	1	14075856	14151574	75719	1	7799	uc009vof.3	393088	ENSG00000116731	PRDM2	PR/SET domain 2
chr1	14491848	14492048	chr1:14165353-14165553	4.49585	5.15861	2.76016	2.24317	6.2e-11	3.6e-10	Distal Intergenic	1	14075856	14151574	75719	1	7799	uc009vof.3	415992	ENSG00000116731	PRDM2	PR/SET domain 2
chr1	14507358	14507558	chr1:14180863-14181063	3.23843	4.02246	0.33531	3.31652	1.68e-08	6.73e-08	Distal Intergenic	1	14925213	15394651	469439	1	23254	uc009vog.1	-417655	ENSG00000189337	KAZN	kazrin, periplakin interacting protein
chr1	14511160	14511360	chr1:14184665-14184865	4.33339	4.81212	3.41141	1.33816	6.6e-05	0.000148	Distal Intergenic	1	14925213	15394651	469439	1	23254	uc009vog.1	-413853	ENSG00000189337	KAZN	kazrin, periplakin interacting protein
chr1	14582294	14582494	chr1:14255799-14255999	3.50022	2.46039	4.19295	-1.68912	3.27e-05	7.7e-05	Distal Intergenic	1	14925213	15394651	469439	1	23254	uc009vog.1	-342719	ENSG00000189337	KAZN	kazrin, periplakin interacting protein
chr1	14594585	14594785	chr1:14268090-14268290	3.9591	4.72712	1.28313	3.28478	4.01e-12	2.75e-11	Distal Intergenic	1	14925213	15394651	469439	1	23254	uc009vog.1	-330428	ENSG00000189337	KAZN	kazrin, periplakin interacting protein
chr1	14609406	14609606	chr1:14282911-14283111	4.18639	1.61379	5.18515	-3.51142	5.25e-15	5.28e-14	Distal Intergenic	1	14925213	15394651	469439	1	23254	uc009vog.1	-315607	ENSG00000189337	KAZN	kazrin, periplakin interacting protein
chr1	14617808	14618008	chr1:14291313-14291513	2.80635	3.60614	0	3.38841	5.39e-07	1.69e-06	Distal Intergenic	1	14925213	15394651	469439	1	23254	uc009vog.1	-307205	ENSG00000189337	KAZN	kazrin, periplakin interacting protein
chr1	14623374	14623574	chr1:14296879-14297079	3.00063	3.40084	2.30248	1.11311	0.00545966	0.00917844	Distal Intergenic	1	14925213	15394651	469439	1	23254	uc009vog.1	-301639	ENSG00000189337	KAZN	kazrin, periplakin interacting protein
chr1	14672727	14672927	chr1:14346232-14346432	5.16634	3.23062	6.08192	-2.73944	3.85e-16	4.46e-15	Distal Intergenic	1	14925213	15394651	469439	1	23254	uc009vog.1	-252286	ENSG00000189337	KAZN	kazrin, periplakin interacting protein
chr1	14687612	14687812	chr1:14361117-14361317	5.50093	4.98734	5.94393	-0.972133	0.00012	0.000258	Distal Intergenic	1	14925213	15394651	469439	1	23254	uc009vog.1	-237401	ENSG00000189337	KAZN	kazrin, periplakin interacting protein
chr1	14740423	14740623	chr1:14413927-14414127	4.90835	5.67161	2.29318	3.13946	1.29e-17	1.8e-16	Distal Intergenic	1	14925213	15394651	469439	1	23254	uc009vog.1	-184590	ENSG00000189337	KAZN	kazrin, periplakin interacting protein
chr1	14770074	14770274	chr1:14443578-14443778	2.45414	3.03652	1.14375	1.86562	0.000508	0.000998	Distal Intergenic	1	14925213	15394651	469439	1	23254	uc009vog.1	-154939	ENSG00000189337	KAZN	kazrin, periplakin interacting protein
chr1	14814330	14814530	chr1:14487834-14488034	3.51356	2.54531	4.17954	-1.72865	5.62e-06	1.49e-05	Distal Intergenic	1	14925213	15394651	469439	1	23254	uc009vog.1	-110683	ENSG00000189337	KAZN	kazrin, periplakin interacting protein
chr1	14824680	14824880	chr1:14498184-14498384	4.99824	5.37628	4.35553	0.953465	0.00126343	0.00234054	Distal Intergenic	1	14925213	15394651	469439	1	23254	uc009vog.1	-100333	ENSG00000189337	KAZN	kazrin, periplakin interacting protein
chr1	14826641	14826841	chr1:14500145-14500345	4.13011	2.3902	5.01039	-2.48114	8.93e-12	5.84e-11	Distal Intergenic	1	14925213	15394651	469439	1	23254	uc009vog.1	-98372	ENSG00000189337	KAZN	kazrin, periplakin interacting protein
chr1	14833872	14834072	chr1:14507376-14507576	3.29104	4.12014	0	4.33704	4.32e-08	1.62e-07	Distal Intergenic	1	14925213	15394651	469439	1	23254	uc009vog.1	-91141	ENSG00000189337	KAZN	kazrin, periplakin interacting protein
chr1	14837828	14838028	chr1:14511332-14511532	3.49035	4.23933	1.04243	2.90765	5.59e-08	2.06e-07	Distal Intergenic	1	14925213	15394651	469439	1	23254	uc009vog.1	-87185	ENSG00000189337	KAZN	kazrin, periplakin interacting protein
chr1	14843958	14844158	chr1:14517462-14517662	5.71737	4.1313	6.56562	-2.42018	1.52e-14	1.44e-13	Distal Intergenic	1	14925213	15394651	469439	1	23254	uc009vog.1	-81055	ENSG00000189337	KAZN	kazrin, periplakin interacting protein
chr1	14862507	14862707	chr1:14536011-14536211	3.66616	3.00162	4.19517	-1.09341	0.00280379	0.00493291	Distal Intergenic	1	14925213	15394651	469439	1	23254	uc009vog.1	-62506	ENSG00000189337	KAZN	kazrin, periplakin interacting protein
chr1	14869291	14869491	chr1:14542795-14542995	3.3863	1.72467	4.25079	-2.39541	4.16e-08	1.57e-07	Distal Intergenic	1	14925213	15394651	469439	1	23254	uc009vog.1	-55722	ENSG00000189337	KAZN	kazrin, periplakin interacting protein
chr1	14878804	14879004	chr1:14552308-14552508	5.22675	5.47417	4.85995	0.514497	0.0289035	0.0430262	Distal Intergenic	1	14925213	15394651	469439	1	23254	uc009vog.1	-46209	ENSG00000189337	KAZN	kazrin, periplakin interacting protein
chr1	14880365	14880565	chr1:14553869-14554069	5.57044	4.34113	6.32591	-1.9268	3.24e-09	1.45e-08	Distal Intergenic	1	14925213	15394651	469439	1	23254	uc009vog.1	-44648	ENSG00000189337	KAZN	kazrin, periplakin interacting protein
chr1	14887561	14887761	chr1:14561065-14561265	4.50913	2.81473	5.38036	-2.54827	2.49e-16	2.95e-15	Distal Intergenic	1	14925213	15394651	469439	1	23254	uc009vog.1	-37452	ENSG00000189337	KAZN	kazrin, periplakin interacting protein
chr1	14897103	14897303	chr1:14570607-14570807	3.63378	4.27647	2.01897	2.09997	1.4e-07	4.86e-07	Distal Intergenic	1	14925213	15394651	469439	1	23254	uc009vog.1	-27910	ENSG00000189337	KAZN	kazrin, periplakin interacting protein
chr1	14904716	14904916	chr1:14578220-14578420	4.39031	4.85166	3.52203	1.13102	0.000166	0.000351	Distal Intergenic	1	14925213	15394651	469439	1	23254	uc009vog.1	-20297	ENSG00000189337	KAZN	kazrin, periplakin interacting protein
chr1	14925155	14925355	chr1:14598659-14598859	6.36561	6.7705	5.65534	1.03595	5.02e-05	0.000115	Promoter (<=1kb)	1	14925213	15394651	469439	1	23254	uc009vog.1	0	ENSG00000189337	KAZN	kazrin, periplakin interacting protein
chr1	14954568	14954768	chr1:14628072-14628272	3.10438	3.82647	0.923255	2.68039	2.98e-07	9.76e-07	Intron (uc009vog.1/23254, intron 1 of 7)	1	14925213	15444544	519332	1	23254	uc001avm.4	29355	ENSG00000189337	KAZN	kazrin, periplakin interacting protein
chr1	14961057	14961257	chr1:14634561-14634761	2.39457	2.93641	1.25217	1.63417	0.00217746	0.00389125	Intron (uc009vog.1/23254, intron 1 of 7)	1	14925213	15444544	519332	1	23254	uc001avm.4	35844	ENSG00000189337	KAZN	kazrin, periplakin interacting protein
chr1	15004960	15005160	chr1:14678464-14678664	3.84091	4.34827	2.82427	1.40035	0.0011755	0.00218778	Intron (uc009vog.1/23254, intron 1 of 7)	1	14925213	15444544	519332	1	23254	uc001avm.4	79747	ENSG00000189337	KAZN	kazrin, periplakin interacting protein
chr1	15026973	15027173	chr1:14700477-14700677	3.8596	2.64917	4.6093	-1.88449	9.68e-07	2.91e-06	Intron (uc009vog.1/23254, intron 1 of 7)	1	14925213	15444544	519332	1	23254	uc001avm.4	101760	ENSG00000189337	KAZN	kazrin, periplakin interacting protein
chr1	15034472	15034672	chr1:14707976-14708176	3.72063	3.12463	4.21232	-1.09568	0.00496323	0.00840012	Intron (uc009vog.1/23254, intron 1 of 7)	1	14925213	15444544	519332	1	23254	uc001avm.4	109259	ENSG00000189337	KAZN	kazrin, periplakin interacting protein
chr1	15064772	15064972	chr1:14738276-14738476	4.54233	3.72059	5.14743	-1.43978	1.31e-06	3.84e-06	Intron (uc009vog.1/23254, intron 1 of 7)	1	14925213	15444544	519332	1	23254	uc001avm.4	139559	ENSG00000189337	KAZN	kazrin, periplakin interacting protein
chr1	15066617	15066817	chr1:14740121-14740321	3.38325	3.85861	2.47191	1.30539	0.000909	0.00172106	Intron (uc009vog.1/23254, intron 1 of 7)	1	14925213	15444544	519332	1	23254	uc001avm.4	141404	ENSG00000189337	KAZN	kazrin, periplakin interacting protein
chr1	15068745	15068945	chr1:14742249-14742449	4.67367	3.80357	5.29985	-1.43628	0.000366	0.000735	Intron (uc009vog.1/23254, intron 1 of 7)	1	14925213	15444544	519332	1	23254	uc001avm.4	143532	ENSG00000189337	KAZN	kazrin, periplakin interacting protein
chr1	15069993	15070193	chr1:14743497-14743697	3.0763	3.60829	1.9713	1.53337	0.00114638	0.00213757	Intron (uc009vog.1/23254, intron 1 of 7)	1	14925213	15444544	519332	1	23254	uc001avm.4	144780	ENSG00000189337	KAZN	kazrin, periplakin interacting protein
chr1	15077366	15077566	chr1:14750870-14751070	2.91416	3.61828	0.885134	2.33264	4.74e-06	1.27e-05	Intron (uc009vog.1/23254, intron 1 of 7)	1	14925213	15444544	519332	1	23254	uc001avm.4	152153	ENSG00000189337	KAZN	kazrin, periplakin interacting protein
chr1	15092340	15092540	chr1:14765844-14766044	3.14861	1.66535	3.973	-2.29248	6.11e-07	1.9e-06	Intron (uc009vog.1/23254, intron 1 of 7)	1	15250625	15394651	144027	1	23254	uc001avo.2	-158085	ENSG00000189337	KAZN	kazrin, periplakin interacting protein
chr1	15095168	15095368	chr1:14768672-14768872	4.77966	3.13806	5.63995	-2.44466	4.83e-12	3.28e-11	Intron (uc009vog.1/23254, intron 1 of 7)	1	15250625	15394651	144027	1	23254	uc001avo.2	-155257	ENSG00000189337	KAZN	kazrin, periplakin interacting protein
chr1	15100132	15100332	chr1:14773636-14773836	3.73532	2.63992	4.44761	-1.84949	1.38e-07	4.78e-07	Intron (uc009vog.1/23254, intron 1 of 7)	1	15250625	15394651	144027	1	23254	uc001avo.2	-150293	ENSG00000189337	KAZN	kazrin, periplakin interacting protein
chr1	15120257	15120457	chr1:14793761-14793961	3.91556	4.6989	1.02297	3.78096	1.91e-11	1.2e-10	Intron (uc009vog.1/23254, intron 1 of 7)	1	15250625	15394651	144027	1	23254	uc001avo.2	-130168	ENSG00000189337	KAZN	kazrin, periplakin interacting protein
chr1	15176747	15176947	chr1:14850251-14850451	3.79626	2.97477	4.40126	-1.36787	0.000277	0.000565	Intron (uc009vog.1/23254, intron 1 of 7)	1	15250625	15394651	144027	1	23254	uc001avo.2	-73678	ENSG00000189337	KAZN	kazrin, periplakin interacting protein
chr1	15181872	15182072	chr1:14855376-14855576	3.16425	2.31949	3.77952	-1.38515	0.000428	0.000851	Intron (uc009vog.1/23254, intron 1 of 7)	1	15250625	15394651	144027	1	23254	uc001avo.2	-68553	ENSG00000189337	KAZN	kazrin, periplakin interacting protein
chr1	15207010	15207210	chr1:14880514-14880714	5.64545	3.92169	6.52256	-2.51958	4.79e-18	7e-17	Intron (uc009vog.1/23254, intron 1 of 7)	1	15250625	15394651	144027	1	23254	uc001avo.2	-43415	ENSG00000189337	KAZN	kazrin, periplakin interacting protein
chr1	15216441	15216641	chr1:14889945-14890145	4.87528	4.3093	5.34974	-1.00343	0.00255347	0.00451901	Intron (uc009vog.1/23254, intron 1 of 7)	1	15250625	15394651	144027	1	23254	uc001avo.2	-33984	ENSG00000189337	KAZN	kazrin, periplakin interacting protein
chr1	15221491	15221691	chr1:14894995-14895195	5.24468	4.35691	5.87831	-1.50626	2.02e-09	9.35e-09	Intron (uc009vog.1/23254, intron 1 of 7)	1	15250625	15394651	144027	1	23254	uc001avo.2	-28934	ENSG00000189337	KAZN	kazrin, periplakin interacting protein
chr1	15241966	15242166	chr1:14915470-14915670	4.76592	5.28104	3.72216	1.44308	1.52e-06	4.42e-06	Intron (uc009vog.1/23254, intron 1 of 7)	1	15250625	15394651	144027	1	23254	uc001avo.2	-8459	ENSG00000189337	KAZN	kazrin, periplakin interacting protein
chr1	15256108	15256308	chr1:14929612-14929812	5.06112	5.63878	3.77162	1.80547	3.64e-11	2.19e-10	Promoter (<=1kb)	1	15256296	15394651	138356	1	23254	uc001avp.2	0	ENSG00000189337	KAZN	kazrin, periplakin interacting protein
chr1	15266542	15266742	chr1:14940046-14940246	4.37962	3.88178	4.81279	-0.933034	0.00240076	0.004263	Intron (uc009vog.1/23254, intron 1 of 7)	1	15272415	15394651	122237	1	23254	uc001avq.2	-5673	ENSG00000189337	KAZN	kazrin, periplakin interacting protein
chr1	15273516	15273716	chr1:14947020-14947220	6.07947	5.50155	6.56086	-1.05065	2.67e-05	6.38e-05	Promoter (1-2kb)	1	15272415	15394651	122237	1	23254	uc001avq.2	1101	ENSG00000189337	KAZN	kazrin, periplakin interacting protein
chr1	15276960	15277160	chr1:14950464-14950664	5.69844	5.9723	5.28179	0.642037	0.00778648	0.012763	Intron (uc009vog.1/23254, intron 1 of 7)	1	15272415	15394651	122237	1	23254	uc001avq.2	4545	ENSG00000189337	KAZN	kazrin, periplakin interacting protein
chr1	15279594	15279794	chr1:14953098-14953298	4.50836	2.63346	5.41358	-2.63142	6.1e-11	3.55e-10	Intron (uc009vog.1/23254, intron 1 of 7)	1	15272415	15394651	122237	1	23254	uc001avq.2	7179	ENSG00000189337	KAZN	kazrin, periplakin interacting protein
chr1	15284190	15284390	chr1:14957694-14957894	3.67162	4.19608	2.59435	1.66989	1.95e-05	4.75e-05	Promoter (2-3kb)	1	15287180	15394651	107472	1	23254	uc001avr.2	-2790	ENSG00000189337	KAZN	kazrin, periplakin interacting protein
chr1	15295063	15295263	chr1:14968567-14968767	6.50371	5.49501	7.18503	-1.6796	2.59e-11	1.59e-10	Intron (uc009vog.1/23254, intron 2 of 7)	1	15287180	15394651	107472	1	23254	uc001avr.2	7883	ENSG00000189337	KAZN	kazrin, periplakin interacting protein
chr1	15298247	15298447	chr1:14971751-14971951	4.26209	4.60251	3.70707	0.807574	0.00875252	0.0142269	Intron (uc009vog.1/23254, intron 2 of 7)	1	15287180	15394651	107472	1	23254	uc001avr.2	11067	ENSG00000189337	KAZN	kazrin, periplakin interacting protein
chr1	15301680	15301880	chr1:14975184-14975384	3.60446	4.00552	2.9041	1.17472	0.00127786	0.00236524	Intron (uc009vog.1/23254, intron 2 of 7)	1	15287180	15394651	107472	1	23254	uc001avr.2	14500	ENSG00000189337	KAZN	kazrin, periplakin interacting protein
chr1	15307378	15307578	chr1:14980882-14981082	4.17467	4.68014	3.16452	1.48538	2.95e-05	7e-05	Intron (uc009vog.1/23254, intron 2 of 7)	1	15287180	15394651	107472	1	23254	uc001avr.2	20198	ENSG00000189337	KAZN	kazrin, periplakin interacting protein
chr1	15312790	15312990	chr1:14986294-14986494	2.60964	3.20085	1.25929	1.93424	0.000149	0.000316	Intron (uc009vog.1/23254, intron 2 of 7)	1	15287180	15394651	107472	1	23254	uc001avr.2	25610	ENSG00000189337	KAZN	kazrin, periplakin interacting protein
chr1	15314800	15315000	chr1:14988304-14988504	3.78298	4.16962	3.11913	0.910733	0.0185196	0.0285107	Intron (uc009vog.1/23254, intron 2 of 7)	1	15287180	15394651	107472	1	23254	uc001avr.2	27620	ENSG00000189337	KAZN	kazrin, periplakin interacting protein
chr1	15322775	15322975	chr1:14996279-14996479	7.12847	6.78961	7.45178	-0.634469	0.00280486	0.00493459	Intron (uc009vog.1/23254, intron 2 of 7)	1	15287180	15394651	107472	1	23254	uc001avr.2	35595	ENSG00000189337	KAZN	kazrin, periplakin interacting protein
chr1	15335384	15335584	chr1:15008888-15009088	2.40742	3.08621	0.566047	2.65219	4.15e-05	9.61e-05	Intron (uc009vog.1/23254, intron 2 of 7)	1	15287180	15394651	107472	1	23254	uc001avr.2	48204	ENSG00000189337	KAZN	kazrin, periplakin interacting protein
chr1	15354601	15354801	chr1:15028105-15028305	6.40551	4.35172	7.33982	-2.96204	5e-27	2.03e-25	Intron (uc009vog.1/23254, intron 2 of 7)	1	15287180	15394651	107472	1	23254	uc001avr.2	67421	ENSG00000189337	KAZN	kazrin, periplakin interacting protein
chr1	15383484	15383684	chr1:15056988-15057188	4.04433	4.31791	3.6282	0.654657	0.0330502	0.0486861	Intron (uc009vog.1/23254, intron 5 of 7)	1	15427704	15444544	16841	1	23254	uc001avs.4	-44020	ENSG00000189337	KAZN	kazrin, periplakin interacting protein
chr1	15394794	15394994	chr1:15068298-15068498	2.70855	3.07328	2.09773	1.11159	0.0103721	0.0166609	Intron (uc001avm.4/23254, intron 8 of 14)	1	15427704	15444544	16841	1	23254	uc001avs.4	-32710	ENSG00000189337	KAZN	kazrin, periplakin interacting protein
chr1	15407659	15407859	chr1:15081163-15081363	5.07118	5.85079	2.23477	3.80046	6.19e-22	1.43e-20	Intron (uc001avm.4/23254, intron 8 of 14)	1	15427704	15444544	16841	1	23254	uc001avs.4	-19845	ENSG00000189337	KAZN	kazrin, periplakin interacting protein
chr1	15415199	15415399	chr1:15088703-15088903	5.67342	6.44979	2.88379	3.52612	2.05e-29	1.07e-27	Intron (uc001avm.4/23254, intron 8 of 14)	1	15427704	15444544	16841	1	23254	uc001avs.4	-12305	ENSG00000189337	KAZN	kazrin, periplakin interacting protein
chr1	15416966	15417166	chr1:15090470-15090670	6.07704	6.73524	4.36988	2.29903	2.16e-27	9.11e-26	Intron (uc001avm.4/23254, intron 8 of 14)	1	15427704	15444544	16841	1	23254	uc001avs.4	-10538	ENSG00000189337	KAZN	kazrin, periplakin interacting protein
chr1	15426937	15427137	chr1:15100441-15100641	4.6572	4.91776	4.26594	0.54425	0.026825	0.0401663	Promoter (<=1kb)	1	15427704	15444544	16841	1	23254	uc001avs.4	-567	ENSG00000189337	KAZN	kazrin, periplakin interacting protein
chr1	15437443	15437643	chr1:15110947-15111147	3.14413	3.80415	1.42563	2.37326	1.55e-06	4.51e-06	Intron (uc001avm.4/23254, intron 13 of 14)	1	15427704	15444544	16841	1	23254	uc001avs.4	9739	ENSG00000189337	KAZN	kazrin, periplakin interacting protein
chr1	15438852	15439052	chr1:15112356-15112556	5.60865	6.19456	4.28246	1.87168	7.41e-15	7.31e-14	Exon (uc001avm.4/23254, exon 14 of 15)	1	15427704	15444544	16841	1	23254	uc001avs.4	11148	ENSG00000189337	KAZN	kazrin, periplakin interacting protein
chr1	15453399	15453599	chr1:15126903-15127103	3.73581	2.37704	4.52833	-1.96103	0.000671	0.00129695	Intron (uc001avv.4/200197, intron 1 of 4)	1	15438311	15478960	40650	2	200197	uc001avv.4	25361	ENSG00000175147	TMEM51-AS1	TMEM51 antisense RNA 1
chr1	15453857	15454057	chr1:15127361-15127561	2.75482	1.82508	3.40563	-1.66046	0.000145	0.000308	Intron (uc001avv.4/200197, intron 1 of 4)	1	15438311	15478960	40650	2	200197	uc001avv.4	24903	ENSG00000175147	TMEM51-AS1	TMEM51 antisense RNA 1
chr1	15455119	15455319	chr1:15128623-15128823	5.60703	5.91986	5.11176	0.732566	0.000683	0.00131904	Intron (uc001avv.4/200197, intron 1 of 4)	1	15438311	15478960	40650	2	200197	uc001avv.4	23641	ENSG00000175147	TMEM51-AS1	TMEM51 antisense RNA 1
chr1	15464425	15464625	chr1:15137929-15138129	3.37296	1.84563	4.20784	-2.33797	7.45e-07	2.28e-06	Intron (uc001avv.4/200197, intron 1 of 4)	1	15438311	15478960	40650	2	200197	uc001avv.4	14335	ENSG00000175147	TMEM51-AS1	TMEM51 antisense RNA 1
chr1	15466248	15466448	chr1:15139752-15139952	2.66525	3.03697	2.03779	1.03541	0.0143846	0.0225646	Intron (uc001avv.4/200197, intron 1 of 4)	1	15438311	15478960	40650	2	200197	uc001avv.4	12512	ENSG00000175147	TMEM51-AS1	TMEM51 antisense RNA 1
chr1	15468460	15468660	chr1:15141964-15142164	4.31035	4.86223	3.12858	1.59408	5.86e-07	1.83e-06	Intron (uc001avv.4/200197, intron 1 of 4)	1	15438311	15478960	40650	2	200197	uc001avv.4	10300	ENSG00000175147	TMEM51-AS1	TMEM51 antisense RNA 1
chr1	15472793	15472993	chr1:15146297-15146497	4.40093	3.82661	4.88024	-1.00345	0.00126862	0.00234949	Intron (uc001avv.4/200197, intron 1 of 4)	1	15438311	15478960	40650	2	200197	uc001avv.4	5967	ENSG00000175147	TMEM51-AS1	TMEM51 antisense RNA 1
chr1	15480087	15480287	chr1:15153591-15153791	7.24828	7.69377	6.42682	1.21284	2.44e-06	6.86e-06	Promoter (<=1kb)	1	15480229	15546874	66646	1	55092	uc001avz.3	0	ENSG00000171729	TMEM51	transmembrane protein 51
chr1	15481262	15481462	chr1:15154766-15154966	5.07521	5.44906	4.44266	0.914621	9.67e-05	0.000212	Promoter (1-2kb)	1	15480229	15546974	66746	1	55092	uc001avy.3	1033	ENSG00000171729	TMEM51	transmembrane protein 51
chr1	15495072	15495272	chr1:15168576-15168776	4.84599	4.01969	5.45313	-1.38127	2.89e-05	6.86e-05	Intron (uc001avw.4/55092, intron 1 of 3)	1	15480229	15546974	66746	1	55092	uc001avy.3	14843	ENSG00000171729	TMEM51	transmembrane protein 51
chr1	15500922	15501122	chr1:15174426-15174626	4.22597	4.93581	2.15052	2.60743	2.09e-11	1.3e-10	Intron (uc001avw.4/55092, intron 1 of 3)	1	15480229	15546974	66746	1	55092	uc001avy.3	20693	ENSG00000171729	TMEM51	transmembrane protein 51
chr1	15505537	15505737	chr1:15179041-15179241	5.49861	5.98019	4.56754	1.32457	2.15e-09	9.91e-09	Intron (uc001avw.4/55092, intron 1 of 3)	1	15480229	15546974	66746	1	55092	uc001avy.3	25308	ENSG00000171729	TMEM51	transmembrane protein 51
chr1	15506759	15506959	chr1:15180263-15180463	6.28012	7.10766	2.45223	4.61732	7.11e-45	1.85e-42	Intron (uc001avw.4/55092, intron 1 of 3)	1	15480229	15546974	66746	1	55092	uc001avy.3	26530	ENSG00000171729	TMEM51	transmembrane protein 51
chr1	15515311	15515511	chr1:15188815-15189015	5.0038	3.65486	5.79366	-2.16668	3.73e-15	3.83e-14	Intron (uc001avw.4/55092, intron 1 of 3)	1	15480229	15546974	66746	1	55092	uc001avy.3	35082	ENSG00000171729	TMEM51	transmembrane protein 51
chr1	15523621	15523821	chr1:15197125-15197325	4.77404	5.55918	1.85347	3.65953	1.16e-16	1.43e-15	Intron (uc001avw.4/55092, intron 1 of 3)	1	15480229	15546974	66746	1	55092	uc001avy.3	43392	ENSG00000171729	TMEM51	transmembrane protein 51
chr1	15533556	15533756	chr1:15207060-15207260	2.52429	3.10368	1.22717	1.67666	0.00105106	0.00197068	Intron (uc001avw.4/55092, intron 1 of 3)	1	15573768	15672019	98252	1	114827	uc001awa.1	-40012	ENSG00000142621	FHAD1	forkhead associated phosphopeptide binding domain 1
chr1	15534042	15534242	chr1:15207546-15207746	3.14654	3.78115	1.57728	1.99075	1.27e-05	3.18e-05	Intron (uc001avw.4/55092, intron 1 of 3)	1	15573768	15672019	98252	1	114827	uc001awa.1	-39526	ENSG00000142621	FHAD1	forkhead associated phosphopeptide binding domain 1
chr1	15541153	15541353	chr1:15214657-15214857	3.54268	4.31905	0.753	3.73751	2.3e-09	1.05e-08	Intron (uc001avw.4/55092, intron 2 of 3)	1	15573768	15672019	98252	1	114827	uc001awa.1	-32415	ENSG00000142621	FHAD1	forkhead associated phosphopeptide binding domain 1
chr1	15556230	15556430	chr1:15229734-15229934	3.33423	4.03635	1.32112	2.61021	3.56e-07	1.15e-06	Distal Intergenic	1	15573768	15672019	98252	1	114827	uc001awa.1	-17338	ENSG00000142621	FHAD1	forkhead associated phosphopeptide binding domain 1
chr1	15569832	15570032	chr1:15243336-15243536	4.69728	5.43446	2.37328	2.97142	7.62e-16	8.51e-15	Distal Intergenic	1	15573768	15672019	98252	1	114827	uc001awa.1	-3736	ENSG00000142621	FHAD1	forkhead associated phosphopeptide binding domain 1
chr1	15572493	15572693	chr1:15245997-15246197	3.99731	4.60557	2.56566	1.83475	8.57e-07	2.6e-06	Promoter (1-2kb)	1	15573768	15672019	98252	1	114827	uc001awa.1	-1075	ENSG00000142621	FHAD1	forkhead associated phosphopeptide binding domain 1
chr1	15573776	15573976	chr1:15247280-15247480	6.55639	7.10026	5.40612	1.62192	5.23e-14	4.61e-13	Promoter (<=1kb)	1	15573768	15724622	150855	1	114827	uc001awb.2	8	ENSG00000142621	FHAD1	forkhead associated phosphopeptide binding domain 1
chr1	15587842	15588042	chr1:15261346-15261546	4.56575	3.37117	5.31052	-1.89927	3.7e-09	1.65e-08	Intron (uc001awa.1/114827, intron 2 of 15)	1	15573768	15724622	150855	1	114827	uc001awb.2	14074	ENSG00000142621	FHAD1	forkhead associated phosphopeptide binding domain 1
chr1	15599046	15599246	chr1:15272550-15272750	5.76642	6.24573	4.8426	1.38522	1.45e-11	9.24e-11	Intron (uc001awa.1/114827, intron 3 of 15)	1	15573768	15724622	150855	1	114827	uc001awb.2	25278	ENSG00000142621	FHAD1	forkhead associated phosphopeptide binding domain 1
chr1	15606441	15606641	chr1:15279945-15280145	4.53129	5.13783	3.10805	1.88672	4.92e-08	1.83e-07	Intron (uc001awa.1/114827, intron 3 of 15)	1	15573768	15724622	150855	1	114827	uc001awb.2	32673	ENSG00000142621	FHAD1	forkhead associated phosphopeptide binding domain 1
chr1	15609442	15609642	chr1:15282946-15283146	5.51971	6.21807	3.53579	2.70811	4.25e-24	1.25e-22	Intron (uc001awa.1/114827, intron 3 of 15)	1	15573768	15724622	150855	1	114827	uc001awb.2	35674	ENSG00000142621	FHAD1	forkhead associated phosphopeptide binding domain 1
chr1	15610088	15610288	chr1:15283592-15283792	7.10773	7.37683	6.70023	0.60954	0.00599588	0.0100117	Intron (uc001awa.1/114827, intron 3 of 15)	1	15573768	15724622	150855	1	114827	uc001awb.2	36320	ENSG00000142621	FHAD1	forkhead associated phosphopeptide binding domain 1
chr1	15616983	15617183	chr1:15290487-15290687	5.18915	4.81395	5.53943	-0.699316	0.010855	0.0173818	Intron (uc001awa.1/114827, intron 4 of 15)	1	15573768	15724622	150855	1	114827	uc001awb.2	43215	ENSG00000142621	FHAD1	forkhead associated phosphopeptide binding domain 1
chr1	15622299	15622499	chr1:15295803-15296003	5.56931	6.40492	1.47315	4.91058	6.8e-27	2.73e-25	Intron (uc001awa.1/114827, intron 4 of 15)	1	15668232	15711054	42823	1	114827	uc001awd.1	-45733	ENSG00000142621	FHAD1	forkhead associated phosphopeptide binding domain 1
chr1	15626688	15626888	chr1:15300192-15300392	5.01881	5.62594	3.59266	1.89696	1.02e-08	4.24e-08	Intron (uc001awa.1/114827, intron 5 of 15)	1	15668232	15711054	42823	1	114827	uc001awd.1	-41344	ENSG00000142621	FHAD1	forkhead associated phosphopeptide binding domain 1
chr1	15664237	15664437	chr1:15337741-15337941	6.68176	5.78445	7.31936	-1.53893	2.04e-16	2.44e-15	Intron (uc001awa.1/114827, intron 12 of 15)	1	15668232	15711054	42823	1	114827	uc001awd.1	-3795	ENSG00000142621	FHAD1	forkhead associated phosphopeptide binding domain 1
chr1	15666856	15667056	chr1:15340360-15340560	3.81287	4.12448	3.32016	0.731679	0.0140755	0.022117	Promoter (1-2kb)	1	15668232	15711054	42823	1	114827	uc001awd.1	-1176	ENSG00000142621	FHAD1	forkhead associated phosphopeptide binding domain 1
chr1	15710957	15711157	chr1:15384461-15384661	3.9221	4.47892	2.72044	1.76224	7.35e-06	1.91e-05	3' UTR	1	15707197	15726778	19582	1	114827	uc001awg.3	3760	ENSG00000142621	FHAD1	forkhead associated phosphopeptide binding domain 1
chr1	15713029	15713229	chr1:15386533-15386733	3.23676	3.76128	2.1593	1.34345	0.000468	0.000925	Intron (uc001awb.2/114827, intron 30 of 30)	1	15707197	15726778	19582	1	114827	uc001awg.3	5832	ENSG00000142621	FHAD1	forkhead associated phosphopeptide binding domain 1
chr1	15720777	15720977	chr1:15394281-15394481	4.48333	5.20055	2.34524	2.73489	5.59e-14	4.92e-13	Intron (uc001awb.2/114827, intron 30 of 30)	1	15707197	15726778	19582	1	114827	uc001awg.3	13580	ENSG00000142621	FHAD1	forkhead associated phosphopeptide binding domain 1
chr1	15733753	15733953	chr1:15407257-15407457	6.46965	6.11439	6.80527	-0.703335	0.000436	0.000865	Promoter (2-3kb)	1	15736391	15756839	20449	1	79180	uc001awh.2	-2438	ENSG00000142634	EFHD2	EF-hand domain family member D2
chr1	15742547	15742747	chr1:15416051-15416251	6.47474	5.48672	7.1483	-1.64335	5.15e-12	3.48e-11	Intron (uc001awh.2/79180, intron 1 of 3)	1	15736391	15756839	20449	1	79180	uc001awh.2	6156	ENSG00000142634	EFHD2	EF-hand domain family member D2
chr1	15744090	15744290	chr1:15417594-15417794	5.27081	4.66513	5.76795	-1.1464	2.24e-05	5.41e-05	Intron (uc001awh.2/79180, intron 1 of 3)	1	15736391	15756839	20449	1	79180	uc001awh.2	7699	ENSG00000142634	EFHD2	EF-hand domain family member D2
chr1	15749803	15750003	chr1:15423307-15423507	4.26096	4.95507	2.30935	2.50491	1.61e-11	1.02e-10	Intron (uc001awh.2/79180, intron 1 of 3)	1	15736391	15756839	20449	1	79180	uc001awh.2	13412	ENSG00000142634	EFHD2	EF-hand domain family member D2
chr1	15756301	15756501	chr1:15429805-15430005	4.50278	3.33325	5.23962	-1.91131	7.77e-11	4.45e-10	3' UTR	1	15764938	15773153	8216	1	11330	uc001awi.1	-8437	ENSG00000162438	CTRC	chymotrypsin C
chr1	15759480	15759680	chr1:15432984-15433184	5.26886	5.87937	3.82602	2.00144	1.73e-07	5.89e-07	Distal Intergenic	1	15764938	15773153	8216	1	11330	uc001awi.1	-5258	ENSG00000162438	CTRC	chymotrypsin C
chr1	15786492	15786692	chr1:15459997-15460197	5.09102	4.64676	5.48941	-0.773136	0.00395674	0.00680434	Intron (uc001awk.3/63036, intron 2 of 7)	1	15783223	15798586	15364	1	63036	uc001awk.3	3269	ENSG00000142615	CELA2A	chymotrypsin like elastase 2A
chr1	15786905	15787105	chr1:15460410-15460610	4.13985	2.95258	4.88233	-1.89372	2.18e-07	7.3e-07	Intron (uc001awk.3/63036, intron 2 of 7)	1	15783223	15798586	15364	1	63036	uc001awk.3	3682	ENSG00000142615	CELA2A	chymotrypsin like elastase 2A
chr1	15790017	15790217	chr1:15463522-15463722	4.95324	5.44689	3.98293	1.51507	9.62e-09	4e-08	Exon (uc001awk.3/63036, exon 5 of 8)	1	15783223	15798586	15364	1	63036	uc001awk.3	6794	ENSG00000142615	CELA2A	chymotrypsin like elastase 2A
chr1	15790814	15791014	chr1:15464319-15464519	3.83866	2.5849	4.60145	-2.12558	9.45e-08	3.36e-07	Intron (uc001awk.3/63036, intron 5 of 7)	1	15783223	15798586	15364	1	63036	uc001awk.3	7591	ENSG00000142615	CELA2A	chymotrypsin like elastase 2A
chr1	15841628	15841828	chr1:15515133-15515333	3.71872	2.65989	4.41825	-1.70351	1.91e-06	5.46e-06	Intron (uc001awm.2/842, intron 2 of 7)	1	15817324	15850940	33617	2	842	uc001awm.2	9112	ENSG00000132906	CASP9	caspase 9
chr1	15851055	15851255	chr1:15524560-15524760	7.25956	6.4001	7.88119	-1.44517	1.23e-06	3.62e-06	Promoter (<=1kb)	1	15817896	15851285	33390	2	842	uc010obm.3	30	ENSG00000132906	CASP9	caspase 9
chr1	15884213	15884413	chr1:15557718-15557918	3.117	1.91674	3.86353	-2.00709	1.87e-06	5.36e-06	Promoter (1-2kb)	1	15886021	15918874	32854	1	23341	uc001awu.3	-1608	ENSG00000116138	DNAJC16	DnaJ heat shock protein family (Hsp40) member C16
chr1	15900053	15900253	chr1:15573558-15573758	4.80337	1.92331	5.82981	-3.78082	4.61e-24	1.35e-22	3' UTR	1	15898194	15911605	13412	2	79814	uc001awv.2	11352	ENSG00000116771	AGMAT	agmatinase
chr1	15905825	15906025	chr1:15579330-15579530	3.80089	2.6715	4.52463	-1.6723	1.24e-05	3.11e-05	Intron (uc001awu.3/23341, intron 13 of 13)	1	15898194	15911605	13412	2	79814	uc001awv.2	5580	ENSG00000116771	AGMAT	agmatinase
chr1	15911133	15911333	chr1:15584638-15584838	5.99536	6.2483	5.61838	0.551966	0.00538678	0.00906492	Promoter (<=1kb)	1	15898194	15911605	13412	2	79814	uc001awv.2	272	ENSG00000116771	AGMAT	agmatinase
chr1	16006684	16006884	chr1:15680189-15680389	4.87365	3.82756	5.56863	-1.71708	7.27e-09	3.08e-08	Distal Intergenic	1	16010827	16061264	50438	1	23207	uc010obo.2	-3943	ENSG00000116786	PLEKHM2	pleckstrin homology and RUN domain containing M2
chr1	16007353	16007553	chr1:15680858-15681058	5.01733	2.6593	5.99255	-3.19808	1.37e-19	2.41e-18	Distal Intergenic	1	16010827	16061264	50438	1	23207	uc010obo.2	-3274	ENSG00000116786	PLEKHM2	pleckstrin homology and RUN domain containing M2
chr1	16010794	16010994	chr1:15684299-15684499	6.38188	6.05423	6.69664	-0.611969	0.00597093	0.00997308	Promoter (<=1kb)	1	16010827	16061264	50438	1	23207	uc010obo.2	0	ENSG00000116786	PLEKHM2	pleckstrin homology and RUN domain containing M2
chr1	16018015	16018215	chr1:15691520-15691720	4.00884	1.92239	4.94803	-2.8838	2.95e-14	2.69e-13	Intron (uc010obo.2/23207, intron 1 of 19)	1	16010827	16061264	50438	1	23207	uc010obo.2	7188	ENSG00000116786	PLEKHM2	pleckstrin homology and RUN domain containing M2
chr1	16019990	16020190	chr1:15693495-15693695	4.69713	2.48484	5.65397	-3.11104	1.44e-15	1.56e-14	Intron (uc010obo.2/23207, intron 1 of 19)	1	16010827	16061264	50438	1	23207	uc010obo.2	9163	ENSG00000116786	PLEKHM2	pleckstrin homology and RUN domain containing M2
chr1	16023079	16023279	chr1:15696584-15696784	4.58891	2.46155	5.53403	-2.91469	3.46e-19	5.81e-18	Intron (uc010obo.2/23207, intron 1 of 19)	1	16010827	16061264	50438	1	23207	uc010obo.2	12252	ENSG00000116786	PLEKHM2	pleckstrin homology and RUN domain containing M2
chr1	16030181	16030381	chr1:15703686-15703886	7.75405	7.51336	7.99819	-0.441706	0.0129029	0.0204042	Intron (uc010obo.2/23207, intron 1 of 19)	1	16010827	16061264	50438	1	23207	uc010obo.2	19354	ENSG00000116786	PLEKHM2	pleckstrin homology and RUN domain containing M2
chr1	16050504	16050704	chr1:15724009-15724209	3.3884	1.94669	4.20254	-2.08626	6.16e-07	1.91e-06	Intron (uc010obo.2/23207, intron 7 of 19)	1	16062809	16067884	5076	1	284723	uc001axb.1	-12105	ENSG00000162461	SLC25A34	solute carrier family 25 member 34
chr1	16062581	16062781	chr1:15736086-15736286	4.69228	3.73959	5.3522	-1.62907	1.19e-09	5.7e-09	Promoter (<=1kb)	1	16062809	16067884	5076	1	284723	uc001axb.1	-28	ENSG00000162461	SLC25A34	solute carrier family 25 member 34
chr1	16073905	16074105	chr1:15747410-15747610	4.02021	3.39442	4.52845	-1.0674	0.000405	0.000808	Exon (uc001axc.4/388595, exon 6 of 6)	1	16068987	16074292	5306	1	388595	uc001axc.4	4918	ENSG00000162460	TMEM82	transmembrane protein 82
chr1	16082952	16083152	chr1:15756457-15756657	5.1081	4.65937	5.50949	-0.828102	0.00166592	0.0030313	Promoter (<=1kb)	1	16083154	16113084	29931	1	54751	uc001axd.1	-2	ENSG00000162458	FBLIM1	filamin binding LIM protein 1
chr1	16084707	16084907	chr1:15758212-15758412	4.69476	5.12392	3.91946	1.06944	0.000349	0.000703	Promoter (<=1kb)	1	16085255	16113084	27830	1	54751	uc001axe.1	-348	ENSG00000162458	FBLIM1	filamin binding LIM protein 1
chr1	16090893	16091093	chr1:15764398-15764598	3.48004	2.73341	4.05032	-1.20651	0.00039	0.00078	Promoter (<=1kb)	1	16090991	16101715	10725	1	54751	uc001axg.1	0	ENSG00000162458	FBLIM1	filamin binding LIM protein 1
chr1	16092365	16092565	chr1:15765870-15766070	5.29696	3.58123	6.17248	-2.53035	3.08e-15	3.19e-14	Promoter (<=1kb)	1	16091459	16113084	21626	1	54751	uc001axi.1	906	ENSG00000162458	FBLIM1	filamin binding LIM protein 1
chr1	16107529	16107729	chr1:15781034-15781234	2.95211	1.05693	3.86084	-2.64654	1.85e-06	5.32e-06	Intron (uc001axd.1/54751, intron 9 of 9)	1	16091459	16113084	21626	1	54751	uc001axi.1	16070	ENSG00000162458	FBLIM1	filamin binding LIM protein 1
chr1	16113214	16113414	chr1:15786719-15786919	6.7488	5.69394	7.44692	-1.75222	6.44e-15	6.41e-14	Distal Intergenic	1	16133657	16134194	538	2	440567	uc009vol.1	20780	ENSG00000233954	UQCRHL	ubiquinol-cytochrome c reductase hinge protein like
chr1	16119746	16119946	chr1:15793251-15793451	6.03071	4.70192	6.81502	-2.06445	2.13e-13	1.74e-12	Distal Intergenic	1	16133657	16134194	538	2	440567	uc009vol.1	14248	ENSG00000233954	UQCRHL	ubiquinol-cytochrome c reductase hinge protein like
chr1	16121654	16121854	chr1:15795159-15795359	4.846	5.31316	3.96004	1.26464	4.39e-05	0.000101	Distal Intergenic	1	16133657	16134194	538	2	440567	uc009vol.1	12340	ENSG00000233954	UQCRHL	ubiquinol-cytochrome c reductase hinge protein like
chr1	16123506	16123706	chr1:15797011-15797211	5.48959	3.60549	6.39641	-2.71412	6.29e-24	1.82e-22	Distal Intergenic	1	16133657	16134194	538	2	440567	uc009vol.1	10488	ENSG00000233954	UQCRHL	ubiquinol-cytochrome c reductase hinge protein like
chr1	16125583	16125783	chr1:15799088-15799288	7.06269	5.85458	7.81167	-1.92963	9.84e-21	1.97e-19	Distal Intergenic	1	16133657	16134194	538	2	440567	uc009vol.1	8411	ENSG00000233954	UQCRHL	ubiquinol-cytochrome c reductase hinge protein like
chr1	16126057	16126257	chr1:15799562-15799762	6.44076	4.65899	7.32907	-2.66811	4.51e-30	2.51e-28	Distal Intergenic	1	16133657	16134194	538	2	440567	uc009vol.1	7937	ENSG00000233954	UQCRHL	ubiquinol-cytochrome c reductase hinge protein like
chr1	16127690	16127890	chr1:15801195-15801395	4.55291	3.42932	5.27473	-1.8089	4.48e-10	2.29e-09	Distal Intergenic	1	16133657	16134194	538	2	440567	uc009vol.1	6304	ENSG00000233954	UQCRHL	ubiquinol-cytochrome c reductase hinge protein like
chr1	16129992	16130192	chr1:15803497-15803697	3.9768	4.37142	3.29292	1.161	0.000406	0.000811	Distal Intergenic	1	16133657	16134194	538	2	440567	uc009vol.1	4002	ENSG00000233954	UQCRHL	ubiquinol-cytochrome c reductase hinge protein like
chr1	16152259	16152459	chr1:15825764-15825964	3.94255	1.43645	4.93443	-3.47894	1.68e-12	1.22e-11	Distal Intergenic	1	16133657	16134194	538	2	440567	uc009vol.1	-18065	ENSG00000233954	UQCRHL	ubiquinol-cytochrome c reductase hinge protein like
chr1	16157297	16157497	chr1:15830802-15831002	6.09309	5.15292	6.74808	-1.62894	3.55e-11	2.13e-10	Distal Intergenic	1	16174359	16266950	92592	1	23013	uc001axk.1	-16862	ENSG00000065526	SPEN	spen family transcriptional repressor
chr1	16163447	16163647	chr1:15836952-15837152	4.6482	3.73155	5.29373	-1.56385	1.6e-07	5.47e-07	Intron (uc001axj.2/729614, intron 1 of 1)	1	16174359	16266950	92592	1	23013	uc001axk.1	-10712	ENSG00000065526	SPEN	spen family transcriptional repressor
chr1	16163962	16164162	chr1:15837467-15837667	4.92068	5.23266	4.42718	0.777551	0.00362718	0.00627421	Intron (uc001axj.2/729614, intron 1 of 1)	1	16174359	16266950	92592	1	23013	uc001axk.1	-10197	ENSG00000065526	SPEN	spen family transcriptional repressor
chr1	16176586	16176786	chr1:15850091-15850291	5.98905	6.54518	4.79019	1.67994	1.76e-14	1.66e-13	Promoter (1-2kb)	1	16160710	16174642	13933	2	729614	uc001axj.2	-1944	ENSG00000179743	FLJ37453	uncharacterized LOC729614
chr1	16192370	16192570	chr1:15865875-15866075	4.10338	3.71267	4.4648	-0.829777	0.00867999	0.0141157	Intron (uc001axk.1/23013, intron 1 of 14)	1	16200610	16266950	66341	1	23013	uc010obp.1	-8040	ENSG00000065526	SPEN	spen family transcriptional repressor
chr1	16219778	16219978	chr1:15893283-15893483	4.94023	3.50489	5.75276	-2.21586	1.16e-10	6.48e-10	Intron (uc001axk.1/23013, intron 3 of 14)	1	16200610	16266950	66341	1	23013	uc010obp.1	19168	ENSG00000065526	SPEN	spen family transcriptional repressor
chr1	16227539	16227739	chr1:15901044-15901244	6.31093	6.08655	6.54095	-0.425068	0.0146102	0.0228924	Intron (uc001axk.1/23013, intron 3 of 14)	1	16200610	16266950	66341	1	23013	uc010obp.1	26929	ENSG00000065526	SPEN	spen family transcriptional repressor
chr1	16237728	16237928	chr1:15911233-15911433	2.56512	1.25597	3.34394	-2.02442	8.07e-05	0.000179	Exon (uc001axk.1/23013, exon 5 of 15)	1	16200610	16266950	66341	1	23013	uc010obp.1	37118	ENSG00000065526	SPEN	spen family transcriptional repressor
chr1	16242992	16243192	chr1:15916497-15916697	4.15036	3.23061	4.79715	-1.45696	9.59e-07	2.89e-06	Intron (uc001axk.1/23013, intron 6 of 14)	1	16200610	16266950	66341	1	23013	uc010obp.1	42382	ENSG00000065526	SPEN	spen family transcriptional repressor
chr1	16264233	16264433	chr1:15937738-15937938	4.74927	3.02804	5.62588	-2.49314	3.16e-15	3.27e-14	Exon (uc001axk.1/23013, exon 13 of 15)	1	16268364	16302627	34264	2	7709	uc001axl.4	38194	ENSG00000116809	ZBTB17	zinc finger and BTB domain containing 17
chr1	16265984	16266184	chr1:15939489-15939689	5.08211	3.7613	5.8642	-2.08778	8.22e-16	9.15e-15	3' UTR	1	16268364	16302627	34264	2	7709	uc001axl.4	36443	ENSG00000116809	ZBTB17	zinc finger and BTB domain containing 17
chr1	16277500	16277700	chr1:15951005-15951205	5.61805	5.99079	4.98817	0.948572	3.19e-05	7.52e-05	Intron (uc001axl.4/7709, intron 2 of 15)	1	16268364	16302627	34264	2	7709	uc001axl.4	24927	ENSG00000116809	ZBTB17	zinc finger and BTB domain containing 17
chr1	16279322	16279522	chr1:15952827-15953027	5.94716	4.69485	6.70952	-1.97577	7.61e-14	6.57e-13	Intron (uc001axl.4/7709, intron 2 of 15)	1	16268364	16302627	34264	2	7709	uc001axl.4	23105	ENSG00000116809	ZBTB17	zinc finger and BTB domain containing 17
chr1	16292638	16292838	chr1:15966143-15966343	5.526	4.91112	6.02825	-1.08853	0.000444	0.000881	Intron (uc001axl.4/7709, intron 2 of 15)	1	16268364	16302627	34264	2	7709	uc001axl.4	9789	ENSG00000116809	ZBTB17	zinc finger and BTB domain containing 17
chr1	16321099	16321299	chr1:15994604-15994804	5.26862	4.90016	5.61398	-0.672586	0.00986766	0.0159046	Distal Intergenic	1	16330731	16333184	2454	1	149563	uc001axn.3	-9432	ENSG00000183888	SRARP	steroid receptor associated and regulated protein
chr1	16339776	16339976	chr1:16013281-16013481	6.86973	7.21229	6.30992	0.871477	8.96e-05	0.000197	Downstream (<1kb)	1	16340523	16345285	4763	2	27129	uc001axo.2	5309	ENSG00000173641	HSPB7	heat shock protein family B (small) member 7
chr1	16342607	16342807	chr1:16016112-16016312	6.18056	4.20913	7.10199	-2.84278	2.76e-23	7.43e-22	Promoter (2-3kb)	1	16340523	16345285	4763	2	27129	uc001axo.2	2478	ENSG00000173641	HSPB7	heat shock protein family B (small) member 7
chr1	16345709	16345909	chr1:16019214-16019414	4.76201	2.89665	5.66555	-2.65122	2.26e-16	2.69e-15	Promoter (<=1kb)	1	16340523	16346089	5567	2	27129	uc001axs.2	180	ENSG00000173641	HSPB7	heat shock protein family B (small) member 7
chr1	16346228	16346428	chr1:16019733-16019933	6.2907	5.93428	6.62718	-0.664599	0.00264787	0.00467476	Promoter (<=1kb)	1	16340523	16346089	5567	2	27129	uc001axs.2	-139	ENSG00000173641	HSPB7	heat shock protein family B (small) member 7
chr1	16353280	16353480	chr1:16026785-16026985	4.75365	5.10446	4.17518	0.819794	0.00149584	0.00274061	Promoter (1-2kb)	1	16355007	16357169	2163	1	1187	uc010obx.1	-1527	ENSG00000186510	CLCNKA	chloride voltage-gated channel Ka
chr1	16359383	16359583	chr1:16032888-16033088	6.68567	6.41569	6.95447	-0.478909	0.0287916	0.0428754	Intron (uc001axt.3/1187, intron 22 of 23)	1	16355621	16380267	24647	1	1188	uc021ogl.1	3762	ENSG00000184908	CLCNKB	chloride voltage-gated channel Kb
chr1	16373459	16373659	chr1:16046964-16047164	4.76956	5.02623	4.38561	0.537702	0.0183042	0.0281998	Promoter (1-2kb)	1	16375257	16383821	8565	1	1188	uc001axy.5	-1598	ENSG00000184908	CLCNKB	chloride voltage-gated channel Kb
chr1	16375123	16375323	chr1:16048628-16048828	6.09117	6.44158	5.5136	0.864358	0.000383	0.000767	Promoter (<=1kb)	1	16375257	16383821	8565	1	1188	uc001axy.5	0	ENSG00000184908	CLCNKB	chloride voltage-gated channel Kb
chr1	16393690	16393890	chr1:16067195-16067395	4.53549	4.00341	4.9898	-0.949291	0.00653016	0.0108381	Intron (uc001axz.4/348487, intron 1 of 6)	1	16384264	16400127	15864	2	348487	uc001axz.4	6237	ENSG00000185519	FAM131C	family with sequence similarity 131 member C
chr1	16394926	16395126	chr1:16068431-16068631	6.32819	5.13484	7.07257	-1.92119	3.98e-19	6.63e-18	Intron (uc001axz.4/348487, intron 1 of 6)	1	16384264	16400127	15864	2	348487	uc001axz.4	5001	ENSG00000185519	FAM131C	family with sequence similarity 131 member C
chr1	16402549	16402749	chr1:16076054-16076254	5.98169	4.76268	6.73402	-1.96203	1.64e-13	1.36e-12	Promoter (2-3kb)	1	16384264	16400127	15864	2	348487	uc001axz.4	-2422	ENSG00000185519	FAM131C	family with sequence similarity 131 member C
chr1	16408891	16409091	chr1:16082396-16082596	4.11016	3.56886	4.57003	-1.03565	0.000346	0.000698	Distal Intergenic	1	16384264	16400127	15864	2	348487	uc001axz.4	-8764	ENSG00000185519	FAM131C	family with sequence similarity 131 member C
chr1	16419251	16419451	chr1:16092756-16092956	2.90158	3.32563	2.14031	1.03035	0.0132258	0.0208769	Distal Intergenic	1	16384264	16400127	15864	2	348487	uc001axz.4	-19124	ENSG00000185519	FAM131C	family with sequence similarity 131 member C
chr1	16441329	16441529	chr1:16114834-16115034	4.24146	4.99529	1.73907	3.4596	2.35e-12	1.67e-11	Distal Intergenic	1	16450832	16482582	31751	2	1969	uc001aya.2	41053	ENSG00000142627	EPHA2	EPH receptor A2
chr1	16445197	16445397	chr1:16118702-16118902	4.23063	4.69719	3.34654	1.25758	0.000368	0.000738	Distal Intergenic	1	16450832	16482582	31751	2	1969	uc001aya.2	37185	ENSG00000142627	EPHA2	EPH receptor A2
chr1	16449416	16449616	chr1:16122921-16123121	6.68089	5.83083	7.29845	-1.43081	1.78e-06	5.13e-06	Downstream (1-2kb)	1	16450832	16482582	31751	2	1969	uc001aya.2	32966	ENSG00000142627	EPHA2	EPH receptor A2
chr1	16465390	16465590	chr1:16138895-16139095	5.69879	4.65637	6.39246	-1.68274	4.58e-11	2.71e-10	Intron (uc001aya.2/1969, intron 3 of 16)	1	16450832	16482582	31751	2	1969	uc001aya.2	16992	ENSG00000142627	EPHA2	EPH receptor A2
chr1	16472150	16472350	chr1:16145655-16145855	7.57482	7.30656	7.84219	-0.508903	0.00326553	0.00569025	Intron (uc001aya.2/1969, intron 3 of 16)	1	16450832	16482582	31751	2	1969	uc001aya.2	10232	ENSG00000142627	EPHA2	EPH receptor A2
chr1	16479345	16479545	chr1:16152850-16153050	5.70657	5.32044	6.06473	-0.71888	0.00972608	0.0156948	Intron (uc001aya.2/1969, intron 1 of 16)	1	16450832	16482582	31751	2	1969	uc001aya.2	3037	ENSG00000142627	EPHA2	EPH receptor A2
chr1	16483419	16483619	chr1:16156924-16157124	5.55308	4.2434	6.33205	-2.06432	2.41e-14	2.22e-13	Promoter (<=1kb)	1	16462084	16482582	20499	2	1969	uc010oca.2	-837	ENSG00000142627	EPHA2	EPH receptor A2
chr1	16488978	16489178	chr1:16162483-16162683	5.45086	6.12953	3.61024	2.41694	3.8e-18	5.63e-17	Distal Intergenic	1	16462084	16482582	20499	2	1969	uc010oca.2	-6396	ENSG00000142627	EPHA2	EPH receptor A2
chr1	16490807	16491007	chr1:16164312-16164512	7.52045	6.29618	8.27438	-1.95622	5.37e-24	1.57e-22	Distal Intergenic	1	16462084	16482582	20499	2	1969	uc010oca.2	-8225	ENSG00000142627	EPHA2	EPH receptor A2
chr1	16492024	16492224	chr1:16165529-16165729	4.03385	4.62609	2.6787	1.84141	6.07e-08	2.23e-07	Distal Intergenic	1	16462084	16482582	20499	2	1969	uc010oca.2	-9442	ENSG00000142627	EPHA2	EPH receptor A2
chr1	16494421	16494621	chr1:16167926-16168126	5.649	6.01975	5.0239	0.918538	9.24e-05	0.000203	Distal Intergenic	1	16462084	16482582	20499	2	1969	uc010oca.2	-11839	ENSG00000142627	EPHA2	EPH receptor A2
chr1	16500053	16500253	chr1:16173558-16173758	5.68659	6.20377	4.63552	1.46944	4.65e-07	1.47e-06	Distal Intergenic	1	16462084	16482582	20499	2	1969	uc010oca.2	-17471	ENSG00000142627	EPHA2	EPH receptor A2
chr1	16508431	16508631	chr1:16181936-16182136	8.1921	7.88448	8.49126	-0.58629	0.00130276	0.00240828	Distal Intergenic	1	16524599	16533705	9107	2	128272	uc009voo.2	25074	ENSG00000142632	ARHGEF19	Rho guanine nucleotide exchange factor 19
chr1	16509719	16509919	chr1:16183224-16183424	6.32939	3.91419	7.31126	-3.28618	1.05e-28	5.12e-27	Distal Intergenic	1	16524599	16533705	9107	2	128272	uc009voo.2	23786	ENSG00000142632	ARHGEF19	Rho guanine nucleotide exchange factor 19
chr1	16515602	16515802	chr1:16189107-16189307	6.95991	4.98382	7.88209	-2.85274	4.25e-29	2.15e-27	Distal Intergenic	1	16524599	16533705	9107	2	128272	uc009voo.2	17903	ENSG00000142632	ARHGEF19	Rho guanine nucleotide exchange factor 19
chr1	16518589	16518789	chr1:16192094-16192294	5.18869	5.66441	4.27622	1.32582	6.77e-08	2.47e-07	Distal Intergenic	1	16524599	16533705	9107	2	128272	uc009voo.2	14916	ENSG00000142632	ARHGEF19	Rho guanine nucleotide exchange factor 19
chr1	16521778	16521978	chr1:16195283-16195483	3.80232	2.79984	4.48132	-1.63325	5.66e-05	0.000128	Downstream (2-3kb)	1	16524599	16533705	9107	2	128272	uc009voo.2	11727	ENSG00000142632	ARHGEF19	Rho guanine nucleotide exchange factor 19
chr1	16534110	16534310	chr1:16207615-16207815	6.11923	5.8782	6.36366	-0.433892	0.0310554	0.045977	Promoter (<=1kb)	1	16524599	16533705	9107	2	128272	uc009voo.2	-405	ENSG00000142632	ARHGEF19	Rho guanine nucleotide exchange factor 19
chr1	16536698	16536898	chr1:16210203-16210403	7.60049	8.01097	6.8756	1.09441	4.55e-08	1.7e-07	Promoter (2-3kb)	1	16524599	16539104	14506	2	128272	uc001ayc.1	2206	ENSG00000142632	ARHGEF19	Rho guanine nucleotide exchange factor 19
chr1	16538822	16539022	chr1:16212327-16212527	5.29857	6.04538	2.87435	3.09006	1.08e-24	3.39e-23	Promoter (<=1kb)	1	16524599	16539104	14506	2	128272	uc001ayc.1	82	ENSG00000142632	ARHGEF19	Rho guanine nucleotide exchange factor 19
chr1	16542778	16542978	chr1:16216283-16216483	6.35675	6.70572	5.78247	0.874417	0.00164255	0.00299162	Distal Intergenic	1	16524599	16539104	14506	2	128272	uc001ayc.1	-3674	ENSG00000142632	ARHGEF19	Rho guanine nucleotide exchange factor 19
chr1	16554301	16554501	chr1:16227806-16228006	3.93779	4.45125	2.89991	1.53344	1.88e-06	5.38e-06	Distal Intergenic	1	16558182	16563659	5478	2	79363	uc001ayd.3	9158	ENSG00000132881	CPLANE2	ciliogenesis and planar polarity effector 2
chr1	16569907	16570107	chr1:16243412-16243612	4.48446	3.33938	5.21338	-1.96491	4.79e-12	3.26e-11	Distal Intergenic	1	16558182	16563659	5478	2	79363	uc001ayd.3	-6248	ENSG00000132881	CPLANE2	ciliogenesis and planar polarity effector 2
chr1	16577199	16577399	chr1:16250704-16250904	3.93666	3.48058	4.34291	-0.852332	0.0111187	0.017775	Exon (uc001ayf.3/54455, exon 11 of 11)	1	16558182	16563659	5478	2	79363	uc001ayd.3	-13540	ENSG00000132881	CPLANE2	ciliogenesis and planar polarity effector 2
chr1	16581171	16581371	chr1:16254676-16254876	3.51576	1.6973	4.41088	-2.51798	3.55e-08	1.35e-07	Intron (uc001ayf.3/54455, intron 7 of 10)	1	16558182	16563659	5478	2	79363	uc001ayd.3	-17512	ENSG00000132881	CPLANE2	ciliogenesis and planar polarity effector 2
chr1	16585211	16585411	chr1:16258716-16258916	4.37257	2.53434	5.27129	-2.64747	5.88e-10	2.96e-09	Intron (uc001ayf.3/54455, intron 5 of 10)	1	16558182	16563659	5478	2	79363	uc001ayd.3	-21552	ENSG00000132881	CPLANE2	ciliogenesis and planar polarity effector 2
chr1	16587415	16587615	chr1:16260920-16261120	3.16058	3.93914	0.339525	3.10778	7.32e-08	2.65e-07	Intron (uc001ayf.3/54455, intron 5 of 10)	1	16558182	16563659	5478	2	79363	uc001ayd.3	-23756	ENSG00000132881	CPLANE2	ciliogenesis and planar polarity effector 2
chr1	16612724	16612924	chr1:16286229-16286429	3.78751	0	4.87235	-4.49274	4.98e-14	4.4e-13	Intron (uc001ayf.3/54455, intron 5 of 10)	1	16618820	16641930	23111	2	54455	uc001ayh.3	29006	ENSG00000037637	FBXO42	F-box protein 42
chr1	16645221	16645421	chr1:16318726-16318926	3.82436	2.28259	4.66258	-2.41316	2.1e-09	9.69e-09	Promoter (2-3kb)	1	16576559	16643088	66530	2	54455	uc001ayf.3	-2133	ENSG00000037637	FBXO42	F-box protein 42
chr1	16699362	16699562	chr1:16372867-16373067	3.3711	3.84007	2.4796	1.32445	0.000945	0.0017852	Intron (uc010ocb.2/26099, intron 1 of 3)	1	16693525	16724643	31119	1	26099	uc031plh.1	5837	ENSG00000055070	SZRD1	SUZ RNA binding domain containing 1
chr1	16710518	16710718	chr1:16384023-16384223	4.66913	3.41967	5.43065	-1.90438	4.08e-10	2.1e-09	Intron (uc010ocb.2/26099, intron 1 of 3)	1	16693525	16724643	31119	1	26099	uc031plh.1	16993	ENSG00000055070	SZRD1	SUZ RNA binding domain containing 1
chr1	16713948	16714148	chr1:16387453-16387653	4.64757	5.16376	3.60002	1.51535	3.2e-08	1.23e-07	Intron (uc010ocb.2/26099, intron 1 of 3)	1	16693525	16724643	31119	1	26099	uc031plh.1	20423	ENSG00000055070	SZRD1	SUZ RNA binding domain containing 1
chr1	16719435	16719635	chr1:16392940-16393140	5.53637	3.12075	6.51829	-3.29208	7.79e-22	1.78e-20	Intron (uc010ocb.2/26099, intron 1 of 3)	1	16693525	16724643	31119	1	26099	uc031plh.1	25910	ENSG00000055070	SZRD1	SUZ RNA binding domain containing 1
chr1	16723198	16723398	chr1:16396703-16396903	5.04277	4.24592	5.63662	-1.37536	5.75e-07	1.8e-06	3' UTR	1	16693525	16724643	31119	1	26099	uc031plh.1	29673	ENSG00000055070	SZRD1	SUZ RNA binding domain containing 1
chr1	16859182	16859382	chr1:16532687-16532887	3.57792	3.98755	2.85527	1.18716	0.00101025	0.00189868	Distal Intergenic	1	16875409	16875482	74	1	100500876	uc021ogu.1	-16027	ENSG00000263811	MIR3675	microRNA 3675
chr1	16931615	16931815	chr1:16605120-16605320	2.94322	3.43511	1.97873	1.47672	0.00074	0.00142073	Intron (uc001ayw.4/55672, intron 2 of 28)	1	16931913	16939752	7840	2	55672	uc001azb.1	7937	ENSG00000219481	NBPF1	NBPF member 1
chr1	16932228	16932428	chr1:16605733-16605933	4.74161	3.69745	5.4359	-1.7796	2.57e-08	1e-07	Exon (uc001azb.1/55672, exon 3 of 3)	1	16931913	16939752	7840	2	55672	uc001azb.1	7324	ENSG00000219481	NBPF1	NBPF member 1
chr1	16939935	16940135	chr1:16613440-16613640	9.12784	9.4987	8.50247	0.972794	2.25e-05	5.43e-05	Promoter (<=1kb)	1	16888922	16940100	51179	2	55672	uc001ayw.4	0	ENSG00000219481	NBPF1	NBPF member 1
chr1	16947542	16947742	chr1:16621047-16621247	6.71077	7.03539	6.19042	0.790266	0.00208807	0.00374174	Intron (uc010ocf.2/84809, intron 2 of 3)	1	16944751	16952994	8244	2	84809	uc010ocf.2	5252	ENSG00000215908	CROCCP2	CROCC pseudogene 2
chr1	16949938	16950138	chr1:16623443-16623643	7.08793	6.24535	7.70224	-1.42429	2.29e-10	1.22e-09	Promoter (2-3kb)	1	16944751	16952994	8244	2	84809	uc010ocf.2	2856	ENSG00000215908	CROCCP2	CROCC pseudogene 2
chr1	16951502	16951702	chr1:16625007-16625207	4.48685	4.91717	3.7083	1.08523	0.00153896	0.00281439	Promoter (1-2kb)	1	16944751	16952994	8244	2	84809	uc010ocf.2	1292	ENSG00000215908	CROCCP2	CROCC pseudogene 2
chr1	16957442	16957642	chr1:16630947-16631147	3.337	3.92909	1.98254	1.93111	7.93e-05	0.000176	Promoter (<=1kb)	1	16944751	16957604	12854	2	84809	uc001aze.3	0	ENSG00000215908	CROCCP2	CROCC pseudogene 2
chr1	16978254	16978454	chr1:16651759-16651959	6.2448	6.97775	3.96239	2.95122	2.89e-17	3.85e-16	Distal Intergenic	1	16973908	16976915	3008	1	11209	uc009vox.3	4346	NA	MST1P2	macrophage stimulating 1 pseudogene 2
chr1	17027803	17028003	chr1:16701308-16701508	4.85002	5.49036	3.24867	2.10164	0.000205	0.000427	Intron (uc001azn.1/284729, intron 6 of 10)	1	17017713	17046652	28940	2	284729	uc001azn.1	18649	NA	ESPNP	espin pseudogene
chr1	17044113	17044313	chr1:16717618-16717818	3.53657	3.98672	2.70158	1.25128	0.0015466	0.00282757	Promoter (2-3kb)	1	17017713	17046652	28940	2	284729	uc001azn.1	2339	NA	ESPNP	espin pseudogene
chr1	17081983	17082183	chr1:16755488-16755688	5.56962	6.34533	2.78923	3.49846	3.96e-25	1.3e-23	3' UTR	1	17081129	17086552	5424	2	11223	uc001azp.5	4369	ENSG00000186715	MST1L	macrophage stimulating 1 like
chr1	17085770	17085970	chr1:16759275-16759475	2.96265	3.72714	0.33203	2.87656	1.17e-06	3.46e-06	Promoter (<=1kb)	1	17081129	17086552	5424	2	11223	uc001azp.5	582	ENSG00000186715	MST1L	macrophage stimulating 1 like
chr1	17090779	17090979	chr1:16764284-16764484	6.05335	4.43486	6.9087	-2.32264	1.06e-06	3.17e-06	Promoter (<=1kb)	1	17081129	17090975	9847	2	11223	uc010ock.3	0	ENSG00000186715	MST1L	macrophage stimulating 1 like
chr1	17091828	17092028	chr1:16765333-16765533	4.09564	2.7239	4.89165	-2.11133	2.1e-06	5.97e-06	Promoter (<=1kb)	1	17081129	17090975	9847	2	11223	uc010ock.3	-853	ENSG00000186715	MST1L	macrophage stimulating 1 like
chr1	17096924	17097124	chr1:16770429-16770629	6.50711	7.32469	2.95181	4.24445	1.22e-34	1.13e-32	Intron (uc009voy.1/9696, intron 1 of 8)	1	17081129	17090975	9847	2	11223	uc010ock.3	-5949	ENSG00000186715	MST1L	macrophage stimulating 1 like
chr1	17099243	17099443	chr1:16772748-16772948	7.39277	7.87308	6.46578	1.37363	4.26e-07	1.36e-06	Intron (uc009voy.1/9696, intron 1 of 8)	1	17081129	17090975	9847	2	11223	uc010ock.3	-8268	ENSG00000186715	MST1L	macrophage stimulating 1 like
chr1	17215968	17216168	chr1:16889473-16889673	6.35801	6.65075	5.90407	0.652908	0.0217504	0.0330705	Exon (uc001azs.1/uc001azs.1, exon 1 of 2)	1	17185444	17185516	73	2	100500876	uc021ohc.1	-30452	ENSG00000263811	MIR3675	microRNA 3675
chr1	17229646	17229846	chr1:16903151-16903351	5.31437	4.60343	5.86714	-1.1866	9.84e-06	2.51e-05	Intron (uc009voy.1/9696, intron 1 of 8)	1	17248445	17299474	51030	1	9696	uc001azt.2	-18599	ENSG00000058453	CROCC	ciliary rootlet coiled-coil, rootletin
chr1	17230532	17230732	chr1:16904037-16904237	5.70846	5.96939	5.3165	0.506864	0.0258108	0.0387523	Intron (uc009voy.1/9696, intron 1 of 8)	1	17248445	17299474	51030	1	9696	uc001azt.2	-17713	ENSG00000058453	CROCC	ciliary rootlet coiled-coil, rootletin
chr1	17231289	17231489	chr1:16904794-16904994	8.45702	8.71077	8.07853	0.582132	0.00422687	0.00723446	Intron (uc009voy.1/9696, intron 1 of 8)	1	17248445	17299474	51030	1	9696	uc001azt.2	-16956	ENSG00000058453	CROCC	ciliary rootlet coiled-coil, rootletin
chr1	17248270	17248470	chr1:16921775-16921975	4.81006	5.19872	4.14116	0.988257	0.000641	0.00124241	Promoter (<=1kb)	1	17248445	17299474	51030	1	9696	uc001azt.2	0	ENSG00000058453	CROCC	ciliary rootlet coiled-coil, rootletin
chr1	17252121	17252321	chr1:16925626-16925826	4.39615	3.84452	4.86217	-0.990389	0.00209856	0.00375959	Promoter (2-3kb)	1	17249158	17280852	31695	1	9696	uc009voz.1	2963	ENSG00000058453	CROCC	ciliary rootlet coiled-coil, rootletin
chr1	17253183	17253383	chr1:16926688-16926888	5.86996	6.72748	0.586988	5.5724	1.37e-26	5.29e-25	Intron (uc009voy.1/9696, intron 1 of 8)	1	17249158	17280852	31695	1	9696	uc009voz.1	4025	ENSG00000058453	CROCC	ciliary rootlet coiled-coil, rootletin
chr1	17265467	17265667	chr1:16938972-16939172	3.78859	4.35002	2.56806	1.60446	0.000115	0.000249	Promoter (<=1kb)	1	17266389	17299474	33086	1	9696	uc001azu.2	-722	ENSG00000058453	CROCC	ciliary rootlet coiled-coil, rootletin
chr1	17275653	17275853	chr1:16949158-16949358	5.44645	5.1595	5.72912	-0.532237	0.0118482	0.0188576	Intron (uc001azt.2/9696, intron 19 of 36)	1	17266389	17299474	33086	1	9696	uc001azu.2	9264	ENSG00000058453	CROCC	ciliary rootlet coiled-coil, rootletin
chr1	17290036	17290236	chr1:16963541-16963741	5.25755	4.76957	5.68448	-0.858043	0.000293	0.000597	Intron (uc001azt.2/9696, intron 27 of 36)	1	17294698	17299474	4777	1	9696	uc001azv.2	-4462	ENSG00000058453	CROCC	ciliary rootlet coiled-coil, rootletin
chr1	17293832	17294032	chr1:16967337-16967537	4.15212	4.59174	3.34749	1.30747	0.000108	0.000234	Promoter (<=1kb)	1	17294698	17299474	4777	1	9696	uc001azv.2	-666	ENSG00000058453	CROCC	ciliary rootlet coiled-coil, rootletin
chr1	17307052	17307252	chr1:16980557-16980757	6.13519	6.61891	5.19729	1.36317	2.49e-09	1.14e-08	Promoter (<=1kb)	1	17300999	17307173	6175	2	4237	uc001azw.3	0	ENSG00000117122	MFAP2	microfibril associated protein 2
chr1	17311313	17311513	chr1:16984818-16985018	7.34953	6.71759	7.86113	-1.15087	2.48e-12	1.76e-11	Downstream (<1kb)	1	17300999	17308081	7083	2	4237	uc010ocl.2	-3232	ENSG00000117122	MFAP2	microfibril associated protein 2
chr1	17330408	17330608	chr1:17003913-17004113	4.70752	2.67516	5.63857	-2.89105	5.11e-16	5.84e-15	Intron (uc001baa.2/23400, intron 6 of 28)	1	17321982	17327342	5361	2	23400	uc001bad.1	-3066	ENSG00000159363	ATP13A2	ATPase cation transporting 13A2
chr1	17336259	17336459	chr1:17009764-17009964	4.80298	2.76442	5.73497	-2.92166	6.29e-15	6.27e-14	Promoter (1-2kb)	1	17312453	17338423	25971	2	23400	uc001baa.2	1964	ENSG00000159363	ATP13A2	ATPase cation transporting 13A2
chr1	17337226	17337426	chr1:17010731-17010931	5.29344	4.93809	5.62913	-0.675821	0.00425227	0.00727532	Promoter (<=1kb)	1	17312453	17338423	25971	2	23400	uc001baa.2	997	ENSG00000159363	ATP13A2	ATPase cation transporting 13A2
chr1	17338392	17338592	chr1:17011897-17012097	8.44284	8.64651	8.15312	0.423714	0.0247335	0.0372478	Promoter (<=1kb)	1	17312453	17338423	25971	2	23400	uc001baa.2	0	ENSG00000159363	ATP13A2	ATPase cation transporting 13A2
chr1	17353971	17354171	chr1:17027476-17027676	5.87094	2.18327	6.94604	-4.52231	9.04e-33	6.74e-31	Intron (uc001bae.3/6390, intron 5 of 7)	1	17312453	17338423	25971	2	23400	uc001bac.2	-15548	ENSG00000159363	ATP13A2	ATPase cation transporting 13A2
chr1	17355378	17355578	chr1:17028883-17029083	4.02544	0.802385	5.0761	-4.07516	2.38e-15	2.5e-14	Intron (uc001bae.3/6390, intron 3 of 7)	1	17312453	17338423	25971	2	23400	uc001bac.2	-16955	ENSG00000159363	ATP13A2	ATPase cation transporting 13A2
chr1	17371711	17371911	chr1:17045216-17045416	4.4578	1.44381	5.49444	-3.72282	3.72e-17	4.88e-16	Intron (uc001bae.3/6390, intron 1 of 7)	1	17345225	17380665	35441	2	6390	uc001bae.3	8754	ENSG00000117118	SDHB	succinate dehydrogenase complex iron sulfur subunit B
chr1	17372215	17372415	chr1:17045720-17045920	4.19792	3.44564	4.77091	-1.29671	7.56e-05	0.000168	Intron (uc001bae.3/6390, intron 1 of 7)	1	17345225	17380665	35441	2	6390	uc001bae.3	8250	ENSG00000117118	SDHB	succinate dehydrogenase complex iron sulfur subunit B
chr1	17386214	17386414	chr1:17059719-17059919	5.31341	5.57767	4.91515	0.566317	0.0124646	0.019762	Distal Intergenic	1	17345225	17380665	35441	2	6390	uc001bae.3	-5549	ENSG00000117118	SDHB	succinate dehydrogenase complex iron sulfur subunit B
chr1	17390108	17390308	chr1:17063613-17063813	3.92608	3.1369	4.51641	-1.35499	0.000159	0.000336	Downstream (2-3kb)	1	17345225	17380665	35441	2	6390	uc001bae.3	-9443	ENSG00000117118	SDHB	succinate dehydrogenase complex iron sulfur subunit B
chr1	17416113	17416313	chr1:17089618-17089818	5.50703	6.14346	3.92766	2.26984	2.29e-17	3.08e-16	Intron (uc001baf.3/11240, intron 6 of 15)	1	17393256	17445948	52693	2	11240	uc001baf.3	29635	ENSG00000117115	PADI2	peptidyl arginine deiminase 2
chr1	17436433	17436633	chr1:17109938-17110138	5.45773	5.89348	4.66405	1.21228	1.26e-07	4.38e-07	Intron (uc001baf.3/11240, intron 1 of 15)	1	17393256	17445948	52693	2	11240	uc001baf.3	9315	ENSG00000117115	PADI2	peptidyl arginine deiminase 2
chr1	17475802	17476002	chr1:17149307-17149507	4.51123	5.02316	3.47868	1.40414	1.45e-06	4.23e-06	Distal Intergenic	1	17405526	17445948	40423	2	11240	uc001bag.1	-29854	ENSG00000117115	PADI2	peptidyl arginine deiminase 2
chr1	17510523	17510723	chr1:17184028-17184228	3.50841	2.26022	4.26955	-2.15199	1.26e-06	3.7e-06	Distal Intergenic	1	17531621	17572501	40881	1	29943	uc001bah.1	-20898	ENSG00000142623	PADI1	peptidyl arginine deiminase 1
chr1	17511595	17511795	chr1:17185100-17185300	3.80703	1.82529	4.73013	-2.77367	3.14e-09	1.41e-08	Distal Intergenic	1	17531621	17572501	40881	1	29943	uc001bah.1	-19826	ENSG00000142623	PADI1	peptidyl arginine deiminase 1
chr1	17512843	17513043	chr1:17186348-17186548	4.47247	4.87382	3.77141	1.08008	0.0010055	0.0018905	Distal Intergenic	1	17531621	17572501	40881	1	29943	uc001bah.1	-18578	ENSG00000142623	PADI1	peptidyl arginine deiminase 1
chr1	17518972	17519172	chr1:17192477-17192677	6.4082	7.25712	1.71359	5.44125	2.4e-39	3.58e-37	Distal Intergenic	1	17531621	17572501	40881	1	29943	uc001bah.1	-12449	ENSG00000142623	PADI1	peptidyl arginine deiminase 1
chr1	17528188	17528388	chr1:17201693-17201893	3.19698	3.59472	2.50513	1.05918	0.00550163	0.00924335	Distal Intergenic	1	17531621	17572501	40881	1	29943	uc001bah.1	-3233	ENSG00000142623	PADI1	peptidyl arginine deiminase 1
chr1	17538676	17538876	chr1:17212181-17212381	3.6277	4.28075	1.95197	2.46808	7.56e-09	3.2e-08	Intron (uc001bah.1/29943, intron 1 of 15)	1	17531621	17572501	40881	1	29943	uc001bah.1	7055	ENSG00000142623	PADI1	peptidyl arginine deiminase 1
chr1	17539366	17539566	chr1:17212871-17213071	5.12183	5.7597	3.53439	2.11902	1.86e-15	1.99e-14	Intron (uc001bah.1/29943, intron 1 of 15)	1	17531621	17572501	40881	1	29943	uc001bah.1	7745	ENSG00000142623	PADI1	peptidyl arginine deiminase 1
chr1	17553060	17553260	chr1:17226565-17226765	4.3477	4.72275	3.71227	0.929208	0.00201966	0.00362773	Intron (uc001bah.1/29943, intron 6 of 15)	1	17559776	17572501	12726	1	29943	uc010oco.1	-6516	ENSG00000142623	PADI1	peptidyl arginine deiminase 1
chr1	17585810	17586010	chr1:17259315-17259515	2.89234	3.41228	1.83142	1.37772	0.0010153	0.00190749	Intron (uc001bai.3/51702, intron 1 of 15)	1	17575593	17610727	35135	1	51702	uc001bai.3	10217	ENSG00000142619	PADI3	peptidyl arginine deiminase 3
chr1	17696063	17696263	chr1:17369568-17369768	4.27751	4.8555	2.98654	1.93639	1.79e-07	6.09e-07	Promoter (2-3kb)	1	17698741	17728195	29455	1	353238	uc001bak.1	-2478	ENSG00000276747	PADI6	peptidyl arginine deiminase 6
chr1	17786786	17786986	chr1:17460290-17460490	4.36466	2.78297	5.21193	-2.44055	1.03e-11	6.67e-11	Distal Intergenic	1	17733251	17766250	33000	2	55920	uc001bam.3	-20536	ENSG00000179051	RCC2	regulator of chromosome condensation 2
chr1	17828893	17829093	chr1:17502397-17502597	6.26758	5.89868	6.61327	-0.708286	0.00156211	0.00285414	Distal Intergenic	1	17846827	17909697	62871	1	55160	uc031pli.1	-17734	ENSG00000074964	ARHGEF10L	Rho guanine nucleotide exchange factor 10 like
chr1	17836076	17836276	chr1:17509580-17509780	2.77461	3.26727	1.80756	1.37444	0.00440616	0.00752144	Distal Intergenic	1	17846827	17909697	62871	1	55160	uc031pli.1	-10551	ENSG00000074964	ARHGEF10L	Rho guanine nucleotide exchange factor 10 like
chr1	17846647	17846847	chr1:17520151-17520351	5.66677	4.64993	6.35111	-1.66357	1.12e-06	3.34e-06	Promoter (<=1kb)	1	17846827	17909697	62871	1	55160	uc031pli.1	0	ENSG00000074964	ARHGEF10L	Rho guanine nucleotide exchange factor 10 like
chr1	17852877	17853077	chr1:17526381-17526581	4.67397	4.07407	5.16787	-1.10893	5.78e-05	0.000131	Intron (uc031pli.1/55160, intron 1 of 1)	1	17846827	17909697	62871	1	55160	uc031pli.1	6050	ENSG00000074964	ARHGEF10L	Rho guanine nucleotide exchange factor 10 like
chr1	17854104	17854304	chr1:17527608-17527808	5.95661	4.15344	6.84892	-2.64417	2.08e-23	5.68e-22	Intron (uc031pli.1/55160, intron 1 of 1)	1	17846827	17909697	62871	1	55160	uc031pli.1	7277	ENSG00000074964	ARHGEF10L	Rho guanine nucleotide exchange factor 10 like
chr1	17871956	17872156	chr1:17545461-17545661	5.20722	3.55349	6.07006	-2.45352	1.11e-16	1.37e-15	Intron (uc031pli.1/55160, intron 1 of 1)	1	17866330	18024370	158041	1	55160	uc001ban.3	5626	ENSG00000074964	ARHGEF10L	Rho guanine nucleotide exchange factor 10 like
chr1	17878283	17878483	chr1:17551788-17551988	6.08606	3.82106	7.04979	-3.07482	2.01e-10	1.08e-09	Intron (uc031pli.1/55160, intron 1 of 1)	1	17866330	18024370	158041	1	55160	uc001ban.3	11953	ENSG00000074964	ARHGEF10L	Rho guanine nucleotide exchange factor 10 like
chr1	17885878	17886078	chr1:17559383-17559583	4.26591	3.17836	4.97549	-1.73376	1.21e-06	3.59e-06	Intron (uc031pli.1/55160, intron 1 of 1)	1	17866330	18024370	158041	1	55160	uc001ban.3	19548	ENSG00000074964	ARHGEF10L	Rho guanine nucleotide exchange factor 10 like
chr1	17888061	17888261	chr1:17561566-17561766	5.08943	3.37038	5.96561	-2.54553	6.95e-17	8.81e-16	Intron (uc031pli.1/55160, intron 1 of 1)	1	17907048	18024370	117323	1	55160	uc001bao.3	-18787	ENSG00000074964	ARHGEF10L	Rho guanine nucleotide exchange factor 10 like
chr1	17900237	17900437	chr1:17573742-17573942	5.29659	5.84195	4.14055	1.66955	3.47e-11	2.09e-10	Intron (uc031pli.1/55160, intron 1 of 1)	1	17907048	18024370	117323	1	55160	uc001bao.3	-6611	ENSG00000074964	ARHGEF10L	Rho guanine nucleotide exchange factor 10 like
chr1	17912743	17912943	chr1:17586248-17586448	4.49061	3.35849	5.21526	-1.88419	6.37e-09	2.73e-08	Promoter (1-2kb)	1	17914911	17966476	51566	1	55160	uc010ocr.1	-1968	ENSG00000074964	ARHGEF10L	Rho guanine nucleotide exchange factor 10 like
chr1	17944694	17944894	chr1:17618199-17618399	3.65175	2.9223	4.21368	-1.26248	0.000598	0.00116329	Promoter (<=1kb)	1	17944811	18024370	79560	1	55160	uc001bar.3	0	ENSG00000074964	ARHGEF10L	Rho guanine nucleotide exchange factor 10 like
chr1	17951366	17951566	chr1:17624871-17625071	4.08779	3.06401	4.77468	-1.68097	1.06e-06	3.16e-06	Promoter (<=1kb)	1	17952451	18024370	71920	1	55160	uc009vpf.3	-885	ENSG00000074964	ARHGEF10L	Rho guanine nucleotide exchange factor 10 like
chr1	17956526	17956726	chr1:17630031-17630231	4.65121	2.3657	5.61754	-3.07426	1.33e-08	5.4e-08	Intron (uc009vpe.1/55160, intron 14 of 26)	1	17952451	18024370	71920	1	55160	uc009vpf.3	4075	ENSG00000074964	ARHGEF10L	Rho guanine nucleotide exchange factor 10 like
chr1	17959065	17959265	chr1:17632570-17632770	5.27485	3.24332	6.20577	-2.84293	2.17e-16	2.59e-15	Intron (uc009vpe.1/55160, intron 15 of 26)	1	17952451	18024370	71920	1	55160	uc009vpf.3	6614	ENSG00000074964	ARHGEF10L	Rho guanine nucleotide exchange factor 10 like
chr1	17960189	17960389	chr1:17633694-17633894	4.60227	3.68118	5.2496	-1.53927	3.33e-05	7.83e-05	Intron (uc009vpe.1/55160, intron 15 of 26)	1	17952451	18024370	71920	1	55160	uc009vpf.3	7738	ENSG00000074964	ARHGEF10L	Rho guanine nucleotide exchange factor 10 like
chr1	18023009	18023209	chr1:17696514-17696714	4.69072	5.33016	3.09444	2.24528	3.6e-11	2.17e-10	Promoter (2-3kb)	1	18020542	18024370	3829	1	55160	uc001bas.3	2467	ENSG00000074964	ARHGEF10L	Rho guanine nucleotide exchange factor 10 like
chr1	18069153	18069353	chr1:17742658-17742858	3.42046	3.90075	2.4935	1.32818	0.000353	0.000711	Distal Intergenic	1	18081808	18153558	71751	1	81569	uc001bat.3	-12455	ENSG00000117148	ACTL8	actin like 8
chr1	18092113	18092313	chr1:17765618-17765818	4.62122	3.18314	5.43445	-2.15145	4.06e-12	2.79e-11	Intron (uc001bat.3/81569, intron 1 of 2)	1	18081808	18153558	71751	1	81569	uc001bat.3	10305	ENSG00000117148	ACTL8	actin like 8
chr1	18095145	18095345	chr1:17768650-17768850	5.63625	4.93313	6.18508	-1.21277	6.55e-05	0.000147	Intron (uc001bat.3/81569, intron 1 of 2)	1	18081808	18153558	71751	1	81569	uc001bat.3	13337	ENSG00000117148	ACTL8	actin like 8
chr1	18128740	18128940	chr1:17802245-17802445	3.28077	3.73506	2.4336	1.15509	0.00255625	0.00452358	Intron (uc001bat.3/81569, intron 1 of 2)	1	18081808	18153558	71751	1	81569	uc001bat.3	46932	ENSG00000117148	ACTL8	actin like 8
chr1	18193039	18193239	chr1:17866543-17866743	4.07607	1.97904	5.01681	-2.84982	1.99e-11	1.24e-10	Distal Intergenic	1	18081808	18153558	71751	1	81569	uc001bat.3	111231	ENSG00000117148	ACTL8	actin like 8
chr1	18205499	18205699	chr1:17879005-17879205	3.84524	2.2135	4.70342	-2.39211	1.37e-07	4.76e-07	Distal Intergenic	1	18081808	18153558	71751	1	81569	uc001bat.3	123691	ENSG00000117148	ACTL8	actin like 8
chr1	18282216	18282416	chr1:17955722-17955922	3.52416	3.04942	3.94261	-0.794783	0.0135717	0.0213845	Distal Intergenic	1	18434240	18704977	270738	1	84966	uc001bau.2	-151824	ENSG00000117154	IGSF21	immunoglobin superfamily member 21
chr1	18400179	18400379	chr1:18073685-18073885	3.54507	2.38291	4.27954	-1.7714	3.71e-05	8.66e-05	Distal Intergenic	1	18434240	18704977	270738	1	84966	uc001bau.2	-33861	ENSG00000117154	IGSF21	immunoglobin superfamily member 21
chr1	18418648	18418848	chr1:18092154-18092354	6.55559	4.97779	7.40199	-2.38706	1.75e-21	3.84e-20	Distal Intergenic	1	18434240	18704977	270738	1	84966	uc001bau.2	-15392	ENSG00000117154	IGSF21	immunoglobin superfamily member 21
chr1	18427140	18427340	chr1:18100646-18100846	4.60826	3.45227	5.34073	-1.88856	1.73e-10	9.42e-10	Distal Intergenic	1	18434240	18704977	270738	1	84966	uc001bau.2	-6900	ENSG00000117154	IGSF21	immunoglobin superfamily member 21
chr1	18431277	18431477	chr1:18104783-18104983	5.11897	3.95344	5.85452	-1.92075	6e-10	3.02e-09	Promoter (2-3kb)	1	18434240	18704977	270738	1	84966	uc001bau.2	-2763	ENSG00000117154	IGSF21	immunoglobin superfamily member 21
chr1	18434349	18434549	chr1:18107855-18108055	4.88689	5.38093	3.91528	1.35105	2.93e-05	6.94e-05	Promoter (<=1kb)	1	18434240	18704977	270738	1	84966	uc001bau.2	109	ENSG00000117154	IGSF21	immunoglobin superfamily member 21
chr1	18435669	18435869	chr1:18109175-18109375	4.14864	3.46333	4.68842	-1.19838	0.000507	0.000997	Promoter (1-2kb)	1	18434240	18704977	270738	1	84966	uc001bau.2	1429	ENSG00000117154	IGSF21	immunoglobin superfamily member 21
chr1	18436529	18436729	chr1:18110035-18110235	4.88467	4.52475	5.22376	-0.667605	0.0110753	0.0177098	Promoter (2-3kb)	1	18434240	18704977	270738	1	84966	uc001bau.2	2289	ENSG00000117154	IGSF21	immunoglobin superfamily member 21
chr1	18475818	18476018	chr1:18149324-18149524	4.15291	3.46665	4.69318	-1.07031	0.00104089	0.00195262	Intron (uc001bau.2/84966, intron 1 of 9)	1	18434240	18704977	270738	1	84966	uc001bau.2	41578	ENSG00000117154	IGSF21	immunoglobin superfamily member 21
chr1	18509354	18509554	chr1:18182860-18183060	5.51941	4.49939	6.20492	-1.62926	1.83e-09	8.57e-09	Intron (uc001bau.2/84966, intron 1 of 9)	1	18434240	18704977	270738	1	84966	uc001bau.2	75114	ENSG00000117154	IGSF21	immunoglobin superfamily member 21
chr1	18538308	18538508	chr1:18211814-18212014	4.30063	3.78894	4.74245	-0.835832	0.0293381	0.0436263	Intron (uc001bau.2/84966, intron 1 of 9)	1	18434240	18704977	270738	1	84966	uc001bau.2	104068	ENSG00000117154	IGSF21	immunoglobin superfamily member 21
chr1	18557474	18557674	chr1:18230980-18231180	5.03982	5.74886	2.97088	2.69163	2.33e-12	1.65e-11	Intron (uc001bau.2/84966, intron 2 of 9)	1	18434240	18704977	270738	1	84966	uc001bau.2	123234	ENSG00000117154	IGSF21	immunoglobin superfamily member 21
chr1	18665775	18665975	chr1:18339281-18339481	2.87684	2.33824	3.3351	-0.897417	0.017494	0.0270541	Intron (uc001bau.2/84966, intron 4 of 9)	1	18687861	18704977	17117	1	84966	uc001bav.2	-21886	ENSG00000117154	IGSF21	immunoglobin superfamily member 21
chr1	18712092	18712292	chr1:18385598-18385798	6.90831	7.55467	5.27228	2.2194	4.18e-20	7.79e-19	Distal Intergenic	1	18687861	18704977	17117	1	84966	uc001bav.2	24231	ENSG00000117154	IGSF21	immunoglobin superfamily member 21
chr1	18722845	18723045	chr1:18396351-18396551	4.24056	4.64638	3.5279	1.03305	0.00142005	0.00261057	Distal Intergenic	1	18687861	18704977	17117	1	84966	uc001bav.2	34984	ENSG00000117154	IGSF21	immunoglobin superfamily member 21
chr1	18726937	18727137	chr1:18400443-18400643	3.19201	2.67299	3.63836	-0.962394	0.00563273	0.00944696	Distal Intergenic	1	18687861	18704977	17117	1	84966	uc001bav.2	39076	ENSG00000117154	IGSF21	immunoglobin superfamily member 21
chr1	18740515	18740715	chr1:18414021-18414221	3.24558	3.64164	2.55803	1.07006	0.00510793	0.00862717	Distal Intergenic	1	18687861	18704977	17117	1	84966	uc001bav.2	52654	ENSG00000117154	IGSF21	immunoglobin superfamily member 21
chr1	18875216	18875416	chr1:18548722-18548922	4.97015	3.50164	5.79094	-2.21311	8.23e-10	4.05e-09	Distal Intergenic	1	18807424	18812480	5057	1	127707	uc001bax.3	67792	ENSG00000179023	KLHDC7A	kelch domain containing 7A
chr1	18884198	18884398	chr1:18557704-18557904	4.7495	4.4415	5.04896	-0.5509	0.021035	0.0320652	Distal Intergenic	1	18957500	19062632	105133	1	5081	uc001bay.3	-73102	ENSG00000009709	PAX7	paired box 7
chr1	18904884	18905084	chr1:18578390-18578590	3.929	2.16205	4.8145	-2.6475	5.13e-12	3.47e-11	Distal Intergenic	1	18957500	19062632	105133	1	5081	uc001bay.3	-52416	ENSG00000009709	PAX7	paired box 7
chr1	18910134	18910334	chr1:18583640-18583840	3.76801	3.21192	4.23667	-1.00181	0.00287777	0.00505378	Distal Intergenic	1	18957500	19062632	105133	1	5081	uc001bay.3	-47166	ENSG00000009709	PAX7	paired box 7
chr1	18948943	18949143	chr1:18622449-18622649	4.52303	2.03219	5.51327	-3.48527	1.52e-20	2.98e-19	Distal Intergenic	1	18957500	19062632	105133	1	5081	uc001bay.3	-8357	ENSG00000009709	PAX7	paired box 7
chr1	18986919	18987119	chr1:18660425-18660625	3.56501	1.23031	4.53742	-3.37933	4.69e-13	3.65e-12	Intron (uc001bay.3/5081, intron 4 of 7)	1	18957500	19075360	117861	1	5081	uc010oct.2	29419	ENSG00000009709	PAX7	paired box 7
chr1	18994656	18994856	chr1:18668162-18668362	5.41653	3.12985	6.38301	-3.20706	1.11e-30	6.58e-29	Intron (uc001bay.3/5081, intron 4 of 7)	1	18957500	19075360	117861	1	5081	uc010oct.2	37156	ENSG00000009709	PAX7	paired box 7
chr1	18995344	18995544	chr1:18668850-18669050	5.82809	4.46091	6.62287	-2.16492	9.3e-18	1.31e-16	Intron (uc001bay.3/5081, intron 4 of 7)	1	18957500	19075360	117861	1	5081	uc010oct.2	37844	ENSG00000009709	PAX7	paired box 7
chr1	19020002	19020202	chr1:18693508-18693708	2.68327	1.58798	3.39551	-1.68435	0.00024	0.000495	Intron (uc001bay.3/5081, intron 5 of 7)	1	18957500	19075360	117861	1	5081	uc010oct.2	62502	ENSG00000009709	PAX7	paired box 7
chr1	19038093	19038293	chr1:18711599-18711799	3.92806	2.6889	4.6865	-1.88183	2.53e-08	9.85e-08	Intron (uc001bay.3/5081, intron 7 of 7)	1	18957500	19075360	117861	1	5081	uc010oct.2	80593	ENSG00000009709	PAX7	paired box 7
chr1	19053002	19053202	chr1:18726508-18726708	3.66565	1.87255	4.55609	-2.70879	5.84e-12	3.92e-11	Intron (uc001bay.3/5081, intron 7 of 7)	1	18957500	19075360	117861	1	5081	uc010oct.2	95502	ENSG00000009709	PAX7	paired box 7
chr1	19147310	19147510	chr1:18820816-18821016	4.65488	4.30357	4.98757	-0.650074	0.0203471	0.0311026	Distal Intergenic	1	19166093	19186155	20063	2	80834	uc001bba.1	38645	ENSG00000179002	TAS1R2	taste 1 receptor member 2
chr1	19201785	19201985	chr1:18875291-18875491	4.92181	4.46382	5.32932	-0.867919	0.00159859	0.00291606	Exon (uc010ocu.2/8659, exon 13 of 15)	1	19209696	19209769	74	2	100616120	uc021ohm.2	7784	ENSG00000265606	MIR4695	microRNA 4695
chr1	19209143	19209343	chr1:18882649-18882849	3.37198	1.53329	4.27077	-2.5341	4.37e-08	1.64e-07	Promoter (<=1kb)	1	19209696	19209769	74	2	100616120	uc021ohm.2	426	ENSG00000265606	MIR4695	microRNA 4695
chr1	19210670	19210870	chr1:18884176-18884376	5.01779	4.55694	5.4272	-0.806511	0.00135265	0.00249435	Promoter (<=1kb)	1	19209696	19209769	74	2	100616120	uc021ohm.2	-901	ENSG00000265606	MIR4695	microRNA 4695
chr1	19234525	19234725	chr1:18908031-18908231	3.3415	2.41672	3.99032	-1.52726	2.8e-05	6.66e-05	3' UTR	1	19197924	19229293	31370	2	8659	uc021ohl.1	-5232	ENSG00000159423	ALDH4A1	aldehyde dehydrogenase 4 family member A1
chr1	19239676	19239876	chr1:18913182-18913382	6.41059	5.07931	7.19559	-2.0946	3.49e-17	4.6e-16	Intron (uc001bbd.2/126917, intron 5 of 8)	1	19197924	19229293	31370	2	8659	uc021ohl.1	-10383	ENSG00000159423	ALDH4A1	aldehyde dehydrogenase 4 family member A1
chr1	19241910	19242110	chr1:18915416-18915616	3.86804	4.33125	2.99413	1.27681	0.00132316	0.00244371	Intron (uc001bbd.2/126917, intron 5 of 8)	1	19197924	19229293	31370	2	8659	uc021ohl.1	-12617	ENSG00000159423	ALDH4A1	aldehyde dehydrogenase 4 family member A1
chr1	19253181	19253381	chr1:18926687-18926887	7.74299	6.83625	8.38448	-1.52223	4.77e-10	2.43e-09	Intron (uc001bbd.2/126917, intron 1 of 8)	1	19197924	19229293	31370	2	8659	uc021ohl.1	-23888	ENSG00000159423	ALDH4A1	aldehyde dehydrogenase 4 family member A1
chr1	19259034	19259234	chr1:18932540-18932740	6.34171	5.27955	7.04242	-1.74237	1.89e-13	1.55e-12	Intron (uc001bbd.2/126917, intron 1 of 8)	1	19230774	19282826	52053	2	126917	uc001bbd.2	23592	ENSG00000169991	IFFO2	intermediate filament family orphan 2
chr1	19264956	19265156	chr1:18938462-18938662	5.41291	4.0865	6.19657	-2.07603	1.81e-10	9.84e-10	Intron (uc001bbd.2/126917, intron 1 of 8)	1	19230774	19282826	52053	2	126917	uc001bbd.2	17670	ENSG00000169991	IFFO2	intermediate filament family orphan 2
chr1	19268373	19268573	chr1:18941879-18942079	4.13672	3.73246	4.50772	-0.674173	0.0114358	0.0182455	Intron (uc001bbd.2/126917, intron 1 of 8)	1	19230774	19282826	52053	2	126917	uc001bbd.2	14253	ENSG00000169991	IFFO2	intermediate filament family orphan 2
chr1	19272022	19272222	chr1:18945528-18945728	5.0239	5.49178	4.13575	1.36644	1.15e-07	4.04e-07	Intron (uc001bbd.2/126917, intron 1 of 8)	1	19230774	19282826	52053	2	126917	uc001bbd.2	10604	ENSG00000169991	IFFO2	intermediate filament family orphan 2
chr1	19275029	19275229	chr1:18948535-18948735	6.28146	5.20935	6.98567	-1.71555	4.51e-08	1.69e-07	Intron (uc001bbd.2/126917, intron 1 of 8)	1	19230774	19282826	52053	2	126917	uc001bbd.2	7597	ENSG00000169991	IFFO2	intermediate filament family orphan 2
chr1	19275618	19275818	chr1:18949124-18949324	4.99617	4.44781	5.46025	-1.04788	0.000156	0.000331	Intron (uc001bbd.2/126917, intron 1 of 8)	1	19230774	19282826	52053	2	126917	uc001bbd.2	7008	ENSG00000169991	IFFO2	intermediate filament family orphan 2
chr1	19277186	19277386	chr1:18950692-18950892	4.59819	2.90538	5.4691	-2.53753	3.01e-14	2.75e-13	Intron (uc001bbd.2/126917, intron 1 of 8)	1	19230774	19282826	52053	2	126917	uc001bbd.2	5440	ENSG00000169991	IFFO2	intermediate filament family orphan 2
chr1	19278610	19278810	chr1:18952116-18952316	5.5413	2.50333	6.57966	-3.97642	1.06e-26	4.17e-25	Intron (uc001bbd.2/126917, intron 1 of 8)	1	19230774	19282826	52053	2	126917	uc001bbd.2	4016	ENSG00000169991	IFFO2	intermediate filament family orphan 2
chr1	19292358	19292558	chr1:18965864-18966064	7.00746	4.02451	8.04182	-3.97946	2.25e-47	7.21e-45	Distal Intergenic	1	19230774	19282826	52053	2	126917	uc001bbd.2	-9532	ENSG00000169991	IFFO2	intermediate filament family orphan 2
chr1	19299569	19299769	chr1:18973075-18973275	3.37896	2.52259	3.99926	-1.38463	0.000964	0.00181854	Distal Intergenic	1	19230774	19282826	52053	2	126917	uc001bbd.2	-16743	ENSG00000169991	IFFO2	intermediate filament family orphan 2
chr1	19301077	19301277	chr1:18974583-18974783	4.56691	4.96807	3.86629	0.970439	0.00671348	0.0111212	Distal Intergenic	1	19230774	19282826	52053	2	126917	uc001bbd.2	-18251	ENSG00000169991	IFFO2	intermediate filament family orphan 2
chr1	19324930	19325130	chr1:18998436-18998636	4.01773	1.31926	5.0286	-3.38538	6.47e-12	4.32e-11	Distal Intergenic	1	19230774	19282826	52053	2	126917	uc001bbd.2	-42104	ENSG00000169991	IFFO2	intermediate filament family orphan 2
chr1	19325876	19326076	chr1:18999382-18999582	2.97226	2.13614	3.58373	-1.34946	0.000823	0.00156876	Distal Intergenic	1	19230774	19282826	52053	2	126917	uc001bbd.2	-43050	ENSG00000169991	IFFO2	intermediate filament family orphan 2
chr1	19343480	19343680	chr1:19016986-19017186	3.19466	3.90137	1.14472	2.4694	1.04e-06	3.1e-06	Distal Intergenic	1	19230774	19282826	52053	2	126917	uc001bbd.2	-60654	ENSG00000169991	IFFO2	intermediate filament family orphan 2
chr1	19360578	19360778	chr1:19034084-19034284	5.59971	4.04644	6.44056	-2.32894	6.06e-19	9.85e-18	Distal Intergenic	1	19401000	19408140	7141	2	23352	uc001bbf.3	47362	ENSG00000127481	UBR4	ubiquitin protein ligase E3 component n-recognin 4
chr1	19362668	19362868	chr1:19036174-19036374	4.70053	2.905	5.59143	-2.54527	2.97e-14	2.71e-13	Distal Intergenic	1	19401000	19408140	7141	2	23352	uc001bbf.3	45272	ENSG00000127481	UBR4	ubiquitin protein ligase E3 component n-recognin 4
chr1	19369741	19369941	chr1:19043247-19043447	3.26003	2.51081	3.83156	-1.25294	0.00367095	0.00634513	Distal Intergenic	1	19401000	19408140	7141	2	23352	uc001bbf.3	38199	ENSG00000127481	UBR4	ubiquitin protein ligase E3 component n-recognin 4
chr1	19384294	19384494	chr1:19057800-19058000	3.5401	2.7676	4.12268	-1.33551	0.000212	0.000441	Distal Intergenic	1	19401000	19408140	7141	2	23352	uc001bbf.3	23646	ENSG00000127481	UBR4	ubiquitin protein ligase E3 component n-recognin 4
chr1	19392803	19393003	chr1:19066309-19066509	5.70994	5.97853	5.30344	0.61982	0.00098	0.00184662	Distal Intergenic	1	19401000	19408140	7141	2	23352	uc001bbf.3	15137	ENSG00000127481	UBR4	ubiquitin protein ligase E3 component n-recognin 4
chr1	19401690	19401890	chr1:19075196-19075396	4.25998	4.66443	3.55086	1.05421	0.000293	0.000596	Exon (uc001bbe.1/uc001bbe.1, exon 1 of 1)	1	19401000	19408140	7141	2	23352	uc001bbf.3	6250	ENSG00000127481	UBR4	ubiquitin protein ligase E3 component n-recognin 4
chr1	19408099	19408299	chr1:19081605-19081805	4.58269	2.11204	5.57074	-3.32581	2.45e-14	2.26e-13	Promoter (<=1kb)	1	19401000	19408140	7141	2	23352	uc001bbf.3	0	ENSG00000127481	UBR4	ubiquitin protein ligase E3 component n-recognin 4
chr1	19409607	19409807	chr1:19083113-19083313	3.84225	1.1742	4.8503	-3.50899	5.27e-12	3.56e-11	Promoter (1-2kb)	1	19401000	19408140	7141	2	23352	uc001bbf.3	-1467	ENSG00000127481	UBR4	ubiquitin protein ligase E3 component n-recognin 4
chr1	19440225	19440425	chr1:19113731-19113931	2.9775	3.5694	1.62394	1.82703	0.000106	0.000231	3' UTR	1	19438134	19444474	6341	2	23352	uc001bbj.1	4049	ENSG00000127481	UBR4	ubiquitin protein ligase E3 component n-recognin 4
chr1	19489821	19490021	chr1:19163327-19163527	2.7634	1.77258	3.43801	-1.72579	0.000186	0.00039	Intron (uc001bbi.3/23352, intron 34 of 105)	1	19477418	19483419	6002	2	23352	uc001bbl.1	-6402	ENSG00000127481	UBR4	ubiquitin protein ligase E3 component n-recognin 4
chr1	19530000	19530200	chr1:19203506-19203706	5.75864	5.34457	6.13647	-0.784598	0.000374	0.000751	Intron (uc001bbi.3/23352, intron 1 of 105)	1	19401000	19536746	135747	2	23352	uc001bbi.3	6546	ENSG00000127481	UBR4	ubiquitin protein ligase E3 component n-recognin 4
chr1	19558880	19559080	chr1:19232386-19232586	3.55183	1.22511	4.52327	-3.22889	5.3e-12	3.58e-11	Intron (uc001bbo.4/23065, intron 15 of 22)	1	19542158	19548410	6253	2	23065	uc001bbn.4	-10470	ENSG00000127463	EMC1	ER membrane protein complex subunit 1
chr1	19567854	19568054	chr1:19241360-19241560	5.09276	4.0999	5.76815	-1.65248	9.82e-12	6.39e-11	Intron (uc001bbo.4/23065, intron 5 of 22)	1	19542158	19578053	35896	2	23065	uc001bbo.4	9999	ENSG00000127463	EMC1	ER membrane protein complex subunit 1
chr1	19584126	19584326	chr1:19257632-19257832	4.43359	3.17615	5.19747	-2.07989	1.11e-09	5.37e-09	Intron (uc001bbs.3/51154, intron 5 of 7)	1	19578075	19586622	8548	1	51154	uc001bbs.3	6051	ENSG00000053372	MRTO4	MRT4 homolog, ribosome maturation factor
chr1	19587224	19587424	chr1:19260730-19260930	4.61521	3.392	5.36882	-1.88741	4.58e-08	1.71e-07	Distal Intergenic	1	19578075	19586622	8548	1	51154	uc001bbs.3	9149	ENSG00000053372	MRTO4	MRT4 homolog, ribosome maturation factor
chr1	19641894	19642094	chr1:19315400-19315600	5.71956	6.19096	4.82055	1.29357	2.95e-07	9.65e-07	Intron (uc001bby.3/54896, intron 2 of 8)	1	19638740	19658922	20183	1	54896	uc021ohq.1	3154	ENSG00000040487	SLC66A1	solute carrier family 66 member 1
chr1	19663145	19663345	chr1:19336651-19336851	5.77395	4.94774	6.38104	-1.40652	3.88e-07	1.24e-06	Downstream (1-2kb)	1	19638740	19658922	20183	1	54896	uc021ohq.1	24405	ENSG00000040487	SLC66A1	solute carrier family 66 member 1
chr1	19665006	19665206	chr1:19338512-19338712	4.44779	5.07827	2.90117	2.10099	1.23e-09	5.88e-09	Downstream (<1kb)	1	19638740	19658922	20183	1	54896	uc021ohq.1	26266	ENSG00000040487	SLC66A1	solute carrier family 66 member 1
chr1	19668002	19668202	chr1:19341508-19341708	5.13228	4.87965	5.38659	-0.488814	0.0196842	0.0301668	Intron (uc010ocz.2/832, intron 8 of 8)	1	19638740	19658922	20183	1	54896	uc021ohq.1	29262	ENSG00000040487	SLC66A1	solute carrier family 66 member 1
chr1	19668627	19668827	chr1:19342133-19342333	5.63563	4.40033	6.39291	-1.98127	6.53e-12	4.35e-11	Intron (uc010ocz.2/832, intron 8 of 8)	1	19638740	19658922	20183	1	54896	uc021ohq.1	29887	ENSG00000040487	SLC66A1	solute carrier family 66 member 1
chr1	19670961	19671161	chr1:19344467-19344667	5.54511	4.9171	6.05457	-1.16915	1.92e-05	4.68e-05	Intron (uc010ocz.2/832, intron 7 of 8)	1	19638740	19658922	20183	1	54896	uc021ohq.1	32221	ENSG00000040487	SLC66A1	solute carrier family 66 member 1
chr1	19681072	19681272	chr1:19354578-19354778	3.40441	3.81832	2.67045	1.21297	0.00157546	0.00287706	Intron (uc010ocz.2/832, intron 6 of 8)	1	19638740	19658922	20183	1	54896	uc021ohq.1	42332	ENSG00000040487	SLC66A1	solute carrier family 66 member 1
chr1	19686765	19686965	chr1:19360271-19360471	3.60751	3.07633	4.06128	-1.02116	0.00938217	0.0151764	Intron (uc010ocz.2/832, intron 4 of 8)	1	19638740	19658922	20183	1	54896	uc021ohq.1	48025	ENSG00000040487	SLC66A1	solute carrier family 66 member 1
chr1	19696011	19696211	chr1:19369517-19369717	3.36299	1.7566	4.2157	-2.29635	9.98e-09	4.14e-08	Intron (uc010ocz.2/832, intron 4 of 8)	1	19638740	19658922	20183	1	54896	uc021ohq.1	57271	ENSG00000040487	SLC66A1	solute carrier family 66 member 1
chr1	19701555	19701755	chr1:19375061-19375261	3.27274	0.704271	4.27108	-3.08851	1.24e-05	3.12e-05	Intron (uc010ocz.2/832, intron 4 of 8)	1	19638740	19658922	20183	1	54896	uc021ohq.1	62815	ENSG00000040487	SLC66A1	solute carrier family 66 member 1
chr1	19710678	19710878	chr1:19384184-19384384	3.59368	3.923	3.06315	0.825335	0.0157244	0.024512	Intron (uc010ocz.2/832, intron 3 of 8)	1	19638740	19658922	20183	1	54896	uc021ohq.1	71938	ENSG00000040487	SLC66A1	solute carrier family 66 member 1
chr1	19715599	19715799	chr1:19389105-19389305	4.72271	3.64159	5.43006	-1.886	3.46e-10	1.8e-09	Intron (uc010ocz.2/832, intron 2 of 8)	1	19638740	19658922	20183	1	54896	uc021ohq.1	76859	ENSG00000040487	SLC66A1	solute carrier family 66 member 1
chr1	19722316	19722516	chr1:19395822-19396022	5.55165	5.19561	5.88786	-0.664225	0.0102494	0.0164779	Intron (uc010ocz.2/832, intron 2 of 8)	1	19638740	19658922	20183	1	54896	uc021ohq.1	83576	ENSG00000040487	SLC66A1	solute carrier family 66 member 1
chr1	19724898	19725098	chr1:19398404-19398604	5.94539	4.16557	6.83333	-2.50762	3.04e-07	9.94e-07	Intron (uc010ocz.2/832, intron 2 of 8)	1	19665267	19811201	145935	2	832	uc010ocz.2	86103	ENSG00000077549	CAPZB	capping actin protein of muscle Z-line subunit beta
chr1	19726320	19726520	chr1:19399826-19400026	4.05467	2.23269	4.95044	-2.57925	5.94e-12	3.98e-11	Intron (uc010ocz.2/832, intron 2 of 8)	1	19665267	19811201	145935	2	832	uc010ocz.2	84681	ENSG00000077549	CAPZB	capping actin protein of muscle Z-line subunit beta
chr1	19726824	19727024	chr1:19400330-19400530	4.04249	4.49525	3.1998	1.13447	0.0014202	0.00261082	Intron (uc010ocz.2/832, intron 2 of 8)	1	19665267	19811201	145935	2	832	uc010ocz.2	84177	ENSG00000077549	CAPZB	capping actin protein of muscle Z-line subunit beta
chr1	19728634	19728834	chr1:19402140-19402340	4.33853	5.03114	2.39817	2.65155	1.73e-12	1.25e-11	Intron (uc010ocz.2/832, intron 2 of 8)	1	19665267	19811201	145935	2	832	uc010ocz.2	82367	ENSG00000077549	CAPZB	capping actin protein of muscle Z-line subunit beta
chr1	19732596	19732796	chr1:19406102-19406302	4.91227	5.59138	3.06865	2.46352	2.59e-13	2.09e-12	Intron (uc010ocz.2/832, intron 2 of 8)	1	19665267	19811201	145935	2	832	uc010ocz.2	78405	ENSG00000077549	CAPZB	capping actin protein of muscle Z-line subunit beta
chr1	19740536	19740736	chr1:19414042-19414242	3.98117	2.55278	4.79194	-2.23742	1.67e-08	6.69e-08	Intron (uc010ocz.2/832, intron 2 of 8)	1	19665267	19811201	145935	2	832	uc010ocz.2	70465	ENSG00000077549	CAPZB	capping actin protein of muscle Z-line subunit beta
chr1	19742741	19742941	chr1:19416247-19416447	4.38491	3.66831	4.9405	-1.2919	2.42e-05	5.81e-05	Intron (uc010ocz.2/832, intron 2 of 8)	1	19665267	19811201	145935	2	832	uc010ocz.2	68260	ENSG00000077549	CAPZB	capping actin protein of muscle Z-line subunit beta
chr1	19749737	19749937	chr1:19423243-19423443	5.12585	2.66401	6.11294	-3.49131	3.71e-26	1.37e-24	Intron (uc010ocz.2/832, intron 1 of 8)	1	19665267	19811201	145935	2	832	uc010ocz.2	61264	ENSG00000077549	CAPZB	capping actin protein of muscle Z-line subunit beta
chr1	19751217	19751417	chr1:19424723-19424923	4.63533	2.7674	5.53933	-2.7704	3.09e-15	3.21e-14	Intron (uc010ocz.2/832, intron 1 of 8)	1	19665267	19811201	145935	2	832	uc010ocz.2	59784	ENSG00000077549	CAPZB	capping actin protein of muscle Z-line subunit beta
chr1	19756668	19756868	chr1:19430174-19430374	7.4945	8.03098	6.37257	1.61025	3.51e-17	4.62e-16	Intron (uc010ocz.2/832, intron 1 of 8)	1	19665267	19811201	145935	2	832	uc010ocz.2	54333	ENSG00000077549	CAPZB	capping actin protein of muscle Z-line subunit beta
chr1	19762678	19762878	chr1:19436184-19436384	6.20184	5.72475	6.6218	-0.937999	1.74e-07	5.93e-07	Intron (uc010ocz.2/832, intron 1 of 8)	1	19665267	19811201	145935	2	832	uc010ocz.2	48323	ENSG00000077549	CAPZB	capping actin protein of muscle Z-line subunit beta
chr1	19764510	19764710	chr1:19438016-19438216	4.53971	3.49043	5.23583	-1.79347	2.72e-08	1.05e-07	Intron (uc010ocz.2/832, intron 1 of 8)	1	19665267	19811201	145935	2	832	uc010ocz.2	46491	ENSG00000077549	CAPZB	capping actin protein of muscle Z-line subunit beta
chr1	19766004	19766204	chr1:19439510-19439710	6.0533	6.56493	5.02184	1.50273	3.34e-07	1.08e-06	Intron (uc010ocz.2/832, intron 1 of 8)	1	19665267	19811201	145935	2	832	uc010ocz.2	44997	ENSG00000077549	CAPZB	capping actin protein of muscle Z-line subunit beta
chr1	19769206	19769406	chr1:19442712-19442912	5.10518	5.47503	4.48221	0.924473	0.000772	0.00147826	Intron (uc010ocz.2/832, intron 1 of 8)	1	19665267	19811201	145935	2	832	uc010ocz.2	41795	ENSG00000077549	CAPZB	capping actin protein of muscle Z-line subunit beta
chr1	19771899	19772099	chr1:19445405-19445605	3.64159	4.33684	1.68144	2.63071	2.8e-09	1.27e-08	Intron (uc010ocz.2/832, intron 1 of 8)	1	19665267	19811201	145935	2	832	uc010ocz.2	39102	ENSG00000077549	CAPZB	capping actin protein of muscle Z-line subunit beta
chr1	19772506	19772706	chr1:19446012-19446212	4.85248	5.20719	4.26503	0.882647	0.00114636	0.00213755	Intron (uc010ocz.2/832, intron 1 of 8)	1	19665267	19811201	145935	2	832	uc010ocz.2	38495	ENSG00000077549	CAPZB	capping actin protein of muscle Z-line subunit beta
chr1	19775005	19775205	chr1:19448511-19448711	4.51406	4.02918	4.93901	-0.886857	0.00189557	0.00342056	Intron (uc010ocz.2/832, intron 1 of 8)	1	19665267	19811201	145935	2	832	uc010ocz.2	35996	ENSG00000077549	CAPZB	capping actin protein of muscle Z-line subunit beta
chr1	19775727	19775927	chr1:19449233-19449433	4.61213	4.07867	5.06728	-0.970984	0.0010137	0.0019046	5' UTR	1	19665267	19811201	145935	2	832	uc010ocz.2	35274	ENSG00000077549	CAPZB	capping actin protein of muscle Z-line subunit beta
chr1	19778980	19779180	chr1:19452486-19452686	5.301	3.60353	6.17285	-2.4923	2.41e-11	1.49e-10	Intron (uc010ocz.2/832, intron 1 of 8)	1	19665267	19811201	145935	2	832	uc010ocz.2	32021	ENSG00000077549	CAPZB	capping actin protein of muscle Z-line subunit beta
chr1	19784170	19784370	chr1:19457676-19457876	5.42468	5.0269	5.79112	-0.745208	0.000668	0.00129066	Intron (uc010ocz.2/832, intron 1 of 8)	1	19665267	19811201	145935	2	832	uc010ocz.2	26831	ENSG00000077549	CAPZB	capping actin protein of muscle Z-line subunit beta
chr1	19785417	19785617	chr1:19458923-19459123	4.54454	4.1674	4.89621	-0.73274	0.0112658	0.0179945	Intron (uc010ocz.2/832, intron 1 of 8)	1	19665267	19811201	145935	2	832	uc010ocz.2	25584	ENSG00000077549	CAPZB	capping actin protein of muscle Z-line subunit beta
chr1	19786232	19786432	chr1:19459738-19459938	3.24715	1.98974	4.01103	-1.95536	6.98e-06	1.82e-05	Intron (uc010ocz.2/832, intron 1 of 8)	1	19665267	19811201	145935	2	832	uc010ocz.2	24769	ENSG00000077549	CAPZB	capping actin protein of muscle Z-line subunit beta
chr1	19795981	19796181	chr1:19469487-19469687	6.18703	5.50251	6.7264	-1.2057	9.87e-06	2.52e-05	Intron (uc010ocz.2/832, intron 1 of 8)	1	19665267	19811201	145935	2	832	uc010ocz.2	15020	ENSG00000077549	CAPZB	capping actin protein of muscle Z-line subunit beta
chr1	19835431	19835631	chr1:19508937-19509137	4.03684	4.78458	1.60246	2.97146	5.39e-11	3.16e-10	Distal Intergenic	1	19665267	19812066	146800	2	832	uc021ohr.1	-23365	ENSG00000077549	CAPZB	capping actin protein of muscle Z-line subunit beta
chr1	19840966	19841166	chr1:19514472-19514672	4.53929	5.08107	3.39714	1.60034	5.47e-06	1.45e-05	Distal Intergenic	1	19665267	19812066	146800	2	832	uc021ohr.1	-28900	ENSG00000077549	CAPZB	capping actin protein of muscle Z-line subunit beta
chr1	19856181	19856381	chr1:19529687-19529887	3.23632	2.10434	3.96093	-1.79228	8.62e-05	0.00019	Distal Intergenic	1	19665267	19812066	146800	2	832	uc021ohr.1	-44115	ENSG00000077549	CAPZB	capping actin protein of muscle Z-line subunit beta
chr1	19884369	19884569	chr1:19557875-19558075	3.04503	2.22097	3.65117	-1.25786	0.00492027	0.0083322	Distal Intergenic	1	19923471	19984949	61479	1	100532736	uc009vpl.2	-38902	ENSG00000158747	MICOS10-NBL1	MICOS10-NBL1 readthrough
chr1	19890252	19890452	chr1:19563758-19563958	7.02891	5.89605	7.75382	-1.86713	2.17e-22	5.27e-21	Distal Intergenic	1	19923471	19984949	61479	1	100532736	uc009vpl.2	-33019	ENSG00000158747	MICOS10-NBL1	MICOS10-NBL1 readthrough
chr1	19905329	19905529	chr1:19578835-19579035	3.04333	1.6808	3.83687	-2.10771	8.99e-06	2.31e-05	Distal Intergenic	1	19923471	19984949	61479	1	100532736	uc009vpl.2	-17942	ENSG00000158747	MICOS10-NBL1	MICOS10-NBL1 readthrough
chr1	19908815	19909015	chr1:19582321-19582521	3.52359	3.89324	2.90111	0.890961	0.00802478	0.0131258	Distal Intergenic	1	19923471	19984949	61479	1	100532736	uc009vpl.2	-14456	ENSG00000158747	MICOS10-NBL1	MICOS10-NBL1 readthrough
chr1	19923257	19923457	chr1:19596763-19596963	8.12073	7.76789	8.45456	-0.682071	2.67e-05	6.38e-05	Promoter (<=1kb)	1	19923471	19984949	61479	1	100532736	uc009vpl.2	-14	ENSG00000158747	MICOS10-NBL1	MICOS10-NBL1 readthrough
chr1	19970658	19970858	chr1:19644164-19644364	7.8424	8.11142	7.43506	0.627538	0.00239607	0.00425534	Promoter (<=1kb)	1	19970667	19984949	14283	1	4681	uc001bck.3	0	ENSG00000158747	NBL1	NBL1, DAN family BMP antagonist
chr1	19976971	19977171	chr1:19650477-19650677	3.94585	2.89415	4.64284	-1.75964	1.08e-06	3.23e-06	Promoter (2-3kb)	1	19974104	19984949	10846	1	4681	uc031pll.1	2867	ENSG00000158747	NBL1	NBL1, DAN family BMP antagonist
chr1	19977364	19977564	chr1:19650870-19651070	3.88553	3.33736	4.3495	-1.02207	0.00164375	0.00299358	Intron (uc009vpl.2/100532736, intron 1 of 3)	1	19974104	19984949	10846	1	4681	uc031pll.1	3260	ENSG00000158747	NBL1	NBL1, DAN family BMP antagonist
chr1	19980333	19980533	chr1:19653840-19654040	6.3117	6.85494	5.1639	1.62768	1.19e-13	1e-12	Intron (uc009vpl.2/100532736, intron 1 of 3)	1	19974104	19984949	10846	1	4681	uc031pll.1	6229	ENSG00000158747	NBL1	NBL1, DAN family BMP antagonist
chr1	19987082	19987282	chr1:19660589-19660789	3.9667	2.96614	4.64499	-1.6592	2.84e-05	6.74e-05	Distal Intergenic	1	19991780	20006055	14276	1	3362	uc001bcl.3	-4498	ENSG00000158748	HTR6	5-hydroxytryptamine receptor 6
chr1	19991253	19991453	chr1:19664760-19664960	5.42797	5.87894	4.59057	1.21006	2.52e-07	8.34e-07	Promoter (<=1kb)	1	19991780	20006055	14276	1	3362	uc001bcl.3	-327	ENSG00000158748	HTR6	5-hydroxytryptamine receptor 6
chr1	20003104	20003304	chr1:19676611-19676811	6.30357	4.42298	7.20977	-2.77098	1.4e-25	4.83e-24	Intron (uc001bcl.3/3362, intron 1 of 2)	1	19991780	20006055	14276	1	3362	uc001bcl.3	11324	ENSG00000158748	HTR6	5-hydroxytryptamine receptor 6
chr1	20042132	20042332	chr1:19715639-19715839	6.43358	5.95668	6.85341	-0.910103	5.37e-05	0.000122	Intron (uc001bcn.3/255104, intron 13 of 15)	1	19991780	20006055	14276	1	3362	uc001bcl.3	50352	ENSG00000158748	HTR6	5-hydroxytryptamine receptor 6
chr1	20062411	20062611	chr1:19735918-19736118	5.87236	4.24915	6.72873	-2.49332	1.11e-22	2.79e-21	Intron (uc001bcn.3/255104, intron 13 of 15)	1	20008735	20125837	117103	2	255104	uc001bco.1	63226	ENSG00000162542	TMCO4	transmembrane and coiled-coil domains 4
chr1	20077027	20077227	chr1:19750534-19750734	6.31596	3.18033	7.36102	-4.13142	1.86e-36	2.04e-34	Intron (uc001bcn.3/255104, intron 7 of 15)	1	20008735	20125837	117103	2	255104	uc001bco.1	48610	ENSG00000162542	TMCO4	transmembrane and coiled-coil domains 4
chr1	20092218	20092418	chr1:19765725-19765925	4.60658	3.86339	5.1752	-1.24152	0.00124633	0.00231086	Intron (uc001bcn.3/255104, intron 6 of 15)	1	20008735	20125837	117103	2	255104	uc001bco.1	33419	ENSG00000162542	TMCO4	transmembrane and coiled-coil domains 4
chr1	20126148	20126348	chr1:19799655-19799855	7.03087	6.66959	7.37096	-0.682684	0.00149038	0.00273103	Promoter (<=1kb)	1	20008706	20126410	117705	2	255104	uc001bcn.3	62	ENSG00000162542	TMCO4	transmembrane and coiled-coil domains 4
chr1	20126879	20127079	chr1:19800386-19800586	4.12588	3.47604	4.64711	-1.17853	0.000134	0.000288	Promoter (<=1kb)	1	20072025	20126758	54734	2	255104	uc001bcq.1	-121	ENSG00000162542	TMCO4	transmembrane and coiled-coil domains 4
chr1	20198789	20198989	chr1:19872296-19872496	2.72003	0.940293	3.60796	-2.56139	6.84e-07	2.11e-06	Distal Intergenic	1	20208888	20239437	30550	1	23252	uc001bcs.4	-9899	ENSG00000169914	OTUD3	OTU deubiquitinase 3
chr1	20220876	20221076	chr1:19894383-19894583	3.95953	4.38682	3.18935	1.22231	0.00141875	0.0026084	Exon (uc001bcs.4/23252, exon 3 of 8)	1	20208888	20239437	30550	1	23252	uc001bcs.4	11988	ENSG00000169914	OTUD3	OTU deubiquitinase 3
chr1	20230156	20230356	chr1:19903663-19903863	4.21468	2.7845	5.0259	-2.10274	2.02e-07	6.79e-07	Intron (uc001bcs.4/23252, intron 4 of 7)	1	20246800	20250110	3311	2	30814	uc001bct.1	19754	ENSG00000188784	PLA2G2E	phospholipase A2 group IIE
chr1	20250435	20250635	chr1:19923942-19924142	3.33133	1.91317	4.13949	-2.17706	2.78e-07	9.14e-07	Promoter (<=1kb)	1	20246800	20250110	3311	2	30814	uc001bct.1	-325	ENSG00000188784	PLA2G2E	phospholipase A2 group IIE
chr1	20275595	20275795	chr1:19949102-19949302	5.02977	3.36013	5.89593	-2.4449	1.24e-16	1.52e-15	Distal Intergenic	1	20246800	20250110	3311	2	30814	uc001bct.1	-25485	ENSG00000188784	PLA2G2E	phospholipase A2 group IIE
chr1	20301366	20301566	chr1:19974873-19975073	4.68214	3.67588	5.36256	-1.60291	3.07e-07	1e-06	Downstream (<1kb)	1	20301924	20306152	4229	2	5320	uc001bcu.3	4586	ENSG00000188257	PLA2G2A	phospholipase A2 group IIA
chr1	20303063	20303263	chr1:19976570-19976770	4.6043	3.11242	5.43078	-2.28813	3.29e-12	2.28e-11	Promoter (2-3kb)	1	20301924	20306152	4229	2	5320	uc001bcu.3	2889	ENSG00000188257	PLA2G2A	phospholipase A2 group IIA
chr1	20306115	20306315	chr1:19979622-19979822	6.08236	4.38164	6.95486	-2.56782	1.91e-17	2.6e-16	Promoter (<=1kb)	1	20301924	20306152	4229	2	5320	uc001bcu.3	0	ENSG00000188257	PLA2G2A	phospholipase A2 group IIA
chr1	20308207	20308407	chr1:19981714-19981914	5.64392	5.20106	6.04138	-0.80022	0.00477764	0.00810811	Promoter (1-2kb)	1	20301924	20306932	5009	2	5320	uc010odb.2	-1275	ENSG00000188257	PLA2G2A	phospholipase A2 group IIA
chr1	20355454	20355654	chr1:20028961-20029161	3.01839	3.70738	1.10469	2.68494	0.000147	0.000312	Promoter (<=1kb)	1	20354672	20418394	63723	1	5322	uc001bcx.3	782	ENSG00000127472	PLA2G5	phospholipase A2 group V
chr1	20384626	20384826	chr1:20058133-20058333	2.63584	3.17824	1.49128	1.38004	0.0034064	0.00591732	Intron (uc001bcx.3/5322, intron 3 of 9)	1	20396701	20418394	21694	1	5322	uc001bcy.3	-11875	ENSG00000127472	PLA2G5	phospholipase A2 group V
chr1	20390523	20390723	chr1:20064030-20064230	4.04215	2.84061	4.78909	-1.8075	5.68e-06	1.5e-05	Intron (uc001bcx.3/5322, intron 4 of 9)	1	20396701	20418394	21694	1	5322	uc001bcy.3	-5978	ENSG00000127472	PLA2G5	phospholipase A2 group V
chr1	20396556	20396756	chr1:20070063-20070263	5.19919	5.56656	4.58214	0.921121	0.00373229	0.00644352	Promoter (<=1kb)	1	20396701	20418394	21694	1	5322	uc001bcy.3	0	ENSG00000127472	PLA2G5	phospholipase A2 group V
chr1	20427521	20427721	chr1:20101028-20101228	4.53939	3.92729	5.04009	-1.16017	0.000297	0.000604	Distal Intergenic	1	20439143	20446059	6917	2	26279	uc001bcz.4	18338	ENSG00000117215	PLA2G2D	phospholipase A2 group IID
chr1	20451034	20451234	chr1:20124541-20124741	5.14914	4.67293	5.56853	-0.89931	0.000296	0.000603	Distal Intergenic	1	20439143	20446059	6917	2	26279	uc031plm.1	-4975	ENSG00000117215	PLA2G2D	phospholipase A2 group IID
chr1	20479670	20479870	chr1:20153177-20153377	3.42482	1.83284	4.27437	-2.42747	6.71e-10	3.35e-09	Distal Intergenic	1	20465823	20476879	11057	1	64600	uc009vpp.1	13847	ENSG00000158786	PLA2G2F	phospholipase A2 group IIF
chr1	20492671	20492871	chr1:20166178-20166378	3.38885	1.6682	4.26534	-2.53982	2.55e-08	9.93e-08	Intron (uc009vpq.1/391013, intron 2 of 2)	1	20490484	20501687	11204	2	391013	uc009vpq.1	8816	ENSG00000187980	PLA2G2C	phospholipase A2 group IIC
chr1	20521750	20521950	chr1:20195257-20195457	4.2061	2.49294	5.0811	-2.57313	2.06e-12	1.48e-11	Distal Intergenic	1	20512578	20519942	7365	1	127733	uc001bdb.3	9172	ENSG00000162543	UBXN10	UBX domain protein 10
chr1	20539509	20539709	chr1:20213016-20213216	4.89112	4.38372	5.33028	-0.891636	0.00527953	0.00889729	Distal Intergenic	1	20512578	20519942	7365	1	127733	uc001bdb.3	26931	ENSG00000162543	UBXN10	UBX domain protein 10
chr1	20606095	20606295	chr1:20279602-20279802	2.95376	2.45255	3.38905	-0.82457	0.0335434	0.0493545	Distal Intergenic	1	20617412	20665715	48304	1	127731	uc001bdd.2	-11117	ENSG00000158816	VWA5B1	von Willebrand factor A domain containing 5B1
chr1	20686064	20686264	chr1:20359571-20359771	3.83741	2.31989	4.66998	-2.31535	6.68e-10	3.34e-09	Downstream (<1kb)	1	20659259	20681387	22129	1	127731	uc009vpt.2	26805	ENSG00000158816	VWA5B1	von Willebrand factor A domain containing 5B1
chr1	20703452	20703652	chr1:20376959-20377159	3.99118	3.58496	4.36356	-0.774622	0.0105817	0.0169735	Intron (uc009vpu.2/339505, intron 1 of 3)	1	20686294	20732187	45894	2	339505	uc009vpu.2	28535	NA	LINC01141	long intergenic non-protein coding RNA 1141
chr1	20707182	20707382	chr1:20380689-20380889	3.86513	2.93938	4.51434	-1.56189	0.000113	0.000245	Intron (uc009vpu.2/339505, intron 1 of 3)	1	20686294	20732187	45894	2	339505	uc009vpu.2	24805	NA	LINC01141	long intergenic non-protein coding RNA 1141
chr1	20726935	20727135	chr1:20400442-20400642	4.40879	2.7732	5.2678	-2.44726	5.85e-09	2.52e-08	Intron (uc009vpu.2/339505, intron 1 of 3)	1	20686294	20732187	45894	2	339505	uc009vpu.2	5052	NA	LINC01141	long intergenic non-protein coding RNA 1141
chr1	20732820	20733020	chr1:20406327-20406527	4.21246	2.37812	5.11047	-2.47841	1.02e-05	2.6e-05	Promoter (<=1kb)	1	20686294	20732187	45894	2	339505	uc009vpu.2	-633	NA	LINC01141	long intergenic non-protein coding RNA 1141
chr1	20737749	20737949	chr1:20411256-20411456	6.20241	5.49334	6.75423	-1.24742	1.72e-07	5.85e-07	Intron (uc001bdf.2/339505, intron 1 of 11)	1	20686294	20732187	45894	2	339505	uc009vpu.2	-5562	NA	LINC01141	long intergenic non-protein coding RNA 1141
chr1	20753484	20753684	chr1:20426991-20427191	4.94139	4.23266	5.49305	-1.21575	7.59e-05	0.000169	Promoter (1-2kb)	1	20686294	20755287	68994	2	339505	uc001bdf.2	1603	NA	LINC01141	long intergenic non-protein coding RNA 1141
chr1	20802934	20803134	chr1:20476441-20476641	3.16526	2.73759	3.55245	-0.766231	0.0201973	0.0308922	Distal Intergenic	1	20808884	20812728	3845	2	55450	uc001bdh.3	9594	ENSG00000162545	CAMK2N1	calcium/calmodulin dependent protein kinase II inhibitor 1
chr1	20812712	20812912	chr1:20486219-20486419	6.52938	6.14723	6.88467	-0.725634	0.00155144	0.00283558	Promoter (<=1kb)	1	20808884	20812728	3845	2	55450	uc001bdh.3	0	ENSG00000162545	CAMK2N1	calcium/calmodulin dependent protein kinase II inhibitor 1
chr1	20820348	20820548	chr1:20493855-20494055	5.52871	5.25414	5.8013	-0.548823	0.00609696	0.0101688	Distal Intergenic	1	20808884	20812728	3845	2	55450	uc001bdh.3	-7620	ENSG00000162545	CAMK2N1	calcium/calmodulin dependent protein kinase II inhibitor 1
chr1	20848952	20849152	chr1:20522459-20522659	4.89046	4.46516	5.27603	-0.856927	0.000413	0.000823	Distal Intergenic	1	20825941	20834674	8734	2	79594	uc001bdi.4	-14278	ENSG00000090432	MUL1	mitochondrial E3 ubiquitin protein ligase 1
chr1	20879921	20880121	chr1:20553428-20553628	6.35829	6.60386	5.99488	0.554107	0.00341188	0.00592618	Promoter (<=1kb)	1	20878932	20881513	2582	1	163933	uc001bdj.3	989	ENSG00000183114	FAM43B	family with sequence similarity 43 member B
chr1	20880882	20881082	chr1:20554389-20554589	5.53763	5.04276	5.96894	-0.937566	0.000217	0.00045	Promoter (1-2kb)	1	20878932	20881513	2582	1	163933	uc001bdj.3	1950	ENSG00000183114	FAM43B	family with sequence similarity 43 member B
chr1	20901795	20901995	chr1:20575302-20575502	4.74259	3.59825	5.47127	-1.84874	1.42e-08	5.74e-08	Distal Intergenic	1	20915444	20945400	29957	1	978	uc001bdk.3	-13449	ENSG00000158825	CDA	cytidine deaminase
chr1	20902974	20903174	chr1:20576481-20576681	2.69173	0.88456	3.58478	-2.39784	2.01e-06	5.74e-06	Distal Intergenic	1	20915444	20945400	29957	1	978	uc001bdk.3	-12270	ENSG00000158825	CDA	cytidine deaminase
chr1	20913584	20913784	chr1:20587091-20587291	5.98223	2.85254	7.0269	-3.90685	9.39e-13	7.04e-12	Promoter (1-2kb)	1	20915444	20945400	29957	1	978	uc001bdk.3	-1660	ENSG00000158825	CDA	cytidine deaminase
chr1	20914183	20914383	chr1:20587690-20587890	5.05267	2.16466	6.07975	-3.9344	5.56e-31	3.41e-29	Promoter (1-2kb)	1	20915444	20945400	29957	1	978	uc001bdk.3	-1061	ENSG00000158825	CDA	cytidine deaminase
chr1	20915386	20915586	chr1:20588893-20589093	5.55017	4.20623	6.33867	-2.1098	3.51e-14	3.17e-13	Promoter (<=1kb)	1	20915444	20945400	29957	1	978	uc001bdk.3	0	ENSG00000158825	CDA	cytidine deaminase
chr1	20916232	20916432	chr1:20589739-20589939	5.88694	5.59504	6.17359	-0.540231	0.0166357	0.0258229	Promoter (<=1kb)	1	20915444	20945400	29957	1	978	uc009vpv.3	788	ENSG00000158825	CDA	cytidine deaminase
chr1	20926717	20926917	chr1:20600224-20600424	3.15301	1.18845	4.07333	-2.6887	9.79e-08	3.48e-07	Intron (uc001bdk.3/978, intron 1 of 3)	1	20915444	20945400	29957	1	978	uc009vpv.3	11273	ENSG00000158825	CDA	cytidine deaminase
chr1	20928013	20928213	chr1:20601520-20601720	3.31707	1.5787	4.19705	-2.43096	3.03e-07	9.9e-07	Intron (uc001bdk.3/978, intron 1 of 3)	1	20915444	20945400	29957	1	978	uc009vpv.3	12569	ENSG00000158825	CDA	cytidine deaminase
chr1	20930737	20930937	chr1:20604244-20604444	4.80569	2.96455	5.70492	-2.54409	5.76e-11	3.36e-10	Intron (uc001bdk.3/978, intron 1 of 3)	1	20915444	20945400	29957	1	978	uc009vpv.3	15293	ENSG00000158825	CDA	cytidine deaminase
chr1	20939072	20939272	chr1:20612579-20612779	3.92389	1.98795	4.83951	-2.62151	1.75e-12	1.27e-11	Intron (uc001bdk.3/978, intron 2 of 3)	1	20959948	20978004	18057	1	65018	uc001bdm.3	-20676	ENSG00000158828	PINK1	PTEN induced kinase 1
chr1	20940502	20940702	chr1:20614009-20614209	7.43582	6.7951	7.95217	-1.16022	3.68e-12	2.54e-11	Intron (uc001bdk.3/978, intron 3 of 3)	1	20959948	20978004	18057	1	65018	uc001bdm.3	-19246	ENSG00000158828	PINK1	PTEN induced kinase 1
chr1	20961189	20961389	chr1:20634696-20634896	6.24532	5.94881	6.53567	-0.563491	0.0077634	0.0127278	Promoter (1-2kb)	1	20959948	20978004	18057	1	65018	uc001bdm.3	1241	ENSG00000158828	PINK1	PTEN induced kinase 1
chr1	20980688	20980888	chr1:20654195-20654395	3.56733	1.46411	4.50898	-2.94089	4.06e-10	2.09e-09	Exon (uc001bdo.1/1650, exon 7 of 11)	1	20978260	20988037	9778	2	1650	uc001bdo.1	7149	ENSG00000244038	DDOST	dolichyl-diphosphooligosaccharide--protein glycosyltransferase non-catalytic subunit
chr1	21051650	21051850	chr1:20725157-20725357	5.61988	5.26092	5.95826	-0.672462	0.00298375	0.00522796	Intron (uc001bdt.1/400745, intron 4 of 8)	1	21046225	21059133	12909	2	400745	uc001bdt.1	7283	ENSG00000189410	SH2D5	SH2 domain containing 5
chr1	21282863	21283063	chr1:20956370-20956570	3.76835	1.68473	4.70713	-2.77291	7.84e-11	4.48e-10	Intron (uc010odi.2/8672, intron 2 of 25)	1	21132785	21299592	166808	2	8672	uc010odi.2	16529	ENSG00000075151	EIF4G3	eukaryotic translation initiation factor 4 gamma 3
chr1	21326339	21326539	chr1:20999846-21000046	3.27563	2.545	3.83814	-1.25702	0.000609	0.00118428	Intron (uc009vpz.3/8672, intron 2 of 29)	1	21132785	21299592	166808	2	8672	uc010odi.2	-26747	ENSG00000075151	EIF4G3	eukaryotic translation initiation factor 4 gamma 3
chr1	21327597	21327797	chr1:21001104-21001304	2.8382	3.30942	1.93976	1.32377	0.00329827	0.00574323	Intron (uc009vpz.3/8672, intron 2 of 29)	1	21132785	21299592	166808	2	8672	uc010odi.2	-28005	ENSG00000075151	EIF4G3	eukaryotic translation initiation factor 4 gamma 3
chr1	21339514	21339714	chr1:21013021-21013221	3.51112	3.88813	2.87091	0.890149	0.00763291	0.0125289	Intron (uc009vpz.3/8672, intron 1 of 29)	1	21132785	21377487	244703	2	8672	uc009vpz.3	37773	ENSG00000075151	EIF4G3	eukaryotic translation initiation factor 4 gamma 3
chr1	21342994	21343194	chr1:21016501-21016701	4.29706	0.444348	5.37904	-4.50054	1.03e-17	1.45e-16	Intron (uc009vpz.3/8672, intron 1 of 29)	1	21132785	21377487	244703	2	8672	uc009vpz.3	34293	ENSG00000075151	EIF4G3	eukaryotic translation initiation factor 4 gamma 3
chr1	21360038	21360238	chr1:21033545-21033745	3.03874	3.8506	0	3.64161	8.26e-08	2.97e-07	Intron (uc009vpz.3/8672, intron 1 of 29)	1	21132785	21377487	244703	2	8672	uc009vpz.3	17249	ENSG00000075151	EIF4G3	eukaryotic translation initiation factor 4 gamma 3
chr1	21360413	21360613	chr1:21033920-21034120	2.8064	2.11292	3.35035	-1.05784	0.00879486	0.0142899	Intron (uc009vpz.3/8672, intron 1 of 29)	1	21132785	21377487	244703	2	8672	uc009vpz.3	16874	ENSG00000075151	EIF4G3	eukaryotic translation initiation factor 4 gamma 3
chr1	21396158	21396358	chr1:21069665-21069865	3.44316	1.0071	4.42739	-3.13037	3.95e-09	1.75e-08	Intron (uc001bec.3/8672, intron 1 of 31)	1	21267738	21377487	109750	2	8672	uc001beg.3	-18671	ENSG00000075151	EIF4G3	eukaryotic translation initiation factor 4 gamma 3
chr1	21403717	21403917	chr1:21077224-21077424	5.63445	3.3176	6.60468	-3.15564	7e-27	2.8e-25	Intron (uc001bec.3/8672, intron 1 of 31)	1	21267738	21415706	147969	2	8672	uc010odk.2	11789	ENSG00000075151	EIF4G3	eukaryotic translation initiation factor 4 gamma 3
chr1	21409830	21410030	chr1:21083337-21083537	5.22169	3.17022	6.15565	-2.97337	2.4e-16	2.85e-15	Intron (uc001bec.3/8672, intron 1 of 31)	1	21267738	21415706	147969	2	8672	uc010odk.2	5676	ENSG00000075151	EIF4G3	eukaryotic translation initiation factor 4 gamma 3
chr1	21417658	21417858	chr1:21091165-21091365	5.69497	5.03412	6.22204	-1.14433	0.000247	0.000507	Promoter (1-2kb)	1	21267738	21415706	147969	2	8672	uc010odk.2	-1952	ENSG00000075151	EIF4G3	eukaryotic translation initiation factor 4 gamma 3
chr1	21444061	21444261	chr1:21117568-21117768	3.97961	4.62481	2.35032	2.1982	7.66e-09	3.24e-08	Intron (uc001bee.3/8672, intron 2 of 34)	1	21132785	21437876	305092	2	8672	uc001bec.3	-6185	ENSG00000075151	EIF4G3	eukaryotic translation initiation factor 4 gamma 3
chr1	21470246	21470446	chr1:21143753-21143953	3.58488	1.29153	4.5522	-3.14046	1.46e-09	6.93e-09	Intron (uc001bee.3/8672, intron 2 of 34)	1	21267738	21501251	233514	2	8672	uc001beh.3	30805	ENSG00000075151	EIF4G3	eukaryotic translation initiation factor 4 gamma 3
chr1	21475996	21476196	chr1:21149503-21149703	6.29435	6.96155	4.53031	2.32111	8.45e-26	3e-24	Intron (uc001bee.3/8672, intron 2 of 34)	1	21267738	21501251	233514	2	8672	uc001beh.3	25055	ENSG00000075151	EIF4G3	eukaryotic translation initiation factor 4 gamma 3
chr1	21477322	21477522	chr1:21150829-21151029	5.09142	4.18848	5.73135	-1.54841	9.88e-08	3.5e-07	Intron (uc001bee.3/8672, intron 2 of 34)	1	21267738	21501251	233514	2	8672	uc001beh.3	23729	ENSG00000075151	EIF4G3	eukaryotic translation initiation factor 4 gamma 3
chr1	21478992	21479192	chr1:21152499-21152699	3.13952	2.63293	3.57818	-0.878705	0.0143596	0.0225285	Intron (uc001bee.3/8672, intron 2 of 34)	1	21267738	21501251	233514	2	8672	uc001beh.3	22059	ENSG00000075151	EIF4G3	eukaryotic translation initiation factor 4 gamma 3
chr1	21479299	21479499	chr1:21152806-21153006	3.79558	3.40105	4.15973	-0.733157	0.0106596	0.0170901	Intron (uc001bee.3/8672, intron 2 of 34)	1	21267738	21501251	233514	2	8672	uc001beh.3	21752	ENSG00000075151	EIF4G3	eukaryotic translation initiation factor 4 gamma 3
chr1	21502200	21502400	chr1:21175707-21175907	5.09274	5.34475	4.71746	0.498504	0.0271407	0.0406068	Promoter (<=1kb)	1	21267738	21501251	233514	2	8672	uc001beh.3	-949	ENSG00000075151	EIF4G3	eukaryotic translation initiation factor 4 gamma 3
chr1	21508767	21508967	chr1:21182274-21182474	3.2246	2.62207	3.71998	-1.09276	0.00304077	0.0053217	Distal Intergenic	1	21132785	21503381	370597	2	8672	uc001bef.3	-5386	ENSG00000075151	EIF4G3	eukaryotic translation initiation factor 4 gamma 3
chr1	21517288	21517488	chr1:21190795-21190995	3.08529	0.898172	4.03874	-2.99685	1.74e-09	8.16e-09	Distal Intergenic	1	21132785	21503381	370597	2	8672	uc001bef.3	-13907	ENSG00000075151	EIF4G3	eukaryotic translation initiation factor 4 gamma 3
chr1	21521671	21521871	chr1:21195178-21195378	7.04969	6.85735	7.25105	-0.363922	0.0176758	0.0273098	Distal Intergenic	1	21132785	21503381	370597	2	8672	uc001bef.3	-18290	ENSG00000075151	EIF4G3	eukaryotic translation initiation factor 4 gamma 3
chr1	21543459	21543659	chr1:21216966-21217166	3.4479	2.97174	3.86726	-0.845686	0.00981906	0.0158318	Downstream (<1kb)	1	21132785	21503381	370597	2	8672	uc001bef.3	-40078	ENSG00000075151	EIF4G3	eukaryotic translation initiation factor 4 gamma 3
chr1	21544462	21544662	chr1:21217969-21218169	3.47335	2.89154	3.95697	-1.01896	0.00212557	0.0038048	3' UTR	1	21132785	21503381	370597	2	8672	uc001bef.3	-41081	ENSG00000075151	EIF4G3	eukaryotic translation initiation factor 4 gamma 3
chr1	21578760	21578960	chr1:21252267-21252467	7.01172	6.80102	7.22963	-0.392449	0.0260403	0.0390677	Intron (uc001bej.2/1889, intron 6 of 16)	1	21543740	21606183	62444	2	1889	uc001bej.2	27223	ENSG00000117298	ECE1	endothelin converting enzyme 1
chr1	21586972	21587172	chr1:21260479-21260679	5.04074	5.63881	3.65834	1.91376	2.58e-11	1.58e-10	Intron (uc001bej.2/1889, intron 2 of 16)	1	21543740	21606183	62444	2	1889	uc001bej.2	19011	ENSG00000117298	ECE1	endothelin converting enzyme 1
chr1	21588345	21588545	chr1:21261852-21262052	7.42173	6.77456	7.94153	-1.17309	9.36e-09	3.9e-08	Intron (uc001bej.2/1889, intron 2 of 16)	1	21543740	21606183	62444	2	1889	uc001bej.2	17638	ENSG00000117298	ECE1	endothelin converting enzyme 1
chr1	21595490	21595690	chr1:21268997-21269197	2.83362	3.38464	1.65526	1.63937	0.000359	0.000721	Intron (uc001bej.2/1889, intron 2 of 16)	1	21543740	21606183	62444	2	1889	uc001bej.2	10493	ENSG00000117298	ECE1	endothelin converting enzyme 1
chr1	21602742	21602942	chr1:21276249-21276449	3.81726	4.62588	0.468593	3.89742	3.92e-11	2.34e-10	Exon (uc001ben.1/uc001ben.1, exon 1 of 1)	1	21543740	21606183	62444	2	1889	uc001bej.2	3241	ENSG00000117298	ECE1	endothelin converting enzyme 1
chr1	21603826	21604026	chr1:21277333-21277533	3.49546	4.10742	2.04532	2.03449	5.22e-07	1.64e-06	Promoter (2-3kb)	1	21543740	21606183	62444	2	1889	uc001bej.2	2157	ENSG00000117298	ECE1	endothelin converting enzyme 1
chr1	21606120	21606320	chr1:21279627-21279827	5.59079	3.37785	6.54771	-3.05589	4.4e-22	1.03e-20	Promoter (<=1kb)	1	21543740	21606183	62444	2	1889	uc001bej.2	0	ENSG00000117298	ECE1	endothelin converting enzyme 1
chr1	21606516	21606716	chr1:21280023-21280223	4.19988	2.61357	5.04817	-2.3752	1.63e-11	1.03e-10	Promoter (<=1kb)	1	21543740	21606183	62444	2	1889	uc001bej.2	-333	ENSG00000117298	ECE1	endothelin converting enzyme 1
chr1	21607081	21607281	chr1:21280588-21280788	4.75489	3.21889	5.59177	-2.29934	7.84e-13	5.93e-12	Promoter (<=1kb)	1	21543740	21606183	62444	2	1889	uc001bej.2	-898	ENSG00000117298	ECE1	endothelin converting enzyme 1
chr1	21611476	21611676	chr1:21284983-21285183	4.53738	3.23207	5.31512	-2.09386	3.29e-10	1.72e-09	Intron (uc001bei.2/1889, intron 1 of 17)	1	21543740	21616766	73027	2	1889	uc001bei.2	5090	ENSG00000117298	ECE1	endothelin converting enzyme 1
chr1	21617363	21617563	chr1:21290870-21291070	4.55103	5.17042	3.06313	2.01386	2.81e-10	1.48e-09	Promoter (<=1kb)	1	21559598	21616982	57385	2	1889	uc009vqa.1	-381	ENSG00000117298	ECE1	endothelin converting enzyme 1
chr1	21620929	21621129	chr1:21294436-21294636	6.55345	3.91913	7.55829	-3.66256	4.89e-47	1.52e-44	Promoter (1-2kb)	1	21619783	21626362	6580	1	100506801	uc001beo.2	1146	ENSG00000231105	ECE1-AS1	ECE1 antisense RNA 1
chr1	21623543	21623743	chr1:21297050-21297250	4.88112	3.13132	5.76332	-2.62587	2.97e-15	3.09e-14	Intron (uc001beo.2/100506801, intron 2 of 2)	1	21619783	21626362	6580	1	100506801	uc001beo.2	3760	ENSG00000231105	ECE1-AS1	ECE1 antisense RNA 1
chr1	21624523	21624723	chr1:21298030-21298230	5.47562	5.02824	5.87611	-0.853553	0.000319	0.000645	Exon (uc001beo.2/100506801, exon 3 of 3)	1	21619783	21626362	6580	1	100506801	uc001beo.2	4740	ENSG00000231105	ECE1-AS1	ECE1 antisense RNA 1
chr1	21629273	21629473	chr1:21302780-21302980	5.74109	5.09406	6.26082	-1.1876	2.87e-06	7.98e-06	Intron (uc001bem.2/1889, intron 1 of 18)	1	21619783	21626362	6580	1	100506801	uc001beo.2	9490	ENSG00000231105	ECE1-AS1	ECE1 antisense RNA 1
chr1	21643929	21644129	chr1:21317436-21317636	6.64044	5.4697	7.37767	-1.88838	5.52e-13	4.26e-12	Intron (uc001bem.2/1889, intron 1 of 18)	1	21619783	21626362	6580	1	100506801	uc001beo.2	24146	ENSG00000231105	ECE1-AS1	ECE1 antisense RNA 1
chr1	21645210	21645410	chr1:21318717-21318917	5.9347	5.61427	6.24388	-0.601	0.00859323	0.0139829	Intron (uc001bem.2/1889, intron 1 of 18)	1	21619783	21626362	6580	1	100506801	uc001beo.2	25427	ENSG00000231105	ECE1-AS1	ECE1 antisense RNA 1
chr1	21651120	21651320	chr1:21324627-21324827	7.86353	7.64253	8.09058	-0.40501	0.0107482	0.0172227	Intron (uc001bem.2/1889, intron 1 of 18)	1	21543740	21672034	128295	2	1889	uc001bem.2	20714	ENSG00000117298	ECE1	endothelin converting enzyme 1
chr1	21655966	21656166	chr1:21329473-21329673	4.67984	5.108	3.9073	1.10199	2.07e-05	5.02e-05	Intron (uc001bem.2/1889, intron 1 of 18)	1	21543740	21672034	128295	2	1889	uc001bem.2	15868	ENSG00000117298	ECE1	endothelin converting enzyme 1
chr1	21660831	21661031	chr1:21334338-21334538	7.68326	7.10422	8.16529	-1.04407	2.84e-05	6.74e-05	Intron (uc001bem.2/1889, intron 1 of 18)	1	21543740	21672034	128295	2	1889	uc001bem.2	11003	ENSG00000117298	ECE1	endothelin converting enzyme 1
chr1	21661241	21661441	chr1:21334748-21334948	6.08907	5.51723	6.56695	-1.03442	2.76e-05	6.58e-05	Intron (uc001bem.2/1889, intron 1 of 18)	1	21543740	21672034	128295	2	1889	uc001bem.2	10593	ENSG00000117298	ECE1	endothelin converting enzyme 1
chr1	21664823	21665023	chr1:21338330-21338530	5.81686	4.48141	6.60303	-2.10681	1.26e-18	1.97e-17	Intron (uc001bem.2/1889, intron 1 of 18)	1	21543740	21672034	128295	2	1889	uc001bem.2	7011	ENSG00000117298	ECE1	endothelin converting enzyme 1
chr1	21671290	21671490	chr1:21344797-21344997	5.48662	4.92591	5.95801	-1.05833	1.16e-06	3.43e-06	Promoter (<=1kb)	1	21543740	21672034	128295	2	1889	uc001bem.2	544	ENSG00000117298	ECE1	endothelin converting enzyme 1
chr1	21677034	21677234	chr1:21350541-21350741	3.60634	4.27099	1.85867	2.26037	2.87e-08	1.11e-07	Distal Intergenic	1	21543740	21672034	128295	2	1889	uc001bem.2	-5000	ENSG00000117298	ECE1	endothelin converting enzyme 1
chr1	21682542	21682742	chr1:21356049-21356249	4.27149	4.7683	3.29067	1.43811	5.55e-05	0.000126	Distal Intergenic	1	21543740	21672034	128295	2	1889	uc001bem.2	-10508	ENSG00000117298	ECE1	endothelin converting enzyme 1
chr1	21695017	21695217	chr1:21368524-21368724	6.39161	6.12583	6.65694	-0.521597	0.00491855	0.00832937	Distal Intergenic	1	21543740	21672034	128295	2	1889	uc001bem.2	-22983	ENSG00000117298	ECE1	endothelin converting enzyme 1
chr1	21754625	21754825	chr1:21428132-21428332	3.7982	4.10609	3.31325	0.677872	0.0312561	0.0462488	Distal Intergenic	1	21766583	21811393	44811	1	84224	uc001ber.4	-11758	ENSG00000142794	NBPF3	NBPF member 3
chr1	21817359	21817559	chr1:21490866-21491066	5.38722	4.85116	5.84395	-0.996288	9.71e-05	0.000212	Distal Intergenic	1	21835858	21904905	69048	1	249	uc001bet.3	-18299	ENSG00000162551	ALPL	alkaline phosphatase, biomineralization associated
chr1	21838122	21838322	chr1:21511629-21511829	3.67948	2.6858	4.35517	-1.59351	2.69e-06	7.51e-06	Promoter (2-3kb)	1	21835858	21904905	69048	1	249	uc010odp.2	2264	ENSG00000162551	ALPL	alkaline phosphatase, biomineralization associated
chr1	21838532	21838732	chr1:21512039-21512239	4.626	3.76954	5.24634	-1.37202	0.000659	0.00127478	Promoter (2-3kb)	1	21835858	21904905	69048	1	249	uc010odp.2	2674	ENSG00000162551	ALPL	alkaline phosphatase, biomineralization associated
chr1	21861412	21861612	chr1:21534919-21535119	3.19358	3.55615	2.58785	0.979783	0.0207987	0.0317321	Intron (uc001bet.3/249, intron 1 of 11)	1	21877772	21904905	27134	1	249	uc001beu.4	-16160	ENSG00000162551	ALPL	alkaline phosphatase, biomineralization associated
chr1	21874446	21874646	chr1:21547953-21548153	3.6558	4.04842	2.97695	1.00709	0.0055299	0.0092862	Intron (uc001bet.3/249, intron 1 of 11)	1	21877772	21904905	27134	1	249	uc001beu.4	-3126	ENSG00000162551	ALPL	alkaline phosphatase, biomineralization associated
chr1	21880230	21880430	chr1:21553737-21553937	3.0734	1.83736	3.8309	-1.85944	5.61e-05	0.000127	Promoter (2-3kb)	1	21877772	21904905	27134	1	249	uc001beu.4	2458	ENSG00000162551	ALPL	alkaline phosphatase, biomineralization associated
chr1	21894892	21895092	chr1:21568399-21568599	3.78789	4.36826	2.48648	1.75821	1.46e-05	3.62e-05	Intron (uc001bet.3/249, intron 7 of 11)	1	21877772	21904905	27134	1	249	uc001beu.4	17120	ENSG00000162551	ALPL	alkaline phosphatase, biomineralization associated
chr1	21900612	21900812	chr1:21574119-21574319	4.21748	4.71838	3.2229	1.34544	0.000184	0.000386	Intron (uc001bet.3/249, intron 9 of 11)	1	21877772	21904905	27134	1	249	uc001beu.4	22840	ENSG00000162551	ALPL	alkaline phosphatase, biomineralization associated
chr1	21916793	21916993	chr1:21590300-21590500	5.24554	4.62699	5.74982	-1.12491	5.23e-05	0.000119	Distal Intergenic	1	21922708	21946543	23836	2	5909	uc001bev.3	29550	ENSG00000076864	RAP1GAP	RAP1 GTPase activating protein
chr1	21921198	21921398	chr1:21594705-21594905	5.91889	4.58134	6.70563	-2.1231	5.44e-16	6.19e-15	Downstream (1-2kb)	1	21922708	21946543	23836	2	5909	uc001bev.3	25145	ENSG00000076864	RAP1GAP	RAP1 GTPase activating protein
chr1	21922080	21922280	chr1:21595587-21595787	4.26979	3.92406	4.59829	-0.636887	0.0128503	0.0203278	Downstream (<1kb)	1	21922708	21946543	23836	2	5909	uc001bev.3	24263	ENSG00000076864	RAP1GAP	RAP1 GTPase activating protein
chr1	21934326	21934526	chr1:21607833-21608033	6.01029	6.43638	5.24341	1.14942	1e-05	2.56e-05	Intron (uc001bev.3/5909, intron 14 of 22)	1	21922708	21946543	23836	2	5909	uc001bev.3	12017	ENSG00000076864	RAP1GAP	RAP1 GTPase activating protein
chr1	21945516	21945716	chr1:21619023-21619223	5.86007	6.5118	4.1923	2.25983	4.62e-18	6.77e-17	Promoter (<=1kb)	1	21922708	21946543	23836	2	5909	uc001bev.3	827	ENSG00000076864	RAP1GAP	RAP1 GTPase activating protein
chr1	21947081	21947281	chr1:21620588-21620788	5.26441	5.82009	4.06737	1.67388	1.08e-11	6.99e-11	Promoter (<=1kb)	1	21922708	21946543	23836	2	5909	uc001bev.3	-538	ENSG00000076864	RAP1GAP	RAP1 GTPase activating protein
chr1	21948287	21948487	chr1:21621794-21621994	5.24063	4.79267	5.64151	-0.796843	0.00160954	0.00293488	Promoter (<=1kb)	1	21943799	21949011	5213	2	5909	uc001bez.1	524	ENSG00000076864	RAP1GAP	RAP1 GTPase activating protein
chr1	21950972	21951172	chr1:21624479-21624679	4.53728	5.36893	0.578985	4.4365	1.79e-15	1.92e-14	Promoter (1-2kb)	1	21943799	21949011	5213	2	5909	uc001bez.1	-1961	ENSG00000076864	RAP1GAP	RAP1 GTPase activating protein
chr1	21980158	21980358	chr1:21653665-21653865	4.58814	5.15498	3.34505	1.75549	1.46e-10	8.05e-10	Promoter (1-2kb)	1	21922708	21978348	55641	2	5909	uc001bew.3	-1810	ENSG00000076864	RAP1GAP	RAP1 GTPase activating protein
chr1	21985792	21985992	chr1:21659299-21659499	6.94836	7.20345	6.56735	0.581691	0.00487584	0.00826239	Intron (uc001bex.3/5909, intron 1 of 24)	1	21922708	21978348	55641	2	5909	uc001bew.3	-7444	ENSG00000076864	RAP1GAP	RAP1 GTPase activating protein
chr1	21992374	21992574	chr1:21665881-21666081	5.49017	4.56448	6.13936	-1.61852	1.86e-09	8.66e-09	Intron (uc001bex.3/5909, intron 1 of 24)	1	21922708	21995856	73149	2	5909	uc001bex.3	3282	ENSG00000076864	RAP1GAP	RAP1 GTPase activating protein
chr1	22007528	22007728	chr1:21681035-21681235	4.50104	2.0882	5.48265	-3.24125	1.92e-17	2.61e-16	Intron (uc001bfa.3/84196, intron 13 of 14)	1	21922708	21995856	73149	2	5909	uc001bey.3	-11672	ENSG00000076864	RAP1GAP	RAP1 GTPase activating protein
chr1	22016297	22016497	chr1:21689804-21690004	3.70008	4.2392	2.56814	1.56087	0.000106	0.00023	Exon (uc001bfa.3/84196, exon 12 of 15)	1	22012385	22031108	18724	2	84196	uc001bfd.1	14611	ENSG00000090686	USP48	ubiquitin specific peptidase 48
chr1	22030214	22030414	chr1:21703721-21703921	4.45339	4.78441	3.91914	0.727547	0.0211382	0.0322091	Promoter (<=1kb)	1	22012385	22031108	18724	2	84196	uc001bfd.1	694	ENSG00000090686	USP48	ubiquitin specific peptidase 48
chr1	22032186	22032386	chr1:21705693-21705893	4.16148	4.64946	3.2098	1.46348	0.000155	0.000329	Promoter (1-2kb)	1	22012385	22031108	18724	2	84196	uc001bfd.1	-1078	ENSG00000090686	USP48	ubiquitin specific peptidase 48
chr1	22033128	22033328	chr1:21706635-21706835	4.95763	5.41557	4.09961	1.26652	1.72e-05	4.22e-05	Promoter (2-3kb)	1	22012385	22031108	18724	2	84196	uc001bfd.1	-2020	ENSG00000090686	USP48	ubiquitin specific peptidase 48
chr1	22082999	22083199	chr1:21756506-21756706	2.9426	0.711929	3.90188	-2.74563	1.08e-06	3.21e-06	Exon (uc001bfb.3/84196, exon 3 of 27)	1	22004792	22109688	104897	2	84196	uc001bfb.3	26489	ENSG00000090686	USP48	ubiquitin specific peptidase 48
chr1	22091198	22091398	chr1:21764705-21764905	2.50885	1.32698	3.24962	-1.6629	0.000992	0.00186717	Intron (uc001bfb.3/84196, intron 1 of 26)	1	22004792	22109688	104897	2	84196	uc001bfb.3	18290	ENSG00000090686	USP48	ubiquitin specific peptidase 48
chr1	22098203	22098403	chr1:21771710-21771910	3.98403	0.123098	5.06633	-4.31566	5.99e-10	3.01e-09	Intron (uc001bfb.3/84196, intron 1 of 26)	1	22004792	22109688	104897	2	84196	uc001bfb.3	11285	ENSG00000090686	USP48	ubiquitin specific peptidase 48
chr1	22098845	22099045	chr1:21772352-21772552	3.30595	0.905241	4.28616	-3.143	8.44e-11	4.8e-10	Intron (uc001bfb.3/84196, intron 1 of 26)	1	22004792	22109688	104897	2	84196	uc001bfb.3	10643	ENSG00000090686	USP48	ubiquitin specific peptidase 48
chr1	22127694	22127894	chr1:21801201-21801401	3.64316	4.14648	2.64033	1.43774	0.000104	0.000227	Distal Intergenic	1	22138758	22151714	12957	1	401944	uc001bfg.1	-10864	ENSG00000187942	LDLRAD2	low density lipoprotein receptor class A domain containing 2
chr1	22142590	22142790	chr1:21816097-21816297	5.50563	4.68497	6.11025	-1.48033	2.08e-09	9.62e-09	Intron (uc001bfg.1/401944, intron 3 of 4)	1	22138758	22151714	12957	1	401944	uc001bfg.1	3832	ENSG00000187942	LDLRAD2	low density lipoprotein receptor class A domain containing 2
chr1	22183994	22184194	chr1:21857501-21857701	4.3759	1.37906	5.41129	-3.88901	6.96e-16	7.81e-15	Intron (uc001bfj.3/3339, intron 42 of 96)	1	22148737	22157206	8470	2	3339	uc001bfi.3	-26788	ENSG00000142798	HSPG2	heparan sulfate proteoglycan 2
chr1	22188725	22188925	chr1:21862232-21862432	4.63582	2.41017	5.59442	-2.88472	1.16e-08	4.77e-08	Intron (uc001bfj.3/3339, intron 37 of 96)	1	22148737	22157206	8470	2	3339	uc001bfi.3	-31519	ENSG00000142798	HSPG2	heparan sulfate proteoglycan 2
chr1	22218470	22218670	chr1:21891977-21892177	6.39036	7.18589	3.29664	3.80078	3.62e-52	1.82e-49	Intron (uc001bfj.3/3339, intron 3 of 96)	1	22213708	22222803	9096	2	3339	uc009vqe.1	4133	ENSG00000142798	HSPG2	heparan sulfate proteoglycan 2
chr1	22221160	22221360	chr1:21894667-21894867	5.57234	6.22164	3.919	2.28753	3.11e-15	3.22e-14	Promoter (1-2kb)	1	22213708	22222803	9096	2	3339	uc009vqe.1	1443	ENSG00000142798	HSPG2	heparan sulfate proteoglycan 2
chr1	22223322	22223522	chr1:21896829-21897029	6.42982	6.0344	6.7946	-0.74918	0.00166024	0.00302169	Promoter (<=1kb)	1	22213708	22222803	9096	2	3339	uc009vqe.1	-519	ENSG00000142798	HSPG2	heparan sulfate proteoglycan 2
chr1	22225322	22225522	chr1:21898829-21899029	4.91684	3.32125	5.76719	-2.35872	1.39e-13	1.16e-12	Promoter (2-3kb)	1	22213708	22222803	9096	2	3339	uc009vqe.1	-2519	ENSG00000142798	HSPG2	heparan sulfate proteoglycan 2
chr1	22228647	22228847	chr1:21902154-21902354	4.09159	4.57452	3.15619	1.39237	1.27e-05	3.18e-05	Intron (uc001bfj.3/3339, intron 1 of 96)	1	22213708	22222803	9096	2	3339	uc009vqe.1	-5844	ENSG00000142798	HSPG2	heparan sulfate proteoglycan 2
chr1	22231430	22231630	chr1:21904937-21905137	7.11245	6.69436	7.49307	-0.784704	0.000165	0.000348	Intron (uc001bfj.3/3339, intron 1 of 96)	1	22213708	22222803	9096	2	3339	uc009vqe.1	-8627	ENSG00000142798	HSPG2	heparan sulfate proteoglycan 2
chr1	22232743	22232943	chr1:21906250-21906450	6.55801	4.96985	7.40672	-2.34218	1.27e-12	9.35e-12	Intron (uc001bfj.3/3339, intron 1 of 96)	1	22213708	22222803	9096	2	3339	uc009vqe.1	-9940	ENSG00000142798	HSPG2	heparan sulfate proteoglycan 2
chr1	22236331	22236531	chr1:21909838-21910038	8.0653	8.37563	7.57525	0.76592	2.05e-05	4.98e-05	Intron (uc001bfj.3/3339, intron 1 of 96)	1	22213708	22222803	9096	2	3339	uc009vqe.1	-13528	ENSG00000142798	HSPG2	heparan sulfate proteoglycan 2
chr1	22238222	22238422	chr1:21911729-21911929	6.25937	6.69094	5.47736	1.16029	3.65e-07	1.18e-06	Intron (uc001bfj.3/3339, intron 1 of 96)	1	22213708	22222803	9096	2	3339	uc009vqe.1	-15419	ENSG00000142798	HSPG2	heparan sulfate proteoglycan 2
chr1	22240288	22240488	chr1:21913795-21913995	6.48473	5.75458	7.047	-1.29943	6.34e-13	4.86e-12	Intron (uc001bfj.3/3339, intron 1 of 96)	1	22213708	22222803	9096	2	3339	uc009vqe.1	-17485	ENSG00000142798	HSPG2	heparan sulfate proteoglycan 2
chr1	22246053	22246253	chr1:21919560-21919760	5.05963	4.46407	5.55108	-1.07391	5.36e-05	0.000122	Intron (uc001bfj.3/3339, intron 1 of 96)	1	22148737	22263750	115014	2	3339	uc001bfj.3	17497	ENSG00000142798	HSPG2	heparan sulfate proteoglycan 2
chr1	22246752	22246952	chr1:21920259-21920459	6.96572	5.91935	7.6608	-1.73297	2.4e-19	4.12e-18	Intron (uc001bfj.3/3339, intron 1 of 96)	1	22148737	22263750	115014	2	3339	uc001bfj.3	16798	ENSG00000142798	HSPG2	heparan sulfate proteoglycan 2
chr1	22253373	22253573	chr1:21926880-21927080	5.214	4.64391	5.69086	-1.01297	0.000245	0.000505	Intron (uc001bfj.3/3339, intron 1 of 96)	1	22148737	22263750	115014	2	3339	uc001bfj.3	10177	ENSG00000142798	HSPG2	heparan sulfate proteoglycan 2
chr1	22254171	22254371	chr1:21927678-21927878	6.94252	6.02268	7.58934	-1.55756	3.57e-12	2.47e-11	Intron (uc001bfj.3/3339, intron 1 of 96)	1	22148737	22263750	115014	2	3339	uc001bfj.3	9379	ENSG00000142798	HSPG2	heparan sulfate proteoglycan 2
chr1	22260291	22260491	chr1:21933798-21933998	6.47447	6.88849	5.74021	1.09037	3.48e-09	1.55e-08	Intron (uc001bfj.3/3339, intron 1 of 96)	1	22148737	22263750	115014	2	3339	uc001bfj.3	3259	ENSG00000142798	HSPG2	heparan sulfate proteoglycan 2
chr1	22262388	22262588	chr1:21935895-21936095	6.17951	6.4753	5.71939	0.745963	0.000294	0.000599	Promoter (1-2kb)	1	22148737	22263750	115014	2	3339	uc001bfj.3	1162	ENSG00000142798	HSPG2	heparan sulfate proteoglycan 2
chr1	22266317	22266517	chr1:21939824-21940024	8.42764	8.63006	8.14	0.429717	0.0114332	0.0182419	Promoter (2-3kb)	1	22148737	22263750	115014	2	3339	uc009vqd.3	-2567	ENSG00000142798	HSPG2	heparan sulfate proteoglycan 2
chr1	22283410	22283610	chr1:21956917-21957117	6.68069	7.28853	5.25104	1.99657	4.27e-25	1.4e-23	Distal Intergenic	1	22148737	22263750	115014	2	3339	uc009vqd.3	-19660	ENSG00000142798	HSPG2	heparan sulfate proteoglycan 2
chr1	22285048	22285248	chr1:21958555-21958755	2.67889	1.78603	3.31463	-1.44696	0.00186796	0.00337418	Distal Intergenic	1	22303418	22315847	12430	1	23436	uc001bfk.3	-18170	ENSG00000219073	CELA3B	chymotrypsin like elastase 3B
chr1	22292829	22293029	chr1:21966336-21966536	3.61162	2.5069	4.32709	-1.76384	2.41e-06	6.79e-06	Distal Intergenic	1	22303418	22315847	12430	1	23436	uc001bfk.3	-10389	ENSG00000219073	CELA3B	chymotrypsin like elastase 3B
chr1	22345658	22345858	chr1:22019165-22019365	5.09504	3.79213	5.87209	-1.97829	1.9e-07	6.42e-07	Distal Intergenic	1	22351707	22357715	6009	1	29092	uc001bfm.4	-5849	ENSG00000218510	LINC00339	long intergenic non-protein coding RNA 339
chr1	22351678	22351878	chr1:22025185-22025385	6.7088	6.96784	6.32041	0.576734	0.00396563	0.00681872	Promoter (<=1kb)	1	22351707	22357715	6009	1	29092	uc001bfm.4	0	ENSG00000218510	LINC00339	long intergenic non-protein coding RNA 339
chr1	22366348	22366548	chr1:22039855-22040055	4.24182	4.7875	3.08451	1.51771	2.34e-06	6.59e-06	Distal Intergenic	1	22379120	22413359	34240	1	998	uc009vqg.1	-12572	ENSG00000070831	CDC42	cell division cycle 42
chr1	22372468	22372668	chr1:22045975-22046175	3.1429	3.66026	2.09122	1.5028	0.000186	0.00039	Distal Intergenic	1	22379120	22413359	34240	1	998	uc009vqg.1	-6452	ENSG00000070831	CDC42	cell division cycle 42
chr1	22374823	22375023	chr1:22048330-22048530	4.97639	4.57643	5.34438	-0.74851	0.00233933	0.00416049	Distal Intergenic	1	22379120	22413359	34240	1	998	uc009vqg.1	-4097	ENSG00000070831	CDC42	cell division cycle 42
chr1	22392791	22392991	chr1:22066298-22066498	3.51776	2.66988	4.13438	-1.41157	0.000219	0.000454	Intron (uc009vqg.1/998, intron 1 of 5)	1	22379120	22419436	40317	1	998	uc010ods.2	13671	ENSG00000070831	CDC42	cell division cycle 42
chr1	22399075	22399275	chr1:22072582-22072782	3.51477	2.88343	4.02604	-1.06613	0.00162816	0.00296695	Intron (uc009vqg.1/998, intron 1 of 5)	1	22379120	22419436	40317	1	998	uc010ods.2	19955	ENSG00000070831	CDC42	cell division cycle 42
chr1	22404347	22404547	chr1:22077854-22078054	3.66768	2.19507	4.48948	-2.21002	8.26e-08	2.96e-07	Intron (uc009vqg.1/998, intron 2 of 5)	1	22379120	22419436	40317	1	998	uc010ods.2	25227	ENSG00000070831	CDC42	cell division cycle 42
chr1	22418943	22419143	chr1:22092450-22092650	3.8714	2.45677	4.67865	-2.13603	3.13e-08	1.2e-07	3' UTR	1	22379120	22419436	40317	1	998	uc010ods.2	39823	ENSG00000070831	CDC42	cell division cycle 42
chr1	22432204	22432404	chr1:22105711-22105911	3.51814	3.9656	2.69097	1.10733	0.00557613	0.00935727	Distal Intergenic	1	22443798	22469519	25722	2	54361	uc001bfs.4	37115	ENSG00000162552	WNT4	Wnt family member 4
chr1	22440970	22441170	chr1:22114477-22114677	8.57649	8.96457	7.90904	1.03634	1.49e-06	4.34e-06	Downstream (2-3kb)	1	22443798	22469519	25722	2	54361	uc001bfs.4	28349	ENSG00000162552	WNT4	Wnt family member 4
chr1	22449048	22449248	chr1:22122555-22122755	5.22277	5.89773	3.40745	2.48976	2.78e-10	1.47e-09	Intron (uc001bfs.4/54361, intron 2 of 4)	1	22443798	22469519	25722	2	54361	uc001bfs.4	20271	ENSG00000162552	WNT4	Wnt family member 4
chr1	22460471	22460671	chr1:22133978-22134178	4.50539	4.86223	3.91304	0.896001	0.000661	0.00127908	Intron (uc001bfs.4/54361, intron 1 of 4)	1	22443798	22469519	25722	2	54361	uc001bfs.4	8848	ENSG00000162552	WNT4	Wnt family member 4
chr1	22480624	22480824	chr1:22154131-22154331	3.82686	4.39496	2.57842	1.99826	2.01e-06	5.72e-06	Distal Intergenic	1	22443798	22470385	26588	2	54361	uc010odt.2	-10239	ENSG00000162552	WNT4	Wnt family member 4
chr1	22482043	22482243	chr1:22155550-22155750	4.74802	5.58217	0.70424	4.76657	6.88e-16	7.73e-15	Distal Intergenic	1	22443798	22470385	26588	2	54361	uc010odt.2	-11658	ENSG00000162552	WNT4	Wnt family member 4
chr1	22490178	22490378	chr1:22163685-22163885	5.1532	3.90031	5.91574	-1.97131	7.95e-07	2.43e-06	Distal Intergenic	1	22443798	22470385	26588	2	54361	uc010odt.2	-19793	ENSG00000162552	WNT4	Wnt family member 4
chr1	22502858	22503058	chr1:22176365-22176565	3.22166	1.58246	4.08143	-2.48597	1.71e-07	5.82e-07	Distal Intergenic	1	22443798	22470385	26588	2	54361	uc010odt.2	-32473	ENSG00000162552	WNT4	Wnt family member 4
chr1	22503951	22504151	chr1:22177458-22177658	5.0363	4.44676	5.52433	-1.05918	0.000157	0.000332	Distal Intergenic	1	22443798	22470385	26588	2	54361	uc010odt.2	-33566	ENSG00000162552	WNT4	Wnt family member 4
chr1	22509511	22509711	chr1:22183018-22183218	5.97723	5.18601	6.5685	-1.37418	3.51e-07	1.14e-06	Distal Intergenic	1	22443798	22470385	26588	2	54361	uc010odt.2	-39126	ENSG00000162552	WNT4	Wnt family member 4
chr1	22511859	22512059	chr1:22185366-22185566	6.38308	6.94053	5.17883	1.68893	9.7e-09	4.03e-08	Distal Intergenic	1	22443798	22470385	26588	2	54361	uc010odt.2	-41474	ENSG00000162552	WNT4	Wnt family member 4
chr1	22534526	22534726	chr1:22208033-22208233	5.10937	5.8372	2.87577	2.90503	3.55e-20	6.67e-19	Distal Intergenic	1	22443798	22470385	26588	2	54361	uc010odt.2	-64141	ENSG00000162552	WNT4	Wnt family member 4
chr1	22539261	22539461	chr1:22212768-22212968	2.81185	1.84931	3.47562	-1.53002	0.000533	0.00104433	Distal Intergenic	1	22443798	22470385	26588	2	54361	uc010odt.2	-68876	ENSG00000162552	WNT4	Wnt family member 4
chr1	22574490	22574690	chr1:22247997-22248197	2.94744	3.32818	2.29813	1.01035	0.0119187	0.0189622	Distal Intergenic	1	22443798	22470385	26588	2	54361	uc010odt.2	-104105	ENSG00000162552	WNT4	Wnt family member 4
chr1	22579693	22579893	chr1:22253200-22253400	4.57081	2.32911	5.53153	-3.01184	1.76e-13	1.45e-12	Distal Intergenic	1	22443798	22470385	26588	2	54361	uc010odt.2	-109308	ENSG00000162552	WNT4	Wnt family member 4
chr1	22582244	22582444	chr1:22255751-22255951	4.83856	2.87923	5.75804	-2.85871	8.13e-18	1.16e-16	Distal Intergenic	1	22443798	22470385	26588	2	54361	uc010odt.2	-111859	ENSG00000162552	WNT4	Wnt family member 4
chr1	22586072	22586272	chr1:22259579-22259779	4.13339	3.46683	4.66345	-1.14017	0.00315127	0.00550369	Distal Intergenic	1	22443798	22470385	26588	2	54361	uc010odt.2	-115687	ENSG00000162552	WNT4	Wnt family member 4
chr1	22645120	22645320	chr1:22318627-22318827	5.28174	5.95153	3.50077	2.40539	6.79e-17	8.62e-16	Distal Intergenic	1	22778344	22857650	79307	1	9923	uc001bft.2	-133024	ENSG00000184677	ZBTB40	zinc finger and BTB domain containing 40
chr1	22659665	22659865	chr1:22333172-22333372	4.13502	2.84098	4.90955	-1.99972	1.05e-08	4.36e-08	Distal Intergenic	1	22778344	22857650	79307	1	9923	uc001bft.2	-118479	ENSG00000184677	ZBTB40	zinc finger and BTB domain containing 40
chr1	22667399	22667599	chr1:22340906-22341106	3.90726	2.36319	4.74601	-2.33556	2.62e-10	1.39e-09	Distal Intergenic	1	22778344	22857650	79307	1	9923	uc001bft.2	-110745	ENSG00000184677	ZBTB40	zinc finger and BTB domain containing 40
chr1	22668623	22668823	chr1:22342130-22342330	5.86389	5.3287	6.32009	-1.00208	4.1e-05	9.49e-05	Distal Intergenic	1	22778344	22857650	79307	1	9923	uc001bft.2	-109521	ENSG00000184677	ZBTB40	zinc finger and BTB domain containing 40
chr1	22670592	22670792	chr1:22344099-22344299	4.684	2.84489	5.58287	-2.62166	9.02e-14	7.72e-13	Distal Intergenic	1	22778344	22857650	79307	1	9923	uc001bft.2	-107552	ENSG00000184677	ZBTB40	zinc finger and BTB domain containing 40
chr1	22676736	22676936	chr1:22350243-22350443	5.38705	5.76977	4.73289	0.988478	0.00021	0.000438	Distal Intergenic	1	22778344	22857650	79307	1	9923	uc001bft.2	-101408	ENSG00000184677	ZBTB40	zinc finger and BTB domain containing 40
chr1	22687127	22687327	chr1:22360634-22360834	3.82865	2.85373	4.4972	-1.5736	1.15e-05	2.92e-05	Distal Intergenic	1	22778344	22857650	79307	1	9923	uc001bft.2	-91017	ENSG00000184677	ZBTB40	zinc finger and BTB domain containing 40
chr1	22714676	22714876	chr1:22388183-22388383	4.8987	4.06043	5.51112	-1.40371	1.18e-05	2.97e-05	Distal Intergenic	1	22778344	22857650	79307	1	9923	uc001bft.2	-63468	ENSG00000184677	ZBTB40	zinc finger and BTB domain containing 40
chr1	22715686	22715886	chr1:22389193-22389393	5.66937	3.83355	6.56764	-2.68017	4.8e-21	1e-19	Distal Intergenic	1	22778344	22857650	79307	1	9923	uc001bft.2	-62458	ENSG00000184677	ZBTB40	zinc finger and BTB domain containing 40
chr1	22739593	22739793	chr1:22413100-22413300	4.44877	2.59538	5.3502	-2.72827	1.84e-12	1.32e-11	Distal Intergenic	1	22778344	22857650	79307	1	9923	uc001bft.2	-38551	ENSG00000184677	ZBTB40	zinc finger and BTB domain containing 40
chr1	22740820	22741020	chr1:22414327-22414527	5.45751	2.432	6.49498	-3.93291	2.13e-28	1e-26	Distal Intergenic	1	22778344	22857650	79307	1	9923	uc001bft.2	-37324	ENSG00000184677	ZBTB40	zinc finger and BTB domain containing 40
chr1	22743140	22743340	chr1:22416647-22416847	5.58187	5.14155	5.97763	-0.845464	0.000586	0.0011415	Distal Intergenic	1	22778344	22857650	79307	1	9923	uc001bft.2	-35004	ENSG00000184677	ZBTB40	zinc finger and BTB domain containing 40
chr1	22774145	22774345	chr1:22447652-22447852	6.16271	4.6657	6.99041	-2.27662	2.41e-13	1.95e-12	Distal Intergenic	1	22778344	22857650	79307	1	9923	uc001bft.2	-3999	ENSG00000184677	ZBTB40	zinc finger and BTB domain containing 40
chr1	22778228	22778428	chr1:22451735-22451935	7.29371	6.92994	7.63563	-0.687306	0.000809	0.00154496	Promoter (<=1kb)	1	22778344	22857650	79307	1	9923	uc001bft.2	0	ENSG00000184677	ZBTB40	zinc finger and BTB domain containing 40
chr1	22794964	22795164	chr1:22468471-22468671	2.13132	0	3.13339	-3.26219	3.64e-06	9.94e-06	Intron (uc001bft.2/9923, intron 2 of 18)	1	22778344	22857650	79307	1	9923	uc009vqi.1	16620	ENSG00000184677	ZBTB40	zinc finger and BTB domain containing 40
chr1	22834231	22834431	chr1:22507738-22507938	2.93453	3.65574	0.761365	2.61793	7.16e-06	1.87e-05	Intron (uc001bft.2/9923, intron 7 of 18)	1	22828069	22838627	10559	1	9923	uc001bfv.1	6162	ENSG00000184677	ZBTB40	zinc finger and BTB domain containing 40
chr1	22853710	22853910	chr1:22527217-22527417	4.18557	2.81443	4.98142	-2.10192	6.26e-11	3.63e-10	3' UTR	1	22828069	22838627	10559	1	9923	uc001bfv.1	25641	ENSG00000184677	ZBTB40	zinc finger and BTB domain containing 40
chr1	22854236	22854436	chr1:22527743-22527943	3.90468	2.17222	4.78351	-2.50158	6.83e-12	4.54e-11	3' UTR	1	22828069	22838627	10559	1	9923	uc001bfv.1	26167	ENSG00000184677	ZBTB40	zinc finger and BTB domain containing 40
chr1	22857952	22858152	chr1:22531459-22531659	6.69219	7.2049	5.65692	1.51685	1.47e-08	5.94e-08	Distal Intergenic	1	22828069	22838627	10559	1	9923	uc001bfv.1	29883	ENSG00000184677	ZBTB40	zinc finger and BTB domain containing 40
chr1	22889868	22890068	chr1:22563375-22563575	4.57807	4.91284	4.0356	0.804871	0.00146279	0.00268361	Promoter (<=1kb)	1	22890004	22916112	26109	1	2046	uc001bfw.3	0	ENSG00000070886	EPHA8	EPH receptor A8
chr1	22918166	22918366	chr1:22591673-22591873	3.77687	4.16535	3.10843	0.976376	0.00509171	0.00860178	Intron (uc001bfx.1/2046, intron 5 of 16)	1	22890004	22930087	40084	1	2046	uc001bfx.1	28162	ENSG00000070886	EPHA8	EPH receptor A8
chr1	22968586	22968786	chr1:22642093-22642293	5.13447	4.88295	5.38783	-0.496586	0.0124058	0.019675	Promoter (1-2kb)	1	22970118	22974603	4486	1	714	uc001bga.4	-1332	ENSG00000159189	C1QC	complement C1q C chain
chr1	23003179	23003379	chr1:22676686-22676886	4.36492	4.88515	3.30296	1.56494	2.59e-06	7.24e-06	Distal Intergenic	1	22979682	22988029	8348	1	713	uc001bgd.3	23497	ENSG00000173369	C1QB	complement C1q B chain
chr1	23012301	23012501	chr1:22685808-22686008	4.60449	5.10448	3.61302	1.42772	1.5e-06	4.36e-06	Distal Intergenic	1	23037331	23241082	203752	1	2048	uc009vqj.1	-24830	ENSG00000133216	EPHB2	EPH receptor B2
chr1	23016061	23016261	chr1:22689568-22689768	6.05994	4.81801	6.81921	-1.99588	7.66e-12	5.06e-11	Distal Intergenic	1	23037331	23241082	203752	1	2048	uc009vqj.1	-21070	ENSG00000133216	EPHB2	EPH receptor B2
chr1	23039182	23039382	chr1:22712689-22712889	6.20635	6.96287	3.67275	3.15967	9.52e-41	1.64e-38	Promoter (1-2kb)	1	23037332	23241823	204492	1	2048	uc010odu.2	1850	ENSG00000133216	EPHB2	EPH receptor B2
chr1	23058561	23058761	chr1:22732068-22732268	3.8776	3.46699	4.25304	-0.83013	0.00875611	0.0142315	Intron (uc009vqj.1/2048, intron 1 of 16)	1	23046010	23046091	82	1	100616391	uc021oib.1	12551	ENSG00000265422	MIR4684	microRNA 4684
chr1	23072827	23073027	chr1:22746334-22746534	5.89609	3.88796	6.82337	-2.75282	2.85e-08	1.1e-07	Intron (uc009vqj.1/2048, intron 1 of 16)	1	23046010	23046091	82	1	100616391	uc021oib.1	26817	ENSG00000265422	MIR4684	microRNA 4684
chr1	23076878	23077078	chr1:22750385-22750585	6.98852	6.39797	7.47713	-1.08068	2.81e-08	1.09e-07	Intron (uc009vqj.1/2048, intron 1 of 16)	1	23046010	23046091	82	1	100616391	uc021oib.1	30868	ENSG00000265422	MIR4684	microRNA 4684
chr1	23077275	23077475	chr1:22750782-22750982	4.76133	4.45684	5.05802	-0.590636	0.0235602	0.03561	Intron (uc009vqj.1/2048, intron 1 of 16)	1	23046010	23046091	82	1	100616391	uc021oib.1	31265	ENSG00000265422	MIR4684	microRNA 4684
chr1	23082784	23082984	chr1:22756291-22756491	4.4769	5.15202	2.66046	2.59399	2.22e-14	2.05e-13	Intron (uc009vqj.1/2048, intron 1 of 16)	1	23046010	23046091	82	1	100616391	uc021oib.1	36774	ENSG00000265422	MIR4684	microRNA 4684
chr1	23087072	23087272	chr1:22760579-22760779	5.01025	4.15174	5.63147	-1.4653	3.27e-06	9.01e-06	Intron (uc009vqj.1/2048, intron 1 of 16)	1	23046010	23046091	82	1	100616391	uc021oib.1	41062	ENSG00000265422	MIR4684	microRNA 4684
chr1	23119367	23119567	chr1:22792874-22793074	3.16074	3.81579	1.47292	2.17686	2.5e-06	7.02e-06	Intron (uc009vqj.1/2048, intron 3 of 16)	1	23189652	23189719	68	2	100422914	uc021oic.1	70152	ENSG00000264014	MIR4253	microRNA 4253
chr1	23134898	23135098	chr1:22808405-22808605	5.801	5.27032	6.25446	-0.998041	3e-06	8.31e-06	Intron (uc009vqj.1/2048, intron 3 of 16)	1	23189652	23189719	68	2	100422914	uc021oic.1	54621	ENSG00000264014	MIR4253	microRNA 4253
chr1	23137057	23137257	chr1:22810564-22810764	4.18024	1.80776	5.15716	-3.22184	1.57e-11	9.92e-11	Intron (uc009vqj.1/2048, intron 3 of 16)	1	23189652	23189719	68	2	100422914	uc021oic.1	52462	ENSG00000264014	MIR4253	microRNA 4253
chr1	23138674	23138874	chr1:22812181-22812381	4.92177	4.33568	5.40783	-1.09375	0.000283	0.000578	Intron (uc009vqj.1/2048, intron 3 of 16)	1	23189652	23189719	68	2	100422914	uc021oic.1	50845	ENSG00000264014	MIR4253	microRNA 4253
chr1	23142142	23142342	chr1:22815649-22815849	4.3067	4.67687	3.68296	0.846425	0.00510132	0.0086167	Intron (uc009vqj.1/2048, intron 3 of 16)	1	23189652	23189719	68	2	100422914	uc021oic.1	47377	ENSG00000264014	MIR4253	microRNA 4253
chr1	23142650	23142850	chr1:22816157-22816357	4.73257	3.25698	5.5551	-2.28354	4.35e-10	2.23e-09	Intron (uc009vqj.1/2048, intron 3 of 16)	1	23189652	23189719	68	2	100422914	uc021oic.1	46869	ENSG00000264014	MIR4253	microRNA 4253
chr1	23146999	23147199	chr1:22820506-22820706	2.79642	2.26072	3.25293	-1.02983	0.0158907	0.0247485	Intron (uc009vqj.1/2048, intron 3 of 16)	1	23189652	23189719	68	2	100422914	uc021oic.1	42520	ENSG00000264014	MIR4253	microRNA 4253
chr1	23153106	23153306	chr1:22826613-22826813	4.22625	3.44831	4.81137	-1.42059	1.26e-05	3.17e-05	Intron (uc009vqj.1/2048, intron 3 of 16)	1	23189652	23189719	68	2	100422914	uc021oic.1	36413	ENSG00000264014	MIR4253	microRNA 4253
chr1	23155580	23155780	chr1:22829087-22829287	3.28012	3.86315	1.96682	1.78713	1.53e-05	3.8e-05	Intron (uc009vqj.1/2048, intron 3 of 16)	1	23189652	23189719	68	2	100422914	uc021oic.1	33939	ENSG00000264014	MIR4253	microRNA 4253
chr1	23158630	23158830	chr1:22832137-22832337	5.61637	4.82873	6.20598	-1.36236	4.3e-07	1.37e-06	Intron (uc009vqj.1/2048, intron 3 of 16)	1	23189652	23189719	68	2	100422914	uc021oic.1	30889	ENSG00000264014	MIR4253	microRNA 4253
chr1	23162493	23162693	chr1:22836000-22836200	6.10799	6.94787	1.84611	5.04812	1.37e-34	1.25e-32	Intron (uc009vqj.1/2048, intron 3 of 16)	1	23189652	23189719	68	2	100422914	uc021oic.1	27026	ENSG00000264014	MIR4253	microRNA 4253
chr1	23181285	23181485	chr1:22854792-22854992	5.49155	4.89134	5.98561	-1.05677	0.0018586	0.00335864	Intron (uc009vqj.1/2048, intron 3 of 16)	1	23189652	23189719	68	2	100422914	uc021oic.1	8234	ENSG00000264014	MIR4253	microRNA 4253
chr1	23182638	23182838	chr1:22856145-22856345	6.41153	5.05911	7.20233	-2.10791	6.43e-13	4.92e-12	Intron (uc009vqj.1/2048, intron 3 of 16)	1	23189652	23189719	68	2	100422914	uc021oic.1	6881	ENSG00000264014	MIR4253	microRNA 4253
chr1	23197083	23197283	chr1:22870590-22870790	5.44101	6.1695	3.20127	2.89284	8.92e-21	1.8e-19	Intron (uc009vqj.1/2048, intron 5 of 16)	1	23189652	23189719	68	2	100422914	uc021oic.1	-7364	ENSG00000264014	MIR4253	microRNA 4253
chr1	23215392	23215592	chr1:22888899-22889099	4.92266	3.15404	5.80847	-2.67204	1.91e-16	2.29e-15	Intron (uc009vqj.1/2048, intron 6 of 16)	1	23189652	23189719	68	2	100422914	uc021oic.1	-25673	ENSG00000264014	MIR4253	microRNA 4253
chr1	23240615	23240815	chr1:22914122-22914322	3.81417	4.28795	2.90776	1.32783	8.16e-05	0.000181	3' UTR	1	23189652	23189719	68	2	100422914	uc021oic.1	-50896	ENSG00000264014	MIR4253	microRNA 4253
chr1	23243022	23243222	chr1:22916529-22916729	7.03876	6.066	7.70648	-1.64854	9.08e-12	5.94e-11	Distal Intergenic	1	23189652	23189719	68	2	100422914	uc021oic.1	-53303	ENSG00000264014	MIR4253	microRNA 4253
chr1	23246995	23247195	chr1:22920502-22920702	3.66648	4.26592	2.27755	1.92278	2.24e-06	6.35e-06	Exon (uc001bgg.1/uc001bgg.1, exon 1 of 1)	1	23189652	23189719	68	2	100422914	uc021oic.1	-57276	ENSG00000264014	MIR4253	microRNA 4253
chr1	23256848	23257048	chr1:22930355-22930555	4.2334	3.73201	4.6688	-0.946659	0.00132825	0.00245264	Distal Intergenic	1	23189652	23189719	68	2	100422914	uc021oic.1	-67129	ENSG00000264014	MIR4253	microRNA 4253
chr1	23269088	23269288	chr1:22942595-22942795	2.77542	3.3771	1.37577	2.02985	6.04e-05	0.000136	Distal Intergenic	1	23337327	23342343	5017	2	729059	uc001bgh.1	73055	ENSG00000227868	TEX46	testis expressed 46
chr1	23279852	23280052	chr1:22953359-22953559	4.98641	5.35071	4.37663	0.89578	0.000199	0.000415	Distal Intergenic	1	23337327	23342343	5017	2	729059	uc001bgh.1	62291	ENSG00000227868	TEX46	testis expressed 46
chr1	23295850	23296050	chr1:22969357-22969557	3.82035	4.42214	2.42016	1.87294	1.78e-06	5.13e-06	Distal Intergenic	1	23337327	23342343	5017	2	729059	uc001bgh.1	46293	ENSG00000227868	TEX46	testis expressed 46
chr1	23302995	23303195	chr1:22976502-22976702	5.74632	5.01686	6.30825	-1.2873	3.26e-06	8.99e-06	Distal Intergenic	1	23337327	23342343	5017	2	729059	uc001bgh.1	39148	ENSG00000227868	TEX46	testis expressed 46
chr1	23337290	23337490	chr1:23010797-23010997	5.2605	3.85225	6.06611	-2.17992	7.96e-12	5.24e-11	3' UTR	1	23337327	23342343	5017	2	729059	uc001bgh.1	4853	ENSG00000227868	TEX46	testis expressed 46
chr1	23340358	23340558	chr1:23013865-23014065	3.44719	4.26515	0	3.74991	2.58e-09	1.18e-08	Promoter (1-2kb)	1	23337327	23342343	5017	2	729059	uc001bgh.1	1785	ENSG00000227868	TEX46	testis expressed 46
chr1	23388131	23388331	chr1:23061638-23061838	3.30409	1.67725	4.16123	-2.32222	1.47e-07	5.06e-07	Intron (uc001bgi.2/23028, intron 8 of 18)	1	23370798	23370865	68	1	100422866	uc021oid.1	17333	ENSG00000263793	MIR3115	microRNA 3115
chr1	23414441	23414641	chr1:23087948-23088148	2.74733	1.72885	3.43227	-1.67112	0.000196	0.000409	3' UTR	1	23370798	23370865	68	1	100422866	uc021oid.1	43643	ENSG00000263793	MIR3115	microRNA 3115
chr1	23425238	23425438	chr1:23098745-23098945	5.28264	4.55626	5.84306	-1.29917	3.06e-06	8.47e-06	Intron (uc001bgk.2/7798, intron 3 of 4)	1	23370798	23370865	68	1	100422866	uc021oid.1	54440	ENSG00000263793	MIR3115	microRNA 3115
chr1	23426800	23427000	chr1:23100307-23100507	4.6559	2.12133	5.65077	-3.41712	8.11e-17	1.02e-15	Intron (uc001bgk.2/7798, intron 3 of 4)	1	23370798	23370865	68	1	100422866	uc021oid.1	56002	ENSG00000263793	MIR3115	microRNA 3115
chr1	23428799	23428999	chr1:23102306-23102506	4.85199	4.4871	5.19473	-0.719787	0.00393749	0.00677373	Intron (uc001bgk.2/7798, intron 3 of 4)	1	23370798	23370865	68	1	100422866	uc021oid.1	58001	ENSG00000263793	MIR3115	microRNA 3115
chr1	23440852	23441052	chr1:23114359-23114559	3.61981	3.96385	3.05667	0.882117	0.006953	0.0114887	Intron (uc001bgk.2/7798, intron 1 of 4)	1	23410516	23495517	85002	2	7798	uc001bgk.2	54465	ENSG00000169641	LUZP1	leucine zipper protein 1
chr1	23445752	23445952	chr1:23119259-23119459	3.37571	1.58292	4.26609	-2.69389	1.23e-09	5.9e-09	Intron (uc001bgk.2/7798, intron 1 of 4)	1	23410516	23495517	85002	2	7798	uc001bgk.2	49565	ENSG00000169641	LUZP1	leucine zipper protein 1
chr1	23475720	23475920	chr1:23149227-23149427	2.96262	1.59786	3.75676	-2.27017	7.31e-07	2.24e-06	Intron (uc001bgk.2/7798, intron 1 of 4)	1	23410516	23495517	85002	2	7798	uc001bgk.2	19597	ENSG00000169641	LUZP1	leucine zipper protein 1
chr1	23480878	23481078	chr1:23154385-23154585	2.8354	3.37558	1.69938	1.67896	0.000206	0.000429	Intron (uc001bgk.2/7798, intron 1 of 4)	1	23410516	23495517	85002	2	7798	uc001bgk.2	14439	ENSG00000169641	LUZP1	leucine zipper protein 1
chr1	23494278	23494478	chr1:23167785-23167985	6.56311	6.7541	6.29453	0.397208	0.0074622	0.012268	Promoter (1-2kb)	1	23410516	23495517	85002	2	7798	uc001bgk.2	1039	ENSG00000169641	LUZP1	leucine zipper protein 1
chr1	23508371	23508571	chr1:23181878-23182078	4.40139	4.76309	3.7977	0.940849	0.00403885	0.00693479	Distal Intergenic	1	23417683	23504301	86619	2	7798	uc001bgm.1	-4070	ENSG00000169641	LUZP1	leucine zipper protein 1
chr1	23511176	23511376	chr1:23184683-23184883	4.0936	4.63183	2.96507	1.59627	5.44e-07	1.7e-06	Distal Intergenic	1	23417683	23504301	86619	2	7798	uc001bgm.1	-6875	ENSG00000169641	LUZP1	leucine zipper protein 1
chr1	23515453	23515653	chr1:23188960-23189160	4.79373	4.26393	5.24666	-0.941365	0.00562446	0.0094345	Downstream (2-3kb)	1	23518388	23521222	2835	2	3352	uc001bgn.3	5569	ENSG00000179546	HTR1D	5-hydroxytryptamine receptor 1D
chr1	23543949	23544149	chr1:23217456-23217656	5.19075	5.53973	4.61643	0.855367	0.00044	0.000873	Distal Intergenic	1	23518388	23521222	2835	2	3352	uc001bgn.3	-22727	ENSG00000179546	HTR1D	5-hydroxytryptamine receptor 1D
chr1	23570854	23571054	chr1:23244361-23244561	2.72179	1.83224	3.35616	-1.29563	0.00503883	0.00851973	Distal Intergenic	1	23518388	23521222	2835	2	3352	uc001bgn.3	-49632	ENSG00000179546	HTR1D	5-hydroxytryptamine receptor 1D
chr1	23576338	23576538	chr1:23249845-23250045	3.99214	4.79543	0.753	4.18178	2.07e-11	1.29e-10	Distal Intergenic	1	23518388	23521222	2835	2	3352	uc001bgn.3	-55116	ENSG00000179546	HTR1D	5-hydroxytryptamine receptor 1D
chr1	23600048	23600248	chr1:23273555-23273755	5.23013	5.88604	3.53709	2.3067	6.41e-17	8.17e-16	Distal Intergenic	1	23636276	23638386	2111	2	10236	uc001bgo.3	38138	ENSG00000125944	HNRNPR	heterogeneous nuclear ribonucleoprotein R
chr1	23605239	23605439	chr1:23278746-23278946	3.29236	4.08147	0.3083	3.55835	1.62e-08	6.53e-08	Distal Intergenic	1	23636276	23638386	2111	2	10236	uc001bgo.3	32947	ENSG00000125944	HNRNPR	heterogeneous nuclear ribonucleoprotein R
chr1	23609525	23609725	chr1:23283032-23283232	4.63788	3.84853	5.2283	-1.39688	9.23e-07	2.79e-06	Distal Intergenic	1	23636276	23638386	2111	2	10236	uc001bgo.3	28661	ENSG00000125944	HNRNPR	heterogeneous nuclear ribonucleoprotein R
chr1	23655226	23655426	chr1:23328733-23328933	4.24259	3.26902	4.91063	-1.61648	3.05e-07	9.97e-07	Intron (uc001bgp.4/10236, intron 5 of 10)	1	23636276	23670853	34578	2	10236	uc001bgp.4	15427	ENSG00000125944	HNRNPR	heterogeneous nuclear ribonucleoprotein R
chr1	23655857	23656057	chr1:23329364-23329564	3.39245	2.84746	3.85453	-0.969982	0.00889563	0.0144434	Intron (uc001bgp.4/10236, intron 5 of 10)	1	23636276	23670853	34578	2	10236	uc001bgp.4	14796	ENSG00000125944	HNRNPR	heterogeneous nuclear ribonucleoprotein R
chr1	23703865	23704065	chr1:23377372-23377572	3.8199	2.75342	4.52213	-1.6905	1.35e-05	3.38e-05	Distal Intergenic	1	23685941	23696357	10417	2	80818	uc001bgu.3	-7508	ENSG00000125945	ZNF436	zinc finger protein 436
chr1	23711720	23711920	chr1:23385227-23385427	3.69314	0.437887	4.74578	-3.83727	1.89e-08	7.51e-08	Intron (uc021oig.1/6920, intron 9 of 10)	1	23710671	23720526	9856	2	6920	uc009vqm.2	8606	ENSG00000204219	TCEA3	transcription elongation factor A3
chr1	23720177	23720377	chr1:23393684-23393884	3.6702	2.57823	4.3813	-1.81399	5.54e-07	1.73e-06	Promoter (<=1kb)	1	23710671	23720526	9856	2	6920	uc009vqm.2	149	ENSG00000204219	TCEA3	transcription elongation factor A3
chr1	23721247	23721447	chr1:23394754-23394954	6.11999	3.51015	7.12245	-3.47925	2.88e-21	6.16e-20	Promoter (<=1kb)	1	23710671	23720526	9856	2	6920	uc009vqm.2	-721	ENSG00000204219	TCEA3	transcription elongation factor A3
chr1	23730432	23730632	chr1:23403939-23404139	7.19249	7.64672	6.34551	1.25342	2.27e-11	1.4e-10	Intron (uc021oig.1/6920, intron 5 of 10)	1	23710671	23720526	9856	2	6920	uc009vqm.2	-9906	ENSG00000204219	TCEA3	transcription elongation factor A3
chr1	23770654	23770854	chr1:23444161-23444361	5.98336	2.72312	7.03631	-4.32213	1.66e-34	1.49e-32	Intron (uc010odz.1/55616, intron 5 of 24)	1	23755056	23763170	8115	2	55616	uc001bgy.1	-7484	ENSG00000088280	ASAP3	ArfGAP with SH3 domain, ankyrin repeat and PH domain 3
chr1	23778577	23778777	chr1:23452084-23452284	4.8496	3.22321	5.70665	-2.4678	2.11e-14	1.96e-13	Intron (uc010odz.1/55616, intron 4 of 24)	1	23755056	23763170	8115	2	55616	uc001bgy.1	-15407	ENSG00000088280	ASAP3	ArfGAP with SH3 domain, ankyrin repeat and PH domain 3
chr1	23793040	23793240	chr1:23466547-23466747	4.69423	5.48549	1.67435	3.46821	1.31e-17	1.83e-16	Intron (uc010odz.1/55616, intron 1 of 24)	1	23755056	23810677	55622	2	55616	uc010odz.1	17437	ENSG00000088280	ASAP3	ArfGAP with SH3 domain, ankyrin repeat and PH domain 3
chr1	23799677	23799877	chr1:23473184-23473384	6.1524	4.68452	6.97303	-2.23431	2.52e-15	2.65e-14	Intron (uc010odz.1/55616, intron 1 of 24)	1	23755056	23810677	55622	2	55616	uc010odz.1	10800	ENSG00000088280	ASAP3	ArfGAP with SH3 domain, ankyrin repeat and PH domain 3
chr1	23823717	23823917	chr1:23497224-23497424	5.86497	5.16009	6.4147	-1.27385	6.47e-08	2.36e-07	Distal Intergenic	1	23768994	23811057	42064	2	55616	uc001bhc.1	-12660	ENSG00000088280	ASAP3	ArfGAP with SH3 domain, ankyrin repeat and PH domain 3
chr1	23854796	23854996	chr1:23528304-23528504	5.11268	4.31466	5.70707	-1.46518	2e-08	7.9e-08	Promoter (2-3kb)	1	23832920	23857712	24793	2	1870	uc001bhe.2	2716	ENSG00000007968	E2F2	E2F transcription factor 2
chr1	23860827	23861027	chr1:23534335-23534535	3.50033	1.96688	4.33663	-2.37517	5.45e-07	1.71e-06	Distal Intergenic	1	23832920	23857712	24793	2	1870	uc001bhe.2	-3115	ENSG00000007968	E2F2	E2F transcription factor 2
chr1	23866315	23866515	chr1:23539823-23540023	6.97193	7.14891	6.72618	0.34826	0.0229999	0.0348251	Distal Intergenic	1	23832920	23857712	24793	2	1870	uc001bhe.2	-8603	ENSG00000007968	E2F2	E2F transcription factor 2
chr1	23875309	23875509	chr1:23548818-23549018	3.94309	2.86806	4.64832	-1.797	1.89e-08	7.53e-08	Distal Intergenic	1	23884421	23886285	1865	2	3399	uc001bhh.4	10776	ENSG00000117318	ID3	inhibitor of DNA binding 3, HLH protein
chr1	23881485	23881685	chr1:23554994-23555194	8.25048	8.48436	7.90823	0.522252	0.00537027	0.00903949	Downstream (2-3kb)	1	23884421	23886285	1865	2	3399	uc001bhh.4	4600	ENSG00000117318	ID3	inhibitor of DNA binding 3, HLH protein
chr1	23884759	23884959	chr1:23558268-23558468	6.28121	6.61101	5.74963	0.817517	0.000176	0.00037	Promoter (1-2kb)	1	23884421	23886285	1865	2	3399	uc001bhh.4	1326	ENSG00000117318	ID3	inhibitor of DNA binding 3, HLH protein
chr1	23895368	23895568	chr1:23568878-23569078	4.60181	4.14446	5.0089	-0.848604	0.00375127	0.00647423	Distal Intergenic	1	23884421	23886285	1865	2	3399	uc001bhh.4	-9083	ENSG00000117318	ID3	inhibitor of DNA binding 3, HLH protein
chr1	23903783	23903983	chr1:23577293-23577493	6.06693	6.67903	4.61619	1.98379	3.97e-15	4.05e-14	Distal Intergenic	1	23907985	23967056	59072	1	259283	uc001bhi.3	-4002	ENSG00000197880	MDS2	myelodysplastic syndrome 2 translocation associated
chr1	23907783	23907983	chr1:23581293-23581493	5.80718	4.72747	6.51404	-1.75872	2.54e-10	1.35e-09	Promoter (<=1kb)	1	23907985	23967056	59072	1	259283	uc001bhi.3	-2	ENSG00000197880	MDS2	myelodysplastic syndrome 2 translocation associated
chr1	23912264	23912464	chr1:23585774-23585974	4.90802	2.93345	5.82997	-2.90776	4.62e-14	4.11e-13	Intron (uc001bhi.3/259283, intron 1 of 6)	1	23907985	23967056	59072	1	259283	uc001bhi.3	4279	ENSG00000197880	MDS2	myelodysplastic syndrome 2 translocation associated
chr1	23913295	23913495	chr1:23586805-23587005	4.5252	1.945	5.52472	-3.52004	3.26e-16	3.8e-15	Intron (uc001bhi.3/259283, intron 1 of 6)	1	23907985	23967056	59072	1	259283	uc001bhi.3	5310	ENSG00000197880	MDS2	myelodysplastic syndrome 2 translocation associated
chr1	23916973	23917173	chr1:23590483-23590683	2.99567	3.35973	2.38645	0.833316	0.0299499	0.044462	Intron (uc001bhi.3/259283, intron 1 of 6)	1	23907985	23967056	59072	1	259283	uc001bhi.3	8988	ENSG00000197880	MDS2	myelodysplastic syndrome 2 translocation associated
chr1	23918189	23918389	chr1:23591699-23591899	4.74568	4.29904	5.14567	-0.857342	0.00449097	0.00765499	Intron (uc001bhi.3/259283, intron 1 of 6)	1	23907985	23967056	59072	1	259283	uc001bhi.3	10204	ENSG00000197880	MDS2	myelodysplastic syndrome 2 translocation associated
chr1	23920138	23920338	chr1:23593648-23593848	4.5239	4.97275	3.69269	1.19773	3.29e-05	7.75e-05	Intron (uc001bhi.3/259283, intron 2 of 6)	1	23907985	23967056	59072	1	259283	uc001bhi.3	12153	ENSG00000197880	MDS2	myelodysplastic syndrome 2 translocation associated
chr1	23924913	23925113	chr1:23598423-23598623	2.77511	3.40193	1.24815	2.17578	3.84e-05	8.94e-05	Intron (uc001bhi.3/259283, intron 2 of 6)	1	23907985	23967056	59072	1	259283	uc001bhi.3	16928	ENSG00000197880	MDS2	myelodysplastic syndrome 2 translocation associated
chr1	23961497	23961697	chr1:23635007-23635207	5.41198	5.04459	5.75656	-0.736314	0.000712	0.00137062	Intron (uc001bhi.3/259283, intron 5 of 6)	1	23953226	23967056	13831	1	259283	uc001bhj.3	8271	ENSG00000197880	MDS2	myelodysplastic syndrome 2 translocation associated
chr1	23963960	23964160	chr1:23637470-23637670	5.78705	5.58721	5.99522	-0.388077	0.0221123	0.0335744	Intron (uc001bhi.3/259283, intron 5 of 6)	1	23953226	23967056	13831	1	259283	uc001bhj.3	10734	ENSG00000197880	MDS2	myelodysplastic syndrome 2 translocation associated
chr1	23977719	23977919	chr1:23651229-23651429	4.99643	4.19869	5.59069	-1.32122	8.7e-06	2.24e-05	Distal Intergenic	1	23953226	23967056	13831	1	259283	uc001bhj.3	24493	ENSG00000197880	MDS2	myelodysplastic syndrome 2 translocation associated
chr1	24000125	24000325	chr1:23673635-23673835	3.10777	2.59073	3.5529	-0.907159	0.0105048	0.0168575	Distal Intergenic	1	24018269	24022915	4647	1	6135	uc001bhk.3	-17944	ENSG00000142676	RPL11	ribosomal protein L11
chr1	24045989	24046189	chr1:23719499-23719699	3.8002	1.47646	4.77128	-3.26149	1.08e-14	1.04e-13	Distal Intergenic	1	24069856	24088549	18694	1	6924	uc001bho.3	-23667	ENSG00000011007	ELOA	elongin A
chr1	24047147	24047347	chr1:23720657-23720857	4.87844	2.22854	5.88478	-3.39377	1.06e-08	4.4e-08	Distal Intergenic	1	24069856	24088549	18694	1	6924	uc001bho.3	-22509	ENSG00000011007	ELOA	elongin A
chr1	24053869	24054069	chr1:23727379-23727579	3.14544	2.35084	3.73827	-1.371	0.00146143	0.00268123	Distal Intergenic	1	24069856	24088549	18694	1	6924	uc001bho.3	-15787	ENSG00000011007	ELOA	elongin A
chr1	24058954	24059154	chr1:23732464-23732664	3.77344	3.3143	4.18171	-0.815581	0.0147928	0.0231543	Distal Intergenic	1	24069856	24088549	18694	1	6924	uc001bho.3	-10702	ENSG00000011007	ELOA	elongin A
chr1	24099454	24099654	chr1:23772964-23773164	3.49943	3.91323	2.76577	1.00731	0.0238324	0.0359867	Intron (uc001bhp.2/100506963, intron 1 of 3)	1	24086872	24104787	17916	2	100506963	uc001bhp.2	5133	ENSG00000236810	ELOA-AS1	ELOA antisense RNA 1
chr1	24119986	24120186	chr1:23793496-23793696	6.16797	6.54184	5.53537	0.967583	6.11e-06	1.61e-05	Promoter (2-3kb)	1	24117646	24122029	4384	1	11313	uc001bht.3	2340	ENSG00000011009	LYPLA2	lysophospholipase 2
chr1	24156914	24157114	chr1:23830424-23830624	3.14292	1.29222	4.04386	-2.54914	3.68e-08	1.4e-07	Intron (uc001bic.3/3155, intron 1 of 9)	1	24130078	24151949	21872	2	3155	uc009vqs.1	-4965	ENSG00000117305	HMGCL	3-hydroxy-3-methylglutaryl-CoA lyase
chr1	24194692	24194892	chr1:23868202-23868402	8.03855	8.23873	7.7547	0.418548	0.0126213	0.0199913	Promoter (<=1kb)	1	24186288	24194787	8500	2	2517	uc010oed.1	0	ENSG00000179163	FUCA1	alpha-L-fucosidase 1
chr1	24218883	24219083	chr1:23892393-23892593	4.54226	5.37606	0.510635	4.78175	7.58e-15	7.47e-14	Intron (uc001bif.3/1269, intron 1 of 1)	1	24200460	24239817	39358	2	1269	uc001bif.3	20734	ENSG00000188822	CNR2	cannabinoid receptor 2
chr1	24229296	24229496	chr1:23902806-23903006	6.58888	6.83566	6.22327	0.526765	0.0124177	0.0196926	Intron (uc001bif.3/1269, intron 1 of 1)	1	24200460	24239817	39358	2	1269	uc001bif.3	10321	ENSG00000188822	CNR2	cannabinoid receptor 2
chr1	24235950	24236150	chr1:23909460-23909660	3.50418	3.93677	2.71935	1.28211	0.000545	0.00106719	Intron (uc001bif.3/1269, intron 1 of 1)	1	24200460	24239817	39358	2	1269	uc001bif.3	3667	ENSG00000188822	CNR2	cannabinoid receptor 2
chr1	24246621	24246821	chr1:23920131-23920331	5.00757	4.39675	5.50756	-1.14062	9.68e-05	0.000212	Distal Intergenic	1	24200460	24239817	39358	2	1269	uc001bif.3	-6804	ENSG00000188822	CNR2	cannabinoid receptor 2
chr1	24249524	24249724	chr1:23923034-23923234	3.93699	2.79345	4.66541	-1.85499	2.2e-07	7.36e-07	Distal Intergenic	1	24255560	24255637	78	1	100616492	uc021oik.1	-5836	ENSG00000264926	MIR378F	microRNA 378f
chr1	24250686	24250886	chr1:23924196-23924396	5.09297	4.20247	5.72774	-1.53665	2.61e-07	8.63e-07	Distal Intergenic	1	24255560	24255637	78	1	100616492	uc021oik.1	-4674	ENSG00000264926	MIR378F	microRNA 378f
chr1	24257335	24257535	chr1:23930845-23931045	2.96039	2.25346	3.51114	-1.3511	0.00117035	0.00217886	Promoter (1-2kb)	1	24255560	24255637	78	1	100616492	uc021oik.1	1775	ENSG00000264926	MIR378F	microRNA 378f
chr1	24263350	24263550	chr1:23936860-23937060	3.49999	4.11758	2.02133	1.93665	1.18e-06	3.48e-06	Distal Intergenic	1	24255560	24255637	78	1	100616492	uc021oik.1	7790	ENSG00000264926	MIR378F	microRNA 378f
chr1	24278143	24278343	chr1:23951653-23951853	6.71736	5.64457	7.42181	-1.7653	1.24e-19	2.2e-18	Distal Intergenic	1	24286301	24289949	3649	1	55629	uc001big.3	-7958	ENSG00000189266	PNRC2	proline rich nuclear receptor coactivator 2
chr1	24307324	24307524	chr1:23980834-23981034	6.42761	6.11675	6.72933	-0.572241	0.00666028	0.0110392	Promoter (<=1kb)	1	24295573	24306953	11381	2	10772	uc021ois.1	-371	ENSG00000188529	SRSF10	serine and arginine rich splicing factor 10
chr1	24311067	24311267	chr1:23984577-23984777	4.58182	5.43016	0	4.84301	7.54e-15	7.43e-14	Distal Intergenic	1	24295573	24306953	11381	2	10772	uc021ois.1	-4114	ENSG00000188529	SRSF10	serine and arginine rich splicing factor 10
chr1	24335106	24335306	chr1:24008616-24008816	4.66482	5.37698	2.56996	2.69368	2.08e-12	1.49e-11	Distal Intergenic	1	24295573	24306953	11381	2	10772	uc021ois.1	-28153	ENSG00000188529	SRSF10	serine and arginine rich splicing factor 10
chr1	24335974	24336174	chr1:24009484-24009684	4.20398	4.73407	3.10603	1.58913	1.31e-05	3.28e-05	Distal Intergenic	1	24295573	24306953	11381	2	10772	uc021ois.1	-29021	ENSG00000188529	SRSF10	serine and arginine rich splicing factor 10
chr1	24341266	24341466	chr1:24014776-24014976	6.0581	5.59115	6.47149	-0.793213	0.0146474	0.0229456	Distal Intergenic	1	24295573	24306953	11381	2	10772	uc021ois.1	-34313	ENSG00000188529	SRSF10	serine and arginine rich splicing factor 10
chr1	24345328	24345528	chr1:24018838-24019038	6.46878	6.86477	5.7814	1.03868	1.08e-05	2.75e-05	Distal Intergenic	1	24295573	24306953	11381	2	10772	uc021ois.1	-38375	ENSG00000188529	SRSF10	serine and arginine rich splicing factor 10
chr1	24346689	24346889	chr1:24020199-24020399	4.58472	4.11509	4.99984	-0.83912	0.00805012	0.013164	Distal Intergenic	1	24295573	24306953	11381	2	10772	uc021ois.1	-39736	ENSG00000188529	SRSF10	serine and arginine rich splicing factor 10
chr1	24363361	24363561	chr1:24036871-24037071	4.74241	4.00676	5.30736	-1.26387	0.000388	0.000777	Distal Intergenic	1	24382531	24393069	10539	2	127294	uc001bil.4	29508	ENSG00000142661	MYOM3	myomesin 3
chr1	24373717	24373917	chr1:24047227-24047427	5.80721	3.99064	6.70198	-2.66896	3.02e-23	8.11e-22	Distal Intergenic	1	24382531	24393069	10539	2	127294	uc001bil.4	19152	ENSG00000142661	MYOM3	myomesin 3
chr1	24375157	24375357	chr1:24048667-24048867	3.44639	4.24472	0.301942	3.56505	3.35e-09	1.5e-08	Distal Intergenic	1	24382531	24393069	10539	2	127294	uc001bil.4	17712	ENSG00000142661	MYOM3	myomesin 3
chr1	24378168	24378368	chr1:24051678-24051878	3.71811	4.08356	3.1056	0.855866	0.0177485	0.027411	Distal Intergenic	1	24382531	24393069	10539	2	127294	uc001bil.4	14701	ENSG00000142661	MYOM3	myomesin 3
chr1	24378689	24378889	chr1:24052199-24052399	3.87992	4.45705	2.59274	1.6852	7.37e-05	0.000164	Distal Intergenic	1	24382531	24393069	10539	2	127294	uc001bil.4	14180	ENSG00000142661	MYOM3	myomesin 3
chr1	24429600	24429800	chr1:24103110-24103310	4.00084	2.98187	4.68597	-1.73097	3.14e-06	8.66e-06	Intron (uc001bin.4/127294, intron 5 of 36)	1	24408039	24434929	26891	2	127294	uc001bip.1	5129	ENSG00000142661	MYOM3	myomesin 3
chr1	24434399	24434599	chr1:24107909-24108109	5.79622	4.02378	6.68276	-2.62964	1.71e-17	2.34e-16	Promoter (<=1kb)	1	24408039	24434929	26891	2	127294	uc001bip.1	330	ENSG00000142661	MYOM3	myomesin 3
chr1	24435451	24435651	chr1:24108961-24109161	6.28989	3.94815	7.26315	-3.31951	3.25e-32	2.28e-30	Promoter (<=1kb)	1	24408039	24434929	26891	2	127294	uc001bip.1	-522	ENSG00000142661	MYOM3	myomesin 3
chr1	24437846	24438046	chr1:24111356-24111556	4.3723	2.56402	5.26555	-2.76103	1.55e-13	1.28e-12	Promoter (<=1kb)	1	24382531	24438665	56135	2	127294	uc001bin.4	619	ENSG00000142661	MYOM3	myomesin 3
chr1	24439081	24439281	chr1:24112591-24112791	7.54415	7.1995	7.87184	-0.660315	0.000756	0.00144917	Promoter (<=1kb)	1	24392137	24438665	46529	2	127294	uc001bio.3	-416	ENSG00000142661	MYOM3	myomesin 3
chr1	24444318	24444518	chr1:24117828-24118028	5.66787	5.07028	6.16047	-1.0607	0.000252	0.000517	Downstream (1-2kb)	1	24392137	24438665	46529	2	127294	uc001bio.3	-5653	ENSG00000142661	MYOM3	myomesin 3
chr1	24452905	24453105	chr1:24126415-24126615	5.48771	4.55163	6.14106	-1.56021	1e-10	5.64e-10	Intron (uc010oeg.1/58985, intron 3 of 4)	1	24446261	24463799	17539	2	58985	uc010oeg.1	10694	ENSG00000142677	IL22RA1	interleukin 22 receptor subunit alpha 1
chr1	24469482	24469682	chr1:24142992-24143192	4.1802	3.12574	4.87817	-1.72336	1.59e-08	6.4e-08	Promoter (<=1kb)	1	24446261	24469775	23515	2	58985	uc001biq.2	93	ENSG00000142677	IL22RA1	interleukin 22 receptor subunit alpha 1
chr1	24476999	24477199	chr1:24150509-24150709	6.13547	5.70293	6.52598	-0.839071	0.000133	0.000285	Distal Intergenic	1	24446261	24469775	23515	2	58985	uc010oeh.2	-7224	ENSG00000142677	IL22RA1	interleukin 22 receptor subunit alpha 1
chr1	24508645	24508845	chr1:24182155-24182355	3.12619	0.960096	4.07675	-2.84237	1.03e-08	4.28e-08	Intron (uc001bir.3/163702, intron 1 of 6)	1	24480647	24513765	33119	2	163702	uc001bir.3	4920	ENSG00000185436	IFNLR1	interferon lambda receptor 1
chr1	24513723	24513923	chr1:24187233-24187433	7.3851	6.87194	7.82783	-0.938862	0.000139	0.000296	Promoter (<=1kb)	1	24480647	24513765	33119	2	163702	uc001bir.3	0	ENSG00000185436	IFNLR1	interferon lambda receptor 1
chr1	24528500	24528700	chr1:24202010-24202210	5.62766	4.54824	6.33442	-1.78172	3.31e-10	1.73e-09	Promoter (1-2kb)	1	24526730	24538180	11451	1	284632	uc010oei.1	1770	ENSG00000230023	LINC02800	long intergenic non-protein coding RNA 2800
chr1	24533885	24534085	chr1:24207395-24207595	2.38888	0.363484	3.31884	-2.70395	1.17e-06	3.46e-06	Intron (uc010oei.1/284632, intron 2 of 2)	1	24526730	24538180	11451	1	284632	uc010oei.1	7155	ENSG00000230023	LINC02800	long intergenic non-protein coding RNA 2800
chr1	24542787	24542987	chr1:24216297-24216497	5.4518	5.80309	4.8722	0.859728	3.89e-05	9.04e-05	Distal Intergenic	1	24526730	24538180	11451	1	284632	uc010oei.1	16057	ENSG00000230023	LINC02800	long intergenic non-protein coding RNA 2800
chr1	24593000	24593200	chr1:24266510-24266710	4.86651	3.17482	5.73719	-2.42241	2.22e-12	1.58e-11	Distal Intergenic	1	24645812	24681808	35997	1	57822	uc001bix.3	-52612	ENSG00000158055	GRHL3	grainyhead like transcription factor 3
chr1	24604005	24604205	chr1:24277515-24277715	3.58045	1.32775	4.54259	-2.94931	4.35e-11	2.58e-10	Distal Intergenic	1	24645812	24681808	35997	1	57822	uc001bix.3	-41607	ENSG00000158055	GRHL3	grainyhead like transcription factor 3
chr1	24616614	24616814	chr1:24290124-24290324	6.87541	6.09683	7.46083	-1.33981	1.04e-07	3.68e-07	Distal Intergenic	1	24645812	24681808	35997	1	57822	uc001bix.3	-28998	ENSG00000158055	GRHL3	grainyhead like transcription factor 3
chr1	24621329	24621529	chr1:24294839-24295039	6.66825	3.52326	7.71393	-4.14955	8.33e-55	5.43e-52	Distal Intergenic	1	24645812	24681808	35997	1	57822	uc001bix.3	-24283	ENSG00000158055	GRHL3	grainyhead like transcription factor 3
chr1	24643653	24643853	chr1:24317163-24317363	3.52291	3.89122	2.90361	0.922586	0.00629778	0.0104782	Promoter (1-2kb)	1	24645812	24681808	35997	1	57822	uc001bix.3	-1959	ENSG00000158055	GRHL3	grainyhead like transcription factor 3
[truncated: 37,499 more rows]
