# Supplementary material for: Genetic risk of osteoarthritis operates during human skeletogenesis
Source: Hum Mol Genet. 2022 Oct 9;32(13):2124–38. doi: 10.1093/hmg/ddac251 (PMC10281754; doi:10.1093/hmg/ddac251)
Supplement: Supplementary_Table_S4_Chr6-9_ddac251 [file supplementary_table_s4_chr6-9_ddac251.xlsx]

## Sheet: Table S4
Supplementary Table S4: Comparison of differentially accessible regions between Foetal hip and Aged hip samples
seqnames	start	end	hg38_peak	Conc	Conc_Fetal_hip	Conc_Aged_hip	Fold	p.value	FDR	annotation	geneChr	geneStart	geneEnd	geneLength	geneStrand	geneId	transcriptId	distanceToTSS	ENSEMBL	SYMBOL	GENENAME
chr6	156800	157000	chr6:156800-157000	3.05877	3.47529	2.31783	1.28989	0.00389874	0.00671078	Distal Intergenic	6	292101	350227	58127	1	56940	uc011dhn.1	-135101	ENSG00000112679	DUSP22	dual specificity phosphatase 22
chr6	168843	169043	chr6:168843-169043	2.47452	1.39273	3.18211	-1.59605	0.000779	0.00149007	Distal Intergenic	6	292101	350227	58127	1	56940	uc011dhn.1	-123058	ENSG00000112679	DUSP22	dual specificity phosphatase 22
chr6	188845	189045	chr6:188845-189045	7.26973	6.91985	7.60135	-0.640019	0.00555693	0.00932795	Distal Intergenic	6	292101	350227	58127	1	56940	uc011dhn.1	-103056	ENSG00000112679	DUSP22	dual specificity phosphatase 22
chr6	189450	189650	chr6:189450-189650	4.1816	3.3284	4.80053	-1.36264	0.000934	0.00176544	Distal Intergenic	6	292101	350227	58127	1	56940	uc011dhn.1	-102451	ENSG00000112679	DUSP22	dual specificity phosphatase 22
chr6	195874	196074	chr6:195874-196074	5.0182	3.68522	5.80368	-2.03155	3.15e-12	2.2e-11	Distal Intergenic	6	292101	350227	58127	1	56940	uc011dhn.1	-96027	ENSG00000112679	DUSP22	dual specificity phosphatase 22
chr6	215655	215855	chr6:215655-215855	6.09262	5.75232	6.41703	-0.611035	0.00708656	0.0116929	Distal Intergenic	6	292101	350227	58127	1	56940	uc011dhn.1	-76246	ENSG00000112679	DUSP22	dual specificity phosphatase 22
chr6	220005	220205	chr6:220005-220205	5.87758	4.96128	6.52297	-1.55154	5.1e-10	2.59e-09	Distal Intergenic	6	292101	350227	58127	1	56940	uc011dhn.1	-71896	ENSG00000112679	DUSP22	dual specificity phosphatase 22
chr6	223928	224128	chr6:223928-224128	3.67289	3.18411	4.10033	-0.820323	0.0141972	0.0222917	Distal Intergenic	6	292101	350227	58127	1	56940	uc011dhn.1	-67973	ENSG00000112679	DUSP22	dual specificity phosphatase 22
chr6	225169	225369	chr6:225169-225369	5.09143	2.89119	6.04665	-3.02122	2.42e-19	4.14e-18	Distal Intergenic	6	292101	350227	58127	1	56940	uc011dhn.1	-66732	ENSG00000112679	DUSP22	dual specificity phosphatase 22
chr6	236092	236292	chr6:236092-236292	2.76111	0.973686	3.65048	-2.62865	1.45e-07	5e-07	Distal Intergenic	6	292101	350227	58127	1	56940	uc011dhn.1	-55809	ENSG00000112679	DUSP22	dual specificity phosphatase 22
chr6	236628	236828	chr6:236628-236828	2.79468	1.27235	3.62838	-2.19645	1.31e-06	3.86e-06	Distal Intergenic	6	292101	350227	58127	1	56940	uc011dhn.1	-55273	ENSG00000112679	DUSP22	dual specificity phosphatase 22
chr6	239620	239820	chr6:239620-239820	2.30767	0.729051	3.15426	-2.20174	6.59e-05	0.000148	Distal Intergenic	6	292101	350227	58127	1	56940	uc011dhn.1	-52281	ENSG00000112679	DUSP22	dual specificity phosphatase 22
chr6	246500	246700	chr6:246500-246700	4.01156	2.95376	4.71072	-1.7015	1.47e-07	5.05e-07	Distal Intergenic	6	292101	350227	58127	1	56940	uc011dhn.1	-45401	ENSG00000112679	DUSP22	dual specificity phosphatase 22
chr6	251983	252183	chr6:251983-252183	3.5155	1.59881	4.42789	-2.54572	5.14e-10	2.61e-09	Distal Intergenic	6	292101	350227	58127	1	56940	uc011dhn.1	-39918	ENSG00000112679	DUSP22	dual specificity phosphatase 22
chr6	253235	253435	chr6:253235-253435	3.52362	1.95172	4.3687	-2.30775	1.02e-08	4.22e-08	Distal Intergenic	6	292101	350227	58127	1	56940	uc011dhn.1	-38666	ENSG00000112679	DUSP22	dual specificity phosphatase 22
chr6	293453	293653	chr6:293453-293653	6.21281	4.8836	6.99724	-2.09225	1.71e-22	4.19e-21	Promoter (1-2kb)	6	292101	351355	59255	1	56940	uc003msx.3	1352	ENSG00000112679	DUSP22	dual specificity phosphatase 22
chr6	298952	299152	chr6:298952-299152	3.55693	1.53776	4.48594	-3.06453	2.71e-11	1.66e-10	Intron (uc011dhn.1/56940, intron 1 of 6)	6	304628	351353	46726	1	56940	uc003msy.1	-5476	ENSG00000112679	DUSP22	dual specificity phosphatase 22
chr6	324328	324528	chr6:324328-324528	4.17336	4.77645	2.76691	1.89166	1.57e-07	5.39e-07	Intron (uc011dhn.1/56940, intron 3 of 6)	6	304628	351353	46726	1	56940	uc003msy.1	19700	ENSG00000112679	DUSP22	dual specificity phosphatase 22
chr6	328183	328383	chr6:328183-328383	7.21521	7.55902	6.65259	0.864947	0.000149	0.000317	Intron (uc011dhn.1/56940, intron 3 of 6)	6	304628	351353	46726	1	56940	uc003msy.1	23555	ENSG00000112679	DUSP22	dual specificity phosphatase 22
chr6	335721	335921	chr6:335721-335921	5.58279	6.39934	2.05287	4.11105	1.35e-30	7.9e-29	Intron (uc011dhn.1/56940, intron 4 of 6)	6	304628	351353	46726	1	56940	uc003msy.1	31093	ENSG00000112679	DUSP22	dual specificity phosphatase 22
chr6	338183	338383	chr6:338183-338383	3.77054	4.30424	2.6591	1.59652	2.32e-05	5.59e-05	Intron (uc011dhn.1/56940, intron 4 of 6)	6	304628	351353	46726	1	56940	uc003msy.1	33555	ENSG00000112679	DUSP22	dual specificity phosphatase 22
chr6	341429	341629	chr6:341429-341629	4.00948	3.49891	4.45061	-0.993837	0.00318401	0.00555749	Intron (uc011dhn.1/56940, intron 4 of 6)	6	304628	351353	46726	1	56940	uc003msy.1	36801	ENSG00000112679	DUSP22	dual specificity phosphatase 22
chr6	351039	351239	chr6:351039-351239	4.51797	5.33414	0.997241	4.11751	1.59e-16	1.93e-15	3' UTR	6	391739	402637	10899	1	3662	uc010jne.2	-40500	ENSG00000137265	IRF4	interferon regulatory factor 4
chr6	361016	361216	chr6:361016-361216	3.21513	3.6516	2.41938	1.11234	0.00338283	0.00587852	Distal Intergenic	6	391739	402637	10899	1	3662	uc010jne.2	-30523	ENSG00000137265	IRF4	interferon regulatory factor 4
chr6	368943	369143	chr6:368943-369143	4.43026	2.10076	5.40204	-3.3049	4.07e-15	4.15e-14	Distal Intergenic	6	391739	402637	10899	1	3662	uc010jne.2	-22596	ENSG00000137265	IRF4	interferon regulatory factor 4
chr6	373969	374169	chr6:373969-374169	5.67069	6.36742	3.69933	2.58693	3.54e-27	1.46e-25	Distal Intergenic	6	391739	402637	10899	1	3662	uc010jne.2	-17570	ENSG00000137265	IRF4	interferon regulatory factor 4
chr6	387493	387693	chr6:387493-387693	6.51	5.14114	7.30523	-2.13234	6.6e-20	1.21e-18	Distal Intergenic	6	391739	402637	10899	1	3662	uc010jne.2	-4046	ENSG00000137265	IRF4	interferon regulatory factor 4
chr6	391655	391855	chr6:391655-391855	6.42198	5.85832	6.89509	-1.02915	0.000147	0.000314	Promoter (<=1kb)	6	391739	402637	10899	1	3662	uc010jne.2	0	ENSG00000137265	IRF4	interferon regulatory factor 4
chr6	403450	403650	chr6:403450-403650	4.08821	3.47931	4.58714	-1.06705	0.000744	0.00142804	Intron (uc003msz.4/3662, intron 7 of 8)	6	397056	402637	5582	1	3662	uc003mtc.1	6394	ENSG00000137265	IRF4	interferon regulatory factor 4
chr6	404966	405166	chr6:404966-405166	3.35891	2.65278	3.90926	-1.19999	0.00278036	0.00489436	Exon (uc003msz.4/3662, exon 8 of 9)	6	397056	402637	5582	1	3662	uc003mtc.1	7910	ENSG00000137265	IRF4	interferon regulatory factor 4
chr6	422819	423019	chr6:422819-423019	6.75354	6.14566	7.25189	-1.09005	7.72e-06	2e-05	Distal Intergenic	6	397056	402637	5582	1	3662	uc003mtc.1	25763	ENSG00000137265	IRF4	interferon regulatory factor 4
chr6	423178	423378	chr6:423178-423378	3.83028	2.63219	4.57614	-2.01908	7.06e-08	2.56e-07	Distal Intergenic	6	397056	402637	5582	1	3662	uc003mtc.1	26122	ENSG00000137265	IRF4	interferon regulatory factor 4
chr6	432033	432233	chr6:432033-432233	4.09147	2.11134	5.0143	-2.88598	2.93e-15	3.04e-14	Distal Intergenic	6	397056	402637	5582	1	3662	uc003mtc.1	34977	ENSG00000137265	IRF4	interferon regulatory factor 4
chr6	436534	436734	chr6:436534-436734	4.83089	3.68189	5.5611	-1.83907	6.04e-07	1.88e-06	Distal Intergenic	6	397056	402637	5582	1	3662	uc003mtc.1	39478	ENSG00000137265	IRF4	interferon regulatory factor 4
chr6	437089	437289	chr6:437089-437289	4.05394	1.90278	5.00242	-2.98727	1.82e-12	1.31e-11	Distal Intergenic	6	397056	402637	5582	1	3662	uc003mtc.1	40033	ENSG00000137265	IRF4	interferon regulatory factor 4
chr6	445941	446141	chr6:445941-446141	6.26924	3.05151	7.31958	-4.16664	3.9e-28	1.78e-26	Distal Intergenic	6	397056	402637	5582	1	3662	uc003mtc.1	48885	ENSG00000137265	IRF4	interferon regulatory factor 4
chr6	446858	447058	chr6:446858-447058	7.25484	4.6117	8.26054	-3.52719	7.6e-26	2.71e-24	Distal Intergenic	6	397056	402637	5582	1	3662	uc003mtc.1	49802	ENSG00000137265	IRF4	interferon regulatory factor 4
chr6	453196	453396	chr6:453196-453396	6.15703	4.68122	6.97961	-2.22939	3.66e-14	3.3e-13	Distal Intergenic	6	397056	402637	5582	1	3662	uc003mtc.1	56140	ENSG00000137265	IRF4	interferon regulatory factor 4
chr6	455077	455277	chr6:455077-455277	3.36733	2.29922	4.07014	-1.67099	2.05e-05	4.98e-05	Distal Intergenic	6	397056	402637	5582	1	3662	uc003mtc.1	58021	ENSG00000137265	IRF4	interferon regulatory factor 4
chr6	474881	475081	chr6:474881-475081	4.82434	3.34947	5.64669	-2.2165	4.26e-08	1.6e-07	Distal Intergenic	6	397056	402637	5582	1	3662	uc003mtc.1	77825	ENSG00000137265	IRF4	interferon regulatory factor 4
chr6	501925	502125	chr6:501925-502125	4.25369	2.83481	5.06203	-2.12983	4.23e-07	1.35e-06	Intron (uc003mtd.4/55770, intron 23 of 27)	6	397056	402637	5582	1	3662	uc003mtc.1	104869	ENSG00000137265	IRF4	interferon regulatory factor 4
chr6	506596	506796	chr6:506596-506796	4.21511	3.39662	4.81877	-1.41834	0.000175	0.000369	Intron (uc003mtd.4/55770, intron 23 of 27)	6	397056	402637	5582	1	3662	uc003mtc.1	109540	ENSG00000137265	IRF4	interferon regulatory factor 4
chr6	511645	511845	chr6:511645-511845	2.53454	3.26897	0.237748	2.84082	1.16e-05	2.94e-05	Intron (uc003mtd.4/55770, intron 23 of 27)	6	397056	402637	5582	1	3662	uc003mtc.1	114589	ENSG00000137265	IRF4	interferon regulatory factor 4
chr6	514193	514393	chr6:514193-514393	4.16828	2.97427	4.91287	-1.82843	1.83e-05	4.48e-05	Intron (uc003mtd.4/55770, intron 23 of 27)	6	397056	402637	5582	1	3662	uc003mtc.1	117137	ENSG00000137265	IRF4	interferon regulatory factor 4
chr6	551451	551651	chr6:551451-551651	5.5829	4.57061	6.26555	-1.61318	0.000282	0.000576	Intron (uc003mtd.4/55770, intron 21 of 27)	6	655939	656964	1026	2	135458	uc003mtg.3	105313	ENSG00000188996	HUS1B	HUS1 checkpoint clamp component B
chr6	562100	562300	chr6:562100-562300	5.79364	2.37839	6.85543	-4.39822	3.7e-28	1.69e-26	Intron (uc003mtd.4/55770, intron 17 of 27)	6	655939	656964	1026	2	135458	uc003mtg.3	94664	ENSG00000188996	HUS1B	HUS1 checkpoint clamp component B
chr6	582405	582605	chr6:582405-582605	3.74665	4.54229	0.650938	3.81796	5.64e-11	3.29e-10	Intron (uc003mtd.4/55770, intron 11 of 27)	6	655939	656964	1026	2	135458	uc003mtg.3	74359	ENSG00000188996	HUS1B	HUS1 checkpoint clamp component B
chr6	583735	583935	chr6:583735-583935	3.19501	2.36399	3.80424	-1.45086	0.000255	0.000524	Intron (uc003mtd.4/55770, intron 11 of 27)	6	655939	656964	1026	2	135458	uc003mtg.3	73029	ENSG00000188996	HUS1B	HUS1 checkpoint clamp component B
chr6	624984	625184	chr6:624984-625184	4.24094	5.00721	1.58763	3.09218	7.5e-13	5.69e-12	Intron (uc003mtd.4/55770, intron 4 of 27)	6	655939	656964	1026	2	135458	uc003mtg.3	31780	ENSG00000188996	HUS1B	HUS1 checkpoint clamp component B
chr6	626317	626517	chr6:626317-626517	5.18608	5.95492	2.4995	3.28778	2.06e-24	6.29e-23	Intron (uc003mtd.4/55770, intron 4 of 27)	6	655939	656964	1026	2	135458	uc003mtg.3	30447	ENSG00000188996	HUS1B	HUS1 checkpoint clamp component B
chr6	682003	682203	chr6:682003-682203	6.15462	5.10035	6.85252	-1.75229	2.37e-15	2.49e-14	Intron (uc003mtd.4/55770, intron 1 of 27)	6	485138	693141	208004	2	55770	uc003mtd.4	10938	ENSG00000112685	EXOC2	exocyst complex component 2
chr6	704167	704367	chr6:704167-704367	2.50496	3.3157	0	3.3407	5.6e-06	1.48e-05	Distal Intergenic	6	485138	693141	208004	2	55770	uc011dho.3	-11026	ENSG00000112685	EXOC2	exocyst complex component 2
chr6	710925	711125	chr6:710925-711125	6.50514	6.68326	6.25757	0.380462	0.0109385	0.0175065	Exon (uc003mth.1/uc003mth.1, exon 1 of 1)	6	485138	693141	208004	2	55770	uc011dho.3	-17784	ENSG00000112685	EXOC2	exocyst complex component 2
chr6	716019	716219	chr6:716019-716219	3.19506	4.06953	0	5.32909	2e-11	1.25e-10	Distal Intergenic	6	485138	693141	208004	2	55770	uc011dho.3	-22878	ENSG00000112685	EXOC2	exocyst complex component 2
chr6	722111	722311	chr6:722111-722311	5.87087	6.17745	5.38865	0.722461	0.000541	0.00105883	Distal Intergenic	6	485138	693141	208004	2	55770	uc011dho.3	-28970	ENSG00000112685	EXOC2	exocyst complex component 2
chr6	753584	753784	chr6:753584-753784	4.24424	3.01996	4.99818	-1.83788	1.59e-07	5.45e-07	Distal Intergenic	6	485138	693141	208004	2	55770	uc011dho.3	-60443	ENSG00000112685	EXOC2	exocyst complex component 2
chr6	818239	818439	chr6:818239-818439	4.63812	5.34716	2.56924	2.64918	6.21e-15	6.19e-14	Distal Intergenic	6	485138	693141	208004	2	55770	uc011dho.3	-125098	ENSG00000112685	EXOC2	exocyst complex component 2
chr6	836368	836568	chr6:836368-836568	4.75079	3.59495	5.48323	-1.80861	4.06e-06	1.1e-05	Distal Intergenic	6	485138	693141	208004	2	55770	uc011dho.3	-143227	ENSG00000112685	EXOC2	exocyst complex component 2
chr6	842283	842483	chr6:842283-842483	5.26992	5.71512	4.44928	1.23242	6.51e-05	0.000146	Distal Intergenic	6	485138	693141	208004	2	55770	uc011dho.3	-149142	ENSG00000112685	EXOC2	exocyst complex component 2
chr6	901789	901988	chr6:901781-901981	3.621	4.11092	2.66297	1.38605	0.000184	0.000386	Distal Intergenic	6	961241	1101567	140327	2	285768	uc003mtj.3	199579	ENSG00000286785	LINC01622	long intergenic non-protein coding RNA 1622
chr6	958894	959094	chr6:958656-958856	3.75329	4.13904	3.09164	1.02287	0.00634913	0.0105578	Downstream (2-3kb)	6	961241	1101567	140327	2	285768	uc003mtj.3	142473	ENSG00000286785	LINC01622	long intergenic non-protein coding RNA 1622
chr6	961418	961618	chr6:961179-961379	4.87504	5.53785	3.13905	2.30149	1.08e-13	9.15e-13	Exon (uc003mtj.3/285768, exon 5 of 5)	6	961241	1101567	140327	2	285768	uc003mtj.3	139949	ENSG00000286785	LINC01622	long intergenic non-protein coding RNA 1622
chr6	1016154	1016354	chr6:1015919-1016119	4.134	4.68369	2.96091	1.70397	8.66e-06	2.23e-05	Intron (uc003mtj.3/285768, intron 1 of 4)	6	961241	1101567	140327	2	285768	uc003mtj.3	85213	ENSG00000286785	LINC01622	long intergenic non-protein coding RNA 1622
chr6	1024931	1025131	chr6:1024696-1024896	5.87611	4.86774	6.55731	-1.6535	1.76e-09	8.24e-09	Intron (uc003mtj.3/285768, intron 1 of 4)	6	961241	1101567	140327	2	285768	uc003mtj.3	76436	ENSG00000286785	LINC01622	long intergenic non-protein coding RNA 1622
chr6	1027638	1027838	chr6:1027403-1027603	4.39648	2.73641	5.26065	-2.48901	3.73e-13	2.95e-12	Intron (uc003mtj.3/285768, intron 1 of 4)	6	961241	1101567	140327	2	285768	uc003mtj.3	73729	ENSG00000286785	LINC01622	long intergenic non-protein coding RNA 1622
chr6	1029578	1029778	chr6:1029343-1029543	4.05558	0.6342	5.1177	-4.19224	1.33e-13	1.12e-12	Intron (uc003mtj.3/285768, intron 1 of 4)	6	961241	1101567	140327	2	285768	uc003mtj.3	71789	ENSG00000286785	LINC01622	long intergenic non-protein coding RNA 1622
chr6	1088731	1088931	chr6:1088496-1088696	3.25542	3.91373	1.54757	2.22229	8.46e-07	2.57e-06	Intron (uc003mtk.1/uc003mtk.1, intron 1 of 2)	6	961241	1101567	140327	2	285768	uc003mtj.3	12636	ENSG00000286785	LINC01622	long intergenic non-protein coding RNA 1622
chr6	1111227	1111427	chr6:1110992-1111192	3.29927	2.01765	4.07022	-1.92692	0.000101	0.00022	Distal Intergenic	6	1068624	1101567	32944	2	285768	uc031smk.1	-9660	ENSG00000286785	LINC01622	long intergenic non-protein coding RNA 1622
chr6	1136784	1136984	chr6:1136549-1136749	5.75411	4.86663	6.38761	-1.50363	3.19e-11	1.93e-10	Distal Intergenic	6	1068624	1101567	32944	2	285768	uc031smk.1	-35217	ENSG00000286785	LINC01622	long intergenic non-protein coding RNA 1622
chr6	1190730	1190930	chr6:1190495-1190695	4.99164	5.45212	4.12602	1.31056	1.06e-06	3.17e-06	Distal Intergenic	6	1068624	1101567	32944	2	285768	uc031smk.1	-89163	ENSG00000286785	LINC01622	long intergenic non-protein coding RNA 1622
chr6	1206702	1206902	chr6:1206467-1206667	5.2506	6.05706	1.94736	3.75469	1.47e-12	1.07e-11	Distal Intergenic	6	1068624	1101567	32944	2	285768	uc031smk.1	-105135	ENSG00000286785	LINC01622	long intergenic non-protein coding RNA 1622
chr6	1213257	1213457	chr6:1213022-1213222	2.81413	1.93097	3.44583	-1.39287	0.00189062	0.00341225	Distal Intergenic	6	1312675	1314993	2319	1	94234	uc003mtl.4	-99218	ENSG00000164379	FOXQ1	forkhead box Q1
chr6	1245266	1245466	chr6:1245031-1245231	2.83925	2.04727	3.43088	-1.29256	0.00281307	0.00494809	Distal Intergenic	6	1312675	1314993	2319	1	94234	uc003mtl.4	-67209	ENSG00000164379	FOXQ1	forkhead box Q1
chr6	1312084	1312284	chr6:1311849-1312049	5.98467	6.50788	4.91196	1.49056	3.15e-12	2.19e-11	Promoter (<=1kb)	6	1312675	1314993	2319	1	94234	uc003mtl.4	-391	ENSG00000164379	FOXQ1	forkhead box Q1
chr6	1313092	1313292	chr6:1312857-1313057	4.33753	4.89155	3.14719	1.63794	1.18e-07	4.14e-07	Promoter (<=1kb)	6	1312675	1314993	2319	1	94234	uc003mtl.4	417	ENSG00000164379	FOXQ1	forkhead box Q1
chr6	1313952	1314152	chr6:1313717-1313917	5.38572	5.88849	4.38481	1.41611	1.12e-08	4.61e-08	Promoter (1-2kb)	6	1312675	1314993	2319	1	94234	uc003mtl.4	1277	ENSG00000164379	FOXQ1	forkhead box Q1
chr6	1335764	1335964	chr6:1335529-1335729	5.4208	4.75563	5.95013	-1.12713	5.49e-05	0.000125	Distal Intergenic	6	1312675	1314993	2319	1	94234	uc003mtl.4	23089	ENSG00000164379	FOXQ1	forkhead box Q1
chr6	1336597	1336797	chr6:1336362-1336562	2.69387	3.32421	1.14798	1.85905	0.000155	0.000328	Distal Intergenic	6	1312675	1314993	2319	1	94234	uc003mtl.4	23922	ENSG00000164379	FOXQ1	forkhead box Q1
chr6	1407892	1408092	chr6:1407657-1407857	3.31929	2.49416	3.9259	-1.34318	0.00191252	0.00344891	Distal Intergenic	6	1390069	1395832	5764	1	2295	uc003mtm.3	17823	ENSG00000137273	FOXF2	forkhead box F2
chr6	1415770	1415970	chr6:1415535-1415735	2.56938	3.02127	1.72928	1.21193	0.00851368	0.0138635	Distal Intergenic	6	1390069	1395832	5764	1	2295	uc003mtm.3	25701	ENSG00000137273	FOXF2	forkhead box F2
chr6	1424567	1424767	chr6:1424332-1424532	4.55932	3.69341	5.18372	-1.47215	1.9e-05	4.64e-05	Distal Intergenic	6	1390069	1395832	5764	1	2295	uc003mtm.3	34498	ENSG00000137273	FOXF2	forkhead box F2
chr6	1470319	1470519	chr6:1470084-1470284	3.53447	4.26721	1.25413	2.88032	1.16e-08	4.78e-08	Distal Intergenic	6	1390069	1395832	5764	1	2295	uc003mtm.3	80250	ENSG00000137273	FOXF2	forkhead box F2
chr6	1471071	1471271	chr6:1470836-1471036	3.12271	3.65413	2.01978	1.75569	6.94e-05	0.000155	Distal Intergenic	6	1390069	1395832	5764	1	2295	uc003mtm.3	81002	ENSG00000137273	FOXF2	forkhead box F2
chr6	1477677	1477877	chr6:1477442-1477642	4.7095	5.43489	2.4985	2.7978	2.23e-17	3.01e-16	Distal Intergenic	6	1390069	1395832	5764	1	2295	uc003mtm.3	87608	ENSG00000137273	FOXF2	forkhead box F2
chr6	1491953	1492153	chr6:1491718-1491918	3.31813	4.03899	1.14803	2.82651	4.22e-08	1.59e-07	Distal Intergenic	6	1390069	1395832	5764	1	2295	uc003mtm.3	101884	ENSG00000137273	FOXF2	forkhead box F2
chr6	1495447	1495647	chr6:1495212-1495412	3.42332	2.3751	4.11907	-1.50819	0.000406	0.00081	Distal Intergenic	6	1390069	1395832	5764	1	2295	uc003mtm.3	105378	ENSG00000137273	FOXF2	forkhead box F2
chr6	1497641	1497841	chr6:1497406-1497606	4.92278	5.28477	4.31844	0.989924	0.000129	0.000277	Intron (uc003mto.3/uc003mto.3, intron 1 of 4)	6	1390069	1395832	5764	1	2295	uc003mtm.3	107572	ENSG00000137273	FOXF2	forkhead box F2
chr6	1500153	1500353	chr6:1499918-1500118	4.95432	5.80286	0.280775	5.34859	1.79e-15	1.91e-14	Intron (uc003mto.3/uc003mto.3, intron 2 of 4)	6	1390069	1395832	5764	1	2295	uc003mtm.3	110084	ENSG00000137273	FOXF2	forkhead box F2
chr6	1526981	1527181	chr6:1526746-1526946	4.57318	4.91425	4.01674	0.798457	0.00209887	0.00376003	Distal Intergenic	6	1610681	1614129	3449	1	2296	uc003mtp.3	-83500	ENSG00000054598	FOXC1	forkhead box C1
chr6	1535581	1535781	chr6:1535346-1535546	3.99282	2.7239	4.76008	-1.96782	3.97e-07	1.27e-06	Distal Intergenic	6	1610681	1614129	3449	1	2296	uc003mtp.3	-74900	ENSG00000054598	FOXC1	forkhead box C1
chr6	1537014	1537214	chr6:1536779-1536979	3.55792	3.854	3.09722	0.744771	0.0207345	0.0316425	Distal Intergenic	6	1610681	1614129	3449	1	2296	uc003mtp.3	-73467	ENSG00000054598	FOXC1	forkhead box C1
chr6	1537707	1537907	chr6:1537472-1537672	3.29253	2.06289	4.04809	-1.87216	4.06e-06	1.1e-05	Distal Intergenic	6	1610681	1614129	3449	1	2296	uc003mtp.3	-72774	ENSG00000054598	FOXC1	forkhead box C1
chr6	1554029	1554229	chr6:1553794-1553994	4.35941	3.87808	4.7821	-0.871934	0.00218662	0.00390629	Distal Intergenic	6	1610681	1614129	3449	1	2296	uc003mtp.3	-56452	ENSG00000054598	FOXC1	forkhead box C1
chr6	1557066	1557266	chr6:1556831-1557031	3.27108	4.05864	0.312155	3.61072	8.86e-09	3.71e-08	Distal Intergenic	6	1610681	1614129	3449	1	2296	uc003mtp.3	-53415	ENSG00000054598	FOXC1	forkhead box C1
chr6	1562623	1562823	chr6:1562388-1562588	4.9849	4.08824	5.62223	-1.46794	4.74e-08	1.77e-07	Distal Intergenic	6	1610681	1614129	3449	1	2296	uc003mtp.3	-47858	ENSG00000054598	FOXC1	forkhead box C1
chr6	1563979	1564179	chr6:1563744-1563944	4.00994	2.86389	4.73918	-1.86991	1.98e-08	7.84e-08	Distal Intergenic	6	1610681	1614129	3449	1	2296	uc003mtp.3	-46502	ENSG00000054598	FOXC1	forkhead box C1
chr6	1585164	1585364	chr6:1584929-1585129	3.4131	4.2499	0	4.18824	7.76e-09	3.28e-08	Distal Intergenic	6	1610681	1614129	3449	1	2296	uc003mtp.3	-25317	ENSG00000054598	FOXC1	forkhead box C1
chr6	1587924	1588124	chr6:1587689-1587889	4.52098	5.3427	0.858787	4.40331	5e-16	5.72e-15	Distal Intergenic	6	1610681	1614129	3449	1	2296	uc003mtp.3	-22557	ENSG00000054598	FOXC1	forkhead box C1
chr6	1594407	1594607	chr6:1594172-1594372	4.61443	4.20679	4.98781	-0.76528	0.0090386	0.0146581	Distal Intergenic	6	1610681	1614129	3449	1	2296	uc003mtp.3	-16074	ENSG00000054598	FOXC1	forkhead box C1
chr6	1596574	1596774	chr6:1596339-1596539	5.24002	5.01249	5.47279	-0.403547	0.0251525	0.0378306	Distal Intergenic	6	1610681	1614129	3449	1	2296	uc003mtp.3	-13907	ENSG00000054598	FOXC1	forkhead box C1
chr6	1598319	1598519	chr6:1598084-1598284	5.40307	6.03045	3.87315	1.99771	1.28e-13	1.08e-12	Distal Intergenic	6	1610681	1614129	3449	1	2296	uc003mtp.3	-12162	ENSG00000054598	FOXC1	forkhead box C1
chr6	1601743	1601943	chr6:1601508-1601708	5.80495	5.58382	6.03212	-0.417661	0.0132075	0.0208511	Distal Intergenic	6	1610681	1614129	3449	1	2296	uc003mtp.3	-8738	ENSG00000054598	FOXC1	forkhead box C1
chr6	1603983	1604183	chr6:1603748-1603948	5.05052	5.68762	3.46742	2.22229	1.49e-16	1.81e-15	Distal Intergenic	6	1610681	1614129	3449	1	2296	uc003mtp.3	-6498	ENSG00000054598	FOXC1	forkhead box C1
chr6	1604678	1604878	chr6:1604443-1604643	7.72626	7.34843	8.07844	-0.732422	8.94e-05	0.000197	Distal Intergenic	6	1610681	1614129	3449	1	2296	uc003mtp.3	-5803	ENSG00000054598	FOXC1	forkhead box C1
chr6	1614436	1614636	chr6:1614201-1614401	6.58741	6.01065	7.06813	-1.05573	1.3e-06	3.82e-06	Distal Intergenic	6	1610681	1614129	3449	1	2296	uc003mtp.3	3755	ENSG00000054598	FOXC1	forkhead box C1
chr6	1619434	1619634	chr6:1619199-1619399	5.58988	5.20429	5.94764	-0.75531	0.00038	0.00076	Distal Intergenic	6	1610681	1614129	3449	1	2296	uc003mtp.3	8753	ENSG00000054598	FOXC1	forkhead box C1
chr6	1620229	1620429	chr6:1619994-1620194	5.84124	5.1143	6.40194	-1.28575	6.28e-09	2.69e-08	Distal Intergenic	6	1610681	1614129	3449	1	2296	uc003mtp.3	9548	ENSG00000054598	FOXC1	forkhead box C1
chr6	1622799	1622999	chr6:1622564-1622764	6.11019	6.52749	5.36715	1.10671	6.62e-08	2.41e-07	Downstream (1-2kb)	6	1610681	1614129	3449	1	2296	uc003mtp.3	12118	ENSG00000054598	FOXC1	forkhead box C1
chr6	1625102	1625302	chr6:1624867-1625067	6.85955	6.43098	7.24735	-0.808339	0.000105	0.000229	Intron (uc021ykn.1/2762, intron 9 of 10)	6	1610681	1614129	3449	1	2296	uc003mtp.3	14421	ENSG00000054598	FOXC1	forkhead box C1
chr6	1626716	1626916	chr6:1626481-1626681	5.7936	6.57062	2.99462	3.42649	3.52e-22	8.33e-21	Intron (uc021ykn.1/2762, intron 9 of 10)	6	1610681	1614129	3449	1	2296	uc003mtp.3	16035	ENSG00000054598	FOXC1	forkhead box C1
chr6	1628169	1628369	chr6:1627934-1628134	6.81981	7.47717	5.11785	2.2739	5.66e-21	1.17e-19	Intron (uc021ykn.1/2762, intron 9 of 10)	6	1610681	1614129	3449	1	2296	uc003mtp.3	17488	ENSG00000054598	FOXC1	forkhead box C1
chr6	1647875	1648075	chr6:1647641-1647841	3.65853	1.2603	4.63845	-3.12458	1.44e-11	9.14e-11	Intron (uc021ykn.1/2762, intron 9 of 10)	6	1610681	1614129	3449	1	2296	uc003mtp.3	37194	ENSG00000054598	FOXC1	forkhead box C1
chr6	1662887	1663087	chr6:1662653-1662853	3.38943	4.03169	1.77712	2.30503	4.55e-07	1.45e-06	Intron (uc021ykn.1/2762, intron 9 of 10)	6	1610681	1614129	3449	1	2296	uc003mtp.3	52206	ENSG00000054598	FOXC1	forkhead box C1
chr6	1686717	1686917	chr6:1686483-1686683	4.37933	4.97105	3.02659	1.77181	6.47e-08	2.36e-07	Intron (uc021ykn.1/2762, intron 9 of 10)	6	1610681	1614129	3449	1	2296	uc003mtp.3	76036	ENSG00000054598	FOXC1	forkhead box C1
chr6	1689460	1689660	chr6:1689226-1689426	3.55016	2.17845	4.34616	-2.08797	2.62e-07	8.66e-07	Intron (uc021ykn.1/2762, intron 9 of 10)	6	1610681	1614129	3449	1	2296	uc003mtp.3	78779	ENSG00000054598	FOXC1	forkhead box C1
chr6	1702290	1702490	chr6:1702056-1702256	6.80792	7.03565	6.4766	0.50997	0.0105779	0.0169679	Intron (uc021ykn.1/2762, intron 9 of 10)	6	1610681	1614129	3449	1	2296	uc003mtp.3	91609	ENSG00000054598	FOXC1	forkhead box C1
chr6	1724964	1725164	chr6:1724730-1724930	4.12817	3.01022	4.84811	-1.82995	3.57e-09	1.59e-08	Intron (uc021ykn.1/2762, intron 9 of 10)	6	1610681	1614129	3449	1	2296	uc003mtp.3	114283	ENSG00000054598	FOXC1	forkhead box C1
chr6	1729238	1729438	chr6:1729004-1729204	2.74757	3.37138	1.23658	2.15861	3.92e-05	9.12e-05	Intron (uc021ykn.1/2762, intron 8 of 10)	6	1610681	1614129	3449	1	2296	uc003mtp.3	118557	ENSG00000054598	FOXC1	forkhead box C1
chr6	1738979	1739179	chr6:1738745-1738945	2.57358	3.4293	0	4.22494	1.54e-07	5.28e-07	Intron (uc021ykn.1/2762, intron 8 of 10)	6	1610681	1614129	3449	1	2296	uc003mtp.3	128298	ENSG00000054598	FOXC1	forkhead box C1
chr6	1775726	1775926	chr6:1775492-1775692	4.02603	4.79047	1.39618	3.10986	8.99e-12	5.88e-11	Intron (uc021ykn.1/2762, intron 7 of 10)	6	1610681	1614129	3449	1	2296	uc003mtp.3	165045	ENSG00000054598	FOXC1	forkhead box C1
chr6	1780607	1780807	chr6:1780373-1780573	4.45571	3.20941	5.21629	-1.95066	9.98e-10	4.85e-09	Intron (uc021ykn.1/2762, intron 7 of 10)	6	1610681	1614129	3449	1	2296	uc003mtp.3	169926	ENSG00000054598	FOXC1	forkhead box C1
chr6	1781813	1782013	chr6:1781579-1781779	4.99406	4.46101	5.44896	-0.94209	0.000386	0.000772	Intron (uc021ykn.1/2762, intron 7 of 10)	6	1610681	1614129	3449	1	2296	uc003mtp.3	171132	ENSG00000054598	FOXC1	forkhead box C1
chr6	1789365	1789565	chr6:1789131-1789331	5.22652	3.66637	6.06895	-2.28947	1.1e-13	9.29e-13	Intron (uc021ykn.1/2762, intron 7 of 10)	6	1610681	1614129	3449	1	2296	uc003mtp.3	178684	ENSG00000054598	FOXC1	forkhead box C1
chr6	1796157	1796357	chr6:1795923-1796123	5.50075	6.30737	2.194	3.95377	1.98e-28	9.32e-27	Intron (uc021ykn.1/2762, intron 7 of 10)	6	1610681	1614129	3449	1	2296	uc003mtp.3	185476	ENSG00000054598	FOXC1	forkhead box C1
chr6	1797123	1797323	chr6:1796889-1797089	4.98894	5.78922	1.80811	3.81481	2.66e-16	3.14e-15	Intron (uc021ykn.1/2762, intron 7 of 10)	6	1610681	1614129	3449	1	2296	uc003mtp.3	186442	ENSG00000054598	FOXC1	forkhead box C1
chr6	1801699	1801899	chr6:1801465-1801665	6.05025	6.53502	5.10893	1.35462	1.04e-09	5.03e-09	Intron (uc021ykn.1/2762, intron 7 of 10)	6	1610681	1614129	3449	1	2296	uc003mtp.3	191018	ENSG00000054598	FOXC1	forkhead box C1
chr6	1804661	1804861	chr6:1804427-1804627	4.98932	5.46395	4.08024	1.40167	8.23e-05	0.000182	Intron (uc021ykn.1/2762, intron 7 of 10)	6	1610681	1614129	3449	1	2296	uc003mtp.3	193980	ENSG00000054598	FOXC1	forkhead box C1
chr6	1810295	1810495	chr6:1810061-1810261	3.09584	3.85095	0.578768	2.86652	1.53e-07	5.26e-07	Intron (uc021ykn.1/2762, intron 7 of 10)	6	1610681	1614129	3449	1	2296	uc003mtp.3	199614	ENSG00000054598	FOXC1	forkhead box C1
chr6	1821055	1821255	chr6:1820821-1821021	3.5092	3.80877	3.04142	0.732672	0.0321871	0.0475224	Intron (uc021ykn.1/2762, intron 7 of 10)	6	1610681	1614129	3449	1	2296	uc003mtp.3	210374	ENSG00000054598	FOXC1	forkhead box C1
chr6	1821507	1821707	chr6:1821273-1821473	4.24057	4.66159	3.48754	1.13347	8.62e-05	0.00019	Intron (uc021ykn.1/2762, intron 7 of 10)	6	1610681	1614129	3449	1	2296	uc003mtp.3	210826	ENSG00000054598	FOXC1	forkhead box C1
chr6	1822269	1822469	chr6:1822035-1822235	5.64175	6.16445	4.57087	1.5292	3.53e-11	2.12e-10	Intron (uc021ykn.1/2762, intron 7 of 10)	6	1610681	1614129	3449	1	2296	uc003mtp.3	211588	ENSG00000054598	FOXC1	forkhead box C1
chr6	1835363	1835563	chr6:1835129-1835329	3.47902	2.65922	4.08326	-1.42259	8.87e-05	0.000195	Intron (uc021ykn.1/2762, intron 7 of 10)	6	1610681	1614129	3449	1	2296	uc003mtp.3	224682	ENSG00000054598	FOXC1	forkhead box C1
chr6	1841073	1841273	chr6:1840839-1841039	5.71418	5.44866	5.97928	-0.530472	0.00571956	0.00958223	Intron (uc021ykn.1/2762, intron 7 of 10)	6	1610681	1614129	3449	1	2296	uc003mtp.3	230392	ENSG00000054598	FOXC1	forkhead box C1
chr6	1851038	1851238	chr6:1850804-1851004	3.70664	4.53422	0	4.03555	9.57e-11	5.4e-10	Intron (uc021ykn.1/2762, intron 7 of 10)	6	1610681	1614129	3449	1	2296	uc003mtp.3	240357	ENSG00000054598	FOXC1	forkhead box C1
chr6	1854101	1854301	chr6:1853867-1854067	4.34814	5.17093	0.656744	4.2629	4.85e-15	4.9e-14	Intron (uc021ykn.1/2762, intron 7 of 10)	6	1610681	1614129	3449	1	2296	uc003mtp.3	243420	ENSG00000054598	FOXC1	forkhead box C1
chr6	1856652	1856852	chr6:1856418-1856618	5.26695	5.55549	4.82143	0.583137	0.00864362	0.0140606	Intron (uc021ykn.1/2762, intron 7 of 10)	6	1610681	1614129	3449	1	2296	uc003mtp.3	245971	ENSG00000054598	FOXC1	forkhead box C1
chr6	1865917	1866117	chr6:1865683-1865883	6.98359	7.56963	5.65678	1.89036	3.15e-26	1.18e-24	Intron (uc021ykn.1/2762, intron 7 of 10)	6	1610681	1614129	3449	1	2296	uc003mtp.3	255236	ENSG00000054598	FOXC1	forkhead box C1
chr6	1873531	1873731	chr6:1873297-1873497	3.49663	2.52026	4.16574	-1.65577	3.02e-06	8.36e-06	Intron (uc021ykn.1/2762, intron 7 of 10)	6	1610681	1614129	3449	1	2296	uc003mtp.3	262850	ENSG00000054598	FOXC1	forkhead box C1
chr6	1874188	1874388	chr6:1873954-1874154	4.68154	3.82995	5.29977	-1.42082	1.82e-06	5.23e-06	Intron (uc021ykn.1/2762, intron 7 of 10)	6	1610681	1614129	3449	1	2296	uc003mtp.3	263507	ENSG00000054598	FOXC1	forkhead box C1
chr6	1884569	1884769	chr6:1884335-1884535	4.02006	4.47712	3.16466	1.26308	9.26e-05	0.000203	Intron (uc021ykn.1/2762, intron 7 of 10)	6	1610681	1614129	3449	1	2296	uc003mtp.3	273888	ENSG00000054598	FOXC1	forkhead box C1
chr6	1893080	1893280	chr6:1892846-1893046	3.20962	3.83132	1.70974	2.06395	3.34e-06	9.19e-06	Intron (uc021ykn.1/2762, intron 7 of 10)	6	1610681	1614129	3449	1	2296	uc003mtp.3	282399	ENSG00000054598	FOXC1	forkhead box C1
chr6	1895330	1895530	chr6:1895096-1895296	4.48957	2.18045	5.45885	-3.13262	9.66e-18	1.36e-16	Intron (uc021ykn.1/2762, intron 7 of 10)	6	1624035	2176225	552191	2	2762	uc021ykn.1	280695	ENSG00000112699	GMDS	GDP-mannose 4,6-dehydratase
chr6	1900156	1900356	chr6:1899922-1900122	5.35535	3.89165	6.17496	-2.2618	1.02e-15	1.12e-14	Intron (uc021ykn.1/2762, intron 7 of 10)	6	1624035	2176225	552191	2	2762	uc021ykn.1	275869	ENSG00000112699	GMDS	GDP-mannose 4,6-dehydratase
chr6	1901163	1901363	chr6:1900929-1901129	3.18757	0.94375	4.14856	-3.04308	7.55e-10	3.74e-09	Intron (uc021ykn.1/2762, intron 7 of 10)	6	1624035	2176225	552191	2	2762	uc021ykn.1	274862	ENSG00000112699	GMDS	GDP-mannose 4,6-dehydratase
chr6	1911328	1911528	chr6:1911094-1911294	5.63009	6.3436	3.52387	2.73088	1.1e-22	2.76e-21	Intron (uc021ykn.1/2762, intron 7 of 10)	6	1624035	2176225	552191	2	2762	uc021ykn.1	264697	ENSG00000112699	GMDS	GDP-mannose 4,6-dehydratase
chr6	1911860	1912060	chr6:1911626-1911826	4.13251	4.58496	3.29076	1.1015	0.000257	0.000528	Intron (uc021ykn.1/2762, intron 7 of 10)	6	1624035	2176225	552191	2	2762	uc021ykn.1	264165	ENSG00000112699	GMDS	GDP-mannose 4,6-dehydratase
chr6	1917972	1918172	chr6:1917738-1917938	7.62498	7.84726	7.30325	0.498804	0.0120586	0.0191651	Intron (uc021ykn.1/2762, intron 7 of 10)	6	1624035	2176225	552191	2	2762	uc021ykn.1	258053	ENSG00000112699	GMDS	GDP-mannose 4,6-dehydratase
chr6	1930124	1930324	chr6:1929890-1930090	3.33398	4.09319	0.76842	2.94567	7.2e-09	3.06e-08	Intron (uc021ykn.1/2762, intron 7 of 10)	6	1624035	2176225	552191	2	2762	uc021ykn.1	245901	ENSG00000112699	GMDS	GDP-mannose 4,6-dehydratase
chr6	1930779	1930979	chr6:1930545-1930745	2.82445	3.56803	0.434668	2.9017	1.45e-06	4.22e-06	Intron (uc021ykn.1/2762, intron 6 of 10)	6	1624035	2176225	552191	2	2762	uc021ykn.1	245246	ENSG00000112699	GMDS	GDP-mannose 4,6-dehydratase
chr6	1940640	1940840	chr6:1940406-1940606	3.47136	2.56549	4.11248	-1.3854	0.000102	0.000222	Intron (uc021ykn.1/2762, intron 6 of 10)	6	1624035	2176225	552191	2	2762	uc021ykn.1	235385	ENSG00000112699	GMDS	GDP-mannose 4,6-dehydratase
chr6	1953080	1953280	chr6:1952846-1953046	6.97625	5.38792	7.82499	-2.41864	6.25e-27	2.51e-25	Intron (uc021ykn.1/2762, intron 6 of 10)	6	1624035	2176225	552191	2	2762	uc021ykn.1	222945	ENSG00000112699	GMDS	GDP-mannose 4,6-dehydratase
chr6	1988033	1988233	chr6:1987799-1987999	5.084	5.69854	3.62091	1.99447	9e-11	5.1e-10	Intron (uc021ykn.1/2762, intron 4 of 10)	6	1624035	2176225	552191	2	2762	uc021ykn.1	187992	ENSG00000112699	GMDS	GDP-mannose 4,6-dehydratase
chr6	2021956	2022156	chr6:2021722-2021922	3.62566	2.43987	4.36767	-1.94879	2.17e-07	7.26e-07	Intron (uc021ykn.1/2762, intron 4 of 10)	6	1624035	2176225	552191	2	2762	uc021ykn.1	154069	ENSG00000112699	GMDS	GDP-mannose 4,6-dehydratase
chr6	2037874	2038074	chr6:2037640-2037840	4.06045	4.54492	3.12011	1.38883	7.39e-05	0.000164	Intron (uc021ykn.1/2762, intron 4 of 10)	6	1624035	2176225	552191	2	2762	uc021ykn.1	138151	ENSG00000112699	GMDS	GDP-mannose 4,6-dehydratase
chr6	2038361	2038561	chr6:2038127-2038327	4.55457	5.25566	2.54954	2.6311	5.65e-15	5.66e-14	Intron (uc021ykn.1/2762, intron 4 of 10)	6	1624035	2176225	552191	2	2762	uc021ykn.1	137664	ENSG00000112699	GMDS	GDP-mannose 4,6-dehydratase
chr6	2039194	2039394	chr6:2038960-2039160	3.8709	4.70553	0	4.88444	5.14e-10	2.61e-09	Intron (uc021ykn.1/2762, intron 4 of 10)	6	1624035	2176225	552191	2	2762	uc021ykn.1	136831	ENSG00000112699	GMDS	GDP-mannose 4,6-dehydratase
chr6	2048214	2048414	chr6:2047980-2048180	2.90224	3.66202	0.329762	2.85159	1.02e-06	3.07e-06	Intron (uc021ykn.1/2762, intron 4 of 10)	6	1624035	2176225	552191	2	2762	uc021ykn.1	127811	ENSG00000112699	GMDS	GDP-mannose 4,6-dehydratase
chr6	2081595	2081795	chr6:2081361-2081561	3.77425	4.32165	2.61022	1.62364	0.000388	0.000776	Intron (uc021ykn.1/2762, intron 4 of 10)	6	1624035	2176225	552191	2	2762	uc021ykn.1	94430	ENSG00000112699	GMDS	GDP-mannose 4,6-dehydratase
chr6	2086654	2086854	chr6:2086420-2086620	4.65903	2.48647	5.61048	-3.09902	3.92e-19	6.54e-18	Intron (uc021ykn.1/2762, intron 4 of 10)	6	1624035	2176225	552191	2	2762	uc021ykn.1	89371	ENSG00000112699	GMDS	GDP-mannose 4,6-dehydratase
chr6	2103293	2103493	chr6:2103059-2103259	5.62614	5.99104	5.01495	0.905043	0.000352	0.000708	Intron (uc021ykn.1/2762, intron 4 of 10)	6	1624035	2176225	552191	2	2762	uc021ykn.1	72732	ENSG00000112699	GMDS	GDP-mannose 4,6-dehydratase
chr6	2110106	2110306	chr6:2109872-2110072	4.16978	3.58364	4.65588	-1.08577	0.000624	0.00121032	Intron (uc021ykn.1/2762, intron 4 of 10)	6	1624035	2176225	552191	2	2762	uc021ykn.1	65919	ENSG00000112699	GMDS	GDP-mannose 4,6-dehydratase
chr6	2110722	2110922	chr6:2110488-2110688	6.28276	4.04599	7.24283	-3.1583	1.44e-30	8.41e-29	Intron (uc021ykn.1/2762, intron 4 of 10)	6	1624035	2176225	552191	2	2762	uc021ykn.1	65303	ENSG00000112699	GMDS	GDP-mannose 4,6-dehydratase
chr6	2118441	2118641	chr6:2118207-2118407	4.35171	4.73761	3.68967	0.998927	0.0008	0.00152695	Intron (uc021ykn.1/2762, intron 2 of 10)	6	1624035	2176225	552191	2	2762	uc021ykn.1	57584	ENSG00000112699	GMDS	GDP-mannose 4,6-dehydratase
chr6	2126668	2126868	chr6:2126434-2126634	4.32533	5.10677	1.46174	3.84719	1.19e-13	1e-12	Intron (uc021ykn.1/2762, intron 1 of 10)	6	1624035	2176225	552191	2	2762	uc021ykn.1	49357	ENSG00000112699	GMDS	GDP-mannose 4,6-dehydratase
chr6	2133299	2133499	chr6:2133065-2133265	3.25659	4.03111	0.493016	3.36307	2.26e-08	8.86e-08	Intron (uc021ykn.1/2762, intron 1 of 10)	6	1624035	2176225	552191	2	2762	uc021ykn.1	42726	ENSG00000112699	GMDS	GDP-mannose 4,6-dehydratase
chr6	2134756	2134956	chr6:2134522-2134722	3.99171	4.75221	1.41054	3.1167	7.12e-12	4.72e-11	Intron (uc021ykn.1/2762, intron 1 of 10)	6	1624035	2176225	552191	2	2762	uc021ykn.1	41269	ENSG00000112699	GMDS	GDP-mannose 4,6-dehydratase
chr6	2136806	2137006	chr6:2136572-2136772	2.33564	1.13983	3.08079	-1.75342	0.000415	0.000827	Intron (uc021ykn.1/2762, intron 1 of 10)	6	1624035	2176225	552191	2	2762	uc021ykn.1	39219	ENSG00000112699	GMDS	GDP-mannose 4,6-dehydratase
chr6	2148389	2148589	chr6:2148155-2148355	6.8476	7.43634	5.50859	1.87626	1.07e-13	9.07e-13	Intron (uc021ykn.1/2762, intron 1 of 10)	6	1624035	2176225	552191	2	2762	uc021ykn.1	27636	ENSG00000112699	GMDS	GDP-mannose 4,6-dehydratase
chr6	2149853	2150053	chr6:2149619-2149819	4.72442	5.45809	2.43502	2.97607	1.96e-16	2.36e-15	Intron (uc021ykn.1/2762, intron 1 of 10)	6	1624035	2176225	552191	2	2762	uc021ykn.1	26172	ENSG00000112699	GMDS	GDP-mannose 4,6-dehydratase
chr6	2157680	2157880	chr6:2157446-2157646	4.94871	3.6364	5.72843	-2.00161	1.27e-09	6.09e-09	Intron (uc021ykn.1/2762, intron 1 of 10)	6	1624035	2176225	552191	2	2762	uc021ykn.1	18345	ENSG00000112699	GMDS	GDP-mannose 4,6-dehydratase
chr6	2158954	2159154	chr6:2158720-2158920	4.21593	3.84956	4.55976	-0.617477	0.0290035	0.0431625	Intron (uc021ykn.1/2762, intron 1 of 10)	6	1624035	2176225	552191	2	2762	uc021ykn.1	17071	ENSG00000112699	GMDS	GDP-mannose 4,6-dehydratase
chr6	2161960	2162160	chr6:2161726-2161926	3.87764	2.19012	4.74748	-2.41514	2.46e-10	1.31e-09	Intron (uc021ykn.1/2762, intron 1 of 10)	6	1624035	2176225	552191	2	2762	uc021ykn.1	14065	ENSG00000112699	GMDS	GDP-mannose 4,6-dehydratase
chr6	2162423	2162623	chr6:2162189-2162389	3.80761	1.32806	4.79663	-3.34843	6.09e-14	5.33e-13	Intron (uc021ykn.1/2762, intron 1 of 10)	6	1624035	2176225	552191	2	2762	uc021ykn.1	13602	ENSG00000112699	GMDS	GDP-mannose 4,6-dehydratase
chr6	2162959	2163159	chr6:2162725-2162925	3.92459	2.59872	4.7081	-2.00642	2.94e-09	1.33e-08	Intron (uc021ykn.1/2762, intron 1 of 10)	6	1624035	2176225	552191	2	2762	uc021ykn.1	13066	ENSG00000112699	GMDS	GDP-mannose 4,6-dehydratase
chr6	2165603	2165803	chr6:2165369-2165569	5.28659	2.50569	6.3048	-3.74987	9.66e-26	3.4e-24	Intron (uc021ykn.1/2762, intron 1 of 10)	6	1624035	2176225	552191	2	2762	uc021ykn.1	10422	ENSG00000112699	GMDS	GDP-mannose 4,6-dehydratase
chr6	2167128	2167328	chr6:2166894-2167094	6.36259	6.1251	6.60399	-0.443362	0.0104302	0.0167481	Intron (uc021ykn.1/2762, intron 1 of 10)	6	1624035	2176225	552191	2	2762	uc021ykn.1	8897	ENSG00000112699	GMDS	GDP-mannose 4,6-dehydratase
chr6	2186857	2187057	chr6:2186623-2186823	2.7969	3.19765	2.09737	0.973225	0.0136002	0.021426	Intron (uc003mtq.3/2762, intron 1 of 10)	6	1624035	2176225	552191	2	2762	uc021ykn.1	-10632	ENSG00000112699	GMDS	GDP-mannose 4,6-dehydratase
chr6	2196496	2196696	chr6:2196262-2196462	5.07646	5.64772	3.81461	1.72763	1.15e-11	7.44e-11	Intron (uc003mtq.3/2762, intron 1 of 10)	6	1624035	2176225	552191	2	2762	uc021ykn.1	-20271	ENSG00000112699	GMDS	GDP-mannose 4,6-dehydratase
chr6	2197412	2197612	chr6:2197178-2197378	8.34823	8.5337	8.08873	0.382257	0.0205562	0.0313919	Intron (uc003mtq.3/2762, intron 1 of 10)	6	1624035	2176225	552191	2	2762	uc021ykn.1	-21187	ENSG00000112699	GMDS	GDP-mannose 4,6-dehydratase
chr6	2203594	2203794	chr6:2203360-2203560	5.75952	6.24453	4.81744	1.36771	8.29e-08	2.98e-07	Intron (uc003mtq.3/2762, intron 1 of 10)	6	1624035	2176225	552191	2	2762	uc021ykn.1	-27369	ENSG00000112699	GMDS	GDP-mannose 4,6-dehydratase
chr6	2204175	2204375	chr6:2203941-2204141	3.9589	4.51671	2.75321	1.70749	8.41e-07	2.56e-06	Intron (uc003mtq.3/2762, intron 1 of 10)	6	1624035	2176225	552191	2	2762	uc021ykn.1	-27950	ENSG00000112699	GMDS	GDP-mannose 4,6-dehydratase
chr6	2217224	2217424	chr6:2216990-2217190	3.35238	4.02837	1.53011	2.4042	2.26e-07	7.56e-07	Intron (uc003mtq.3/2762, intron 1 of 10)	6	1624035	2245868	621834	2	2762	uc003mtq.3	28444	ENSG00000112699	GMDS	GDP-mannose 4,6-dehydratase
chr6	2237307	2237507	chr6:2237073-2237273	5.10152	5.70771	3.68002	1.93275	1.11e-10	6.21e-10	Intron (uc003mtq.3/2762, intron 1 of 10)	6	1624035	2245868	621834	2	2762	uc003mtq.3	8361	ENSG00000112699	GMDS	GDP-mannose 4,6-dehydratase
chr6	2246498	2246698	chr6:2246264-2246464	6.46444	6.69954	6.12	0.503517	0.00290873	0.00510474	Promoter (<=1kb)	6	2245987	2413825	167839	1	100508120	uc031sml.1	511	NA	GMDS-DT	GMDS divergent transcript
chr6	2256528	2256728	chr6:2256294-2256494	3.29056	2.72694	3.76365	-0.890266	0.0134353	0.0211825	Intron (uc003mts.2/100508120, intron 2 of 5)	6	2245987	2413825	167839	1	100508120	uc031sml.1	10541	NA	GMDS-DT	GMDS divergent transcript
chr6	2259383	2259583	chr6:2259149-2259349	3.9116	4.74692	0	4.17765	1.9e-11	1.19e-10	Intron (uc003mts.2/100508120, intron 2 of 5)	6	2245987	2413825	167839	1	100508120	uc031sml.1	13396	NA	GMDS-DT	GMDS divergent transcript
chr6	2265262	2265462	chr6:2265028-2265228	3.23274	1.96952	3.99833	-1.95219	3.99e-06	1.08e-05	Intron (uc003mts.2/100508120, intron 3 of 5)	6	2245987	2413825	167839	1	100508120	uc031sml.1	19275	NA	GMDS-DT	GMDS divergent transcript
chr6	2275341	2275541	chr6:2275107-2275307	4.97615	5.72056	2.57754	3.13252	2.02e-18	3.09e-17	Intron (uc003mts.2/100508120, intron 5 of 5)	6	2245987	2413825	167839	1	100508120	uc031sml.1	29354	NA	GMDS-DT	GMDS divergent transcript
chr6	2314995	2315195	chr6:2314761-2314961	3.64297	1.66488	4.56548	-2.93213	8.08e-11	4.61e-10	Intron (uc031sml.1/100508120, intron 3 of 6)	6	2245987	2413825	167839	1	100508120	uc031sml.1	69008	NA	GMDS-DT	GMDS divergent transcript
chr6	2361366	2361566	chr6:2361132-2361332	2.81059	1.60876	3.55762	-1.8505	2.44e-05	5.86e-05	Intron (uc031sml.1/100508120, intron 4 of 6)	6	2399100	2481403	82304	1	100508120	uc003mtu.1	-37534	NA	GMDS-DT	GMDS divergent transcript
chr6	2375724	2375924	chr6:2375490-2375690	4.40052	4.87517	3.49136	1.39155	0.000116	0.000252	Intron (uc031sml.1/100508120, intron 4 of 6)	6	2399100	2481403	82304	1	100508120	uc003mtu.1	-23176	NA	GMDS-DT	GMDS divergent transcript
chr6	2379275	2379475	chr6:2379041-2379241	4.41603	5.05631	2.81497	2.15843	1.34e-09	6.41e-09	Intron (uc031sml.1/100508120, intron 4 of 6)	6	2399100	2481403	82304	1	100508120	uc003mtu.1	-19625	NA	GMDS-DT	GMDS divergent transcript
chr6	2379611	2379811	chr6:2379377-2379577	5.26268	4.68529	5.74377	-1.02853	0.000903	0.00171084	Intron (uc031sml.1/100508120, intron 4 of 6)	6	2399100	2481403	82304	1	100508120	uc003mtu.1	-19289	NA	GMDS-DT	GMDS divergent transcript
chr6	2382613	2382813	chr6:2382379-2382579	3.28727	1.97692	4.06643	-2.16892	1.66e-07	5.66e-07	Intron (uc031sml.1/100508120, intron 4 of 6)	6	2399100	2481403	82304	1	100508120	uc003mtu.1	-16287	NA	GMDS-DT	GMDS divergent transcript
chr6	2382921	2383121	chr6:2382687-2382887	3.89895	1.49798	4.87919	-3.22987	1.25e-13	1.05e-12	Intron (uc031sml.1/100508120, intron 4 of 6)	6	2399100	2481403	82304	1	100508120	uc003mtu.1	-15979	NA	GMDS-DT	GMDS divergent transcript
chr6	2383574	2383774	chr6:2383340-2383540	3.41893	3.95505	2.29839	1.64924	1.23e-05	3.1e-05	Intron (uc031sml.1/100508120, intron 4 of 6)	6	2399100	2481403	82304	1	100508120	uc003mtu.1	-15326	NA	GMDS-DT	GMDS divergent transcript
chr6	2384729	2384929	chr6:2384495-2384695	4.80878	5.45619	3.16662	2.08155	5.12e-11	3e-10	Intron (uc031sml.1/100508120, intron 4 of 6)	6	2399100	2481403	82304	1	100508120	uc003mtu.1	-14171	NA	GMDS-DT	GMDS divergent transcript
chr6	2396625	2396825	chr6:2396391-2396591	4.58055	5.03943	3.71972	1.21977	3.51e-05	8.23e-05	Promoter (2-3kb)	6	2399100	2481403	82304	1	100508120	uc003mtu.1	-2275	NA	GMDS-DT	GMDS divergent transcript
chr6	2413082	2413282	chr6:2412848-2413048	3.74829	2.54184	4.49675	-1.8438	1.19e-05	3.01e-05	Exon (uc031sml.1/100508120, exon 7 of 7)	6	2399100	2481403	82304	1	100508120	uc003mtu.1	13982	NA	GMDS-DT	GMDS divergent transcript
chr6	2414896	2415096	chr6:2414662-2414862	6.09346	4.0606	7.02458	-2.8956	2.12e-31	1.36e-29	Intron (uc003mtu.1/100508120, intron 1 of 2)	6	2399100	2481403	82304	1	100508120	uc003mtu.1	15796	NA	GMDS-DT	GMDS divergent transcript
chr6	2415693	2415893	chr6:2415459-2415659	3.38964	0.908019	4.37888	-3.23628	1.69e-11	1.07e-10	Intron (uc003mtu.1/100508120, intron 1 of 2)	6	2399100	2481403	82304	1	100508120	uc003mtu.1	16593	NA	GMDS-DT	GMDS divergent transcript
chr6	2434435	2434635	chr6:2434201-2434401	6.84353	7.2581	6.10782	1.1266	2.63e-07	8.69e-07	Intron (uc003mtu.1/100508120, intron 1 of 2)	6	2399100	2481403	82304	1	100508120	uc003mtu.1	35335	NA	GMDS-DT	GMDS divergent transcript
chr6	2435124	2435324	chr6:2434890-2435090	5.24668	5.52029	4.8305	0.639324	0.0112908	0.0180308	Intron (uc003mtu.1/100508120, intron 1 of 2)	6	2399100	2481403	82304	1	100508120	uc003mtu.1	36024	NA	GMDS-DT	GMDS divergent transcript
chr6	2437093	2437293	chr6:2436859-2437059	5.04203	5.43456	4.36341	1.00677	4.58e-05	0.000105	Intron (uc003mtu.1/100508120, intron 1 of 2)	6	2399100	2481403	82304	1	100508120	uc003mtu.1	37993	NA	GMDS-DT	GMDS divergent transcript
chr6	2449627	2449827	chr6:2449393-2449593	6.70537	7.46692	4.11137	3.23104	2.93e-31	1.85e-29	Intron (uc003mtu.1/100508120, intron 1 of 2)	6	2399100	2481403	82304	1	100508120	uc003mtu.1	50527	NA	GMDS-DT	GMDS divergent transcript
chr6	2456243	2456443	chr6:2456009-2456209	2.93283	3.39021	2.07647	1.11741	0.0152591	0.0238378	Intron (uc003mtu.1/100508120, intron 2 of 2)	6	2399100	2481403	82304	1	100508120	uc003mtu.1	57143	NA	GMDS-DT	GMDS divergent transcript
chr6	2476717	2476917	chr6:2476483-2476683	6.67056	4.34942	7.64132	-3.2368	2.07e-44	5.14e-42	Intron (uc003mtu.1/100508120, intron 2 of 2)	6	2399100	2481403	82304	1	100508120	uc003mtu.1	77617	NA	GMDS-DT	GMDS divergent transcript
chr6	2478475	2478675	chr6:2478241-2478441	6.05215	5.70784	6.37957	-0.663444	0.00027	0.000552	Intron (uc003mtu.1/100508120, intron 2 of 2)	6	2399100	2481403	82304	1	100508120	uc003mtu.1	79375	NA	GMDS-DT	GMDS divergent transcript
chr6	2488898	2489098	chr6:2488664-2488864	4.19051	1.87857	5.16014	-3.1538	7.96e-14	6.86e-13	Distal Intergenic	6	2399100	2481403	82304	1	100508120	uc003mtu.1	89798	NA	GMDS-DT	GMDS divergent transcript
chr6	2497360	2497560	chr6:2497126-2497326	3.41828	0.281914	4.46339	-3.8854	1.49e-10	8.17e-10	Distal Intergenic	6	2399100	2481403	82304	1	100508120	uc003mtu.1	98260	NA	GMDS-DT	GMDS divergent transcript
chr6	2498639	2498839	chr6:2498405-2498605	4.51954	3.89317	5.02811	-1.09585	0.000106	0.000231	Distal Intergenic	6	2399100	2481403	82304	1	100508120	uc003mtu.1	99539	NA	GMDS-DT	GMDS divergent transcript
chr6	2502590	2502790	chr6:2502356-2502556	5.53398	4.89095	6.05158	-1.17785	1.02e-06	3.07e-06	Distal Intergenic	6	2399100	2481403	82304	1	100508120	uc003mtu.1	103490	NA	GMDS-DT	GMDS divergent transcript
chr6	2513891	2514091	chr6:2513657-2513857	3.06637	3.84102	0.300904	3.5284	3.9e-07	1.25e-06	Distal Intergenic	6	2399100	2481403	82304	1	100508120	uc003mtu.1	114791	NA	GMDS-DT	GMDS divergent transcript
chr6	2527092	2527292	chr6:2526858-2527058	4.34133	5.20155	0	5.80125	1.87e-13	1.53e-12	Distal Intergenic	6	2622972	2635298	12327	2	154386	uc003mtw.2	108006	ENSG00000164385	LINC01600	long intergenic non-protein coding RNA 1600
chr6	2532171	2532371	chr6:2531937-2532137	4.79491	4.11866	5.33002	-1.18677	1.44e-05	3.58e-05	Distal Intergenic	6	2622972	2635298	12327	2	154386	uc003mtw.2	102927	ENSG00000164385	LINC01600	long intergenic non-protein coding RNA 1600
chr6	2534866	2535066	chr6:2534632-2534832	6.07813	4.99385	6.78658	-1.75066	2.57e-13	2.08e-12	Distal Intergenic	6	2622972	2635298	12327	2	154386	uc003mtw.2	100232	ENSG00000164385	LINC01600	long intergenic non-protein coding RNA 1600
chr6	2547222	2547422	chr6:2546988-2547188	3.08198	3.8835	0	3.39278	6.54e-07	2.02e-06	Distal Intergenic	6	2622972	2635298	12327	2	154386	uc003mtw.2	87876	ENSG00000164385	LINC01600	long intergenic non-protein coding RNA 1600
chr6	2550385	2550585	chr6:2550151-2550351	3.29956	4.17402	0	5.36791	3.53e-11	2.12e-10	Distal Intergenic	6	2622972	2635298	12327	2	154386	uc003mtw.2	84713	ENSG00000164385	LINC01600	long intergenic non-protein coding RNA 1600
chr6	2559179	2559379	chr6:2558945-2559145	2.68814	3.37306	0.80377	2.42033	1.43e-05	3.57e-05	Distal Intergenic	6	2622972	2635298	12327	2	154386	uc003mtw.2	75919	ENSG00000164385	LINC01600	long intergenic non-protein coding RNA 1600
chr6	2578983	2579183	chr6:2578749-2578949	4.66586	1.23112	5.72869	-4.14668	4.11e-20	7.67e-19	Distal Intergenic	6	2622972	2635298	12327	2	154386	uc003mtw.2	56115	ENSG00000164385	LINC01600	long intergenic non-protein coding RNA 1600
chr6	2580014	2580214	chr6:2579780-2579980	5.64988	3.86624	6.53855	-2.62102	1.82e-17	2.49e-16	Distal Intergenic	6	2622972	2635298	12327	2	154386	uc003mtw.2	55084	ENSG00000164385	LINC01600	long intergenic non-protein coding RNA 1600
chr6	2589439	2589639	chr6:2589205-2589405	2.96292	3.69201	0.717479	2.55241	2.17e-06	6.15e-06	Distal Intergenic	6	2622972	2635298	12327	2	154386	uc003mtw.2	45659	ENSG00000164385	LINC01600	long intergenic non-protein coding RNA 1600
chr6	2611445	2611645	chr6:2611211-2611411	4.83061	1.58053	5.88294	-4.02523	8.21e-25	2.61e-23	Distal Intergenic	6	2622972	2635298	12327	2	154386	uc003mtw.2	23653	ENSG00000164385	LINC01600	long intergenic non-protein coding RNA 1600
chr6	2620027	2620227	chr6:2619793-2619993	4.17196	3.42788	4.74101	-1.2632	1.76e-05	4.32e-05	Downstream (2-3kb)	6	2622972	2635298	12327	2	154386	uc003mtw.2	15071	ENSG00000164385	LINC01600	long intergenic non-protein coding RNA 1600
chr6	2623014	2623214	chr6:2622780-2622980	5.08435	3.54326	5.92241	-2.44128	6.53e-16	7.36e-15	3' UTR	6	2622972	2635298	12327	2	154386	uc003mtw.2	12084	ENSG00000164385	LINC01600	long intergenic non-protein coding RNA 1600
chr6	2623666	2623866	chr6:2623432-2623632	6.47614	3.53864	7.50708	-3.96631	4.51e-47	1.41e-44	3' UTR	6	2622972	2635298	12327	2	154386	uc003mtw.2	11432	ENSG00000164385	LINC01600	long intergenic non-protein coding RNA 1600
chr6	2631205	2631405	chr6:2630971-2631171	6.68265	5.93813	7.25191	-1.30641	2.17e-10	1.16e-09	Intron (uc003mtw.2/154386, intron 2 of 2)	6	2622972	2635298	12327	2	154386	uc003mtw.2	3893	ENSG00000164385	LINC01600	long intergenic non-protein coding RNA 1600
chr6	2634805	2635005	chr6:2634571-2634771	7.68792	7.49986	7.88536	-0.351119	0.0216905	0.032986	Promoter (<=1kb)	6	2622972	2635298	12327	2	154386	uc003mtw.2	293	ENSG00000164385	LINC01600	long intergenic non-protein coding RNA 1600
chr6	2635299	2635499	chr6:2635065-2635265	5.66875	6.29637	4.13748	2.08058	1.02e-19	1.82e-18	Promoter (<=1kb)	6	2622972	2635298	12327	2	154386	uc003mtw.2	-1	ENSG00000164385	LINC01600	long intergenic non-protein coding RNA 1600
chr6	2640239	2640439	chr6:2640005-2640205	4.40883	3.70385	4.95861	-1.17772	4.29e-05	9.89e-05	Distal Intergenic	6	2622972	2635298	12327	2	154386	uc003mtw.2	-4941	ENSG00000164385	LINC01600	long intergenic non-protein coding RNA 1600
chr6	2659106	2659306	chr6:2658872-2659072	5.58645	3.96177	6.44313	-2.41969	1.37e-14	1.3e-13	Distal Intergenic	6	2663863	2679701	15839	2	340156	uc003mtx.4	20395	ENSG00000145949	MYLK4	myosin light chain kinase family member 4
chr6	2660206	2660406	chr6:2659972-2660172	3.62673	4.3602	1.33935	3.03199	2.09e-09	9.65e-09	Distal Intergenic	6	2663863	2679701	15839	2	340156	uc003mtx.4	19295	ENSG00000145949	MYLK4	myosin light chain kinase family member 4
chr6	2668420	2668620	chr6:2668186-2668386	2.79351	3.52651	0.510635	3.05976	3.14e-06	8.66e-06	Intron (uc003mtx.4/340156, intron 4 of 4)	6	2663863	2679701	15839	2	340156	uc003mtx.4	11081	ENSG00000145949	MYLK4	myosin light chain kinase family member 4
chr6	2669364	2669564	chr6:2669130-2669330	3.92377	4.38819	3.0462	1.23285	0.00123027	0.00228303	Intron (uc003mtx.4/340156, intron 4 of 4)	6	2663863	2679701	15839	2	340156	uc003mtx.4	10137	ENSG00000145949	MYLK4	myosin light chain kinase family member 4
chr6	2680631	2680831	chr6:2680397-2680597	4.04321	3.61123	4.43333	-0.775419	0.020491	0.0313026	Promoter (<=1kb)	6	2663863	2679701	15839	2	340156	uc003mtx.4	-930	ENSG00000145949	MYLK4	myosin light chain kinase family member 4
chr6	2685730	2685930	chr6:2685496-2685696	5.32372	6.16521	0.993788	4.61828	1.36e-09	6.47e-09	Exon (uc003mty.4/340156, exon 5 of 13)	6	2663863	2679701	15839	2	340156	uc003mtx.4	-6029	ENSG00000145949	MYLK4	myosin light chain kinase family member 4
chr6	2688722	2688922	chr6:2688488-2688688	4.98335	4.45454	5.43568	-0.977292	0.00115308	0.00214908	Intron (uc003mty.4/340156, intron 4 of 12)	6	2663863	2679701	15839	2	340156	uc003mtx.4	-9021	ENSG00000145949	MYLK4	myosin light chain kinase family member 4
chr6	2693597	2693797	chr6:2693363-2693563	2.98973	3.81346	0	3.82238	1.81e-07	6.13e-07	Intron (uc003mty.4/340156, intron 2 of 12)	6	2663863	2679701	15839	2	340156	uc003mtx.4	-13896	ENSG00000145949	MYLK4	myosin light chain kinase family member 4
chr6	2695738	2695938	chr6:2695504-2695704	4.25157	4.83453	2.9386	1.76607	1.16e-07	4.06e-07	Intron (uc003mty.4/340156, intron 2 of 12)	6	2663863	2679701	15839	2	340156	uc003mtx.4	-16037	ENSG00000145949	MYLK4	myosin light chain kinase family member 4
chr6	2701166	2701366	chr6:2700932-2701132	5.30094	5.89508	3.93696	1.90393	3.53e-12	2.45e-11	Intron (uc003mty.4/340156, intron 2 of 12)	6	2663863	2679701	15839	2	340156	uc003mtx.4	-21465	ENSG00000145949	MYLK4	myosin light chain kinase family member 4
chr6	2706849	2707049	chr6:2706615-2706815	5.00073	5.79965	1.8454	4.02281	7.65e-23	1.96e-21	Intron (uc003mty.4/340156, intron 2 of 12)	6	2663863	2679701	15839	2	340156	uc003mtx.4	-27148	ENSG00000145949	MYLK4	myosin light chain kinase family member 4
chr6	2716020	2716220	chr6:2715786-2715986	3.40201	3.92489	2.33051	1.68721	7.23e-05	0.000161	Intron (uc003mty.4/340156, intron 2 of 12)	6	2663863	2751154	87292	2	340156	uc003mty.4	34934	ENSG00000145949	MYLK4	myosin light chain kinase family member 4
chr6	2717271	2717471	chr6:2717037-2717237	5.02136	5.53315	3.98933	1.46931	8.5e-07	2.58e-06	Intron (uc003mty.4/340156, intron 2 of 12)	6	2663863	2751154	87292	2	340156	uc003mty.4	33683	ENSG00000145949	MYLK4	myosin light chain kinase family member 4
chr6	2726612	2726812	chr6:2726378-2726578	5.09714	5.6349	3.97037	1.57993	1.51e-09	7.16e-09	Intron (uc003mty.4/340156, intron 2 of 12)	6	2663863	2751154	87292	2	340156	uc003mty.4	24342	ENSG00000145949	MYLK4	myosin light chain kinase family member 4
chr6	2730714	2730914	chr6:2730480-2730680	7.44203	8.06805	5.91932	2.10058	3.89e-11	2.33e-10	Intron (uc003mty.4/340156, intron 2 of 12)	6	2663863	2751154	87292	2	340156	uc003mty.4	20240	ENSG00000145949	MYLK4	myosin light chain kinase family member 4
chr6	2733647	2733847	chr6:2733413-2733613	4.89089	5.51263	3.39077	1.99365	5.11e-07	1.61e-06	Intron (uc003mty.4/340156, intron 2 of 12)	6	2663863	2751154	87292	2	340156	uc003mty.4	17307	ENSG00000145949	MYLK4	myosin light chain kinase family member 4
chr6	2738713	2738913	chr6:2738479-2738679	4.38595	4.93042	3.23334	1.60637	1.09e-06	3.25e-06	Intron (uc003mty.4/340156, intron 2 of 12)	6	2663863	2751154	87292	2	340156	uc003mty.4	12241	ENSG00000145949	MYLK4	myosin light chain kinase family member 4
chr6	2739675	2739875	chr6:2739441-2739641	5.08809	5.87007	2.21618	3.53603	3.82e-21	8.06e-20	Intron (uc003mty.4/340156, intron 2 of 12)	6	2663863	2751154	87292	2	340156	uc003mty.4	11279	ENSG00000145949	MYLK4	myosin light chain kinase family member 4
chr6	2747058	2747258	chr6:2746824-2747024	3.53083	4.15878	1.9978	1.9984	2.96e-07	9.7e-07	Intron (uc003mty.4/340156, intron 2 of 12)	6	2663863	2751154	87292	2	340156	uc003mty.4	3896	ENSG00000145949	MYLK4	myosin light chain kinase family member 4
chr6	2750243	2750443	chr6:2750009-2750209	4.90829	5.4804	3.64282	1.85712	4.5e-12	3.07e-11	Promoter (<=1kb)	6	2663863	2751154	87292	2	340156	uc003mty.4	711	ENSG00000145949	MYLK4	myosin light chain kinase family member 4
chr6	2754738	2754938	chr6:2754504-2754704	3.85352	4.31179	2.99452	1.22102	0.00360645	0.00624098	Distal Intergenic	6	2663863	2751154	87292	2	340156	uc003mty.4	-3584	ENSG00000145949	MYLK4	myosin light chain kinase family member 4
chr6	2790888	2791088	chr6:2790654-2790854	4.48728	4.04578	4.88383	-0.795204	0.00779331	0.0127733	Distal Intergenic	6	2765666	2785979	20314	1	56897	uc003mua.3	25222	ENSG00000124535	WRNIP1	WRN helicase interacting protein 1
chr6	2791538	2791738	chr6:2791304-2791504	5.84679	5.61553	6.0828	-0.45047	0.0186315	0.0286683	Distal Intergenic	6	2765666	2785979	20314	1	56897	uc003mua.3	25872	ENSG00000124535	WRNIP1	WRN helicase interacting protein 1
chr6	2792735	2792935	chr6:2792501-2792701	3.60309	4.07167	2.71279	1.15306	0.00163589	0.00298027	Distal Intergenic	6	2765666	2785979	20314	1	56897	uc003mua.3	27069	ENSG00000124535	WRNIP1	WRN helicase interacting protein 1
chr6	2794188	2794388	chr6:2793954-2794154	4.19759	1.66844	5.19189	-3.43539	7.16e-14	6.2e-13	Distal Intergenic	6	2765666	2785979	20314	1	56897	uc003mua.3	28522	ENSG00000124535	WRNIP1	WRN helicase interacting protein 1
chr6	2794686	2794886	chr6:2794452-2794652	3.75381	3.01955	4.31809	-1.26355	7.14e-05	0.000159	Distal Intergenic	6	2765666	2785979	20314	1	56897	uc003mua.3	29020	ENSG00000124535	WRNIP1	WRN helicase interacting protein 1
chr6	2810465	2810665	chr6:2810231-2810431	5.58396	4.62426	6.24663	-1.5277	0.000375	0.000753	Distal Intergenic	6	2832566	2842283	9718	2	1992	uc003mub.4	31618	ENSG00000021355	SERPINB1	serpin family B member 1
chr6	2818265	2818465	chr6:2818031-2818231	6.17883	6.69101	5.14544	1.48595	1.43e-12	1.05e-11	Distal Intergenic	6	2832566	2842283	9718	2	1992	uc003mub.4	23818	ENSG00000021355	SERPINB1	serpin family B member 1
chr6	2820692	2820892	chr6:2820458-2820658	3.66094	1.07059	4.66147	-3.29558	7.26e-11	4.17e-10	Distal Intergenic	6	2832566	2842283	9718	2	1992	uc003mub.4	21391	ENSG00000021355	SERPINB1	serpin family B member 1
chr6	2827427	2827627	chr6:2827193-2827393	3.60765	3.94576	3.05778	0.844286	0.0169506	0.0262728	Distal Intergenic	6	2832566	2842283	9718	2	1992	uc003mub.4	14656	ENSG00000021355	SERPINB1	serpin family B member 1
chr6	2830819	2831019	chr6:2830585-2830785	2.5219	0.994305	3.35684	-2.25695	1.85e-05	4.52e-05	Downstream (1-2kb)	6	2832566	2842283	9718	2	1992	uc003mub.4	11264	ENSG00000021355	SERPINB1	serpin family B member 1
chr6	2842037	2842237	chr6:2841803-2842003	8.00592	7.54026	8.41846	-0.87515	1.7e-05	4.19e-05	Promoter (<=1kb)	6	2832566	2842283	9718	2	1992	uc003mub.4	46	ENSG00000021355	SERPINB1	serpin family B member 1
chr6	2853363	2853563	chr6:2853129-2853329	3.72488	2.55011	4.46339	-1.92552	2.02e-07	6.8e-07	Promoter (<=1kb)	6	2854265	2854341	77	2	100616285	uc021ykr.1	778	ENSG00000266750	MIR4645	microRNA 4645
chr6	2854006	2854206	chr6:2853772-2853972	5.90508	4.77824	6.62799	-1.84149	1.5e-14	1.42e-13	Promoter (<=1kb)	6	2854265	2854341	77	2	100616285	uc021ykr.1	135	ENSG00000266750	MIR4645	microRNA 4645
chr6	2854719	2854919	chr6:2854485-2854685	3.84542	2.68052	4.58077	-1.8827	4.67e-07	1.48e-06	Promoter (<=1kb)	6	2854265	2854341	77	2	100616285	uc021ykr.1	-378	ENSG00000266750	MIR4645	microRNA 4645
chr6	2857835	2858035	chr6:2857601-2857801	6.53472	5.61696	7.1807	-1.52822	2.61e-06	7.3e-06	Intron (uc003mud.3/221756, intron 1 of 1)	6	2854265	2854341	77	2	100616285	uc021ykr.1	-3494	ENSG00000266750	MIR4645	microRNA 4645
chr6	2866375	2866575	chr6:2866141-2866341	3.24942	3.6314	2.59708	0.836937	0.023132	0.0350118	Intron (uc003mud.3/221756, intron 1 of 1)	6	2854891	2876744	21854	2	221756	uc003mud.3	10169	NA	SERPINB9P1	serpin family B member 9 pseudogene 1
chr6	2871151	2871351	chr6:2870917-2871117	3.4291	1.62724	4.32117	-2.71268	3.47e-09	1.55e-08	Intron (uc003mud.3/221756, intron 1 of 1)	6	2854891	2876744	21854	2	221756	uc003mud.3	5393	NA	SERPINB9P1	serpin family B member 9 pseudogene 1
chr6	2876678	2876878	chr6:2876444-2876644	6.50144	5.75652	7.07089	-1.30801	1.11e-11	7.17e-11	Promoter (<=1kb)	6	2854891	2876744	21854	2	221756	uc003mud.3	0	NA	SERPINB9P1	serpin family B member 9 pseudogene 1
chr6	2877758	2877958	chr6:2877524-2877724	5.47954	5.23083	5.73052	-0.464418	0.0317017	0.0468605	Promoter (1-2kb)	6	2854891	2876744	21854	2	221756	uc003mud.3	-1014	NA	SERPINB9P1	serpin family B member 9 pseudogene 1
chr6	2901318	2901518	chr6:2901084-2901284	5.46988	3.02811	6.45475	-3.41325	4.92e-30	2.73e-28	Promoter (<=1kb)	6	2899247	2900910	1664	2	5272	uc003muh.3	-408	ENSG00000170542	SERPINB9	serpin family B member 9
chr6	2903157	2903357	chr6:2902923-2903123	6.97795	6.37334	7.47448	-1.1012	7.99e-08	2.88e-07	Promoter (<=1kb)	6	2887500	2903546	16047	2	5272	uc003mug.4	189	ENSG00000170542	SERPINB9	serpin family B member 9
chr6	2910028	2910228	chr6:2909794-2909994	4.31039	5.05396	1.92079	3.20142	2.11e-14	1.96e-13	Distal Intergenic	6	2887500	2903546	16047	2	5272	uc003mug.4	-6482	ENSG00000170542	SERPINB9	serpin family B member 9
chr6	2912022	2912222	chr6:2911788-2911988	4.60553	5.0231	3.86178	1.09935	7.96e-05	0.000176	Distal Intergenic	6	2887500	2903546	16047	2	5272	uc003mug.4	-8476	ENSG00000170542	SERPINB9	serpin family B member 9
chr6	2914601	2914801	chr6:2914367-2914567	3.78189	4.21647	2.99147	1.12296	0.00152898	0.0027973	Distal Intergenic	6	2887500	2903546	16047	2	5272	uc003mug.4	-11055	ENSG00000170542	SERPINB9	serpin family B member 9
chr6	2960693	2960893	chr6:2960459-2960659	7.4337	7.01058	7.81778	-0.805665	2.21e-06	6.26e-06	Promoter (<=1kb)	6	2948393	2961561	13169	2	5269	uc003muk.3	668	ENSG00000124570	SERPINB6	serpin family B member 6
chr6	2976766	2976966	chr6:2976532-2976732	3.94116	2.52089	4.74986	-2.07694	9.26e-08	3.3e-07	Distal Intergenic	6	2948393	2972399	24007	2	5269	uc003muo.3	-4367	ENSG00000124570	SERPINB6	serpin family B member 6
chr6	2988797	2988997	chr6:2988563-2988763	8.52047	8.33089	8.71929	-0.344789	0.0196378	0.0301006	Promoter (<=1kb)	6	2988882	2991405	2524	1	401232	uc003mur.5	0	ENSG00000244041	LINC01011	long intergenic non-protein coding RNA 1011
chr6	2989759	2989959	chr6:2989525-2989725	6.32476	6.63399	5.83704	0.738658	0.000174	0.000366	Promoter (<=1kb)	6	2988882	2991405	2524	1	401232	uc003mur.5	877	ENSG00000244041	LINC01011	long intergenic non-protein coding RNA 1011
chr6	3013816	3014016	chr6:3013582-3013782	4.0444	3.03393	4.72638	-1.55863	0.00311629	0.00544597	Intron (uc003mup.1/4835, intron 5 of 5)	6	3020390	3025005	4616	2	401233	uc031smp.1	10989	NA	HTATSF1P2	HIV-1 Tat specific factor 1 pseudogene 2
chr6	3025069	3025269	chr6:3024835-3025035	5.43251	4.60079	6.04206	-1.44514	8.62e-09	3.61e-08	Promoter (<=1kb)	6	3020390	3025005	4616	2	401233	uc031smp.1	-64	NA	HTATSF1P2	HIV-1 Tat specific factor 1 pseudogene 2
chr6	3033339	3033539	chr6:3033105-3033305	3.94958	2.50557	4.7643	-2.08327	1.02e-07	3.6e-07	Distal Intergenic	6	3020390	3025005	4616	2	401233	uc031smp.1	-8334	NA	HTATSF1P2	HIV-1 Tat specific factor 1 pseudogene 2
chr6	3069814	3070014	chr6:3069580-3069780	5.65426	3.8675	6.5435	-2.62119	7.16e-24	2.06e-22	Intron (uc003muv.4/8737, intron 1 of 12)	6	3064122	3115421	51300	1	8737	uc010jni.3	5692	ENSG00000137275	RIPK1	receptor interacting serine/threonine kinase 1
chr6	3088767	3088967	chr6:3088533-3088733	5.27066	1.8349	6.33355	-4.3364	5.03e-29	2.53e-27	Exon (uc021yks.1/uc021yks.1, exon 1 of 1)	6	3076998	3115421	38424	1	8737	uc011dhs.2	11769	ENSG00000137275	RIPK1	receptor interacting serine/threonine kinase 1
chr6	3118730	3118930	chr6:3118496-3118696	8.65352	8.21808	9.04598	-0.814564	0.000102	0.000223	Promoter (<=1kb)	6	3118926	3153432	34507	1	670	uc003muy.3	0	ENSG00000137274	BPHL	biphenyl hydrolase like
chr6	3126724	3126924	chr6:3126490-3126690	6.71212	6.50193	6.9296	-0.403411	0.0175076	0.0270735	Intron (uc003muy.3/670, intron 3 of 7)	6	3118926	3153432	34507	1	670	uc011dht.2	7798	ENSG00000137274	BPHL	biphenyl hydrolase like
chr6	3139583	3139783	chr6:3139349-3139549	5.51974	4.05395	6.33987	-2.21401	4.06e-14	3.63e-13	Intron (uc003muy.3/670, intron 6 of 7)	6	3153902	3156482	2581	2	7280	uc003mvb.3	16699	ENSG00000137267	TUBB2A	tubulin beta 2A class IIa
chr6	3162937	3163137	chr6:3162703-3162903	7.64761	7.85433	7.35271	0.440253	0.00706591	0.0116612	Distal Intergenic	6	3153902	3157783	3882	2	7280	uc003mvc.3	-5154	ENSG00000137267	TUBB2A	tubulin beta 2A class IIa
chr6	3175176	3175376	chr6:3174942-3175142	3.38498	4.1443	0.817991	3.28837	8.45e-09	3.55e-08	Distal Intergenic	6	3153902	3157783	3882	2	7280	uc003mvc.3	-17393	ENSG00000137267	TUBB2A	tubulin beta 2A class IIa
chr6	3177060	3177260	chr6:3176826-3177026	5.62674	4.99295	6.13935	-1.13219	6.1e-06	1.61e-05	Distal Intergenic	6	3183052	3196001	12950	2	100507194	uc003mve.3	18741	ENSG00000230269	LINC02525	long intergenic non-protein coding RNA 2525
chr6	3179010	3179210	chr6:3178776-3178976	3.64608	3.09092	4.1142	-1.13243	0.000465	0.000919	Distal Intergenic	6	3183052	3196001	12950	2	100507194	uc003mve.3	16791	ENSG00000230269	LINC02525	long intergenic non-protein coding RNA 2525
chr6	3193797	3193997	chr6:3193563-3193763	2.4352	3.00651	1.17315	1.6856	0.000653	0.00126451	Promoter (2-3kb)	6	3183052	3196001	12950	2	100507194	uc003mve.3	2004	ENSG00000230269	LINC02525	long intergenic non-protein coding RNA 2525
chr6	3194904	3195104	chr6:3194670-3194870	4.46139	4.73938	4.03668	0.556046	0.028748	0.0428175	Promoter (<=1kb)	6	3183052	3196001	12950	2	100507194	uc003mve.3	897	ENSG00000230269	LINC02525	long intergenic non-protein coding RNA 2525
chr6	3196371	3196571	chr6:3196137-3196337	3.99169	2.89017	4.70606	-1.76223	9.8e-08	3.48e-07	Promoter (<=1kb)	6	3183052	3196001	12950	2	100507194	uc003mvf.3	-370	ENSG00000230269	LINC02525	long intergenic non-protein coding RNA 2525
chr6	3206260	3206460	chr6:3206026-3206226	5.24245	4.28446	5.90445	-1.58415	2.16e-08	8.52e-08	Distal Intergenic	6	3183052	3196001	12950	2	100507194	uc003mvf.3	-10259	ENSG00000230269	LINC02525	long intergenic non-protein coding RNA 2525
chr6	3208422	3208622	chr6:3208188-3208388	6.4476	5.60935	7.06001	-1.45423	1.39e-13	1.16e-12	Distal Intergenic	6	3183052	3196001	12950	2	100507194	uc003mvf.3	-12421	ENSG00000230269	LINC02525	long intergenic non-protein coding RNA 2525
chr6	3211498	3211698	chr6:3211264-3211464	5.38289	3.46231	6.29594	-2.74794	3.79e-23	1e-21	Distal Intergenic	6	3183052	3196001	12950	2	100507194	uc003mvf.3	-15497	ENSG00000230269	LINC02525	long intergenic non-protein coding RNA 2525
chr6	3211983	3212183	chr6:3211749-3211949	5.68378	4.29506	6.48429	-2.15202	1.98e-12	1.42e-11	Distal Intergenic	6	3224495	3227968	3474	2	347733	uc003mvg.3	15785	ENSG00000137285	TUBB2B	tubulin beta 2B class IIb
chr6	3221913	3222113	chr6:3221679-3221879	3.31483	2.53548	3.9006	-1.33782	0.000693	0.00133604	Downstream (2-3kb)	6	3224495	3227968	3474	2	347733	uc003mvg.3	5855	ENSG00000137285	TUBB2B	tubulin beta 2B class IIb
chr6	3222696	3222896	chr6:3222462-3222662	3.23206	3.93229	1.23364	2.83518	1.74e-07	5.94e-07	Downstream (1-2kb)	6	3224495	3227968	3474	2	347733	uc003mvg.3	5072	ENSG00000137285	TUBB2B	tubulin beta 2B class IIb
chr6	3227833	3228033	chr6:3227599-3227799	7.89384	8.17082	7.47111	0.66189	0.00131952	0.00243757	Promoter (<=1kb)	6	3224495	3227968	3474	2	347733	uc003mvg.3	0	ENSG00000137285	TUBB2B	tubulin beta 2B class IIb
chr6	3231778	3231978	chr6:3231544-3231744	5.32869	5.01249	5.63458	-0.597424	0.00711156	0.0117316	Intron (uc003mvi.1/uc003mvi.1, intron 1 of 1)	6	3224495	3227968	3474	2	347733	uc003mvg.3	-3810	ENSG00000137285	TUBB2B	tubulin beta 2B class IIb
chr6	3239749	3239949	chr6:3239515-3239715	3.40929	3.84023	2.62906	1.13277	0.0067577	0.0111892	Intron (uc003mvi.1/uc003mvi.1, intron 1 of 1)	6	3224495	3227968	3474	2	347733	uc003mvg.3	-11781	ENSG00000137285	TUBB2B	tubulin beta 2B class IIb
chr6	3247936	3248136	chr6:3247702-3247902	8.73544	8.98272	8.36888	0.567875	0.00584831	0.00978113	Intron (uc003mvi.1/uc003mvi.1, intron 1 of 1)	6	3259162	3264097	4936	1	389362	uc003mvj.4	-11026	ENSG00000180822	PSMG4	proteasome assembly chaperone 4
chr6	3252763	3252963	chr6:3252529-3252729	7.11161	6.50783	7.60768	-0.985457	0.0211986	0.0322944	Intron (uc003mvi.1/uc003mvi.1, intron 1 of 1)	6	3259162	3264097	4936	1	389362	uc003mvj.4	-6199	ENSG00000180822	PSMG4	proteasome assembly chaperone 4
chr6	3253250	3253450	chr6:3253016-3253216	5.08126	3.42714	5.94418	-2.46422	3.08e-14	2.8e-13	Intron (uc003mvi.1/uc003mvi.1, intron 1 of 1)	6	3259162	3264097	4936	1	389362	uc003mvj.4	-5712	ENSG00000180822	PSMG4	proteasome assembly chaperone 4
chr6	3282446	3282646	chr6:3282212-3282412	6.31987	4.49644	7.2159	-2.72793	3.93e-39	5.73e-37	Intron (uc003mvi.1/uc003mvi.1, intron 1 of 1)	6	3259162	3268300	9139	1	389362	uc010jnm.1	23284	ENSG00000180822	PSMG4	proteasome assembly chaperone 4
chr6	3287622	3287822	chr6:3287388-3287588	3.9075	1.84863	4.84257	-2.92503	3.79e-13	2.99e-12	5' UTR	6	3259162	3268300	9139	1	389362	uc010jnm.1	28460	ENSG00000180822	PSMG4	proteasome assembly chaperone 4
chr6	3289802	3290002	chr6:3289568-3289768	4.00948	3.54878	4.41878	-0.8351	0.00720098	0.0118697	Exon (uc003mvn.3/63027, exon 7 of 11)	6	3259162	3268300	9139	1	389362	uc010jnm.1	30640	ENSG00000180822	PSMG4	proteasome assembly chaperone 4
chr6	3295912	3296112	chr6:3295678-3295878	3.56583	3.04816	4.01134	-0.911347	0.00547775	0.00920663	Intron (uc003mvn.3/63027, intron 6 of 10)	6	3259162	3268300	9139	1	389362	uc010jnm.1	36750	ENSG00000180822	PSMG4	proteasome assembly chaperone 4
chr6	3297354	3297554	chr6:3297120-3297320	2.66262	3.36772	0.625762	2.55151	2.14e-05	5.18e-05	Intron (uc003mvn.3/63027, intron 6 of 10)	6	3259162	3268300	9139	1	389362	uc010jnm.1	38192	ENSG00000180822	PSMG4	proteasome assembly chaperone 4
chr6	3318168	3318368	chr6:3317934-3318134	2.75221	2.10725	3.27084	-1.25694	0.00212882	0.00381025	Intron (uc003mvn.3/63027, intron 5 of 10)	6	3259162	3268300	9139	1	389362	uc010jnm.1	59006	ENSG00000180822	PSMG4	proteasome assembly chaperone 4
chr6	3324807	3325007	chr6:3324573-3324773	4.49463	3.92048	4.97384	-1.0397	0.00183953	0.00332619	Intron (uc003mvn.3/63027, intron 4 of 10)	6	3259162	3268300	9139	1	389362	uc010jnm.1	65645	ENSG00000180822	PSMG4	proteasome assembly chaperone 4
chr6	3338086	3338286	chr6:3337852-3338052	5.49386	4.59387	6.13257	-1.53195	5.02e-10	2.55e-09	Intron (uc003mvn.3/63027, intron 4 of 10)	6	3259162	3268300	9139	1	389362	uc010jnm.1	78924	ENSG00000180822	PSMG4	proteasome assembly chaperone 4
chr6	3341758	3341958	chr6:3341524-3341724	5.28102	4.36607	5.92586	-1.52736	8.52e-06	2.2e-05	Intron (uc003mvn.3/63027, intron 4 of 10)	6	3259162	3268300	9139	1	389362	uc010jnm.1	82596	ENSG00000180822	PSMG4	proteasome assembly chaperone 4
chr6	3346210	3346410	chr6:3345976-3346176	3.56058	2.6888	4.18747	-1.44721	0.000145	0.000308	Intron (uc003mvn.3/63027, intron 4 of 10)	6	3259162	3268300	9139	1	389362	uc010jnm.1	87048	ENSG00000180822	PSMG4	proteasome assembly chaperone 4
chr6	3351684	3351884	chr6:3351450-3351650	5.60683	4.76444	6.22106	-1.38051	0.00137369	0.00253074	Intron (uc003mvn.3/63027, intron 4 of 10)	6	3259162	3268300	9139	1	389362	uc010jnm.1	92522	ENSG00000180822	PSMG4	proteasome assembly chaperone 4
chr6	3356482	3356682	chr6:3356248-3356448	6.69349	6.36996	7.00507	-0.611749	0.0104567	0.0167874	Intron (uc003mvn.3/63027, intron 4 of 10)	6	3269207	3445218	176012	2	63027	uc003mvn.3	88536	ENSG00000137266	SLC22A23	solute carrier family 22 member 23
chr6	3357318	3357518	chr6:3357084-3357284	5.63506	6.31002	3.81976	2.36365	1.98e-15	2.1e-14	Intron (uc003mvn.3/63027, intron 4 of 10)	6	3269207	3445218	176012	2	63027	uc003mvn.3	87700	ENSG00000137266	SLC22A23	solute carrier family 22 member 23
chr6	3363587	3363787	chr6:3363353-3363553	3.76585	3.28097	4.19081	-0.888361	0.00356765	0.00617869	Intron (uc003mvn.3/63027, intron 4 of 10)	6	3269207	3445218	176012	2	63027	uc003mvn.3	81431	ENSG00000137266	SLC22A23	solute carrier family 22 member 23
chr6	3369028	3369228	chr6:3368794-3368994	4.59122	4.99663	3.87961	1.01163	0.00267089	0.00471293	Intron (uc003mvn.3/63027, intron 4 of 10)	6	3269207	3445218	176012	2	63027	uc003mvn.3	75990	ENSG00000137266	SLC22A23	solute carrier family 22 member 23
chr6	3386076	3386276	chr6:3385842-3386042	5.23429	2.96871	6.19809	-3.16276	2.97e-25	9.9e-24	Intron (uc003mvn.3/63027, intron 4 of 10)	6	3269207	3445218	176012	2	63027	uc003mvn.3	58942	ENSG00000137266	SLC22A23	solute carrier family 22 member 23
chr6	3390216	3390416	chr6:3389982-3390182	5.79165	2.85077	6.82285	-3.91651	1.57e-32	1.13e-30	Intron (uc003mvn.3/63027, intron 4 of 10)	6	3269207	3445218	176012	2	63027	uc003mvn.3	54802	ENSG00000137266	SLC22A23	solute carrier family 22 member 23
chr6	3391052	3391252	chr6:3390818-3391018	5.86552	4.60703	6.62972	-1.97826	1.74e-13	1.43e-12	Intron (uc003mvn.3/63027, intron 4 of 10)	6	3269207	3445218	176012	2	63027	uc003mvn.3	53966	ENSG00000137266	SLC22A23	solute carrier family 22 member 23
chr6	3398751	3398951	chr6:3398517-3398717	2.85887	2.25658	3.35411	-1.05748	0.00930619	0.0150613	Intron (uc003mvn.3/63027, intron 4 of 10)	6	3269207	3445218	176012	2	63027	uc003mvn.3	46267	ENSG00000137266	SLC22A23	solute carrier family 22 member 23
chr6	3401844	3402044	chr6:3401610-3401810	3.46865	2.41307	4.16702	-1.76025	1.1e-05	2.8e-05	Intron (uc003mvn.3/63027, intron 4 of 10)	6	3269207	3445218	176012	2	63027	uc003mvn.3	43174	ENSG00000137266	SLC22A23	solute carrier family 22 member 23
chr6	3403565	3403765	chr6:3403331-3403531	4.98935	5.2841	4.53133	0.662029	0.0112735	0.0180055	Intron (uc003mvn.3/63027, intron 4 of 10)	6	3269207	3445218	176012	2	63027	uc003mvn.3	41453	ENSG00000137266	SLC22A23	solute carrier family 22 member 23
chr6	3405991	3406191	chr6:3405757-3405957	4.54644	1.86705	5.55555	-3.55315	6.03e-16	6.82e-15	Intron (uc003mvn.3/63027, intron 4 of 10)	6	3269207	3445218	176012	2	63027	uc003mvn.3	39027	ENSG00000137266	SLC22A23	solute carrier family 22 member 23
chr6	3411191	3411391	chr6:3410957-3411157	4.1785	4.49991	3.66503	0.724945	0.00941275	0.0152222	Intron (uc003mvn.3/63027, intron 3 of 10)	6	3269207	3445218	176012	2	63027	uc003mvn.3	33827	ENSG00000137266	SLC22A23	solute carrier family 22 member 23
chr6	3415014	3415214	chr6:3414780-3414980	4.56392	5.11604	3.38118	1.58531	3.18e-06	8.79e-06	Intron (uc003mvn.3/63027, intron 3 of 10)	6	3269207	3445218	176012	2	63027	uc003mvn.3	30004	ENSG00000137266	SLC22A23	solute carrier family 22 member 23
chr6	3420283	3420483	chr6:3420049-3420249	4.35685	2.7697	5.20533	-2.38444	1.97e-11	1.23e-10	Intron (uc003mvn.3/63027, intron 2 of 10)	6	3269207	3445218	176012	2	63027	uc003mvn.3	24735	ENSG00000137266	SLC22A23	solute carrier family 22 member 23
chr6	3421129	3421329	chr6:3420895-3421095	3.45899	0.344707	4.50263	-3.79146	6.93e-11	3.99e-10	Intron (uc003mvn.3/63027, intron 2 of 10)	6	3269207	3445218	176012	2	63027	uc003mvn.3	23889	ENSG00000137266	SLC22A23	solute carrier family 22 member 23
chr6	3426467	3426667	chr6:3426233-3426433	3.11554	2.18506	3.76666	-1.66835	7.05e-05	0.000158	Intron (uc003mvn.3/63027, intron 2 of 10)	6	3269207	3445218	176012	2	63027	uc003mvn.3	18551	ENSG00000137266	SLC22A23	solute carrier family 22 member 23
chr6	3428050	3428250	chr6:3427816-3428016	5.47134	4.12213	6.26127	-2.14868	1.07e-20	2.14e-19	Intron (uc003mvn.3/63027, intron 2 of 10)	6	3269207	3445218	176012	2	63027	uc003mvn.3	16968	ENSG00000137266	SLC22A23	solute carrier family 22 member 23
chr6	3438703	3438903	chr6:3438469-3438669	6.84586	7.3537	5.82757	1.46782	2.81e-11	1.71e-10	Intron (uc003mvn.3/63027, intron 1 of 10)	6	3269207	3445218	176012	2	63027	uc003mvn.3	6315	ENSG00000137266	SLC22A23	solute carrier family 22 member 23
chr6	3455398	3455598	chr6:3455164-3455364	4.56821	3.73722	5.17743	-1.44994	2.23e-06	6.31e-06	Promoter (1-2kb)	6	3269207	3456793	187587	2	63027	uc003mvm.3	1195	ENSG00000137266	SLC22A23	solute carrier family 22 member 23
chr6	3457227	3457427	chr6:3456993-3457193	6.68236	6.12072	7.15429	-1.03373	1.3e-05	3.27e-05	Promoter (<=1kb)	6	3323558	3456793	133236	2	63027	uc010jno.2	-434	ENSG00000137266	SLC22A23	solute carrier family 22 member 23
chr6	3458080	3458280	chr6:3457846-3458046	5.07314	5.4327	4.47448	0.855961	0.000985	0.00185453	Promoter (1-2kb)	6	3323558	3456793	133236	2	63027	uc010jno.2	-1287	ENSG00000137266	SLC22A23	solute carrier family 22 member 23
chr6	3473446	3473646	chr6:3473212-3473412	6.2719	5.56349	6.82341	-1.21948	4.91e-06	1.31e-05	Distal Intergenic	6	3323558	3456793	133236	2	63027	uc010jno.2	-16653	ENSG00000137266	SLC22A23	solute carrier family 22 member 23
chr6	3481931	3482131	chr6:3481697-3481897	5.17445	3.65588	6.00726	-2.25065	8.78e-12	5.75e-11	Distal Intergenic	6	3323558	3456793	133236	2	63027	uc010jno.2	-25138	ENSG00000137266	SLC22A23	solute carrier family 22 member 23
chr6	3483128	3483328	chr6:3482894-3483094	3.57962	4.11555	2.4598	1.74009	6.53e-06	1.71e-05	Distal Intergenic	6	3323558	3456793	133236	2	63027	uc010jno.2	-26335	ENSG00000137266	SLC22A23	solute carrier family 22 member 23
chr6	3501038	3501238	chr6:3500804-3501004	5.37494	5.83249	4.5181	1.25643	2.41e-07	8e-07	Distal Intergenic	6	3323558	3456793	133236	2	63027	uc010jno.2	-44245	ENSG00000137266	SLC22A23	solute carrier family 22 member 23
chr6	3507258	3507458	chr6:3507024-3507224	3.01328	0.844935	3.96415	-2.74187	6.91e-07	2.13e-06	Distal Intergenic	6	3323558	3456793	133236	2	63027	uc010jno.2	-50465	ENSG00000137266	SLC22A23	solute carrier family 22 member 23
chr6	3516434	3516634	chr6:3516200-3516400	4.40247	3.04599	5.19437	-2.15649	2.51e-09	1.14e-08	Distal Intergenic	6	3323558	3456793	133236	2	63027	uc010jno.2	-59641	ENSG00000137266	SLC22A23	solute carrier family 22 member 23
chr6	3517591	3517791	chr6:3517357-3517557	4.40526	2.53934	5.3089	-2.64107	4.67e-11	2.76e-10	Distal Intergenic	6	3323558	3456793	133236	2	63027	uc010jno.2	-60798	ENSG00000137266	SLC22A23	solute carrier family 22 member 23
chr6	3518598	3518798	chr6:3518364-3518564	6.55912	5.44577	7.2775	-1.81149	4.78e-11	2.82e-10	Distal Intergenic	6	3323558	3456793	133236	2	63027	uc010jno.2	-61805	ENSG00000137266	SLC22A23	solute carrier family 22 member 23
chr6	3534930	3535130	chr6:3534696-3534896	2.96546	2.02358	3.62112	-1.4169	0.00107536	0.00201322	Distal Intergenic	6	3323558	3456793	133236	2	63027	uc010jno.2	-78137	ENSG00000137266	SLC22A23	solute carrier family 22 member 23
chr6	3549936	3550136	chr6:3549702-3549902	4.40578	2.85364	5.24638	-2.26437	1.31e-09	6.28e-09	Distal Intergenic	6	3323558	3456793	133236	2	63027	uc010jno.2	-93143	ENSG00000137266	SLC22A23	solute carrier family 22 member 23
chr6	3565665	3565865	chr6:3565431-3565631	3.54491	4.32087	0.761042	3.38711	8.56e-09	3.59e-08	Distal Intergenic	6	3323558	3456793	133236	2	63027	uc010jno.2	-108872	ENSG00000137266	SLC22A23	solute carrier family 22 member 23
chr6	3567191	3567391	chr6:3566957-3567157	4.0418	3.09688	4.69866	-1.59734	6.67e-05	0.00015	Distal Intergenic	6	3323558	3456793	133236	2	63027	uc010jno.2	-110398	ENSG00000137266	SLC22A23	solute carrier family 22 member 23
chr6	3584869	3585069	chr6:3584635-3584835	2.72463	3.4604	0.414646	2.58227	1.43e-05	3.57e-05	Distal Intergenic	6	3323558	3456793	133236	2	63027	uc010jno.2	-128076	ENSG00000137266	SLC22A23	solute carrier family 22 member 23
chr6	3592655	3592855	chr6:3592421-3592621	4.50591	1.43606	5.54651	-3.90357	4.84e-20	8.97e-19	Distal Intergenic	6	3323558	3456793	133236	2	63027	uc010jno.2	-135862	ENSG00000137266	SLC22A23	solute carrier family 22 member 23
chr6	3610629	3610829	chr6:3610395-3610595	3.58797	4.09318	2.57873	1.40049	6.46e-05	0.000145	Distal Intergenic	6	3722836	3752246	29411	2	221749	uc003mvt.2	141417	ENSG00000168994	PXDC1	PX domain containing 1
chr6	3618197	3618397	chr6:3617963-3618163	3.36035	3.64056	2.9313	0.789447	0.0253789	0.0381481	Distal Intergenic	6	3722836	3752246	29411	2	221749	uc003mvt.2	133849	ENSG00000168994	PXDC1	PX domain containing 1
chr6	3625092	3625292	chr6:3624858-3625058	5.92495	6.73961	2.44031	4.14964	5.86e-34	4.98e-32	Distal Intergenic	6	3722836	3752246	29411	2	221749	uc003mvt.2	126954	ENSG00000168994	PXDC1	PX domain containing 1
chr6	3632264	3632464	chr6:3632030-3632230	3.56381	2.1788	4.36334	-1.95371	1.05e-05	2.68e-05	Distal Intergenic	6	3722836	3752246	29411	2	221749	uc003mvt.2	119782	ENSG00000168994	PXDC1	PX domain containing 1
chr6	3644936	3645136	chr6:3644702-3644902	4.29653	2.76114	5.13328	-2.33444	9.24e-12	6.03e-11	Distal Intergenic	6	3722836	3752246	29411	2	221749	uc003mvt.2	107110	ENSG00000168994	PXDC1	PX domain containing 1
chr6	3661778	3661978	chr6:3661544-3661744	5.74625	6.55395	2.41705	4.20775	2.56e-30	1.47e-28	Distal Intergenic	6	3722836	3752246	29411	2	221749	uc003mvt.2	90268	ENSG00000168994	PXDC1	PX domain containing 1
chr6	3665086	3665286	chr6:3664852-3665052	5.78927	5.45137	6.11185	-0.623513	0.0134499	0.0212035	Distal Intergenic	6	3722836	3752246	29411	2	221749	uc003mvt.2	86960	ENSG00000168994	PXDC1	PX domain containing 1
chr6	3692572	3692772	chr6:3692338-3692538	2.15633	2.97112	0	3.38964	1.94e-05	4.72e-05	Distal Intergenic	6	3722836	3752246	29411	2	221749	uc003mvt.2	59474	ENSG00000168994	PXDC1	PX domain containing 1
chr6	3697975	3698175	chr6:3697741-3697941	6.53701	6.22056	6.84309	-0.618157	0.00168708	0.00306701	Distal Intergenic	6	3722836	3752246	29411	2	221749	uc003mvt.2	54071	ENSG00000168994	PXDC1	PX domain containing 1
chr6	3714174	3714374	chr6:3713940-3714140	3.23809	2.76593	3.65486	-0.818075	0.0166861	0.0258941	Distal Intergenic	6	3722836	3752246	29411	2	221749	uc003mvt.2	37872	ENSG00000168994	PXDC1	PX domain containing 1
chr6	3719285	3719485	chr6:3719051-3719251	3.0714	3.90098	0	3.86863	1.33e-07	4.61e-07	Distal Intergenic	6	3722836	3752246	29411	2	221749	uc003mvt.2	32761	ENSG00000168994	PXDC1	PX domain containing 1
chr6	3719631	3719831	chr6:3719397-3719597	3.53898	4.22448	1.65051	2.32502	1.07e-07	3.78e-07	Distal Intergenic	6	3722836	3752246	29411	2	221749	uc003mvt.2	32415	ENSG00000168994	PXDC1	PX domain containing 1
chr6	3722656	3722856	chr6:3722422-3722622	5.21086	2.72403	6.20067	-3.32449	1.82e-28	8.62e-27	3' UTR	6	3722836	3752246	29411	2	221749	uc003mvt.2	29390	ENSG00000168994	PXDC1	PX domain containing 1
chr6	3724739	3724939	chr6:3724505-3724705	7.26508	6.16141	7.98019	-1.79095	2.73e-12	1.92e-11	Intron (uc003mvt.2/221749, intron 4 of 4)	6	3722836	3752246	29411	2	221749	uc003mvt.2	27307	ENSG00000168994	PXDC1	PX domain containing 1
chr6	3725456	3725656	chr6:3725222-3725422	6.2666	4.95942	7.04487	-2.05112	5.9e-15	5.9e-14	Intron (uc003mvt.2/221749, intron 4 of 4)	6	3722836	3752246	29411	2	221749	uc003mvt.2	26590	ENSG00000168994	PXDC1	PX domain containing 1
chr6	3732895	3733095	chr6:3732661-3732861	5.90065	6.13882	5.55067	0.523777	0.00515638	0.00870409	Intron (uc003mvt.2/221749, intron 3 of 4)	6	3722836	3752246	29411	2	221749	uc003mvt.2	19151	ENSG00000168994	PXDC1	PX domain containing 1
chr6	3737589	3737789	chr6:3737355-3737555	3.52545	2.85619	4.05692	-1.18725	0.000554	0.00108234	Intron (uc003mvt.2/221749, intron 2 of 4)	6	3722836	3752246	29411	2	221749	uc003mvt.2	14457	ENSG00000168994	PXDC1	PX domain containing 1
chr6	3739652	3739852	chr6:3739418-3739618	5.13253	4.40753	5.69227	-1.24824	0.000132	0.000283	Intron (uc003mvt.2/221749, intron 1 of 4)	6	3722836	3752246	29411	2	221749	uc003mvt.2	12394	ENSG00000168994	PXDC1	PX domain containing 1
chr6	3741202	3741402	chr6:3740968-3741168	4.51715	3.31563	5.26408	-1.95779	8.88e-11	5.04e-10	Intron (uc003mvt.2/221749, intron 1 of 4)	6	3722836	3752246	29411	2	221749	uc003mvt.2	10844	ENSG00000168994	PXDC1	PX domain containing 1
chr6	3743336	3743536	chr6:3743102-3743302	4.9237	4.40647	5.36895	-0.970105	0.000599	0.00116585	Intron (uc003mvt.2/221749, intron 1 of 4)	6	3722836	3752246	29411	2	221749	uc003mvt.2	8710	ENSG00000168994	PXDC1	PX domain containing 1
chr6	3748646	3748846	chr6:3748412-3748612	7.32618	6.97444	7.65918	-0.675264	0.000168	0.000354	Intron (uc003mvt.2/221749, intron 1 of 4)	6	3722836	3752246	29411	2	221749	uc003mvt.2	3400	ENSG00000168994	PXDC1	PX domain containing 1
chr6	3750964	3751164	chr6:3750730-3750930	7.08998	6.45861	7.60127	-1.14316	5.39e-08	1.99e-07	Promoter (1-2kb)	6	3722836	3752246	29411	2	221749	uc003mvt.2	1082	ENSG00000168994	PXDC1	PX domain containing 1
chr6	3760106	3760306	chr6:3759872-3760072	5.73888	6.51279	2.98375	3.35927	6.57e-23	1.7e-21	Distal Intergenic	6	3722836	3752246	29411	2	221749	uc003mvt.2	-7860	ENSG00000168994	PXDC1	PX domain containing 1
chr6	3766535	3766735	chr6:3766301-3766501	3.92356	4.20233	3.49732	0.59417	0.029227	0.043475	Distal Intergenic	6	3722836	3752246	29411	2	221749	uc003mvt.2	-14289	ENSG00000168994	PXDC1	PX domain containing 1
chr6	3777549	3777749	chr6:3777315-3777515	4.60364	5.265	2.87678	2.39996	8.64e-14	7.41e-13	Distal Intergenic	6	3722836	3752246	29411	2	221749	uc003mvt.2	-25303	ENSG00000168994	PXDC1	PX domain containing 1
chr6	3783394	3783594	chr6:3783160-3783360	3.40932	3.97301	2.17942	1.94683	1.63e-05	4.02e-05	Distal Intergenic	6	3722836	3752246	29411	2	221749	uc003mvt.2	-31148	ENSG00000168994	PXDC1	PX domain containing 1
chr6	3786668	3786868	chr6:3786434-3786634	3.42935	2.48936	4.08426	-1.51835	4.56e-05	0.000105	Distal Intergenic	6	3722836	3752246	29411	2	221749	uc003mvt.2	-34422	ENSG00000168994	PXDC1	PX domain containing 1
chr6	3788689	3788889	chr6:3788455-3788655	3.45834	3.8951	2.6618	1.19392	0.00103053	0.00193448	Distal Intergenic	6	3722836	3752246	29411	2	221749	uc003mvt.2	-36443	ENSG00000168994	PXDC1	PX domain containing 1
chr6	3792156	3792356	chr6:3791922-3792122	3.2488	1.35607	4.15711	-2.63651	4.05e-08	1.53e-07	Distal Intergenic	6	3722836	3752246	29411	2	221749	uc003mvt.2	-39910	ENSG00000168994	PXDC1	PX domain containing 1
chr6	3796141	3796341	chr6:3795907-3796107	5.87268	6.62491	3.38853	3.24247	9.42e-30	5.08e-28	Distal Intergenic	6	3722836	3752246	29411	2	221749	uc003mvt.2	-43895	ENSG00000168994	PXDC1	PX domain containing 1
chr6	3796659	3796859	chr6:3796425-3796625	3.89294	4.3293	3.09754	1.17201	0.000675	0.00130444	Distal Intergenic	6	3722836	3752246	29411	2	221749	uc003mvt.2	-44413	ENSG00000168994	PXDC1	PX domain containing 1
chr6	3809200	3809400	chr6:3808966-3809166	6.72638	6.15236	7.20552	-1.0467	4.18e-06	1.13e-05	Distal Intergenic	6	3849632	3851551	1920	1	26240	uc003mvu.3	-40232	ENSG00000145945	FAM50B	family with sequence similarity 50 member B
chr6	3820646	3820846	chr6:3820412-3820612	3.00864	3.56101	1.8249	2.00846	2.25e-05	5.44e-05	Distal Intergenic	6	3849632	3851551	1920	1	26240	uc003mvu.3	-28786	ENSG00000145945	FAM50B	family with sequence similarity 50 member B
chr6	3826304	3826504	chr6:3826070-3826270	7.54504	7.74196	7.26662	0.400695	0.0271858	0.0406689	Distal Intergenic	6	3849632	3851551	1920	1	26240	uc003mvu.3	-23128	ENSG00000145945	FAM50B	family with sequence similarity 50 member B
chr6	3835490	3835690	chr6:3835256-3835456	4.16568	0.659916	5.23219	-4.26152	8.28e-17	1.04e-15	Distal Intergenic	6	3849632	3851551	1920	1	26240	uc003mvu.3	-13942	ENSG00000145945	FAM50B	family with sequence similarity 50 member B
chr6	3842188	3842388	chr6:3841954-3842154	3.49241	2.7231	4.07348	-1.19549	0.00087	0.00165168	Distal Intergenic	6	3849632	3851551	1920	1	26240	uc003mvu.3	-7244	ENSG00000145945	FAM50B	family with sequence similarity 50 member B
chr6	3867904	3868104	chr6:3867670-3867870	6.99779	7.85234	1.94672	5.65777	2.24e-56	1.71e-53	Distal Intergenic	6	3849632	3851551	1920	1	26240	uc003mvu.3	18272	ENSG00000145945	FAM50B	family with sequence similarity 50 member B
chr6	3868843	3869043	chr6:3868609-3868809	5.62243	6.18575	4.39403	1.70365	3.42e-07	1.11e-06	Distal Intergenic	6	3849632	3851551	1920	1	26240	uc003mvu.3	19211	ENSG00000145945	FAM50B	family with sequence similarity 50 member B
chr6	3874929	3875129	chr6:3874695-3874895	5.16815	6.03259	0	5.76908	3.17e-15	3.28e-14	Distal Intergenic	6	3849632	3851551	1920	1	26240	uc003mvu.3	25297	ENSG00000145945	FAM50B	family with sequence similarity 50 member B
chr6	3877187	3877387	chr6:3876953-3877153	4.15497	4.88559	1.89504	2.82858	1.1e-12	8.18e-12	Distal Intergenic	6	3849632	3851551	1920	1	26240	uc003mvu.3	27555	ENSG00000145945	FAM50B	family with sequence similarity 50 member B
chr6	3883227	3883427	chr6:3882993-3883193	4.93326	3.15389	5.82112	-2.6092	1.85e-14	1.74e-13	Distal Intergenic	6	3849632	3851551	1920	1	26240	uc003mvu.3	33595	ENSG00000145945	FAM50B	family with sequence similarity 50 member B
chr6	3884301	3884501	chr6:3884067-3884267	5.43162	6.12035	3.51977	2.54029	8.63e-20	1.56e-18	Distal Intergenic	6	3849632	3851551	1920	1	26240	uc003mvu.3	34669	ENSG00000145945	FAM50B	family with sequence similarity 50 member B
chr6	3886034	3886234	chr6:3885800-3886000	4.73054	5.32796	3.35116	1.94612	1.77e-10	9.6e-10	Distal Intergenic	6	3849632	3851551	1920	1	26240	uc003mvu.3	36402	ENSG00000145945	FAM50B	family with sequence similarity 50 member B
chr6	3887563	3887763	chr6:3887329-3887529	4.2737	4.93011	2.57756	2.15688	3.92e-10	2.02e-09	Distal Intergenic	6	3849632	3851551	1920	1	26240	uc003mvu.3	37931	ENSG00000145945	FAM50B	family with sequence similarity 50 member B
chr6	3888463	3888663	chr6:3888229-3888429	3.09074	0.913591	4.04283	-3.00442	1.13e-08	4.64e-08	Distal Intergenic	6	3849632	3851551	1920	1	26240	uc003mvu.3	38831	ENSG00000145945	FAM50B	family with sequence similarity 50 member B
chr6	3895856	3896056	chr6:3895622-3895822	2.87212	3.62594	0.369917	2.8242	8.74e-07	2.65e-06	Distal Intergenic	6	3849632	3851551	1920	1	26240	uc003mvu.3	46224	ENSG00000145945	FAM50B	family with sequence similarity 50 member B
chr6	3897631	3897831	chr6:3897397-3897597	4.37354	5.22411	0	4.86019	2.35e-13	1.91e-12	Distal Intergenic	6	3849632	3851551	1920	1	26240	uc003mvu.3	47999	ENSG00000145945	FAM50B	family with sequence similarity 50 member B
chr6	3898557	3898757	chr6:3898323-3898523	3.86845	3.30805	4.33966	-0.968868	0.00337866	0.00587157	Distal Intergenic	6	3849632	3851551	1920	1	26240	uc003mvu.3	48925	ENSG00000145945	FAM50B	family with sequence similarity 50 member B
chr6	3902758	3902958	chr6:3902524-3902724	4.40447	4.8095	3.69386	1.03598	0.000224	0.000464	Distal Intergenic	6	3849632	3851551	1920	1	26240	uc003mvu.3	53126	ENSG00000145945	FAM50B	family with sequence similarity 50 member B
chr6	3904865	3905065	chr6:3904631-3904831	5.91209	6.47896	4.66891	1.75194	3.24e-11	1.96e-10	Distal Intergenic	6	3849632	3851551	1920	1	26240	uc003mvu.3	55233	ENSG00000145945	FAM50B	family with sequence similarity 50 member B
chr6	3906207	3906407	chr6:3905973-3906173	5.20601	5.52722	4.69298	0.753796	0.00527589	0.00889161	Distal Intergenic	6	3849632	3851551	1920	1	26240	uc003mvu.3	56575	ENSG00000145945	FAM50B	family with sequence similarity 50 member B
chr6	3909661	3909861	chr6:3909427-3909627	6.87426	7.71355	2.63645	4.94949	2.15e-49	8.11e-47	Distal Intergenic	6	3849632	3851551	1920	1	26240	uc003mvu.3	60029	ENSG00000145945	FAM50B	family with sequence similarity 50 member B
chr6	3912142	3912342	chr6:3911908-3912108	6.99735	7.78713	4.00236	3.72895	5.96e-56	4.38e-53	Distal Intergenic	6	3849632	3851551	1920	1	26240	uc003mvu.3	62510	ENSG00000145945	FAM50B	family with sequence similarity 50 member B
chr6	3913366	3913566	chr6:3913132-3913332	6.45274	6.76828	5.95177	0.785653	6.69e-06	1.75e-05	Distal Intergenic	6	3849632	3851551	1920	1	26240	uc003mvu.3	63734	ENSG00000145945	FAM50B	family with sequence similarity 50 member B
chr6	3941003	3941203	chr6:3940769-3940969	5.04107	5.85776	1.50776	4.25925	9.34e-21	1.88e-19	Distal Intergenic	6	4021569	4065217	43649	1	8899	uc003mvv.3	-80366	ENSG00000112739	PRPF4B	pre-mRNA processing factor 4B
chr6	3945752	3945952	chr6:3945518-3945718	5.57923	5.22149	5.91669	-0.655429	0.00373305	0.00644476	Distal Intergenic	6	4021569	4065217	43649	1	8899	uc003mvv.3	-75617	ENSG00000112739	PRPF4B	pre-mRNA processing factor 4B
chr6	3947108	3947308	chr6:3946874-3947074	5.39613	5.88892	4.42868	1.45763	1.02e-07	3.62e-07	Distal Intergenic	6	4021569	4065217	43649	1	8899	uc003mvv.3	-74261	ENSG00000112739	PRPF4B	pre-mRNA processing factor 4B
chr6	3957676	3957876	chr6:3957442-3957642	3.49435	3.89747	2.78869	1.11045	0.00130633	0.00241447	Distal Intergenic	6	4021569	4065217	43649	1	8899	uc003mvv.3	-63693	ENSG00000112739	PRPF4B	pre-mRNA processing factor 4B
chr6	3978581	3978781	chr6:3978347-3978547	6.68871	7.12895	5.88231	1.20221	1.82e-08	7.24e-08	Distal Intergenic	6	4021569	4065217	43649	1	8899	uc003mvv.3	-42788	ENSG00000112739	PRPF4B	pre-mRNA processing factor 4B
chr6	3991168	3991368	chr6:3990934-3991134	6.41632	6.69446	5.99132	0.645291	0.000446	0.000885	Distal Intergenic	6	4021569	4065217	43649	1	8899	uc003mvv.3	-30201	ENSG00000112739	PRPF4B	pre-mRNA processing factor 4B
chr6	3997441	3997641	chr6:3997207-3997407	5.44645	6.06233	3.97654	1.98294	1.22e-15	1.33e-14	Distal Intergenic	6	4021569	4065217	43649	1	8899	uc003mvv.3	-23928	ENSG00000112739	PRPF4B	pre-mRNA processing factor 4B
chr6	3998185	3998385	chr6:3997951-3998151	2.73837	3.3441	1.31907	1.79777	0.000381	0.000762	Distal Intergenic	6	4021569	4065217	43649	1	8899	uc003mvv.3	-23184	ENSG00000112739	PRPF4B	pre-mRNA processing factor 4B
chr6	4008653	4008853	chr6:4008419-4008619	4.14645	4.73152	2.82407	1.82796	5.99e-08	2.2e-07	Distal Intergenic	6	4021569	4065217	43649	1	8899	uc003mvv.3	-12716	ENSG00000112739	PRPF4B	pre-mRNA processing factor 4B
chr6	4030185	4030385	chr6:4029951-4030151	2.59318	1.18166	3.39963	-2.18978	5.61e-06	1.49e-05	Intron (uc003mvv.3/8899, intron 1 of 14)	6	4037631	4065217	27587	1	8899	uc003mvw.3	-7246	ENSG00000112739	PRPF4B	pre-mRNA processing factor 4B
chr6	4039708	4039908	chr6:4039474-4039674	2.87561	1.79496	3.5828	-1.60035	0.0002	0.000416669	Promoter (2-3kb)	6	4037631	4065217	27587	1	8899	uc003mvw.3	2077	ENSG00000112739	PRPF4B	pre-mRNA processing factor 4B
chr6	4055754	4055954	chr6:4055520-4055720	4.28549	3.50559	4.87152	-1.3195	0.000244	0.000503	Intron (uc003mvv.3/8899, intron 11 of 14)	6	4037631	4065217	27587	1	8899	uc003mvw.3	18123	ENSG00000112739	PRPF4B	pre-mRNA processing factor 4B
chr6	4059456	4059656	chr6:4059222-4059422	4.97892	4.51541	5.39007	-0.851601	0.00550779	0.0092525	Intron (uc003mvv.3/8899, intron 14 of 14)	6	4079440	4130999	51560	1	404220	uc003mvz.4	-19784	ENSG00000185689	C6orf201	chromosome 6 open reading frame 201
chr6	4084953	4085153	chr6:4084719-4084919	3.55936	4.39047	0	4.11223	7.81e-10	3.86e-09	Promoter (2-3kb)	6	4050695	4087578	36884	2	222826	uc010jnq.1	2425	ENSG00000145975	FAM217A	family with sequence similarity 217 member A
chr6	4108878	4109078	chr6:4108644-4108844	3.05648	3.49221	2.26283	1.1175	0.00736377	0.0121187	Intron (uc003mvz.4/404220, intron 2 of 5)	6	4087583	4130999	43417	1	404220	uc003mwb.4	21295	ENSG00000185689	C6orf201	chromosome 6 open reading frame 201
chr6	4126282	4126482	chr6:4126048-4126248	4.14465	4.51882	3.51133	0.869951	0.0280606	0.0418725	3' UTR	6	4117542	4133935	16394	2	10455	uc010jnr.1	7453	ENSG00000198721	ECI2	enoyl-CoA delta isomerase 2
chr6	4153726	4153926	chr6:4153492-4153692	4.78416	5.58045	1.67694	3.95629	5.37e-17	6.91e-16	Intron (uc003mwg.1/uc003mwg.1, intron 2 of 3)	6	4115927	4135831	19905	2	10455	uc003mwf.3	-17895	ENSG00000198721	ECI2	enoyl-CoA delta isomerase 2
chr6	4156136	4156336	chr6:4155902-4156102	6.37046	6.64363	5.95514	0.62123	0.00104613	0.00196193	Exon (uc003mwg.1/uc003mwg.1, exon 4 of 4)	6	4115927	4135831	19905	2	10455	uc003mwf.3	-20305	ENSG00000198721	ECI2	enoyl-CoA delta isomerase 2
chr6	4254154	4254354	chr6:4253920-4254120	6.37263	6.62675	5.99343	0.560709	0.0103647	0.0166499	Distal Intergenic	6	4115927	4135831	19905	2	10455	uc003mwf.3	-118323	ENSG00000198721	ECI2	enoyl-CoA delta isomerase 2
chr6	4271125	4271325	chr6:4270891-4271091	3.7897	3.31397	4.20879	-0.837209	0.00528332	0.00890305	Distal Intergenic	6	4115927	4135831	19905	2	10455	uc003mwf.3	-135294	ENSG00000198721	ECI2	enoyl-CoA delta isomerase 2
chr6	4273275	4273475	chr6:4273041-4273241	4.64432	2.91479	5.52257	-2.53398	1.69e-11	1.07e-10	Distal Intergenic	6	4115927	4135831	19905	2	10455	uc003mwf.3	-137444	ENSG00000198721	ECI2	enoyl-CoA delta isomerase 2
chr6	4275551	4275751	chr6:4275317-4275517	3.26899	1.73333	4.1058	-2.07378	1.19e-06	3.52e-06	Distal Intergenic	6	4115927	4135831	19905	2	10455	uc003mwf.3	-139720	ENSG00000198721	ECI2	enoyl-CoA delta isomerase 2
chr6	4295720	4295920	chr6:4295486-4295686	5.43554	6.28543	0.685877	5.30273	2.98e-22	7.12e-21	Distal Intergenic	6	4115927	4135831	19905	2	10455	uc003mwf.3	-159889	ENSG00000198721	ECI2	enoyl-CoA delta isomerase 2
chr6	4299834	4300034	chr6:4299600-4299800	2.89913	1.51052	3.69961	-1.97933	2.91e-06	8.08e-06	Distal Intergenic	6	4115927	4135831	19905	2	10455	uc003mwf.3	-164003	ENSG00000198721	ECI2	enoyl-CoA delta isomerase 2
chr6	4302153	4302353	chr6:4301919-4302119	4.93241	5.65465	2.75	2.71669	1.2e-13	1.01e-12	Distal Intergenic	6	4115927	4135831	19905	2	10455	uc003mwf.3	-166322	ENSG00000198721	ECI2	enoyl-CoA delta isomerase 2
chr6	4313570	4313770	chr6:4313336-4313536	6.03301	6.4964	5.15856	1.34046	8.65e-07	2.62e-06	Distal Intergenic	6	4115927	4135831	19905	2	10455	uc003mwf.3	-177739	ENSG00000198721	ECI2	enoyl-CoA delta isomerase 2
chr6	4317282	4317482	chr6:4317048-4317248	6.52547	5.85083	7.05975	-1.21448	3.68e-09	1.63e-08	Distal Intergenic	6	4115927	4135831	19905	2	10455	uc003mwf.3	-181451	ENSG00000198721	ECI2	enoyl-CoA delta isomerase 2
chr6	4337086	4337286	chr6:4336852-4337052	2.41861	0.941557	3.24149	-2.18696	1.62e-05	4.01e-05	Distal Intergenic	6	4115927	4135831	19905	2	10455	uc003mwf.3	-201255	ENSG00000198721	ECI2	enoyl-CoA delta isomerase 2
chr6	4343786	4343986	chr6:4343552-4343752	3.91452	4.74688	0	4.38575	5.88e-11	3.42e-10	Distal Intergenic	6	4115927	4135831	19905	2	10455	uc003mwf.3	-207955	ENSG00000198721	ECI2	enoyl-CoA delta isomerase 2
chr6	4344822	4345022	chr6:4344588-4344788	3.12565	2.55659	3.60191	-1.15424	0.00298832	0.00523548	Distal Intergenic	6	4115927	4135831	19905	2	10455	uc003mwf.3	-208991	ENSG00000198721	ECI2	enoyl-CoA delta isomerase 2
chr6	4345572	4345772	chr6:4345338-4345538	3.78617	4.6244	0	4.29367	1.09e-10	6.08e-10	Distal Intergenic	6	4115927	4135831	19905	2	10455	uc003mwf.3	-209741	ENSG00000198721	ECI2	enoyl-CoA delta isomerase 2
chr6	4352185	4352385	chr6:4351951-4352151	6.78424	6.47395	7.0855	-0.587756	0.00354472	0.00614209	Distal Intergenic	6	4115927	4135831	19905	2	10455	uc003mwf.3	-216354	ENSG00000198721	ECI2	enoyl-CoA delta isomerase 2
chr6	4357358	4357558	chr6:4357124-4357324	4.91653	4.03605	5.5471	-1.50263	5.31e-09	2.3e-08	Distal Intergenic	6	4115927	4135831	19905	2	10455	uc003mwf.3	-221527	ENSG00000198721	ECI2	enoyl-CoA delta isomerase 2
chr6	4359024	4359224	chr6:4358790-4358990	8.48007	8.12593	8.81486	-0.676969	5.83e-05	0.000132	Distal Intergenic	6	4115927	4135831	19905	2	10455	uc003mwf.3	-223193	ENSG00000198721	ECI2	enoyl-CoA delta isomerase 2
chr6	4366088	4366288	chr6:4365854-4366054	4.14138	4.80561	2.39637	2.41023	6.19e-11	3.59e-10	Distal Intergenic	6	4115927	4135831	19905	2	10455	uc003mwf.3	-230257	ENSG00000198721	ECI2	enoyl-CoA delta isomerase 2
chr6	4399165	4399365	chr6:4398931-4399131	3.98502	4.50476	2.92479	1.60316	4.61e-06	1.24e-05	Distal Intergenic	6	4115927	4135831	19905	2	10455	uc003mwf.3	-263334	ENSG00000198721	ECI2	enoyl-CoA delta isomerase 2
chr6	4402783	4402983	chr6:4402549-4402749	6.21324	5.41872	6.80603	-1.38254	8.59e-09	3.6e-08	Distal Intergenic	6	4115927	4135831	19905	2	10455	uc003mwf.3	-266952	ENSG00000198721	ECI2	enoyl-CoA delta isomerase 2
chr6	4466585	4466785	chr6:4466351-4466551	2.49363	0.458817	3.42504	-2.43493	1.15e-05	2.92e-05	Distal Intergenic	6	4706393	4955778	249386	1	9425	uc003mwi.3	-239608	ENSG00000153046	CDYL	chromodomain Y like
chr6	4467439	4467639	chr6:4467205-4467405	3.19017	0.575444	4.19311	-3.41325	6.62e-11	3.83e-10	Distal Intergenic	6	4706393	4955778	249386	1	9425	uc003mwi.3	-238754	ENSG00000153046	CDYL	chromodomain Y like
chr6	4486581	4486781	chr6:4486347-4486547	4.45268	3.4155	5.14445	-1.68776	1.14e-07	4e-07	Distal Intergenic	6	4706393	4955778	249386	1	9425	uc003mwi.3	-219612	ENSG00000153046	CDYL	chromodomain Y like
chr6	4487919	4488119	chr6:4487685-4487885	5.82055	4.499	6.60285	-2.02233	1.32e-11	8.44e-11	Distal Intergenic	6	4706393	4955778	249386	1	9425	uc003mwi.3	-218274	ENSG00000153046	CDYL	chromodomain Y like
chr6	4511499	4511699	chr6:4511265-4511465	4.29427	1.99749	5.26202	-3.13135	2.99e-17	3.97e-16	Distal Intergenic	6	4706393	4955778	249386	1	9425	uc003mwi.3	-194694	ENSG00000153046	CDYL	chromodomain Y like
chr6	4512220	4512420	chr6:4511986-4512186	5.35856	4.77851	5.84117	-1.06593	0.000292	0.000595	Distal Intergenic	6	4706393	4955778	249386	1	9425	uc003mwi.3	-193973	ENSG00000153046	CDYL	chromodomain Y like
chr6	4565430	4565630	chr6:4565196-4565396	2.97932	1.89919	3.68633	-1.61936	7.74e-05	0.000172	Distal Intergenic	6	4706393	4955778	249386	1	9425	uc003mwi.3	-140763	ENSG00000153046	CDYL	chromodomain Y like
chr6	4603622	4603822	chr6:4603388-4603588	5.42918	1.48717	6.51455	-4.86216	7e-26	2.51e-24	Distal Intergenic	6	4706393	4955778	249386	1	9425	uc003mwi.3	-102571	ENSG00000153046	CDYL	chromodomain Y like
chr6	4607499	4607699	chr6:4607265-4607465	5.06593	4.45019	5.56866	-1.14408	1.37e-05	3.41e-05	Distal Intergenic	6	4706393	4955778	249386	1	9425	uc003mwi.3	-98694	ENSG00000153046	CDYL	chromodomain Y like
chr6	4613060	4613260	chr6:4612826-4613026	4.16321	1.10332	5.20312	-3.91412	4.47e-17	5.82e-16	Distal Intergenic	6	4706393	4955778	249386	1	9425	uc003mwi.3	-93133	ENSG00000153046	CDYL	chromodomain Y like
chr6	4616204	4616404	chr6:4615970-4616170	4.44979	2.40206	5.38318	-2.94809	5.13e-14	4.53e-13	Distal Intergenic	6	4706393	4955778	249386	1	9425	uc003mwi.3	-89989	ENSG00000153046	CDYL	chromodomain Y like
chr6	4638076	4638276	chr6:4637842-4638042	4.1788	3.54544	4.69116	-1.07412	0.00220931	0.00394452	Distal Intergenic	6	4706393	4955778	249386	1	9425	uc003mwi.3	-68117	ENSG00000153046	CDYL	chromodomain Y like
chr6	4640462	4640662	chr6:4640228-4640428	5.30876	3.68685	6.16484	-2.45045	8.64e-20	1.56e-18	Distal Intergenic	6	4706393	4955778	249386	1	9425	uc003mwi.3	-65731	ENSG00000153046	CDYL	chromodomain Y like
chr6	4647870	4648070	chr6:4647636-4647836	6.38927	5.98505	6.76024	-0.762078	0.00101129	0.00190042	Distal Intergenic	6	4706393	4955778	249386	1	9425	uc003mwi.3	-58323	ENSG00000153046	CDYL	chromodomain Y like
chr6	4662834	4663034	chr6:4662600-4662800	4.81817	3.96637	5.43649	-1.44956	8.21e-05	0.000182	Distal Intergenic	6	4706393	4955778	249386	1	9425	uc003mwi.3	-43359	ENSG00000153046	CDYL	chromodomain Y like
chr6	4664403	4664603	chr6:4664169-4664369	5.81449	4.50281	6.59403	-2.14874	1.92e-18	2.94e-17	Distal Intergenic	6	4706393	4955778	249386	1	9425	uc003mwi.3	-41790	ENSG00000153046	CDYL	chromodomain Y like
chr6	4672337	4672537	chr6:4672103-4672303	3.19082	2.58519	3.68793	-0.922231	0.0112901	0.01803	Distal Intergenic	6	4706393	4955778	249386	1	9425	uc003mwi.3	-33856	ENSG00000153046	CDYL	chromodomain Y like
chr6	4682044	4682244	chr6:4681810-4682010	4.04443	4.6355	2.6947	1.91561	1.06e-07	3.73e-07	Distal Intergenic	6	4706393	4955778	249386	1	9425	uc003mwi.3	-24149	ENSG00000153046	CDYL	chromodomain Y like
chr6	4688345	4688545	chr6:4688111-4688311	3.99759	2.18609	4.89144	-2.54669	1.42e-10	7.8e-10	Distal Intergenic	6	4706393	4955778	249386	1	9425	uc003mwi.3	-17848	ENSG00000153046	CDYL	chromodomain Y like
chr6	4703737	4703937	chr6:4703503-4703703	2.31279	0	3.36841	-3.73516	4.88e-07	1.54e-06	Promoter (2-3kb)	6	4706393	4955778	249386	1	9425	uc003mwi.3	-2456	ENSG00000153046	CDYL	chromodomain Y like
chr6	4706123	4706323	chr6:4705889-4706089	3.95845	4.78991	0.00657649	4.24043	2.44e-11	1.5e-10	Promoter (<=1kb)	6	4706393	4955778	249386	1	9425	uc003mwi.3	-70	ENSG00000153046	CDYL	chromodomain Y like
chr6	4723818	4724018	chr6:4723584-4723784	6.04931	6.67012	4.55403	2.07422	2.67e-18	4.03e-17	Intron (uc003mwi.3/9425, intron 2 of 8)	6	4706393	4955778	249386	1	9425	uc003mwi.3	17425	ENSG00000153046	CDYL	chromodomain Y like
chr6	4729325	4729525	chr6:4729091-4729291	5.46813	5.75531	5.02531	0.677675	0.0033581	0.00583827	Intron (uc003mwi.3/9425, intron 2 of 8)	6	4706393	4955778	249386	1	9425	uc003mwi.3	22932	ENSG00000153046	CDYL	chromodomain Y like
chr6	4733261	4733461	chr6:4733027-4733227	7.70743	8.02698	7.19794	0.80605	1.12e-05	2.83e-05	Intron (uc003mwi.3/9425, intron 2 of 8)	6	4706393	4955778	249386	1	9425	uc003mwi.3	26868	ENSG00000153046	CDYL	chromodomain Y like
chr6	4734573	4734773	chr6:4734339-4734539	6.28144	4.94702	7.06731	-2.08564	6.97e-17	8.83e-16	Intron (uc003mwi.3/9425, intron 2 of 8)	6	4706393	4955778	249386	1	9425	uc003mwi.3	28180	ENSG00000153046	CDYL	chromodomain Y like
chr6	4756562	4756762	chr6:4756328-4756528	3.62574	4.13235	2.6117	1.36998	0.00130986	0.00242039	Intron (uc003mwi.3/9425, intron 3 of 8)	6	4776680	4955778	179099	1	9425	uc003mwj.3	-19918	ENSG00000153046	CDYL	chromodomain Y like
chr6	4775164	4775364	chr6:4774930-4775130	5.49297	5.88931	4.80471	0.973693	1.62e-05	4e-05	Promoter (1-2kb)	6	4776680	4955778	179099	1	9425	uc003mwj.3	-1316	ENSG00000153046	CDYL	chromodomain Y like
chr6	4787536	4787736	chr6:4787302-4787502	2.90007	2.33346	3.3749	-0.907238	0.0152944	0.0238885	Intron (uc003mwi.3/9425, intron 3 of 8)	6	4776680	4955778	179099	1	9425	uc003mwk.3	10856	ENSG00000153046	CDYL	chromodomain Y like
chr6	4794602	4794802	chr6:4794368-4794568	4.53296	4.14186	4.89467	-0.678609	0.0187453	0.0288296	Intron (uc003mwi.3/9425, intron 3 of 8)	6	4776680	4955778	179099	1	9425	uc003mwk.3	17922	ENSG00000153046	CDYL	chromodomain Y like
chr6	4797875	4798075	chr6:4797641-4797841	3.55678	4.01405	2.70077	1.20925	0.0056483	0.00947126	Intron (uc003mwi.3/9425, intron 3 of 8)	6	4776680	4955778	179099	1	9425	uc003mwk.3	21195	ENSG00000153046	CDYL	chromodomain Y like
chr6	4807100	4807300	chr6:4806866-4807066	4.47019	3.26501	5.21825	-1.94433	3.05e-09	1.37e-08	Intron (uc003mwi.3/9425, intron 3 of 8)	6	4836332	4955778	119447	1	9425	uc011dhx.2	-29032	ENSG00000153046	CDYL	chromodomain Y like
chr6	4859386	4859586	chr6:4859152-4859352	3.23932	1.75396	4.06421	-2.12478	1.91e-07	6.45e-07	Intron (uc003mwi.3/9425, intron 3 of 8)	6	4836332	4955778	119447	1	9425	uc011dhx.2	23054	ENSG00000153046	CDYL	chromodomain Y like
chr6	4862507	4862707	chr6:4862273-4862473	2.58459	1.5878	3.26146	-1.62298	0.000239	0.000493	Intron (uc003mwi.3/9425, intron 3 of 8)	6	4836332	4955778	119447	1	9425	uc011dhx.2	26175	ENSG00000153046	CDYL	chromodomain Y like
chr6	4874221	4874421	chr6:4873987-4874187	2.69058	3.20119	1.66266	1.34334	0.00513736	0.00867382	Intron (uc003mwi.3/9425, intron 3 of 8)	6	4890226	4955778	65553	1	9425	uc011dhy.2	-15805	ENSG00000153046	CDYL	chromodomain Y like
chr6	4910359	4910559	chr6:4910125-4910325	4.08082	4.92254	0	4.78503	3.1e-11	1.88e-10	Intron (uc003mwi.3/9425, intron 4 of 8)	6	4890226	4955778	65553	1	9425	uc011dhy.2	20133	ENSG00000153046	CDYL	chromodomain Y like
chr6	4913098	4913298	chr6:4912864-4913064	3.61088	2.40536	4.35906	-1.89454	9.1e-07	2.75e-06	Intron (uc003mwi.3/9425, intron 4 of 8)	6	4890226	4955778	65553	1	9425	uc011dhy.2	22872	ENSG00000153046	CDYL	chromodomain Y like
chr6	4915141	4915341	chr6:4914907-4915107	5.36916	4.65749	5.92229	-1.1315	0.0100823	0.0162275	Intron (uc003mwi.3/9425, intron 4 of 8)	6	4890226	4955778	65553	1	9425	uc011dhy.2	24915	ENSG00000153046	CDYL	chromodomain Y like
chr6	4921358	4921558	chr6:4921124-4921324	3.17613	2.47315	3.7249	-1.2018	0.00199344	0.00358436	Intron (uc003mwi.3/9425, intron 4 of 8)	6	4890226	4955778	65553	1	9425	uc011dhy.2	31132	ENSG00000153046	CDYL	chromodomain Y like
chr6	4931113	4931313	chr6:4930879-4931079	3.60246	2.82268	4.18843	-1.28349	0.000934	0.00176504	Intron (uc003mwi.3/9425, intron 4 of 8)	6	4890226	4955778	65553	1	9425	uc011dhy.2	40887	ENSG00000153046	CDYL	chromodomain Y like
chr6	4931861	4932061	chr6:4931627-4931827	4.06639	2.65899	4.87177	-2.13342	2.11e-09	9.75e-09	Intron (uc003mwi.3/9425, intron 4 of 8)	6	4890226	4955778	65553	1	9425	uc011dhy.2	41635	ENSG00000153046	CDYL	chromodomain Y like
chr6	4942439	4942639	chr6:4942205-4942405	6.90914	7.17202	6.51352	0.624465	0.000113	0.000244	Intron (uc003mwi.3/9425, intron 6 of 8)	6	4890226	4955778	65553	1	9425	uc011dhy.2	52213	ENSG00000153046	CDYL	chromodomain Y like
chr6	4951146	4951346	chr6:4950912-4951112	5.01868	3.47884	5.85646	-2.25164	3.51e-06	9.61e-06	Intron (uc003mwi.3/9425, intron 7 of 8)	6	4995280	5004271	8992	2	10799	uc003mwl.3	52925	ENSG00000124787	RPP40	ribonuclease P/MRP subunit p40
chr6	4957750	4957950	chr6:4957516-4957716	4.54673	3.12116	5.35678	-2.16111	6.57e-11	3.8e-10	Distal Intergenic	6	4995280	5004271	8992	2	10799	uc003mwl.3	46321	ENSG00000124787	RPP40	ribonuclease P/MRP subunit p40
chr6	4965227	4965427	chr6:4964993-4965193	2.44357	3.12663	0.572421	2.13595	0.000189	0.000397	Distal Intergenic	6	4995280	5004271	8992	2	10799	uc003mwl.3	38844	ENSG00000124787	RPP40	ribonuclease P/MRP subunit p40
chr6	4971346	4971546	chr6:4971112-4971312	3.31434	2.46298	3.93247	-1.50703	0.000105	0.000229	Distal Intergenic	6	4995280	5004271	8992	2	10799	uc003mwl.3	32725	ENSG00000124787	RPP40	ribonuclease P/MRP subunit p40
chr6	5031012	5031212	chr6:5030778-5030978	6.40175	5.87565	6.85243	-1.00303	3.35e-06	9.21e-06	Intron (uc003mwn.1/uc003mwn.1, intron 2 of 3)	6	4995280	5004271	8992	2	10799	uc003mwm.3	-26741	ENSG00000124787	RPP40	ribonuclease P/MRP subunit p40
chr6	5033013	5033213	chr6:5032779-5032979	3.78708	3.3354	4.19042	-0.841317	0.00908839	0.0147334	Intron (uc003mwn.1/uc003mwn.1, intron 2 of 3)	6	4995280	5004271	8992	2	10799	uc003mwm.3	-28742	ENSG00000124787	RPP40	ribonuclease P/MRP subunit p40
chr6	5057419	5057619	chr6:5057185-5057385	3.98229	2.84054	4.71013	-1.73052	1.12e-06	3.33e-06	Intron (uc003mwn.1/uc003mwn.1, intron 2 of 3)	6	5085720	5087455	1736	1	648791	uc011dia.1	-28101	ENSG00000219607	PPP1R3G	protein phosphatase 1 regulatory subunit 3G
chr6	5063109	5063309	chr6:5062875-5063075	2.87643	1.5667	3.65542	-1.94431	1.15e-05	2.9e-05	Intron (uc003mwn.1/uc003mwn.1, intron 2 of 3)	6	5085720	5087455	1736	1	648791	uc011dia.1	-22411	ENSG00000219607	PPP1R3G	protein phosphatase 1 regulatory subunit 3G
chr6	5066751	5066951	chr6:5066517-5066717	1.99886	0.275541	2.87588	-2.28428	9.6e-05	0.00021	Intron (uc003mwn.1/uc003mwn.1, intron 2 of 3)	6	5085720	5087455	1736	1	648791	uc011dia.1	-18769	ENSG00000219607	PPP1R3G	protein phosphatase 1 regulatory subunit 3G
chr6	5082925	5083125	chr6:5082691-5082891	4.41306	2.7124	5.28555	-2.49548	5.34e-14	4.7e-13	Promoter (2-3kb)	6	5085720	5087455	1736	1	648791	uc011dia.1	-2595	ENSG00000219607	PPP1R3G	protein phosphatase 1 regulatory subunit 3G
chr6	5094704	5094904	chr6:5094470-5094670	4.95701	3.79549	5.69127	-1.88333	5.51e-09	2.38e-08	Intron (uc003mwn.1/uc003mwn.1, intron 3 of 3)	6	5085720	5087455	1736	1	648791	uc011dia.1	8984	ENSG00000219607	PPP1R3G	protein phosphatase 1 regulatory subunit 3G
chr6	5112879	5113079	chr6:5112645-5112845	4.80829	5.63649	0.960279	4.7365	1.12e-14	1.08e-13	Intron (uc003mwn.1/uc003mwn.1, intron 3 of 3)	6	5085720	5087455	1736	1	648791	uc011dia.1	27159	ENSG00000219607	PPP1R3G	protein phosphatase 1 regulatory subunit 3G
chr6	5116919	5117119	chr6:5116685-5116885	5.20506	3.03193	6.15659	-3.07892	8.96e-24	2.55e-22	Intron (uc003mwn.1/uc003mwn.1, intron 3 of 3)	6	5085720	5087455	1736	1	648791	uc011dia.1	31199	ENSG00000219607	PPP1R3G	protein phosphatase 1 regulatory subunit 3G
chr6	5133087	5133287	chr6:5132853-5133053	4.92906	3.51793	5.73542	-2.19284	8.84e-12	5.79e-11	Intron (uc003mwn.1/uc003mwn.1, intron 3 of 3)	6	5148467	5148556	90	2	100500900	uc021ykv.1	15269	ENSG00000265083	MIR3691	microRNA 3691
chr6	5171470	5171670	chr6:5171236-5171436	5.29397	5.85672	4.06798	1.667	3.5e-06	9.61e-06	Intron (uc003mwn.1/uc003mwn.1, intron 3 of 3)	6	5148467	5148556	90	2	100500900	uc021ykv.1	-22914	ENSG00000265083	MIR3691	microRNA 3691
chr6	5172421	5172621	chr6:5172187-5172387	2.77073	3.20768	1.97364	1.04552	0.00926478	0.0149994	Intron (uc003mwn.1/uc003mwn.1, intron 3 of 3)	6	5148467	5148556	90	2	100500900	uc021ykv.1	-23865	ENSG00000265083	MIR3691	microRNA 3691
chr6	5201641	5201841	chr6:5201407-5201607	3.76841	0.67934	4.81034	-3.90304	3.25e-12	2.26e-11	Intron (uc003mwn.1/uc003mwn.1, intron 3 of 3)	6	5148467	5148556	90	2	100500900	uc021ykv.1	-53085	ENSG00000265083	MIR3691	microRNA 3691
chr6	5208346	5208546	chr6:5208112-5208312	3.13801	2.43619	3.68619	-1.09426	0.00775149	0.0127098	Intron (uc003mwn.1/uc003mwn.1, intron 3 of 3)	6	5108653	5261172	152520	2	57128	uc003mwp.3	52626	ENSG00000214113	LYRM4	LYR motif containing 4
chr6	5214182	5214382	chr6:5213949-5214149	2.75242	1.97059	3.33935	-1.36325	0.00173929	0.003156	Intron (uc003mwn.1/uc003mwn.1, intron 3 of 3)	6	5108653	5261172	152520	2	57128	uc003mwp.3	46790	ENSG00000214113	LYRM4	LYR motif containing 4
chr6	5215104	5215304	chr6:5214871-5215071	3.27015	2.55775	3.82364	-1.29734	0.000721	0.00138767	Intron (uc003mwn.1/uc003mwn.1, intron 3 of 3)	6	5108653	5261172	152520	2	57128	uc003mwp.3	45868	ENSG00000214113	LYRM4	LYR motif containing 4
chr6	5219598	5219798	chr6:5219365-5219565	3.83188	4.3168	2.89011	1.43953	0.00081	0.00154536	Intron (uc003mwn.1/uc003mwn.1, intron 3 of 3)	6	5108653	5261172	152520	2	57128	uc003mwp.3	41374	ENSG00000214113	LYRM4	LYR motif containing 4
chr6	5231260	5231460	chr6:5231027-5231227	3.00068	1.79794	3.74799	-1.88054	1.99e-05	4.83e-05	Intron (uc003mwn.1/uc003mwn.1, intron 3 of 3)	6	5108653	5261172	152520	2	57128	uc003mwp.3	29712	ENSG00000214113	LYRM4	LYR motif containing 4
chr6	5287988	5288188	chr6:5287755-5287955	6.11738	3.49592	7.12098	-3.53026	1.29e-23	3.61e-22	Intron (uc010jnv.1/10667, intron 1 of 6)	6	5261584	5771816	510233	1	10667	uc003mwr.2	26404	ENSG00000145982	FARS2	phenylalanyl-tRNA synthetase 2, mitochondrial
chr6	5294708	5294908	chr6:5294475-5294675	3.54499	0.952298	4.54576	-3.28097	3.93e-11	2.35e-10	Intron (uc010jnv.1/10667, intron 1 of 6)	6	5261584	5771816	510233	1	10667	uc003mwr.2	33124	ENSG00000145982	FARS2	phenylalanyl-tRNA synthetase 2, mitochondrial
chr6	5308446	5308646	chr6:5308213-5308413	2.96397	0.180656	3.98238	-3.33685	3.94e-09	1.74e-08	Intron (uc010jnv.1/10667, intron 1 of 6)	6	5261584	5771816	510233	1	10667	uc003mwr.2	46862	ENSG00000145982	FARS2	phenylalanyl-tRNA synthetase 2, mitochondrial
chr6	5315526	5315726	chr6:5315293-5315493	3.03293	3.78039	0.601623	2.87617	3.17e-06	8.76e-06	Intron (uc010jnv.1/10667, intron 1 of 6)	6	5261584	5771816	510233	1	10667	uc003mwr.2	53942	ENSG00000145982	FARS2	phenylalanyl-tRNA synthetase 2, mitochondrial
chr6	5334020	5334220	chr6:5333787-5333987	3.82209	1.71812	4.76384	-2.80504	1.63e-13	1.34e-12	Intron (uc010jnv.1/10667, intron 1 of 6)	6	5261584	5771816	510233	1	10667	uc003mwr.2	72436	ENSG00000145982	FARS2	phenylalanyl-tRNA synthetase 2, mitochondrial
chr6	5344344	5344544	chr6:5344111-5344311	3.12906	1.32306	4.02189	-2.53677	3.75e-08	1.42e-07	Intron (uc010jnv.1/10667, intron 1 of 6)	6	5261584	5771816	510233	1	10667	uc003mwr.2	82760	ENSG00000145982	FARS2	phenylalanyl-tRNA synthetase 2, mitochondrial
chr6	5379202	5379402	chr6:5378969-5379169	3.39481	0.300815	4.43707	-3.58729	9.74e-10	4.74e-09	Intron (uc010jnv.1/10667, intron 2 of 6)	6	5261584	5771816	510233	1	10667	uc003mwr.2	117618	ENSG00000145982	FARS2	phenylalanyl-tRNA synthetase 2, mitochondrial
chr6	5422643	5422843	chr6:5422410-5422610	3.26579	2.56227	3.81484	-1.17166	0.00110092	0.00205787	Intron (uc010jnv.1/10667, intron 3 of 6)	6	5261584	5771816	510233	1	10667	uc003mwr.2	161059	ENSG00000145982	FARS2	phenylalanyl-tRNA synthetase 2, mitochondrial
chr6	5435786	5435986	chr6:5435553-5435753	6.35934	3.14275	7.4096	-4.2882	1.26e-51	5.95e-49	Intron (uc010jnv.1/10667, intron 4 of 6)	6	5261584	5771816	510233	1	10667	uc003mwr.2	174202	ENSG00000145982	FARS2	phenylalanyl-tRNA synthetase 2, mitochondrial
chr6	5442863	5443063	chr6:5442630-5442830	3.04733	1.14183	3.95782	-2.79135	2.53e-08	9.87e-08	Intron (uc010jnv.1/10667, intron 4 of 6)	6	5261584	5771816	510233	1	10667	uc003mwr.2	181279	ENSG00000145982	FARS2	phenylalanyl-tRNA synthetase 2, mitochondrial
chr6	5447024	5447224	chr6:5446791-5446991	4.06357	0.683794	5.12342	-4.05861	9.9e-16	1.09e-14	Intron (uc010jnv.1/10667, intron 4 of 6)	6	5261584	5771816	510233	1	10667	uc003mwr.2	185440	ENSG00000145982	FARS2	phenylalanyl-tRNA synthetase 2, mitochondrial
chr6	5457306	5457506	chr6:5457073-5457273	4.51788	3.23706	5.2886	-1.98991	1.68e-11	1.06e-10	Intron (uc010jnv.1/10667, intron 4 of 6)	6	5261584	5771816	510233	1	10667	uc003mwr.2	195722	ENSG00000145982	FARS2	phenylalanyl-tRNA synthetase 2, mitochondrial
chr6	5458202	5458402	chr6:5457969-5458169	6.53316	5.90081	7.04498	-1.15153	5.03e-08	1.87e-07	Intron (uc010jnv.1/10667, intron 4 of 6)	6	5261584	5771816	510233	1	10667	uc003mwr.2	196618	ENSG00000145982	FARS2	phenylalanyl-tRNA synthetase 2, mitochondrial
chr6	5459695	5459895	chr6:5459462-5459662	3.5951	1.01503	4.59462	-3.33594	9.7e-13	7.26e-12	Intron (uc010jnv.1/10667, intron 4 of 6)	6	5261584	5771816	510233	1	10667	uc003mwr.2	198111	ENSG00000145982	FARS2	phenylalanyl-tRNA synthetase 2, mitochondrial
chr6	5471981	5472181	chr6:5471748-5471948	2.42697	2.93658	1.40253	1.24955	0.00915755	0.0148385	Intron (uc010jnv.1/10667, intron 4 of 6)	6	5261584	5771816	510233	1	10667	uc003mwr.2	210397	ENSG00000145982	FARS2	phenylalanyl-tRNA synthetase 2, mitochondrial
chr6	5500045	5500245	chr6:5499812-5500012	3.67814	4.14017	2.80782	1.23	0.00105499	0.00197756	Intron (uc010jnv.1/10667, intron 4 of 6)	6	5261584	5771816	510233	1	10667	uc003mwr.2	238461	ENSG00000145982	FARS2	phenylalanyl-tRNA synthetase 2, mitochondrial
chr6	5507826	5508026	chr6:5507593-5507793	2.70938	0.634381	3.64688	-2.74888	3.98e-07	1.27e-06	Intron (uc010jnv.1/10667, intron 4 of 6)	6	5261584	5771816	510233	1	10667	uc003mwr.2	246242	ENSG00000145982	FARS2	phenylalanyl-tRNA synthetase 2, mitochondrial
chr6	5518088	5518288	chr6:5517855-5518055	3.34469	1.99318	4.13525	-2.02068	5.03e-05	0.000115	Intron (uc010jnv.1/10667, intron 4 of 6)	6	5261584	5771816	510233	1	10667	uc003mwr.2	256504	ENSG00000145982	FARS2	phenylalanyl-tRNA synthetase 2, mitochondrial
chr6	5525003	5525203	chr6:5524770-5524970	4.1938	4.83217	2.60358	2.1757	1.15e-09	5.53e-09	Intron (uc010jnv.1/10667, intron 4 of 6)	6	5261584	5771816	510233	1	10667	uc003mwr.2	263419	ENSG00000145982	FARS2	phenylalanyl-tRNA synthetase 2, mitochondrial
chr6	5538343	5538543	chr6:5538110-5538310	4.12647	4.82341	2.15351	2.67499	7.41e-11	4.25e-10	Intron (uc010jnv.1/10667, intron 4 of 6)	6	5261584	5771816	510233	1	10667	uc003mwr.2	276759	ENSG00000145982	FARS2	phenylalanyl-tRNA synthetase 2, mitochondrial
chr6	5547927	5548127	chr6:5547694-5547894	4.18373	0.794516	5.2441	-4.3692	1.48e-16	1.8e-15	Intron (uc010jnv.1/10667, intron 5 of 6)	6	5261584	5771816	510233	1	10667	uc003mwr.2	286343	ENSG00000145982	FARS2	phenylalanyl-tRNA synthetase 2, mitochondrial
chr6	5565005	5565205	chr6:5564772-5564972	2.7201	1.40836	3.49965	-2.07291	7.14e-06	1.86e-05	Intron (uc010jnv.1/10667, intron 5 of 6)	6	5261584	5771816	510233	1	10667	uc003mwr.2	303421	ENSG00000145982	FARS2	phenylalanyl-tRNA synthetase 2, mitochondrial
chr6	5569863	5570063	chr6:5569630-5569830	3.91192	2.61787	4.68645	-2.19663	6.95e-09	2.96e-08	Intron (uc010jnv.1/10667, intron 5 of 6)	6	5261584	5771816	510233	1	10667	uc003mwr.2	308279	ENSG00000145982	FARS2	phenylalanyl-tRNA synthetase 2, mitochondrial
chr6	5584515	5584715	chr6:5584282-5584482	3.30343	3.81711	2.26476	1.33721	0.0337745	0.0496658	Intron (uc010jnv.1/10667, intron 5 of 6)	6	5261584	5771816	510233	1	10667	uc003mwr.2	322931	ENSG00000145982	FARS2	phenylalanyl-tRNA synthetase 2, mitochondrial
chr6	5590590	5590790	chr6:5590357-5590557	4.00054	4.79792	0.873475	3.60643	6.78e-12	4.51e-11	Intron (uc010jnv.1/10667, intron 5 of 6)	6	5261584	5771816	510233	1	10667	uc003mwr.2	329006	ENSG00000145982	FARS2	phenylalanyl-tRNA synthetase 2, mitochondrial
chr6	5613859	5614059	chr6:5613626-5613826	3.31335	4.08516	0.587056	3.53366	2.43e-08	9.48e-08	Intron (uc010jnv.1/10667, intron 6 of 6)	6	5261584	5771816	510233	1	10667	uc003mwr.2	352275	ENSG00000145982	FARS2	phenylalanyl-tRNA synthetase 2, mitochondrial
chr6	5639002	5639202	chr6:5638769-5638969	3.65682	4.24429	2.32357	1.9444	4.09e-07	1.31e-06	Intron (uc010jnv.1/10667, intron 6 of 6)	6	5998233	6004302	6070	2	51299	uc021ykx.1	365100	ENSG00000124785	NRN1	neuritin 1
chr6	5657990	5658190	chr6:5657757-5657957	3.52724	1.14206	4.50566	-3.16574	7.5e-12	4.96e-11	Intron (uc010jnv.1/10667, intron 6 of 6)	6	5998233	6004302	6070	2	51299	uc021ykx.1	346112	ENSG00000124785	NRN1	neuritin 1
chr6	5664142	5664342	chr6:5663909-5664109	2.27573	2.92311	0.633719	2.09722	0.000337	0.000681	Intron (uc010jnv.1/10667, intron 6 of 6)	6	5998233	6004302	6070	2	51299	uc021ykx.1	339960	ENSG00000124785	NRN1	neuritin 1
chr6	5671471	5671671	chr6:5671238-5671438	4.84531	3.64947	5.59047	-1.91069	1.87e-11	1.17e-10	Intron (uc010jnv.1/10667, intron 6 of 6)	6	5998233	6004302	6070	2	51299	uc021ykx.1	332631	ENSG00000124785	NRN1	neuritin 1
chr6	5684665	5684865	chr6:5684432-5684632	4.20455	3.61273	4.69388	-1.05786	0.00259892	0.00459454	Intron (uc010jnv.1/10667, intron 6 of 6)	6	5998233	6004302	6070	2	51299	uc021ykx.1	319437	ENSG00000124785	NRN1	neuritin 1
chr6	5695557	5695757	chr6:5695324-5695524	6.76227	5.6987	7.46348	-1.74505	4.99e-11	2.93e-10	Intron (uc010jnv.1/10667, intron 6 of 6)	6	5998233	6004302	6070	2	51299	uc021ykx.1	308545	ENSG00000124785	NRN1	neuritin 1
chr6	5729427	5729627	chr6:5729194-5729394	7.92523	7.66136	8.18896	-0.491653	0.00235308	0.0041836	Intron (uc010jnv.1/10667, intron 6 of 6)	6	5998233	6004302	6070	2	51299	uc021ykx.1	274675	ENSG00000124785	NRN1	neuritin 1
chr6	5752597	5752797	chr6:5752364-5752564	4.39586	3.21607	5.13596	-1.88684	1.04e-07	3.67e-07	Intron (uc010jnv.1/10667, intron 6 of 6)	6	5998233	6004302	6070	2	51299	uc021ykx.1	251505	ENSG00000124785	NRN1	neuritin 1
chr6	5764857	5765057	chr6:5764624-5764824	7.03013	6.63931	7.39163	-0.73852	0.00223311	0.0039843	Intron (uc010jnv.1/10667, intron 6 of 6)	6	5998233	6004302	6070	2	51299	uc021ykx.1	239245	ENSG00000124785	NRN1	neuritin 1
chr6	5783181	5783381	chr6:5782948-5783148	7.03863	5.82236	7.79012	-1.94611	3.96e-21	8.34e-20	Distal Intergenic	6	5998233	6004302	6070	2	51299	uc021ykx.1	220921	ENSG00000124785	NRN1	neuritin 1
chr6	5831600	5831800	chr6:5831367-5831567	3.35008	2.65141	3.89668	-1.15763	0.00269462	0.0047526	Distal Intergenic	6	5998233	6004302	6070	2	51299	uc021ykx.1	172502	ENSG00000124785	NRN1	neuritin 1
chr6	5851582	5851782	chr6:5851349-5851549	7.20977	7.46507	6.82837	0.55524	0.0157664	0.0245715	Distal Intergenic	6	5998233	6004302	6070	2	51299	uc021ykx.1	152520	ENSG00000124785	NRN1	neuritin 1
chr6	5866708	5866908	chr6:5866475-5866675	2.04947	1.20839	2.66313	-1.28084	0.0116145	0.0185103	Distal Intergenic	6	5998233	6004302	6070	2	51299	uc021ykx.1	137394	ENSG00000124785	NRN1	neuritin 1
chr6	5867005	5867205	chr6:5866772-5866972	2.26202	0.739686	3.09573	-2.32244	4.03e-05	9.35e-05	Distal Intergenic	6	5998233	6004302	6070	2	51299	uc021ykx.1	137097	ENSG00000124785	NRN1	neuritin 1
chr6	5898479	5898679	chr6:5898246-5898446	4.40724	1.82871	5.4066	-3.19306	3.9e-07	1.25e-06	Distal Intergenic	6	5998233	6004302	6070	2	51299	uc021ykx.1	105623	ENSG00000124785	NRN1	neuritin 1
chr6	5900414	5900614	chr6:5900181-5900381	3.23612	0.889085	4.21002	-3.07499	1.32e-08	5.38e-08	Distal Intergenic	6	5998233	6004302	6070	2	51299	uc021ykx.1	103688	ENSG00000124785	NRN1	neuritin 1
chr6	5905992	5906192	chr6:5905759-5905959	6.43609	3.205	7.48726	-4.15996	1.24e-49	4.75e-47	Distal Intergenic	6	5998233	6004302	6070	2	51299	uc021ykx.1	98110	ENSG00000124785	NRN1	neuritin 1
chr6	5942558	5942758	chr6:5942325-5942525	3.72972	3.08973	4.24567	-1.10059	0.00255152	0.00451589	Distal Intergenic	6	5998233	6004302	6070	2	51299	uc021ykx.1	61544	ENSG00000124785	NRN1	neuritin 1
chr6	5942907	5943107	chr6:5942674-5942874	3.62365	3.15025	4.04123	-0.918094	0.00615455	0.0102576	Distal Intergenic	6	5998233	6004302	6070	2	51299	uc021ykx.1	61195	ENSG00000124785	NRN1	neuritin 1
chr6	5950771	5950971	chr6:5950538-5950738	4.52166	3.58575	5.17494	-1.53097	2.78e-05	6.61e-05	Distal Intergenic	6	5998233	6004302	6070	2	51299	uc021ykx.1	53331	ENSG00000124785	NRN1	neuritin 1
chr6	5957288	5957488	chr6:5957055-5957255	3.72468	2.27076	4.54186	-2.29683	2.25e-10	1.2e-09	Distal Intergenic	6	5998233	6004302	6070	2	51299	uc021ykx.1	46814	ENSG00000124785	NRN1	neuritin 1
chr6	5958024	5958224	chr6:5957791-5957991	4.55524	2.27966	5.52031	-3.35148	3.37e-21	7.17e-20	Distal Intergenic	6	5998233	6004302	6070	2	51299	uc021ykx.1	46078	ENSG00000124785	NRN1	neuritin 1
chr6	5965337	5965537	chr6:5965104-5965304	3.33989	2.19291	4.06944	-1.83557	8.51e-06	2.19e-05	Distal Intergenic	6	5998233	6004302	6070	2	51299	uc021ykx.1	38765	ENSG00000124785	NRN1	neuritin 1
chr6	5979982	5980182	chr6:5979749-5979949	2.83595	1.21422	3.692	-2.53078	1e-07	3.56e-07	Distal Intergenic	6	5998233	6004302	6070	2	51299	uc021ykx.1	24120	ENSG00000124785	NRN1	neuritin 1
chr6	5989411	5989611	chr6:5989178-5989378	5.01505	2.72325	5.98217	-3.2362	4.89e-17	6.33e-16	Distal Intergenic	6	5998233	6004302	6070	2	51299	uc021ykx.1	14691	ENSG00000124785	NRN1	neuritin 1
chr6	5990805	5991005	chr6:5990572-5990772	4.98356	2.02432	6.01616	-4.01789	1.03e-28	5.04e-27	Distal Intergenic	6	5998233	6004302	6070	2	51299	uc021ykx.1	13297	ENSG00000124785	NRN1	neuritin 1
chr6	5996427	5996627	chr6:5996194-5996394	6.44545	6.10449	6.77036	-0.653772	0.00451406	0.00769161	Downstream (1-2kb)	6	5998233	6004302	6070	2	51299	uc021ykx.1	7675	ENSG00000124785	NRN1	neuritin 1
chr6	5999535	5999735	chr6:5999302-5999502	5.71423	5.22214	6.14378	-0.931524	0.000215	0.000447	Intron (uc021ykx.1/51299, intron 2 of 2)	6	5998233	6004302	6070	2	51299	uc021ykx.1	4567	ENSG00000124785	NRN1	neuritin 1
chr6	6002483	6002683	chr6:6002250-6002450	3.67285	4.27058	2.292	1.95528	1.32e-06	3.89e-06	Promoter (1-2kb)	6	5998233	6004302	6070	2	51299	uc021ykx.1	1619	ENSG00000124785	NRN1	neuritin 1
chr6	6003623	6003823	chr6:6003390-6003590	4.97026	4.67368	5.26066	-0.573135	0.0089707	0.0145556	Promoter (<=1kb)	6	5998233	6004302	6070	2	51299	uc021ykx.1	479	ENSG00000124785	NRN1	neuritin 1
chr6	6007660	6007860	chr6:6007427-6007627	4.7506	4.03825	5.30407	-1.27279	1.51e-05	3.74e-05	Promoter (<=1kb)	6	5998233	6007633	9401	2	51299	uc003mwu.3	-27	ENSG00000124785	NRN1	neuritin 1
chr6	6009198	6009398	chr6:6008965-6009165	6.81015	6.35744	7.21417	-0.799534	0.00786269	0.0128799	Promoter (1-2kb)	6	5998233	6007633	9401	2	51299	uc003mwu.3	-1565	ENSG00000124785	NRN1	neuritin 1
chr6	6193531	6193731	chr6:6193298-6193498	5.06996	3.34755	5.9468	-2.46997	3.06e-12	2.14e-11	Intron (uc003mwv.3/2162, intron 10 of 14)	6	6144311	6320924	176614	2	2162	uc003mwv.3	127193	ENSG00000124491	F13A1	coagulation factor XIII A chain
chr6	6201614	6201814	chr6:6201381-6201581	3.06991	1.87958	3.81335	-1.84463	7.3e-05	0.000163	Intron (uc003mwv.3/2162, intron 8 of 14)	6	6144311	6320924	176614	2	2162	uc003mwv.3	119110	ENSG00000124491	F13A1	coagulation factor XIII A chain
chr6	6219039	6219239	chr6:6218806-6219006	6.53184	3.95166	7.53136	-3.48957	1.32e-37	1.63e-35	Intron (uc003mwv.3/2162, intron 8 of 14)	6	6144311	6320924	176614	2	2162	uc003mwv.3	101685	ENSG00000124491	F13A1	coagulation factor XIII A chain
chr6	6247923	6248123	chr6:6247690-6247890	2.55986	0.950004	3.41333	-2.25055	4.79e-06	1.29e-05	Intron (uc003mwv.3/2162, intron 6 of 14)	6	6144311	6320924	176614	2	2162	uc003mwv.3	72801	ENSG00000124491	F13A1	coagulation factor XIII A chain
chr6	6256600	6256800	chr6:6256367-6256567	5.85311	3.25056	6.85486	-3.52611	2.17e-39	3.26e-37	Intron (uc003mwv.3/2162, intron 4 of 14)	6	6144311	6320924	176614	2	2162	uc003mwv.3	64124	ENSG00000124491	F13A1	coagulation factor XIII A chain
chr6	6257312	6257512	chr6:6257079-6257279	3.75238	2.04438	4.62635	-2.49591	2.37e-11	1.46e-10	Intron (uc003mwv.3/2162, intron 4 of 14)	6	6144311	6320924	176614	2	2162	uc003mwv.3	63412	ENSG00000124491	F13A1	coagulation factor XIII A chain
chr6	6277729	6277929	chr6:6277496-6277696	3.32788	0	4.42133	-4.20342	1.69e-07	5.76e-07	Intron (uc003mwv.3/2162, intron 3 of 14)	6	6144311	6320924	176614	2	2162	uc003mwv.3	42995	ENSG00000124491	F13A1	coagulation factor XIII A chain
chr6	6284655	6284855	chr6:6284422-6284622	4.67535	3.59629	5.38199	-1.75294	5.49e-07	1.72e-06	Intron (uc003mwv.3/2162, intron 3 of 14)	6	6144311	6320924	176614	2	2162	uc003mwv.3	36069	ENSG00000124491	F13A1	coagulation factor XIII A chain
chr6	6318092	6318292	chr6:6317859-6318059	4.40891	3.15427	5.17196	-1.97428	2.85e-09	1.29e-08	Promoter (2-3kb)	6	6144311	6320924	176614	2	2162	uc003mwv.3	2632	ENSG00000124491	F13A1	coagulation factor XIII A chain
chr6	6321187	6321387	chr6:6320954-6321154	6.51629	4.72448	7.40649	-2.5568	1.62e-09	7.63e-09	Promoter (<=1kb)	6	6145759	6320924	175166	2	2162	uc011dib.2	-263	ENSG00000124491	F13A1	coagulation factor XIII A chain
chr6	6325878	6326078	chr6:6325645-6325845	4.11482	4.89188	1.31519	3.45881	1.03e-09	5.01e-09	Distal Intergenic	6	6145759	6320924	175166	2	2162	uc011dib.2	-4954	ENSG00000124491	F13A1	coagulation factor XIII A chain
chr6	6340159	6340359	chr6:6339926-6340126	2.31767	0.67449	3.17829	-2.37196	9.8e-06	2.5e-05	Distal Intergenic	6	6145759	6320924	175166	2	2162	uc011dib.2	-19235	ENSG00000124491	F13A1	coagulation factor XIII A chain
chr6	6346821	6347021	chr6:6346588-6346788	3.47959	0	4.56982	-4.36124	3.07e-08	1.18e-07	Exon (uc003mww.4/285780, exon 8 of 8)	6	6145759	6320924	175166	2	2162	uc011dib.2	-25897	ENSG00000124491	F13A1	coagulation factor XIII A chain
chr6	6379913	6380113	chr6:6379680-6379880	5.92402	3.36745	6.92115	-3.54476	2.68e-38	3.56e-36	Intron (uc003mww.4/285780, intron 4 of 7)	6	6145759	6320924	175166	2	2162	uc011dib.2	-58989	ENSG00000124491	F13A1	coagulation factor XIII A chain
chr6	6391517	6391717	chr6:6391284-6391484	1.80465	0	2.79403	-3.25972	1.72e-05	4.23e-05	Intron (uc003mww.4/285780, intron 4 of 7)	6	6145759	6320924	175166	2	2162	uc011dib.2	-70593	ENSG00000124491	F13A1	coagulation factor XIII A chain
chr6	6415285	6415485	chr6:6415052-6415252	3.12375	0.681886	4.10863	-3.0508	3.64e-08	1.38e-07	Intron (uc003mww.4/285780, intron 4 of 7)	6	6145759	6320924	175166	2	2162	uc011dib.2	-94361	ENSG00000124491	F13A1	coagulation factor XIII A chain
chr6	6438676	6438876	chr6:6438443-6438643	2.77393	2.15244	3.27982	-0.907544	0.0310327	0.0459486	Exon (uc003mww.4/285780, exon 4 of 8)	6	6145759	6320924	175166	2	2162	uc011dib.2	-117752	ENSG00000124491	F13A1	coagulation factor XIII A chain
chr6	6452364	6452564	chr6:6452131-6452331	3.05074	0.48414	4.04889	-3.45855	1.64e-10	8.95e-10	Intron (uc003mww.4/285780, intron 3 of 7)	6	6145759	6320924	175166	2	2162	uc011dib.2	-131440	ENSG00000124491	F13A1	coagulation factor XIII A chain
chr6	6461534	6461734	chr6:6461301-6461501	3.85739	2.72472	4.58223	-1.66919	0.00392521	0.00675364	Intron (uc003mww.4/285780, intron 3 of 7)	6	6588934	6655216	66283	1	9450	uc003mwy.1	-127200	ENSG00000112799	LY86	lymphocyte antigen 86
chr6	6467657	6467857	chr6:6467424-6467624	4.99592	4.03036	5.66087	-1.55021	9.95e-06	2.54e-05	Intron (uc003mww.4/285780, intron 3 of 7)	6	6588934	6655216	66283	1	9450	uc003mwy.1	-121077	ENSG00000112799	LY86	lymphocyte antigen 86
chr6	6469432	6469632	chr6:6469199-6469399	3.18648	0.618653	4.18475	-3.40374	1.47e-10	8.09e-10	Intron (uc003mww.4/285780, intron 3 of 7)	6	6588934	6655216	66283	1	9450	uc003mwy.1	-119302	ENSG00000112799	LY86	lymphocyte antigen 86
chr6	6480189	6480389	chr6:6479956-6480156	4.05227	1.93517	4.99593	-2.98642	9.44e-15	9.18e-14	Intron (uc003mww.4/285780, intron 3 of 7)	6	6588934	6655216	66283	1	9450	uc003mwy.1	-108545	ENSG00000112799	LY86	lymphocyte antigen 86
chr6	6495050	6495250	chr6:6494817-6495017	3.68427	2.48497	4.43051	-1.89017	6.28e-07	1.95e-06	Intron (uc003mww.4/285780, intron 3 of 7)	6	6588934	6655216	66283	1	9450	uc003mwy.1	-93684	ENSG00000112799	LY86	lymphocyte antigen 86
chr6	6517006	6517206	chr6:6516773-6516973	5.69409	1.69928	6.78137	-4.80743	6.92e-32	4.7e-30	Intron (uc003mww.4/285780, intron 3 of 7)	6	6588934	6655216	66283	1	9450	uc003mwy.1	-71728	ENSG00000112799	LY86	lymphocyte antigen 86
chr6	6526141	6526341	chr6:6525908-6526108	4.08936	1.1764	5.1184	-3.80164	7.08e-15	7.01e-14	Intron (uc003mww.4/285780, intron 3 of 7)	6	6588934	6655216	66283	1	9450	uc003mwy.1	-62593	ENSG00000112799	LY86	lymphocyte antigen 86
chr6	6530197	6530397	chr6:6529964-6530164	2.15183	0.305342	3.05202	-2.47007	1.06e-05	2.69e-05	Intron (uc003mww.4/285780, intron 3 of 7)	6	6588934	6655216	66283	1	9450	uc003mwy.1	-58537	ENSG00000112799	LY86	lymphocyte antigen 86
chr6	6556502	6556702	chr6:6556269-6556469	5.25671	4.57913	5.79251	-1.19754	0.000282	0.000575	Intron (uc003mww.4/285780, intron 3 of 7)	6	6588934	6655216	66283	1	9450	uc003mwy.1	-32232	ENSG00000112799	LY86	lymphocyte antigen 86
chr6	6596944	6597144	chr6:6596711-6596911	3.17274	3.73754	1.93817	1.70415	0.000258	0.000528	Intron (uc003mwy.1/9450, intron 1 of 4)	6	6588934	6655216	66283	1	9450	uc003mwy.1	8010	ENSG00000112799	LY86	lymphocyte antigen 86
chr6	6601017	6601217	chr6:6600784-6600984	3.73326	4.39272	2.01829	2.21535	1.64e-07	5.62e-07	Intron (uc003mwy.1/9450, intron 1 of 4)	6	6588934	6655216	66283	1	9450	uc003mwy.1	12083	ENSG00000112799	LY86	lymphocyte antigen 86
chr6	6614643	6614843	chr6:6614410-6614610	4.3154	3.22864	5.02471	-1.79931	6.81e-08	2.48e-07	Intron (uc003mwy.1/9450, intron 1 of 4)	6	6346698	6623059	276362	2	285780	uc003mww.4	8216	ENSG00000216863	LY86-AS1	LY86 antisense RNA 1
chr6	6619741	6619941	chr6:6619508-6619708	3.72913	4.37674	2.08575	2.4208	1.72e-07	5.86e-07	Intron (uc003mwy.1/9450, intron 1 of 4)	6	6346698	6623059	276362	2	285780	uc003mww.4	3118	ENSG00000216863	LY86-AS1	LY86 antisense RNA 1
chr6	6645849	6646049	chr6:6645616-6645816	2.96087	0.32573	3.96579	-3.22516	3.63e-08	1.38e-07	Intron (uc003mwy.1/9450, intron 3 of 4)	6	6649848	6655216	5369	1	9450	uc003mwz.1	-3799	ENSG00000112799	LY86	lymphocyte antigen 86
chr6	6667377	6667577	chr6:6667144-6667344	2.5103	3.33446	0	3.7361	2.79e-06	7.77e-06	Distal Intergenic	6	6649848	6655216	5369	1	9450	uc003mwz.1	17529	ENSG00000112799	LY86	lymphocyte antigen 86
chr6	6690191	6690391	chr6:6689958-6690158	3.98381	2.89883	4.6925	-1.71761	8.83e-08	3.16e-07	Distal Intergenic	6	6649848	6655216	5369	1	9450	uc003mwz.1	40343	ENSG00000112799	LY86	lymphocyte antigen 86
chr6	6695136	6695336	chr6:6694903-6695103	4.22161	3.78875	4.61234	-0.763893	0.00989233	0.0159419	Distal Intergenic	6	6649848	6655216	5369	1	9450	uc003mwz.1	45288	ENSG00000112799	LY86	lymphocyte antigen 86
chr6	6700350	6700550	chr6:6700117-6700317	7.2676	7.72395	6.41431	1.26019	6.54e-15	6.5e-14	Distal Intergenic	6	6649848	6655216	5369	1	9450	uc003mwz.1	50502	ENSG00000112799	LY86	lymphocyte antigen 86
chr6	6713016	6713216	chr6:6712783-6712983	5.11637	3.61424	5.94529	-2.21166	4.32e-11	2.57e-10	Distal Intergenic	6	6649848	6655216	5369	1	9450	uc003mwz.1	63168	ENSG00000112799	LY86	lymphocyte antigen 86
chr6	6713935	6714135	chr6:6713702-6713902	5.00794	4.55663	5.41104	-0.799439	0.00513782	0.00867451	Distal Intergenic	6	6649848	6655216	5369	1	9450	uc003mwz.1	64087	ENSG00000112799	LY86	lymphocyte antigen 86
chr6	6714405	6714605	chr6:6714172-6714372	3.58578	4.31554	1.33393	2.92461	1.23e-09	5.91e-09	Distal Intergenic	6	6649848	6655216	5369	1	9450	uc003mwz.1	64557	ENSG00000112799	LY86	lymphocyte antigen 86
chr6	6718307	6718507	chr6:6718074-6718274	6.41498	4.26399	7.36344	-3.04769	4.37e-25	1.43e-23	Distal Intergenic	6	6649848	6655216	5369	1	9450	uc003mwz.1	68459	ENSG00000112799	LY86	lymphocyte antigen 86
chr6	6724574	6724774	chr6:6724341-6724541	7.24483	7.02617	7.46982	-0.405235	0.0294509	0.0437824	Distal Intergenic	6	6649848	6655216	5369	1	9450	uc003mwz.1	74726	ENSG00000112799	LY86	lymphocyte antigen 86
chr6	6731145	6731345	chr6:6730912-6731112	4.94843	3.10704	5.84771	-2.74867	3.25e-15	3.36e-14	Distal Intergenic	6	6649848	6655216	5369	1	9450	uc003mwz.1	81297	ENSG00000112799	LY86	lymphocyte antigen 86
chr6	6737494	6737694	chr6:6737261-6737461	6.7344	6.96578	6.39659	0.484404	0.0117974	0.0187836	Distal Intergenic	6	6649848	6655216	5369	1	9450	uc003mwz.1	87646	ENSG00000112799	LY86	lymphocyte antigen 86
chr6	6749371	6749571	chr6:6749138-6749338	5.38965	6.12386	3.09495	3.16342	2.49e-22	6e-21	Distal Intergenic	6	6649848	6655216	5369	1	9450	uc003mwz.1	99523	ENSG00000112799	LY86	lymphocyte antigen 86
chr6	6750304	6750504	chr6:6750071-6750271	7.47344	7.26447	7.68982	-0.379186	0.0223411	0.0338985	Distal Intergenic	6	6649848	6655216	5369	1	9450	uc003mwz.1	100456	ENSG00000112799	LY86	lymphocyte antigen 86
chr6	6759458	6759658	chr6:6759225-6759425	5.26411	5.52892	4.86481	0.525913	0.0193355	0.0296707	Distal Intergenic	6	6649848	6655216	5369	1	9450	uc003mwz.1	109610	ENSG00000112799	LY86	lymphocyte antigen 86
chr6	6781470	6781670	chr6:6781237-6781437	7.05835	7.34274	6.62106	0.647423	0.00323905	0.00564733	Distal Intergenic	6	6649848	6655216	5369	1	9450	uc003mwz.1	131622	ENSG00000112799	LY86	lymphocyte antigen 86
chr6	6791261	6791461	chr6:6791028-6791228	4.39349	3.08865	5.17109	-1.97968	3.65e-11	2.19e-10	Distal Intergenic	6	6649848	6655216	5369	1	9450	uc003mwz.1	141413	ENSG00000112799	LY86	lymphocyte antigen 86
chr6	6811688	6811888	chr6:6811455-6811655	4.57629	3.95537	5.08187	-1.11993	0.000769	0.0014719	Distal Intergenic	6	6649848	6655216	5369	1	9450	uc003mwz.1	161840	ENSG00000112799	LY86	lymphocyte antigen 86
chr6	6816122	6816322	chr6:6815889-6816089	2.8818	1.99397	3.51545	-1.54687	0.000151	0.00032	Distal Intergenic	6	6649848	6655216	5369	1	9450	uc003mwz.1	166274	ENSG00000112799	LY86	lymphocyte antigen 86
chr6	6825432	6825632	chr6:6825199-6825399	5.03748	4.20165	5.64882	-1.4792	5.93e-08	2.18e-07	Distal Intergenic	6	6649848	6655216	5369	1	9450	uc003mwz.1	175584	ENSG00000112799	LY86	lymphocyte antigen 86
chr6	6826545	6826745	chr6:6826312-6826512	6.76575	6.23267	7.22066	-0.99267	3.86e-07	1.24e-06	Distal Intergenic	6	6649848	6655216	5369	1	9450	uc003mwz.1	176697	ENSG00000112799	LY86	lymphocyte antigen 86
chr6	6843334	6843534	chr6:6843101-6843301	4.0418	3.50611	4.4983	-0.964912	0.00295682	0.00518403	Distal Intergenic	6	6649848	6655216	5369	1	9450	uc003mwz.1	193486	ENSG00000112799	LY86	lymphocyte antigen 86
chr6	6851395	6851595	chr6:6851162-6851362	5.78573	4.09537	6.65614	-2.51057	1.15e-18	1.81e-17	Distal Intergenic	6	6649848	6655216	5369	1	9450	uc003mwz.1	201547	ENSG00000112799	LY86	lymphocyte antigen 86
chr6	6857219	6857419	chr6:6856986-6857186	6.71946	4.92426	7.61028	-2.67369	1.03e-23	2.92e-22	Distal Intergenic	6	6649848	6655216	5369	1	9450	uc003mwz.1	207371	ENSG00000112799	LY86	lymphocyte antigen 86
chr6	6876107	6876307	chr6:6875874-6876074	5.37464	3.42177	6.29305	-2.85553	7.89e-23	2.02e-21	Distal Intergenic	6	6649848	6655216	5369	1	9450	uc003mwz.1	226259	ENSG00000112799	LY86	lymphocyte antigen 86
chr6	6886138	6886338	chr6:6885905-6886105	4.74959	5.38313	3.18621	1.9566	0.000807	0.00154026	Distal Intergenic	6	7107830	7252213	144384	1	6239	uc021yky.1	-221492	ENSG00000124782	RREB1	ras responsive element binding protein 1
chr6	6892530	6892730	chr6:6892297-6892497	3.64298	2.04466	4.49393	-2.36347	1.84e-09	8.59e-09	Distal Intergenic	6	7107830	7252213	144384	1	6239	uc021yky.1	-215100	ENSG00000124782	RREB1	ras responsive element binding protein 1
chr6	6893468	6893668	chr6:6893235-6893435	4.09244	1.79588	5.06015	-3.20584	2.47e-14	2.27e-13	Distal Intergenic	6	7107830	7252213	144384	1	6239	uc021yky.1	-214162	ENSG00000124782	RREB1	ras responsive element binding protein 1
chr6	6894029	6894229	chr6:6893796-6893996	3.61543	2.95862	4.14036	-1.09965	0.00275799	0.00485711	Distal Intergenic	6	7107830	7252213	144384	1	6239	uc021yky.1	-213601	ENSG00000124782	RREB1	ras responsive element binding protein 1
chr6	6907542	6907742	chr6:6907309-6907509	3.53097	4.14029	2.09406	2.07804	8.09e-07	2.46e-06	Distal Intergenic	6	7107830	7252213	144384	1	6239	uc021yky.1	-200088	ENSG00000124782	RREB1	ras responsive element binding protein 1
chr6	6916874	6917074	chr6:6916641-6916841	4.55747	4.22092	4.87902	-0.625385	0.0133773	0.0210998	Distal Intergenic	6	7107830	7252213	144384	1	6239	uc021yky.1	-190756	ENSG00000124782	RREB1	ras responsive element binding protein 1
chr6	6930570	6930770	chr6:6930337-6930537	5.05122	2.57183	6.04023	-3.41004	3.74e-22	8.82e-21	Distal Intergenic	6	7107830	7252213	144384	1	6239	uc021yky.1	-177060	ENSG00000124782	RREB1	ras responsive element binding protein 1
chr6	6943213	6943413	chr6:6942980-6943180	5.41514	3.67029	6.29639	-2.52889	9.42e-13	7.06e-12	Distal Intergenic	6	7107830	7252213	144384	1	6239	uc021yky.1	-164417	ENSG00000124782	RREB1	ras responsive element binding protein 1
chr6	6957922	6958122	chr6:6957689-6957889	4.67436	1.77774	5.70212	-3.66667	2.87e-19	4.87e-18	Distal Intergenic	6	7107830	7252213	144384	1	6239	uc021yky.1	-149708	ENSG00000124782	RREB1	ras responsive element binding protein 1
chr6	6970204	6970404	chr6:6969971-6970171	3.62546	4.11662	2.66336	1.45603	0.000107	0.000233	Distal Intergenic	6	7107830	7252213	144384	1	6239	uc021yky.1	-137426	ENSG00000124782	RREB1	ras responsive element binding protein 1
chr6	6998410	6998610	chr6:6998177-6998377	5.37881	2.66746	6.39086	-3.60186	2.95e-25	9.85e-24	Distal Intergenic	6	7107830	7252213	144384	1	6239	uc021yky.1	-109220	ENSG00000124782	RREB1	ras responsive element binding protein 1
chr6	7042635	7042835	chr6:7042402-7042602	3.93745	3.42934	4.37704	-0.821743	0.00994496	0.0160221	Distal Intergenic	6	7107830	7252213	144384	1	6239	uc021yky.1	-64995	ENSG00000124782	RREB1	ras responsive element binding protein 1
chr6	7051240	7051440	chr6:7051007-7051207	7.65457	6.47367	8.39503	-1.90923	1.98e-20	3.83e-19	Distal Intergenic	6	7107830	7252213	144384	1	6239	uc021yky.1	-56390	ENSG00000124782	RREB1	ras responsive element binding protein 1
chr6	7058738	7058938	chr6:7058505-7058705	7.74713	7.16051	8.23349	-1.05769	6.4e-06	1.68e-05	Distal Intergenic	6	7107830	7252213	144384	1	6239	uc021yky.1	-48892	ENSG00000124782	RREB1	ras responsive element binding protein 1
chr6	7086235	7086435	chr6:7086002-7086202	4.53395	3.26108	5.30236	-1.90975	5.03e-09	2.19e-08	Distal Intergenic	6	7107830	7252213	144384	1	6239	uc021yky.1	-21395	ENSG00000124782	RREB1	ras responsive element binding protein 1
chr6	7086752	7086952	chr6:7086519-7086719	4.71811	3.03754	5.58652	-2.5068	1.81e-15	1.94e-14	Distal Intergenic	6	7107830	7252213	144384	1	6239	uc021yky.1	-20878	ENSG00000124782	RREB1	ras responsive element binding protein 1
chr6	7107104	7107304	chr6:7106871-7107071	6.54269	6.11101	6.93261	-0.826531	7.51e-05	0.000167	Promoter (<=1kb)	6	7107830	7252213	144384	1	6239	uc021yky.1	-526	ENSG00000124782	RREB1	ras responsive element binding protein 1
chr6	7113183	7113383	chr6:7112950-7113150	5.03327	4.32734	5.58352	-1.23288	4.34e-06	1.17e-05	Intron (uc021yky.1/6239, intron 1 of 11)	6	7108865	7219324	110460	1	6239	uc003mxd.3	4318	ENSG00000124782	RREB1	ras responsive element binding protein 1
chr6	7115235	7115435	chr6:7115002-7115202	3.21798	3.89876	1.3627	2.60198	4.24e-07	1.35e-06	Intron (uc021yky.1/6239, intron 1 of 11)	6	7108865	7219324	110460	1	6239	uc003mxd.3	6370	ENSG00000124782	RREB1	ras responsive element binding protein 1
chr6	7116099	7116299	chr6:7115866-7116066	4.77261	3.56331	5.52195	-1.95504	3.27e-13	2.6e-12	Intron (uc021yky.1/6239, intron 1 of 11)	6	7108865	7219324	110460	1	6239	uc003mxd.3	7234	ENSG00000124782	RREB1	ras responsive element binding protein 1
chr6	7125037	7125237	chr6:7124804-7125004	3.49017	2.86135	4.00007	-0.963476	0.00790233	0.0129396	Intron (uc021yky.1/6239, intron 1 of 11)	6	7108865	7219324	110460	1	6239	uc003mxd.3	16172	ENSG00000124782	RREB1	ras responsive element binding protein 1
chr6	7130521	7130721	chr6:7130288-7130488	5.91735	2.94054	6.95126	-3.92083	7.49e-38	9.46e-36	Intron (uc021yky.1/6239, intron 1 of 11)	6	7108865	7219324	110460	1	6239	uc003mxd.3	21656	ENSG00000124782	RREB1	ras responsive element binding protein 1
chr6	7139265	7139465	chr6:7139032-7139232	5.53285	6.17873	3.89964	2.3659	4.84e-16	5.55e-15	Intron (uc021yky.1/6239, intron 1 of 11)	6	7108865	7219324	110460	1	6239	uc003mxd.3	30400	ENSG00000124782	RREB1	ras responsive element binding protein 1
chr6	7141943	7142143	chr6:7141710-7141910	5.03078	4.29809	5.59429	-1.31089	6.67e-08	2.43e-07	Intron (uc021yky.1/6239, intron 1 of 11)	6	7108865	7219324	110460	1	6239	uc003mxd.3	33078	ENSG00000124782	RREB1	ras responsive element binding protein 1
chr6	7146561	7146761	chr6:7146328-7146528	6.5137	6.75366	6.1605	0.509734	0.00523722	0.00883114	Intron (uc021yky.1/6239, intron 1 of 11)	6	7182103	7252213	70111	1	6239	uc021ykz.1	-35342	ENSG00000124782	RREB1	ras responsive element binding protein 1
chr6	7148711	7148911	chr6:7148478-7148678	6.05801	5.74569	6.36086	-0.556403	0.0145181	0.0227586	Intron (uc021yky.1/6239, intron 1 of 11)	6	7182103	7252213	70111	1	6239	uc021ykz.1	-33192	ENSG00000124782	RREB1	ras responsive element binding protein 1
chr6	7152786	7152986	chr6:7152553-7152753	4.98899	5.62757	3.39756	2.1245	2.18e-13	1.78e-12	Intron (uc021yky.1/6239, intron 1 of 11)	6	7182103	7252213	70111	1	6239	uc021ykz.1	-29117	ENSG00000124782	RREB1	ras responsive element binding protein 1
chr6	7157194	7157394	chr6:7156961-7157161	4.62115	4.12656	5.05227	-0.902662	0.0060016	0.0100207	Intron (uc021yky.1/6239, intron 1 of 11)	6	7182103	7252213	70111	1	6239	uc021ykz.1	-24709	ENSG00000124782	RREB1	ras responsive element binding protein 1
chr6	7166688	7166888	chr6:7166455-7166655	5.06119	3.85849	5.80849	-1.8343	0.000124	0.000267	Intron (uc021yky.1/6239, intron 1 of 11)	6	7182103	7252213	70111	1	6239	uc021ykz.1	-15215	ENSG00000124782	RREB1	ras responsive element binding protein 1
chr6	7172932	7173132	chr6:7172699-7172899	5.89551	3.99944	6.80439	-2.79751	9.79e-28	4.28e-26	Intron (uc021yky.1/6239, intron 1 of 11)	6	7182103	7252213	70111	1	6239	uc021ykz.1	-8971	ENSG00000124782	RREB1	ras responsive element binding protein 1
chr6	7184822	7185022	chr6:7184589-7184789	3.88636	3.46359	4.2702	-0.654826	0.0190069	0.0292049	Promoter (2-3kb)	6	7182103	7252213	70111	1	6239	uc021yla.1	2719	ENSG00000124782	RREB1	ras responsive element binding protein 1
chr6	7219648	7219848	chr6:7219415-7219615	6.27079	4.9713	7.04687	-2.02496	4.62e-11	2.73e-10	Intron (uc021yky.1/6239, intron 8 of 11)	6	7182103	7252213	70111	1	6239	uc021yla.1	37545	ENSG00000124782	RREB1	ras responsive element binding protein 1
chr6	7239135	7239335	chr6:7238902-7239102	5.1709	4.64386	5.62216	-1.01442	3.11e-05	7.35e-05	Intron (uc021yky.1/6239, intron 10 of 11)	6	7182103	7252213	70111	1	6239	uc021yla.1	57032	ENSG00000124782	RREB1	ras responsive element binding protein 1
chr6	7344401	7344601	chr6:7344168-7344368	2.64871	2.08206	3.12357	-0.868459	0.0304557	0.0451637	Intron (uc003mxh.3/285782, intron 7 of 9)	6	7326887	7374364	47478	2	285782	uc003mxh.3	29763	ENSG00000164304	CAGE1	cancer antigen 1
chr6	7415068	7415268	chr6:7414835-7415035	3.97924	1.53584	4.96429	-3.13737	1.5e-13	1.25e-12	Intron (uc003mxn.3/83732, intron 16 of 16)	6	7402880	7418270	15391	1	83732	uc003mxo.3	12188	ENSG00000124784	RIOK1	RIO kinase 1
chr6	7425326	7425526	chr6:7425093-7425293	4.30457	3.79672	4.744	-0.941247	0.00395534	0.00680221	Distal Intergenic	6	7402880	7418270	15391	1	83732	uc003mxo.3	22446	ENSG00000124784	RIOK1	RIO kinase 1
chr6	7441289	7441489	chr6:7441056-7441256	3.56057	2.27641	4.33225	-1.95772	1.43e-07	4.95e-07	Distal Intergenic	6	7402880	7418270	15391	1	83732	uc003mxo.3	38409	ENSG00000124784	RIOK1	RIO kinase 1
chr6	7446895	7447095	chr6:7446662-7446862	5.6863	4.29984	6.48621	-2.14609	2.79e-15	2.92e-14	Distal Intergenic	6	7402880	7418270	15391	1	83732	uc003mxo.3	44015	ENSG00000124784	RIOK1	RIO kinase 1
chr6	7447278	7447478	chr6:7447045-7447245	3.67251	2.65184	4.35825	-1.74884	5.64e-05	0.000128	Distal Intergenic	6	7402880	7418270	15391	1	83732	uc003mxo.3	44398	ENSG00000124784	RIOK1	RIO kinase 1
chr6	7450417	7450617	chr6:7450184-7450384	5.00983	3.62222	5.81005	-2.1755	2.77e-13	2.22e-12	Distal Intergenic	6	7402880	7418270	15391	1	83732	uc003mxo.3	47537	ENSG00000124784	RIOK1	RIO kinase 1
chr6	7468901	7469101	chr6:7468668-7468868	6.12275	5.26073	6.74548	-1.45033	7.55e-09	3.2e-08	Distal Intergenic	6	7402880	7418270	15391	1	83732	uc003mxo.3	66021	ENSG00000124784	RIOK1	RIO kinase 1
chr6	7480186	7480386	chr6:7479953-7480153	5.25803	4.11139	5.98746	-1.88293	1.16e-08	4.76e-08	Distal Intergenic	6	7541870	7586946	45077	1	1832	uc003mxp.1	-61484	ENSG00000096696	DSP	desmoplakin
chr6	7505686	7505886	chr6:7505453-7505653	6.75678	5.91187	7.37211	-1.46542	7.82e-12	5.16e-11	Distal Intergenic	6	7541870	7586946	45077	1	1832	uc003mxp.1	-35984	ENSG00000096696	DSP	desmoplakin
chr6	7540817	7541017	chr6:7540584-7540784	5.13688	3.11039	6.06702	-2.86233	5.37e-17	6.92e-16	Promoter (<=1kb)	6	7541870	7586946	45077	1	1832	uc003mxp.1	-853	ENSG00000096696	DSP	desmoplakin
chr6	7541580	7541780	chr6:7541347-7541547	7.4051	7.0166	7.76495	-0.704784	0.0061632	0.0102705	Promoter (<=1kb)	6	7541870	7586946	45077	1	1832	uc003mxp.1	-90	ENSG00000096696	DSP	desmoplakin
chr6	7543324	7543524	chr6:7543091-7543291	5.47315	4.0641	6.27897	-2.1536	1.09e-08	4.48e-08	Promoter (1-2kb)	6	7541870	7586946	45077	1	1832	uc021yle.1	1454	ENSG00000096696	DSP	desmoplakin
chr6	7546314	7546514	chr6:7546081-7546281	4.84754	3.50652	5.63523	-2.06748	3.38e-10	1.76e-09	Intron (uc003mxp.1/1832, intron 1 of 23)	6	7541870	7586946	45077	1	1832	uc021yle.1	4444	ENSG00000096696	DSP	desmoplakin
chr6	7554891	7555091	chr6:7554658-7554858	2.94065	1.73275	3.68956	-1.84329	4.53e-05	0.000104	Intron (uc003mxp.1/1832, intron 1 of 23)	6	7541870	7586946	45077	1	1832	uc021yle.1	13021	ENSG00000096696	DSP	desmoplakin
chr6	7556006	7556206	chr6:7555773-7555973	3.34602	0.396155	4.37791	-3.80083	7.87e-11	4.5e-10	Exon (uc003mxp.1/1832, exon 2 of 24)	6	7541870	7586946	45077	1	1832	uc021yle.1	14136	ENSG00000096696	DSP	desmoplakin
chr6	7590340	7590540	chr6:7590107-7590307	7.79625	8.02252	7.4675	0.519412	0.00079	0.00150954	Promoter (<=1kb)	6	7590432	7612200	21769	1	154007	uc003mxr.3	0	ENSG00000168566	SNRNP48	small nuclear ribonucleoprotein U11/U12 subunit 48
chr6	7604349	7604549	chr6:7604116-7604316	4.56433	3.87049	5.10847	-1.22798	0.000443	0.000879	Promoter (1-2kb)	6	7602856	7609031	6176	1	154007	uc003mxt.1	1493	ENSG00000168566	SNRNP48	small nuclear ribonucleoprotein U11/U12 subunit 48
chr6	7618797	7618997	chr6:7618564-7618764	3.96249	2.08042	4.86895	-2.76232	1.33e-12	9.76e-12	Distal Intergenic	6	7602856	7609031	6176	1	154007	uc003mxt.1	15941	ENSG00000168566	SNRNP48	small nuclear ribonucleoprotein U11/U12 subunit 48
chr6	7628813	7629013	chr6:7628580-7628780	5.10066	4.4112	5.64257	-1.22404	0.000158	0.000334	Distal Intergenic	6	7602856	7609031	6176	1	154007	uc003mxt.1	25957	ENSG00000168566	SNRNP48	small nuclear ribonucleoprotein U11/U12 subunit 48
chr6	7629629	7629829	chr6:7629396-7629596	3.3036	2.40497	3.94175	-1.55231	0.000124	0.000266	Distal Intergenic	6	7602856	7609031	6176	1	154007	uc003mxt.1	26773	ENSG00000168566	SNRNP48	small nuclear ribonucleoprotein U11/U12 subunit 48
chr6	7641237	7641437	chr6:7641004-7641204	3.12117	3.67286	1.94017	1.67387	9.29e-05	0.000204	Distal Intergenic	6	7602856	7609031	6176	1	154007	uc003mxt.1	38381	ENSG00000168566	SNRNP48	small nuclear ribonucleoprotein U11/U12 subunit 48
chr6	7644775	7644975	chr6:7644542-7644742	5.51957	5.0522	5.93323	-0.849753	0.000424	0.000844	Distal Intergenic	6	7602856	7609031	6176	1	154007	uc003mxt.1	41919	ENSG00000168566	SNRNP48	small nuclear ribonucleoprotein U11/U12 subunit 48
chr6	7671260	7671460	chr6:7671027-7671227	6.9449	6.11131	7.55526	-1.40161	3.98e-06	1.08e-05	Distal Intergenic	6	7727011	7881961	154951	1	654	uc003mxu.4	-55551	ENSG00000153162	BMP6	bone morphogenetic protein 6
chr6	7672036	7672236	chr6:7671803-7672003	5.60731	4.3545	6.36982	-1.96315	9.47e-15	9.21e-14	Distal Intergenic	6	7727011	7881961	154951	1	654	uc003mxu.4	-54775	ENSG00000153162	BMP6	bone morphogenetic protein 6
chr6	7673368	7673568	chr6:7673135-7673335	7.88162	6.98176	8.52027	-1.53233	5.17e-14	4.56e-13	Distal Intergenic	6	7727011	7881961	154951	1	654	uc003mxu.4	-53443	ENSG00000153162	BMP6	bone morphogenetic protein 6
chr6	7692471	7692671	chr6:7692238-7692438	8.34413	8.61061	7.94165	0.652205	5.64e-06	1.49e-05	Distal Intergenic	6	7727011	7881961	154951	1	654	uc003mxu.4	-34340	ENSG00000153162	BMP6	bone morphogenetic protein 6
chr6	7696396	7696596	chr6:7696163-7696363	4.27754	2.3308	5.19495	-2.7383	2.67e-11	1.63e-10	Distal Intergenic	6	7727011	7881961	154951	1	654	uc003mxu.4	-30415	ENSG00000153162	BMP6	bone morphogenetic protein 6
chr6	7698314	7698514	chr6:7698081-7698281	7.31501	7.51514	7.03123	0.405957	0.0338552	0.0497753	Distal Intergenic	6	7727011	7881961	154951	1	654	uc003mxu.4	-28497	ENSG00000153162	BMP6	bone morphogenetic protein 6
chr6	7699834	7700034	chr6:7699601-7699801	6.5922	7.36181	3.89542	3.37555	1.66e-52	8.55e-50	Distal Intergenic	6	7727011	7881961	154951	1	654	uc003mxu.4	-26977	ENSG00000153162	BMP6	bone morphogenetic protein 6
chr6	7703621	7703821	chr6:7703388-7703588	5.05038	3.94817	5.76499	-1.78041	2.16e-10	1.16e-09	Distal Intergenic	6	7727011	7881961	154951	1	654	uc003mxu.4	-23190	ENSG00000153162	BMP6	bone morphogenetic protein 6
chr6	7708075	7708275	chr6:7707842-7708042	4.82224	3.34634	5.64484	-2.19308	1.49e-10	8.17e-10	Distal Intergenic	6	7727011	7881961	154951	1	654	uc003mxu.4	-18736	ENSG00000153162	BMP6	bone morphogenetic protein 6
chr6	7713525	7713725	chr6:7713292-7713492	4.64369	5.11231	3.75327	1.28475	1.73e-06	5e-06	Distal Intergenic	6	7727011	7881961	154951	1	654	uc003mxu.4	-13286	ENSG00000153162	BMP6	bone morphogenetic protein 6
chr6	7714094	7714294	chr6:7713861-7714061	4.3103	5.08753	1.50844	3.51342	1.43e-14	1.36e-13	Distal Intergenic	6	7727011	7881961	154951	1	654	uc003mxu.4	-12717	ENSG00000153162	BMP6	bone morphogenetic protein 6
chr6	7722046	7722246	chr6:7721813-7722013	4.62924	5.11391	3.68824	1.33368	1.72e-05	4.23e-05	Distal Intergenic	6	7727011	7881961	154951	1	654	uc003mxu.4	-4765	ENSG00000153162	BMP6	bone morphogenetic protein 6
chr6	7727940	7728140	chr6:7727707-7727907	5.63975	5.95091	5.14799	0.737317	0.000312	0.000632	Promoter (<=1kb)	6	7727011	7881961	154951	1	654	uc003mxu.4	929	ENSG00000153162	BMP6	bone morphogenetic protein 6
chr6	7728837	7729037	chr6:7728604-7728804	5.95577	5.62844	6.27027	-0.638227	0.00192103	0.0034631	Promoter (1-2kb)	6	7727011	7881961	154951	1	654	uc003mxu.4	1826	ENSG00000153162	BMP6	bone morphogenetic protein 6
chr6	7731239	7731439	chr6:7731006-7731206	7.01965	6.15474	7.64361	-1.44201	6.32e-07	1.96e-06	Intron (uc003mxu.4/654, intron 1 of 6)	6	7727011	7881961	154951	1	654	uc003mxu.4	4228	ENSG00000153162	BMP6	bone morphogenetic protein 6
chr6	7743805	7744005	chr6:7743572-7743772	4.43413	3.2192	5.18521	-1.82892	1.08e-05	2.75e-05	Intron (uc003mxu.4/654, intron 1 of 6)	6	7727011	7881961	154951	1	654	uc003mxu.4	16794	ENSG00000153162	BMP6	bone morphogenetic protein 6
chr6	7744978	7745178	chr6:7744745-7744945	3.37398	1.69242	4.2426	-2.50687	7.95e-10	3.92e-09	Intron (uc003mxu.4/654, intron 1 of 6)	6	7727011	7881961	154951	1	654	uc003mxu.4	17967	ENSG00000153162	BMP6	bone morphogenetic protein 6
chr6	7749815	7750015	chr6:7749582-7749782	5.29057	4.26843	5.97685	-1.64136	3.73e-09	1.66e-08	Intron (uc003mxu.4/654, intron 1 of 6)	6	7727011	7881961	154951	1	654	uc003mxu.4	22804	ENSG00000153162	BMP6	bone morphogenetic protein 6
chr6	7757606	7757806	chr6:7757373-7757573	3.1372	0.988376	4.08536	-2.81015	1.97e-09	9.13e-09	Intron (uc003mxu.4/654, intron 1 of 6)	6	7727011	7881961	154951	1	654	uc003mxu.4	30595	ENSG00000153162	BMP6	bone morphogenetic protein 6
chr6	7761412	7761612	chr6:7761179-7761379	5.02316	5.33498	4.53002	0.746441	0.00597912	0.00998575	Intron (uc003mxu.4/654, intron 1 of 6)	6	7727011	7881961	154951	1	654	uc003mxu.4	34401	ENSG00000153162	BMP6	bone morphogenetic protein 6
chr6	7778107	7778307	chr6:7777874-7778074	6.4664	7.20563	4.12166	2.98213	4.91e-32	3.38e-30	Intron (uc003mxu.4/654, intron 1 of 6)	6	7727011	7881961	154951	1	654	uc003mxu.4	51096	ENSG00000153162	BMP6	bone morphogenetic protein 6
chr6	7784991	7785191	chr6:7784758-7784958	4.1984	3.22647	4.8658	-1.63052	7.51e-07	2.3e-06	Intron (uc003mxu.4/654, intron 1 of 6)	6	7727011	7881961	154951	1	654	uc003mxu.4	57980	ENSG00000153162	BMP6	bone morphogenetic protein 6
chr6	7797450	7797650	chr6:7797217-7797417	3.86609	4.24375	3.22432	0.937316	0.00773321	0.0126823	Intron (uc003mxu.4/654, intron 1 of 6)	6	7727011	7881961	154951	1	654	uc003mxu.4	70439	ENSG00000153162	BMP6	bone morphogenetic protein 6
chr6	7799045	7799245	chr6:7798812-7799012	4.48478	3.63915	5.10042	-1.44353	4.33e-06	1.17e-05	Intron (uc003mxu.4/654, intron 1 of 6)	6	7727011	7881961	154951	1	654	uc003mxu.4	72034	ENSG00000153162	BMP6	bone morphogenetic protein 6
chr6	7803486	7803686	chr6:7803253-7803453	4.01532	2.80053	4.76636	-1.90919	2.16e-09	9.98e-09	Intron (uc003mxu.4/654, intron 1 of 6)	6	7727011	7881961	154951	1	654	uc003mxu.4	76475	ENSG00000153162	BMP6	bone morphogenetic protein 6
chr6	7819906	7820106	chr6:7819673-7819873	3.26978	3.61337	2.70765	0.845025	0.0300306	0.0445735	Intron (uc003mxu.4/654, intron 1 of 6)	6	7881483	7910310	28828	2	81567	uc010jnz.3	90204	ENSG00000239264	TXNDC5	thioredoxin domain containing 5
chr6	7847818	7848018	chr6:7847585-7847785	3.14715	2.5743	3.62562	-0.914635	0.0180802	0.027885	Intron (uc003mxu.4/654, intron 2 of 6)	6	7881483	7910310	28828	2	81567	uc010jnz.3	62292	ENSG00000239264	TXNDC5	thioredoxin domain containing 5
chr6	7872018	7872218	chr6:7871785-7871985	4.21707	4.59275	3.58009	0.982	0.00784184	0.0128476	Intron (uc003mxu.4/654, intron 4 of 6)	6	7881483	7910310	28828	2	81567	uc010jnz.3	38092	ENSG00000239264	TXNDC5	thioredoxin domain containing 5
chr6	7878682	7878882	chr6:7878449-7878649	3.56467	4.05264	2.61303	1.2802	0.000767	0.00146865	Intron (uc003mxu.4/654, intron 4 of 6)	6	7881483	7910310	28828	2	81567	uc010jnz.3	31428	ENSG00000239264	TXNDC5	thioredoxin domain containing 5
chr6	7887022	7887222	chr6:7886789-7886989	6.12846	6.7791	4.46715	2.33	8.82e-13	6.63e-12	Intron (uc010jnz.3/81567, intron 7 of 9)	6	7881483	7910310	28828	2	81567	uc010jnz.3	23088	ENSG00000239264	TXNDC5	thioredoxin domain containing 5
chr6	7895368	7895568	chr6:7895135-7895335	5.35572	3.66027	6.22717	-2.49235	7.74e-21	1.57e-19	Exon (uc010jnz.3/81567, exon 4 of 10)	6	7881483	7910310	28828	2	81567	uc010jnz.3	14742	ENSG00000239264	TXNDC5	thioredoxin domain containing 5
chr6	7920141	7920341	chr6:7919908-7920108	4.10288	4.52399	3.3496	1.15347	0.000264	0.000541	Intron (uc003mxw.3/100526836, intron 4 of 12)	6	7888938	7911047	22110	2	81567	uc010joa.2	-9094	ENSG00000239264	TXNDC5	thioredoxin domain containing 5
chr6	7932905	7933105	chr6:7932672-7932872	2.81098	3.1713	2.21055	0.855749	0.0303045	0.0449538	Intron (uc003mxw.3/100526836, intron 4 of 12)	6	7888938	7911047	22110	2	81567	uc010joa.2	-21858	ENSG00000239264	TXNDC5	thioredoxin domain containing 5
chr6	7939851	7940051	chr6:7939618-7939818	4.55763	3.12764	5.36881	-2.19889	1.96e-11	1.23e-10	Intron (uc003mxw.3/100526836, intron 4 of 12)	6	7888938	7911047	22110	2	81567	uc010joa.2	-28804	ENSG00000239264	TXNDC5	thioredoxin domain containing 5
chr6	7954069	7954269	chr6:7953836-7954036	2.71731	3.51221	0	3.26046	1.62e-06	4.69e-06	Intron (uc003mxw.3/100526836, intron 4 of 12)	6	7986335	7990577	4243	1	206426	uc003mxx.4	-32066	NA	PIP5K1P1	phosphatidylinositol-4-phosphate 5-kinase type 1 pseudogene 1
chr6	7992632	7992832	chr6:7992399-7992599	3.49977	2.42414	4.20521	-1.73301	2.26e-05	5.46e-05	Intron (uc003mxw.3/100526836, intron 4 of 12)	6	7986335	7990577	4243	1	206426	uc003mxx.4	6297	NA	PIP5K1P1	phosphatidylinositol-4-phosphate 5-kinase type 1 pseudogene 1
chr6	7999427	7999627	chr6:7999194-7999394	5.40948	6.26494	0.29192	5.42584	1.47e-20	2.89e-19	Intron (uc003mxw.3/100526836, intron 4 of 12)	6	7986335	7990577	4243	1	206426	uc003mxx.4	13092	NA	PIP5K1P1	phosphatidylinositol-4-phosphate 5-kinase type 1 pseudogene 1
chr6	8006540	8006740	chr6:8006307-8006507	2.83427	3.40561	1.57211	1.49854	0.00131555	0.00243064	Intron (uc003mxw.3/100526836, intron 4 of 12)	6	7986335	7990577	4243	1	206426	uc003mxx.4	20205	NA	PIP5K1P1	phosphatidylinositol-4-phosphate 5-kinase type 1 pseudogene 1
chr6	8014885	8015085	chr6:8014652-8014852	2.93048	3.80495	0	5.05914	2.26e-10	1.21e-09	3' UTR	6	7986335	7990577	4243	1	206426	uc003mxx.4	28550	NA	PIP5K1P1	phosphatidylinositol-4-phosphate 5-kinase type 1 pseudogene 1
chr6	8017677	8017877	chr6:8017444-8017644	3.54787	1.3565	4.50189	-3.0478	3.13e-11	1.9e-10	Intron (uc003mxw.3/100526836, intron 4 of 12)	6	7986335	7990577	4243	1	206426	uc003mxx.4	31342	NA	PIP5K1P1	phosphatidylinositol-4-phosphate 5-kinase type 1 pseudogene 1
chr6	8029560	8029760	chr6:8029327-8029527	4.16531	2.2933	5.07001	-2.64575	4.95e-12	3.35e-11	Intron (uc003mxw.3/100526836, intron 3 of 12)	6	7881483	8064647	183165	2	100526836	uc003mxw.3	34887	ENSG00000259040	BLOC1S5-TXNDC5	BLOC1S5-TXNDC5 readthrough (NMD candidate)
chr6	8080607	8080807	chr6:8080374-8080574	4.35976	3.33304	5.04773	-1.66878	2.11e-06	5.98e-06	Intron (uc021ylg.1/100526837, intron 3 of 6)	6	8086641	8086766	126	2	100124533	uc010jod.1	5959	NA	SCARNA27	small Cajal body-specific RNA 27
chr6	8085375	8085575	chr6:8085142-8085342	6.6299	5.56975	7.3299	-1.73129	2.45e-10	1.3e-09	Promoter (1-2kb)	6	8086641	8086766	126	2	100124533	uc010jod.1	1191	NA	SCARNA27	small Cajal body-specific RNA 27
chr6	8108569	8108769	chr6:8108336-8108536	7.08409	7.40487	6.57199	0.787397	0.00260191	0.00459938	Distal Intergenic	6	8079628	8102828	23201	2	9521	uc003mxz.3	-5741	ENSG00000124802	EEF1E1	eukaryotic translation elongation factor 1 epsilon 1
chr6	8140254	8140454	chr6:8140021-8140221	4.24427	2.10321	5.19133	-2.92907	5.51e-13	4.25e-12	Distal Intergenic	6	8079628	8102828	23201	2	9521	uc003mxz.3	-37426	ENSG00000124802	EEF1E1	eukaryotic translation elongation factor 1 epsilon 1
chr6	8180661	8180861	chr6:8180428-8180628	3.73789	2.25039	4.5633	-2.12125	2.88e-06	7.99e-06	Distal Intergenic	6	8079628	8102828	23201	2	9521	uc003mxz.3	-77833	ENSG00000124802	EEF1E1	eukaryotic translation elongation factor 1 epsilon 1
chr6	8183625	8183825	chr6:8183392-8183592	4.25541	2.98507	5.02308	-2.0425	3.11e-09	1.4e-08	Distal Intergenic	6	8079628	8102828	23201	2	9521	uc003mxz.3	-80797	ENSG00000124802	EEF1E1	eukaryotic translation elongation factor 1 epsilon 1
chr6	8215987	8216187	chr6:8215754-8215954	6.29466	6.6722	5.65319	1.00065	9.77e-05	0.000214	Distal Intergenic	6	8079628	8102828	23201	2	9521	uc003mxz.3	-113159	ENSG00000124802	EEF1E1	eukaryotic translation elongation factor 1 epsilon 1
chr6	8330949	8331149	chr6:8330716-8330916	2.82165	3.43434	1.36785	1.83268	9.4e-05	0.000206	Distal Intergenic	6	8413301	8435734	22434	2	51000	uc003myc.3	104585	ENSG00000124786	SLC35B3	solute carrier family 35 member B3
chr6	8335677	8335877	chr6:8335444-8335644	4.37254	5.08859	2.24458	2.70106	4.14e-13	3.25e-12	Distal Intergenic	6	8413301	8435734	22434	2	51000	uc003myc.3	99857	ENSG00000124786	SLC35B3	solute carrier family 35 member B3
chr6	8336227	8336427	chr6:8335994-8336194	4.81627	5.33132	3.77276	1.54603	8.07e-08	2.9e-07	Distal Intergenic	6	8413301	8435734	22434	2	51000	uc003myc.3	99307	ENSG00000124786	SLC35B3	solute carrier family 35 member B3
chr6	8432960	8433160	chr6:8432727-8432927	4.96573	5.59105	3.4468	2.11947	2.55e-14	2.34e-13	Promoter (2-3kb)	6	8413301	8435734	22434	2	51000	uc003myc.3	2574	ENSG00000124786	SLC35B3	solute carrier family 35 member B3
chr6	8523996	8524196	chr6:8523763-8523963	2.72481	0.502166	3.68303	-2.97732	4.69e-07	1.49e-06	Intron (uc003mye.3/100506207, intron 2 of 3)	6	8435856	8785678	349823	1	100506207	uc021ylh.1	88140	ENSG00000285219	LOC100506207	uncharacterized LOC100506207
chr6	8524550	8524750	chr6:8524317-8524517	2.55699	0	3.63053	-3.63171	2.67e-07	8.8e-07	Intron (uc003mye.3/100506207, intron 2 of 3)	6	8435856	8785678	349823	1	100506207	uc021ylh.1	88694	ENSG00000285219	LOC100506207	uncharacterized LOC100506207
chr6	8627820	8628020	chr6:8627587-8627787	4.45583	2.42952	5.38594	-2.8637	2.66e-14	2.44e-13	Intron (uc003mye.3/100506207, intron 3 of 3)	6	8652442	8654080	1639	1	728655	uc003myf.4	-24422	NA	HULC	hepatocellular carcinoma up-regulated long non-coding RNA
chr6	8704977	8705177	chr6:8704744-8704944	2.63769	3.45322	0	3.53911	1.34e-06	3.92e-06	Intron (uc003mye.3/100506207, intron 3 of 3)	6	8652442	8654080	1639	1	728655	uc003myf.4	52535	NA	HULC	hepatocellular carcinoma up-regulated long non-coding RNA
chr6	8708398	8708598	chr6:8708165-8708365	5.12879	5.73845	3.6902	2.00543	6.9e-14	6e-13	Intron (uc003mye.3/100506207, intron 3 of 3)	6	8652442	8654080	1639	1	728655	uc003myf.4	55956	NA	HULC	hepatocellular carcinoma up-regulated long non-coding RNA
chr6	8725067	8725267	chr6:8724834-8725034	2.74234	0.225954	3.7353	-3.23747	2.61e-08	1.02e-07	Intron (uc021ylh.1/100506207, intron 3 of 4)	6	8652442	8654080	1639	1	728655	uc003myf.4	72625	NA	HULC	hepatocellular carcinoma up-regulated long non-coding RNA
chr6	8736536	8736736	chr6:8736303-8736503	6.21527	6.44273	5.88443	0.525585	0.00729128	0.0120082	Intron (uc021ylh.1/100506207, intron 3 of 4)	6	8652442	8654080	1639	1	728655	uc003myf.4	84094	NA	HULC	hepatocellular carcinoma up-regulated long non-coding RNA
chr6	8757280	8757480	chr6:8757047-8757247	3.42579	2.79827	3.93498	-1.05476	0.00709843	0.0117116	Intron (uc021ylh.1/100506207, intron 3 of 4)	6	8652442	8654080	1639	1	728655	uc003myf.4	104838	NA	HULC	hepatocellular carcinoma up-regulated long non-coding RNA
chr6	8860975	8861175	chr6:8860742-8860942	2.42389	0	3.43021	-3.26801	6.56e-07	2.03e-06	Distal Intergenic	6	8652442	8654080	1639	1	728655	uc003myf.4	208533	NA	HULC	hepatocellular carcinoma up-regulated long non-coding RNA
chr6	8906127	8906327	chr6:8905894-8906094	3.4526	2.12618	4.23626	-2.03769	3.04e-07	9.94e-07	Distal Intergenic	6	8652442	8654080	1639	1	728655	uc003myf.4	253685	NA	HULC	hepatocellular carcinoma up-regulated long non-coding RNA
chr6	8983454	8983654	chr6:8983221-8983421	5.04018	4.69538	5.36798	-0.625364	0.0105018	0.0168536	Distal Intergenic	6	8652442	8654080	1639	1	728655	uc003myf.4	331012	NA	HULC	hepatocellular carcinoma up-regulated long non-coding RNA
chr6	9118821	9119021	chr6:9118588-9118788	5.23058	6.08787	0	5.63347	1.3e-17	1.81e-16	Distal Intergenic	6	8652442	8654080	1639	1	728655	uc003myf.4	466379	NA	HULC	hepatocellular carcinoma up-regulated long non-coding RNA
chr6	9121864	9122064	chr6:9121631-9121831	4.25939	4.75331	3.28816	1.32515	3.52e-06	9.64e-06	Distal Intergenic	6	8652442	8654080	1639	1	728655	uc003myf.4	469422	NA	HULC	hepatocellular carcinoma up-regulated long non-coding RNA
chr6	9139305	9139505	chr6:9139072-9139272	3.5559	3.95038	2.87237	1.03666	0.00335285	0.00583011	Distal Intergenic	6	8652442	8654080	1639	1	728655	uc003myf.4	486863	NA	HULC	hepatocellular carcinoma up-regulated long non-coding RNA
chr6	9140068	9140268	chr6:9139835-9140035	5.06493	4.73454	5.38179	-0.615476	0.0113464	0.0181126	Distal Intergenic	6	8652442	8654080	1639	1	728655	uc003myf.4	487626	NA	HULC	hepatocellular carcinoma up-regulated long non-coding RNA
chr6	9399168	9399368	chr6:9398935-9399135	4.30441	4.73072	3.53695	1.05757	0.000671	0.00129671	Distal Intergenic	6	8652442	8654080	1639	1	728655	uc003myf.4	746726	NA	HULC	hepatocellular carcinoma up-regulated long non-coding RNA
chr6	9482377	9482577	chr6:9482144-9482344	4.72635	4.34109	5.08389	-0.740076	0.00524352	0.00884113	Distal Intergenic	6	8652442	8654080	1639	1	728655	uc003myf.4	829935	NA	HULC	hepatocellular carcinoma up-regulated long non-coding RNA
chr6	9516512	9516712	chr6:9516279-9516479	3.08735	1.95231	3.81297	-1.82754	2.31e-05	5.57e-05	Distal Intergenic	6	8652442	8654080	1639	1	728655	uc003myf.4	864070	NA	HULC	hepatocellular carcinoma up-regulated long non-coding RNA
chr6	9521086	9521286	chr6:9520853-9521053	2.95041	1.70001	3.7122	-1.85234	1.55e-05	3.84e-05	Distal Intergenic	6	8652442	8654080	1639	1	728655	uc003myf.4	868644	NA	HULC	hepatocellular carcinoma up-regulated long non-coding RNA
chr6	9540898	9541098	chr6:9540665-9540865	3.58881	2.98966	4.08228	-1.0561	0.00214227	0.00383294	Distal Intergenic	6	10412551	10416402	3852	1	100130275	uc003myw.3	-871453	NA	TFAP2A-AS1	TFAP2A antisense RNA 1
chr6	9574464	9574664	chr6:9574231-9574431	2.9645	0.932105	3.89555	-2.86768	2.62e-08	1.02e-07	Distal Intergenic	6	10412551	10416402	3852	1	100130275	uc003myw.3	-837887	NA	TFAP2A-AS1	TFAP2A antisense RNA 1
chr6	9643441	9643641	chr6:9643208-9643408	3.16607	0	4.22442	-4.0904	1.93e-10	1.04e-09	Distal Intergenic	6	10412551	10416402	3852	1	100130275	uc003myw.3	-768910	NA	TFAP2A-AS1	TFAP2A antisense RNA 1
chr6	9646704	9646904	chr6:9646471-9646671	5.53521	3.99645	6.37274	-2.45489	4.07e-15	4.15e-14	Distal Intergenic	6	10412551	10416402	3852	1	100130275	uc003myw.3	-765647	NA	TFAP2A-AS1	TFAP2A antisense RNA 1
chr6	10073679	10073879	chr6:10073446-10073646	3.3474	4.13957	0.312155	3.63791	1.5e-08	6.04e-08	Intron (uc010joj.1/uc010joj.1, intron 1 of 4)	6	10412551	10416402	3852	1	100130275	uc003myw.3	-338672	NA	TFAP2A-AS1	TFAP2A antisense RNA 1
chr6	10113516	10113716	chr6:10113283-10113483	4.09929	4.58774	3.1461	1.40346	1.27e-05	3.19e-05	Intron (uc010joj.1/uc010joj.1, intron 1 of 4)	6	10412551	10416402	3852	1	100130275	uc003myw.3	-298835	NA	TFAP2A-AS1	TFAP2A antisense RNA 1
chr6	10163575	10163775	chr6:10163342-10163542	4.68375	5.08072	3.9939	1.0163	0.000344	0.000694	Intron (uc003myp.1/uc003myp.1, intron 1 of 2)	6	10412551	10416402	3852	1	100130275	uc003myw.3	-248776	NA	TFAP2A-AS1	TFAP2A antisense RNA 1
chr6	10195529	10195729	chr6:10195296-10195496	2.74806	2.07917	3.27934	-0.95176	0.0214376	0.0326329	Intron (uc003myp.1/uc003myp.1, intron 1 of 2)	6	10412551	10416402	3852	1	100130275	uc003myw.3	-216822	NA	TFAP2A-AS1	TFAP2A antisense RNA 1
chr6	10237960	10238160	chr6:10237727-10237927	5.953	3.30972	6.95871	-3.47638	4.07e-27	1.67e-25	Distal Intergenic	6	10412551	10416402	3852	1	100130275	uc003myw.3	-174391	NA	TFAP2A-AS1	TFAP2A antisense RNA 1
chr6	10269104	10269304	chr6:10268871-10269071	2.98107	2.4896	3.41022	-0.913303	0.0151418	0.0236638	Distal Intergenic	6	10412551	10416402	3852	1	100130275	uc003myw.3	-143247	NA	TFAP2A-AS1	TFAP2A antisense RNA 1
chr6	10311056	10311256	chr6:10310823-10311023	3.42681	3.91491	2.47474	1.42841	0.000146	0.000311	Distal Intergenic	6	10412551	10416402	3852	1	100130275	uc003myw.3	-101295	NA	TFAP2A-AS1	TFAP2A antisense RNA 1
chr6	10316659	10316859	chr6:10316426-10316626	5.57012	6.0966	4.48543	1.62485	4.4e-08	1.65e-07	Distal Intergenic	6	10412551	10416402	3852	1	100130275	uc003myw.3	-95692	NA	TFAP2A-AS1	TFAP2A antisense RNA 1
chr6	10352074	10352274	chr6:10351841-10352041	4.66528	4.24566	5.04696	-0.774899	0.00519151	0.00875847	Distal Intergenic	6	10412551	10416402	3852	1	100130275	uc003myw.3	-60277	NA	TFAP2A-AS1	TFAP2A antisense RNA 1
chr6	10355608	10355808	chr6:10355375-10355575	3.34586	2.15073	4.0908	-1.89762	4.35e-06	1.18e-05	Distal Intergenic	6	10412551	10416402	3852	1	100130275	uc003myw.3	-56743	NA	TFAP2A-AS1	TFAP2A antisense RNA 1
chr6	10414158	10414358	chr6:10413925-10414125	4.30639	4.90097	2.94039	1.79914	2.95e-07	9.66e-07	Promoter (<=1kb)	6	10414300	10416190	1891	1	100130275	uc003myy.1	0	NA	TFAP2A-AS1	TFAP2A antisense RNA 1
chr6	10426419	10426619	chr6:10426186-10426386	6.55374	6.24411	6.85448	-0.601798	0.00413532	0.00709	Downstream (1-2kb)	6	10409319	10419797	10479	2	7020	uc011dii.1	-6622	ENSG00000137203	TFAP2A	transcription factor AP-2 alpha
chr6	10441563	10441763	chr6:10441330-10441530	3.43804	2.11043	4.22204	-2.01561	1.3e-05	3.26e-05	Promoter (1-2kb)	6	10439950	10440027	78	1	100846998	uc031smr.1	1613	ENSG00000263705	MIR5689	microRNA 5689
chr6	10452159	10452359	chr6:10451926-10452126	6.90001	5.92467	7.56873	-1.61315	8.01e-09	3.38e-08	Distal Intergenic	6	10439950	10440027	78	1	100846998	uc031smr.1	12209	ENSG00000263705	MIR5689	microRNA 5689
chr6	10510856	10511056	chr6:10510623-10510823	4.99229	5.41486	4.23504	1.13426	4.28e-05	9.89e-05	Intron (uc010jol.3/2651, intron 3 of 4)	6	10521568	10629601	108034	1	2651	uc010joo.3	-10512	ENSG00000111846	GCNT2	glucosaminyl (N-acetyl) transferase 2 (I blood group)
chr6	10521367	10521567	chr6:10521134-10521334	5.91008	6.74899	1.68716	4.7945	5.23e-35	5e-33	Promoter (<=1kb)	6	10521568	10629601	108034	1	2651	uc010joo.3	-1	ENSG00000111846	GCNT2	glucosaminyl (N-acetyl) transferase 2 (I blood group)
chr6	10545863	10546063	chr6:10545630-10545830	3.10514	1.82222	3.87648	-1.78554	7.64e-05	0.00017	Intron (uc010jol.3/2651, intron 3 of 4)	6	10555949	10629601	73653	1	2651	uc003mzd.3	-9886	ENSG00000111846	GCNT2	glucosaminyl (N-acetyl) transferase 2 (I blood group)
chr6	10556087	10556287	chr6:10555854-10556054	5.66087	5.14723	6.10389	-0.963434	4.41e-05	0.000102	Promoter (<=1kb)	6	10555949	10629601	73653	1	2651	uc003mzd.3	138	ENSG00000111846	GCNT2	glucosaminyl (N-acetyl) transferase 2 (I blood group)
chr6	10585844	10586044	chr6:10585611-10585811	4.72192	5.45759	2.41288	2.92678	2.32e-17	3.12e-16	Promoter (<=1kb)	6	10585993	10629601	43609	1	2651	uc003mze.3	0	ENSG00000111846	GCNT2	glucosaminyl (N-acetyl) transferase 2 (I blood group)
chr6	10586597	10586797	chr6:10586364-10586564	3.12172	3.65338	2.01792	1.75796	0.00011	0.000238	Promoter (<=1kb)	6	10585993	10629601	43609	1	2651	uc003mze.3	604	ENSG00000111846	GCNT2	glucosaminyl (N-acetyl) transferase 2 (I blood group)
chr6	10633600	10633800	chr6:10633367-10633567	2.92732	1.23438	3.79826	-2.21695	7.57e-06	1.97e-05	Distal Intergenic	6	10585993	10629601	43609	1	2651	uc003mze.3	47607	ENSG00000111846	GCNT2	glucosaminyl (N-acetyl) transferase 2 (I blood group)
chr6	10759579	10759779	chr6:10759346-10759546	3.38687	3.97528	2.04935	1.86615	5.47e-06	1.45e-05	Intron (uc010jos.1/81853, intron 3 of 4)	6	10747995	10852986	104992	1	81853	uc010jos.1	11584	ENSG00000137210	TMEM14B	transmembrane protein 14B
chr6	10760328	10760528	chr6:10760095-10760295	3.57646	2.91466	4.10402	-1.07041	0.00126848	0.00234926	Intron (uc010jos.1/81853, intron 3 of 4)	6	10747995	10852986	104992	1	81853	uc010jos.1	12333	ENSG00000137210	TMEM14B	transmembrane protein 14B
chr6	10887145	10887345	chr6:10886912-10887112	3.86524	4.1753	3.37577	0.762102	0.0123162	0.0195431	Promoter (<=1kb)	6	10887064	10974541	87478	1	221711	uc003mzo.3	81	ENSG00000153157	SYCP2L	synaptonemal complex protein 2 like
chr6	10952256	10952456	chr6:10952023-10952223	2.81678	3.51888	0.80377	2.56017	3.87e-06	1.05e-05	Intron (uc003mzo.3/221711, intron 23 of 29)	6	10898244	10974541	76298	1	221711	uc010jow.3	54012	ENSG00000153157	SYCP2L	synaptonemal complex protein 2 like
chr6	11000260	11000460	chr6:11000027-11000227	3.49286	2.86298	4.00333	-1.19848	0.00170487	0.00309716	Exon (uc003mzp.4/54898, exon 4 of 8)	6	11043991	11079377	35387	1	100506409	uc021yln.1	-43531	ENSG00000230314	ELOVL2-AS1	ELOVL2 antisense RNA 1
chr6	11006252	11006452	chr6:11006019-11006219	2.81955	1.6463	3.55758	-1.74017	3.7e-05	8.64e-05	Intron (uc003mzp.4/54898, intron 2 of 7)	6	11043991	11079377	35387	1	100506409	uc021yln.1	-37539	ENSG00000230314	ELOVL2-AS1	ELOVL2 antisense RNA 1
chr6	11012020	11012220	chr6:11011787-11011987	3.40832	4.0029	2.04231	1.6777	7.23e-05	0.000161	Intron (uc003mzp.4/54898, intron 1 of 7)	6	11043991	11079377	35387	1	100506409	uc021yln.1	-31771	ENSG00000230314	ELOVL2-AS1	ELOVL2 antisense RNA 1
chr6	11044406	11044606	chr6:11044173-11044373	6.39958	6.90049	5.40495	1.42693	5.2e-12	3.52e-11	Promoter (<=1kb)	6	10980993	11044624	63632	2	54898	uc003mzp.4	18	ENSG00000197977	ELOVL2	ELOVL fatty acid elongase 2
chr6	11116451	11116651	chr6:11116218-11116418	3.51492	1.83578	4.38304	-2.46113	8.48e-09	3.56e-08	Intron (uc011dio.2/221710, intron 1 of 1)	6	11102722	11112071	9350	2	405754	uc003mzt.3	-4380	ENSG00000244476	ERVFRD-1	endogenous retrovirus group FRD member 1, envelope
chr6	11144036	11144236	chr6:11143803-11144003	5.73618	4.47649	6.50072	-1.96787	7.76e-11	4.44e-10	Distal Intergenic	6	11102722	11112071	9350	2	405754	uc003mzt.3	-31965	ENSG00000244476	ERVFRD-1	endogenous retrovirus group FRD member 1, envelope
chr6	11154553	11154753	chr6:11154320-11154520	3.1004	3.51185	2.37297	0.958182	0.0136745	0.0215325	Distal Intergenic	6	11102722	11112071	9350	2	405754	uc003mzt.3	-42482	ENSG00000244476	ERVFRD-1	endogenous retrovirus group FRD member 1, envelope
chr6	11188532	11188732	chr6:11188299-11188499	3.18568	3.69645	2.15723	1.38247	0.0014959	0.00274069	Exon (uc003mzv.2/4739, exon 6 of 7)	6	11183531	11232915	49385	2	4739	uc003mzv.2	44183	ENSG00000111859	NEDD9	neural precursor cell expressed, developmentally down-regulated 9
chr6	11195205	11195405	chr6:11194972-11195172	3.02317	3.76823	0.617761	2.9369	1.72e-07	5.87e-07	Intron (uc003mzv.2/4739, intron 2 of 6)	6	11183531	11232915	49385	2	4739	uc003mzv.2	37510	ENSG00000111859	NEDD9	neural precursor cell expressed, developmentally down-regulated 9
chr6	11197524	11197724	chr6:11197291-11197491	3.3923	4.13254	1.03716	3.05986	5.26e-08	1.95e-07	Intron (uc003mzv.2/4739, intron 2 of 6)	6	11183531	11232915	49385	2	4739	uc003mzv.2	35191	ENSG00000111859	NEDD9	neural precursor cell expressed, developmentally down-regulated 9
chr6	11198178	11198378	chr6:11197945-11198145	3.19579	3.86842	1.39605	2.11925	2.58e-06	7.22e-06	Intron (uc003mzv.2/4739, intron 2 of 6)	6	11183531	11232915	49385	2	4739	uc003mzv.2	34537	ENSG00000111859	NEDD9	neural precursor cell expressed, developmentally down-regulated 9
chr6	11198485	11198685	chr6:11198252-11198452	3.28185	3.80849	2.19662	1.37151	0.00117102	0.00218005	Intron (uc003mzv.2/4739, intron 2 of 6)	6	11183531	11232915	49385	2	4739	uc003mzv.2	34230	ENSG00000111859	NEDD9	neural precursor cell expressed, developmentally down-regulated 9
chr6	11202774	11202974	chr6:11202541-11202741	4.72198	5.21646	3.74892	1.42239	2.4e-05	5.76e-05	Intron (uc003mzv.2/4739, intron 2 of 6)	6	11183531	11232915	49385	2	4739	uc003mzv.2	29941	ENSG00000111859	NEDD9	neural precursor cell expressed, developmentally down-regulated 9
chr6	11203157	11203357	chr6:11202924-11203124	5.51888	5.96504	4.69546	1.24611	2.56e-06	7.16e-06	Intron (uc003mzv.2/4739, intron 2 of 6)	6	11183531	11232915	49385	2	4739	uc003mzv.2	29558	ENSG00000111859	NEDD9	neural precursor cell expressed, developmentally down-regulated 9
chr6	11207528	11207728	chr6:11207295-11207495	6.95569	7.38775	6.17232	1.18441	6.75e-10	3.37e-09	Intron (uc003mzv.2/4739, intron 2 of 6)	6	11183531	11232915	49385	2	4739	uc003mzv.2	25187	ENSG00000111859	NEDD9	neural precursor cell expressed, developmentally down-regulated 9
chr6	11211570	11211770	chr6:11211337-11211537	5.2996	5.80861	4.27725	1.47679	1.76e-10	9.55e-10	Intron (uc003mzv.2/4739, intron 2 of 6)	6	11183531	11232915	49385	2	4739	uc003mzv.2	21145	ENSG00000111859	NEDD9	neural precursor cell expressed, developmentally down-regulated 9
chr6	11212962	11213162	chr6:11212729-11212929	5.10768	4.21874	5.7418	-1.46689	2.6e-09	1.18e-08	Intron (uc003mzv.2/4739, intron 2 of 6)	6	11183531	11232915	49385	2	4739	uc003mzv.2	19753	ENSG00000111859	NEDD9	neural precursor cell expressed, developmentally down-regulated 9
chr6	11214684	11214884	chr6:11214451-11214651	6.6727	7.44776	3.90148	3.46796	2.31e-47	7.39e-45	Intron (uc003mzv.2/4739, intron 1 of 6)	6	11183531	11232915	49385	2	4739	uc003mzv.2	18031	ENSG00000111859	NEDD9	neural precursor cell expressed, developmentally down-regulated 9
chr6	11232811	11233011	chr6:11232578-11232778	8.50616	8.69451	8.24194	0.401194	0.00596159	0.00995857	Promoter (<=1kb)	6	11183531	11232915	49385	2	4739	uc003mzv.2	0	ENSG00000111859	NEDD9	neural precursor cell expressed, developmentally down-regulated 9
chr6	11242007	11242207	chr6:11241774-11241974	4.15289	4.85353	2.15128	2.47105	7.27e-10	3.61e-09	Intron (uc003mzw.3/4739, intron 3 of 9)	6	11200606	11232915	32310	2	4739	uc003mzx.3	-9092	ENSG00000111859	NEDD9	neural precursor cell expressed, developmentally down-regulated 9
chr6	11252035	11252235	chr6:11251802-11252002	6.23756	6.53315	5.77784	0.702983	0.00422337	0.00722898	Intron (uc003mzw.3/4739, intron 3 of 9)	6	11200606	11232915	32310	2	4739	uc003mzx.3	-19120	ENSG00000111859	NEDD9	neural precursor cell expressed, developmentally down-regulated 9
chr6	11262539	11262739	chr6:11262306-11262506	5.9306	6.29388	5.32323	0.919749	0.000117	0.000254	Intron (uc003mzw.3/4739, intron 3 of 9)	6	11200606	11232915	32310	2	4739	uc003mzx.3	-29624	ENSG00000111859	NEDD9	neural precursor cell expressed, developmentally down-regulated 9
chr6	11279528	11279728	chr6:11279295-11279495	4.91211	1.7742	5.95733	-3.81753	1.41e-11	8.99e-11	Intron (uc003mzw.3/4739, intron 3 of 9)	6	11200606	11232915	32310	2	4739	uc003mzx.3	-46613	ENSG00000111859	NEDD9	neural precursor cell expressed, developmentally down-regulated 9
chr6	11316400	11316600	chr6:11316167-11316367	4.38469	3.89962	4.80976	-0.885358	0.0127582	0.0201925	Intron (uc003mzw.3/4739, intron 1 of 9)	6	11183531	11382581	199051	2	4739	uc003mzw.3	65981	ENSG00000111859	NEDD9	neural precursor cell expressed, developmentally down-regulated 9
chr6	11318614	11318814	chr6:11318381-11318581	5.78052	6.11538	5.23784	0.800832	0.00473902	0.00804639	Intron (uc003mzw.3/4739, intron 1 of 9)	6	11183531	11382581	199051	2	4739	uc003mzw.3	63767	ENSG00000111859	NEDD9	neural precursor cell expressed, developmentally down-regulated 9
chr6	11329013	11329213	chr6:11328780-11328980	3.18037	2.49267	3.72138	-1.28366	0.00219072	0.00391337	Intron (uc003mzw.3/4739, intron 1 of 9)	6	11183531	11382581	199051	2	4739	uc003mzw.3	53368	ENSG00000111859	NEDD9	neural precursor cell expressed, developmentally down-regulated 9
chr6	11330726	11330926	chr6:11330493-11330693	3.64979	4.02282	3.01923	0.962073	0.0096613	0.0155979	Intron (uc003mzw.3/4739, intron 1 of 9)	6	11183531	11382581	199051	2	4739	uc003mzw.3	51655	ENSG00000111859	NEDD9	neural precursor cell expressed, developmentally down-regulated 9
chr6	11350678	11350878	chr6:11350445-11350645	2.79438	0	3.82484	-3.52154	1.19e-08	4.86e-08	Intron (uc003mzw.3/4739, intron 1 of 9)	6	11183531	11382581	199051	2	4739	uc003mzw.3	31703	ENSG00000111859	NEDD9	neural precursor cell expressed, developmentally down-regulated 9
chr6	11364515	11364715	chr6:11364282-11364482	3.52618	2.58025	4.18344	-1.48603	2.07e-05	5.02e-05	Intron (uc003mzw.3/4739, intron 1 of 9)	6	11183531	11382581	199051	2	4739	uc003mzw.3	17866	ENSG00000111859	NEDD9	neural precursor cell expressed, developmentally down-regulated 9
chr6	11369065	11369265	chr6:11368832-11369032	2.83644	2.1898	3.35596	-1.07856	0.00882759	0.0143398	Intron (uc003mzw.3/4739, intron 1 of 9)	6	11183531	11382581	199051	2	4739	uc003mzw.3	13316	ENSG00000111859	NEDD9	neural precursor cell expressed, developmentally down-regulated 9
chr6	11404972	11405172	chr6:11404739-11404939	3.19913	4.01467	0	3.99851	3.42e-08	1.3e-07	Distal Intergenic	6	11183531	11382581	199051	2	4739	uc010joz.2	-22391	ENSG00000111859	NEDD9	neural precursor cell expressed, developmentally down-regulated 9
chr6	11424669	11424869	chr6:11424436-11424636	5.52569	4.99232	5.98079	-0.952444	0.00104113	0.00195303	Intron (uc003mzy.3/uc003mzy.3, intron 1 of 2)	6	11183531	11382581	199051	2	4739	uc010joz.2	-42088	ENSG00000111859	NEDD9	neural precursor cell expressed, developmentally down-regulated 9
chr6	11425895	11426095	chr6:11425662-11425862	2.96684	3.54825	1.66075	1.93462	0.000193	0.000404	Intron (uc003mzy.3/uc003mzy.3, intron 1 of 2)	6	11183531	11382581	199051	2	4739	uc010joz.2	-43314	ENSG00000111859	NEDD9	neural precursor cell expressed, developmentally down-regulated 9
chr6	11428187	11428387	chr6:11427954-11428154	4.16136	4.83444	2.35865	2.4049	3.77e-11	2.26e-10	Intron (uc003mzy.3/uc003mzy.3, intron 1 of 2)	6	11183531	11382581	199051	2	4739	uc010joz.2	-45606	ENSG00000111859	NEDD9	neural precursor cell expressed, developmentally down-regulated 9
chr6	11429957	11430157	chr6:11429724-11429924	3.38609	2.67626	3.9383	-1.18477	0.00376624	0.00649759	Intron (uc003mzy.3/uc003mzy.3, intron 1 of 2)	6	11183531	11382581	199051	2	4739	uc010joz.2	-47376	ENSG00000111859	NEDD9	neural precursor cell expressed, developmentally down-regulated 9
chr6	11432967	11433167	chr6:11432734-11432934	4.06057	2.97498	4.76948	-1.71087	2.54e-05	6.09e-05	Intron (uc003mzy.3/uc003mzy.3, intron 1 of 2)	6	11183531	11382581	199051	2	4739	uc010joz.2	-50386	ENSG00000111859	NEDD9	neural precursor cell expressed, developmentally down-regulated 9
chr6	11460264	11460464	chr6:11460031-11460231	2.91117	0.794453	3.85477	-2.79738	3.48e-08	1.33e-07	Intron (uc003mzy.3/uc003mzy.3, intron 1 of 2)	6	11183531	11382581	199051	2	4739	uc010joz.2	-77683	ENSG00000111859	NEDD9	neural precursor cell expressed, developmentally down-regulated 9
chr6	11496489	11496689	chr6:11496256-11496456	5.35747	5.57025	5.0522	0.431042	0.0264038	0.0395788	Intron (uc003mzz.1/uc003mzz.1, intron 3 of 4)	6	11538460	11583757	45298	1	100113407	uc010jpa.4	-41771	ENSG00000205269	TMEM170B	transmembrane protein 170B
chr6	11500246	11500446	chr6:11500013-11500213	5.28278	6.12937	0.712755	5.15836	3.41e-21	7.24e-20	Intron (uc003mzz.1/uc003mzz.1, intron 3 of 4)	6	11538460	11583757	45298	1	100113407	uc010jpa.4	-38014	ENSG00000205269	TMEM170B	transmembrane protein 170B
chr6	11526075	11526275	chr6:11525842-11526042	2.79404	0	3.93154	-5.44778	1.01e-12	7.58e-12	Distal Intergenic	6	11538460	11583757	45298	1	100113407	uc010jpa.4	-12185	ENSG00000205269	TMEM170B	transmembrane protein 170B
chr6	11532449	11532649	chr6:11532216-11532416	4.77303	5.55741	1.86451	3.52673	4.38e-19	7.24e-18	Distal Intergenic	6	11538460	11583757	45298	1	100113407	uc010jpa.4	-5811	ENSG00000205269	TMEM170B	transmembrane protein 170B
chr6	11552858	11553058	chr6:11552625-11552825	2.44169	3.25358	0	3.30192	7.75e-06	2.01e-05	Intron (uc010jpa.4/100113407, intron 1 of 2)	6	11538460	11583757	45298	1	100113407	uc010jpa.4	14398	ENSG00000205269	TMEM170B	transmembrane protein 170B
chr6	11592667	11592867	chr6:11592434-11592634	4.81001	1.27735	5.87786	-4.4886	1.72e-24	5.28e-23	Distal Intergenic	6	11538460	11583757	45298	1	100113407	uc010jpa.4	54207	ENSG00000205269	TMEM170B	transmembrane protein 170B
chr6	11609842	11610042	chr6:11609609-11609809	3.60155	1.59391	4.52875	-2.8033	2.92e-10	1.53e-09	Distal Intergenic	6	11538460	11583757	45298	1	100113407	uc010jpa.4	71382	ENSG00000205269	TMEM170B	transmembrane protein 170B
chr6	11616468	11616668	chr6:11616235-11616435	5.73069	2.87933	6.75481	-3.72722	4.56e-24	1.34e-22	Distal Intergenic	6	11538460	11583757	45298	1	100113407	uc010jpa.4	78008	ENSG00000205269	TMEM170B	transmembrane protein 170B
chr6	11632571	11632771	chr6:11632338-11632538	3.13971	1.93652	3.88716	-1.94339	4.54e-06	1.22e-05	Distal Intergenic	6	11538460	11583757	45298	1	100113407	uc010jpa.4	94111	ENSG00000205269	TMEM170B	transmembrane protein 170B
chr6	11633091	11633291	chr6:11632858-11633058	4.5959	3.4763	5.31639	-1.76858	7.65e-07	2.34e-06	Distal Intergenic	6	11538460	11583757	45298	1	100113407	uc010jpa.4	94631	ENSG00000205269	TMEM170B	transmembrane protein 170B
chr6	11653623	11653823	chr6:11653390-11653590	3.99565	3.44304	4.46226	-0.896046	0.00853864	0.0139015	Distal Intergenic	6	11713888	11728790	14903	2	84830	uc031smt.1	74967	ENSG00000111863	ADTRP	androgen dependent TFPI regulating protein
chr6	11682792	11682992	chr6:11682559-11682759	2.97247	0.240772	3.98636	-3.43359	2.14e-08	8.45e-08	Distal Intergenic	6	11713888	11728790	14903	2	84830	uc031smt.1	45798	ENSG00000111863	ADTRP	androgen dependent TFPI regulating protein
chr6	11702804	11703004	chr6:11702571-11702771	5.45686	3.07239	6.43519	-3.34108	3.12e-34	2.74e-32	Distal Intergenic	6	11713888	11728790	14903	2	84830	uc031smt.1	25786	ENSG00000111863	ADTRP	androgen dependent TFPI regulating protein
chr6	11711761	11711961	chr6:11711528-11711728	5.14097	4.6222	5.58716	-0.990523	0.000102	0.000221	Downstream (1-2kb)	6	11713888	11728790	14903	2	84830	uc031smt.1	16829	ENSG00000111863	ADTRP	androgen dependent TFPI regulating protein
chr6	11713151	11713351	chr6:11712918-11713118	5.77808	2.05953	6.85453	-4.60516	2.33e-31	1.48e-29	Downstream (<1kb)	6	11713888	11728790	14903	2	84830	uc031smt.1	15439	ENSG00000111863	ADTRP	androgen dependent TFPI regulating protein
chr6	11718866	11719066	chr6:11718633-11718833	2.77382	0.509535	3.73746	-2.91629	1.26e-07	4.39e-07	Intron (uc031smt.1/84830, intron 2 of 2)	6	11713888	11728790	14903	2	84830	uc031smt.1	9724	ENSG00000111863	ADTRP	androgen dependent TFPI regulating protein
chr6	11732409	11732609	chr6:11732176-11732376	6.70925	4.1099	7.71069	-3.58352	1.1e-35	1.13e-33	Intron (uc003naa.3/84830, intron 2 of 4)	6	11713888	11728790	14903	2	84830	uc031smt.1	-3619	ENSG00000111863	ADTRP	androgen dependent TFPI regulating protein
chr6	11738967	11739167	chr6:11738734-11738934	3.90468	1.29271	4.90735	-3.36703	1.31e-12	9.63e-12	Promoter (2-3kb)	6	11713888	11736947	23060	2	84830	uc003naa.3	-2020	ENSG00000111863	ADTRP	androgen dependent TFPI regulating protein
chr6	11745119	11745319	chr6:11744886-11745086	4.94358	1.26905	6.0181	-4.43569	2.98e-24	8.89e-23	Intron (uc003nab.3/84830, intron 3 of 5)	6	11713888	11736947	23060	2	84830	uc003naa.3	-8172	ENSG00000111863	ADTRP	androgen dependent TFPI regulating protein
chr6	11755188	11755388	chr6:11754955-11755155	5.75817	2.31427	6.82148	-4.25977	5.96e-34	5.06e-32	Intron (uc003nab.3/84830, intron 3 of 5)	6	11713888	11736947	23060	2	84830	uc003naa.3	-18241	ENSG00000111863	ADTRP	androgen dependent TFPI regulating protein
chr6	11763460	11763660	chr6:11763227-11763427	4.2589	1.77077	5.24885	-3.28674	3.27e-15	3.37e-14	Intron (uc003nab.3/84830, intron 3 of 5)	6	11713888	11779280	65393	2	84830	uc003nab.3	15620	ENSG00000111863	ADTRP	androgen dependent TFPI regulating protein
chr6	11766905	11767105	chr6:11766672-11766872	6.17034	5.28286	6.80384	-1.46621	6.63e-09	2.83e-08	Intron (uc003nab.3/84830, intron 2 of 5)	6	11713888	11779280	65393	2	84830	uc003nab.3	12175	ENSG00000111863	ADTRP	androgen dependent TFPI regulating protein
chr6	11769562	11769762	chr6:11769329-11769529	4.73302	3.26187	5.55446	-2.15863	5.92e-10	2.98e-09	Intron (uc003nab.3/84830, intron 1 of 5)	6	11713888	11779280	65393	2	84830	uc003nab.3	9518	ENSG00000111863	ADTRP	androgen dependent TFPI regulating protein
chr6	11771105	11771305	chr6:11770872-11771072	8.17903	7.3749	8.77621	-1.38482	6.62e-12	4.41e-11	Intron (uc003nab.3/84830, intron 1 of 5)	6	11713888	11779280	65393	2	84830	uc003nab.3	7975	ENSG00000111863	ADTRP	androgen dependent TFPI regulating protein
chr6	11772751	11772951	chr6:11772518-11772718	6.40464	5.84009	6.87828	-1.00936	6.4e-06	1.68e-05	Intron (uc003nab.3/84830, intron 1 of 5)	6	11713888	11779280	65393	2	84830	uc003nab.3	6329	ENSG00000111863	ADTRP	androgen dependent TFPI regulating protein
chr6	11779773	11779973	chr6:11779540-11779740	5.11765	3.4691	5.97941	-2.39741	9.73e-11	5.49e-10	Promoter (<=1kb)	6	11713888	11779280	65393	2	84830	uc011dip.2	-493	ENSG00000111863	ADTRP	androgen dependent TFPI regulating protein
chr6	11791716	11791916	chr6:11791483-11791683	4.19973	3.52431	4.73441	-1.04708	0.00420383	0.0071984	Distal Intergenic	6	11713888	11779280	65393	2	84830	uc011dip.2	-12436	ENSG00000111863	ADTRP	androgen dependent TFPI regulating protein
chr6	11810293	11810493	chr6:11810060-11810260	4.06007	3.16568	4.69646	-1.53604	5.66e-06	1.5e-05	Distal Intergenic	6	11713888	11779280	65393	2	84830	uc011dip.2	-31013	ENSG00000111863	ADTRP	androgen dependent TFPI regulating protein
chr6	11811100	11811300	chr6:11810867-11811067	4.34559	3.35849	5.01879	-1.62674	2.05e-07	6.89e-07	Distal Intergenic	6	11713888	11779280	65393	2	84830	uc011dip.2	-31820	ENSG00000111863	ADTRP	androgen dependent TFPI regulating protein
chr6	11825360	11825560	chr6:11825127-11825327	3.86167	0.61505	4.91378	-3.95008	2.12e-13	1.72e-12	Distal Intergenic	6	11713888	11779280	65393	2	84830	uc011dip.2	-46080	ENSG00000111863	ADTRP	androgen dependent TFPI regulating protein
chr6	11851752	11851952	chr6:11851519-11851719	5.98049	4.28905	6.85112	-2.54366	5.66e-19	9.23e-18	Distal Intergenic	6	11713888	11779280	65393	2	84830	uc011dip.2	-72472	ENSG00000111863	ADTRP	androgen dependent TFPI regulating protein
chr6	11855206	11855406	chr6:11854973-11855173	3.17814	1.44811	4.05649	-2.42792	4.07e-07	1.3e-06	Distal Intergenic	6	11713888	11779280	65393	2	84830	uc011dip.2	-75926	ENSG00000111863	ADTRP	androgen dependent TFPI regulating protein
chr6	11866268	11866468	chr6:11866035-11866235	4.43074	3.02341	5.23611	-2.12878	1.61e-09	7.6e-09	Distal Intergenic	6	11713888	11779280	65393	2	84830	uc011dip.2	-86988	ENSG00000111863	ADTRP	androgen dependent TFPI regulating protein
chr6	11870068	11870268	chr6:11869835-11870035	4.89559	5.32501	4.11957	1.08319	0.000199	0.000415	Distal Intergenic	6	11713888	11779280	65393	2	84830	uc011dip.2	-90788	ENSG00000111863	ADTRP	androgen dependent TFPI regulating protein
chr6	11918848	11919048	chr6:11918615-11918815	5.56329	5.20249	5.90303	-0.640333	0.0133664	0.0210838	Distal Intergenic	6	12012724	12165232	152509	1	3096	uc003nac.3	-93676	ENSG00000095951	HIVEP1	HIVEP zinc finger 1
chr6	11919255	11919455	chr6:11919022-11919222	5.10834	3.62029	5.93388	-2.24451	3.36e-15	3.47e-14	Distal Intergenic	6	12012724	12165232	152509	1	3096	uc003nac.3	-93269	ENSG00000095951	HIVEP1	HIVEP zinc finger 1
chr6	11921347	11921547	chr6:11921114-11921314	7.70129	7.0777	8.20833	-1.13218	9.69e-11	5.47e-10	Distal Intergenic	6	12012724	12165232	152509	1	3096	uc003nac.3	-91177	ENSG00000095951	HIVEP1	HIVEP zinc finger 1
chr6	12009215	12009415	chr6:12008982-12009182	8.01706	7.63444	8.37269	-0.714486	0.000762	0.00146122	Distal Intergenic	6	12012724	12165232	152509	1	3096	uc003nac.3	-3309	ENSG00000095951	HIVEP1	HIVEP zinc finger 1
chr6	12013316	12013516	chr6:12013083-12013283	7.1697	6.69119	7.59057	-0.907106	2.81e-05	6.69e-05	Promoter (<=1kb)	6	12012724	12165232	152509	1	3096	uc003nac.3	592	ENSG00000095951	HIVEP1	HIVEP zinc finger 1
chr6	12020578	12020778	chr6:12020345-12020545	3.27824	1.79377	4.10292	-2.38421	6.11e-09	2.63e-08	Intron (uc003nac.3/3096, intron 2 of 8)	6	12012724	12165232	152509	1	3096	uc003nac.3	7854	ENSG00000095951	HIVEP1	HIVEP zinc finger 1
chr6	12045277	12045477	chr6:12045044-12045244	6.07504	5.11087	6.73944	-1.58314	4.95e-13	3.84e-12	Intron (uc003nac.3/3096, intron 2 of 8)	6	12012724	12165232	152509	1	3096	uc003nac.3	32553	ENSG00000095951	HIVEP1	HIVEP zinc finger 1
chr6	12052139	12052339	chr6:12051906-12052106	5.25657	4.72558	5.71022	-0.948414	0.00548133	0.00921229	Intron (uc003nac.3/3096, intron 2 of 8)	6	12012724	12165232	152509	1	3096	uc003nac.3	39415	ENSG00000095951	HIVEP1	HIVEP zinc finger 1
chr6	12058851	12059051	chr6:12058618-12058818	3.55678	2.06079	4.38424	-2.23028	7.72e-09	3.26e-08	Intron (uc003nac.3/3096, intron 2 of 8)	6	12012724	12165232	152509	1	3096	uc003nac.3	46127	ENSG00000095951	HIVEP1	HIVEP zinc finger 1
chr6	12113581	12113781	chr6:12113348-12113548	4.2137	2.49826	5.08916	-2.52761	1.23e-12	9.08e-12	Intron (uc003nac.3/3096, intron 3 of 8)	6	12120123	12165232	45110	1	3096	uc011diq.2	-6342	ENSG00000095951	HIVEP1	HIVEP zinc finger 1
chr6	12160635	12160835	chr6:12160402-12160602	4.17127	0.486529	5.24624	-4.37591	5.02e-16	5.74e-15	Intron (uc003nac.3/3096, intron 7 of 8)	6	12120123	12165232	45110	1	3096	uc011diq.2	40512	ENSG00000095951	HIVEP1	HIVEP zinc finger 1
chr6	12183037	12183237	chr6:12182804-12183004	3.31221	2.46371	3.9291	-1.33702	0.00158375	0.00289109	Distal Intergenic	6	12120123	12165232	45110	1	3096	uc011diq.2	62914	ENSG00000095951	HIVEP1	HIVEP zinc finger 1
chr6	12211172	12211372	chr6:12210939-12211139	3.12562	3.96744	0	4.16153	3.57e-07	1.15e-06	Distal Intergenic	6	12290529	12293113	2585	1	1906	uc010jpb.3	-79157	ENSG00000078401	EDN1	endothelin 1
chr6	12296533	12296733	chr6:12296300-12296500	4.06242	2.23614	4.95897	-2.66394	2.21e-11	1.37e-10	3' UTR	6	12290529	12297427	6899	1	1906	uc003naf.4	6004	ENSG00000078401	EDN1	endothelin 1
chr6	12314420	12314620	chr6:12314188-12314388	2.7342	1.59721	3.46046	-1.76158	7.49e-05	0.000167	Distal Intergenic	6	12290529	12297427	6899	1	1906	uc003naf.4	23891	ENSG00000078401	EDN1	endothelin 1
chr6	12324466	12324666	chr6:12324234-12324434	3.64032	3.17536	4.05241	-0.721173	0.0292807	0.0435483	Distal Intergenic	6	12290529	12297427	6899	1	1906	uc003naf.4	33937	ENSG00000078401	EDN1	endothelin 1
chr6	12383533	12383733	chr6:12383301-12383501	4.88859	5.32796	4.08466	1.29442	1.7e-06	4.9e-06	Distal Intergenic	6	12290529	12297427	6899	1	1906	uc003naf.4	93004	ENSG00000078401	EDN1	endothelin 1
chr6	12403763	12403963	chr6:12403531-12403731	5.05034	4.19188	5.67153	-1.43635	2.26e-06	6.39e-06	Distal Intergenic	6	12290529	12297427	6899	1	1906	uc003naf.4	113234	ENSG00000078401	EDN1	endothelin 1
chr6	12416339	12416539	chr6:12416107-12416307	5.05466	5.82148	2.39429	3.43066	2.57e-19	4.38e-18	Distal Intergenic	6	12290529	12297427	6899	1	1906	uc003naf.4	125810	ENSG00000078401	EDN1	endothelin 1
chr6	12484080	12484280	chr6:12483848-12484048	3.28003	1.97388	4.058	-1.89136	1.62e-06	4.68e-06	Distal Intergenic	6	12290529	12297427	6899	1	1906	uc003naf.4	193551	ENSG00000078401	EDN1	endothelin 1
chr6	12539151	12539351	chr6:12538919-12539119	5.40969	4.11001	6.18583	-1.96898	3.41e-09	1.52e-08	Distal Intergenic	6	12717037	13253337	536301	1	221692	uc011dir.2	-177686	ENSG00000112137	PHACTR1	phosphatase and actin regulator 1
chr6	12570793	12570993	chr6:12570561-12570761	4.70499	5.37592	2.91653	2.35795	9.67e-15	9.39e-14	Distal Intergenic	6	12717037	13253337	536301	1	221692	uc011dir.2	-146044	ENSG00000112137	PHACTR1	phosphatase and actin regulator 1
chr6	12573535	12573735	chr6:12573303-12573503	2.89179	3.33146	2.087	1.12082	0.010205	0.0164107	Distal Intergenic	6	12717037	13253337	536301	1	221692	uc011dir.2	-143302	ENSG00000112137	PHACTR1	phosphatase and actin regulator 1
chr6	12576716	12576916	chr6:12576484-12576684	3.24814	3.77628	2.15736	1.53166	0.001	0.00188043	Distal Intergenic	6	12717037	13253337	536301	1	221692	uc011dir.2	-140121	ENSG00000112137	PHACTR1	phosphatase and actin regulator 1
chr6	12606089	12606289	chr6:12605857-12606057	4.36135	3.90791	4.76587	-0.826246	0.0051259	0.00865543	Distal Intergenic	6	12717037	13253337	536301	1	221692	uc011dir.2	-110748	ENSG00000112137	PHACTR1	phosphatase and actin regulator 1
chr6	12749331	12749531	chr6:12749099-12749299	3.3397	2.81817	3.78759	-0.90593	0.00972671	0.0156955	Intron (uc011dir.2/221692, intron 3 of 11)	6	12718542	12935069	216528	1	221692	uc003nai.3	30789	ENSG00000112137	PHACTR1	phosphatase and actin regulator 1
chr6	12750208	12750408	chr6:12749976-12750176	3.82533	2.7997	4.5129	-1.686	7.74e-06	2.01e-05	Intron (uc011dir.2/221692, intron 4 of 11)	6	12718542	12935069	216528	1	221692	uc003nai.3	31666	ENSG00000112137	PHACTR1	phosphatase and actin regulator 1
chr6	12894127	12894327	chr6:12893895-12894095	4.1818	3.32529	4.80215	-1.3417	0.000126	0.000271	Intron (uc011dir.2/221692, intron 4 of 11)	6	12718542	12935069	216528	1	221692	uc003nai.3	175585	ENSG00000112137	PHACTR1	phosphatase and actin regulator 1
chr6	12951354	12951554	chr6:12951122-12951322	2.99173	3.74446	0.501967	3.19852	6.01e-07	1.87e-06	Intron (uc011dir.2/221692, intron 4 of 11)	6	12718542	12935069	216528	1	221692	uc003nai.3	232812	ENSG00000112137	PHACTR1	phosphatase and actin regulator 1
chr6	12957974	12958174	chr6:12957742-12957942	6.53577	6.21633	6.84418	-0.631314	0.00189365	0.00341743	Intron (uc011dir.2/221692, intron 4 of 11)	6	12718542	12935069	216528	1	221692	uc003nai.3	239432	ENSG00000112137	PHACTR1	phosphatase and actin regulator 1
chr6	12958466	12958666	chr6:12958234-12958434	4.00688	3.09991	4.64846	-1.48857	8.54e-06	2.2e-05	Intron (uc011dir.2/221692, intron 4 of 11)	6	12718542	12935069	216528	1	221692	uc003nai.3	239924	ENSG00000112137	PHACTR1	phosphatase and actin regulator 1
chr6	12963337	12963537	chr6:12963105-12963305	2.59395	1.70425	3.22839	-1.42583	0.00389979	0.00671239	Intron (uc011dir.2/221692, intron 4 of 11)	6	12718542	12935069	216528	1	221692	uc003nai.3	244795	ENSG00000112137	PHACTR1	phosphatase and actin regulator 1
chr6	13013997	13014197	chr6:13013765-13013965	5.74413	6.02066	5.32229	0.590929	0.00549737	0.00923692	Intron (uc011dir.2/221692, intron 4 of 11)	6	13279527	13295818	16292	2	100130357	uc003nak.1	281621	ENSG00000215022	LOC100130357	uncharacterized LOC100130357
chr6	13014984	13015184	chr6:13014752-13014952	4.48404	4.85474	3.85907	0.890483	0.00194536	0.00350331	Intron (uc011dir.2/221692, intron 4 of 11)	6	13279527	13295818	16292	2	100130357	uc003nak.1	280634	ENSG00000215022	LOC100130357	uncharacterized LOC100130357
chr6	13024785	13024985	chr6:13024553-13024753	3.38104	4.0534	1.5831	2.33551	1.62e-06	4.69e-06	Intron (uc011dir.2/221692, intron 4 of 11)	6	13279527	13295818	16292	2	100130357	uc003nak.1	270833	ENSG00000215022	LOC100130357	uncharacterized LOC100130357
chr6	13026838	13027038	chr6:13026606-13026806	4.50661	4.86356	3.91401	0.95489	0.000544	0.00106509	Intron (uc011dir.2/221692, intron 4 of 11)	6	13279527	13295818	16292	2	100130357	uc003nak.1	268780	ENSG00000215022	LOC100130357	uncharacterized LOC100130357
chr6	13048432	13048632	chr6:13048200-13048400	2.99796	0.262037	4.01222	-3.56188	4.8e-10	2.45e-09	Intron (uc011dir.2/221692, intron 4 of 11)	6	13279527	13295818	16292	2	100130357	uc003nak.1	247186	ENSG00000215022	LOC100130357	uncharacterized LOC100130357
chr6	13079395	13079595	chr6:13079163-13079363	4.04153	3.00244	4.73399	-1.66471	3.25e-05	7.66e-05	Intron (uc011dir.2/221692, intron 5 of 11)	6	13279527	13295818	16292	2	100130357	uc003nak.1	216223	ENSG00000215022	LOC100130357	uncharacterized LOC100130357
chr6	13089595	13089795	chr6:13089363-13089563	4.14372	1.33127	5.16461	-3.57599	3.03e-16	3.55e-15	Intron (uc011dir.2/221692, intron 5 of 11)	6	13279527	13295818	16292	2	100130357	uc003nak.1	206023	ENSG00000215022	LOC100130357	uncharacterized LOC100130357
chr6	13194677	13194877	chr6:13194445-13194645	3.83614	1.73331	4.77773	-2.85476	6.25e-13	4.79e-12	Intron (uc011dir.2/221692, intron 8 of 11)	6	13279527	13295818	16292	2	100130357	uc003nak.1	100941	ENSG00000215022	LOC100130357	uncharacterized LOC100130357
chr6	13274156	13274356	chr6:13273924-13274124	4.22741	5.03207	0.961051	3.65184	7.3e-11	4.2e-10	3' UTR	6	13279527	13295818	16292	2	100130357	uc003nak.1	21462	ENSG00000215022	LOC100130357	uncharacterized LOC100130357
chr6	13303076	13303276	chr6:13302844-13303044	7.09476	6.4998	7.58587	-1.09485	5.59e-08	2.06e-07	Intron (uc003naj.3/51256, intron 8 of 8)	6	13279527	13295818	16292	2	100130357	uc003nak.1	-7258	ENSG00000215022	LOC100130357	uncharacterized LOC100130357
chr6	13304004	13304204	chr6:13303772-13303972	5.25261	5.72453	4.35198	1.30675	2.11e-07	7.07e-07	Intron (uc003naj.3/51256, intron 8 of 8)	6	13279527	13295818	16292	2	100130357	uc003nak.1	-8186	ENSG00000215022	LOC100130357	uncharacterized LOC100130357
chr6	13304457	13304657	chr6:13304225-13304425	6.39337	7.18669	3.33851	3.84402	9.78e-51	4.17e-48	Intron (uc003naj.3/51256, intron 8 of 8)	6	13279527	13295818	16292	2	100130357	uc003nak.1	-8639	ENSG00000215022	LOC100130357	uncharacterized LOC100130357
chr6	13317062	13317262	chr6:13316830-13317030	3.88712	4.5247	2.30132	2.07687	6.71e-07	2.07e-06	Intron (uc003naj.3/51256, intron 4 of 8)	6	13266774	13328787	62014	2	51256	uc003naj.3	11525	ENSG00000145979	TBC1D7	TBC1 domain family member 7
chr6	13348871	13349071	chr6:13348639-13348839	4.92616	2.5792	5.90005	-3.1098	2.34e-09	1.07e-08	Distal Intergenic	6	13318946	13328787	9842	2	51256	uc003naq.3	-20084	ENSG00000145979	TBC1D7	TBC1 domain family member 7
chr6	13351410	13351610	chr6:13351178-13351378	4.68048	5.14152	3.81314	1.28146	0.000193	0.000403	Distal Intergenic	6	13318946	13328787	9842	2	51256	uc003naq.3	-22623	ENSG00000145979	TBC1D7	TBC1 domain family member 7
chr6	13358108	13358308	chr6:13357876-13358076	3.67322	4.02226	3.09877	0.948195	0.0157684	0.024574	3' UTR	6	13318946	13328787	9842	2	51256	uc003naq.3	-29321	ENSG00000145979	TBC1D7	TBC1 domain family member 7
chr6	13372464	13372664	chr6:13372232-13372432	4.03287	4.79971	1.37225	3.45975	9.95e-12	6.47e-11	Intron (uc021ylt.1/54438, intron 1 of 1)	6	13363587	13408369	44783	2	54438	uc021ylt.1	35705	ENSG00000145990	GFOD1	glucose-fructose oxidoreductase domain containing 1
chr6	13373769	13373969	chr6:13373537-13373737	3.16213	3.56706	2.45176	1.02896	0.00829147	0.0135302	Intron (uc021ylt.1/54438, intron 1 of 1)	6	13363587	13408369	44783	2	54438	uc021ylt.1	34400	ENSG00000145990	GFOD1	glucose-fructose oxidoreductase domain containing 1
chr6	13383922	13384122	chr6:13383690-13383890	5.47981	4.82576	6.00328	-1.19053	1.67e-06	4.83e-06	Intron (uc021ylt.1/54438, intron 1 of 1)	6	13363587	13408369	44783	2	54438	uc021ylt.1	24247	ENSG00000145990	GFOD1	glucose-fructose oxidoreductase domain containing 1
chr6	13398366	13398566	chr6:13398134-13398334	4.96189	5.74366	2.09331	3.58123	1.17e-21	2.61e-20	Intron (uc021ylt.1/54438, intron 1 of 1)	6	13363587	13408369	44783	2	54438	uc021ylt.1	9803	ENSG00000145990	GFOD1	glucose-fructose oxidoreductase domain containing 1
chr6	13398911	13399111	chr6:13398679-13398879	4.93421	5.23119	4.47168	0.673192	0.0157978	0.0246154	Intron (uc021ylt.1/54438, intron 1 of 1)	6	13363587	13408369	44783	2	54438	uc021ylt.1	9258	ENSG00000145990	GFOD1	glucose-fructose oxidoreductase domain containing 1
chr6	13404870	13405070	chr6:13404638-13404838	3.32291	3.66952	2.75398	0.953741	0.00921207	0.0149199	Intron (uc021ylt.1/54438, intron 1 of 1)	6	13363587	13408369	44783	2	54438	uc021ylt.1	3299	ENSG00000145990	GFOD1	glucose-fructose oxidoreductase domain containing 1
chr6	13406493	13406693	chr6:13406261-13406461	4.75029	5.27677	3.66565	1.52498	7.77e-06	2.01e-05	Promoter (1-2kb)	6	13363587	13408369	44783	2	54438	uc021ylt.1	1676	ENSG00000145990	GFOD1	glucose-fructose oxidoreductase domain containing 1
chr6	13407145	13407345	chr6:13406913-13407113	3.22967	2.79086	3.62441	-0.883698	0.0143409	0.0225013	Promoter (1-2kb)	6	13363587	13408369	44783	2	54438	uc021ylt.1	1024	ENSG00000145990	GFOD1	glucose-fructose oxidoreductase domain containing 1
chr6	13411034	13411234	chr6:13410802-13411002	3.39133	4.03232	1.7863	2.16249	1.19e-06	3.52e-06	Promoter (2-3kb)	6	13363587	13408369	44783	2	54438	uc021ylt.1	-2665	ENSG00000145990	GFOD1	glucose-fructose oxidoreductase domain containing 1
chr6	13414481	13414681	chr6:13414249-13414449	3.39111	1.20312	4.34467	-2.84591	5.79e-08	2.13e-07	Intron (uc003nas.2/54438, intron 1 of 1)	6	13363587	13408369	44783	2	54438	uc021ylt.1	-6112	ENSG00000145990	GFOD1	glucose-fructose oxidoreductase domain containing 1
chr6	13415709	13415909	chr6:13415477-13415677	3.59217	2.22428	4.38714	-1.86767	0.00165551	0.00301367	Intron (uc003nas.2/54438, intron 1 of 1)	6	13363587	13408369	44783	2	54438	uc021ylt.1	-7340	ENSG00000145990	GFOD1	glucose-fructose oxidoreductase domain containing 1
chr6	13426326	13426526	chr6:13426094-13426294	5.87023	4.31976	6.71045	-2.31423	2.68e-14	2.46e-13	Intron (uc003nas.2/54438, intron 1 of 1)	6	13363587	13408369	44783	2	54438	uc021ylt.1	-17957	ENSG00000145990	GFOD1	glucose-fructose oxidoreductase domain containing 1
chr6	13432180	13432380	chr6:13431948-13432148	4.15732	3.22937	4.80741	-1.50662	9.12e-07	2.76e-06	Intron (uc003nas.2/54438, intron 1 of 1)	6	13363587	13408369	44783	2	54438	uc021ylt.1	-23811	ENSG00000145990	GFOD1	glucose-fructose oxidoreductase domain containing 1
chr6	13437147	13437347	chr6:13436915-13437115	4.88322	4.24281	5.3994	-1.06736	0.00124551	0.00230946	Intron (uc003nas.2/54438, intron 1 of 1)	6	13363587	13408369	44783	2	54438	uc021ylt.1	-28778	ENSG00000145990	GFOD1	glucose-fructose oxidoreductase domain containing 1
chr6	13454261	13454461	chr6:13454029-13454229	5.7468	6.00748	5.35533	0.597868	0.00350172	0.00607177	Intron (uc003nas.2/54438, intron 1 of 1)	6	13469502	13472295	2794	2	54438	uc003nau.3	17834	ENSG00000145990	GFOD1	glucose-fructose oxidoreductase domain containing 1
chr6	13454833	13455033	chr6:13454601-13454801	6.91571	6.08306	7.52566	-1.42871	6.37e-10	3.19e-09	Intron (uc003nas.2/54438, intron 1 of 1)	6	13469502	13472295	2794	2	54438	uc003nau.3	17262	ENSG00000145990	GFOD1	glucose-fructose oxidoreductase domain containing 1
chr6	13461727	13461927	chr6:13461495-13461695	3.67566	1.76989	4.5862	-2.462	0.000118	0.000254	Intron (uc003nas.2/54438, intron 1 of 1)	6	13469502	13472295	2794	2	54438	uc003nau.3	10368	ENSG00000145990	GFOD1	glucose-fructose oxidoreductase domain containing 1
chr6	13463356	13463556	chr6:13463124-13463324	3.94049	4.72423	1.04181	3.6722	1.14e-11	7.37e-11	Intron (uc003nas.2/54438, intron 1 of 1)	6	13469502	13472295	2794	2	54438	uc003nau.3	8739	ENSG00000145990	GFOD1	glucose-fructose oxidoreductase domain containing 1
chr6	13466064	13466264	chr6:13465832-13466032	2.47263	1.13861	3.2584	-2.18279	1.86e-05	4.54e-05	Intron (uc003nas.2/54438, intron 1 of 1)	6	13469502	13472295	2794	2	54438	uc003nau.3	6031	ENSG00000145990	GFOD1	glucose-fructose oxidoreductase domain containing 1
chr6	13466616	13466816	chr6:13466384-13466584	4.45765	2.29156	5.40821	-2.95831	5.2e-15	5.24e-14	Intron (uc003nas.2/54438, intron 1 of 1)	6	13469502	13472295	2794	2	54438	uc003nau.3	5479	ENSG00000145990	GFOD1	glucose-fructose oxidoreductase domain containing 1
chr6	13467536	13467736	chr6:13467304-13467504	3.86596	1.29256	4.8648	-3.53249	2.2e-13	1.79e-12	Intron (uc003nas.2/54438, intron 1 of 1)	6	13469502	13472295	2794	2	54438	uc003nau.3	4559	ENSG00000145990	GFOD1	glucose-fructose oxidoreductase domain containing 1
chr6	13470289	13470489	chr6:13470057-13470257	3.14333	3.90365	0.564337	3.04794	6.75e-07	2.08e-06	Promoter (1-2kb)	6	13469502	13472295	2794	2	54438	uc003nau.3	1806	ENSG00000145990	GFOD1	glucose-fructose oxidoreductase domain containing 1
chr6	13477230	13477430	chr6:13476998-13477198	4.44199	2.66838	5.32876	-2.58431	9.92e-16	1.09e-14	Intron (uc003nas.2/54438, intron 1 of 1)	6	13469502	13472295	2794	2	54438	uc003nau.3	-4935	ENSG00000145990	GFOD1	glucose-fructose oxidoreductase domain containing 1
chr6	13481379	13481579	chr6:13481147-13481347	3.12777	0.957165	4.07895	-3.11274	1.51e-08	6.1e-08	Intron (uc003nas.2/54438, intron 1 of 1)	6	13363587	13486415	122829	2	54438	uc003nas.2	4836	ENSG00000145990	GFOD1	glucose-fructose oxidoreductase domain containing 1
chr6	13500563	13500763	chr6:13500331-13500531	4.18283	3.28897	4.81899	-1.51211	1.11e-05	2.82e-05	Distal Intergenic	6	13469502	13487869	18368	2	54438	uc021ylu.1	-12694	ENSG00000145990	GFOD1	glucose-fructose oxidoreductase domain containing 1
chr6	13507832	13508032	chr6:13507600-13507800	6.12104	6.97993	0.71754	6.09077	2.45e-26	9.26e-25	Distal Intergenic	6	13469502	13487869	18368	2	54438	uc021ylu.1	-19963	ENSG00000145990	GFOD1	glucose-fructose oxidoreductase domain containing 1
chr6	13509047	13509247	chr6:13508815-13509015	3.83367	4.35005	2.78548	1.52024	5.24e-05	0.000119	Distal Intergenic	6	13469502	13487869	18368	2	54438	uc021ylu.1	-21178	ENSG00000145990	GFOD1	glucose-fructose oxidoreductase domain containing 1
chr6	13527054	13527254	chr6:13526822-13527022	4.63294	3.43379	5.37914	-1.96916	1.86e-11	1.16e-10	Distal Intergenic	6	13469502	13487869	18368	2	54438	uc021ylu.1	-39185	ENSG00000145990	GFOD1	glucose-fructose oxidoreductase domain containing 1
chr6	13538392	13538592	chr6:13538160-13538360	3.31745	3.84773	2.21876	1.49356	0.000114	0.000246	Distal Intergenic	6	13574761	13605970	31210	1	23408	uc003naw.3	-36169	ENSG00000124523	SIRT5	sirtuin 5
chr6	13559033	13559233	chr6:13558801-13559001	4.31957	3.39837	4.96695	-1.49704	2.66e-07	8.78e-07	Distal Intergenic	6	13574761	13605970	31210	1	23408	uc003naw.3	-15528	ENSG00000124523	SIRT5	sirtuin 5
chr6	13625137	13625337	chr6:13624905-13625105	3.75501	4.16865	3.02175	1.06256	0.00269601	0.0047549	Intron (uc003nba.3/10048, intron 11 of 11)	6	13615559	13621127	5569	1	51406	uc003naz.3	9578	ENSG00000225921	NOL7	nucleolar protein 7
chr6	13672022	13672222	chr6:13671790-13671990	2.96174	3.46015	1.97557	1.25687	0.00286128	0.00502698	Intron (uc003nba.3/10048, intron 1 of 11)	6	13621730	13697128	75399	2	10048	uc003nba.3	24906	ENSG00000010017	RANBP9	RAN binding protein 9
chr6	13718555	13718755	chr6:13718323-13718523	3.11766	3.80371	1.22523	2.13255	2.37e-05	5.69e-05	Distal Intergenic	6	13621730	13711796	90067	2	10048	uc003nbb.3	-6759	ENSG00000010017	RANBP9	RAN binding protein 9
chr6	13730219	13730419	chr6:13729987-13730187	2.97695	3.36516	2.30918	0.972561	0.0121091	0.0192399	Distal Intergenic	6	13621730	13711796	90067	2	10048	uc003nbb.3	-18423	ENSG00000010017	RANBP9	RAN binding protein 9
chr6	13760610	13760810	chr6:13760378-13760578	6.75429	4.97599	7.64194	-2.65157	3.28e-23	8.78e-22	Distal Intergenic	6	13621730	13711796	90067	2	10048	uc003nbb.3	-48814	ENSG00000010017	RANBP9	RAN binding protein 9
chr6	13761264	13761464	chr6:13761032-13761232	6.19847	5.69412	6.63573	-0.969452	3.25e-05	7.65e-05	Distal Intergenic	6	13621730	13711796	90067	2	10048	uc003nbb.3	-49468	ENSG00000010017	RANBP9	RAN binding protein 9
chr6	13762933	13763133	chr6:13762701-13762901	6.93342	7.45347	5.87211	1.54003	9.93e-11	5.59e-10	Distal Intergenic	6	13621730	13711796	90067	2	10048	uc003nbb.3	-51137	ENSG00000010017	RANBP9	RAN binding protein 9
chr6	13765894	13766094	chr6:13765662-13765862	5.67711	5.37759	5.96985	-0.519719	0.0210767	0.0321224	Distal Intergenic	6	13786781	13814792	28012	2	63933	uc003nbc.2	48698	ENSG00000050393	MCUR1	mitochondrial calcium uniporter regulator 1
chr6	13766512	13766712	chr6:13766280-13766480	3.82255	2.82768	4.4987	-1.67644	4.9e-06	1.31e-05	Distal Intergenic	6	13786781	13814792	28012	2	63933	uc003nbc.2	48080	ENSG00000050393	MCUR1	mitochondrial calcium uniporter regulator 1
chr6	13776880	13777080	chr6:13776648-13776848	3.54274	1.59804	4.45981	-2.71647	4.12e-10	2.12e-09	Distal Intergenic	6	13786781	13814792	28012	2	63933	uc003nbc.2	37712	ENSG00000050393	MCUR1	mitochondrial calcium uniporter regulator 1
chr6	13797777	13797977	chr6:13797545-13797745	4.93288	2.2745	5.94002	-3.55841	3.26e-18	4.86e-17	Intron (uc003nbc.2/63933, intron 6 of 8)	6	13786781	13814792	28012	2	63933	uc003nbc.2	16815	ENSG00000050393	MCUR1	mitochondrial calcium uniporter regulator 1
chr6	13849178	13849378	chr6:13848947-13849147	5.77015	6.60602	1.66426	4.77886	1.67e-28	7.93e-27	Distal Intergenic	6	13786781	13814792	28012	2	63933	uc010jpf.3	-34386	ENSG00000050393	MCUR1	mitochondrial calcium uniporter regulator 1
chr6	13860219	13860419	chr6:13859988-13860188	5.32712	5.68761	4.72626	0.854834	0.00151325	0.00277051	Distal Intergenic	6	13786781	13814792	28012	2	63933	uc010jpf.3	-45427	ENSG00000050393	MCUR1	mitochondrial calcium uniporter regulator 1
chr6	13877465	13877665	chr6:13877234-13877434	3.65951	4.28481	2.14065	1.97369	2.64e-07	8.71e-07	Distal Intergenic	6	13924677	13980240	55564	1	221687	uc021ylw.1	-47012	ENSG00000180537	RNF182	ring finger protein 182
chr6	13891645	13891845	chr6:13891414-13891614	3.95427	3.3345	4.45921	-1.0372	0.0102174	0.0164295	Distal Intergenic	6	13924677	13980240	55564	1	221687	uc021ylw.1	-32832	ENSG00000180537	RNF182	ring finger protein 182
chr6	14001929	14002129	chr6:14001698-14001898	6.54581	6.82706	6.11472	0.630299	0.0208012	0.0317354	Distal Intergenic	6	13925424	13980240	54817	1	221687	uc003nbg.3	76505	ENSG00000180537	RNF182	ring finger protein 182
chr6	14017262	14017462	chr6:14017031-14017231	4.5437	4.12643	4.92376	-0.733342	0.0277965	0.0415121	Distal Intergenic	6	13925424	13980240	54817	1	221687	uc003nbg.3	91838	ENSG00000180537	RNF182	ring finger protein 182
chr6	14025561	14025761	chr6:14025330-14025530	3.72506	2.49395	4.48107	-2.07886	8.14e-09	3.43e-08	Distal Intergenic	6	14117487	14137148	19662	1	9308	uc021ylz.1	-91726	ENSG00000112149	CD83	CD83 molecule
chr6	14027197	14027397	chr6:14026966-14027166	3.24828	3.74911	2.25392	1.22538	0.00297332	0.00521067	Distal Intergenic	6	14117487	14137148	19662	1	9308	uc021ylz.1	-90090	ENSG00000112149	CD83	CD83 molecule
chr6	14037700	14037900	chr6:14037469-14037669	3.09505	1.99785	3.80794	-1.77871	1.17e-05	2.95e-05	Distal Intergenic	6	14117487	14137148	19662	1	9308	uc021ylz.1	-79587	ENSG00000112149	CD83	CD83 molecule
chr6	14046760	14046960	chr6:14046529-14046729	4.45829	4.08788	4.80508	-0.675428	0.00987005	0.015908	Distal Intergenic	6	14117487	14137148	19662	1	9308	uc021ylz.1	-70527	ENSG00000112149	CD83	CD83 molecule
chr6	14049230	14049430	chr6:14048999-14049199	3.43636	4.0284	2.0821	2.07489	8.36e-07	2.54e-06	Distal Intergenic	6	14117487	14137148	19662	1	9308	uc021ylz.1	-68057	ENSG00000112149	CD83	CD83 molecule
chr6	14054117	14054317	chr6:14053886-14054086	3.31795	2.31661	3.99652	-1.50795	0.000782	0.00149489	Distal Intergenic	6	14117487	14137148	19662	1	9308	uc021ylz.1	-63170	ENSG00000112149	CD83	CD83 molecule
chr6	14055906	14056106	chr6:14055675-14055875	3.47212	2.55299	4.11866	-1.5969	6.46e-05	0.000145	Distal Intergenic	6	14117487	14137148	19662	1	9308	uc021ylz.1	-61381	ENSG00000112149	CD83	CD83 molecule
chr6	14075335	14075535	chr6:14075104-14075304	5.26503	4.91673	5.59545	-0.642429	0.0127384	0.0201628	Distal Intergenic	6	14117487	14137148	19662	1	9308	uc021ylz.1	-41952	ENSG00000112149	CD83	CD83 molecule
chr6	14109155	14109355	chr6:14108924-14109124	2.60143	1.88568	3.1566	-1.21567	0.00582443	0.009744	Distal Intergenic	6	14117487	14137148	19662	1	9308	uc021ylz.1	-8132	ENSG00000112149	CD83	CD83 molecule
chr6	14117872	14118072	chr6:14117641-14117841	7.3577	7.11387	7.60453	-0.461222	0.00979312	0.0157941	Promoter (<=1kb)	6	14117865	14137148	19284	1	9308	uc003nbi.3	7	ENSG00000112149	CD83	CD83 molecule
chr6	14126582	14126782	chr6:14126351-14126551	4.39009	4.76505	3.75487	0.866263	0.0115898	0.0184746	Intron (uc021ylz.1/9308, intron 2 of 4)	6	14117865	14137148	19284	1	9308	uc003nbi.3	8717	ENSG00000112149	CD83	CD83 molecule
chr6	14129880	14130080	chr6:14129649-14129849	4.91201	5.23783	4.38907	0.793451	0.00291011	0.00510693	Intron (uc021ylz.1/9308, intron 2 of 4)	6	14117865	14137148	19284	1	9308	uc003nbi.3	12015	ENSG00000112149	CD83	CD83 molecule
chr6	14144919	14145119	chr6:14144688-14144888	4.25225	3.76378	4.67949	-0.967458	0.00206338	0.0037	Distal Intergenic	6	14117865	14137148	19284	1	9308	uc003nbi.3	27054	ENSG00000112149	CD83	CD83 molecule
chr6	14150024	14150224	chr6:14149793-14149993	4.10555	4.61563	3.07946	1.39599	6.34e-05	0.000143	Distal Intergenic	6	14117865	14137148	19284	1	9308	uc003nbi.3	32159	ENSG00000112149	CD83	CD83 molecule
chr6	14211852	14212052	chr6:14211621-14211821	4.8883	5.12043	4.54918	0.469564	0.0311793	0.0461441	Distal Intergenic	6	14117865	14137148	19284	1	9308	uc003nbi.3	93987	ENSG00000112149	CD83	CD83 molecule
chr6	14223225	14223425	chr6:14222994-14223194	2.89214	3.4215	1.7969	1.70525	0.000326	0.00066	Distal Intergenic	6	14117865	14137148	19284	1	9308	uc003nbi.3	105360	ENSG00000112149	CD83	CD83 molecule
chr6	14231556	14231756	chr6:14231325-14231525	3.2404	1.4809	4.12447	-2.42115	2.4e-07	7.98e-07	Distal Intergenic	6	14117865	14137148	19284	1	9308	uc003nbi.3	113691	ENSG00000112149	CD83	CD83 molecule
chr6	14271385	14271585	chr6:14271154-14271354	7.97276	4.27402	9.04835	-4.69905	1.2e-81	2.52e-77	Distal Intergenic	6	14117865	14137148	19284	1	9308	uc003nbi.3	153520	ENSG00000112149	CD83	CD83 molecule
chr6	14282575	14282775	chr6:14282344-14282544	3.53345	4.33903	0.248152	3.84575	1.09e-09	5.27e-09	Distal Intergenic	6	14117865	14137148	19284	1	9308	uc003nbi.3	164710	ENSG00000112149	CD83	CD83 molecule
chr6	14286435	14286635	chr6:14286204-14286404	5.20786	5.44783	4.85464	0.484767	0.0162664	0.0252923	Distal Intergenic	6	14117865	14137148	19284	1	9308	uc003nbi.3	168570	ENSG00000112149	CD83	CD83 molecule
chr6	14305466	14305666	chr6:14305235-14305435	5.6071	5.13858	6.02151	-0.886597	0.000296	0.000602	Distal Intergenic	6	14117865	14137148	19284	1	9308	uc003nbi.3	187601	ENSG00000112149	CD83	CD83 molecule
chr6	14306309	14306509	chr6:14306078-14306278	5.79893	6.49806	3.80915	2.61546	1.27e-21	2.82e-20	Distal Intergenic	6	14117865	14137148	19284	1	9308	uc003nbi.3	188444	ENSG00000112149	CD83	CD83 molecule
chr6	14317356	14317556	chr6:14317125-14317325	5.15274	5.90963	2.61479	3.19306	6.68e-25	2.15e-23	Distal Intergenic	6	14117865	14137148	19284	1	9308	uc003nbi.3	199491	ENSG00000112149	CD83	CD83 molecule
chr6	14320601	14320801	chr6:14320370-14320570	4.32827	5.09855	1.6225	3.44095	2.13e-14	1.98e-13	Distal Intergenic	6	14117865	14137148	19284	1	9308	uc003nbi.3	202736	ENSG00000112149	CD83	CD83 molecule
chr6	14329895	14330095	chr6:14329664-14329864	3.33721	4.12471	0.379413	3.23498	9.49e-09	3.95e-08	Distal Intergenic	6	14117865	14137148	19284	1	9308	uc003nbi.3	212030	ENSG00000112149	CD83	CD83 molecule
chr6	14353584	14353784	chr6:14353353-14353553	3.45732	4.20644	1.00781	2.80901	6.37e-08	2.33e-07	Distal Intergenic	6	14117865	14137148	19284	1	9308	uc003nbi.3	235719	ENSG00000112149	CD83	CD83 molecule
chr6	14355480	14355680	chr6:14355249-14355449	3.38346	2.74031	3.90111	-1.05518	0.00539167	0.00907223	Distal Intergenic	6	14117865	14137148	19284	1	9308	uc003nbi.3	237615	ENSG00000112149	CD83	CD83 molecule
chr6	14360890	14361090	chr6:14360659-14360859	2.66535	1.6698	3.34175	-1.50126	0.00124028	0.00230044	Distal Intergenic	6	14117865	14137148	19284	1	9308	uc003nbi.3	243025	ENSG00000112149	CD83	CD83 molecule
chr6	14456607	14456807	chr6:14456376-14456576	2.73558	3.3772	1.12694	2.21727	4.66e-05	0.000107	Distal Intergenic	6	14117865	14137148	19284	1	9308	uc003nbi.3	338742	ENSG00000112149	CD83	CD83 molecule
chr6	14464352	14464552	chr6:14464121-14464321	2.90083	2.25211	3.42146	-1.22162	0.00657975	0.0109145	Distal Intergenic	6	14117865	14137148	19284	1	9308	uc003nbi.3	346487	ENSG00000112149	CD83	CD83 molecule
chr6	14514515	14514715	chr6:14514284-14514484	2.72059	3.53948	0	3.52361	1.93e-06	5.52e-06	Distal Intergenic	6	14117865	14137148	19284	1	9308	uc003nbi.3	396650	ENSG00000112149	CD83	CD83 molecule
chr6	14540587	14540787	chr6:14540356-14540556	5.71851	3.41467	6.68714	-3.265	2.25e-23	6.13e-22	Distal Intergenic	6	14117865	14137148	19284	1	9308	uc003nbi.3	422722	ENSG00000112149	CD83	CD83 molecule
chr6	14543032	14543232	chr6:14542801-14543001	5.2747	4.55577	5.83144	-1.27538	5.69e-07	1.78e-06	Distal Intergenic	6	14117865	14137148	19284	1	9308	uc003nbi.3	425167	ENSG00000112149	CD83	CD83 molecule
chr6	14601811	14602011	chr6:14601580-14601780	3.9757	4.36965	3.2935	1.05165	0.000781	0.00149398	Distal Intergenic	6	14117865	14137148	19284	1	9308	uc003nbi.3	483946	ENSG00000112149	CD83	CD83 molecule
chr6	14621780	14621980	chr6:14621549-14621749	4.64683	3.18865	5.46508	-2.29601	8.79e-13	6.62e-12	Distal Intergenic	6	14117865	14137148	19284	1	9308	uc003nbi.3	503915	ENSG00000112149	CD83	CD83 molecule
chr6	14639380	14639580	chr6:14639149-14639349	4.31145	3.29665	4.99503	-1.76127	1.96e-06	5.59e-06	Distal Intergenic	6	14117865	14137148	19284	1	9308	uc003nbi.3	521515	ENSG00000112149	CD83	CD83 molecule
chr6	14640639	14640839	chr6:14640408-14640608	3.8543	4.41979	2.61691	1.6723	4.86e-07	1.53e-06	Distal Intergenic	6	14117865	14137148	19284	1	9308	uc003nbi.3	522774	ENSG00000112149	CD83	CD83 molecule
chr6	14642233	14642433	chr6:14642002-14642202	4.73012	5.52911	1.57352	4.18892	3.09e-15	3.2e-14	Distal Intergenic	6	14117865	14137148	19284	1	9308	uc003nbi.3	524368	ENSG00000112149	CD83	CD83 molecule
chr6	14661485	14661685	chr6:14661254-14661454	2.79148	1.10219	3.66167	-2.46473	2.83e-06	7.88e-06	Distal Intergenic	6	14117865	14137148	19284	1	9308	uc003nbi.3	543620	ENSG00000112149	CD83	CD83 molecule
chr6	14676414	14676614	chr6:14676183-14676383	5.23989	3.51743	6.11674	-2.47666	6.04e-13	4.64e-12	Distal Intergenic	6	14117865	14137148	19284	1	9308	uc003nbi.3	558549	ENSG00000112149	CD83	CD83 molecule
chr6	14692531	14692731	chr6:14692300-14692500	2.26543	0.546058	3.14166	-2.18001	0.000225	0.000465	Distal Intergenic	6	15245734	15497401	251668	1	3720	uc011diu.1	-553003	ENSG00000008083	JARID2	jumonji and AT-rich interaction domain containing 2
chr6	14706686	14706886	chr6:14706455-14706655	7.55206	5.90088	8.41437	-2.49715	2.16e-31	1.39e-29	Distal Intergenic	6	15245734	15497401	251668	1	3720	uc011diu.1	-538848	ENSG00000008083	JARID2	jumonji and AT-rich interaction domain containing 2
chr6	14713271	14713471	chr6:14713040-14713240	5.66633	3.23103	6.65047	-3.3117	1.71e-23	4.71e-22	Distal Intergenic	6	15245734	15497401	251668	1	3720	uc011diu.1	-532263	ENSG00000008083	JARID2	jumonji and AT-rich interaction domain containing 2
chr6	14731505	14731705	chr6:14731274-14731474	3.05116	0.404714	4.05717	-3.35724	3.47e-09	1.55e-08	Distal Intergenic	6	15245734	15497401	251668	1	3720	uc011diu.1	-514029	ENSG00000008083	JARID2	jumonji and AT-rich interaction domain containing 2
chr6	14733047	14733247	chr6:14732816-14733016	5.04809	3.61782	5.85934	-2.1224	3.26e-08	1.25e-07	Distal Intergenic	6	15245734	15497401	251668	1	3720	uc011diu.1	-512487	ENSG00000008083	JARID2	jumonji and AT-rich interaction domain containing 2
chr6	14735173	14735373	chr6:14734942-14735142	4.67205	2.43787	5.63178	-3.00574	4.87e-14	4.31e-13	Distal Intergenic	6	15245734	15497401	251668	1	3720	uc011diu.1	-510361	ENSG00000008083	JARID2	jumonji and AT-rich interaction domain containing 2
chr6	14744275	14744475	chr6:14744044-14744244	5.94959	4.63022	6.73128	-2.06519	4.02e-13	3.16e-12	Distal Intergenic	6	15245734	15497401	251668	1	3720	uc011diu.1	-501259	ENSG00000008083	JARID2	jumonji and AT-rich interaction domain containing 2
chr6	14759037	14759237	chr6:14758806-14759006	3.83308	2.81242	4.51883	-1.65205	1.23e-05	3.09e-05	Distal Intergenic	6	15245734	15497401	251668	1	3720	uc011diu.1	-486497	ENSG00000008083	JARID2	jumonji and AT-rich interaction domain containing 2
chr6	14804260	14804460	chr6:14804029-14804229	4.50279	2.06266	5.48747	-3.45013	9.22e-21	1.86e-19	Distal Intergenic	6	15245734	15497401	251668	1	3720	uc011diu.1	-441274	ENSG00000008083	JARID2	jumonji and AT-rich interaction domain containing 2
chr6	14805029	14805229	chr6:14804798-14804998	5.4706	5.18358	5.75332	-0.570418	0.00755321	0.0124084	Distal Intergenic	6	15245734	15497401	251668	1	3720	uc011diu.1	-440505	ENSG00000008083	JARID2	jumonji and AT-rich interaction domain containing 2
chr6	14821151	14821351	chr6:14820920-14821120	4.55832	3.32871	5.31388	-1.9086	1.23e-06	3.62e-06	Distal Intergenic	6	15245734	15497401	251668	1	3720	uc011diu.1	-424383	ENSG00000008083	JARID2	jumonji and AT-rich interaction domain containing 2
chr6	14842234	14842434	chr6:14842003-14842203	4.60957	1.54134	5.65006	-3.88172	7.45e-16	8.34e-15	Distal Intergenic	6	15245734	15497401	251668	1	3720	uc011diu.1	-403300	ENSG00000008083	JARID2	jumonji and AT-rich interaction domain containing 2
chr6	14848373	14848573	chr6:14848142-14848342	3.99389	0	5.08952	-4.65776	6.34e-14	5.53e-13	Distal Intergenic	6	15245734	15497401	251668	1	3720	uc011diu.1	-397161	ENSG00000008083	JARID2	jumonji and AT-rich interaction domain containing 2
chr6	14859350	14859550	chr6:14859119-14859319	3.89787	4.32418	3.1304	1.05521	0.00437796	0.00747619	Distal Intergenic	6	15245734	15497401	251668	1	3720	uc011diu.1	-386184	ENSG00000008083	JARID2	jumonji and AT-rich interaction domain containing 2
chr6	14864241	14864441	chr6:14864010-14864210	2.6867	3.36495	0.848971	2.16734	4.1e-05	9.49e-05	Distal Intergenic	6	15245734	15497401	251668	1	3720	uc011diu.1	-381293	ENSG00000008083	JARID2	jumonji and AT-rich interaction domain containing 2
chr6	14875980	14876180	chr6:14875749-14875949	5.12467	2.52387	6.12624	-3.49111	1.07e-19	1.91e-18	Distal Intergenic	6	15245734	15497401	251668	1	3720	uc011diu.1	-369554	ENSG00000008083	JARID2	jumonji and AT-rich interaction domain containing 2
chr6	14881739	14881939	chr6:14881508-14881708	4.21737	3.15763	4.91722	-1.76655	1.11e-07	3.9e-07	Distal Intergenic	6	15245734	15497401	251668	1	3720	uc011diu.1	-363795	ENSG00000008083	JARID2	jumonji and AT-rich interaction domain containing 2
chr6	14883651	14883851	chr6:14883420-14883620	5.79462	6.48305	3.885	2.50251	1.22e-26	4.76e-25	Distal Intergenic	6	15245734	15497401	251668	1	3720	uc011diu.1	-361883	ENSG00000008083	JARID2	jumonji and AT-rich interaction domain containing 2
chr6	14885868	14886068	chr6:14885637-14885837	3.24663	2.3633	3.8784	-1.48934	6.48e-05	0.000146	Distal Intergenic	6	15245734	15497401	251668	1	3720	uc011diu.1	-359666	ENSG00000008083	JARID2	jumonji and AT-rich interaction domain containing 2
chr6	14903522	14903722	chr6:14903291-14903491	3.29228	3.86867	2.00829	1.84445	0.000128	0.000275	Distal Intergenic	6	15245734	15497401	251668	1	3720	uc011diu.1	-342012	ENSG00000008083	JARID2	jumonji and AT-rich interaction domain containing 2
chr6	14918843	14919043	chr6:14918612-14918812	5.92974	6.69941	3.23209	3.39691	3e-35	2.94e-33	Distal Intergenic	6	15245734	15497401	251668	1	3720	uc011diu.1	-326691	ENSG00000008083	JARID2	jumonji and AT-rich interaction domain containing 2
chr6	14922706	14922906	chr6:14922475-14922675	3.83048	4.33329	2.82943	1.34425	8.98e-05	0.000198	Distal Intergenic	6	15245734	15497401	251668	1	3720	uc011diu.1	-322828	ENSG00000008083	JARID2	jumonji and AT-rich interaction domain containing 2
chr6	14944945	14945145	chr6:14944714-14944914	3.47808	2.34571	4.20281	-1.75174	2.37e-06	6.68e-06	Distal Intergenic	6	15245734	15497401	251668	1	3720	uc011diu.1	-300589	ENSG00000008083	JARID2	jumonji and AT-rich interaction domain containing 2
chr6	14966467	14966667	chr6:14966236-14966436	3.41908	3.77134	2.83728	0.777313	0.0209011	0.0318753	Distal Intergenic	6	15245734	15497401	251668	1	3720	uc011diu.1	-279067	ENSG00000008083	JARID2	jumonji and AT-rich interaction domain containing 2
chr6	15037173	15037373	chr6:15036942-15037142	4.02746	3.37679	4.54914	-1.12303	0.00432087	0.00738524	Distal Intergenic	6	15245734	15497401	251668	1	3720	uc011diu.1	-208361	ENSG00000008083	JARID2	jumonji and AT-rich interaction domain containing 2
chr6	15066943	15067143	chr6:15066712-15066912	3.38357	1.54908	4.28161	-2.51328	2.58e-09	1.18e-08	Distal Intergenic	6	15245734	15497401	251668	1	3720	uc011diu.1	-178591	ENSG00000008083	JARID2	jumonji and AT-rich interaction domain containing 2
chr6	15073606	15073806	chr6:15073375-15073575	5.76316	4.53578	6.51804	-1.93883	9.53e-10	4.65e-09	Distal Intergenic	6	15245734	15497401	251668	1	3720	uc011diu.1	-171928	ENSG00000008083	JARID2	jumonji and AT-rich interaction domain containing 2
chr6	15133157	15133357	chr6:15132926-15133126	4.469	3.44675	5.15532	-1.62569	1.84e-05	4.51e-05	Distal Intergenic	6	15245734	15497401	251668	1	3720	uc011diu.1	-112377	ENSG00000008083	JARID2	jumonji and AT-rich interaction domain containing 2
chr6	15148731	15148931	chr6:15148500-15148700	5.00684	5.59284	3.68025	1.82823	2.59e-07	8.55e-07	Distal Intergenic	6	15245734	15497401	251668	1	3720	uc011diu.1	-96803	ENSG00000008083	JARID2	jumonji and AT-rich interaction domain containing 2
chr6	15206640	15206840	chr6:15206409-15206609	4.31496	2.49933	5.20957	-2.56277	4.15e-09	1.83e-08	Distal Intergenic	6	15245734	15497401	251668	1	3720	uc011diu.1	-38894	ENSG00000008083	JARID2	jumonji and AT-rich interaction domain containing 2
chr6	15222179	15222379	chr6:15221948-15222148	3.41321	2.36336	4.10954	-1.57031	1.51e-05	3.75e-05	Distal Intergenic	6	15245734	15497401	251668	1	3720	uc011diu.1	-23355	ENSG00000008083	JARID2	jumonji and AT-rich interaction domain containing 2
chr6	15260092	15260292	chr6:15259861-15260061	5.12312	5.80995	3.22513	2.57645	6.53e-13	4.99e-12	Intron (uc011diu.1/3720, intron 1 of 5)	6	15249086	15522273	273188	1	3720	uc011div.3	11006	ENSG00000008083	JARID2	jumonji and AT-rich interaction domain containing 2
chr6	15269324	15269524	chr6:15269093-15269293	3.63052	2.79166	4.2432	-1.42688	8.04e-05	0.000178	Intron (uc011diu.1/3720, intron 1 of 5)	6	15249086	15522273	273188	1	3720	uc011div.3	20238	ENSG00000008083	JARID2	jumonji and AT-rich interaction domain containing 2
chr6	15289821	15290021	chr6:15289590-15289790	6.23307	4.35563	7.13874	-2.73724	1.75e-26	6.71e-25	Intron (uc011diu.1/3720, intron 1 of 5)	6	15249086	15522273	273188	1	3720	uc011div.3	40735	ENSG00000008083	JARID2	jumonji and AT-rich interaction domain containing 2
chr6	15300602	15300802	chr6:15300371-15300571	3.73531	4.15372	2.9893	1.22674	0.00101304	0.00190347	Intron (uc011diu.1/3720, intron 1 of 5)	6	15249086	15522273	273188	1	3720	uc011div.3	51516	ENSG00000008083	JARID2	jumonji and AT-rich interaction domain containing 2
chr6	15306752	15306952	chr6:15306521-15306721	3.41166	2.52861	4.04332	-1.49317	4.7e-05	0.000108	Intron (uc011diu.1/3720, intron 1 of 5)	6	15249086	15522273	273188	1	3720	uc011div.3	57666	ENSG00000008083	JARID2	jumonji and AT-rich interaction domain containing 2
chr6	15311060	15311260	chr6:15310829-15311029	3.23424	1.01315	4.19225	-3.02949	1.03e-09	5.01e-09	Intron (uc011diu.1/3720, intron 1 of 5)	6	15249086	15522273	273188	1	3720	uc011div.3	61974	ENSG00000008083	JARID2	jumonji and AT-rich interaction domain containing 2
chr6	15313690	15313890	chr6:15313459-15313659	4.14072	4.64898	3.12097	1.55758	4.31e-07	1.37e-06	Intron (uc011diu.1/3720, intron 1 of 5)	6	15249086	15522273	273188	1	3720	uc011div.3	64604	ENSG00000008083	JARID2	jumonji and AT-rich interaction domain containing 2
chr6	15329458	15329658	chr6:15329227-15329427	5.97876	4.92095	6.67793	-1.71992	2.38e-10	1.27e-09	Intron (uc011diu.1/3720, intron 1 of 5)	6	15401089	15509585	108497	1	3720	uc011diw.1	-71431	ENSG00000008083	JARID2	jumonji and AT-rich interaction domain containing 2
chr6	15331396	15331596	chr6:15331165-15331365	4.5107	3.68012	5.11973	-1.41206	5.83e-07	1.82e-06	Intron (uc011diu.1/3720, intron 1 of 5)	6	15401089	15509585	108497	1	3720	uc011diw.1	-69493	ENSG00000008083	JARID2	jumonji and AT-rich interaction domain containing 2
chr6	15351985	15352185	chr6:15351754-15351954	5.91709	5.17156	6.48683	-1.32525	8.28e-08	2.97e-07	Intron (uc011diu.1/3720, intron 1 of 5)	6	15401089	15509585	108497	1	3720	uc011diw.1	-48904	ENSG00000008083	JARID2	jumonji and AT-rich interaction domain containing 2
chr6	15359631	15359831	chr6:15359400-15359600	3.58539	4.15014	2.35105	1.68972	0.000134	0.000286	Intron (uc011diu.1/3720, intron 1 of 5)	6	15401089	15509585	108497	1	3720	uc011diw.1	-41258	ENSG00000008083	JARID2	jumonji and AT-rich interaction domain containing 2
chr6	15365553	15365753	chr6:15365322-15365522	4.14863	4.84944	2.14573	2.49324	5.23e-11	3.07e-10	Intron (uc011diu.1/3720, intron 1 of 5)	6	15401089	15509585	108497	1	3720	uc011diw.1	-35336	ENSG00000008083	JARID2	jumonji and AT-rich interaction domain containing 2
chr6	15385129	15385329	chr6:15384898-15385098	2.13522	2.70396	0.884146	1.86164	0.0012887	0.002384	Intron (uc011diu.1/3720, intron 2 of 5)	6	15401089	15509585	108497	1	3720	uc011diw.1	-15760	ENSG00000008083	JARID2	jumonji and AT-rich interaction domain containing 2
chr6	15390551	15390751	chr6:15390320-15390520	4.09331	4.72109	2.56124	2.00051	1.89e-08	7.5e-08	Intron (uc011diu.1/3720, intron 2 of 5)	6	15401089	15509585	108497	1	3720	uc011diw.1	-10338	ENSG00000008083	JARID2	jumonji and AT-rich interaction domain containing 2
chr6	15400312	15400512	chr6:15400081-15400281	4.24588	4.5797	3.70549	0.790038	0.00319895	0.00558171	Promoter (<=1kb)	6	15401089	15509585	108497	1	3720	uc011diw.1	-577	ENSG00000008083	JARID2	jumonji and AT-rich interaction domain containing 2
chr6	15427733	15427933	chr6:15427502-15427702	2.70711	3.49262	0	3.24857	1.64e-06	4.74e-06	Intron (uc011diu.1/3720, intron 3 of 5)	6	15401089	15509585	108497	1	3720	uc011diw.1	26644	ENSG00000008083	JARID2	jumonji and AT-rich interaction domain containing 2
chr6	15429484	15429684	chr6:15429253-15429453	2.97835	1.69592	3.74954	-1.9026	2.65e-05	6.33e-05	Intron (uc011diu.1/3720, intron 3 of 5)	6	15401089	15509585	108497	1	3720	uc011diw.1	28395	ENSG00000008083	JARID2	jumonji and AT-rich interaction domain containing 2
chr6	15432437	15432637	chr6:15432206-15432406	3.93175	2.74569	4.67384	-1.89195	1.16e-06	3.45e-06	Intron (uc011diu.1/3720, intron 3 of 5)	6	15401089	15509585	108497	1	3720	uc011diw.1	31348	ENSG00000008083	JARID2	jumonji and AT-rich interaction domain containing 2
chr6	15444440	15444640	chr6:15444209-15444409	5.42442	6.2459	1.76845	4.36954	1.27e-25	4.41e-24	Intron (uc011diu.1/3720, intron 3 of 5)	6	15401089	15509585	108497	1	3720	uc011diw.1	43351	ENSG00000008083	JARID2	jumonji and AT-rich interaction domain containing 2
chr6	15445264	15445464	chr6:15445033-15445233	4.22634	4.90213	2.40534	2.34925	1.96e-11	1.22e-10	Intron (uc011diu.1/3720, intron 3 of 5)	6	15401089	15509585	108497	1	3720	uc011diw.1	44175	ENSG00000008083	JARID2	jumonji and AT-rich interaction domain containing 2
chr6	15458499	15458699	chr6:15458268-15458468	3.74581	4.59869	0	5.2479	4.64e-11	2.74e-10	Intron (uc011diu.1/3720, intron 3 of 5)	6	15401089	15509585	108497	1	3720	uc011diw.1	57410	ENSG00000008083	JARID2	jumonji and AT-rich interaction domain containing 2
chr6	15472942	15473142	chr6:15472711-15472911	6.05417	5.39084	6.58253	-1.18248	1.88e-07	6.35e-07	Intron (uc011diu.1/3720, intron 4 of 5)	6	15401089	15509585	108497	1	3720	uc011diw.1	71853	ENSG00000008083	JARID2	jumonji and AT-rich interaction domain containing 2
chr6	15474090	15474290	chr6:15473859-15474059	4.91651	5.24801	4.38123	0.815976	0.0119572	0.0190174	Intron (uc011diu.1/3720, intron 4 of 5)	6	15401089	15509585	108497	1	3720	uc011diw.1	73001	ENSG00000008083	JARID2	jumonji and AT-rich interaction domain containing 2
chr6	15486185	15486385	chr6:15485954-15486154	4.39278	4.85215	3.53047	1.36418	6.31e-06	1.66e-05	Intron (uc011diu.1/3720, intron 4 of 5)	6	15401089	15509585	108497	1	3720	uc011diw.1	85096	ENSG00000008083	JARID2	jumonji and AT-rich interaction domain containing 2
chr6	15491708	15491908	chr6:15491477-15491677	4.83577	4.44654	5.19614	-0.71213	0.0042201	0.0072242	Intron (uc011diu.1/3720, intron 5 of 5)	6	15401089	15509585	108497	1	3720	uc011diw.1	90619	ENSG00000008083	JARID2	jumonji and AT-rich interaction domain containing 2
chr6	15495647	15495847	chr6:15495416-15495616	4.33947	2.43968	5.249	-2.73041	4.87e-12	3.31e-11	Intron (uc011diu.1/3720, intron 5 of 5)	6	15401089	15509585	108497	1	3720	uc011diw.1	94558	ENSG00000008083	JARID2	jumonji and AT-rich interaction domain containing 2
chr6	15498958	15499158	chr6:15498727-15498927	4.67139	3.36527	5.44935	-2.07636	2.44e-09	1.12e-08	Intron (uc003nbj.4/3720, intron 7 of 17)	6	15401089	15509585	108497	1	3720	uc011diw.1	97869	ENSG00000008083	JARID2	jumonji and AT-rich interaction domain containing 2
chr6	15502328	15502528	chr6:15502097-15502297	7.10072	7.47634	6.46387	0.971579	3.92e-06	1.07e-05	Intron (uc003nbj.4/3720, intron 8 of 17)	6	15401089	15509585	108497	1	3720	uc011diw.1	101239	ENSG00000008083	JARID2	jumonji and AT-rich interaction domain containing 2
chr6	15502981	15503181	chr6:15502750-15502950	4.40769	4.92611	3.35223	1.57051	1.77e-06	5.09e-06	Intron (uc003nbj.4/3720, intron 8 of 17)	6	15401089	15509585	108497	1	3720	uc011diw.1	101892	ENSG00000008083	JARID2	jumonji and AT-rich interaction domain containing 2
chr6	15522747	15522947	chr6:15522516-15522716	5.26718	3.34354	6.18074	-2.82377	2.44e-16	2.89e-15	Downstream (<1kb)	6	15401089	15509585	108497	1	3720	uc011diw.1	121658	ENSG00000008083	JARID2	jumonji and AT-rich interaction domain containing 2
chr6	15544676	15544876	chr6:15544445-15544645	3.21523	2.60603	3.71433	-1.07543	0.0079835	0.0130637	Intron (uc003nbl.3/84062, intron 7 of 9)	6	15523032	15663289	140258	2	84062	uc003nbl.3	118413	ENSG00000047579	DTNBP1	dystrobrevin binding protein 1
chr6	15546890	15547090	chr6:15546659-15546859	2.65521	3.43639	0	3.40882	3.44e-06	9.45e-06	Intron (uc003nbl.3/84062, intron 7 of 9)	6	15523032	15663289	140258	2	84062	uc003nbl.3	116199	ENSG00000047579	DTNBP1	dystrobrevin binding protein 1
chr6	15595705	15595905	chr6:15595474-15595674	2.89746	1.89837	3.57519	-1.69161	0.000217	0.00045	Intron (uc003nbl.3/84062, intron 6 of 9)	6	15523032	15663289	140258	2	84062	uc003nbl.3	67384	ENSG00000047579	DTNBP1	dystrobrevin binding protein 1
chr6	15608729	15608929	chr6:15608498-15608698	5.61047	3.61306	6.53606	-2.86574	1.5e-22	3.71e-21	Intron (uc003nbl.3/84062, intron 6 of 9)	6	15523032	15663289	140258	2	84062	uc003nbl.3	54360	ENSG00000047579	DTNBP1	dystrobrevin binding protein 1
chr6	15622008	15622208	chr6:15621777-15621977	3.70609	4.13036	2.94423	1.11824	0.00300871	0.00526889	Intron (uc003nbl.3/84062, intron 5 of 9)	6	15523032	15663289	140258	2	84062	uc003nbl.3	41081	ENSG00000047579	DTNBP1	dystrobrevin binding protein 1
chr6	15627581	15627781	chr6:15627350-15627550	2.48202	3.1343	0.81099	2.37815	3.55e-05	8.31e-05	5' UTR	6	15523032	15663289	140258	2	84062	uc003nbl.3	35508	ENSG00000047579	DTNBP1	dystrobrevin binding protein 1
chr6	15675111	15675311	chr6:15674880-15675080	2.94789	3.53746	1.60507	2.1006	6.43e-05	0.000144	Distal Intergenic	6	15523801	15663289	139489	2	84062	uc010jph.3	-11822	ENSG00000047579	DTNBP1	dystrobrevin binding protein 1
chr6	15689056	15689256	chr6:15688825-15689025	2.49169	3.32128	0	3.72985	2.44e-06	6.85e-06	Distal Intergenic	6	15523801	15663289	139489	2	84062	uc010jph.3	-25767	ENSG00000047579	DTNBP1	dystrobrevin binding protein 1
chr6	15715346	15715546	chr6:15715115-15715315	3.37758	3.78917	2.64977	1.1277	0.0038473	0.00662905	Distal Intergenic	6	15523801	15663289	139489	2	84062	uc010jph.3	-52057	ENSG00000047579	DTNBP1	dystrobrevin binding protein 1
chr6	15752291	15752491	chr6:15752060-15752260	2.51548	1.40667	3.23233	-1.55415	0.000717	0.00138065	Distal Intergenic	6	15523801	15663289	139489	2	84062	uc010jph.3	-89002	ENSG00000047579	DTNBP1	dystrobrevin binding protein 1
chr6	15764196	15764396	chr6:15763965-15764165	3.49521	2.64388	4.11333	-1.47797	0.00019	0.000398	Distal Intergenic	6	15523801	15663289	139489	2	84062	uc010jph.3	-100907	ENSG00000047579	DTNBP1	dystrobrevin binding protein 1
chr6	15825198	15825398	chr6:15824967-15825167	3.70105	4.43057	1.45161	2.81427	1.29e-09	6.16e-09	Distal Intergenic	6	15523801	15663289	139489	2	84062	uc010jph.3	-161909	ENSG00000047579	DTNBP1	dystrobrevin binding protein 1
chr6	15853064	15853264	chr6:15852833-15853033	3.37787	4.1107	1.09667	2.60814	7.07e-07	2.17e-06	Distal Intergenic	6	15523801	15663289	139489	2	84062	uc010jph.3	-189775	ENSG00000047579	DTNBP1	dystrobrevin binding protein 1
chr6	15870670	15870870	chr6:15870439-15870639	3.61303	2.85721	4.18771	-1.30672	0.000694	0.00133874	Distal Intergenic	6	15523801	15663289	139489	2	84062	uc010jph.3	-207381	ENSG00000047579	DTNBP1	dystrobrevin binding protein 1
chr6	15872581	15872781	chr6:15872350-15872550	4.12877	2.70609	4.93809	-2.12423	3.96e-09	1.75e-08	Distal Intergenic	6	15523801	15663289	139489	2	84062	uc010jph.3	-209292	ENSG00000047579	DTNBP1	dystrobrevin binding protein 1
chr6	15880304	15880504	chr6:15880073-15880273	5.09782	5.5128	4.36101	1.0962	1.75e-05	4.31e-05	Distal Intergenic	6	15523801	15663289	139489	2	84062	uc010jph.3	-217015	ENSG00000047579	DTNBP1	dystrobrevin binding protein 1
chr6	15882890	15883090	chr6:15882659-15882859	4.27758	5.12789	0	4.76208	2.83e-12	1.98e-11	Distal Intergenic	6	15523801	15663289	139489	2	84062	uc010jph.3	-219601	ENSG00000047579	DTNBP1	dystrobrevin binding protein 1
chr6	15896563	15896763	chr6:15896332-15896532	2.32033	1.25267	3.02297	-1.52054	0.00206882	0.00370907	Distal Intergenic	6	16129317	16148478	19162	1	29116	uc003nbq.3	-232554	ENSG00000007944	MYLIP	myosin regulatory light chain interacting protein
chr6	15953364	15953564	chr6:15953133-15953333	5.45865	6.06149	4.05342	1.97831	2.58e-09	1.18e-08	Distal Intergenic	6	16129317	16148478	19162	1	29116	uc003nbq.3	-175753	ENSG00000007944	MYLIP	myosin regulatory light chain interacting protein
chr6	16057724	16057924	chr6:16057493-16057693	3.38302	4.00353	1.88926	2.06754	3.69e-06	1.01e-05	Distal Intergenic	6	16129317	16148478	19162	1	29116	uc003nbq.3	-71393	ENSG00000007944	MYLIP	myosin regulatory light chain interacting protein
chr6	16064888	16065088	chr6:16064657-16064857	2.99174	2.48902	3.42797	-0.820246	0.0255942	0.0384461	Distal Intergenic	6	16129317	16148478	19162	1	29116	uc003nbq.3	-64229	ENSG00000007944	MYLIP	myosin regulatory light chain interacting protein
chr6	16131267	16131467	chr6:16131036-16131236	5.11702	5.50472	4.45051	0.95573	3.3e-05	7.76e-05	Promoter (1-2kb)	6	16129317	16148478	19162	1	29116	uc003nbr.3	1950	ENSG00000007944	MYLIP	myosin regulatory light chain interacting protein
chr6	16153815	16154015	chr6:16153584-16153784	3.34734	3.92075	2.07625	1.72045	1.59e-05	3.92e-05	Distal Intergenic	6	16141787	16141855	69	1	100616269	uc021ymb.2	12028	ENSG00000263712	MIR4639	microRNA 4639
chr6	16155199	16155399	chr6:16154968-16155168	6.16581	5.76541	6.5341	-0.777928	9.25e-05	0.000203	Distal Intergenic	6	16141787	16141855	69	1	100616269	uc021ymb.2	13412	ENSG00000263712	MIR4639	microRNA 4639
chr6	16200122	16200322	chr6:16199891-16200091	4.03455	4.54268	3.01526	1.60685	1.47e-06	4.29e-06	Distal Intergenic	6	16238811	16295780	56970	1	2766	uc003nbs.3	-38489	ENSG00000137198	GMPR	guanosine monophosphate reductase
chr6	16200625	16200825	chr6:16200394-16200594	4.22404	4.5172	3.76924	0.610585	0.0275021	0.0411042	Distal Intergenic	6	16238811	16295780	56970	1	2766	uc003nbs.3	-37986	ENSG00000137198	GMPR	guanosine monophosphate reductase
chr6	16206940	16207140	chr6:16206709-16206909	5.79952	6.03137	5.4609	0.481447	0.0272775	0.0407933	Distal Intergenic	6	16238811	16295780	56970	1	2766	uc003nbs.3	-31671	ENSG00000137198	GMPR	guanosine monophosphate reductase
chr6	16215845	16216045	chr6:16215614-16215814	3.90831	4.35813	3.07427	1.16959	0.00110212	0.00206	Distal Intergenic	6	16238811	16295780	56970	1	2766	uc003nbs.3	-22766	ENSG00000137198	GMPR	guanosine monophosphate reductase
chr6	16216947	16217147	chr6:16216716-16216916	4.57181	4.94612	3.93814	0.932396	0.00035	0.000706	Distal Intergenic	6	16238811	16295780	56970	1	2766	uc003nbs.3	-21664	ENSG00000137198	GMPR	guanosine monophosphate reductase
chr6	16219091	16219291	chr6:16218860-16219060	5.28767	5.96007	3.48946	2.1691	0.000816	0.0015566	Distal Intergenic	6	16238811	16295780	56970	1	2766	uc003nbs.3	-19520	ENSG00000137198	GMPR	guanosine monophosphate reductase
chr6	16239915	16240115	chr6:16239684-16239884	6.65945	5.91529	7.22853	-1.30051	8.6e-07	2.61e-06	Promoter (1-2kb)	6	16238811	16295780	56970	1	2766	uc003nbs.3	1104	ENSG00000137198	GMPR	guanosine monophosphate reductase
chr6	16243413	16243613	chr6:16243182-16243382	7.44179	7.9557	6.40231	1.51996	1.81e-14	1.69e-13	Intron (uc003nbs.3/2766, intron 1 of 8)	6	16238811	16295780	56970	1	2766	uc003nbs.3	4602	ENSG00000137198	GMPR	guanosine monophosphate reductase
chr6	16258325	16258525	chr6:16258094-16258294	4.78601	5.11475	4.25673	0.770706	0.0172355	0.0266818	Intron (uc003nbs.3/2766, intron 4 of 8)	6	16238811	16295780	56970	1	2766	uc003nbs.3	19514	ENSG00000137198	GMPR	guanosine monophosphate reductase
chr6	16260492	16260692	chr6:16260261-16260461	3.45057	4.30213	0	4.55927	5.91e-09	2.54e-08	Intron (uc003nbs.3/2766, intron 4 of 8)	6	16238811	16295780	56970	1	2766	uc003nbs.3	21681	ENSG00000137198	GMPR	guanosine monophosphate reductase
chr6	16273566	16273766	chr6:16273335-16273535	5.44715	6.27794	1.51726	4.59964	7.35e-28	3.25e-26	Intron (uc003nbs.3/2766, intron 4 of 8)	6	16238811	16295780	56970	1	2766	uc003nbs.3	34755	ENSG00000137198	GMPR	guanosine monophosphate reductase
chr6	16277640	16277840	chr6:16277409-16277609	4.8803	5.34121	4.01336	1.24121	2.54e-05	6.09e-05	Intron (uc003nbs.3/2766, intron 5 of 8)	6	16238811	16295780	56970	1	2766	uc003nbs.3	38829	ENSG00000137198	GMPR	guanosine monophosphate reductase
chr6	16283632	16283832	chr6:16283401-16283601	3.82348	4.5922	1.13831	3.47856	4.33e-10	2.22e-09	Intron (uc003nbs.3/2766, intron 6 of 8)	6	16238811	16295780	56970	1	2766	uc003nbs.3	44821	ENSG00000137198	GMPR	guanosine monophosphate reductase
chr6	16284292	16284492	chr6:16284061-16284261	3.77374	4.53671	1.16219	3.10857	1.84e-10	9.98e-10	Intron (uc003nbs.3/2766, intron 6 of 8)	6	16238811	16295780	56970	1	2766	uc003nbs.3	45481	ENSG00000137198	GMPR	guanosine monophosphate reductase
chr6	16301901	16302101	chr6:16301670-16301870	2.79546	3.5528	0.252171	3.06399	1.6e-06	4.64e-06	3' UTR	6	16238811	16295780	56970	1	2766	uc003nbs.3	63090	ENSG00000137198	GMPR	guanosine monophosphate reductase
chr6	16307158	16307358	chr6:16306927-16307127	2.97729	3.70323	0.761174	2.58177	1.25e-06	3.67e-06	Intron (uc003nbt.3/6310, intron 8 of 8)	6	16238811	16295780	56970	1	2766	uc003nbs.3	68347	ENSG00000137198	GMPR	guanosine monophosphate reductase
chr6	16317114	16317314	chr6:16316883-16317083	7.18055	6.79874	7.5356	-0.712339	0.0005	0.000983	Intron (uc003nbt.3/6310, intron 8 of 8)	6	16238811	16295780	56970	1	2766	uc003nbs.3	78303	ENSG00000137198	GMPR	guanosine monophosphate reductase
chr6	16318897	16319097	chr6:16318666-16318866	8.6462	8.43666	8.86309	-0.393915	0.0038588	0.0066473	Intron (uc003nbt.3/6310, intron 8 of 8)	6	16238811	16295780	56970	1	2766	uc003nbs.3	80086	ENSG00000137198	GMPR	guanosine monophosphate reductase
chr6	16320269	16320469	chr6:16320038-16320238	7.60729	7.89948	7.15445	0.717482	3.61e-05	8.43e-05	Intron (uc003nbt.3/6310, intron 8 of 8)	6	16238811	16295780	56970	1	2766	uc003nbs.3	81458	ENSG00000137198	GMPR	guanosine monophosphate reductase
chr6	16321202	16321402	chr6:16320971-16321171	6.69437	6.41683	6.96939	-0.520391	0.00541946	0.00911561	Intron (uc003nbt.3/6310, intron 8 of 8)	6	16238811	16295780	56970	1	2766	uc003nbs.3	82391	ENSG00000137198	GMPR	guanosine monophosphate reductase
chr6	16323882	16324082	chr6:16323651-16323851	6.54039	7.24325	4.52136	2.67398	1.6e-24	4.94e-23	Intron (uc003nbt.3/6310, intron 8 of 8)	6	16238811	16295780	56970	1	2766	uc003nbs.3	85071	ENSG00000137198	GMPR	guanosine monophosphate reductase
chr6	16324957	16325157	chr6:16324726-16324926	4.93296	5.64152	2.86808	2.85726	4.15e-18	6.13e-17	Intron (uc003nbt.3/6310, intron 8 of 8)	6	16238811	16295780	56970	1	2766	uc003nbs.3	86146	ENSG00000137198	GMPR	guanosine monophosphate reductase
chr6	16333901	16334101	chr6:16333670-16333870	3.99967	4.4214	3.2447	1.02084	0.00249401	0.00441979	Intron (uc003nbt.3/6310, intron 7 of 8)	6	16238811	16295780	56970	1	2766	uc003nbs.3	95090	ENSG00000137198	GMPR	guanosine monophosphate reductase
chr6	16335026	16335226	chr6:16334795-16334995	5.34662	3.69251	6.20954	-2.44654	2.41e-14	2.22e-13	Intron (uc003nbt.3/6310, intron 7 of 8)	6	16238811	16295780	56970	1	2766	uc003nbs.3	96215	ENSG00000137198	GMPR	guanosine monophosphate reductase
chr6	16337551	16337751	chr6:16337320-16337520	5.66937	5.95713	5.22538	0.651817	0.00285324	0.00501369	Intron (uc003nbt.3/6310, intron 7 of 8)	6	16238811	16295780	56970	1	2766	uc003nbs.3	98740	ENSG00000137198	GMPR	guanosine monophosphate reductase
chr6	16339297	16339497	chr6:16339066-16339266	6.42183	6.94454	5.35093	1.52579	3.02e-10	1.58e-09	Intron (uc003nbt.3/6310, intron 7 of 8)	6	16238811	16295780	56970	1	2766	uc003nbs.3	100486	ENSG00000137198	GMPR	guanosine monophosphate reductase
chr6	16345813	16346013	chr6:16345582-16345782	4.24772	4.63611	3.5795	0.997172	0.000841	0.00160082	Intron (uc003nbt.3/6310, intron 7 of 8)	6	16238811	16295780	56970	1	2766	uc003nbs.3	107002	ENSG00000137198	GMPR	guanosine monophosphate reductase
chr6	16351616	16351816	chr6:16351385-16351585	4.85251	4.24979	5.34799	-1.15305	3.13e-06	8.64e-06	Intron (uc003nbt.3/6310, intron 7 of 8)	6	16238811	16295780	56970	1	2766	uc003nbs.3	112805	ENSG00000137198	GMPR	guanosine monophosphate reductase
chr6	16360693	16360893	chr6:16360462-16360662	6.52776	7.32842	3.33985	3.92606	1.69e-52	8.67e-50	Intron (uc003nbt.3/6310, intron 7 of 8)	6	16238811	16295780	56970	1	2766	uc003nbs.3	121882	ENSG00000137198	GMPR	guanosine monophosphate reductase
chr6	16396834	16397034	chr6:16396603-16396803	4.47648	5.08803	3.02848	1.85587	2.43e-09	1.11e-08	Intron (uc003nbt.3/6310, intron 7 of 8)	6	16238811	16295780	56970	1	2766	uc003nbs.3	158023	ENSG00000137198	GMPR	guanosine monophosphate reductase
chr6	16410282	16410482	chr6:16410051-16410251	6.09812	4.79361	6.87563	-2.04817	1.62e-17	2.23e-16	Intron (uc003nbt.3/6310, intron 7 of 8)	6	16238811	16295780	56970	1	2766	uc003nbs.3	171471	ENSG00000137198	GMPR	guanosine monophosphate reductase
chr6	16413765	16413965	chr6:16413534-16413734	3.43124	2.49183	4.08592	-1.47392	0.000391	0.000783	Intron (uc003nbt.3/6310, intron 7 of 8)	6	16238811	16295780	56970	1	2766	uc003nbs.3	174954	ENSG00000137198	GMPR	guanosine monophosphate reductase
chr6	16421175	16421375	chr6:16420944-16421144	3.63532	2.42549	4.38483	-1.96419	2.57e-08	1e-07	Intron (uc003nbt.3/6310, intron 7 of 8)	6	16238811	16295780	56970	1	2766	uc003nbs.3	182364	ENSG00000137198	GMPR	guanosine monophosphate reductase
chr6	16439014	16439214	chr6:16438783-16438983	3.44443	1.93056	4.27615	-2.3054	4.31e-08	1.62e-07	Intron (uc003nbt.3/6310, intron 7 of 8)	6	16238811	16295780	56970	1	2766	uc003nbs.3	200203	ENSG00000137198	GMPR	guanosine monophosphate reductase
chr6	16439593	16439793	chr6:16439362-16439562	5.13934	4.72624	5.51651	-0.799577	0.00330052	0.00574664	Intron (uc003nbt.3/6310, intron 7 of 8)	6	16238811	16295780	56970	1	2766	uc003nbs.3	200782	ENSG00000137198	GMPR	guanosine monophosphate reductase
chr6	16472561	16472761	chr6:16472330-16472530	2.69365	3.48718	0	3.5771	1.38e-06	4.04e-06	Intron (uc003nbt.3/6310, intron 7 of 8)	6	16238811	16295780	56970	1	2766	uc003nbs.3	233750	ENSG00000137198	GMPR	guanosine monophosphate reductase
chr6	16478121	16478321	chr6:16477890-16478090	5.18721	3.94945	5.94523	-2.0327	2.3e-13	1.87e-12	Intron (uc003nbt.3/6310, intron 7 of 8)	6	16238811	16295780	56970	1	2766	uc003nbs.3	239310	ENSG00000137198	GMPR	guanosine monophosphate reductase
chr6	16487060	16487260	chr6:16486829-16487029	6.03564	6.51675	5.1061	1.32245	1.46e-08	5.89e-08	Intron (uc003nbt.3/6310, intron 6 of 8)	6	16238811	16295780	56970	1	2766	uc003nbs.3	248249	ENSG00000137198	GMPR	guanosine monophosphate reductase
chr6	16488219	16488419	chr6:16487988-16488188	3.78717	4.33286	2.62982	1.73064	6.65e-06	1.74e-05	Intron (uc003nbt.3/6310, intron 6 of 8)	6	16238811	16295780	56970	1	2766	uc003nbs.3	249408	ENSG00000137198	GMPR	guanosine monophosphate reductase
chr6	16489135	16489335	chr6:16488904-16489104	4.01615	3.69239	4.3279	-0.666753	0.0204425	0.031235	Intron (uc003nbt.3/6310, intron 6 of 8)	6	16238811	16295780	56970	1	2766	uc003nbs.3	250324	ENSG00000137198	GMPR	guanosine monophosphate reductase
chr6	16495125	16495325	chr6:16494894-16495094	7.4754	8.05125	6.19379	1.83734	2.93e-31	1.85e-29	Intron (uc003nbt.3/6310, intron 6 of 8)	6	16432795	16750324	317530	2	6310	uc003nbu.1	254999	ENSG00000124788	ATXN1	ataxin 1
chr6	16504373	16504573	chr6:16504142-16504342	4.05454	4.78567	1.78967	2.74639	4.76e-10	2.43e-09	Intron (uc003nbt.3/6310, intron 6 of 8)	6	16432795	16750324	317530	2	6310	uc003nbu.1	245751	ENSG00000124788	ATXN1	ataxin 1
chr6	16506252	16506452	chr6:16506021-16506221	6.13636	6.45866	5.62098	0.760864	0.00148901	0.00272867	Intron (uc003nbt.3/6310, intron 6 of 8)	6	16432795	16750324	317530	2	6310	uc003nbu.1	243872	ENSG00000124788	ATXN1	ataxin 1
chr6	16520135	16520335	chr6:16519904-16520104	4.53475	5.32639	1.50863	3.65794	3.25e-17	4.3e-16	Intron (uc003nbt.3/6310, intron 6 of 8)	6	16432795	16750324	317530	2	6310	uc003nbu.1	229989	ENSG00000124788	ATXN1	ataxin 1
chr6	16533997	16534197	chr6:16533766-16533966	4.42729	5.08401	2.72926	2.24314	1.59e-09	7.52e-09	Intron (uc003nbt.3/6310, intron 5 of 8)	6	16432795	16750324	317530	2	6310	uc003nbu.1	216127	ENSG00000124788	ATXN1	ataxin 1
chr6	16535985	16536185	chr6:16535754-16535954	3.32339	2.34432	3.99354	-1.65326	1.31e-05	3.28e-05	Intron (uc003nbt.3/6310, intron 5 of 8)	6	16432795	16750324	317530	2	6310	uc003nbu.1	214139	ENSG00000124788	ATXN1	ataxin 1
chr6	16539810	16540010	chr6:16539579-16539779	3.46456	4.17826	1.35667	2.51014	7.08e-07	2.18e-06	Intron (uc003nbt.3/6310, intron 5 of 8)	6	16432795	16750324	317530	2	6310	uc003nbu.1	210314	ENSG00000124788	ATXN1	ataxin 1
chr6	16541567	16541767	chr6:16541336-16541536	4.36214	4.02013	4.68784	-0.618877	0.0127026	0.020111	Intron (uc003nbt.3/6310, intron 5 of 8)	6	16432795	16750324	317530	2	6310	uc003nbu.1	208557	ENSG00000124788	ATXN1	ataxin 1
chr6	16548456	16548656	chr6:16548225-16548425	2.74084	3.32026	1.44363	1.74994	0.000627	0.00121597	Intron (uc003nbt.3/6310, intron 5 of 8)	6	16432795	16750324	317530	2	6310	uc003nbu.1	201668	ENSG00000124788	ATXN1	ataxin 1
chr6	16562799	16562999	chr6:16562568-16562768	4.20327	3.11864	4.91184	-1.66928	5.99e-07	1.86e-06	Intron (uc003nbt.3/6310, intron 5 of 8)	6	16432795	16750324	317530	2	6310	uc003nbu.1	187325	ENSG00000124788	ATXN1	ataxin 1
chr6	16564780	16564980	chr6:16564549-16564749	3.23822	3.97111	0.956403	3.24445	8.35e-08	3e-07	Intron (uc003nbt.3/6310, intron 5 of 8)	6	16432795	16750324	317530	2	6310	uc003nbu.1	185344	ENSG00000124788	ATXN1	ataxin 1
chr6	16583665	16583865	chr6:16583434-16583634	3.76081	1.63565	4.70561	-2.98621	7.79e-11	4.46e-10	Intron (uc003nbt.3/6310, intron 5 of 8)	6	16432795	16750324	317530	2	6310	uc003nbu.1	166459	ENSG00000124788	ATXN1	ataxin 1
chr6	16587092	16587292	chr6:16586861-16587061	3.58324	0.198009	4.64339	-3.63601	6.2e-07	1.93e-06	Intron (uc003nbt.3/6310, intron 4 of 8)	6	16432795	16750324	317530	2	6310	uc003nbu.1	163032	ENSG00000124788	ATXN1	ataxin 1
chr6	16636433	16636633	chr6:16636202-16636402	3.70894	3.35374	4.04452	-0.681423	0.019772	0.030292	Intron (uc003nbt.3/6310, intron 4 of 8)	6	16432795	16750324	317530	2	6310	uc003nbu.1	113691	ENSG00000124788	ATXN1	ataxin 1
chr6	16649564	16649764	chr6:16649333-16649533	3.82497	4.16562	3.26944	0.740633	0.0200521	0.0306881	Intron (uc003nbt.3/6310, intron 4 of 8)	6	16432795	16750324	317530	2	6310	uc003nbu.1	100560	ENSG00000124788	ATXN1	ataxin 1
chr6	16667852	16668052	chr6:16667621-16667821	3.54876	4.00113	2.70724	1.34981	0.000471	0.000931	Intron (uc003nbt.3/6310, intron 3 of 8)	6	16432795	16750324	317530	2	6310	uc003nbu.1	82272	ENSG00000124788	ATXN1	ataxin 1
chr6	16675113	16675313	chr6:16674882-16675082	2.41644	3.13387	0.276568	2.66717	4.03e-05	9.34e-05	Intron (uc003nbt.3/6310, intron 3 of 8)	6	16432795	16750324	317530	2	6310	uc003nbu.1	75011	ENSG00000124788	ATXN1	ataxin 1
chr6	16681679	16681879	chr6:16681448-16681648	6.35172	6.72308	5.72514	0.94618	7.1e-06	1.85e-05	Intron (uc003nbt.3/6310, intron 3 of 8)	6	16432795	16750324	317530	2	6310	uc003nbu.1	68445	ENSG00000124788	ATXN1	ataxin 1
chr6	16685539	16685739	chr6:16685308-16685508	5.14717	3.81063	5.93363	-2.05628	4.1e-09	1.81e-08	Intron (uc003nbt.3/6310, intron 3 of 8)	6	16432795	16750324	317530	2	6310	uc003nbu.1	64585	ENSG00000124788	ATXN1	ataxin 1
chr6	16698798	16698998	chr6:16698567-16698767	4.55594	5.18165	3.03491	1.97407	7.37e-08	2.67e-07	Intron (uc003nbt.3/6310, intron 3 of 8)	6	16432795	16750324	317530	2	6310	uc003nbu.1	51326	ENSG00000124788	ATXN1	ataxin 1
chr6	16700777	16700977	chr6:16700546-16700746	4.74391	5.16766	3.98347	1.18976	8.93e-06	2.29e-05	Intron (uc003nbt.3/6310, intron 3 of 8)	6	16432795	16750324	317530	2	6310	uc003nbu.1	49347	ENSG00000124788	ATXN1	ataxin 1
chr6	16705159	16705359	chr6:16704928-16705128	5.27396	5.64458	4.64915	0.948669	0.000724	0.00139222	Intron (uc003nbt.3/6310, intron 3 of 8)	6	16432795	16750324	317530	2	6310	uc003nbu.1	44965	ENSG00000124788	ATXN1	ataxin 1
chr6	16707738	16707938	chr6:16707507-16707707	4.78207	3.85779	5.43069	-1.57264	3.59e-09	1.6e-08	Intron (uc003nbt.3/6310, intron 3 of 8)	6	16432795	16750324	317530	2	6310	uc003nbu.1	42386	ENSG00000124788	ATXN1	ataxin 1
chr6	16722954	16723154	chr6:16722723-16722923	6.05606	6.6412	4.73335	1.83269	1.01e-09	4.89e-09	Intron (uc003nbt.3/6310, intron 3 of 8)	6	16432795	16750324	317530	2	6310	uc003nbu.1	27170	ENSG00000124788	ATXN1	ataxin 1
chr6	16726436	16726636	chr6:16726205-16726405	5.23343	3.73428	6.06164	-2.28134	3.73e-13	2.95e-12	Intron (uc003nbt.3/6310, intron 3 of 8)	6	16432795	16750324	317530	2	6310	uc003nbu.1	23688	ENSG00000124788	ATXN1	ataxin 1
chr6	16728390	16728590	chr6:16728159-16728359	3.29942	1.56151	4.17931	-2.64464	2.61e-08	1.01e-07	Intron (uc003nbt.3/6310, intron 3 of 8)	6	16432795	16750324	317530	2	6310	uc003nbu.1	21734	ENSG00000124788	ATXN1	ataxin 1
chr6	16729434	16729634	chr6:16729203-16729403	3.25499	3.88036	1.7358	1.90343	0.000161	0.00034	Intron (uc003nbt.3/6310, intron 3 of 8)	6	16432795	16750324	317530	2	6310	uc003nbu.1	20690	ENSG00000124788	ATXN1	ataxin 1
chr6	16731966	16732166	chr6:16731735-16731935	2.98319	3.82084	0	4.5702	1.23e-08	5.04e-08	Intron (uc003nbt.3/6310, intron 3 of 8)	6	16432795	16750324	317530	2	6310	uc003nbu.1	18158	ENSG00000124788	ATXN1	ataxin 1
chr6	16747576	16747776	chr6:16747345-16747545	7.24684	7.71258	6.36528	1.30805	1.64e-10	8.97e-10	Promoter (2-3kb)	6	16432795	16750324	317530	2	6310	uc003nbu.1	2548	ENSG00000124788	ATXN1	ataxin 1
chr6	16752787	16752987	chr6:16752556-16752756	5.89063	6.27753	5.22612	0.997743	6.38e-07	1.98e-06	Promoter (<=1kb)	6	16302004	16753578	451575	2	6310	uc010jpj.1	591	ENSG00000124788	ATXN1	ataxin 1
chr6	16754618	16754818	chr6:16754387-16754587	4.23575	4.67887	3.4211	1.26831	0.000231	0.000478	Promoter (1-2kb)	6	16302004	16753578	451575	2	6310	uc010jpj.1	-1040	ENSG00000124788	ATXN1	ataxin 1
chr6	16766506	16766706	chr6:16766275-16766475	5.95375	4.58598	6.7487	-2.13215	9.56e-13	7.16e-12	Distal Intergenic	6	16738703	16761721	23019	2	6310	uc003nbw.1	-4785	ENSG00000124788	ATXN1	ataxin 1
chr6	16769425	16769625	chr6:16769194-16769394	5.82371	6.34607	4.75405	1.5144	1.04e-10	5.84e-10	Distal Intergenic	6	16738703	16761721	23019	2	6310	uc003nbw.1	-7704	ENSG00000124788	ATXN1	ataxin 1
chr6	16771247	16771447	chr6:16771016-16771216	4.71255	3.7637	5.37096	-1.53497	4.97e-08	1.85e-07	Distal Intergenic	6	16738703	16761721	23019	2	6310	uc003nbw.1	-9526	ENSG00000124788	ATXN1	ataxin 1
chr6	16803667	16803867	chr6:16803436-16803636	7.75618	8.09314	7.20884	0.862638	4.25e-07	1.35e-06	Distal Intergenic	6	16738703	16761721	23019	2	6310	uc003nbw.1	-41946	ENSG00000124788	ATXN1	ataxin 1
chr6	16805470	16805670	chr6:16805239-16805439	5.7222	6.41063	3.81253	2.506	2.57e-24	7.73e-23	Distal Intergenic	6	16738703	16761721	23019	2	6310	uc003nbw.1	-43749	ENSG00000124788	ATXN1	ataxin 1
chr6	16836886	16837086	chr6:16836655-16836855	3.8321	2.31187	4.6653	-2.32854	6.9e-10	3.44e-09	Distal Intergenic	6	16738703	16761721	23019	2	6310	uc003nbw.1	-75165	ENSG00000124788	ATXN1	ataxin 1
chr6	16844362	16844562	chr6:16844131-16844331	2.58378	3.16225	1.2907	1.61428	0.00142876	0.00262538	Distal Intergenic	6	16738703	16761721	23019	2	6310	uc003nbw.1	-82641	ENSG00000124788	ATXN1	ataxin 1
chr6	16849938	16850138	chr6:16849707-16849907	5.47468	5.01228	5.88508	-0.864792	0.00079	0.00151022	Distal Intergenic	6	16738703	16761721	23019	2	6310	uc003nbw.1	-88217	ENSG00000124788	ATXN1	ataxin 1
chr6	16868067	16868267	chr6:16867836-16868036	2.29045	0.509157	3.17867	-2.47384	6.57e-06	1.72e-05	Distal Intergenic	6	16738703	16761721	23019	2	6310	uc003nbw.1	-106346	ENSG00000124788	ATXN1	ataxin 1
chr6	16869317	16869517	chr6:16869086-16869286	2.98561	3.33127	2.41882	1.09139	0.00563569	0.00945174	Distal Intergenic	6	16738703	16761721	23019	2	6310	uc003nbw.1	-107596	ENSG00000124788	ATXN1	ataxin 1
chr6	16902048	16902248	chr6:16901817-16902017	3.57446	2.86291	4.12753	-1.23425	0.000287	0.000584	Distal Intergenic	6	16738703	16761721	23019	2	6310	uc003nbw.1	-140327	ENSG00000124788	ATXN1	ataxin 1
chr6	16930104	16930304	chr6:16929873-16930073	4.5614	4.17472	4.91996	-0.654707	0.0287921	0.0428756	Distal Intergenic	6	16738703	16761721	23019	2	6310	uc003nbw.1	-168383	ENSG00000124788	ATXN1	ataxin 1
chr6	16965175	16965375	chr6:16964944-16965144	6.06918	6.28975	5.75045	0.443891	0.020817	0.0317577	Distal Intergenic	6	17102489	17131603	29115	1	401236	uc021ymc.1	-137114	ENSG00000230873	STMND1	stathmin domain containing 1
chr6	16986168	16986368	chr6:16985937-16986137	3.99897	2.85873	4.72631	-1.8089	2.37e-06	6.69e-06	Distal Intergenic	6	17102489	17131603	29115	1	401236	uc021ymc.1	-116121	ENSG00000230873	STMND1	stathmin domain containing 1
chr6	16999804	17000004	chr6:16999573-16999773	4.02326	2.96091	4.72404	-1.75039	6.09e-07	1.89e-06	Distal Intergenic	6	17102489	17131603	29115	1	401236	uc021ymc.1	-102485	ENSG00000230873	STMND1	stathmin domain containing 1
chr6	17033004	17033204	chr6:17032773-17032973	4.58095	3.40975	5.31833	-1.88995	7.14e-09	3.03e-08	Distal Intergenic	6	17102489	17131603	29115	1	401236	uc021ymc.1	-69285	ENSG00000230873	STMND1	stathmin domain containing 1
chr6	17043098	17043298	chr6:17042867-17043067	2.93638	0.751654	3.8895	-2.90673	1e-08	4.16e-08	Distal Intergenic	6	17102489	17131603	29115	1	401236	uc021ymc.1	-59191	ENSG00000230873	STMND1	stathmin domain containing 1
chr6	17098879	17099079	chr6:17098648-17098848	3.22188	3.80688	1.8998	1.82673	6.38e-05	0.000143	Distal Intergenic	6	17102489	17131603	29115	1	401236	uc021ymc.1	-3410	ENSG00000230873	STMND1	stathmin domain containing 1
chr6	17102278	17102478	chr6:17102047-17102247	5.40626	5.93423	4.31616	1.49571	7.69e-09	3.25e-08	Promoter (<=1kb)	6	17102489	17131603	29115	1	401236	uc021ymc.1	-11	ENSG00000230873	STMND1	stathmin domain containing 1
chr6	17116102	17116302	chr6:17115871-17116071	4.86174	5.40751	3.7041	1.68979	1.09e-06	3.26e-06	Intron (uc021ymc.1/401236, intron 2 of 4)	6	17102489	17131603	29115	1	401236	uc021ymc.1	13613	ENSG00000230873	STMND1	stathmin domain containing 1
chr6	17123639	17123839	chr6:17123408-17123608	4.5111	5.24524	2.21707	2.77424	6.42e-11	3.72e-10	Intron (uc021ymc.1/401236, intron 3 of 4)	6	17102489	17131603	29115	1	401236	uc021ymc.1	21150	ENSG00000230873	STMND1	stathmin domain containing 1
chr6	17169664	17169864	chr6:17169433-17169633	3.23883	0.830546	4.21991	-3.18006	3.27e-09	1.47e-08	Distal Intergenic	6	17102489	17131603	29115	1	401236	uc021ymc.1	67175	ENSG00000230873	STMND1	stathmin domain containing 1
chr6	17179559	17179759	chr6:17179328-17179528	3.27892	2.31407	3.94359	-1.58296	2.96e-05	7.02e-05	Distal Intergenic	6	17102489	17131603	29115	1	401236	uc021ymc.1	77070	ENSG00000230873	STMND1	stathmin domain containing 1
chr6	17180004	17180204	chr6:17179773-17179973	2.99041	2.17211	3.59398	-1.42594	0.000903	0.0017097	Distal Intergenic	6	17102489	17131603	29115	1	401236	uc021ymc.1	77515	ENSG00000230873	STMND1	stathmin domain containing 1
chr6	17200743	17200943	chr6:17200512-17200712	3.59152	3.93451	3.03075	0.863288	0.00883766	0.0143546	Distal Intergenic	6	17281809	17294099	12291	1	221662	uc003nby.4	-80866	ENSG00000112183	RBM24	RNA binding motif protein 24
chr6	17212846	17213046	chr6:17212615-17212815	3.34036	3.87629	2.22051	1.56256	0.000118	0.000254	Distal Intergenic	6	17281809	17294099	12291	1	221662	uc003nby.4	-68763	ENSG00000112183	RBM24	RNA binding motif protein 24
chr6	17290083	17290283	chr6:17289852-17290052	5.04799	3.30863	5.92816	-2.49976	1.28e-16	1.56e-15	Promoter (<=1kb)	6	17290200	17294099	3900	1	221662	uc011diy.2	0	ENSG00000112183	RBM24	RNA binding motif protein 24
chr6	17312042	17312242	chr6:17311811-17312011	4.92087	3.36925	5.76135	-2.35844	3.19e-15	3.3e-14	Distal Intergenic	6	17290200	17294099	3900	1	221662	uc011diz.2	21842	ENSG00000112183	RBM24	RNA binding motif protein 24
chr6	17381685	17381885	chr6:17381454-17381654	3.74442	1.84446	4.65397	-2.59159	5.78e-10	2.92e-09	Distal Intergenic	6	17393736	17551835	158100	1	10486	uc010jpk.1	-11851	ENSG00000112186	CAP2	cyclase associated actin cytoskeleton regulatory protein 2
chr6	17493642	17493842	chr6:17493411-17493611	3.80419	2.13411	4.67044	-2.43864	9.78e-10	4.76e-09	Intron (uc010jpk.1/10486, intron 3 of 11)	6	17393736	17558023	164288	1	10486	uc011djd.2	99906	ENSG00000112186	CAP2	cyclase associated actin cytoskeleton regulatory protein 2
chr6	17506097	17506297	chr6:17505866-17506066	3.44938	2.91795	3.90331	-0.984817	0.00512037	0.00864653	Intron (uc010jpk.1/10486, intron 3 of 11)	6	17600518	17611950	11433	1	51439	uc003ncc.3	-94221	ENSG00000137414	FAM8A1	family with sequence similarity 8 member A1
chr6	17506818	17507018	chr6:17506587-17506787	3.82952	0.634381	4.87844	-3.93995	8.5e-15	8.32e-14	Intron (uc010jpk.1/10486, intron 3 of 11)	6	17600518	17611950	11433	1	51439	uc003ncc.3	-93500	ENSG00000137414	FAM8A1	family with sequence similarity 8 member A1
chr6	17507325	17507525	chr6:17507094-17507294	3.07233	1.75072	3.85465	-2.21941	3.34e-07	1.08e-06	Exon (uc010jpk.1/10486, exon 4 of 12)	6	17600518	17611950	11433	1	51439	uc003ncc.3	-92993	ENSG00000137414	FAM8A1	family with sequence similarity 8 member A1
chr6	17526003	17526203	chr6:17525772-17525972	2.75631	0.169435	3.7565	-3.25928	2.14e-08	8.44e-08	Intron (uc010jpk.1/10486, intron 6 of 11)	6	17600518	17611950	11433	1	51439	uc003ncc.3	-74315	ENSG00000137414	FAM8A1	family with sequence similarity 8 member A1
chr6	17575231	17575431	chr6:17575000-17575200	4.15133	3.22733	4.79983	-1.55627	2.05e-06	5.83e-06	Distal Intergenic	6	17600518	17611950	11433	1	51439	uc003ncc.3	-25087	ENSG00000137414	FAM8A1	family with sequence similarity 8 member A1
chr6	17580842	17581042	chr6:17580611-17580811	6.86751	7.38829	5.80356	1.53043	2.47e-11	1.52e-10	Distal Intergenic	6	17600518	17611950	11433	1	51439	uc003ncc.3	-19476	ENSG00000137414	FAM8A1	family with sequence similarity 8 member A1
chr6	17584451	17584651	chr6:17584220-17584420	5.76001	5.98605	5.43166	0.458478	0.0298274	0.044297	Distal Intergenic	6	17600518	17611950	11433	1	51439	uc003ncc.3	-15867	ENSG00000137414	FAM8A1	family with sequence similarity 8 member A1
chr6	17589736	17589936	chr6:17589505-17589705	5.47394	5.89847	4.71134	1.15792	0.000115	0.000248	Distal Intergenic	6	17600518	17611950	11433	1	51439	uc003ncc.3	-10582	ENSG00000137414	FAM8A1	family with sequence similarity 8 member A1
chr6	17633811	17634011	chr6:17633580-17633780	4.79982	3.77749	5.48618	-1.64863	4.53e-09	1.99e-08	Intron (uc003ncd.2/9972, intron 16 of 21)	6	17600518	17611950	11433	1	51439	uc003ncc.3	33293	ENSG00000137414	FAM8A1	family with sequence similarity 8 member A1
chr6	17666994	17667194	chr6:17666763-17666963	4.6072	5.20099	3.24488	1.8484	1.96e-07	6.61e-07	Intron (uc003ncd.2/9972, intron 8 of 21)	6	17615266	17707065	91800	2	9972	uc003ncd.2	39871	ENSG00000124789	NUP153	nucleoporin 153
chr6	17703508	17703708	chr6:17703277-17703477	5.79748	5.51397	6.07735	-0.497858	0.0325735	0.0480446	Intron (uc003ncd.2/9972, intron 1 of 21)	6	17615266	17707065	91800	2	9972	uc003ncd.2	3357	ENSG00000124789	NUP153	nucleoporin 153
chr6	17715438	17715638	chr6:17715207-17715407	4.73846	3.92612	5.33935	-1.39118	6.96e-08	2.53e-07	Distal Intergenic	6	17615266	17707065	91800	2	9972	uc011dje.2	-8373	ENSG00000124789	NUP153	nucleoporin 153
chr6	17725407	17725607	chr6:17725176-17725376	4.22215	4.88016	2.51616	2.22203	9.27e-11	5.25e-10	Distal Intergenic	6	17615266	17707065	91800	2	9972	uc011dje.2	-18342	ENSG00000124789	NUP153	nucleoporin 153
chr6	17804514	17804714	chr6:17804283-17804483	3.19193	2.73877	3.59625	-0.778415	0.0210854	0.0321343	Exon (uc003ncf.3/63971, exon 20 of 38)	6	17759414	17779475	20062	2	63971	uc003nce.2	-25039	ENSG00000137177	KIF13A	kinesin family member 13A
chr6	17820316	17820516	chr6:17820085-17820285	3.41145	2.85891	3.87801	-0.866891	0.0306798	0.0454703	Intron (uc003ncf.3/63971, intron 16 of 37)	6	17815157	17837321	22165	2	63971	uc003ncj.3	16805	ENSG00000137177	KIF13A	kinesin family member 13A
chr6	17831516	17831716	chr6:17831285-17831485	3.22112	2.30724	3.86553	-1.53428	0.000229	0.000474	Intron (uc003ncf.3/63971, intron 12 of 37)	6	17815157	17837321	22165	2	63971	uc003ncj.3	5605	ENSG00000137177	KIF13A	kinesin family member 13A
chr6	17855216	17855416	chr6:17854985-17855185	4.32187	5.11818	1.21418	3.6204	1.56e-14	1.48e-13	Intron (uc003ncf.3/63971, intron 6 of 37)	6	17815157	17837321	22165	2	63971	uc003ncj.3	-17895	ENSG00000137177	KIF13A	kinesin family member 13A
chr6	17866092	17866292	chr6:17865861-17866061	7.91772	7.65121	8.18365	-0.492435	0.00311734	0.00544775	Intron (uc003ncf.3/63971, intron 4 of 37)	6	17815157	17837321	22165	2	63971	uc003ncj.3	-28771	ENSG00000137177	KIF13A	kinesin family member 13A
chr6	17879419	17879619	chr6:17879188-17879388	5.4632	6.30199	1.24552	4.70015	2.48e-25	8.36e-24	Intron (uc003ncf.3/63971, intron 3 of 37)	6	17815157	17837321	22165	2	63971	uc003ncj.3	-42098	ENSG00000137177	KIF13A	kinesin family member 13A
chr6	17885854	17886054	chr6:17885623-17885823	4.11058	4.89401	1.21662	3.46055	2.24e-12	1.59e-11	Intron (uc003ncf.3/63971, intron 3 of 37)	6	17815157	17837321	22165	2	63971	uc003ncj.3	-48533	ENSG00000137177	KIF13A	kinesin family member 13A
chr6	17887171	17887371	chr6:17886940-17887140	4.24443	0.864015	5.30432	-4.10081	6.76e-17	8.58e-16	Intron (uc003ncf.3/63971, intron 3 of 37)	6	17815157	17837321	22165	2	63971	uc003ncj.3	-49850	ENSG00000137177	KIF13A	kinesin family member 13A
chr6	17890165	17890365	chr6:17889934-17890134	3.10357	0	4.19033	-4.26742	5.44e-10	2.75e-09	Intron (uc003ncf.3/63971, intron 3 of 37)	6	17815157	17837321	22165	2	63971	uc003ncj.3	-52844	ENSG00000137177	KIF13A	kinesin family member 13A
chr6	17908090	17908290	chr6:17907859-17908059	6.34784	3.59998	7.36316	-3.71063	5.02e-41	8.92e-39	Intron (uc003ncf.3/63971, intron 2 of 37)	6	17815157	17837321	22165	2	63971	uc003ncj.3	-70769	ENSG00000137177	KIF13A	kinesin family member 13A
chr6	17914951	17915151	chr6:17914720-17914920	4.25966	1.07587	5.30786	-3.93824	3.96e-19	6.6e-18	Intron (uc003ncf.3/63971, intron 2 of 37)	6	17759414	17987854	228441	2	63971	uc003ncf.3	72703	ENSG00000137177	KIF13A	kinesin family member 13A
chr6	17919872	17920072	chr6:17919641-17919841	2.79136	0.429897	3.76698	-2.94618	3.19e-08	1.22e-07	Intron (uc003ncf.3/63971, intron 2 of 37)	6	17759414	17987854	228441	2	63971	uc003ncf.3	67782	ENSG00000137177	KIF13A	kinesin family member 13A
chr6	17923596	17923796	chr6:17923365-17923565	2.23903	1.45293	2.82794	-1.18411	0.0187022	0.028768	Intron (uc003ncf.3/63971, intron 2 of 37)	6	17759414	17987854	228441	2	63971	uc003ncf.3	64058	ENSG00000137177	KIF13A	kinesin family member 13A
chr6	17932822	17933022	chr6:17932591-17932791	6.13725	5.73257	6.50855	-0.800136	5.37e-05	0.000122	Intron (uc003ncf.3/63971, intron 2 of 37)	6	17759414	17987854	228441	2	63971	uc003ncf.3	54832	ENSG00000137177	KIF13A	kinesin family member 13A
chr6	17945431	17945631	chr6:17945200-17945400	3.45246	1.51138	4.36894	-2.69402	8.51e-10	4.18e-09	Intron (uc003ncf.3/63971, intron 2 of 37)	6	17759414	17987854	228441	2	63971	uc003ncf.3	42223	ENSG00000137177	KIF13A	kinesin family member 13A
chr6	17957818	17958018	chr6:17957587-17957787	4.27558	0.675571	5.34668	-4.5555	4.75e-16	5.46e-15	Intron (uc003ncf.3/63971, intron 2 of 37)	6	17759414	17987854	228441	2	63971	uc003ncf.3	29836	ENSG00000137177	KIF13A	kinesin family member 13A
chr6	17962700	17962900	chr6:17962469-17962669	5.60516	4.34672	6.36934	-1.89424	7.89e-05	0.000175	Intron (uc003ncf.3/63971, intron 2 of 37)	6	17759414	17987854	228441	2	63971	uc003ncf.3	24954	ENSG00000137177	KIF13A	kinesin family member 13A
chr6	17968533	17968733	chr6:17968302-17968502	4.50595	3.79206	5.06019	-1.21981	4.43e-05	0.000102	Intron (uc003ncf.3/63971, intron 2 of 37)	6	17759414	17987854	228441	2	63971	uc003ncf.3	19121	ENSG00000137177	KIF13A	kinesin family member 13A
chr6	17971808	17972008	chr6:17971577-17971777	4.76542	3.60454	5.49948	-1.86825	3.26e-10	1.7e-09	Intron (uc003ncf.3/63971, intron 2 of 37)	6	17759414	17987854	228441	2	63971	uc003ncf.3	15846	ENSG00000137177	KIF13A	kinesin family member 13A
chr6	17993775	17993975	chr6:17993544-17993744	3.94864	2.6556	4.72288	-1.85019	0.00136268	0.00251174	Distal Intergenic	6	17950637	17987854	37218	2	63971	uc003nck.3	-5921	ENSG00000137177	KIF13A	kinesin family member 13A
chr6	18081606	18081806	chr6:18081375-18081575	3.37314	0.502747	4.39881	-3.45086	1.43e-10	7.88e-10	Distal Intergenic	6	18120718	18122851	2134	2	378884	uc003ncl.1	41045	ENSG00000187566	NHLRC1	NHL repeat containing E3 ubiquitin protein ligase 1
chr6	18148548	18148748	chr6:18148317-18148517	4.10038	2.32027	4.98838	-2.68882	4.34e-13	3.4e-12	Intron (uc003ncm.3/7172, intron 2 of 8)	6	18128545	18155374	26830	2	7172	uc003ncm.3	6626	ENSG00000137364	TPMT	thiopurine S-methyltransferase
chr6	18184034	18184234	chr6:18183803-18184003	2.39014	3.26461	0	4.61878	7.76e-09	3.28e-08	Promoter (1-2kb)	6	18186003	18224084	38082	1	221656	uc003nco.1	-1769	ENSG00000165097	KDM1B	lysine demethylase 1B
chr6	18224026	18224226	chr6:18223795-18223995	3.33175	3.9878	1.63779	2.11456	5.86e-07	1.83e-06	3' UTR	6	18211726	18224084	12359	1	221656	uc003ncq.1	12300	ENSG00000165097	KDM1B	lysine demethylase 1B
chr6	18226863	18227063	chr6:18226632-18226832	4.02615	4.5885	2.80178	1.57178	0.0104635	0.0167974	Intron (uc003ncr.1/7913, intron 9 of 10)	6	18211726	18224084	12359	1	221656	uc003ncq.1	15137	ENSG00000165097	KDM1B	lysine demethylase 1B
chr6	18242729	18242929	chr6:18242498-18242698	5.21552	3.79586	6.02407	-2.19187	1.68e-13	1.39e-12	Intron (uc003ncr.1/7913, intron 7 of 10)	6	18224400	18264799	40400	2	7913	uc003ncr.1	21870	ENSG00000124795	DEK	DEK proto-oncogene
chr6	18247224	18247424	chr6:18246993-18247193	3.89184	4.61352	1.71443	2.84961	8.58e-11	4.88e-10	Intron (uc003ncr.1/7913, intron 7 of 10)	6	18224400	18264799	40400	2	7913	uc003ncr.1	17375	ENSG00000124795	DEK	DEK proto-oncogene
chr6	18277513	18277713	chr6:18277282-18277482	5.63406	6.36139	3.40514	2.83069	7.35e-26	2.62e-24	Distal Intergenic	6	18225256	18264799	39544	2	7913	uc011djg.1	-12714	ENSG00000124795	DEK	DEK proto-oncogene
chr6	18280378	18280578	chr6:18280147-18280347	5.23409	5.96277	2.99246	2.82337	6.18e-22	1.43e-20	Distal Intergenic	6	18225256	18264799	39544	2	7913	uc011djg.1	-15579	ENSG00000124795	DEK	DEK proto-oncogene
chr6	18303092	18303292	chr6:18302861-18303061	2.44895	3.12507	0.625762	2.29884	7.75e-05	0.000172	Distal Intergenic	6	18225256	18264799	39544	2	7913	uc011djg.1	-38293	ENSG00000124795	DEK	DEK proto-oncogene
chr6	18324452	18324652	chr6:18324221-18324421	4.24059	4.5303	3.79272	0.633129	0.0226041	0.0342659	Distal Intergenic	6	18225256	18264799	39544	2	7913	uc011djg.1	-59653	ENSG00000124795	DEK	DEK proto-oncogene
chr6	18330508	18330708	chr6:18330277-18330477	3.63149	4.31633	1.7477	2.44023	2.37e-07	7.89e-07	Distal Intergenic	6	18387581	18469105	81525	1	255488	uc003ncs.3	-56873	ENSG00000137393	RNF144B	ring finger protein 144B
chr6	18341536	18341736	chr6:18341305-18341505	4.11949	4.89099	1.39738	3.33326	3.1e-13	2.47e-12	Distal Intergenic	6	18387581	18469105	81525	1	255488	uc003ncs.3	-45845	ENSG00000137393	RNF144B	ring finger protein 144B
chr6	18344039	18344239	chr6:18343808-18344008	4.01386	4.43655	3.25628	1.08527	0.000663	0.00128262	Distal Intergenic	6	18387581	18469105	81525	1	255488	uc003ncs.3	-43342	ENSG00000137393	RNF144B	ring finger protein 144B
chr6	18350568	18350768	chr6:18350337-18350537	3.35378	2.88366	3.76923	-0.831283	0.0248362	0.0373914	Distal Intergenic	6	18387581	18469105	81525	1	255488	uc003ncs.3	-36813	ENSG00000137393	RNF144B	ring finger protein 144B
chr6	18386574	18386774	chr6:18386343-18386543	5.39474	5.81439	4.64542	1.131	2.04e-05	4.97e-05	Promoter (<=1kb)	6	18387581	18469105	81525	1	255488	uc003ncs.3	-807	ENSG00000137393	RNF144B	ring finger protein 144B
chr6	18389282	18389482	chr6:18389051-18389251	6.00568	6.43503	5.22986	1.18313	6.71e-08	2.44e-07	Promoter (1-2kb)	6	18387581	18469105	81525	1	255488	uc003ncs.3	1701	ENSG00000137393	RNF144B	ring finger protein 144B
chr6	18398591	18398791	chr6:18398360-18398560	2.75691	1.9817	3.34075	-1.23955	0.00434193	0.00741882	Intron (uc003ncs.3/255488, intron 1 of 7)	6	18387581	18469105	81525	1	255488	uc003ncs.3	11010	ENSG00000137393	RNF144B	ring finger protein 144B
chr6	18403689	18403889	chr6:18403458-18403658	5.26555	5.729	4.39091	1.26558	0.000247	0.000508	Intron (uc003ncs.3/255488, intron 2 of 7)	6	18387581	18469105	81525	1	255488	uc003ncs.3	16108	ENSG00000137393	RNF144B	ring finger protein 144B
chr6	18405924	18406124	chr6:18405693-18405893	6.87935	6.42041	7.28749	-0.864489	1.22e-05	3.06e-05	Intron (uc003ncs.3/255488, intron 2 of 7)	6	18387581	18469105	81525	1	255488	uc003ncs.3	18343	ENSG00000137393	RNF144B	ring finger protein 144B
chr6	18412939	18413139	chr6:18412708-18412908	6.53912	7.11191	5.27077	1.78326	2e-13	1.63e-12	Intron (uc003ncs.3/255488, intron 2 of 7)	6	18387581	18469105	81525	1	255488	uc003ncs.3	25358	ENSG00000137393	RNF144B	ring finger protein 144B
chr6	18421652	18421852	chr6:18421421-18421621	2.92341	1.7986	3.64564	-1.79433	1.76e-05	4.33e-05	Intron (uc003ncs.3/255488, intron 2 of 7)	6	18387581	18469105	81525	1	255488	uc003ncs.3	34071	ENSG00000137393	RNF144B	ring finger protein 144B
chr6	18422511	18422711	chr6:18422280-18422480	4.67848	5.39511	2.54556	2.77425	5.76e-15	5.77e-14	Intron (uc003ncs.3/255488, intron 2 of 7)	6	18387581	18469105	81525	1	255488	uc003ncs.3	34930	ENSG00000137393	RNF144B	ring finger protein 144B
chr6	18432491	18432691	chr6:18432260-18432460	6.39256	5.55579	7.00432	-1.44461	7.25e-11	4.17e-10	Intron (uc003ncs.3/255488, intron 3 of 7)	6	18387581	18469105	81525	1	255488	uc003ncs.3	44910	ENSG00000137393	RNF144B	ring finger protein 144B
chr6	18434778	18434978	chr6:18434547-18434747	6.80391	5.72481	7.51056	-1.75266	1.2e-12	8.88e-12	Intron (uc003ncs.3/255488, intron 3 of 7)	6	18387581	18469105	81525	1	255488	uc003ncs.3	47197	ENSG00000137393	RNF144B	ring finger protein 144B
chr6	18444479	18444679	chr6:18444248-18444448	3.17275	2.10097	3.87685	-1.8432	1.67e-05	4.12e-05	Intron (uc003ncs.3/255488, intron 4 of 7)	6	18387581	18469105	81525	1	255488	uc003ncs.3	56898	ENSG00000137393	RNF144B	ring finger protein 144B
chr6	18454241	18454441	chr6:18454010-18454210	3.05362	1.7052	3.84333	-1.99008	7.12e-05	0.000159	Intron (uc003ncs.3/255488, intron 4 of 7)	6	18387581	18469105	81525	1	255488	uc003ncs.3	66660	ENSG00000137393	RNF144B	ring finger protein 144B
chr6	18457412	18457612	chr6:18457181-18457381	2.721	3.10605	2.06108	1.08508	0.00955513	0.0154381	Exon (uc003ncs.3/255488, exon 5 of 8)	6	18387581	18469105	81525	1	255488	uc003ncs.3	69831	ENSG00000137393	RNF144B	ring finger protein 144B
chr6	18468626	18468826	chr6:18468395-18468595	2.88831	3.72959	0	4.02768	3.18e-07	1.04e-06	3' UTR	6	18387581	18469105	81525	1	255488	uc003ncs.3	81045	ENSG00000137393	RNF144B	ring finger protein 144B
chr6	18469882	18470082	chr6:18469651-18469851	2.928	3.49008	1.7048	1.65775	0.000241	0.000497	Distal Intergenic	6	18387581	18469105	81525	1	255488	uc003ncs.3	82301	ENSG00000137393	RNF144B	ring finger protein 144B
chr6	18497560	18497760	chr6:18497329-18497529	4.02698	4.83937	0.595229	4.25355	6.16e-12	4.12e-11	Distal Intergenic	6	18572015	18572111	97	1	693125	uc021yme.1	-74255	ENSG00000207775	MIR548A1	microRNA 548a-1
chr6	18501904	18502104	chr6:18501673-18501873	4.46901	1.74668	5.48206	-3.54929	1.34e-14	1.28e-13	Distal Intergenic	6	18572015	18572111	97	1	693125	uc021yme.1	-69911	ENSG00000207775	MIR548A1	microRNA 548a-1
chr6	18503817	18504017	chr6:18503586-18503786	5.87282	6.30718	5.08305	1.19295	3.48e-07	1.13e-06	Distal Intergenic	6	18572015	18572111	97	1	693125	uc021yme.1	-67998	ENSG00000207775	MIR548A1	microRNA 548a-1
chr6	18510361	18510561	chr6:18510130-18510330	2.13404	1.34709	2.72334	-1.27544	0.0109164	0.0174736	Distal Intergenic	6	18572015	18572111	97	1	693125	uc021yme.1	-61454	ENSG00000207775	MIR548A1	microRNA 548a-1
chr6	18585250	18585450	chr6:18585019-18585219	7.01481	4.61193	7.99527	-3.3094	4.5e-28	2.04e-26	Intron (uc003nct.1/uc003nct.1, intron 3 of 7)	6	18572015	18572111	97	1	693125	uc021yme.1	13235	ENSG00000207775	MIR548A1	microRNA 548a-1
chr6	18599055	18599255	chr6:18598824-18599024	3.40983	2.30518	4.12527	-1.71345	5.99e-05	0.000135	Intron (uc003nct.1/uc003nct.1, intron 4 of 7)	6	18572015	18572111	97	1	693125	uc021yme.1	27040	ENSG00000207775	MIR548A1	microRNA 548a-1
chr6	18607003	18607203	chr6:18606772-18606972	4.10333	4.948	0	4.58583	7.11e-12	4.71e-11	Intron (uc003nct.1/uc003nct.1, intron 4 of 7)	6	18572015	18572111	97	1	693125	uc021yme.1	34988	ENSG00000207775	MIR548A1	microRNA 548a-1
chr6	18631038	18631238	chr6:18630807-18631007	3.14297	2.01348	3.86676	-1.74923	2.59e-05	6.19e-05	Intron (uc003nct.1/uc003nct.1, intron 4 of 7)	6	18572015	18572111	97	1	693125	uc021yme.1	59023	ENSG00000207775	MIR548A1	microRNA 548a-1
chr6	18903360	18903560	chr6:18903129-18903329	2.99047	3.69522	0.956351	2.57748	1.62e-06	4.69e-06	Distal Intergenic	6	18572015	18572111	97	1	693125	uc021yme.1	331345	ENSG00000207775	MIR548A1	microRNA 548a-1
chr6	18978681	18978881	chr6:18978450-18978650	3.47193	4.11809	1.83711	2.31821	6.42e-07	1.99e-06	Distal Intergenic	6	18572015	18572111	97	1	693125	uc021yme.1	406666	ENSG00000207775	MIR548A1	microRNA 548a-1
chr6	18990688	18990888	chr6:18990457-18990657	3.74154	3.08915	4.26412	-1.19771	0.000359	0.000721	Distal Intergenic	6	18572015	18572111	97	1	693125	uc021yme.1	418673	ENSG00000207775	MIR548A1	microRNA 548a-1
chr6	19018846	19019046	chr6:19018615-19018815	3.31626	4.12301	0.0068989	3.8432	9.54e-09	3.97e-08	Distal Intergenic	6	18572015	18572111	97	1	693125	uc021yme.1	446831	ENSG00000207775	MIR548A1	microRNA 548a-1
chr6	19025080	19025280	chr6:19024849-19025049	3.3403	3.74731	2.62453	1.08853	0.0051281	0.00865888	Distal Intergenic	6	18572015	18572111	97	1	693125	uc021yme.1	453065	ENSG00000207775	MIR548A1	microRNA 548a-1
chr6	19035885	19036085	chr6:19035654-19035854	3.63655	4.1079	2.73773	1.40685	0.00037	0.000743	Distal Intergenic	6	18572015	18572111	97	1	693125	uc021yme.1	463870	ENSG00000207775	MIR548A1	microRNA 548a-1
chr6	19137762	19137962	chr6:19137531-19137731	3.08666	3.6609	1.81201	1.89967	3.5e-05	8.21e-05	Intron (uc003ncu.1/uc003ncu.1, intron 5 of 10)	6	18572015	18572111	97	1	693125	uc021yme.1	565747	ENSG00000207775	MIR548A1	microRNA 548a-1
chr6	19154181	19154381	chr6:19153950-19154150	3.85559	4.3562	2.86203	1.61554	0.00023	0.000476	Intron (uc003ncu.1/uc003ncu.1, intron 3 of 10)	6	18572015	18572111	97	1	693125	uc021yme.1	582166	ENSG00000207775	MIR548A1	microRNA 548a-1
chr6	19232428	19232628	chr6:19232197-19232397	4.3834	5.11756	2.08928	2.80603	3.89e-15	3.98e-14	Distal Intergenic	6	19837601	19842431	4831	1	3400	uc003ncw.4	-604973	ENSG00000172201	ID4	inhibitor of DNA binding 4, HLH protein
chr6	19279580	19279780	chr6:19279349-19279549	2.96019	3.63071	1.17442	2.54495	3.56e-06	9.75e-06	Distal Intergenic	6	19837601	19842431	4831	1	3400	uc003ncw.4	-557821	ENSG00000172201	ID4	inhibitor of DNA binding 4, HLH protein
chr6	19298237	19298437	chr6:19298006-19298206	5.67978	6.34309	3.94058	2.28718	4.03e-14	3.61e-13	Distal Intergenic	6	19837601	19842431	4831	1	3400	uc003ncw.4	-539164	ENSG00000172201	ID4	inhibitor of DNA binding 4, HLH protein
chr6	19303776	19303976	chr6:19303545-19303745	7.06988	7.62542	5.87337	1.70765	1.09e-17	1.53e-16	Distal Intergenic	6	19837601	19842431	4831	1	3400	uc003ncw.4	-533625	ENSG00000172201	ID4	inhibitor of DNA binding 4, HLH protein
chr6	19320482	19320682	chr6:19320251-19320451	7.22738	7.91687	5.31009	2.57103	9.48e-21	1.91e-19	Distal Intergenic	6	19837601	19842431	4831	1	3400	uc003ncw.4	-516919	ENSG00000172201	ID4	inhibitor of DNA binding 4, HLH protein
chr6	19322956	19323156	chr6:19322725-19322925	4.97635	5.80587	1.08721	4.46912	8.91e-21	1.8e-19	Distal Intergenic	6	19837601	19842431	4831	1	3400	uc003ncw.4	-514445	ENSG00000172201	ID4	inhibitor of DNA binding 4, HLH protein
chr6	19356994	19357194	chr6:19356763-19356963	3.22917	3.64732	2.4839	1.05763	0.0121483	0.0192979	Distal Intergenic	6	19837601	19842431	4831	1	3400	uc003ncw.4	-480407	ENSG00000172201	ID4	inhibitor of DNA binding 4, HLH protein
chr6	19380713	19380913	chr6:19380482-19380682	3.43634	4.08938	1.76073	2.39653	1.56e-07	5.35e-07	Distal Intergenic	6	19837601	19842431	4831	1	3400	uc003ncw.4	-456688	ENSG00000172201	ID4	inhibitor of DNA binding 4, HLH protein
chr6	19381376	19381576	chr6:19381145-19381345	3.20065	3.95464	0.696463	3.1492	2.79e-08	1.08e-07	Distal Intergenic	6	19837601	19842431	4831	1	3400	uc003ncw.4	-456025	ENSG00000172201	ID4	inhibitor of DNA binding 4, HLH protein
chr6	19410787	19410987	chr6:19410556-19410756	4.1127	4.51685	3.40436	1.18339	0.000491	0.000967	Distal Intergenic	6	19837601	19842431	4831	1	3400	uc003ncw.4	-426614	ENSG00000172201	ID4	inhibitor of DNA binding 4, HLH protein
chr6	19465554	19465754	chr6:19465323-19465523	6.59347	4.25663	7.56614	-3.20229	2.15e-33	1.72e-31	Distal Intergenic	6	19837601	19842431	4831	1	3400	uc003ncw.4	-371847	ENSG00000172201	ID4	inhibitor of DNA binding 4, HLH protein
chr6	19535715	19535915	chr6:19535484-19535684	4.38863	5.21599	0.566047	4.61367	9.87e-14	8.41e-13	Distal Intergenic	6	19837601	19842431	4831	1	3400	uc003ncw.4	-301686	ENSG00000172201	ID4	inhibitor of DNA binding 4, HLH protein
chr6	19537289	19537489	chr6:19537058-19537258	4.55907	5.20108	2.94815	2.43872	7.96e-11	4.55e-10	Distal Intergenic	6	19837601	19842431	4831	1	3400	uc003ncw.4	-300112	ENSG00000172201	ID4	inhibitor of DNA binding 4, HLH protein
chr6	19550589	19550789	chr6:19550358-19550558	4.41597	5.14791	2.14339	2.89572	1.8e-12	1.3e-11	Distal Intergenic	6	19837601	19842431	4831	1	3400	uc003ncw.4	-286812	ENSG00000172201	ID4	inhibitor of DNA binding 4, HLH protein
chr6	19554836	19555036	chr6:19554605-19554805	4.38473	5.00288	2.90322	2.03284	3.17e-09	1.42e-08	Distal Intergenic	6	19837601	19842431	4831	1	3400	uc003ncw.4	-282565	ENSG00000172201	ID4	inhibitor of DNA binding 4, HLH protein
chr6	19669095	19669295	chr6:19668864-19669064	3.31771	3.83993	2.24856	1.59998	0.000322	0.000652	Distal Intergenic	6	19837601	19842431	4831	1	3400	uc003ncw.4	-168306	ENSG00000172201	ID4	inhibitor of DNA binding 4, HLH protein
chr6	19669552	19669752	chr6:19669321-19669521	3.13112	3.68901	1.92512	1.75306	5.51e-05	0.000125	Distal Intergenic	6	19837601	19842431	4831	1	3400	uc003ncw.4	-167849	ENSG00000172201	ID4	inhibitor of DNA binding 4, HLH protein
chr6	19714536	19714736	chr6:19714305-19714505	3.62253	4.07118	2.79188	1.26803	0.000825	0.00157277	Distal Intergenic	6	19837601	19842431	4831	1	3400	uc003ncw.4	-122865	ENSG00000172201	ID4	inhibitor of DNA binding 4, HLH protein
chr6	19719958	19720158	chr6:19719727-19719927	4.41292	4.98149	3.16254	1.75631	9.46e-08	3.36e-07	Distal Intergenic	6	19837601	19842431	4831	1	3400	uc003ncw.4	-117443	ENSG00000172201	ID4	inhibitor of DNA binding 4, HLH protein
chr6	19723901	19724101	chr6:19723670-19723870	4.54607	2.96774	5.39259	-2.27969	2.57e-11	1.58e-10	Distal Intergenic	6	19837601	19842431	4831	1	3400	uc003ncw.4	-113500	ENSG00000172201	ID4	inhibitor of DNA binding 4, HLH protein
chr6	19731618	19731818	chr6:19731387-19731587	5.60052	5.10212	6.03405	-0.905616	0.000606	0.00117789	Distal Intergenic	6	19837601	19842431	4831	1	3400	uc003ncw.4	-105783	ENSG00000172201	ID4	inhibitor of DNA binding 4, HLH protein
chr6	19732526	19732726	chr6:19732295-19732495	4.27816	5.12043	0	4.53256	1.39e-12	1.02e-11	Distal Intergenic	6	19837601	19842431	4831	1	3400	uc003ncw.4	-104875	ENSG00000172201	ID4	inhibitor of DNA binding 4, HLH protein
chr6	19759412	19759612	chr6:19759181-19759381	4.5199	2.53856	5.44294	-2.75869	1.3e-12	9.58e-12	Distal Intergenic	6	19837601	19842431	4831	1	3400	uc003ncw.4	-77989	ENSG00000172201	ID4	inhibitor of DNA binding 4, HLH protein
chr6	19813977	19814177	chr6:19813746-19813946	5.34864	6.12623	2.54157	3.65059	3.3e-22	7.83e-21	Distal Intergenic	6	19837601	19842431	4831	1	3400	uc003ncw.4	-23424	ENSG00000172201	ID4	inhibitor of DNA binding 4, HLH protein
chr6	19819151	19819351	chr6:19818920-19819120	3.55898	1.54545	4.4871	-2.60743	4.88e-09	2.13e-08	Distal Intergenic	6	19837601	19842431	4831	1	3400	uc003ncw.4	-18250	ENSG00000172201	ID4	inhibitor of DNA binding 4, HLH protein
chr6	19824724	19824924	chr6:19824493-19824693	2.91423	0.996119	3.82686	-2.81218	4.08e-08	1.54e-07	Distal Intergenic	6	19837601	19842431	4831	1	3400	uc003ncw.4	-12677	ENSG00000172201	ID4	inhibitor of DNA binding 4, HLH protein
chr6	19839259	19839459	chr6:19839028-19839228	6.84246	7.32545	5.9069	1.38429	1.81e-09	8.45e-09	Promoter (1-2kb)	6	19837601	19842431	4831	1	3400	uc003ncw.4	1658	ENSG00000172201	ID4	inhibitor of DNA binding 4, HLH protein
chr6	19850042	19850242	chr6:19849811-19850011	4.45029	4.72414	4.03364	0.547581	0.0265492	0.0397853	Distal Intergenic	6	19837601	19842431	4831	1	3400	uc003ncw.4	12441	ENSG00000172201	ID4	inhibitor of DNA binding 4, HLH protein
chr6	19852151	19852351	chr6:19851920-19852120	6.28408	6.54902	5.88454	0.605245	0.000519	0.00101861	Distal Intergenic	6	19837601	19842431	4831	1	3400	uc003ncw.4	14550	ENSG00000172201	ID4	inhibitor of DNA binding 4, HLH protein
chr6	19866448	19866648	chr6:19866217-19866417	2.86521	3.44229	1.57827	1.88853	7.08e-05	0.000158	Distal Intergenic	6	19837601	19842431	4831	1	3400	uc003ncw.4	28847	ENSG00000172201	ID4	inhibitor of DNA binding 4, HLH protein
chr6	19892555	19892755	chr6:19892324-19892524	5.25072	5.57887	4.72273	0.79529	0.00207023	0.00371138	Distal Intergenic	6	19837601	19842431	4831	1	3400	uc003ncw.4	54954	ENSG00000172201	ID4	inhibitor of DNA binding 4, HLH protein
chr6	19896589	19896789	chr6:19896358-19896558	5.19455	5.59609	4.49297	1.02453	0.00224084	0.00399694	Distal Intergenic	6	19837601	19842431	4831	1	3400	uc003ncw.4	58988	ENSG00000172201	ID4	inhibitor of DNA binding 4, HLH protein
chr6	19976976	19977176	chr6:19976745-19976945	3.32026	2.59392	3.88066	-1.20883	0.00468546	0.00796254	Distal Intergenic	6	19837601	19842431	4831	1	3400	uc003ncw.4	139375	ENSG00000172201	ID4	inhibitor of DNA binding 4, HLH protein
chr6	20039132	20039332	chr6:20038901-20039101	3.53237	1.15118	4.51031	-3.20969	1.49e-10	8.16e-10	Distal Intergenic	6	20099916	20212695	112780	2	154141	uc003ncx.2	173363	ENSG00000172197	MBOAT1	membrane bound O-acyltransferase domain containing 1
chr6	20115557	20115757	chr6:20115326-20115526	5.27247	4.92688	5.60087	-0.641486	0.0304523	0.0451594	Exon (uc003ncx.2/154141, exon 10 of 13)	6	20099916	20212695	112780	2	154141	uc003ncx.2	96938	ENSG00000172197	MBOAT1	membrane bound O-acyltransferase domain containing 1
chr6	20117213	20117413	chr6:20116982-20117182	4.66216	1.9653	5.67289	-3.57014	2.89e-19	4.91e-18	Intron (uc003ncx.2/154141, intron 9 of 12)	6	20099916	20212695	112780	2	154141	uc003ncx.2	95282	ENSG00000172197	MBOAT1	membrane bound O-acyltransferase domain containing 1
chr6	20127160	20127360	chr6:20126929-20127129	5.81307	4.78848	6.50026	-1.71284	1.17e-10	6.54e-10	Intron (uc003ncx.2/154141, intron 6 of 12)	6	20099916	20212695	112780	2	154141	uc003ncx.2	85335	ENSG00000172197	MBOAT1	membrane bound O-acyltransferase domain containing 1
chr6	20130036	20130236	chr6:20129805-20130005	4.99563	3.90482	5.70634	-1.77057	6.82e-11	3.94e-10	Intron (uc003ncx.2/154141, intron 5 of 12)	6	20099916	20212695	112780	2	154141	uc003ncx.2	82459	ENSG00000172197	MBOAT1	membrane bound O-acyltransferase domain containing 1
chr6	20131162	20131362	chr6:20130931-20131131	3.61374	1.25952	4.58849	-3.30666	2.03e-12	1.45e-11	Intron (uc003ncx.2/154141, intron 5 of 12)	6	20099916	20212695	112780	2	154141	uc003ncx.2	81333	ENSG00000172197	MBOAT1	membrane bound O-acyltransferase domain containing 1
chr6	20158054	20158254	chr6:20157823-20158023	4.54729	0	5.66778	-5.8227	3.8e-16	4.4e-15	Intron (uc003ncx.2/154141, intron 1 of 12)	6	20099916	20212695	112780	2	154141	uc003ncx.2	54441	ENSG00000172197	MBOAT1	membrane bound O-acyltransferase domain containing 1
chr6	20181297	20181497	chr6:20181066-20181266	4.3213	1.8493	5.30951	-3.23965	4.69e-18	6.86e-17	Intron (uc003ncx.2/154141, intron 1 of 12)	6	20099916	20212695	112780	2	154141	uc003ncx.2	31198	ENSG00000172197	MBOAT1	membrane bound O-acyltransferase domain containing 1
chr6	20218253	20218453	chr6:20218022-20218222	5.07579	1.46005	6.14763	-4.32612	1.51e-22	3.73e-21	Distal Intergenic	6	20099916	20212695	112780	2	154141	uc011dji.2	-5558	ENSG00000172197	MBOAT1	membrane bound O-acyltransferase domain containing 1
chr6	20247042	20247242	chr6:20246811-20247011	3.63786	4.49124	0	4.71375	1.75e-09	8.22e-09	Distal Intergenic	6	20099916	20212695	112780	2	154141	uc011dji.2	-34347	ENSG00000172197	MBOAT1	membrane bound O-acyltransferase domain containing 1
chr6	20267400	20267600	chr6:20267169-20267369	3.20821	3.92923	1.03671	2.46955	8.24e-07	2.51e-06	Distal Intergenic	6	20099916	20212695	112780	2	154141	uc011dji.2	-54705	ENSG00000172197	MBOAT1	membrane bound O-acyltransferase domain containing 1
chr6	20309385	20309585	chr6:20309154-20309354	3.7377	4.61217	0	5.72647	6.78e-13	5.17e-12	Distal Intergenic	6	20402137	20483151	81015	1	1871	uc003ncz.2	-92552	ENSG00000112242	E2F3	E2F transcription factor 3
chr6	20341918	20342118	chr6:20341687-20341887	3.39737	1.3104	4.33664	-2.70275	1.12e-09	5.42e-09	Distal Intergenic	6	20402137	20483151	81015	1	1871	uc003ncz.2	-60019	ENSG00000112242	E2F3	E2F transcription factor 3
chr6	20377949	20378149	chr6:20377718-20377918	2.59083	3.16958	1.29651	1.66636	0.00092	0.00173988	Distal Intergenic	6	20402137	20483151	81015	1	1871	uc003ncz.2	-23988	ENSG00000112242	E2F3	E2F transcription factor 3
chr6	20380162	20380362	chr6:20379931-20380131	2.96461	3.80179	0	4.56462	1.35e-08	5.48e-08	Distal Intergenic	6	20402137	20483151	81015	1	1871	uc003ncz.2	-21775	ENSG00000112242	E2F3	E2F transcription factor 3
chr6	20403653	20403853	chr6:20403422-20403622	8.17299	7.93376	8.41588	-0.424687	0.031285	0.046287	Promoter (<=1kb)	6	20403910	20493945	90036	1	1871	uc021ymj.2	-57	ENSG00000112242	E2F3	E2F transcription factor 3
chr6	20404888	20405088	chr6:20404657-20404857	5.7521	6.04437	5.29912	0.697531	0.00177671	0.00321955	Promoter (<=1kb)	6	20403910	20493945	90036	1	1871	uc021ymj.2	978	ENSG00000112242	E2F3	E2F transcription factor 3
chr6	20416845	20417045	chr6:20416614-20416814	3.92123	1.43562	4.9109	-3.3764	1.57e-13	1.3e-12	Intron (uc003ncz.2/1871, intron 1 of 3)	6	20403910	20493945	90036	1	1871	uc021ymj.2	12935	ENSG00000112242	E2F3	E2F transcription factor 3
chr6	20442278	20442478	chr6:20442047-20442247	4.90997	3.61163	5.68572	-2.04534	4.02e-10	2.07e-09	Intron (uc003ncz.2/1871, intron 1 of 3)	6	20403910	20493945	90036	1	1871	uc021ymj.2	38368	ENSG00000112242	E2F3	E2F transcription factor 3
chr6	20445020	20445220	chr6:20444789-20444989	5.46395	2.21856	6.51599	-4.10819	3.46e-27	1.43e-25	Intron (uc003ncz.2/1871, intron 1 of 3)	6	20403910	20493945	90036	1	1871	uc021ymj.2	41110	ENSG00000112242	E2F3	E2F transcription factor 3
chr6	20446754	20446954	chr6:20446523-20446723	3.27796	1.60829	4.14412	-2.49032	2.08e-08	8.21e-08	Intron (uc003ncz.2/1871, intron 1 of 3)	6	20403910	20493945	90036	1	1871	uc021ymj.2	42844	ENSG00000112242	E2F3	E2F transcription factor 3
chr6	20447905	20448105	chr6:20447674-20447874	2.9253	1.16378	3.80976	-2.43177	1.81e-07	6.14e-07	Intron (uc003ncz.2/1871, intron 1 of 3)	6	20403910	20493945	90036	1	1871	uc021ymj.2	43995	ENSG00000112242	E2F3	E2F transcription factor 3
chr6	20455905	20456105	chr6:20455674-20455874	4.20199	1.72886	5.19032	-3.42975	7.67e-14	6.63e-13	Intron (uc003ncz.2/1871, intron 1 of 3)	6	20403910	20493945	90036	1	1871	uc021ymj.2	51995	ENSG00000112242	E2F3	E2F transcription factor 3
chr6	20484610	20484810	chr6:20484379-20484579	3.34341	0	4.44893	-4.66239	2.93e-10	1.54e-09	Intron (uc003nda.2/1871, intron 4 of 6)	6	20534688	20559903	25216	1	54901	uc003ndb.1	-49878	ENSG00000145996	CDKAL1	CDK5 regulatory subunit associated protein 1 like 1
chr6	20680954	20681154	chr6:20680723-20680923	3.41199	3.80807	2.72441	1.02315	0.00592484	0.00990112	Intron (uc003ndd.2/54901, intron 5 of 15)	6	20546570	21232634	686065	1	54901	uc021ymk.1	134384	ENSG00000145996	CDKAL1	CDK5 regulatory subunit associated protein 1 like 1
chr6	20694076	20694276	chr6:20693845-20694045	3.38917	2.31661	4.09354	-1.82473	1.72e-05	4.24e-05	Intron (uc003ndd.2/54901, intron 5 of 15)	6	20546570	21232634	686065	1	54901	uc021ymk.1	147506	ENSG00000145996	CDKAL1	CDK5 regulatory subunit associated protein 1 like 1
chr6	20708619	20708819	chr6:20708388-20708588	2.95292	1.72472	3.70805	-1.69329	0.00830722	0.0135543	Intron (uc003ndd.2/54901, intron 5 of 15)	6	20546570	21232634	686065	1	54901	uc021ymk.1	162049	ENSG00000145996	CDKAL1	CDK5 regulatory subunit associated protein 1 like 1
chr6	20770394	20770594	chr6:20770163-20770363	2.94186	3.77843	0	4.53516	1.23e-08	5.02e-08	Intron (uc003ndd.2/54901, intron 7 of 15)	6	20546570	21232634	686065	1	54901	uc021ymk.1	223824	ENSG00000145996	CDKAL1	CDK5 regulatory subunit associated protein 1 like 1
chr6	20771090	20771290	chr6:20770859-20771059	3.33579	2.8011	3.79169	-0.924835	0.00905285	0.0146801	Intron (uc003ndd.2/54901, intron 7 of 15)	6	20546570	21232634	686065	1	54901	uc021ymk.1	224520	ENSG00000145996	CDKAL1	CDK5 regulatory subunit associated protein 1 like 1
chr6	20877699	20877899	chr6:20877468-20877668	7.44891	6.31131	8.17538	-1.83503	1.6e-22	3.94e-21	Intron (uc003ndd.2/54901, intron 9 of 15)	6	21065279	21232634	167356	1	54901	uc003ndf.2	-187380	ENSG00000145996	CDKAL1	CDK5 regulatory subunit associated protein 1 like 1
chr6	20878784	20878984	chr6:20878553-20878753	5.21872	2.70313	6.2116	-3.34071	1.46e-22	3.61e-21	Intron (uc003ndd.2/54901, intron 9 of 15)	6	21065279	21232634	167356	1	54901	uc003ndf.2	-186295	ENSG00000145996	CDKAL1	CDK5 regulatory subunit associated protein 1 like 1
chr6	20952914	20953114	chr6:20952683-20952883	5.77013	4.2936	6.59288	-2.28002	2.56e-22	6.16e-21	Intron (uc003ndd.2/54901, intron 9 of 15)	6	21065279	21232634	167356	1	54901	uc003ndf.2	-112165	ENSG00000145996	CDKAL1	CDK5 regulatory subunit associated protein 1 like 1
chr6	21002048	21002248	chr6:21001817-21002017	2.61172	1.02529	3.46004	-2.42479	1.19e-05	3e-05	Intron (uc003ndd.2/54901, intron 11 of 15)	6	21065279	21232634	167356	1	54901	uc003ndf.2	-63031	ENSG00000145996	CDKAL1	CDK5 regulatory subunit associated protein 1 like 1
chr6	21004122	21004322	chr6:21003891-21004091	3.21234	3.93672	1.01064	2.9616	3.11e-08	1.19e-07	Intron (uc003ndd.2/54901, intron 11 of 15)	6	21065279	21232634	167356	1	54901	uc003ndf.2	-60957	ENSG00000145996	CDKAL1	CDK5 regulatory subunit associated protein 1 like 1
chr6	21023005	21023205	chr6:21022774-21022974	4.10452	4.52671	3.34833	1.17203	0.00291425	0.00511383	Intron (uc003ndd.2/54901, intron 11 of 15)	6	21065279	21232634	167356	1	54901	uc003ndf.2	-42074	ENSG00000145996	CDKAL1	CDK5 regulatory subunit associated protein 1 like 1
chr6	21033955	21034155	chr6:21033724-21033924	4.42861	3.30704	5.14976	-1.83295	5.8e-09	2.5e-08	Intron (uc003ndd.2/54901, intron 11 of 15)	6	21065279	21232634	167356	1	54901	uc003ndf.2	-31124	ENSG00000145996	CDKAL1	CDK5 regulatory subunit associated protein 1 like 1
chr6	21102531	21102731	chr6:21102300-21102500	5.8292	4.69484	6.5546	-1.80494	3.47e-07	1.12e-06	Intron (uc003ndd.2/54901, intron 12 of 15)	6	21065279	21232634	167356	1	54901	uc003ndf.2	37252	ENSG00000145996	CDKAL1	CDK5 regulatory subunit associated protein 1 like 1
chr6	21103945	21104145	chr6:21103714-21103914	3.60948	3.95557	3.04174	0.841321	0.0164101	0.0255	Intron (uc003ndd.2/54901, intron 12 of 15)	6	21065279	21232634	167356	1	54901	uc003ndf.2	38666	ENSG00000145996	CDKAL1	CDK5 regulatory subunit associated protein 1 like 1
chr6	21109670	21109870	chr6:21109439-21109639	3.12881	3.94664	0	3.62775	9.32e-08	3.32e-07	Intron (uc003ndd.2/54901, intron 13 of 15)	6	21065279	21232634	167356	1	54901	uc003ndf.2	44391	ENSG00000145996	CDKAL1	CDK5 regulatory subunit associated protein 1 like 1
chr6	21110262	21110462	chr6:21110031-21110231	3.27694	3.83684	2.06269	1.51651	0.000233	0.00048	Intron (uc003ndd.2/54901, intron 13 of 15)	6	21065279	21232634	167356	1	54901	uc003ndf.2	44983	ENSG00000145996	CDKAL1	CDK5 regulatory subunit associated protein 1 like 1
chr6	21133622	21133822	chr6:21133391-21133591	3.89426	4.69128	0.773962	3.52808	1.54e-11	9.75e-11	Intron (uc003ndd.2/54901, intron 13 of 15)	6	21065279	21232634	167356	1	54901	uc003ndf.2	68343	ENSG00000145996	CDKAL1	CDK5 regulatory subunit associated protein 1 like 1
chr6	21138654	21138854	chr6:21138423-21138623	2.8458	1.16354	3.71455	-2.30583	4.32e-06	1.17e-05	Intron (uc003ndd.2/54901, intron 13 of 15)	6	21065279	21232634	167356	1	54901	uc003ndf.2	73375	ENSG00000145996	CDKAL1	CDK5 regulatory subunit associated protein 1 like 1
chr6	21149862	21150062	chr6:21149631-21149831	2.33884	0.704113	3.19766	-2.25124	5.7e-05	0.000129	Intron (uc003ndd.2/54901, intron 13 of 15)	6	21065279	21232634	167356	1	54901	uc003ndf.2	84583	ENSG00000145996	CDKAL1	CDK5 regulatory subunit associated protein 1 like 1
chr6	21165260	21165460	chr6:21165029-21165229	3.30274	0.919711	4.2809	-3.2121	6.66e-10	3.33e-09	Intron (uc003ndd.2/54901, intron 13 of 15)	6	21065279	21232634	167356	1	54901	uc003ndf.2	99981	ENSG00000145996	CDKAL1	CDK5 regulatory subunit associated protein 1 like 1
chr6	21165874	21166074	chr6:21165643-21165843	3.28791	2.70164	3.77408	-0.947969	0.0101105	0.0162694	Intron (uc003ndd.2/54901, intron 13 of 15)	6	21065279	21232634	167356	1	54901	uc003ndf.2	100595	ENSG00000145996	CDKAL1	CDK5 regulatory subunit associated protein 1 like 1
chr6	21190151	21190351	chr6:21189920-21190120	2.61066	3.24331	1.05219	2.00658	0.000882	0.00167263	Intron (uc003ndd.2/54901, intron 13 of 15)	6	21065279	21232634	167356	1	54901	uc003ndf.2	124872	ENSG00000145996	CDKAL1	CDK5 regulatory subunit associated protein 1 like 1
chr6	21191706	21191906	chr6:21191475-21191675	3.47202	2.70472	4.05214	-1.27227	0.00477777	0.00810824	Intron (uc003ndd.2/54901, intron 13 of 15)	6	21065279	21232634	167356	1	54901	uc003ndf.2	126427	ENSG00000145996	CDKAL1	CDK5 regulatory subunit associated protein 1 like 1
chr6	21198573	21198773	chr6:21198342-21198542	4.81275	3.01194	5.70463	-2.60914	4.09e-12	2.8e-11	Intron (uc003ndd.2/54901, intron 14 of 15)	6	21065279	21232634	167356	1	54901	uc003ndf.2	133294	ENSG00000145996	CDKAL1	CDK5 regulatory subunit associated protein 1 like 1
chr6	21199905	21200105	chr6:21199674-21199874	4.53873	5.38797	0	4.78054	2.79e-14	2.55e-13	Intron (uc003ndd.2/54901, intron 14 of 15)	6	21065279	21232634	167356	1	54901	uc003ndf.2	134626	ENSG00000145996	CDKAL1	CDK5 regulatory subunit associated protein 1 like 1
chr6	21201329	21201529	chr6:21201098-21201298	4.11359	4.52463	3.38725	0.996613	0.00966111	0.0155978	Exon (uc003ndd.2/54901, exon 15 of 16)	6	21065279	21232634	167356	1	54901	uc003ndf.2	136050	ENSG00000145996	CDKAL1	CDK5 regulatory subunit associated protein 1 like 1
chr6	21264234	21264434	chr6:21264003-21264203	4.84409	3.57522	5.61133	-1.96029	7.54e-07	2.31e-06	Distal Intergenic	6	21065279	21232634	167356	1	54901	uc003ndf.2	198955	ENSG00000145996	CDKAL1	CDK5 regulatory subunit associated protein 1 like 1
chr6	21265598	21265798	chr6:21265367-21265567	2.67729	2.04192	3.19075	-1.169	0.00471977	0.00801622	Distal Intergenic	6	21065279	21232634	167356	1	54901	uc003ndf.2	200319	ENSG00000145996	CDKAL1	CDK5 regulatory subunit associated protein 1 like 1
chr6	21281546	21281746	chr6:21281315-21281515	3.58811	4.3476	1.01921	3.01808	2.03e-08	8.04e-08	Distal Intergenic	6	21065279	21232634	167356	1	54901	uc003ndf.2	216267	ENSG00000145996	CDKAL1	CDK5 regulatory subunit associated protein 1 like 1
chr6	21325552	21325752	chr6:21325321-21325521	3.29701	3.81281	2.25084	1.54989	0.000155	0.000329	Distal Intergenic	6	21065279	21232634	167356	1	54901	uc003ndf.2	260273	ENSG00000145996	CDKAL1	CDK5 regulatory subunit associated protein 1 like 1
chr6	21333111	21333311	chr6:21332880-21333080	4.69037	5.37081	2.83748	2.44824	1.47e-15	1.59e-14	Distal Intergenic	6	21593972	21598849	4878	1	6659	uc003ndi.3	-260661	ENSG00000124766	SOX4	SRY-box transcription factor 4
chr6	21348813	21349013	chr6:21348582-21348782	7.00081	6.43787	7.4735	-1.01469	1.17e-05	2.95e-05	Distal Intergenic	6	21593972	21598849	4878	1	6659	uc003ndi.3	-244959	ENSG00000124766	SOX4	SRY-box transcription factor 4
chr6	21350998	21351198	chr6:21350767-21350967	3.54636	4.20447	1.83978	2.39106	2.92e-08	1.13e-07	Distal Intergenic	6	21593972	21598849	4878	1	6659	uc003ndi.3	-242774	ENSG00000124766	SOX4	SRY-box transcription factor 4
chr6	21372011	21372211	chr6:21371780-21371980	5.97076	6.43835	5.0835	1.30898	2.16e-05	5.24e-05	Distal Intergenic	6	21593972	21598849	4878	1	6659	uc003ndi.3	-221761	ENSG00000124766	SOX4	SRY-box transcription factor 4
chr6	21384495	21384695	chr6:21384264-21384464	4.5174	3.39399	5.23915	-1.70534	0.000523	0.00102635	Distal Intergenic	6	21593972	21598849	4878	1	6659	uc003ndi.3	-209277	ENSG00000124766	SOX4	SRY-box transcription factor 4
chr6	21402676	21402876	chr6:21402445-21402645	5.24775	2.64714	6.24931	-3.48863	3.98e-20	7.44e-19	Distal Intergenic	6	21593972	21598849	4878	1	6659	uc003ndi.3	-191096	ENSG00000124766	SOX4	SRY-box transcription factor 4
chr6	21437922	21438122	chr6:21437691-21437891	3.96781	2.61669	4.75826	-2.02535	2.19e-06	6.2e-06	Distal Intergenic	6	21593972	21598849	4878	1	6659	uc003ndi.3	-155850	ENSG00000124766	SOX4	SRY-box transcription factor 4
chr6	21438979	21439179	chr6:21438748-21438948	5.04425	4.43537	5.54318	-1.05457	0.000378	0.000757	Distal Intergenic	6	21593972	21598849	4878	1	6659	uc003ndi.3	-154793	ENSG00000124766	SOX4	SRY-box transcription factor 4
chr6	21445103	21445303	chr6:21444872-21445072	4.36168	2.65853	5.23467	-2.58884	2.44e-12	1.73e-11	Distal Intergenic	6	21593972	21598849	4878	1	6659	uc003ndi.3	-148669	ENSG00000124766	SOX4	SRY-box transcription factor 4
chr6	21479365	21479565	chr6:21479134-21479334	4.09768	4.72745	2.55488	2.06837	5.7e-09	2.46e-08	Distal Intergenic	6	21593972	21598849	4878	1	6659	uc003ndi.3	-114407	ENSG00000124766	SOX4	SRY-box transcription factor 4
chr6	21496555	21496755	chr6:21496324-21496524	4.30392	5.0156	2.21313	2.8266	1.2e-13	1.01e-12	Distal Intergenic	6	21593972	21598849	4878	1	6659	uc003ndi.3	-97217	ENSG00000124766	SOX4	SRY-box transcription factor 4
chr6	21502138	21502338	chr6:21501907-21502107	3.03247	3.51032	2.11326	1.15652	0.00781839	0.0128122	Distal Intergenic	6	21593972	21598849	4878	1	6659	uc003ndi.3	-91634	ENSG00000124766	SOX4	SRY-box transcription factor 4
chr6	21508110	21508310	chr6:21507879-21508079	4.83779	3.16206	5.7052	-2.45271	1.06e-15	1.16e-14	Distal Intergenic	6	21593972	21598849	4878	1	6659	uc003ndi.3	-85662	ENSG00000124766	SOX4	SRY-box transcription factor 4
chr6	21538792	21538992	chr6:21538561-21538761	7.55643	7.84799	7.10486	0.710251	0.000667	0.00128994	Distal Intergenic	6	21593972	21598849	4878	1	6659	uc003ndi.3	-54980	ENSG00000124766	SOX4	SRY-box transcription factor 4
chr6	21587768	21587968	chr6:21587537-21587737	6.81959	6.47536	7.14697	-0.653833	0.00414569	0.00710577	Distal Intergenic	6	21593972	21598849	4878	1	6659	uc003ndi.3	-6004	ENSG00000124766	SOX4	SRY-box transcription factor 4
chr6	21593832	21594032	chr6:21593601-21593801	7.48899	7.87798	6.81928	1.02134	6.07e-07	1.89e-06	Promoter (<=1kb)	6	21593972	21598849	4878	1	6659	uc003ndi.3	0	ENSG00000124766	SOX4	SRY-box transcription factor 4
chr6	21595135	21595335	chr6:21594904-21595104	5.56129	5.27782	5.84114	-0.538199	0.0154718	0.0241489	Promoter (1-2kb)	6	21593972	21598849	4878	1	6659	uc003ndi.3	1163	ENSG00000124766	SOX4	SRY-box transcription factor 4
chr6	21604345	21604545	chr6:21604114-21604314	2.98776	3.70988	0.806505	2.73179	3.3e-07	1.07e-06	Distal Intergenic	6	21593972	21598849	4878	1	6659	uc003ndi.3	10373	ENSG00000124766	SOX4	SRY-box transcription factor 4
chr6	21634893	21635093	chr6:21634662-21634862	3.40679	0.40806	4.44232	-3.75484	3.75e-11	2.25e-10	Distal Intergenic	6	21665003	21910006	245004	1	401237	uc010jpp.1	-29910	NA	CASC15	cancer susceptibility 15
chr6	21680046	21680246	chr6:21679815-21680015	4.16335	3.44979	4.71742	-1.19979	0.000763	0.00146169	Intron (uc010jpp.1/401237, intron 3 of 6)	6	21668878	22194616	525739	1	401237	uc011djk.2	11168	NA	CASC15	cancer susceptibility 15
chr6	21727002	21727202	chr6:21726771-21726971	3.41705	3.8352	2.67174	1.10982	0.00252377	0.00446945	Intron (uc010jpp.1/401237, intron 3 of 6)	6	21668878	22194616	525739	1	401237	uc011djk.2	58124	NA	CASC15	cancer susceptibility 15
chr6	21729800	21730000	chr6:21729569-21729769	2.18794	0.718674	3.00891	-1.96908	0.000288	0.000586	Intron (uc010jpp.1/401237, intron 3 of 6)	6	21668878	22194616	525739	1	401237	uc011djk.2	60922	NA	CASC15	cancer susceptibility 15
chr6	21748906	21749106	chr6:21748675-21748875	2.82751	3.51681	0.911556	2.23759	1.14e-05	2.89e-05	Intron (uc010jpp.1/401237, intron 4 of 6)	6	21668878	22194616	525739	1	401237	uc011djk.2	80028	NA	CASC15	cancer susceptibility 15
chr6	21767274	21767474	chr6:21767043-21767243	2.93502	1.76223	3.67291	-1.72344	3.8e-05	8.85e-05	Intron (uc010jpp.1/401237, intron 5 of 6)	6	21845774	21981012	135239	1	401237	uc003ndk.1	-78300	NA	CASC15	cancer susceptibility 15
chr6	21769827	21770027	chr6:21769596-21769796	6.08087	6.48177	5.38094	1.05567	2.12e-08	8.36e-08	Intron (uc010jpp.1/401237, intron 5 of 6)	6	21845774	21981012	135239	1	401237	uc003ndk.1	-75747	NA	CASC15	cancer susceptibility 15
chr6	21808350	21808550	chr6:21808119-21808319	5.19316	3.7841	5.99897	-2.08639	1.3e-13	1.09e-12	Intron (uc010jpp.1/401237, intron 6 of 6)	6	21845774	21981012	135239	1	401237	uc003ndk.1	-37224	NA	CASC15	cancer susceptibility 15
chr6	21809066	21809266	chr6:21808835-21809035	3.61926	3.14975	4.03431	-0.791944	0.0235442	0.0355871	Intron (uc010jpp.1/401237, intron 6 of 6)	6	21845774	21981012	135239	1	401237	uc003ndk.1	-36508	NA	CASC15	cancer susceptibility 15
chr6	21824737	21824937	chr6:21824506-21824706	3.31472	4.16001	0	4.89918	8.05e-10	3.97e-09	Intron (uc010jpp.1/401237, intron 6 of 6)	6	21845774	21981012	135239	1	401237	uc003ndk.1	-20837	NA	CASC15	cancer susceptibility 15
chr6	21832167	21832367	chr6:21831936-21832136	4.277	2.93206	5.06577	-2.15647	1.31e-10	7.24e-10	Intron (uc010jpp.1/401237, intron 6 of 6)	6	21845774	21981012	135239	1	401237	uc003ndk.1	-13407	NA	CASC15	cancer susceptibility 15
chr6	21873893	21874093	chr6:21873662-21873862	5.14008	4.47191	5.67098	-1.22711	6.54e-06	1.71e-05	Intron (uc010jpp.1/401237, intron 6 of 6)	6	21898951	22214734	315784	1	401237	uc003ndl.3	-24858	NA	CASC15	cancer susceptibility 15
chr6	21885858	21886058	chr6:21885627-21885827	6.86989	7.09032	6.5514	0.469123	0.0229507	0.0347562	Intron (uc010jpp.1/401237, intron 6 of 6)	6	21898951	22214734	315784	1	401237	uc003ndl.3	-12893	NA	CASC15	cancer susceptibility 15
chr6	21887117	21887317	chr6:21886886-21887086	4.43875	3.92795	4.88002	-0.873743	0.00427726	0.00731464	Intron (uc010jpp.1/401237, intron 6 of 6)	6	21898951	22214734	315784	1	401237	uc003ndl.3	-11634	NA	CASC15	cancer susceptibility 15
chr6	21887982	21888182	chr6:21887751-21887951	4.98238	3.92167	5.68257	-1.74151	2.23e-07	7.44e-07	Intron (uc010jpp.1/401237, intron 6 of 6)	6	21898951	22214734	315784	1	401237	uc003ndl.3	-10769	NA	CASC15	cancer susceptibility 15
chr6	21907130	21907330	chr6:21906899-21907099	4.28595	4.728	3.47438	1.17146	0.00100553	0.00189054	Intron (uc010jpp.1/401237, intron 6 of 6)	6	21898951	22214734	315784	1	401237	uc003ndl.3	8179	NA	CASC15	cancer susceptibility 15
chr6	21919097	21919297	chr6:21918866-21919066	3.59758	4.35388	1.06657	3.05933	4.79e-09	2.09e-08	Intron (uc011djj.1/401237, intron 6 of 6)	6	21898951	22214734	315784	1	401237	uc003ndl.3	20146	NA	CASC15	cancer susceptibility 15
chr6	21946662	21946862	chr6:21946431-21946631	4.1259	3.43821	4.6669	-1.13859	0.0050005	0.00845979	Intron (uc011djj.1/401237, intron 6 of 6)	6	21898951	22214734	315784	1	401237	uc003ndl.3	47711	NA	CASC15	cancer susceptibility 15
chr6	21949613	21949813	chr6:21949382-21949582	3.11918	3.57807	2.25831	1.39439	0.000684	0.00131947	Intron (uc011djj.1/401237, intron 6 of 6)	6	21898951	22214734	315784	1	401237	uc003ndl.3	50662	NA	CASC15	cancer susceptibility 15
chr6	21954078	21954278	chr6:21953847-21954047	5.1709	5.53687	4.55715	0.932112	0.000131	0.00028	Intron (uc011djj.1/401237, intron 6 of 6)	6	21898951	22214734	315784	1	401237	uc003ndl.3	55127	NA	CASC15	cancer susceptibility 15
chr6	21954668	21954868	chr6:21954437-21954637	3.38931	2.69261	3.9349	-1.32403	0.000232	0.00048	Intron (uc011djj.1/401237, intron 6 of 6)	6	21898951	22214734	315784	1	401237	uc003ndl.3	55717	NA	CASC15	cancer susceptibility 15
chr6	21987735	21987935	chr6:21987506-21987706	5.11295	4.77474	5.43578	-0.638913	0.00487591	0.00826243	Intron (uc003ndj.3/401237, intron 6 of 11)	6	21898951	22214734	315784	1	401237	uc003ndl.3	88784	NA	CASC15	cancer susceptibility 15
chr6	21992495	21992695	chr6:21992266-21992466	3.85767	3.36098	4.29012	-0.805236	0.0287022	0.0427527	Intron (uc003ndj.3/401237, intron 6 of 11)	6	21898951	22214734	315784	1	401237	uc003ndl.3	93544	NA	CASC15	cancer susceptibility 15
chr6	21999313	21999513	chr6:21999084-21999284	6.32721	6.66574	5.77639	0.862285	0.000282	0.000575	Intron (uc003ndj.3/401237, intron 6 of 11)	6	21898951	22214734	315784	1	401237	uc003ndl.3	100362	NA	CASC15	cancer susceptibility 15
chr6	22001824	22002024	chr6:22001595-22001795	4.1975	2.9515	4.95798	-2.0994	5.45e-10	2.76e-09	Intron (uc003ndj.3/401237, intron 6 of 11)	6	21898951	22214734	315784	1	401237	uc003ndl.3	102873	NA	CASC15	cancer susceptibility 15
chr6	22036586	22036786	chr6:22036357-22036557	4.30555	4.80146	3.32773	1.42267	1.61e-06	4.66e-06	Intron (uc003ndj.3/401237, intron 7 of 11)	6	22146883	22194616	47734	1	401237	uc003ndn.3	-110097	NA	CASC15	cancer susceptibility 15
chr6	22042114	22042314	chr6:22041885-22042085	4.06891	1.94842	5.01304	-2.89078	1.36e-14	1.29e-13	Intron (uc003ndj.3/401237, intron 7 of 11)	6	22146883	22194616	47734	1	401237	uc003ndn.3	-104569	NA	CASC15	cancer susceptibility 15
chr6	22043512	22043712	chr6:22043283-22043483	3.60507	1.90043	4.47837	-2.50625	2.42e-08	9.46e-08	Intron (uc003ndj.3/401237, intron 7 of 11)	6	22146883	22194616	47734	1	401237	uc003ndn.3	-103171	NA	CASC15	cancer susceptibility 15
chr6	22049325	22049525	chr6:22049096-22049296	3.70859	4.53745	0	4.00271	1.2e-09	5.78e-09	Intron (uc003ndj.3/401237, intron 7 of 11)	6	22146883	22194616	47734	1	401237	uc003ndn.3	-97358	NA	CASC15	cancer susceptibility 15
chr6	22056806	22057006	chr6:22056577-22056777	5.67609	2.73003	6.70768	-3.8277	1.83e-26	7.02e-25	Exon (uc003ndj.3/401237, exon 8 of 12)	6	22146883	22194616	47734	1	401237	uc003ndn.3	-89877	NA	CASC15	cancer susceptibility 15
chr6	22063437	22063637	chr6:22063208-22063408	5.70567	3.36844	6.67839	-3.17942	9.72e-17	1.21e-15	Exon (uc003ndl.3/401237, exon 6 of 11)	6	22146883	22194616	47734	1	401237	uc003ndn.3	-83246	NA	CASC15	cancer susceptibility 15
chr6	22071972	22072172	chr6:22071743-22071943	5.36432	5.58485	5.04566	0.466749	0.0221011	0.0335584	Intron (uc003ndj.3/401237, intron 8 of 11)	6	22146883	22194616	47734	1	401237	uc003ndn.3	-74711	NA	CASC15	cancer susceptibility 15
chr6	22080130	22080330	chr6:22079901-22080101	2.77388	3.23401	1.90931	1.11841	0.00820322	0.0133965	Intron (uc003ndj.3/401237, intron 8 of 11)	6	22146883	22194616	47734	1	401237	uc003ndn.3	-66553	NA	CASC15	cancer susceptibility 15
chr6	22082595	22082795	chr6:22082366-22082566	4.42466	4.80942	3.76546	0.985863	0.00142502	0.00261914	Intron (uc003ndj.3/401237, intron 8 of 11)	6	22146883	22194616	47734	1	401237	uc003ndn.3	-64088	NA	CASC15	cancer susceptibility 15
chr6	22108559	22108759	chr6:22108330-22108530	3.47364	2.8614	3.97443	-1.08317	0.00741817	0.0122016	Intron (uc003ndj.3/401237, intron 8 of 11)	6	22146883	22194616	47734	1	401237	uc003ndn.3	-38124	NA	CASC15	cancer susceptibility 15
chr6	22113389	22113589	chr6:22113160-22113360	3.89821	0.258334	4.97116	-4.39163	1.2e-13	1.01e-12	Intron (uc003ndj.3/401237, intron 9 of 11)	6	22146883	22194616	47734	1	401237	uc003ndn.3	-33294	NA	CASC15	cancer susceptibility 15
chr6	22141784	22141984	chr6:22141555-22141755	2.57716	1.77341	3.17416	-1.27016	0.00327285	0.00570199	Intron (uc003ndj.3/401237, intron 9 of 11)	6	22146883	22194616	47734	1	401237	uc003ndn.3	-4899	NA	CASC15	cancer susceptibility 15
chr6	22148335	22148535	chr6:22148106-22148306	6.50251	7.03939	5.37909	1.62516	1.68e-08	6.72e-08	Promoter (<=1kb)	6	22134831	22147422	12592	2	729177	uc003ndm.2	-913	NA	NBAT1	neuroblastoma associated transcript 1
chr6	22150160	22150360	chr6:22149931-22150131	5.16045	5.65338	4.19254	1.38632	1.44e-05	3.59e-05	Promoter (2-3kb)	6	22134831	22147422	12592	2	729177	uc003ndm.2	-2738	NA	NBAT1	neuroblastoma associated transcript 1
chr6	22159444	22159644	chr6:22159215-22159415	2.89948	3.55405	1.21456	2.19614	1.1e-05	2.78e-05	Intron (uc003ndj.3/401237, intron 9 of 11)	6	22134831	22147422	12592	2	729177	uc003ndm.2	-12022	NA	NBAT1	neuroblastoma associated transcript 1
chr6	22199032	22199232	chr6:22198803-22199003	2.38777	1.80519	2.87184	-1.10766	0.0129007	0.0204012	Intron (uc003ndl.3/401237, intron 9 of 10)	6	22134831	22147422	12592	2	729177	uc003ndm.2	-51610	NA	NBAT1	neuroblastoma associated transcript 1
chr6	22236961	22237161	chr6:22236732-22236932	6.10625	4.05617	7.04	-2.91839	6.19e-26	2.23e-24	Distal Intergenic	6	22287473	22297308	9836	2	5617	uc003ndo.3	60147	ENSG00000172179	PRL	prolactin
chr6	22239695	22239895	chr6:22239466-22239666	5.02692	5.50416	4.10966	1.30698	5.71e-06	1.51e-05	Distal Intergenic	6	22287473	22297308	9836	2	5617	uc003ndo.3	57413	ENSG00000172179	PRL	prolactin
chr6	22271343	22271543	chr6:22271114-22271314	3.04846	3.82458	0.262472	3.34282	1.17e-07	4.09e-07	Distal Intergenic	6	22287473	22297308	9836	2	5617	uc003ndo.3	25765	ENSG00000172179	PRL	prolactin
chr6	22298807	22299007	chr6:22298578-22298778	3.86198	4.60031	1.52628	2.79571	8.79e-11	4.99e-10	Promoter (1-2kb)	6	22287473	22297730	10258	2	5617	uc003ndp.3	-1077	ENSG00000172179	PRL	prolactin
chr6	22364609	22364809	chr6:22364380-22364580	5.77525	6.44629	3.98607	2.39595	2e-11	1.25e-10	Distal Intergenic	6	22294638	22303082	8445	2	5617	uc003ndr.1	-61527	ENSG00000172179	PRL	prolactin
chr6	22383349	22383549	chr6:22383120-22383320	2.912	1.03457	3.81766	-2.58176	2.41e-07	8.02e-07	Distal Intergenic	6	22294638	22303082	8445	2	5617	uc003ndr.1	-80267	ENSG00000172179	PRL	prolactin
chr6	22400039	22400239	chr6:22399810-22400010	4.8114	4.18322	5.32096	-1.18158	6.56e-06	1.72e-05	Distal Intergenic	6	22294638	22303082	8445	2	5617	uc003ndr.1	-96957	ENSG00000172179	PRL	prolactin
chr6	22438019	22438219	chr6:22437790-22437990	3.36171	4.05623	1.4071	2.53597	9.89e-08	3.51e-07	Distal Intergenic	6	22569678	22570750	1073	1	154150	uc003nds.3	-131459	ENSG00000112273	HDGFL1	HDGF like 1
chr6	22440270	22440470	chr6:22440041-22440241	3.9536	4.75952	0.661514	3.79432	1.79e-11	1.12e-10	Distal Intergenic	6	22569678	22570750	1073	1	154150	uc003nds.3	-129208	ENSG00000112273	HDGFL1	HDGF like 1
chr6	22447538	22447738	chr6:22447309-22447509	4.05428	3.54414	4.49515	-1.04719	0.000312	0.000632	Distal Intergenic	6	22569678	22570750	1073	1	154150	uc003nds.3	-121940	ENSG00000112273	HDGFL1	HDGF like 1
chr6	22466990	22467190	chr6:22466761-22466961	2.7683	3.51079	0.389901	2.81205	3.36e-06	9.23e-06	Distal Intergenic	6	22569678	22570750	1073	1	154150	uc003nds.3	-102488	ENSG00000112273	HDGFL1	HDGF like 1
chr6	22470781	22470981	chr6:22470552-22470752	3.2343	1.88792	4.02346	-2.18833	1.79e-07	6.09e-07	Distal Intergenic	6	22569678	22570750	1073	1	154150	uc003nds.3	-98697	ENSG00000112273	HDGFL1	HDGF like 1
chr6	22513298	22513498	chr6:22513069-22513269	2.72613	3.51533	0	3.24805	1.58e-06	4.58e-06	Distal Intergenic	6	22569678	22570750	1073	1	154150	uc003nds.3	-56180	ENSG00000112273	HDGFL1	HDGF like 1
chr6	22527046	22527246	chr6:22526817-22527017	2.8369	3.69577	0	4.46611	2.01e-08	7.96e-08	Distal Intergenic	6	22569678	22570750	1073	1	154150	uc003nds.3	-42432	ENSG00000112273	HDGFL1	HDGF like 1
chr6	22558733	22558933	chr6:22558504-22558704	2.27679	2.77953	1.27596	1.22932	0.0142879	0.0224238	Distal Intergenic	6	22569678	22570750	1073	1	154150	uc003nds.3	-10745	ENSG00000112273	HDGFL1	HDGF like 1
chr6	22576864	22577064	chr6:22576635-22576835	3.12105	2.48423	3.6353	-1.07592	0.00646658	0.0107398	Distal Intergenic	6	22569678	22570750	1073	1	154150	uc003nds.3	7186	ENSG00000112273	HDGFL1	HDGF like 1
chr6	22629807	22630007	chr6:22629578-22629778	3.09422	3.90236	0	3.87165	1.33e-07	4.63e-07	Distal Intergenic	6	22569678	22570750	1073	1	154150	uc003nds.3	60129	ENSG00000112273	HDGFL1	HDGF like 1
chr6	22694698	22694898	chr6:22694469-22694669	2.87445	3.6391	0.241796	3.1391	6.32e-07	1.96e-06	Distal Intergenic	6	22569678	22570750	1073	1	154150	uc003nds.3	125020	ENSG00000112273	HDGFL1	HDGF like 1
chr6	22710064	22710264	chr6:22709835-22710035	5.77195	6.31613	4.62048	1.63672	4.99e-08	1.85e-07	Distal Intergenic	6	22569678	22570750	1073	1	154150	uc003nds.3	140386	ENSG00000112273	HDGFL1	HDGF like 1
chr6	22737653	22737853	chr6:22737424-22737624	4.90318	4.29409	5.40221	-1.07179	0.000198	0.000414	Distal Intergenic	6	22569678	22570750	1073	1	154150	uc003nds.3	167975	ENSG00000112273	HDGFL1	HDGF like 1
chr6	22784823	22785023	chr6:22784594-22784794	5.15756	5.9832	1.38584	4.40814	8.17e-23	2.09e-21	Distal Intergenic	6	22569678	22570750	1073	1	154150	uc003nds.3	215145	ENSG00000112273	HDGFL1	HDGF like 1
chr6	22785349	22785549	chr6:22785120-22785320	6.50584	7.26105	3.9876	3.23285	7.84e-32	5.3e-30	Distal Intergenic	6	22569678	22570750	1073	1	154150	uc003nds.3	215671	ENSG00000112273	HDGFL1	HDGF like 1
chr6	22789575	22789775	chr6:22789346-22789546	3.44256	4.19764	0.925773	3.02509	4.91e-09	2.14e-08	Distal Intergenic	6	22569678	22570750	1073	1	154150	uc003nds.3	219897	ENSG00000112273	HDGFL1	HDGF like 1
chr6	22805620	22805820	chr6:22805391-22805591	3.15258	3.94309	0.145447	3.29612	8.03e-08	2.89e-07	Distal Intergenic	6	22569678	22570750	1073	1	154150	uc003nds.3	235942	ENSG00000112273	HDGFL1	HDGF like 1
chr6	22827613	22827813	chr6:22827384-22827584	3.61956	4.38126	1.02371	2.98387	3.12e-10	1.63e-09	Distal Intergenic	6	22569678	22570750	1073	1	154150	uc003nds.3	257935	ENSG00000112273	HDGFL1	HDGF like 1
chr6	22828539	22828739	chr6:22828310-22828510	5.66891	6.44917	2.82277	3.44616	7.35e-29	3.64e-27	Distal Intergenic	6	22569678	22570750	1073	1	154150	uc003nds.3	258861	ENSG00000112273	HDGFL1	HDGF like 1
chr6	22829384	22829584	chr6:22829155-22829355	3.41627	4.25294	0	4.50387	9.91e-09	4.11e-08	Distal Intergenic	6	22569678	22570750	1073	1	154150	uc003nds.3	259706	ENSG00000112273	HDGFL1	HDGF like 1
chr6	22881337	22881537	chr6:22881108-22881308	6.65814	7.35829	4.6604	2.63272	4.97e-30	2.76e-28	Distal Intergenic	6	22569678	22570750	1073	1	154150	uc003nds.3	311659	ENSG00000112273	HDGFL1	HDGF like 1
chr6	22892754	22892954	chr6:22892525-22892725	3.93893	3.52741	4.31499	-0.803773	0.00647051	0.0107457	Distal Intergenic	6	22569678	22570750	1073	1	154150	uc003nds.3	323076	ENSG00000112273	HDGFL1	HDGF like 1
chr6	22926947	22927147	chr6:22926718-22926918	2.64246	3.48004	0	3.82971	1.65e-06	4.78e-06	Distal Intergenic	6	22569678	22570750	1073	1	154150	uc003nds.3	357269	ENSG00000112273	HDGFL1	HDGF like 1
chr6	22967094	22967294	chr6:22966865-22967065	3.36116	4.23562	0	5.33707	5.53e-11	3.23e-10	Distal Intergenic	6	22569678	22570750	1073	1	154150	uc003nds.3	397416	ENSG00000112273	HDGFL1	HDGF like 1
chr6	22980829	22981029	chr6:22980600-22980800	3.78301	2.67298	4.50027	-1.73815	2.58e-06	7.24e-06	Distal Intergenic	6	22569678	22570750	1073	1	154150	uc003nds.3	411151	ENSG00000112273	HDGFL1	HDGF like 1
chr6	23003936	23004136	chr6:23003707-23003907	6.7767	7.0615	6.33863	0.693727	2.92e-05	6.93e-05	Distal Intergenic	6	22569678	22570750	1073	1	154150	uc003nds.3	434258	ENSG00000112273	HDGFL1	HDGF like 1
chr6	23014083	23014283	chr6:23013854-23014054	4.49813	3.21546	5.26939	-1.96986	1.65e-09	7.75e-09	Distal Intergenic	6	22569678	22570750	1073	1	154150	uc003nds.3	444405	ENSG00000112273	HDGFL1	HDGF like 1
chr6	23017879	23018079	chr6:23017650-23017850	2.9192	3.44355	1.84233	1.59219	0.000329	0.000665	Distal Intergenic	6	22569678	22570750	1073	1	154150	uc003nds.3	448201	ENSG00000112273	HDGFL1	HDGF like 1
chr6	23178839	23179039	chr6:23178611-23178811	2.46783	3.11399	0.832974	2.25277	0.000102	0.000222	Distal Intergenic	6	22569678	22570750	1073	1	154150	uc003nds.3	609161	ENSG00000112273	HDGFL1	HDGF like 1
chr6	23270747	23270947	chr6:23270519-23270719	3.56991	2.00762	4.41281	-2.35808	3.58e-08	1.36e-07	Distal Intergenic	6	22569678	22570750	1073	1	154150	uc003nds.3	701069	ENSG00000112273	HDGFL1	HDGF like 1
chr6	23282575	23282775	chr6:23282347-23282547	3.85548	4.48128	2.33402	2.04698	9.55e-07	2.88e-06	Distal Intergenic	6	22569678	22570750	1073	1	154150	uc003nds.3	712897	ENSG00000112273	HDGFL1	HDGF like 1
chr6	23391254	23391454	chr6:23391026-23391226	4.83968	1.06892	5.91834	-4.54364	4.17e-26	1.54e-24	Distal Intergenic	6	24126414	24130334	3921	1	140767	uc003ndv.3	-734960	ENSG00000152954	NRSN1	neurensin 1
chr6	23454416	23454616	chr6:23454188-23454388	3.9546	2.64029	4.73487	-1.90975	2.68e-06	7.48e-06	Distal Intergenic	6	24126414	24130334	3921	1	140767	uc003ndv.3	-671798	ENSG00000152954	NRSN1	neurensin 1
chr6	23470911	23471111	chr6:23470683-23470883	2.19388	0	3.25124	-3.49789	2.75e-06	7.67e-06	Distal Intergenic	6	24126414	24130334	3921	1	140767	uc003ndv.3	-655303	ENSG00000152954	NRSN1	neurensin 1
chr6	23532607	23532807	chr6:23532379-23532579	3.54453	1.3812	4.49471	-2.95906	1.28e-09	6.12e-09	Distal Intergenic	6	24126414	24130334	3921	1	140767	uc003ndv.3	-593607	ENSG00000152954	NRSN1	neurensin 1
chr6	23534304	23534504	chr6:23534076-23534276	3.17112	0.531078	4.17651	-3.50257	6.37e-10	3.19e-09	Distal Intergenic	6	24126414	24130334	3921	1	140767	uc003ndv.3	-591910	ENSG00000152954	NRSN1	neurensin 1
chr6	23534735	23534935	chr6:23534507-23534707	2.748	0.853509	3.65661	-2.56127	8.33e-07	2.53e-06	Distal Intergenic	6	24126414	24130334	3921	1	140767	uc003ndv.3	-591479	ENSG00000152954	NRSN1	neurensin 1
chr6	23584473	23584673	chr6:23584245-23584445	3.17712	1.21827	4.09652	-2.79528	3.71e-08	1.41e-07	Distal Intergenic	6	24126414	24130334	3921	1	140767	uc003ndv.3	-541741	ENSG00000152954	NRSN1	neurensin 1
chr6	23602187	23602387	chr6:23601959-23602159	3.95287	2.28611	4.81844	-2.33419	3.42e-07	1.11e-06	Distal Intergenic	6	24126414	24130334	3921	1	140767	uc003ndv.3	-524027	ENSG00000152954	NRSN1	neurensin 1
chr6	23621307	23621507	chr6:23621079-23621279	4.54516	4.84719	4.07232	0.616718	0.0247228	0.0372324	Distal Intergenic	6	24126414	24130334	3921	1	140767	uc003ndv.3	-504907	ENSG00000152954	NRSN1	neurensin 1
chr6	23651030	23651230	chr6:23650802-23651002	4.8018	5.42976	3.26878	2.09155	7.27e-11	4.18e-10	Distal Intergenic	6	24126414	24130334	3921	1	140767	uc003ndv.3	-475184	ENSG00000152954	NRSN1	neurensin 1
chr6	23656536	23656736	chr6:23656308-23656508	3.52887	4.1988	1.747	2.64444	2.85e-07	9.35e-07	Distal Intergenic	6	24126414	24130334	3921	1	140767	uc003ndv.3	-469678	ENSG00000152954	NRSN1	neurensin 1
chr6	23697342	23697542	chr6:23697114-23697314	3.20034	3.64171	2.39071	1.16178	0.0060967	0.0101685	Distal Intergenic	6	24126414	24130334	3921	1	140767	uc003ndv.3	-428872	ENSG00000152954	NRSN1	neurensin 1
chr6	23880922	23881122	chr6:23880694-23880894	2.55428	0	3.58846	-3.49957	1.41e-07	4.87e-07	Distal Intergenic	6	24126414	24130334	3921	1	140767	uc003ndv.3	-245292	ENSG00000152954	NRSN1	neurensin 1
chr6	23890749	23890949	chr6:23890521-23890721	3.92452	0	5.02157	-4.79897	1.41e-13	1.18e-12	Distal Intergenic	6	24126414	24130334	3921	1	140767	uc003ndv.3	-235465	ENSG00000152954	NRSN1	neurensin 1
chr6	23915892	23916092	chr6:23915664-23915864	1.85891	0	2.89844	-3.30889	6.6e-06	1.73e-05	Distal Intergenic	6	24126414	24130334	3921	1	140767	uc003ndv.3	-210322	ENSG00000152954	NRSN1	neurensin 1
chr6	23981309	23981509	chr6:23981081-23981281	3.1403	1.41271	4.01816	-2.41944	4.75e-08	1.77e-07	Distal Intergenic	6	24126414	24130334	3921	1	140767	uc003ndv.3	-144905	ENSG00000152954	NRSN1	neurensin 1
chr6	24004355	24004555	chr6:24004127-24004327	5.46119	3.54558	6.3734	-2.75612	4.54e-20	8.44e-19	Distal Intergenic	6	24126414	24130334	3921	1	140767	uc003ndv.3	-121859	ENSG00000152954	NRSN1	neurensin 1
chr6	24019838	24020038	chr6:24019610-24019810	3.66077	0.630097	4.69861	-3.57652	4.25e-08	1.6e-07	Distal Intergenic	6	24126414	24130334	3921	1	140767	uc003ndv.3	-106376	ENSG00000152954	NRSN1	neurensin 1
chr6	24078490	24078690	chr6:24078262-24078462	4.38818	3.55363	4.99897	-1.41547	0.000152	0.000322	Distal Intergenic	6	24126414	24130334	3921	1	140767	uc003ndv.3	-47724	ENSG00000152954	NRSN1	neurensin 1
chr6	24117325	24117525	chr6:24117097-24117297	3.21469	0.815936	4.19467	-3.14702	2.31e-09	1.06e-08	Distal Intergenic	6	24126414	24130334	3921	1	140767	uc003ndv.3	-8889	ENSG00000152954	NRSN1	neurensin 1
chr6	24156301	24156501	chr6:24156073-24156273	2.24728	1.00506	3.00663	-2.03625	0.000168	0.000354	Distal Intergenic	6	24126414	24147757	21344	1	140767	uc010jpq.1	29887	ENSG00000152954	NRSN1	neurensin 1
chr6	24228953	24229153	chr6:24228725-24228925	5.09025	4.50588	5.57534	-1.02362	0.00137704	0.00253644	Intron (uc003ndx.3/51473, intron 7 of 9)	6	24171983	24205531	33549	2	51473	uc003ndw.3	-23422	ENSG00000146038	DCDC2	doublecortin domain containing 2
chr6	24273872	24274072	chr6:24273644-24273844	2.18366	0.906999	2.95317	-1.9257	0.00024	0.000495	Intron (uc003ndx.3/51473, intron 7 of 9)	6	24171983	24205531	33549	2	51473	uc003ndw.3	-68341	ENSG00000146038	DCDC2	doublecortin domain containing 2
chr6	24283510	24283710	chr6:24283282-24283482	5.08418	5.50041	4.34402	1.06606	0.000171	0.00036	Intron (uc003ndx.3/51473, intron 6 of 9)	6	24357131	24358512	1382	1	353219	uc003ndz.1	-73421	ENSG00000146049	KAAG1	kidney associated antigen 1
chr6	24358111	24358311	chr6:24357883-24358083	5.42822	5.77955	4.84854	0.875028	0.000134	0.000286	Promoter (<=1kb)	6	24171983	24358280	186298	2	51473	uc003ndx.3	0	ENSG00000146038	DCDC2	doublecortin domain containing 2
chr6	24360147	24360347	chr6:24359919-24360119	7.22156	7.58143	6.62216	0.914193	1.13e-05	2.87e-05	Promoter (1-2kb)	6	24171983	24358280	186298	2	51473	uc003ndx.3	-1867	ENSG00000146038	DCDC2	doublecortin domain containing 2
chr6	24403217	24403417	chr6:24402989-24403189	6.83353	6.63329	7.04206	-0.380744	0.0208056	0.0317416	Promoter (<=1kb)	6	24403153	24425816	22664	1	57380	uc011djn.2	64	ENSG00000124532	MRS2	magnesium transporter MRS2
chr6	24470243	24470443	chr6:24470015-24470215	2.95165	0	4.04404	-4.37357	2.49e-09	1.14e-08	Intron (uc003ned.2/2822, intron 7 of 24)	6	24447759	24476506	28748	2	2822	uc010jpr.1	6063	ENSG00000112293	GPLD1	glycosylphosphatidylinositol specific phospholipase D1
chr6	24521264	24521464	chr6:24521036-24521236	5.23582	4.64302	5.7257	-1.08188	0.000119	0.000257	Intron (uc003nef.3/7915, intron 7 of 10)	6	24495197	24537435	42239	1	7915	uc003neg.3	26067	ENSG00000112294	ALDH5A1	aldehyde dehydrogenase 5 family member A1
chr6	24584203	24584403	chr6:24583975-24584175	2.53914	3.12092	1.23144	1.57872	0.00513152	0.00866431	Promoter (<=1kb)	6	24544332	24583455	39124	2	9856	uc010jpt.1	-748	ENSG00000137261	KIAA0319	KIAA0319
chr6	24646269	24646469	chr6:24646041-24646241	7.59955	7.9129	7.10321	0.77442	8.51e-05	0.000188	Promoter (<=1kb)	6	24544332	24646383	102052	2	9856	uc003neh.1	0	ENSG00000137261	KIAA0319	KIAA0319
chr6	24659452	24659652	chr6:24659224-24659424	3.5973	0	4.69593	-4.67525	1.62e-11	1.02e-10	Intron (uc003nej.3/51567, intron 2 of 6)	6	24650205	24667115	16911	2	51567	uc003nej.3	7463	ENSG00000111802	TDP2	tyrosyl-DNA phosphodiesterase 2
chr6	24692322	24692522	chr6:24692094-24692294	2.97351	2.23097	3.54181	-1.32815	0.00153226	0.00280296	Intron (uc003nek.3/55856, intron 1 of 2)	6	24667263	24705295	38033	1	55856	uc010jpv.3	25059	ENSG00000112304	ACOT13	acyl-CoA thioesterase 13
chr6	24700165	24700365	chr6:24699937-24700137	4.78551	2.75376	5.71646	-2.98594	6.64e-17	8.44e-16	Intron (uc003nek.3/55856, intron 2 of 2)	6	24705090	24719403	14314	2	81688	uc003nel.3	19038	ENSG00000112308	C6orf62	chromosome 6 open reading frame 62
chr6	24720422	24720622	chr6:24720194-24720394	7.04268	6.27928	7.62096	-1.3378	7.87e-09	3.32e-08	Promoter (1-2kb)	6	24705090	24719403	14314	2	81688	uc003nel.3	-1019	ENSG00000112308	C6orf62	chromosome 6 open reading frame 62
chr6	24720947	24721147	chr6:24720719-24720919	6.82469	6.56659	7.08359	-0.464434	0.0169796	0.0263148	Promoter (1-2kb)	6	24705090	24719403	14314	2	81688	uc003nel.3	-1544	ENSG00000112308	C6orf62	chromosome 6 open reading frame 62
chr6	24743915	24744115	chr6:24743687-24743887	5.68227	5.31645	6.0257	-0.652365	0.010845	0.0173674	Distal Intergenic	6	24705090	24719403	14314	2	81688	uc003nel.3	-24512	ENSG00000112308	C6orf62	chromosome 6 open reading frame 62
chr6	24767036	24767236	chr6:24766808-24767008	3.37151	3.99275	1.87399	1.93743	1.34e-05	3.34e-05	Distal Intergenic	6	24775159	24786325	11167	1	51053	uc003nem.3	-7923	ENSG00000112312	GMNN	geminin DNA replication inhibitor
chr6	24796852	24797052	chr6:24796624-24796824	2.58064	1.72472	3.20074	-1.19403	0.0169515	0.026274	Distal Intergenic	6	24775641	24786325	10685	1	51053	uc021ymo.1	21211	ENSG00000112312	GMNN	geminin DNA replication inhibitor
chr6	24803725	24803925	chr6:24803497-24803697	3.82117	4.45743	2.24278	2.23926	5.31e-07	1.67e-06	Downstream (<1kb)	6	24775641	24786325	10685	1	51053	uc021ymo.1	28084	ENSG00000112312	GMNN	geminin DNA replication inhibitor
chr6	24832259	24832459	chr6:24832031-24832231	5.15056	0.123592	6.26372	-5.59581	5.28e-22	1.23e-20	Intron (uc003neo.1/9750, intron 17 of 22)	6	24839595	24877583	37989	2	9750	uc003nep.3	45124	ENSG00000111913	RIPOR2	RHO family interacting cell polarization regulator 2
chr6	24856318	24856518	chr6:24856090-24856290	3.72695	3.17642	4.19233	-0.948951	0.00553086	0.0092877	Intron (uc003neo.1/9750, intron 8 of 22)	6	24839595	24877583	37989	2	9750	uc003nep.3	21065	ENSG00000111913	RIPOR2	RHO family interacting cell polarization regulator 2
chr6	24858371	24858571	chr6:24858143-24858343	2.92524	0.396155	3.91953	-3.39202	2.26e-08	8.87e-08	Intron (uc003neo.1/9750, intron 8 of 22)	6	24839595	24877583	37989	2	9750	uc003nep.3	19012	ENSG00000111913	RIPOR2	RHO family interacting cell polarization regulator 2
chr6	24911229	24911429	chr6:24911001-24911201	6.35675	6.62385	5.95308	0.594872	0.00350661	0.00607937	Promoter (<=1kb)	6	24804513	24911195	106683	2	9750	uc003neo.1	-34	ENSG00000111913	RIPOR2	RHO family interacting cell polarization regulator 2
chr6	24919304	24919504	chr6:24919076-24919276	4.36272	3.99275	4.70919	-0.609128	0.0253187	0.0380632	Intron (uc011djs.1/9750, intron 1 of 21)	6	24804513	24911195	106683	2	9750	uc003neo.1	-8109	ENSG00000111913	RIPOR2	RHO family interacting cell polarization regulator 2
chr6	24936112	24936312	chr6:24935884-24936084	2.87885	2.22736	3.40096	-0.959873	0.0278937	0.0416439	Promoter (<=1kb)	6	24804513	24936188	131676	2	9750	uc011djs.1	0	ENSG00000111913	RIPOR2	RHO family interacting cell polarization regulator 2
chr6	24936922	24937122	chr6:24936694-24936894	4.29805	1.38647	5.32698	-3.73665	1.27e-14	1.22e-13	Promoter (<=1kb)	6	24804513	24936188	131676	2	9750	uc011djs.1	-734	ENSG00000111913	RIPOR2	RHO family interacting cell polarization regulator 2
chr6	25006780	25006980	chr6:25006552-25006752	4.84045	3.53156	5.6192	-2.04847	1.18e-09	5.69e-09	Intron (uc011dju.2/9750, intron 1 of 13)	6	24840351	25042398	202048	2	9750	uc011dju.2	35418	ENSG00000111913	RIPOR2	RHO family interacting cell polarization regulator 2
chr6	25015604	25015804	chr6:25015376-25015576	5.00697	2.8108	5.96164	-3.02389	7.66e-14	6.61e-13	Intron (uc011dju.2/9750, intron 1 of 13)	6	24840351	25042398	202048	2	9750	uc011dju.2	26594	ENSG00000111913	RIPOR2	RHO family interacting cell polarization regulator 2
chr6	25017837	25018037	chr6:25017609-25017809	2.57047	0.700642	3.4748	-2.35001	1.09e-05	2.76e-05	Intron (uc011dju.2/9750, intron 1 of 13)	6	24840351	25042398	202048	2	9750	uc011dju.2	24361	ENSG00000111913	RIPOR2	RHO family interacting cell polarization regulator 2
chr6	25018284	25018484	chr6:25018056-25018256	3.44602	2.37501	4.14984	-1.78686	4.84e-06	1.3e-05	Intron (uc011dju.2/9750, intron 1 of 13)	6	24840351	25042398	202048	2	9750	uc011dju.2	23914	ENSG00000111913	RIPOR2	RHO family interacting cell polarization regulator 2
chr6	25065957	25066157	chr6:25065729-25065929	2.367	0.842517	3.2012	-2.16762	0.000121	0.00026	Distal Intergenic	6	24840351	25042398	202048	2	9750	uc011dju.2	-23559	ENSG00000111913	RIPOR2	RHO family interacting cell polarization regulator 2
chr6	25071035	25071235	chr6:25070807-25071007	4.39344	3.67956	4.94766	-1.2499	6.9e-05	0.000154	Distal Intergenic	6	24840351	25042398	202048	2	9750	uc011dju.2	-28637	ENSG00000111913	RIPOR2	RHO family interacting cell polarization regulator 2
chr6	25089808	25090008	chr6:25089580-25089780	4.018	3.25994	4.59375	-1.39008	4.05e-05	9.39e-05	Intron (uc003ner.4/8418, intron 10 of 12)	6	24840351	25042398	202048	2	9750	uc011dju.2	-47410	ENSG00000111913	RIPOR2	RHO family interacting cell polarization regulator 2
chr6	25122284	25122484	chr6:25122056-25122256	5.26727	2.02599	6.31906	-4.1211	6.44e-30	3.54e-28	Intron (uc003ner.4/8418, intron 1 of 12)	6	25081295	25138051	56757	2	8418	uc003ner.4	15567	ENSG00000168405	CMAHP	cytidine monophospho-N-acetylneuraminic acid hydroxylase, pseudogene
chr6	25123003	25123203	chr6:25122775-25122975	4.99054	1.52534	6.05497	-4.3351	5.78e-27	2.33e-25	Intron (uc003ner.4/8418, intron 1 of 12)	6	25081295	25138051	56757	2	8418	uc003ner.4	14848	ENSG00000168405	CMAHP	cytidine monophospho-N-acetylneuraminic acid hydroxylase, pseudogene
chr6	25137171	25137371	chr6:25136943-25137143	4.48871	1.16868	5.54518	-4.08638	5.91e-19	9.62e-18	Promoter (<=1kb)	6	25081295	25138051	56757	2	8418	uc003ner.4	680	ENSG00000168405	CMAHP	cytidine monophospho-N-acetylneuraminic acid hydroxylase, pseudogene
chr6	25138454	25138654	chr6:25138226-25138426	6.2353	4.84298	7.03676	-2.14214	8.28e-17	1.04e-15	Promoter (<=1kb)	6	25081548	25138620	57073	2	8418	uc003nes.3	0	ENSG00000168405	CMAHP	cytidine monophospho-N-acetylneuraminic acid hydroxylase, pseudogene
chr6	25170000	25170200	chr6:25169772-25169972	5.84957	4.48539	6.64356	-2.10042	5.29e-14	4.66e-13	Distal Intergenic	6	25093742	25166793	73052	2	8418	uc011djv.1	-3207	ENSG00000168405	CMAHP	cytidine monophospho-N-acetylneuraminic acid hydroxylase, pseudogene
chr6	25173170	25173370	chr6:25172942-25173142	5.45819	3.04883	6.4394	-3.19494	4.4e-11	2.61e-10	Distal Intergenic	6	25093742	25166793	73052	2	8418	uc011djv.1	-6377	ENSG00000168405	CMAHP	cytidine monophospho-N-acetylneuraminic acid hydroxylase, pseudogene
chr6	25174430	25174630	chr6:25174202-25174402	5.79889	5.38786	6.17462	-0.805732	0.00015	0.00032	Distal Intergenic	6	25093742	25166793	73052	2	8418	uc011djv.1	-7637	ENSG00000168405	CMAHP	cytidine monophospho-N-acetylneuraminic acid hydroxylase, pseudogene
chr6	25178722	25178922	chr6:25178494-25178694	3.92352	0.123592	5.00339	-4.4086	2.99e-13	2.39e-12	Distal Intergenic	6	25093742	25166793	73052	2	8418	uc011djv.1	-11929	ENSG00000168405	CMAHP	cytidine monophospho-N-acetylneuraminic acid hydroxylase, pseudogene
chr6	25179313	25179513	chr6:25179085-25179285	3.77892	0.567429	4.82887	-3.97038	1.38e-13	1.16e-12	Distal Intergenic	6	25093742	25166793	73052	2	8418	uc011djv.1	-12520	ENSG00000168405	CMAHP	cytidine monophospho-N-acetylneuraminic acid hydroxylase, pseudogene
chr6	25179683	25179883	chr6:25179455-25179655	4.73859	2.16893	5.73706	-3.39284	1.43e-17	1.97e-16	Distal Intergenic	6	25093742	25166793	73052	2	8418	uc011djv.1	-12890	ENSG00000168405	CMAHP	cytidine monophospho-N-acetylneuraminic acid hydroxylase, pseudogene
chr6	25182150	25182350	chr6:25181922-25182122	4.11658	2.4691	4.97811	-2.29726	4.55e-10	2.32e-09	Distal Intergenic	6	25093742	25166793	73052	2	8418	uc011djv.1	-15357	ENSG00000168405	CMAHP	cytidine monophospho-N-acetylneuraminic acid hydroxylase, pseudogene
chr6	25187221	25187421	chr6:25186993-25187193	4.7824	1.74554	5.82068	-3.90818	1.36e-18	2.12e-17	Distal Intergenic	6	25093742	25166793	73052	2	8418	uc011djv.1	-20428	ENSG00000168405	CMAHP	cytidine monophospho-N-acetylneuraminic acid hydroxylase, pseudogene
chr6	25193476	25193676	chr6:25193248-25193448	4.86101	2.82634	5.79241	-2.90738	4.35e-16	5.02e-15	Distal Intergenic	6	25093742	25166793	73052	2	8418	uc011djv.1	-26683	ENSG00000168405	CMAHP	cytidine monophospho-N-acetylneuraminic acid hydroxylase, pseudogene
chr6	25193897	25194097	chr6:25193669-25193869	3.8282	3.05341	4.41185	-1.3412	5.53e-05	0.000126	Distal Intergenic	6	25093742	25166793	73052	2	8418	uc011djv.1	-27104	ENSG00000168405	CMAHP	cytidine monophospho-N-acetylneuraminic acid hydroxylase, pseudogene
chr6	25194630	25194830	chr6:25194402-25194602	4.42025	1.43532	5.45477	-3.80623	5.69e-14	5e-13	Distal Intergenic	6	25093742	25166793	73052	2	8418	uc011djv.1	-27837	ENSG00000168405	CMAHP	cytidine monophospho-N-acetylneuraminic acid hydroxylase, pseudogene
chr6	25218722	25218922	chr6:25218494-25218694	3.80798	4.32455	2.7591	1.46298	1.46e-05	3.63e-05	Distal Intergenic	6	25093742	25166793	73052	2	8418	uc011djv.1	-51929	ENSG00000168405	CMAHP	cytidine monophospho-N-acetylneuraminic acid hydroxylase, pseudogene
chr6	25220220	25220420	chr6:25219992-25220192	4.48147	2.845	5.34067	-2.37093	1.99e-12	1.43e-11	Distal Intergenic	6	25093742	25166793	73052	2	8418	uc011djv.1	-53427	ENSG00000168405	CMAHP	cytidine monophospho-N-acetylneuraminic acid hydroxylase, pseudogene
chr6	25248430	25248630	chr6:25248202-25248402	4.8008	3.98865	5.40161	-1.43375	6.33e-06	1.66e-05	Intron (uc003nex.4/uc003nex.4, intron 3 of 3)	6	25279306	25452825	173520	1	55604	uc031smx.1	-30676	ENSG00000079691	CARMIL1	capping protein regulator and myosin 1 linker 1
chr6	25258292	25258492	chr6:25258064-25258264	3.79555	1.03071	4.81236	-3.95982	2.04e-14	1.9e-13	Intron (uc003nex.4/uc003nex.4, intron 2 of 3)	6	25279306	25452825	173520	1	55604	uc031smx.1	-20814	ENSG00000079691	CARMIL1	capping protein regulator and myosin 1 linker 1
chr6	25263860	25264060	chr6:25263632-25263832	4.04793	3.27436	4.631	-1.27974	0.000192	0.000402	Distal Intergenic	6	25279306	25452825	173520	1	55604	uc031smx.1	-15246	ENSG00000079691	CARMIL1	capping protein regulator and myosin 1 linker 1
chr6	25280152	25280352	chr6:25279924-25280124	5.26337	5.49524	4.92472	0.482665	0.0136722	0.0215297	Promoter (<=1kb)	6	25279656	25620758	341103	1	55604	uc011djw.2	496	ENSG00000079691	CARMIL1	capping protein regulator and myosin 1 linker 1
chr6	25281406	25281606	chr6:25281178-25281378	5.99066	5.4059	6.47597	-1.05128	2.02e-06	5.76e-06	Promoter (1-2kb)	6	25279656	25620758	341103	1	55604	uc011djw.2	1750	ENSG00000079691	CARMIL1	capping protein regulator and myosin 1 linker 1
chr6	25284236	25284436	chr6:25284008-25284208	5.59622	1.69549	6.68005	-4.80826	2.16e-35	2.14e-33	Intron (uc031smx.1/55604, intron 1 of 8)	6	25279656	25620758	341103	1	55604	uc011djw.2	4580	ENSG00000079691	CARMIL1	capping protein regulator and myosin 1 linker 1
chr6	25291671	25291871	chr6:25291443-25291643	2.81953	1.1317	3.68943	-2.3786	1.4e-06	4.09e-06	Intron (uc031smx.1/55604, intron 2 of 8)	6	25279656	25620758	341103	1	55604	uc011djw.2	12015	ENSG00000079691	CARMIL1	capping protein regulator and myosin 1 linker 1
chr6	25295943	25296143	chr6:25295715-25295915	2.60882	0.201678	3.58977	-2.96661	1.59e-07	5.44e-07	Intron (uc031smx.1/55604, intron 2 of 8)	6	25279656	25620758	341103	1	55604	uc011djw.2	16287	ENSG00000079691	CARMIL1	capping protein regulator and myosin 1 linker 1
chr6	25303013	25303213	chr6:25302785-25302985	6.4085	4.34217	7.3447	-2.97468	2.03e-35	2.02e-33	Intron (uc031smx.1/55604, intron 2 of 8)	6	25279656	25620758	341103	1	55604	uc011djw.2	23357	ENSG00000079691	CARMIL1	capping protein regulator and myosin 1 linker 1
chr6	25311524	25311724	chr6:25311296-25311496	4.81885	3.96513	5.43801	-1.3994	5.1e-06	1.36e-05	Intron (uc031smx.1/55604, intron 2 of 8)	6	25279656	25620758	341103	1	55604	uc011djw.2	31868	ENSG00000079691	CARMIL1	capping protein regulator and myosin 1 linker 1
chr6	25327706	25327906	chr6:25327478-25327678	2.60468	3.37755	0	2.86355	1.03e-05	2.63e-05	Intron (uc031smx.1/55604, intron 2 of 8)	6	25279656	25620758	341103	1	55604	uc011djw.2	48050	ENSG00000079691	CARMIL1	capping protein regulator and myosin 1 linker 1
chr6	25331558	25331758	chr6:25331330-25331530	3.69764	2.45713	4.45648	-2.03771	2.59e-08	1.01e-07	Intron (uc031smx.1/55604, intron 2 of 8)	6	25279656	25620758	341103	1	55604	uc011djw.2	51902	ENSG00000079691	CARMIL1	capping protein regulator and myosin 1 linker 1
chr6	25356947	25357147	chr6:25356719-25356919	3.24716	2.72334	3.69645	-0.936436	0.00987271	0.015912	Intron (uc031smx.1/55604, intron 2 of 8)	6	25279656	25620758	341103	1	55604	uc011djw.2	77291	ENSG00000079691	CARMIL1	capping protein regulator and myosin 1 linker 1
chr6	25359713	25359913	chr6:25359485-25359685	4.35891	2.71449	5.21979	-2.44942	2.72e-14	2.49e-13	Intron (uc031smx.1/55604, intron 2 of 8)	6	25279656	25620758	341103	1	55604	uc011djw.2	80057	ENSG00000079691	CARMIL1	capping protein regulator and myosin 1 linker 1
chr6	25369779	25369979	chr6:25369551-25369751	7.02082	7.53141	5.99297	1.51593	3.75e-12	2.59e-11	Intron (uc031smx.1/55604, intron 2 of 8)	6	25279656	25620758	341103	1	55604	uc011djw.2	90123	ENSG00000079691	CARMIL1	capping protein regulator and myosin 1 linker 1
chr6	25370550	25370750	chr6:25370322-25370522	5.84962	6.12546	5.42912	0.644446	0.0074128	0.0121934	Intron (uc031smx.1/55604, intron 2 of 8)	6	25279656	25620758	341103	1	55604	uc011djw.2	90894	ENSG00000079691	CARMIL1	capping protein regulator and myosin 1 linker 1
chr6	25389847	25390047	chr6:25389619-25389819	5.56116	4.94567	6.06375	-1.12035	4.19e-06	1.14e-05	Intron (uc031smx.1/55604, intron 2 of 8)	6	25279656	25620758	341103	1	55604	uc011djw.2	110191	ENSG00000079691	CARMIL1	capping protein regulator and myosin 1 linker 1
chr6	25405121	25405321	chr6:25404893-25405093	3.93515	3.34061	4.42603	-1.06182	0.00141489	0.00260188	Intron (uc031smx.1/55604, intron 2 of 8)	6	25527606	25557078	29473	1	55604	uc003nfa.1	-122285	ENSG00000079691	CARMIL1	capping protein regulator and myosin 1 linker 1
chr6	25414541	25414741	chr6:25414313-25414513	5.30744	4.64987	5.83278	-1.11598	7.48e-06	1.94e-05	Intron (uc031smx.1/55604, intron 2 of 8)	6	25527606	25557078	29473	1	55604	uc003nfa.1	-112865	ENSG00000079691	CARMIL1	capping protein regulator and myosin 1 linker 1
chr6	25447979	25448179	chr6:25447751-25447951	3.64963	3.15324	4.08188	-0.865963	0.0106203	0.0170308	Intron (uc031smx.1/55604, intron 5 of 8)	6	25527606	25557078	29473	1	55604	uc003nfa.1	-79427	ENSG00000079691	CARMIL1	capping protein regulator and myosin 1 linker 1
chr6	25450116	25450316	chr6:25449888-25450088	3.36533	3.93489	2.11072	1.85723	4.68e-06	1.26e-05	Exon (uc031smx.1/55604, exon 6 of 9)	6	25527606	25557078	29473	1	55604	uc003nfa.1	-77290	ENSG00000079691	CARMIL1	capping protein regulator and myosin 1 linker 1
chr6	25452286	25452486	chr6:25452058-25452258	3.39022	3.73805	2.81854	0.711097	0.0300008	0.0445332	Exon (uc031smx.1/55604, exon 9 of 9)	6	25527606	25557078	29473	1	55604	uc003nfa.1	-75120	ENSG00000079691	CARMIL1	capping protein regulator and myosin 1 linker 1
chr6	25458830	25459030	chr6:25458602-25458802	4.33008	3.95236	4.68218	-0.69115	0.019877	0.0304421	Intron (uc010jpy.3/55604, intron 8 of 36)	6	25527606	25557078	29473	1	55604	uc003nfa.1	-68576	ENSG00000079691	CARMIL1	capping protein regulator and myosin 1 linker 1
chr6	25476411	25476611	chr6:25476183-25476383	3.72946	0	4.80666	-4.19832	6.44e-09	2.76e-08	Intron (uc010jpy.3/55604, intron 11 of 36)	6	25527606	25557078	29473	1	55604	uc003nfa.1	-50995	ENSG00000079691	CARMIL1	capping protein regulator and myosin 1 linker 1
chr6	25505018	25505218	chr6:25504790-25504990	2.72713	0.599294	3.67232	-2.75687	2.39e-07	7.95e-07	Intron (uc010jpy.3/55604, intron 17 of 36)	6	25527606	25557078	29473	1	55604	uc003nfa.1	-22388	ENSG00000079691	CARMIL1	capping protein regulator and myosin 1 linker 1
chr6	25511702	25511902	chr6:25511474-25511674	3.97033	1.49642	4.95874	-3.19966	5.67e-12	3.81e-11	Intron (uc010jpy.3/55604, intron 20 of 36)	6	25527606	25557078	29473	1	55604	uc003nfa.1	-15704	ENSG00000079691	CARMIL1	capping protein regulator and myosin 1 linker 1
chr6	25543624	25543824	chr6:25543396-25543596	3.51982	4.33428	0.0401122	3.77503	3.53e-09	1.57e-08	Intron (uc010jpy.3/55604, intron 26 of 36)	6	25527606	25557078	29473	1	55604	uc003nfa.1	16018	ENSG00000079691	CARMIL1	capping protein regulator and myosin 1 linker 1
chr6	25556758	25556958	chr6:25556530-25556730	4.02817	3.64147	4.38673	-0.661001	0.0252783	0.0380068	Exon (uc010jpy.3/55604, exon 29 of 37)	6	25527606	25557078	29473	1	55604	uc003nfa.1	29152	ENSG00000079691	CARMIL1	capping protein regulator and myosin 1 linker 1
chr6	25602391	25602591	chr6:25602163-25602363	3.90878	3.12266	4.4977	-1.30012	0.000541	0.00105965	Intron (uc010jpy.3/55604, intron 33 of 36)	6	25652429	25702008	49580	1	10590	uc003nfb.3	-49838	ENSG00000079689	SCGN	secretagogin, EF-hand calcium binding protein
chr6	25615769	25615969	chr6:25615541-25615741	3.21301	3.84766	1.64348	2.08352	1.04e-05	2.64e-05	Intron (uc010jpy.3/55604, intron 36 of 36)	6	25652429	25702008	49580	1	10590	uc003nfb.3	-36460	ENSG00000079689	SCGN	secretagogin, EF-hand calcium binding protein
chr6	25642539	25642739	chr6:25642311-25642511	5.17499	5.96062	2.24679	3.67581	4.93e-19	8.12e-18	Distal Intergenic	6	25652429	25702008	49580	1	10590	uc003nfb.3	-9690	ENSG00000079689	SCGN	secretagogin, EF-hand calcium binding protein
chr6	25660832	25661032	chr6:25660604-25660804	4.82176	3.97912	5.43609	-1.41532	1.02e-06	3.06e-06	Intron (uc003nfb.3/10590, intron 2 of 10)	6	25652429	25702008	49580	1	10590	uc010jpz.3	8403	ENSG00000079689	SCGN	secretagogin, EF-hand calcium binding protein
chr6	25694679	25694879	chr6:25694451-25694651	3.9887	4.76719	1.16854	3.30156	1.13e-09	5.45e-09	Intron (uc003nfb.3/10590, intron 10 of 10)	6	25726291	25726790	500	2	221613	uc003nfc.3	31911	ENSG00000164508	H2AC1	H2A clustered histone 1
chr6	25706951	25707151	chr6:25706723-25706923	3.56695	4.02955	2.69488	1.18936	0.000566	0.001104	Distal Intergenic	6	25726291	25726790	500	2	221613	uc003nfc.3	19639	ENSG00000164508	H2AC1	H2A clustered histone 1
chr6	25715101	25715301	chr6:25714873-25715073	3.27649	2.40426	3.90357	-1.31936	0.000953	0.00179782	Distal Intergenic	6	25726291	25726790	500	2	221613	uc003nfc.3	11489	ENSG00000164508	H2AC1	H2A clustered histone 1
chr6	25744178	25744378	chr6:25743950-25744150	2.83979	0.948272	3.74789	-2.49771	1.02e-06	3.05e-06	Distal Intergenic	6	25754927	25781403	26477	1	10050	uc003nfe.3	-10549	ENSG00000146039	SLC17A4	solute carrier family 17 member 4
chr6	25788829	25789029	chr6:25788601-25788801	2.57727	0	3.59368	-3.22253	1.95e-07	6.6e-07	Intron (uc011djy.2/6568, intron 10 of 10)	6	25773741	25781403	7663	1	10050	uc010jqa.3	15088	ENSG00000146039	SLC17A4	solute carrier family 17 member 4
chr6	25922619	25922819	chr6:25922391-25922591	4.13276	2.93387	4.87888	-1.89539	1.85e-07	6.28e-07	Intron (uc011dkb.2/10246, intron 2 of 10)	6	25912984	25926107	13124	2	10246	uc011dkb.2	3288	ENSG00000112337	SLC17A2	solute carrier family 17 member 2
chr6	25971461	25971661	chr6:25971233-25971433	4.50328	3.3306	5.24113	-1.94733	1.02e-11	6.62e-11	Promoter (1-2kb)	6	25973401	25987557	14157	1	10475	uc010jqd.4	-1740	ENSG00000112343	TRIM38	tripartite motif containing 38
chr6	25984736	25984936	chr6:25984508-25984708	3.86547	1.0381	4.88762	-3.62267	7.38e-15	7.29e-14	3' UTR	6	25973401	25987557	14157	1	10475	uc010jqd.4	11335	ENSG00000112343	TRIM38	tripartite motif containing 38
chr6	25992196	25992396	chr6:25991968-25992168	6.6273	6.3536	6.89917	-0.538896	0.00555022	0.00931789	Distal Intergenic	6	25973401	25987557	14157	1	10475	uc010jqd.4	18795	ENSG00000112343	TRIM38	tripartite motif containing 38
chr6	26016671	26016871	chr6:26016443-26016643	6.15052	6.55574	5.43942	1.08718	3.09e-08	1.19e-07	Promoter (1-2kb)	6	26017260	26018040	781	2	3024	uc003nfo.3	1169	ENSG00000124610	H1-1	H1.1 linker histone, cluster member
chr6	26020575	26020775	chr6:26020347-26020547	6.95856	7.18437	6.63064	0.504145	0.00194064	0.00349534	Promoter (<=1kb)	6	26020718	26021186	469	1	8350	uc003nfp.1	0	ENSG00000275714	H3C1	H3 clustered histone 1
chr6	26026496	26026696	chr6:26026268-26026468	7.13888	7.47423	6.59511	0.827156	2.12e-06	6.01e-06	Promoter (<=1kb)	6	26027124	26027480	357	2	8366	uc003nfr.3	784	ENSG00000278705	H4C2	H4 clustered histone 2
chr6	26032326	26032526	chr6:26032098-26032298	6.79935	7.17596	6.16011	0.971899	2.01e-05	4.89e-05	Promoter (<=1kb)	6	26031817	26032288	472	2	8358	uc003nfs.1	-38	ENSG00000286522	H3C2	H3 clustered histone 2
chr6	26033886	26034086	chr6:26033658-26033858	7.24974	7.56072	6.75835	0.759565	0.000181	0.000381	Promoter (<=1kb)	6	26033320	26033796	477	2	8335	uc003nft.1	-90	ENSG00000278463	H2AC4	H2A clustered histone 4
chr6	26043880	26044080	chr6:26043652-26043852	7.47558	7.9057	6.6976	1.17525	1.47e-10	8.06e-10	Promoter (<=1kb)	6	26043455	26043885	431	2	3018	uc003nfu.3	0	ENSG00000276410	H2BC3	H2B clustered histone 3
chr6	26045417	26045617	chr6:26045189-26045389	6.65048	7.02618	6.01347	0.976768	9.07e-09	3.79e-08	Promoter (<=1kb)	6	26045639	26046097	459	1	8352	uc003nfv.3	-22	ENSG00000287080	H3C3	H3 clustered histone 3
chr6	26055583	26055783	chr6:26055355-26055555	6.93206	7.17135	6.58007	0.535411	0.00169451	0.0030795	Promoter (<=1kb)	6	26055968	26056699	732	2	3006	uc003nfw.3	916	ENSG00000187837	H1-2	H1.2 linker histone, cluster member
chr6	26071435	26071635	chr6:26071207-26071407	3.41349	2.44394	4.07998	-1.51322	0.000375751	0.000753	Distal Intergenic	6	26055968	26056699	732	2	3006	uc003nfw.3	-14736	ENSG00000187837	H1-2	H1.2 linker histone, cluster member
chr6	26097620	26097820	chr6:26097392-26097592	4.78204	5.04043	4.39488	0.535892	0.0243186	0.0366655	Distal Intergenic	6	26104176	26104565	390	1	8364	uc003ngi.3	-6356	ENSG00000197061	H4C3	H4 clustered histone 3
chr6	26104202	26104402	chr6:26103974-26104174	6.89087	7.0865	6.61461	0.399725	0.00758349	0.0124544	Promoter (<=1kb)	6	26104176	26104565	390	1	8364	uc003ngi.3	26	ENSG00000197061	H4C3	H4 clustered histone 3
chr6	26123268	26123468	chr6:26123040-26123240	6.87728	6.65417	7.10618	-0.419873	0.0263369	0.0394846	Promoter (<=1kb)	6	26123695	26124132	438	2	8347	uc003ngl.3	664	ENSG00000180596	H2BC4	H2B clustered histone 4
chr6	26124155	26124355	chr6:26123927-26124127	7.88233	8.22419	7.32409	0.873691	1.8e-06	5.17e-06	Promoter (<=1kb)	6	26124373	26124918	546	1	8334	uc003ngm.3	-18	ENSG00000180573	H2AC6	H2A clustered histone 6
chr6	26158300	26158500	chr6:26158072-26158272	7.87564	8.3185	7.06176	1.22396	3.18e-12	2.22e-11	Promoter (<=1kb)	6	26158349	26158835	487	1	3017	uc003ngr.3	0	ENSG00000158373	H2BC5	H2B clustered histone 5
chr6	26172867	26173067	chr6:26172639-26172839	5.6105	6.0384	4.83867	1.16617	1.02e-05	2.6e-05	Distal Intergenic	6	26184024	26184458	435	1	8344	uc003ngt.3	-10957	ENSG00000274290	H2BC6	H2B clustered histone 6
chr6	26183958	26184158	chr6:26183730-26183930	6.45418	6.71622	6.06015	0.581071	0.00137469	0.00253239	Promoter (<=1kb)	6	26184024	26184458	435	1	8344	uc003ngt.3	0	ENSG00000274290	H2BC6	H2B clustered histone 6
chr6	26189164	26189364	chr6:26188936-26189136	6.97484	7.31337	6.42401	0.845614	3e-06	8.31e-06	Promoter (<=1kb)	6	26188938	26189304	367	2	8360	uc003ngu.3	0	ENSG00000277157	H4C4	H4 clustered histone 4
chr6	26195593	26195793	chr6:26195365-26195565	6.61292	6.98407	5.98686	0.940782	3e-06	8.31e-06	Downstream (1-2kb)	6	26199012	26199521	510	2	3013	uc003ngw.4	3728	ENSG00000196866	H2AC7	H2A clustered histone 7
chr6	26197482	26197682	chr6:26197254-26197454	7.05491	7.48385	6.28021	1.15078	3.07e-09	1.38e-08	Promoter (1-2kb)	6	26199012	26199521	510	2	3013	uc003ngw.4	1839	ENSG00000196866	H2AC7	H2A clustered histone 7
chr6	26199568	26199768	chr6:26199340-26199540	6.95157	7.74908	3.82229	3.76232	3.18e-53	1.76e-50	Promoter (<=1kb)	6	26199787	26200216	430	1	8343	uc003ngx.3	-19	ENSG00000277224	H2BC7	H2B clustered histone 7
chr6	26204347	26204547	chr6:26204119-26204319	4.13926	4.94759	0.796513	3.74737	6.79e-14	5.9e-13	Promoter (<=1kb)	6	26204873	26205249	377	1	8367	uc003ngy.3	-326	ENSG00000276966	H4C5	H4 clustered histone 5
chr6	26204633	26204833	chr6:26204405-26204605	6.02157	6.701	4.17572	2.41017	1.95e-23	5.35e-22	Promoter (<=1kb)	6	26204873	26205249	377	1	8367	uc003ngy.3	-40	ENSG00000276966	H4C5	H4 clustered histone 5
chr6	26205536	26205736	chr6:26205308-26205508	4.39388	5.21849	0.651752	4.17018	1.77e-15	1.9e-14	Promoter (<=1kb)	6	26204873	26205249	377	1	8367	uc003ngy.3	663	ENSG00000276966	H4C5	H4 clustered histone 5
chr6	26217233	26217433	chr6:26217005-26217205	6.65362	7.35706	4.63001	2.65428	4.46e-46	1.28e-43	Promoter (<=1kb)	6	26217148	26217711	564	1	3012	uc003nha.1	85	ENSG00000277075	H2AC8	H2A clustered histone 8
chr6	26224020	26224220	chr6:26223792-26223992	5.78574	6.62125	1.69322	4.60498	1.24e-32	9.1e-31	Promoter (1-2kb)	6	26225383	26225844	462	1	8353	uc003nhc.4	-1163	ENSG00000274750	H3C6	H3 clustered histone 6
chr6	26225323	26225523	chr6:26225095-26225295	5.98957	6.79804	2.64399	4.14266	3.85e-39	5.63e-37	Promoter (<=1kb)	6	26225383	26225844	462	1	8353	uc003nhc.4	0	ENSG00000274750	H3C6	H3 clustered histone 6
chr6	26233111	26233311	chr6:26232883-26233083	4.69846	5.53137	0.697788	4.30604	7.55e-18	1.08e-16	Promoter (1-2kb)	6	26234440	26235216	777	2	3007	uc003nhd.3	1905	ENSG00000124575	H1-3	H1.3 linker histone, cluster member
chr6	26234127	26234327	chr6:26233899-26234099	5.56673	6.21191	3.93755	2.14633	3.45e-20	6.5e-19	Promoter (<=1kb)	6	26234440	26235216	777	2	3007	uc003nhd.3	889	ENSG00000124575	H1-3	H1.3 linker histone, cluster member
chr6	26234912	26235112	chr6:26234684-26234884	3.79149	4.42881	2.20715	2.21943	6.31e-09	2.71e-08	Promoter (<=1kb)	6	26234440	26235216	777	2	3007	uc003nhd.3	104	ENSG00000124575	H1-3	H1.3 linker histone, cluster member
chr6	26235157	26235357	chr6:26234929-26235129	4.88261	5.58868	2.83795	2.73513	4.65e-18	6.82e-17	Promoter (<=1kb)	6	26234440	26235216	777	2	3007	uc003nhd.3	0	ENSG00000124575	H1-3	H1.3 linker histone, cluster member
chr6	26240807	26241007	chr6:26240579-26240779	6.12703	6.87076	3.73572	3.0225	1.04e-38	1.46e-36	Promoter (<=1kb)	6	26240654	26241021	368	1	8361	uc003nhe.1	153	ENSG00000274618	H4C6	H4 clustered histone 6
chr6	26241306	26241506	chr6:26241078-26241278	3.97471	4.61457	2.37608	2.04408	1.33e-08	5.42e-08	Promoter (<=1kb)	6	26240654	26241021	368	1	8361	uc003nhe.1	652	ENSG00000274618	H4C6	H4 clustered histone 6
chr6	26241580	26241780	chr6:26241352-26241552	3.6528	4.169	2.6052	1.43711	5.71e-05	0.000129	Promoter (<=1kb)	6	26240654	26241021	368	1	8361	uc003nhe.1	926	ENSG00000274618	H4C6	H4 clustered histone 6
chr6	26250416	26250616	chr6:26250188-26250388	5.40314	6.17226	2.71286	3.35158	1.4e-25	4.82e-24	Promoter (<=1kb)	6	26250370	26250835	466	2	8968	uc003nhg.1	219	ENSG00000277775	H3C7	H3 clustered histone 7
chr6	26251791	26251991	chr6:26251563-26251763	5.78527	6.63564	1.00685	5.16094	2.58e-31	1.64e-29	Promoter (<=1kb)	6	26251879	26252303	425	1	8345	uc003nhh.3	0	ENSG00000275713	H2BC9	H2B clustered histone 9
chr6	26253567	26253767	chr6:26253339-26253539	4.30686	5.10934	1.08366	3.7863	7.78e-15	7.65e-14	Promoter (1-2kb)	6	26251879	26252303	425	1	8345	uc003nhh.3	1688	ENSG00000275713	H2BC9	H2B clustered histone 9
chr6	26271620	26271820	chr6:26271392-26271592	5.75666	6.28066	4.68109	1.55545	1.11e-12	8.24e-12	Promoter (<=1kb)	6	26271146	26271612	467	2	8355	uc003nhi.3	-8	ENSG00000273983	H3C8	H3 clustered histone 8
chr6	26273121	26273321	chr6:26272893-26273093	7.54402	7.9567	6.81334	1.10205	6.42e-10	3.22e-09	Promoter (<=1kb)	6	26273204	26273640	437	1	8346	uc003nhk.3	0	ENSG00000278588	H2BC10	H2B clustered histone 10
chr6	26311326	26311526	chr6:26311098-26311298	3.65779	3.16289	4.08911	-0.917672	0.0131148	0.0207157	Exon (uc021ymx.1/uc021ymx.1, exon 1 of 1)	6	26285354	26285727	374	2	8365	uc003nhm.2	-25599	ENSG00000158406	H4C8	H4 clustered histone 8
chr6	26313211	26313411	chr6:26312983-26313183	7.23247	7.57183	6.6798	0.860365	3.05e-06	8.45e-06	Exon (uc021yna.1/uc021yna.1, exon 1 of 1)	6	26285354	26285727	374	2	8365	uc003nhm.2	-27484	ENSG00000158406	H4C8	H4 clustered histone 8
chr6	26323110	26323310	chr6:26322882-26323082	5.7019	6.14475	4.88804	1.2308	5.65e-07	1.77e-06	Exon (uc021ync.1/uc021ync.1, exon 1 of 1)	6	26285354	26285727	374	2	8365	uc003nhm.2	-37383	ENSG00000158406	H4C8	H4 clustered histone 8
chr6	26327789	26327989	chr6:26327561-26327761	3.57463	4.18769	2.11901	1.92244	4.14e-06	1.12e-05	Exon (uc021ynd.1/uc021ynd.1, exon 1 of 1)	6	26365398	26378540	13143	1	11118	uc010jqh.2	-37409	ENSG00000186470	BTN3A2	butyrophilin subfamily 3 member A2
chr6	26328321	26328521	chr6:26328093-26328293	3.30333	3.92469	1.80519	1.92973	1.79e-05	4.4e-05	Exon (uc021yne.1/uc021yne.1, exon 1 of 1)	6	26365398	26378540	13143	1	11118	uc010jqh.2	-36877	ENSG00000186470	BTN3A2	butyrophilin subfamily 3 member A2
chr6	26341905	26342105	chr6:26341677-26341877	6.97899	7.24545	6.57655	0.617402	0.000441	0.000875	Distal Intergenic	6	26365398	26378540	13143	1	11118	uc010jqh.2	-23293	ENSG00000186470	BTN3A2	butyrophilin subfamily 3 member A2
chr6	26383214	26383414	chr6:26382986-26383186	7.83352	8.12833	7.37538	0.72354	3.71e-06	1.01e-05	Promoter (<=1kb)	6	26383324	26395100	11777	1	10385	uc003nhs.3	0	ENSG00000124508	BTN2A2	butyrophilin subfamily 2 member A2
chr6	26394538	26394738	chr6:26394310-26394510	4.20069	3.48715	4.75476	-1.3024	0.000103	0.000225	3' UTR	6	26390233	26394197	3965	1	10385	uc011dki.1	4305	ENSG00000124508	BTN2A2	butyrophilin subfamily 2 member A2
chr6	26421528	26421728	chr6:26421300-26421500	7.67053	7.92439	7.29184	0.586973	0.000665	0.00128541	Promoter (<=1kb)	6	26422317	26431841	9525	1	54718	uc011dkl.1	-589	ENSG00000124549	BTN2A3P	butyrophilin subfamily 2 member A3, pseudogene
chr6	26432092	26432292	chr6:26431864-26432064	4.53266	0.293935	5.62787	-4.7785	1.71e-12	1.24e-11	Distal Intergenic	6	26440700	26453643	12944	1	10384	uc003nhz.3	-8408	ENSG00000111801	BTN3A3	butyrophilin subfamily 3 member A3
chr6	26432992	26433192	chr6:26432764-26432964	2.88131	1.1392	3.76202	-2.64476	1.52e-07	5.24e-07	Distal Intergenic	6	26440700	26453643	12944	1	10384	uc003nhz.3	-7508	ENSG00000111801	BTN3A3	butyrophilin subfamily 3 member A3
chr6	26440567	26440767	chr6:26440339-26440539	4.23402	3.12473	4.95104	-1.78694	4.87e-08	1.81e-07	Promoter (<=1kb)	6	26440700	26453643	12944	1	10384	uc003nhz.3	0	ENSG00000111801	BTN3A3	butyrophilin subfamily 3 member A3
chr6	26458021	26458221	chr6:26457793-26457993	7.60324	7.77321	7.36871	0.330806	0.0305754	0.0453288	Promoter (<=1kb)	6	26458153	26469866	11714	1	11120	uc003nib.2	0	ENSG00000112763	BTN2A1	butyrophilin subfamily 2 member A1
chr6	26459356	26459556	chr6:26459128-26459328	3.36336	0.985447	4.34092	-3.0909	1.67e-09	7.85e-09	Promoter (1-2kb)	6	26458153	26476849	18697	1	11120	uc021yni.1	1203	ENSG00000112763	BTN2A1	butyrophilin subfamily 2 member A1
chr6	26521945	26522145	chr6:26521717-26521917	7.93464	7.70528	8.16901	-0.412297	0.0337839	0.0496787	Promoter (<=1kb)	6	26521934	26527612	5679	1	493812	uc011dkp.3	11	ENSG00000228223	HCG11	HLA complex group 11
chr6	26538026	26538226	chr6:26537798-26537998	6.56857	6.80855	6.21534	0.573171	0.00153246	0.00280331	Promoter (<=1kb)	6	26538572	26547164	8593	1	10473	uc003nig.3	-346	ENSG00000182952	HMGN4	high mobility group nucleosomal binding domain 4
chr6	26550748	26550948	chr6:26550520-26550720	7.17545	7.41782	6.81788	0.52113	0.011422	0.0182251	Distal Intergenic	6	26538572	26547164	8593	1	10473	uc003nig.3	12176	ENSG00000182952	HMGN4	high mobility group nucleosomal binding domain 4
chr6	26555472	26555672	chr6:26555244-26555444	4.54691	4.8072	4.15617	0.551756	0.0283283	0.042242	Exon (uc021ynq.1/uc021ynq.1, exon 1 of 1)	6	26538572	26547164	8593	1	10473	uc003nig.3	16900	ENSG00000182952	HMGN4	high mobility group nucleosomal binding domain 4
chr6	26569356	26569556	chr6:26569128-26569328	4.63121	4.21455	5.01084	-0.779986	0.00436217	0.00745101	Exon (uc003nih.3/uc003nih.3, exon 1 of 2)	6	26597171	26600277	3107	1	29777	uc003nii.3	-27615	ENSG00000146109	ABT1	activator of basal transcription 1
chr6	26572881	26573081	chr6:26572653-26572853	4.12245	3.66584	4.52906	-0.853504	0.00616048	0.0102665	Exon (uc003nih.3/uc003nih.3, exon 2 of 2)	6	26597171	26600277	3107	1	29777	uc003nii.3	-24090	ENSG00000146109	ABT1	activator of basal transcription 1
chr6	26577273	26577473	chr6:26577045-26577245	3.1682	2.44376	3.72767	-1.34542	0.00134265	0.00247746	Exon (uc021ynv.1/uc021ynv.1, exon 1 of 1)	6	26597171	26600277	3107	1	29777	uc003nii.3	-19698	ENSG00000146109	ABT1	activator of basal transcription 1
chr6	26577739	26577939	chr6:26577511-26577711	4.13637	2.89248	4.89622	-1.9406	1.22e-07	4.27e-07	Distal Intergenic	6	26597171	26600277	3107	1	29777	uc003nii.3	-19232	ENSG00000146109	ABT1	activator of basal transcription 1
chr6	26607706	26607906	chr6:26607478-26607678	3.72342	4.09478	3.09684	0.773888	0.0191981	0.0294734	Distal Intergenic	6	26597171	26600277	3107	1	29777	uc003nii.3	10535	ENSG00000146109	ABT1	activator of basal transcription 1
chr6	26758286	26758486	chr6:26743398-26743598	3.79818	4.26847	2.90261	1.32925	0.000399	0.000797	Distal Intergenic	6	26634611	26659980	25370	2	79692	uc021ynz.1	-98306	ENSG00000181315	ZNF322	zinc finger protein 322
chr6	26924673	26924873	chr6:26956894-26957094	7.08766	6.8763	7.30617	-0.387241	0.0214475	0.0326463	Promoter (<=1kb)	6	26924772	26991753	66982	1	100133205	uc003nit.4	0	ENSG00000224843	LINC00240	long intergenic non-protein coding RNA 240
chr6	26987951	26988151	chr6:27020172-27020372	6.94102	6.66901	7.21149	-0.518026	0.00527013	0.00888297	Promoter (<=1kb)	6	26987145	26988085	941	2	100270746	uc011dks.2	0	NA	LOC100270746	uncharacterized LOC100270746
chr6	27094970	27095170	chr6:27127191-27127391	6.86037	7.05469	6.5863	0.396788	0.0122867	0.0195001	Exon (uc003niu.1/uc003niu.1, exon 2 of 3)	6	27100095	27100575	481	2	8970	uc003niv.3	5405	ENSG00000124635	H2BC11	H2B clustered histone 11
chr6	27100536	27100736	chr6:27132757-27132957	8.42098	8.65623	8.07626	0.540485	0.0018087	0.00327388	Promoter (<=1kb)	6	27100095	27100575	481	2	8970	uc003niv.3	0	ENSG00000124635	H2BC11	H2B clustered histone 11
chr6	27101633	27101833	chr6:27133854-27134054	5.52724	5.84675	5.01785	0.754217	0.000775	0.00148241	Promoter (<=1kb)	6	27100817	27101314	498	1	8969	uc003niw.3	816	ENSG00000196787	H2AC11	H2A clustered histone 11
chr6	27107215	27107415	chr6:27139436-27139636	5.56607	5.90438	5.01576	0.857254	5.98e-05	0.000135	Promoter (<=1kb)	6	27107088	27107457	370	1	8294	uc003niy.1	127	ENSG00000276180	H4C9	H4 clustered histone 9
chr6	27113647	27113847	chr6:27145868-27146068	4.7575	5.06548	4.27235	0.679027	0.00516445	0.00871667	Promoter (<=1kb)	6	27106072	27114637	8566	2	85236	uc003nix.2	790	ENSG00000197903	H2BC12	H2B clustered histone 12
chr6	27114663	27114863	chr6:27146884-27147084	7.43789	7.76671	6.90844	0.825319	3.36e-05	7.89e-05	Promoter (<=1kb)	6	27114861	27115341	481	1	85235	uc003niz.4	0	ENSG00000274997	H2AC12	H2A clustered histone 12
chr6	27125270	27125470	chr6:27157491-27157691	4.7323	5.26694	3.61733	1.62726	1.62e-09	7.65e-09	Distal Intergenic	6	27115405	27115467	63	1	100422934	uc021yoz.1	9865	ENSG00000265565	MIR3143	microRNA 3143
chr6	27130060	27130260	chr6:27162281-27162481	4.21842	4.80929	2.86958	1.86593	1.49e-07	5.12e-07	Exon (uc021ypc.1/uc021ypc.1, exon 1 of 1)	6	27115405	27115467	63	1	100422934	uc021yoz.1	14655	ENSG00000265565	MIR3143	microRNA 3143
chr6	27135884	27136084	chr6:27168105-27168305	2.34462	3.21909	0	4.58804	9.55e-09	3.98e-08	Distal Intergenic	6	27115405	27115467	63	1	100422934	uc021yoz.1	20479	ENSG00000265565	MIR3143	microRNA 3143
chr6	27136474	27136674	chr6:27168695-27168895	3.88982	4.66837	1.0688	3.36747	3.74e-12	2.58e-11	Distal Intergenic	6	27115405	27115467	63	1	100422934	uc021yoz.1	21069	ENSG00000265565	MIR3143	microRNA 3143
chr6	27156360	27156560	chr6:27188581-27188781	6.32638	6.5353	6.02772	0.422391	0.00736343	0.0121183	Distal Intergenic	6	27115405	27115467	63	1	100422934	uc021yoz.1	40955	ENSG00000265565	MIR3143	microRNA 3143
chr6	27219194	27219394	chr6:27251415-27251615	5.59168	5.84423	5.2154	0.534628	0.0167153	0.0259363	Promoter (<=1kb)	6	27219455	27224399	4945	1	10279	uc003njd.3	-61	ENSG00000112812	PRSS16	serine protease 16
chr6	27247923	27248123	chr6:27280144-27280344	3.68456	3.97667	3.23187	0.735155	0.0221795	0.0336682	Exon (uc021ypn.1/uc021ypn.1, exon 1 of 1)	6	27219455	27224399	4945	1	10279	uc003njd.3	28468	ENSG00000112812	PRSS16	serine protease 16
chr6	27343004	27343204	chr6:27375225-27375425	7.73991	8.17411	6.95057	1.1856	1.26e-13	1.06e-12	Promoter (<=1kb)	6	27325602	27343153	17552	2	7754	uc011dkv.2	0	NA	ZNF204P	zinc finger protein 204, pseudogene
chr6	27382834	27383034	chr6:27415055-27415255	3.28252	3.62062	2.73265	0.948843	0.0100169	0.0161303	Distal Intergenic	6	27356524	27369227	12704	1	346157	uc003njf.1	26310	ENSG00000124613	ZNF391	zinc finger protein 391
chr6	27463245	27463445	chr6:27495466-27495666	5.51775	4.74412	6.10085	-1.37633	4.19e-09	1.85e-08	Distal Intergenic	6	27418521	27440897	22377	2	7738	uc003nji.3	-22348	ENSG00000096654	ZNF184	zinc finger protein 184
chr6	27473477	27473677	chr6:27505698-27505898	5.13459	4.52793	5.63227	-1.04244	0.000803	0.00153309	Exon (uc021yqc.1/uc021yqc.1, exon 1 of 1)	6	27418521	27440897	22377	2	7738	uc003nji.3	-32580	ENSG00000096654	ZNF184	zinc finger protein 184
chr6	27482968	27483168	chr6:27515189-27515389	3.6886	3.26102	4.07573	-0.852551	0.00837578	0.013657	Distal Intergenic	6	27418521	27440897	22377	2	7738	uc003nji.3	-42071	ENSG00000096654	ZNF184	zinc finger protein 184
chr6	27513317	27513517	chr6:27545538-27545738	5.39936	5.74446	4.83385	0.908132	0.00107916	0.00201982	Exon (uc021yqg.1/uc021yqg.1, exon 1 of 1)	6	27418521	27440897	22377	2	7738	uc003nji.3	-72420	ENSG00000096654	ZNF184	zinc finger protein 184
chr6	27598677	27598877	chr6:27630898-27631098	4.83381	5.48126	3.19137	2.10775	9.45e-12	6.16e-11	Distal Intergenic	6	27661814	27678001	16188	1	100507173	uc021yrb.1	-62937	ENSG00000281706	LINC01012	long intergenic non-protein coding RNA 1012
chr6	27599065	27599265	chr6:27631286-27631486	4.02504	4.60044	2.74541	1.69661	7.28e-07	2.23e-06	Exon (uc021yqr.1/uc021yqr.1, exon 1 of 1)	6	27661814	27678001	16188	1	100507173	uc021yrb.1	-62549	ENSG00000281706	LINC01012	long intergenic non-protein coding RNA 1012
chr6	27618662	27618862	chr6:27650883-27651083	2.42762	3.15551	0.193398	2.46811	4.89e-05	0.000112	Exon (uc021yqs.1/uc021yqs.1, exon 1 of 1)	6	27661814	27678001	16188	1	100507173	uc021yrb.1	-42952	ENSG00000281706	LINC01012	long intergenic non-protein coding RNA 1012
chr6	27637824	27638024	chr6:27670045-27670245	2.83021	2.30946	3.27762	-0.941258	0.0226562	0.0343396	Distal Intergenic	6	27661814	27678001	16188	1	100507173	uc021yrb.1	-23790	ENSG00000281706	LINC01012	long intergenic non-protein coding RNA 1012
chr6	27720043	27720243	chr6:27752264-27752464	5.57848	5.98944	4.85231	1.07593	3.47e-06	9.51e-06	Distal Intergenic	6	27729523	27730966	1444	1	100131289	uc021yrh.2	-9280	NA	LOC100131289	uncharacterized LOC100131289
chr6	27720924	27721124	chr6:27753145-27753345	6.13274	5.90377	6.36677	-0.424116	0.0287631	0.0428378	Distal Intergenic	6	27729523	27730966	1444	1	100131289	uc021yrh.2	-8399	NA	LOC100131289	uncharacterized LOC100131289
chr6	27730422	27730622	chr6:27762643-27762843	3.06355	3.62643	1.83701	1.73286	0.000148	0.000315	Promoter (<=1kb)	6	27729523	27730966	1444	1	100131289	uc021yrh.2	899	NA	LOC100131289	uncharacterized LOC100131289
chr6	27754495	27754695	chr6:27786716-27786916	4.55858	5.38167	0.858787	4.42169	1.32e-15	1.43e-14	Distal Intergenic	6	27775257	27775709	453	2	8340	uc003njl.3	21014	ENSG00000185130	H2BC13	H2B clustered histone 13
chr6	27759955	27760155	chr6:27792176-27792376	6.99163	7.44303	6.15297	1.23258	9.6e-11	5.42e-10	Distal Intergenic	6	27775257	27775709	453	2	8340	uc003njl.3	15554	ENSG00000185130	H2BC13	H2B clustered histone 13
chr6	27775719	27775919	chr6:27807941-27808141	6.91242	7.34068	6.13959	1.14948	2.16e-07	7.25e-07	Promoter (<=1kb)	6	27775257	27775709	453	2	8340	uc003njl.3	-10	ENSG00000185130	H2BC13	H2B clustered histone 13
chr6	27777695	27777895	chr6:27809917-27810117	7.16418	7.54132	6.52364	0.9736	8.78e-07	2.66e-06	Promoter (1-2kb)	6	27775977	27778314	2338	1	8357	uc003njm.3	1718	ENSG00000278828	H3C10	H3 clustered histone 10
chr6	27782035	27782235	chr6:27814257-27814457	5.5002	5.81729	4.99595	0.788702	0.000673	0.0013008	Promoter (<=1kb)	6	27782080	27782518	439	2	8331	uc003njn.1	283	ENSG00000276368	H2AC14	H2A clustered histone 14
chr6	27782615	27782815	chr6:27814837-27815037	6.44056	6.98572	5.28531	1.62726	9.12e-10	4.46e-09	Promoter (<=1kb)	6	27782822	27783267	446	1	8342	uc003njo.3	-7	ENSG00000273703	H2BC14	H2B clustered histone 14
chr6	27792228	27792428	chr6:27824450-27824650	6.2984	6.68543	5.63357	0.997012	0.000703	0.00135407	Promoter (<=1kb)	6	27791903	27792258	356	1	8363	uc003njp.3	325	ENSG00000197238	H4C11	H4 clustered histone 11
chr6	27794376	27794576	chr6:27826598-27826798	4.70334	5.3027	3.31476	1.84659	1.03e-10	5.78e-10	Promoter (2-3kb)	6	27791903	27792258	356	1	8363	uc003njp.3	2473	ENSG00000197238	H4C11	H4 clustered histone 11
chr6	27798742	27798942	chr6:27830964-27831164	5.42158	5.82185	4.72324	1.01626	6.8e-05	0.000152	Promoter (<=1kb)	6	27798952	27799305	354	2	8362	uc003njr.3	363	ENSG00000273542	H4C12	H4 clustered histone 12
chr6	27804854	27805054	chr6:27837076-27837276	6.3368	6.80114	5.45949	1.29753	7e-11	4.03e-10	Promoter (1-2kb)	6	27805658	27806117	460	2	8330	uc003njs.3	1063	ENSG00000275221	H2AC15	H2A clustered histone 15
chr6	27806265	27806465	chr6:27838487-27838687	6.93211	7.46261	5.83265	1.58837	3.55e-19	5.94e-18	Promoter (<=1kb)	6	27806440	27806888	449	1	8341	uc003njv.3	0	ENSG00000233822	H2BC15	H2B clustered histone 15
chr6	27807587	27807787	chr6:27839809-27840009	5.46413	5.70908	5.10185	0.493204	0.018983	0.0291708	Promoter (1-2kb)	6	27806440	27806888	449	1	8341	uc003njv.3	1147	ENSG00000233822	H2BC15	H2B clustered histone 15
chr6	27815561	27815761	chr6:27847783-27847983	4.56067	5.33253	1.83356	3.40766	1.87e-16	2.26e-15	Intron (uc003njt.1/uc003njt.1, intron 2 of 2)	6	27806440	27806888	449	1	8341	uc003njv.3	9121	ENSG00000233822	H2BC15	H2B clustered histone 15
chr6	27816113	27816313	chr6:27848335-27848535	4.36803	5.23609	0	5.77701	3.27e-13	2.6e-12	Intron (uc003njt.1/uc003njt.1, intron 2 of 2)	6	27806440	27806888	449	1	8341	uc003njv.3	9673	ENSG00000233822	H2BC15	H2B clustered histone 15
chr6	27831752	27831952	chr6:27863974-27864174	4.5797	4.97709	3.88875	1.01682	0.000682	0.00131752	Promoter (1-2kb)	6	27833107	27833576	470	1	8332	uc003njw.3	-1155	ENSG00000276903	H2AC16	H2A clustered histone 16
chr6	27832906	27833106	chr6:27865128-27865328	6.71456	7.12746	5.98328	1.09807	2.74e-07	9.03e-07	Promoter (<=1kb)	6	27833107	27833576	470	1	8332	uc003njw.3	-1	ENSG00000276903	H2AC16	H2A clustered histone 16
chr6	27833907	27834107	chr6:27866129-27866329	4.42451	4.9848	3.20863	1.61167	2.28e-07	7.61e-07	Promoter (<=1kb)	6	27833107	27833576	470	1	8332	uc003njw.3	800	ENSG00000276903	H2AC16	H2A clustered histone 16
chr6	27835300	27835500	chr6:27867522-27867722	6.212	6.70803	5.23379	1.40247	1.52e-07	5.24e-07	Promoter (<=1kb)	6	27834570	27835359	790	2	3009	uc003njx.3	0	ENSG00000184357	H1-5	H1.5 linker histone, cluster member
chr6	27840080	27840280	chr6:27872302-27872502	6.85572	7.28624	6.07664	1.15518	2.73e-06	7.62e-06	Promoter (<=1kb)	6	27839623	27840099	477	2	8354	uc003njy.3	0	ENSG00000275379	H3C11	H3 clustered histone 11
chr6	27840931	27841131	chr6:27873153-27873353	5.7343	6.12961	5.04866	1.00994	9.83e-06	2.51e-05	Promoter (<=1kb)	6	27840926	27841289	364	2	8368	uc003njz.3	158	ENSG00000275126	H4C13	H4 clustered histone 13
chr6	27858492	27858692	chr6:27890714-27890914	7.13153	7.70416	5.86386	1.79674	3.71e-20	6.97e-19	Promoter (<=1kb)	6	27858093	27858570	478	2	8356	uc003nka.3	0	ENSG00000197153	H3C12	H3 clustered histone 12
chr6	27860871	27861071	chr6:27893093-27893293	7.59146	8.22411	6.03297	2.13508	5.81e-29	2.9e-27	Promoter (<=1kb)	6	27860477	27860963	487	2	8336	uc003nkb.1	0	ENSG00000278677	H2AC17	H2A clustered histone 17
chr6	27863320	27863520	chr6:27895542-27895742	5.8977	6.13666	5.54631	0.496562	0.00916493	0.0148495	Promoter (2-3kb)	6	27861203	27861669	467	1	8348	uc003nkc.1	2117	ENSG00000274641	H2BC17	H2B clustered histone 17
chr6	27870909	27871109	chr6:27903131-27903331	6.33491	6.65052	5.83377	0.786359	2.8e-06	7.8e-06	Distal Intergenic	6	27878963	27880174	1212	2	81697	uc011dkw.2	9065	ENSG00000168131	OR2B2	olfactory receptor family 2 subfamily B member 2
chr6	28058785	28058985	chr6:28091007-28091207	4.98245	5.60016	3.50319	2.00207	1.36e-07	4.73e-07	Promoter (<=1kb)	6	28058585	28063493	4909	1	221584	uc003nkj.5	200	NA	ZSCAN12P1	zinc finger and SCAN domain containing 12 pseudogene 1
chr6	28175458	28175658	chr6:28207680-28207880	3.50567	3.88947	2.84884	0.840832	0.0151637	0.0236963	Distal Intergenic	6	28183116	28186707	3592	2	222699	uc011dla.2	11049	NA	TOB2P1	transducer of ERBB2, 2 pseudogene 1
chr6	28180688	28180888	chr6:28212910-28213110	4.25159	1.97466	5.21683	-3.26904	2.48e-15	2.6e-14	Exon (uc021yrr.1/uc021yrr.1, exon 1 of 1)	6	28183116	28186707	3592	2	222699	uc011dla.2	5819	NA	TOB2P1	transducer of ERBB2, 2 pseudogene 1
chr6	28234937	28235137	chr6:28267159-28267359	7.61492	7.81849	7.32535	0.421048	0.013633	0.0214737	Promoter (<=1kb)	6	28235137	28245980	10844	1	7741	uc011dlg.2	0	ENSG00000197062	ZSCAN26	zinc finger and SCAN domain containing 26
chr6	28303295	28303495	chr6:28335518-28335718	7.47493	7.93884	6.59891	1.30413	3.17e-12	2.21e-11	Promoter (<=1kb)	6	28292515	28303911	11397	2	64288	uc003nla.3	416	ENSG00000235109	ZSCAN31	zinc finger and SCAN domain containing 31
chr6	28323880	28324080	chr6:28356103-28356303	5.66051	5.85893	5.37959	0.380923	0.0318788	0.0471033	Promoter (<=1kb)	6	28292515	28324048	31534	2	64288	uc010jra.3	0	ENSG00000235109	ZSCAN31	zinc finger and SCAN domain containing 31
chr6	28351200	28351400	chr6:28383423-28383623	6.60686	6.85557	6.23768	0.539054	0.00520459	0.00877885	Intron (uc010jre.3/9753, intron 4 of 5)	6	28346598	28367544	20947	2	9753	uc010jre.3	16144	ENSG00000158691	ZSCAN12	zinc finger and SCAN domain containing 12
chr6	28414780	28414980	chr6:28447003-28447203	4.2571	4.8555	2.87311	1.92452	2.52e-08	9.8e-08	Distal Intergenic	6	28400432	28411279	10848	2	222696	uc003nli.4	-3501	ENSG00000187987	ZSCAN23	zinc finger and SCAN domain containing 23
chr6	28442275	28442475	chr6:28474498-28474698	2.68843	3.00882	2.17714	0.960461	0.0329193	0.0485121	Exon (uc021yru.1/uc021yru.1, exon 1 of 1)	6	28400432	28411279	10848	2	222696	uc003nli.4	-30996	ENSG00000187987	ZSCAN23	zinc finger and SCAN domain containing 23
chr6	28505636	28505836	chr6:28537859-28538059	3.04014	3.70663	1.28064	2.56647	9.31e-07	2.81e-06	Distal Intergenic	6	28496108	28502728	6621	1	2880	uc003nln.2	9528	ENSG00000224586	GPX5	glutathione peroxidase 5
chr6	28510584	28510784	chr6:28542807-28543007	5.98387	6.71814	3.68866	2.96057	1.02e-29	5.47e-28	Distal Intergenic	6	28496108	28502728	6621	1	2880	uc003nln.2	14476	ENSG00000224586	GPX5	glutathione peroxidase 5
chr6	28511724	28511924	chr6:28543947-28544147	4.69096	5.41477	2.49434	2.66864	5.97e-15	5.97e-14	Distal Intergenic	6	28496108	28502728	6621	1	2880	uc003nln.2	15616	ENSG00000224586	GPX5	glutathione peroxidase 5
chr6	28531339	28531539	chr6:28563562-28563762	2.42672	3.19902	0	3.26645	1.14e-05	2.88e-05	Distal Intergenic	6	28539407	28555112	15706	2	114821	uc003nlo.3	23573	ENSG00000232040	ZBED9	zinc finger BED-type containing 9
chr6	28554969	28555169	chr6:28587192-28587392	7.16651	7.43994	6.75069	0.640851	0.000261	0.000536	Promoter (<=1kb)	6	28539407	28555112	15706	2	114821	uc003nlo.3	0	ENSG00000232040	ZBED9	zinc finger BED-type containing 9
chr6	28557120	28557320	chr6:28589343-28589543	4.90089	5.64517	2.50374	3.26945	6.05e-16	6.85e-15	Promoter (2-3kb)	6	28539407	28555112	15706	2	114821	uc003nlo.3	-2008	ENSG00000232040	ZBED9	zinc finger BED-type containing 9
chr6	28574542	28574742	chr6:28606765-28606965	3.77685	4.43585	2.06477	2.42305	2.54e-09	1.16e-08	Distal Intergenic	6	28539407	28555112	15706	2	114821	uc003nlo.3	-19430	ENSG00000232040	ZBED9	zinc finger BED-type containing 9
chr6	28574909	28575109	chr6:28607132-28607332	3.51727	4.05615	2.38621	1.79058	9.18e-06	2.35e-05	Exon (uc021ysb.1/uc021ysb.1, exon 1 of 1)	6	28539407	28555112	15706	2	114821	uc003nlo.3	-19797	ENSG00000232040	ZBED9	zinc finger BED-type containing 9
chr6	28584016	28584216	chr6:28616239-28616439	2.58807	2.94133	2.00396	0.979397	0.0207615	0.0316815	Distal Intergenic	6	28539407	28555112	15706	2	114821	uc003nlo.3	-28904	ENSG00000232040	ZBED9	zinc finger BED-type containing 9
chr6	28603139	28603339	chr6:28635362-28635562	5.12858	5.6982	3.87372	1.7283	7.37e-09	3.12e-08	Distal Intergenic	6	28539407	28555112	15706	2	114821	uc003nlo.3	-48027	ENSG00000232040	ZBED9	zinc finger BED-type containing 9
chr6	28626789	28626989	chr6:28659012-28659212	5.0126	5.62414	3.56462	2.0221	3.98e-14	3.57e-13	Distal Intergenic	6	28539407	28555112	15706	2	114821	uc003nlo.3	-71677	ENSG00000232040	ZBED9	zinc finger BED-type containing 9
chr6	28661784	28661984	chr6:28694007-28694207	3.78377	3.01868	4.36286	-1.33662	3.33e-05	7.83e-05	Distal Intergenic	6	28539407	28555112	15706	2	114821	uc003nlo.3	-106672	ENSG00000232040	ZBED9	zinc finger BED-type containing 9
chr6	28805197	28805397	chr6:28837420-28837620	5.13275	5.56856	4.3389	1.15752	3.17e-07	1.03e-06	Distal Intergenic	6	28827402	28831454	4053	2	401242	uc003nlq.2	26057	ENSG00000225595	LINC01623	long intergenic non-protein coding RNA 1623
chr6	28831402	28831602	chr6:28863625-28863825	5.30247	5.00831	5.59093	-0.555737	0.017573	0.0271636	Promoter (<=1kb)	6	28827402	28831454	4053	2	401242	uc003nlq.2	0	ENSG00000225595	LINC01623	long intergenic non-protein coding RNA 1623
chr6	28848740	28848940	chr6:28880963-28881163	5.06285	5.32955	4.65995	0.56725	0.0157048	0.0244838	Distal Intergenic	6	28827402	28831454	4053	2	401242	uc003nlq.2	-17286	ENSG00000225595	LINC01623	long intergenic non-protein coding RNA 1623
chr6	28875241	28875441	chr6:28907464-28907664	3.65498	2.49815	4.38773	-1.85499	7.81e-07	2.39e-06	3' UTR	6	28870779	28891768	20990	2	5987	uc003nlr.3	16327	ENSG00000204713	TRIM27	tripartite motif containing 27
chr6	28911404	28911604	chr6:28943627-28943827	5.04116	4.07263	5.70725	-1.60179	1.96e-08	7.77e-08	Exon (uc021ytj.1/uc021ytj.1, exon 1 of 1)	6	28870780	28891768	20989	2	5987	uc003nlt.1	-19636	ENSG00000204713	TRIM27	tripartite motif containing 27
chr6	28912207	28912407	chr6:28944430-28944630	5.50109	5.03599	5.91327	-0.875515	0.000168	0.000355	Exon (uc021ytk.1/uc021ytk.1, exon 1 of 1)	6	28870780	28891768	20989	2	5987	uc003nlt.1	-20439	ENSG00000204713	TRIM27	tripartite motif containing 27
chr6	28915775	28915975	chr6:28947998-28948198	4.59702	5.00078	3.88971	1.13733	7.68e-05	0.000171	Distal Intergenic	6	28870780	28891768	20989	2	5987	uc003nlt.1	-24007	ENSG00000204713	TRIM27	tripartite motif containing 27
chr6	28918786	28918986	chr6:28951009-28951209	3.76291	4.11786	3.17493	0.848199	0.0105829	0.0169752	Exon (uc021ytl.1/uc021ytl.1, exon 1 of 1)	6	28870780	28891768	20989	2	5987	uc003nlt.1	-27018	ENSG00000204713	TRIM27	tripartite motif containing 27
chr6	28948937	28949137	chr6:28981160-28981360	6.01867	6.47215	5.17387	1.21676	4.15e-07	1.33e-06	Distal Intergenic	6	28962594	28971991	9398	2	282890	uc011dlk.1	22854	ENSG00000197935	ZNF311	zinc finger protein 311
chr6	28950411	28950611	chr6:28982634-28982834	5.22985	5.63591	4.51654	1.00601	1.79e-05	4.39e-05	Distal Intergenic	6	28962594	28971991	9398	2	282890	uc011dlk.1	21380	ENSG00000197935	ZNF311	zinc finger protein 311
chr6	28953312	28953512	chr6:28985535-28985735	6.27483	6.56867	5.81865	0.685387	0.000172	0.000362	Distal Intergenic	6	28962594	28971991	9398	2	282890	uc011dlk.1	18479	ENSG00000197935	ZNF311	zinc finger protein 311
chr6	28956402	28956602	chr6:28988625-28988825	4.47973	4.99072	3.45049	1.40053	1.2e-05	3.03e-05	Distal Intergenic	6	28962594	28971991	9398	2	282890	uc011dlk.1	15389	ENSG00000197935	ZNF311	zinc finger protein 311
chr6	28979135	28979335	chr6:29011358-29011558	5.84794	6.17513	5.32201	0.769569	0.00106069	0.00198748	Distal Intergenic	6	28962594	28973093	10500	2	282890	uc003nlv.2	-6042	ENSG00000197935	ZNF311	zinc finger protein 311
chr6	29262239	29262439	chr6:29294462-29294662	3.463	1.68479	4.35064	-2.50878	2.44e-07	8.09e-07	Distal Intergenic	6	29274467	29275432	966	1	442191	uc011dln.2	-12028	ENSG00000204695	OR14J1	olfactory receptor family 14 subfamily J member 1
chr6	29263093	29263293	chr6:29295316-29295516	2.57493	1.6602	3.21968	-1.45143	0.00170606	0.00309927	Distal Intergenic	6	29274467	29275432	966	1	442191	uc011dln.2	-11174	ENSG00000204695	OR14J1	olfactory receptor family 14 subfamily J member 1
chr6	29265297	29265497	chr6:29297520-29297720	2.89805	2.11839	3.48396	-1.3623	0.000754	0.0014467	Distal Intergenic	6	29274467	29275432	966	1	442191	uc011dln.2	-8970	ENSG00000204695	OR14J1	olfactory receptor family 14 subfamily J member 1
chr6	29483965	29484165	chr6:29516188-29516388	2.87968	1.94817	3.5312	-1.5942	0.000296	0.000602	Distal Intergenic	6	29497183	29501345	4163	1	100507362	uc003nmn.3	-13018	ENSG00000224582	LINC01015	long intergenic non-protein coding RNA 1015
chr6	29520417	29520617	chr6:29552640-29552840	3.90094	4.55492	2.21967	2.18783	1.33e-08	5.41e-08	Downstream (2-3kb)	6	29523389	29527702	4314	2	10537	uc003nmo.3	7085	ENSG00000213886	UBD	ubiquitin D
chr6	29529041	29529241	chr6:29561264-29561464	2.3517	1.69541	2.87636	-1.2302	0.00618905	0.0103101	Promoter (1-2kb)	6	29523389	29527702	4314	2	10537	uc003nmo.3	-1339	ENSG00000213886	UBD	ubiquitin D
chr6	29567610	29567810	chr6:29599833-29600033	3.35594	2.93353	3.73953	-0.717638	0.0305032	0.0452289	Intron (uc003nmp.4/2550, intron 18 of 18)	6	29555683	29556745	1063	1	7932	uc003nmr.1	11927	ENSG00000204657	OR2H2	olfactory receptor family 2 subfamily H member 2
chr6	29619555	29619755	chr6:29651778-29651978	3.97847	4.40916	3.19889	1.05379	0.0032553	0.00567377	Distal Intergenic	6	29624758	29632512	7755	1	4340	uc003qzk.2	-5003	ENSG00000204655	MOG	myelin oligodendrocyte glycoprotein
chr6	29621287	29621487	chr6:29653510-29653710	4.54597	4.90247	3.95439	0.924068	0.00215672	0.00385693	Distal Intergenic	6	29624758	29632512	7755	1	4340	uc003qzk.2	-3271	ENSG00000204655	MOG	myelin oligodendrocyte glycoprotein
chr6	29673541	29673741	chr6:29705764-29705964	3.56694	3.11845	3.96816	-0.825962	0.0117499	0.0187134	Distal Intergenic	6	29691117	29693908	2792	1	3134	uc031sna.1	-17376	ENSG00000204642	HLA-F	major histocompatibility complex, class I, F
chr6	29691019	29691219	chr6:29723242-29723442	7.70539	7.31002	8.07013	-0.757279	2.14e-05	5.18e-05	Promoter (<=1kb)	6	29691117	29693908	2792	1	3134	uc031sna.1	0	ENSG00000204642	HLA-F	major histocompatibility complex, class I, F
chr6	29705874	29706074	chr6:29738097-29738297	5.50632	4.68723	6.11025	-1.40769	1.24e-07	4.34e-07	Exon (uc011dly.1/3134, exon 7 of 7)	6	29694378	29716826	22449	2	285830	uc003nnp.2	10752	ENSG00000214922	HLA-F-AS1	HLA-F antisense RNA 1
chr6	29731490	29731690	chr6:29763713-29763913	5.54278	4.85973	6.0814	-1.23903	4.68e-07	1.48e-06	Distal Intergenic	6	29718584	29718925	342	2	340198	uc003nnr.3	-12565	ENSG00000235821	IFITM4P	interferon induced transmembrane protein 4 pseudogene
chr6	29732602	29732802	chr6:29764825-29765025	5.30235	4.16072	6.03014	-1.84748	7.17e-12	4.75e-11	Distal Intergenic	6	29718584	29718925	342	2	340198	uc003nnr.3	-13677	ENSG00000235821	IFITM4P	interferon induced transmembrane protein 4 pseudogene
chr6	29746033	29746233	chr6:29778256-29778456	3.16815	0	4.23808	-3.99381	2.82e-09	1.28e-08	Distal Intergenic	6	29759100	29760483	1384	1	554223	uc010jrm.1	-12867	NA	NA	NA
chr6	29760222	29760422	chr6:29792445-29792645	6.52444	5.27152	7.28699	-1.99211	3.43e-13	2.72e-12	Promoter (<=1kb)	6	29758808	29760850	2043	2	54435	uc003nns.3	428	NA	HCG4	HLA complex group 4
chr6	29774244	29774444	chr6:29806467-29806667	2.60362	0	3.6715	-3.74326	6.44e-08	2.35e-07	Distal Intergenic	6	29758808	29760850	2043	2	54435	uc003nns.3	-13394	NA	HCG4	HLA complex group 4
chr6	29777143	29777343	chr6:29809366-29809566	3.26827	2.06916	4.01446	-1.87693	1.99e-05	4.83e-05	Distal Intergenic	6	29758808	29760850	2043	2	54435	uc003nns.3	-16293	NA	HCG4	HLA complex group 4
chr6	29781707	29781907	chr6:29813930-29814130	4.40231	3.56027	5.01638	-1.48465	2.03e-05	4.94e-05	Distal Intergenic	6	29794756	29798532	3777	1	3135	uc031snb.1	-12849	ENSG00000204632	HLA-G	major histocompatibility complex, class I, G
chr6	29795505	29795705	chr6:29827728-29827928	5.00164	4.45715	5.46341	-0.979677	0.000105	0.000229	Promoter (<=1kb)	6	29795613	29798899	3287	1	3135	uc003nny.3	0	ENSG00000204632	HLA-G	major histocompatibility complex, class I, G
chr6	29802716	29802916	chr6:29834939-29835139	3.15184	2.39542	3.72681	-1.41425	0.000765	0.0014664	Intron (uc021ytv.1/3136, intron 2 of 3)	6	29797593	29798681	1089	1	3135	uc003ran.1	5123	ENSG00000204632	HLA-G	major histocompatibility complex, class I, G
chr6	29815922	29816122	chr6:29848145-29848345	5.60401	5.34837	5.86085	-0.468761	0.0186862	0.0287461	Intron (uc021ytv.1/3136, intron 2 of 3)	6	29797593	29798681	1089	1	3135	uc003ran.1	18329	ENSG00000204632	HLA-G	major histocompatibility complex, class I, G
chr6	29817873	29818073	chr6:29850096-29850296	5.17937	3.52206	6.04297	-2.42662	3.65e-12	2.52e-11	Intron (uc021ytv.1/3136, intron 2 of 3)	6	29797593	29798681	1089	1	3135	uc003ran.1	20280	ENSG00000204632	HLA-G	major histocompatibility complex, class I, G
chr6	29831899	29832099	chr6:29864122-29864322	3.2456	2.59449	3.7675	-1.04412	0.00401432	0.00689649	Intron (uc021ytv.1/3136, intron 2 of 3)	6	29855383	29857381	1999	1	3136	uc010jro.3	-23284	NA	HLA-H	major histocompatibility complex, class I, H (pseudogene)
chr6	29855467	29855667	chr6:29887690-29887890	5.01258	4.12634	5.64557	-1.51739	8.78e-06	2.26e-05	Promoter (<=1kb)	6	29855383	29857381	1999	1	3136	uc010jro.3	84	NA	HLA-H	major histocompatibility complex, class I, H (pseudogene)
chr6	29894686	29894886	chr6:29926909-29927109	5.59627	4.60557	6.27083	-1.57455	0.000712	0.00137031	Promoter (1-2kb)	6	29892369	29893428	1060	2	80868	uc003noh.1	-1258	NA	HCG4B	HLA complex group 4B
chr6	29943016	29943216	chr6:29975239-29975439	3.9911	3.48642	4.42856	-0.8843	0.00301987	0.00528722	Promoter (<=1kb)	6	29942892	29946177	3286	1	10255	uc003rth.3	124	ENSG00000204625	HCG9	HLA complex group 9
chr6	29944643	29944843	chr6:29976866-29977066	5.48532	4.89449	5.97409	-1.05791	0.002718	0.00479086	Promoter (1-2kb)	6	29942892	29946177	3286	1	10255	uc003rth.3	1751	ENSG00000204625	HCG9	HLA complex group 9
chr6	29960689	29960889	chr6:29992912-29993112	4.79427	3.78004	5.47764	-1.61503	2.92e-06	8.11e-06	Intron (uc021ytw.1/3136, intron 3 of 4)	6	29973748	29977733	3986	1	3137	uc003nou.4	-12859	ENSG00000204622	HLA-J	major histocompatibility complex, class I, J (pseudogene)
chr6	29963366	29963566	chr6:29995589-29995789	3.63104	2.7193	4.27457	-1.62108	1.75e-05	4.29e-05	Intron (uc021ytw.1/3136, intron 3 of 4)	6	29973748	29977733	3986	1	3137	uc003nou.4	-10182	ENSG00000204622	HLA-J	major histocompatibility complex, class I, J (pseudogene)
chr6	29974130	29974330	chr6:30006353-30006553	6.90422	6.00084	7.54433	-1.52959	1.26e-11	8.06e-11	Promoter (<=1kb)	6	29974217	29977733	3517	1	3137	uc003nov.4	0	ENSG00000204622	HLA-J	major histocompatibility complex, class I, J (pseudogene)
chr6	29981152	29981352	chr6:30013375-30013575	3.0803	2.5671	3.52305	-0.931868	0.0240816	0.0363363	Exon (uc011dmf.1/uc011dmf.1, exon 1 of 1)	6	29974217	29977733	3517	1	3137	uc003rtl.4	6935	ENSG00000204622	HLA-J	major histocompatibility complex, class I, J (pseudogene)
chr6	30012422	30012622	chr6:30044645-30044845	3.49656	2.92541	3.97403	-0.920767	0.00916132	0.0148441	Intron (uc011dme.2/80862, intron 3 of 5)	6	29968788	30028961	60174	2	80862	uc011dme.2	16339	ENSG00000204623	ZNRD1ASP	zinc ribbon domain containing 1 antisense, pseudogene
chr6	30043708	30043908	chr6:30075931-30076131	5.40584	5.86863	4.53324	1.30458	1.69e-07	5.78e-07	Promoter (<=1kb)	6	30038043	30043628	5586	2	80352	uc003npe.3	-80	ENSG00000204618	RNF39	ring finger protein 39
chr6	30059463	30059663	chr6:30091686-30091886	5.3221	3.54899	6.20877	-2.48157	3.01e-06	8.34e-06	Distal Intergenic	6	30038043	30043628	5586	2	80352	uc003npe.3	-15835	ENSG00000204618	RNF39	ring finger protein 39
chr6	30068630	30068830	chr6:30100853-30101053	6.5144	5.90438	7.01395	-1.08577	0.000134	0.000287	Downstream (1-2kb)	6	30070674	30080867	10194	2	11074	uc003npg.1	12037	ENSG00000204616	TRIM31	tripartite motif containing 31
chr6	30069818	30070018	chr6:30102041-30102241	7.50276	6.93415	7.97876	-1.02844	2.85e-05	6.77e-05	Downstream (<1kb)	6	30070674	30080867	10194	2	11074	uc003npg.1	10849	ENSG00000204616	TRIM31	tripartite motif containing 31
chr6	30070922	30071122	chr6:30103145-30103345	5.92136	5.49931	6.30471	-0.797816	0.000194	0.000406	3' UTR	6	30070674	30080867	10194	2	11074	uc003npg.1	9745	ENSG00000204616	TRIM31	tripartite motif containing 31
chr6	30080919	30081119	chr6:30113142-30113342	2.86983	0.219329	3.87622	-3.23014	3.56e-08	1.36e-07	Promoter (<=1kb)	6	30070674	30080867	10194	2	11074	uc003npi.3	-52	ENSG00000204616	TRIM31	tripartite motif containing 31
chr6	30095631	30095831	chr6:30127854-30128054	3.63663	2.98766	4.15741	-1.05679	0.00210111	0.00376375	Distal Intergenic	6	30103885	30116512	12628	1	135644	uc003npk.2	-8054	ENSG00000204614	TRIM40	tripartite motif containing 40
chr6	30122639	30122839	chr6:30154862-30155062	5.42546	4.51391	6.06892	-1.49338	1.33e-06	3.91e-06	Intron (uc003npn.2/10107, intron 6 of 7)	6	30119723	30128711	8989	2	10107	uc003npn.2	5872	ENSG00000204613	TRIM10	tripartite motif containing 10
chr6	30124110	30124310	chr6:30156333-30156533	4.52093	2.61883	5.43084	-2.74386	2.74e-14	2.51e-13	Intron (uc003npn.2/10107, intron 5 of 7)	6	30119723	30128711	8989	2	10107	uc003npn.2	4401	ENSG00000204613	TRIM10	tripartite motif containing 10
chr6	30137872	30138072	chr6:30170095-30170295	4.20012	3.67528	4.65003	-0.868907	0.00263419	0.00465195	Intron (uc010jrx.3/89870, intron 4 of 6)	6	30130983	30140473	9491	1	89870	uc010jrx.3	6889	ENSG00000204610	TRIM15	tripartite motif containing 15
chr6	30174458	30174658	chr6:30206681-30206881	3.44096	1.56819	4.3458	-2.63445	5.34e-10	2.71e-09	Promoter (1-2kb)	6	30166443	30172542	6100	2	7726	uc003npu.1	-1916	ENSG00000234127	TRIM26	tripartite motif containing 26
chr6	30181908	30182108	chr6:30214131-30214331	7.80346	7.49045	8.10687	-0.603253	0.000631	0.00122445	Promoter (<=1kb)	6	30152232	30181271	29040	2	7726	uc010jry.3	-637	ENSG00000234127	TRIM26	tripartite motif containing 26
chr6	30227130	30227330	chr6:30259353-30259553	8.36304	8.14395	8.58841	-0.411413	0.0078838	0.0129112	Promoter (<=1kb)	6	30227339	30234728	7390	1	3139	uc003npv.2	-9	ENSG00000243753	HLA-L	major histocompatibility complex, class I, L (pseudogene)
chr6	30293554	30293754	chr6:30325777-30325977	6.30078	6.64083	5.74659	0.854826	6.25e-05	0.000141	Promoter (<=1kb)	6	30201816	30293911	92096	2	414778	uc031snc.1	157	ENSG00000270604	HCG17	HLA complex group 17
chr6	30379307	30379507	chr6:30411530-30411730	4.9225	4.54942	5.27123	-0.660025	0.0143148	0.0224631	Distal Intergenic	6	30312936	30314635	1700	1	79897	uc003nqd.2	66371	ENSG00000241370	RPP21	ribonuclease P/MRP subunit p21
chr6	30411848	30412048	chr6:30444071-30444271	5.88623	5.38345	6.32251	-0.926866	0.00122414	0.00227252	Distal Intergenic	6	30457183	30460360	3178	1	3133	uc011dmg.2	-45135	ENSG00000204592	HLA-E	major histocompatibility complex, class I, E
chr6	30418787	30418987	chr6:30451010-30451210	5.40826	5.01732	5.76984	-0.699888	0.0284448	0.0423995	Distal Intergenic	6	30457183	30460360	3178	1	3133	uc011dmg.2	-38196	ENSG00000204592	HLA-E	major histocompatibility complex, class I, E
chr6	30431527	30431727	chr6:30463750-30463950	5.86478	4.16843	6.73641	-2.55655	5.66e-16	6.42e-15	Distal Intergenic	6	30457183	30460360	3178	1	3133	uc011dmg.2	-25456	ENSG00000204592	HLA-E	major histocompatibility complex, class I, E
chr6	30449027	30449227	chr6:30481250-30481450	3.62829	4.02852	2.93009	0.948086	0.00559861	0.00939329	Distal Intergenic	6	30457183	30460360	3178	1	3133	uc011dmg.2	-7956	ENSG00000204592	HLA-E	major histocompatibility complex, class I, E
chr6	30468523	30468723	chr6:30500746-30500946	5.51922	3.14168	6.49674	-3.25454	1.85e-23	5.08e-22	Distal Intergenic	6	30457289	30461982	4694	1	3133	uc011dmh.2	11234	ENSG00000204592	HLA-E	major histocompatibility complex, class I, E
[truncated: 21,956 more rows]
