# Supplementary material for: Genetic risk of osteoarthritis operates during human skeletogenesis
Source: Hum Mol Genet. 2022 Oct 9;32(13):2124–38. doi: 10.1093/hmg/ddac251 (PMC10281754; doi:10.1093/hmg/ddac251)
Supplement: Supplementary_Table_S4_Chr10-X_ddac251 [file supplementary_table_s4_chr10-x_ddac251.xlsx]

## Sheet: Table S4
Supplementary Table S4: Comparison of differentially accessible regions between Foetal hip and Aged hip samples
seqnames	start	end	hg38_peak	Conc	Conc_Fetal_hip	Conc_Aged_hip	Fold	p.value	FDR	annotation	geneChr	geneStart	geneEnd	geneLength	geneStrand	geneId	transcriptId	distanceToTSS	ENSEMBL	SYMBOL	GENENAME
chr10	183185	183385	chr10:137245-137445	4.81395	5.26011	3.99056	1.17114	0.000126	0.00027	Promoter (1-2kb)	10	181424	300577	119154	1	10771	uc001ifm.3	1761	ENSG00000015171	ZMYND11	zinc finger MYND-type containing 11
chr10	207794	207994	chr10:161854-162054	3.24031	3.88094	1.63728	2.07306	7.53e-06	1.96e-05	Intron (uc010pzu.2/10771, intron 1 of 14)	10	225934	295729	69796	1	10771	uc001ifn.3	-17940	ENSG00000015171	ZMYND11	zinc finger MYND-type containing 11
chr10	208725	208925	chr10:162785-162985	3.37145	3.71005	2.82049	0.790416	0.0226131	0.0342777	Intron (uc010pzu.2/10771, intron 1 of 14)	10	225934	295729	69796	1	10771	uc001ifn.3	-17009	ENSG00000015171	ZMYND11	zinc finger MYND-type containing 11
chr10	273069	273269	chr10:227129-227329	3.39253	2.52323	4.01837	-1.52062	0.000138	0.000296	Intron (uc010pzu.2/10771, intron 4 of 14)	10	255829	300577	44749	1	10771	uc010pzy.2	17240	ENSG00000015171	ZMYND11	zinc finger MYND-type containing 11
chr10	310273	310473	chr10:264333-264533	3.4395	3.97211	2.33216	1.46647	0.000798	0.00152484	Distal Intergenic	10	255829	300577	44749	1	10771	uc010pzy.2	54444	ENSG00000015171	ZMYND11	zinc finger MYND-type containing 11
chr10	343219	343419	chr10:297279-297479	4.21833	3.80849	4.59324	-0.752388	0.00972709	0.015696	Intron (uc001ifp.3/22982, intron 32 of 36)	10	386420	415907	29488	2	22982	uc009xhi.1	72488	ENSG00000151240	DIP2C	disco interacting protein 2 homolog C
chr10	369919	370119	chr10:323979-324179	7.29321	6.82723	7.70596	-0.874826	4.2e-05	9.72e-05	Intron (uc001ifp.3/22982, intron 31 of 36)	10	386420	415907	29488	2	22982	uc009xhi.1	45788	ENSG00000151240	DIP2C	disco interacting protein 2 homolog C
chr10	375381	375581	chr10:329441-329641	8.0412	8.26646	7.71424	0.492067	0.00899431	0.0145915	Exon (uc001ifp.3/22982, exon 30 of 37)	10	386420	415907	29488	2	22982	uc009xhi.1	40326	ENSG00000151240	DIP2C	disco interacting protein 2 homolog C
chr10	384446	384646	chr10:338506-338706	6.73512	6.41806	7.04168	-0.616948	0.00119055	0.00221407	Intron (uc001ifp.3/22982, intron 29 of 36)	10	386420	415907	29488	2	22982	uc009xhi.1	31261	ENSG00000151240	DIP2C	disco interacting protein 2 homolog C
chr10	385436	385636	chr10:339496-339696	3.78442	4.35101	2.54239	1.59371	1.01e-05	2.57e-05	Intron (uc001ifp.3/22982, intron 29 of 36)	10	386420	415907	29488	2	22982	uc009xhi.1	30271	ENSG00000151240	DIP2C	disco interacting protein 2 homolog C
chr10	407221	407421	chr10:361281-361481	5.7357	4.9544	6.32238	-1.32362	0.000154	0.000328	Intron (uc001ifp.3/22982, intron 22 of 36)	10	386420	415907	29488	2	22982	uc009xhi.1	8486	ENSG00000151240	DIP2C	disco interacting protein 2 homolog C
chr10	415828	416028	chr10:369888-370088	5.41226	5.8163	4.70421	1.05938	0.0013763	0.00253519	Promoter (<=1kb)	10	386420	415907	29488	2	22982	uc009xhi.1	0	ENSG00000151240	DIP2C	disco interacting protein 2 homolog C
chr10	418996	419196	chr10:373056-373256	5.29552	5.72113	4.52999	1.18134	0.00013	0.000279	Promoter (<=1kb)	10	401480	419130	17651	2	22982	uc010pzz.1	0	ENSG00000151240	DIP2C	disco interacting protein 2 homolog C
chr10	419474	419674	chr10:373534-373734	4.98606	5.47788	4.02179	1.41471	6.54e-08	2.39e-07	Promoter (<=1kb)	10	401480	419130	17651	2	22982	uc010pzz.1	-344	ENSG00000151240	DIP2C	disco interacting protein 2 homolog C
chr10	426629	426829	chr10:380689-380889	4.25362	4.97737	2.05756	2.80397	1.26e-12	9.25e-12	Intron (uc001ifp.3/22982, intron 17 of 36)	10	401480	419130	17651	2	22982	uc010pzz.1	-7499	ENSG00000151240	DIP2C	disco interacting protein 2 homolog C
chr10	434262	434462	chr10:388322-388522	3.59353	4.16781	2.31873	1.90536	2.91e-06	8.08e-06	Intron (uc001ifp.3/22982, intron 13 of 36)	10	401480	419130	17651	2	22982	uc010pzz.1	-15132	ENSG00000151240	DIP2C	disco interacting protein 2 homolog C
chr10	436103	436303	chr10:390163-390363	5.48199	4.09522	6.28198	-2.11376	1.73e-12	1.25e-11	Exon (uc001ifp.3/22982, exon 12 of 37)	10	401480	419130	17651	2	22982	uc010pzz.1	-16973	ENSG00000151240	DIP2C	disco interacting protein 2 homolog C
chr10	437371	437571	chr10:391431-391631	5.19612	4.57772	5.70031	-1.11134	1.95e-06	5.58e-06	Intron (uc001ifp.3/22982, intron 10 of 36)	10	401480	419130	17651	2	22982	uc010pzz.1	-18241	ENSG00000151240	DIP2C	disco interacting protein 2 homolog C
chr10	440759	440959	chr10:394819-395019	7.81385	8.06395	7.44211	0.573156	0.00954904	0.0154289	Intron (uc001ifp.3/22982, intron 10 of 36)	10	428359	460050	31692	2	22982	uc009xhj.1	19091	ENSG00000151240	DIP2C	disco interacting protein 2 homolog C
chr10	466727	466927	chr10:420787-420987	6.13281	3.00871	7.17711	-4.05671	6.72e-37	7.72e-35	Intron (uc001ifp.3/22982, intron 5 of 36)	10	428359	460050	31692	2	22982	uc009xhj.1	-6677	ENSG00000151240	DIP2C	disco interacting protein 2 homolog C
chr10	484063	484263	chr10:438123-438323	4.00525	4.75936	1.49972	2.96012	9.21e-12	6.02e-11	Intron (uc001ifp.3/22982, intron 4 of 36)	10	428359	460050	31692	2	22982	uc009xhj.1	-24013	ENSG00000151240	DIP2C	disco interacting protein 2 homolog C
chr10	496954	497154	chr10:451014-451214	5.427	5.74109	4.92909	0.715058	0.00831901	0.0135712	Intron (uc001ifp.3/22982, intron 3 of 36)	10	468764	531104	62341	2	22982	uc009xhk.1	33950	ENSG00000151240	DIP2C	disco interacting protein 2 homolog C
chr10	498765	498965	chr10:452825-453025	3.75369	4.24557	2.7892	1.48791	6.41e-05	0.000144	Intron (uc001ifp.3/22982, intron 3 of 36)	10	468764	531104	62341	2	22982	uc009xhk.1	32139	ENSG00000151240	DIP2C	disco interacting protein 2 homolog C
chr10	530708	530908	chr10:484768-484968	6.08221	5.56545	6.52716	-0.962967	0.000128	0.000274	Promoter (<=1kb)	10	468764	531104	62341	2	22982	uc009xhk.1	196	ENSG00000151240	DIP2C	disco interacting protein 2 homolog C
chr10	531827	532027	chr10:485887-486087	4.40019	4.86893	3.50942	1.25206	9.72e-05	0.000212	Promoter (<=1kb)	10	468764	531104	62341	2	22982	uc009xhk.1	-723	ENSG00000151240	DIP2C	disco interacting protein 2 homolog C
chr10	532213	532413	chr10:486273-486473	4.12054	4.60861	3.16854	1.317	6.93e-05	0.000155	Promoter (1-2kb)	10	468764	531104	62341	2	22982	uc009xhk.1	-1109	ENSG00000151240	DIP2C	disco interacting protein 2 homolog C
chr10	536343	536543	chr10:490403-490603	7.01253	6.4101	7.50784	-1.10465	9.38e-08	3.34e-07	Intron (uc001ifp.3/22982, intron 1 of 36)	10	468764	531104	62341	2	22982	uc009xhk.1	-5239	ENSG00000151240	DIP2C	disco interacting protein 2 homolog C
chr10	536962	537162	chr10:491022-491222	5.82226	4.12515	6.69404	-2.53698	2.88e-22	6.89e-21	Intron (uc001ifp.3/22982, intron 1 of 36)	10	468764	531104	62341	2	22982	uc009xhk.1	-5858	ENSG00000151240	DIP2C	disco interacting protein 2 homolog C
chr10	538933	539133	chr10:492993-493193	3.54488	4.16697	2.04298	1.98791	9.53e-07	2.87e-06	Intron (uc001ifp.3/22982, intron 1 of 36)	10	468764	531104	62341	2	22982	uc009xhk.1	-7829	ENSG00000151240	DIP2C	disco interacting protein 2 homolog C
chr10	546913	547113	chr10:500973-501173	4.66534	4.9925	4.13947	0.760264	0.00325444	0.00567245	Intron (uc001ifp.3/22982, intron 1 of 36)	10	468764	531104	62341	2	22982	uc009xhk.1	-15809	ENSG00000151240	DIP2C	disco interacting protein 2 homolog C
chr10	571599	571799	chr10:525659-525859	5.3008	4.45893	5.9148	-1.45567	1.43e-10	7.89e-10	Intron (uc001ifp.3/22982, intron 1 of 36)	10	468764	531104	62341	2	22982	uc009xhk.1	-40495	ENSG00000151240	DIP2C	disco interacting protein 2 homolog C
chr10	577027	577227	chr10:531087-531287	3.83642	4.65879	0.156536	3.94369	1.2e-10	6.66e-10	Intron (uc001ifp.3/22982, intron 1 of 36)	10	468764	531104	62341	2	22982	uc009xhk.1	-45923	ENSG00000151240	DIP2C	disco interacting protein 2 homolog C
chr10	593265	593465	chr10:547325-547525	4.46898	4.74044	4.05695	0.683751	0.00935486	0.0151348	Intron (uc001ifp.3/22982, intron 1 of 36)	10	468764	531104	62341	2	22982	uc009xhk.1	-62161	ENSG00000151240	DIP2C	disco interacting protein 2 homolog C
chr10	594392	594592	chr10:548452-548652	3.78474	4.16494	3.13676	0.864015	0.0325523	0.0480172	Intron (uc001ifp.3/22982, intron 1 of 36)	10	468764	531104	62341	2	22982	uc009xhk.1	-63288	ENSG00000151240	DIP2C	disco interacting protein 2 homolog C
chr10	603138	603338	chr10:557198-557398	3.45528	2.78131	3.9892	-1.09042	0.00249507	0.00442157	Intron (uc001ifp.3/22982, intron 1 of 36)	10	468764	531104	62341	2	22982	uc009xhk.1	-72034	ENSG00000151240	DIP2C	disco interacting protein 2 homolog C
chr10	604993	605193	chr10:559053-559253	3.56549	4.0427	2.6483	1.19999	0.00228654	0.00407299	Intron (uc001ifp.3/22982, intron 1 of 36)	10	468764	531104	62341	2	22982	uc009xhk.1	-73889	ENSG00000151240	DIP2C	disco interacting protein 2 homolog C
chr10	608102	608302	chr10:562162-562362	3.6825	3.14754	4.13856	-0.969004	0.00312023	0.00545257	Intron (uc001ifp.3/22982, intron 1 of 36)	10	468764	531104	62341	2	22982	uc009xhk.1	-76998	ENSG00000151240	DIP2C	disco interacting protein 2 homolog C
chr10	611244	611444	chr10:565304-565504	2.84911	3.42899	1.54986	1.76854	0.000117	0.000252	Intron (uc001ifp.3/22982, intron 1 of 36)	10	687629	687718	90	2	100847086	uc010qaa.2	76274	ENSG00000263511	MIR5699	microRNA 5699
chr10	617318	617518	chr10:571378-571578	4.23714	3.44046	4.83091	-1.40116	1.01e-06	3.04e-06	Intron (uc001ifp.3/22982, intron 1 of 36)	10	687629	687718	90	2	100847086	uc010qaa.2	70200	ENSG00000263511	MIR5699	microRNA 5699
chr10	618070	618270	chr10:572130-572330	3.74962	3.22515	4.1993	-1.01532	0.00140033	0.00257661	Intron (uc001ifp.3/22982, intron 1 of 36)	10	687629	687718	90	2	100847086	uc010qaa.2	69448	ENSG00000263511	MIR5699	microRNA 5699
chr10	621488	621688	chr10:575548-575748	4.37989	3.49095	5.01401	-1.5837	1.38e-07	4.77e-07	Intron (uc001ifp.3/22982, intron 1 of 36)	10	687629	687718	90	2	100847086	uc010qaa.2	66030	ENSG00000263511	MIR5699	microRNA 5699
chr10	622164	622364	chr10:576224-576424	5.51583	4.1661	6.3059	-2.05072	4.91e-11	2.89e-10	Intron (uc001ifp.3/22982, intron 1 of 36)	10	687629	687718	90	2	100847086	uc010qaa.2	65354	ENSG00000263511	MIR5699	microRNA 5699
chr10	626734	626934	chr10:580794-580994	6.93921	6.59151	7.26919	-0.63015	0.00496129	0.00839709	Intron (uc001ifp.3/22982, intron 1 of 36)	10	687629	687718	90	2	100847086	uc010qaa.2	60784	ENSG00000263511	MIR5699	microRNA 5699
chr10	638959	639159	chr10:593019-593219	3.09265	2.44761	3.61131	-1.13375	0.00174203	0.00316067	Intron (uc001ifp.3/22982, intron 1 of 36)	10	687629	687718	90	2	100847086	uc010qaa.2	48559	ENSG00000263511	MIR5699	microRNA 5699
chr10	646156	646356	chr10:600216-600416	5.92538	3.84682	6.86341	-2.92182	8.01e-27	3.18e-25	Intron (uc001ifp.3/22982, intron 1 of 36)	10	687629	687718	90	2	100847086	uc010qaa.2	41362	ENSG00000263511	MIR5699	microRNA 5699
chr10	656906	657106	chr10:610966-611166	7.45045	7.05998	7.81171	-0.709889	0.00331408	0.00576801	Intron (uc001ifp.3/22982, intron 1 of 36)	10	687629	687718	90	2	100847086	uc010qaa.2	30612	ENSG00000263511	MIR5699	microRNA 5699
chr10	661502	661702	chr10:615562-615762	5.50877	4.66041	6.12561	-1.42598	2.36e-07	7.86e-07	Intron (uc001ifp.3/22982, intron 1 of 36)	10	687629	687718	90	2	100847086	uc010qaa.2	26016	ENSG00000263511	MIR5699	microRNA 5699
chr10	664311	664511	chr10:618371-618571	4.51962	4.93424	3.78375	1.09986	5.59e-05	0.000127	Intron (uc001ifp.3/22982, intron 1 of 36)	10	687629	687718	90	2	100847086	uc010qaa.2	23207	ENSG00000263511	MIR5699	microRNA 5699
chr10	670784	670984	chr10:624844-625044	5.58474	4.89161	6.12852	-1.23203	8.99e-08	3.21e-07	Intron (uc001ifp.3/22982, intron 1 of 36)	10	687629	687718	90	2	100847086	uc010qaa.2	16734	ENSG00000263511	MIR5699	microRNA 5699
chr10	692356	692556	chr10:646416-646616	3.34087	4.00576	1.59165	2.20267	1.17e-06	3.48e-06	Intron (uc001ifp.3/22982, intron 1 of 36)	10	695888	698595	2708	1	414235	uc010qab.2	-3332	ENSG00000180525	DIP2C-AS1	DIP2C antisense RNA 1
chr10	695985	696185	chr10:650045-650245	2.85646	1.72434	3.58112	-1.62968	7.39e-05	0.000165	Promoter (<=1kb)	10	696017	711109	15093	1	414235	uc001ifr.3	0	ENSG00000180525	DIP2C-AS1	DIP2C antisense RNA 1
chr10	701296	701496	chr10:655356-655556	3.23982	3.87259	1.68069	2.22717	7.11e-06	1.86e-05	Intron (uc001ifr.3/414235, intron 1 of 2)	10	696017	711109	15093	1	414235	uc001ifr.3	5279	ENSG00000180525	DIP2C-AS1	DIP2C antisense RNA 1
chr10	705615	705815	chr10:659675-659875	5.83041	6.06956	5.47869	0.49591	0.0212967	0.0324361	Intron (uc001ifr.3/414235, intron 1 of 2)	10	696017	711109	15093	1	414235	uc001ifr.3	9598	ENSG00000180525	DIP2C-AS1	DIP2C antisense RNA 1
chr10	708708	708908	chr10:662768-662968	4.39874	3.31246	5.10788	-1.75873	2.84e-09	1.29e-08	3' UTR	10	696017	711109	15093	1	414235	uc001ifr.3	12691	ENSG00000180525	DIP2C-AS1	DIP2C antisense RNA 1
chr10	709852	710052	chr10:663912-664112	4.89633	4.2217	5.4306	-1.20938	1.31e-06	3.85e-06	3' UTR	10	696017	711109	15093	1	414235	uc001ifr.3	13835	ENSG00000180525	DIP2C-AS1	DIP2C antisense RNA 1
chr10	723159	723359	chr10:677219-677419	6.46944	5.08449	7.26895	-2.16801	6.41e-26	2.31e-24	Intron (uc001ifp.3/22982, intron 1 of 36)	10	320130	735608	415479	2	22982	uc001ifp.3	12249	ENSG00000151240	DIP2C	disco interacting protein 2 homolog C
chr10	729566	729766	chr10:683626-683826	7.87507	6.98184	8.51098	-1.51328	6.14e-17	7.84e-16	Intron (uc001ifp.3/22982, intron 1 of 36)	10	320130	735608	415479	2	22982	uc001ifp.3	5842	ENSG00000151240	DIP2C	disco interacting protein 2 homolog C
chr10	743124	743324	chr10:697184-697384	4.19205	4.59149	3.49586	1.07596	0.00402402	0.00691131	Distal Intergenic	10	320130	735608	415479	2	22982	uc001ifp.3	-7516	ENSG00000151240	DIP2C	disco interacting protein 2 homolog C
chr10	771840	772040	chr10:725900-726100	7.68809	6.00573	8.55687	-2.50249	4.1e-19	6.81e-18	Distal Intergenic	10	320130	735608	415479	2	22982	uc001ifp.3	-36232	ENSG00000151240	DIP2C	disco interacting protein 2 homolog C
chr10	819524	819724	chr10:773584-773784	4.37544	3.92911	4.77523	-0.823845	0.0260608	0.0390974	Distal Intergenic	10	320130	735608	415479	2	22982	uc001ifp.3	-83916	ENSG00000151240	DIP2C	disco interacting protein 2 homolog C
chr10	821486	821686	chr10:775546-775746	6.65451	5.23538	7.46292	-2.19694	4.43e-18	6.51e-17	Distal Intergenic	10	320130	735608	415479	2	22982	uc001ifp.3	-85878	ENSG00000151240	DIP2C	disco interacting protein 2 homolog C
chr10	835433	835633	chr10:789493-789693	7.31377	6.37176	7.96949	-1.40635	0.0138241	0.0217512	Distal Intergenic	10	320130	735608	415479	2	22982	uc001ifp.3	-99825	ENSG00000151240	DIP2C	disco interacting protein 2 homolog C
chr10	836067	836267	chr10:790127-790327	5.38731	4.43927	6.0454	-1.61845	2.17e-12	1.55e-11	Distal Intergenic	10	320130	735608	415479	2	22982	uc001ifp.3	-100459	ENSG00000151240	DIP2C	disco interacting protein 2 homolog C
chr10	850333	850533	chr10:804393-804593	4.13101	3.63663	4.56201	-0.892205	0.00499378	0.00844978	Downstream (2-3kb)	10	320130	735608	415479	2	22982	uc001ifp.3	-114725	ENSG00000151240	DIP2C	disco interacting protein 2 homolog C
chr10	856317	856517	chr10:810377-810577	4.66847	4.98668	4.16183	0.802332	0.00764924	0.0125534	3' UTR	10	320130	735608	415479	2	22982	uc001ifp.3	-120709	ENSG00000151240	DIP2C	disco interacting protein 2 homolog C
chr10	859320	859520	chr10:813380-813580	4.51633	2.77091	5.39768	-2.62096	1.32e-14	1.26e-13	Intron (uc031ptb.1/23185, intron 17 of 17)	10	852854	977645	124792	2	23185	uc031ptb.1	118125	ENSG00000107929	LARP4B	La ribonucleoprotein 4B
chr10	924518	924718	chr10:878578-878778	2.82701	1.54347	3.59851	-2.04053	1.15e-05	2.91e-05	Intron (uc031ptb.1/23185, intron 3 of 17)	10	852854	977645	124792	2	23185	uc031ptb.1	52927	ENSG00000107929	LARP4B	La ribonucleoprotein 4B
chr10	955877	956077	chr10:909937-910137	2.39598	1.41728	3.06598	-1.53021	0.000893	0.00169232	Intron (uc031ptb.1/23185, intron 1 of 17)	10	852854	977645	124792	2	23185	uc031ptb.1	21568	ENSG00000107929	LARP4B	La ribonucleoprotein 4B
chr10	990497	990697	chr10:944557-944757	6.51546	4.68859	7.41211	-2.71453	3.44e-33	2.7e-31	Distal Intergenic	10	852854	977645	124792	2	23185	uc031ptb.1	-12852	ENSG00000107929	LARP4B	La ribonucleoprotein 4B
chr10	1016347	1016547	chr10:970407-970607	4.82512	4.20272	5.33151	-1.12126	8.84e-05	0.000195	Distal Intergenic	10	1034349	1063708	29360	1	23560	uc001ift.3	-17802	ENSG00000107937	GTPBP4	GTP binding protein 4
chr10	1016782	1016982	chr10:970842-971042	5.19123	4.4199	5.77325	-1.30878	6.67e-07	2.06e-06	Distal Intergenic	10	1034349	1063708	29360	1	23560	uc001ift.3	-17367	ENSG00000107937	GTPBP4	GTP binding protein 4
chr10	1080785	1080985	chr10:1034845-1035045	3.86289	4.44639	2.54754	1.88289	1.94e-07	6.55e-07	Intron (uc001ifw.3/55853, intron 1 of 3)	10	1064847	1071799	6953	2	91734	uc001ifv.1	-8986	ENSG00000148377	IDI2	isopentenyl-diphosphate delta isomerase 2
chr10	1144542	1144742	chr10:1098602-1098802	2.34702	1.16331	3.08836	-1.83822	0.0002	0.000417	Intron (uc031ptc.1/22884, intron 9 of 13)	10	1119844	1178237	58394	1	22884	uc001igg.1	24698	ENSG00000047056	WDR37	WD repeat domain 37
chr10	1199310	1199510	chr10:1153370-1153570	3.17022	3.81962	1.51636	2.30206	3.67e-06	1e-05	Distal Intergenic	10	1205708	1210612	4905	1	399706	uc010qag.1	-6198	ENSG00000229205	LINC00200	long intergenic non-protein coding RNA 200
chr10	1229230	1229430	chr10:1183290-1183490	7.27953	8.00491	5.06863	2.87708	1.73e-47	5.63e-45	Exon (uc001igj.2/105, exon 4 of 4)	10	1223253	1234186	10934	2	105	uc001igj.2	4756	ENSG00000185736	ADARB2	adenosine deaminase RNA specific B2 (inactive)
chr10	1245014	1245214	chr10:1199074-1199274	3.01538	3.74538	0.761365	2.77114	3.74e-07	1.2e-06	Promoter (1-2kb)	10	1223253	1246331	23079	2	105	uc001igm.4	1117	ENSG00000185736	ADARB2	adenosine deaminase RNA specific B2 (inactive)
chr10	1274138	1274338	chr10:1228198-1228398	2.63476	3.07606	1.82532	1.18943	0.00843648	0.0137484	Intron (uc009xhq.3/105, intron 6 of 9)	10	1223253	1246331	23079	2	105	uc001igm.4	-27807	ENSG00000185736	ADARB2	adenosine deaminase RNA specific B2 (inactive)
chr10	1276942	1277142	chr10:1231002-1231202	3.36834	4.10055	1.09314	2.96975	1.02e-08	4.22e-08	Intron (uc009xhq.3/105, intron 6 of 9)	10	1223253	1246331	23079	2	105	uc001igm.4	-30611	ENSG00000185736	ADARB2	adenosine deaminase RNA specific B2 (inactive)
chr10	1285161	1285361	chr10:1243109-1243309	4.39269	2.6184	5.27959	-2.55231	1.34e-11	8.55e-11	Intron (uc009xhq.3/105, intron 4 of 9)	10	1223253	1246331	23079	2	105	uc001igm.4	-38830	ENSG00000185736	ADARB2	adenosine deaminase RNA specific B2 (inactive)
chr10	1290361	1290561	chr10:1248309-1248509	4.1031	3.39539	4.65425	-1.31216	5.56e-05	0.000126	Intron (uc009xhq.3/105, intron 4 of 9)	10	1223253	1246331	23079	2	105	uc001igm.4	-44030	ENSG00000185736	ADARB2	adenosine deaminase RNA specific B2 (inactive)
chr10	1297269	1297469	chr10:1255218-1255418	4.74204	2.64745	5.68243	-2.89596	7.31e-18	1.04e-16	Intron (uc009xhq.3/105, intron 4 of 9)	10	1223253	1246331	23079	2	105	uc001igm.4	-50938	ENSG00000185736	ADARB2	adenosine deaminase RNA specific B2 (inactive)
chr10	1311153	1311353	chr10:1268958-1269158	3.73029	2.1452	4.57831	-2.38478	2.34e-09	1.07e-08	Intron (uc009xhq.3/105, intron 4 of 9)	10	1223253	1246331	23079	2	105	uc001igm.4	-64822	ENSG00000185736	ADARB2	adenosine deaminase RNA specific B2 (inactive)
chr10	1316684	1316884	chr10:1274489-1274689	5.01366	3.39038	5.87004	-2.44983	4.52e-12	3.08e-11	Intron (uc009xhq.3/105, intron 3 of 9)	10	1223253	1246331	23079	2	105	uc001igm.4	-70353	ENSG00000185736	ADARB2	adenosine deaminase RNA specific B2 (inactive)
chr10	1330090	1330290	chr10:1287895-1288095	5.63617	2.61017	6.67368	-3.91776	6.35e-28	2.83e-26	Intron (uc009xhq.3/105, intron 3 of 9)	10	1223253	1246331	23079	2	105	uc001igm.4	-83759	ENSG00000185736	ADARB2	adenosine deaminase RNA specific B2 (inactive)
chr10	1339845	1340045	chr10:1297650-1297850	3.7081	4.31437	2.2862	2.10039	6.33e-07	1.96e-06	Intron (uc009xhq.3/105, intron 3 of 9)	10	1223253	1246331	23079	2	105	uc001igm.4	-93514	ENSG00000185736	ADARB2	adenosine deaminase RNA specific B2 (inactive)
chr10	1350779	1350979	chr10:1308584-1308784	4.11455	4.43368	3.60593	0.66269	0.0283467	0.0422675	Intron (uc009xhq.3/105, intron 3 of 9)	10	1223253	1246331	23079	2	105	uc001igm.4	-104448	ENSG00000185736	ADARB2	adenosine deaminase RNA specific B2 (inactive)
chr10	1358379	1358579	chr10:1316184-1316384	5.23963	4.27698	5.90344	-1.6814	3.27e-11	1.98e-10	Intron (uc009xhq.3/105, intron 3 of 9)	10	1223253	1246331	23079	2	105	uc001igm.4	-112048	ENSG00000185736	ADARB2	adenosine deaminase RNA specific B2 (inactive)
chr10	1394566	1394766	chr10:1352371-1352571	3.43636	1.9747	4.25547	-2.1794	4.58e-08	1.71e-07	Intron (uc009xhq.3/105, intron 3 of 9)	10	1223253	1246331	23079	2	105	uc001igm.4	-148235	ENSG00000185736	ADARB2	adenosine deaminase RNA specific B2 (inactive)
chr10	1411900	1412100	chr10:1369705-1369905	2.72974	3.42801	0.746571	2.2805	5.71e-05	0.000129	Intron (uc009xhq.3/105, intron 2 of 9)	10	1568825	1599179	30355	1	642394	uc001ign.3	-156725	ENSG00000205696	ADARB2-AS1	ADARB2 antisense RNA 1
chr10	1507023	1507223	chr10:1464828-1465028	4.47913	3.00235	5.30194	-2.31699	2.69e-10	1.42e-09	Intron (uc009xhq.3/105, intron 1 of 9)	10	1568825	1599179	30355	1	642394	uc001ign.3	-61602	ENSG00000205696	ADARB2-AS1	ADARB2 antisense RNA 1
chr10	1507912	1508112	chr10:1465717-1465917	4.0066	3.57223	4.39835	-0.757671	0.0179956	0.0277609	Intron (uc009xhq.3/105, intron 1 of 9)	10	1568825	1599179	30355	1	642394	uc001ign.3	-60713	ENSG00000205696	ADARB2-AS1	ADARB2 antisense RNA 1
chr10	1517111	1517311	chr10:1474916-1475116	3.25053	3.86683	1.77851	2.11469	3.7e-06	1.01e-05	Intron (uc009xhq.3/105, intron 1 of 9)	10	1568825	1599179	30355	1	642394	uc001ign.3	-51514	ENSG00000205696	ADARB2-AS1	ADARB2 antisense RNA 1
chr10	1556976	1557176	chr10:1514781-1514981	2.95511	3.67641	0.781145	2.52175	1.14e-06	3.39e-06	Intron (uc009xhq.3/105, intron 1 of 9)	10	1568825	1599179	30355	1	642394	uc001ign.3	-11649	ENSG00000205696	ADARB2-AS1	ADARB2 antisense RNA 1
chr10	1651196	1651396	chr10:1609001-1609201	2.98989	2.50121	3.41726	-0.910921	0.0173989	0.0269182	Intron (uc009xhq.3/105, intron 1 of 9)	10	1568825	1599179	30355	1	642394	uc001ign.3	82371	ENSG00000205696	ADARB2-AS1	ADARB2 antisense RNA 1
chr10	1685760	1685960	chr10:1643565-1643765	2.6324	3.03912	1.91736	1.07165	0.0161554	0.0251333	Intron (uc009xhq.3/105, intron 1 of 9)	10	1223253	1779670	556418	2	105	uc009xhq.3	93710	ENSG00000185736	ADARB2	adenosine deaminase RNA specific B2 (inactive)
chr10	1709669	1709869	chr10:1667475-1667675	4.01568	4.86323	0	4.73726	1.12e-10	6.26e-10	Intron (uc009xhq.3/105, intron 1 of 9)	10	1223253	1779670	556418	2	105	uc009xhq.3	69801	ENSG00000185736	ADARB2	adenosine deaminase RNA specific B2 (inactive)
chr10	1710657	1710857	chr10:1668463-1668663	3.50844	4.21696	1.44383	2.49751	8.83e-08	3.16e-07	Intron (uc009xhq.3/105, intron 1 of 9)	10	1223253	1779670	556418	2	105	uc009xhq.3	68813	ENSG00000185736	ADARB2	adenosine deaminase RNA specific B2 (inactive)
chr10	1712636	1712836	chr10:1670442-1670642	4.32602	4.97068	2.69994	2.19949	1.59e-10	8.69e-10	Intron (uc009xhq.3/105, intron 1 of 9)	10	1223253	1779670	556418	2	105	uc009xhq.3	66834	ENSG00000185736	ADARB2	adenosine deaminase RNA specific B2 (inactive)
chr10	1776002	1776202	chr10:1733808-1734008	3.95859	3.49376	4.37059	-0.844474	0.0114219	0.0182251	Intron (uc009xhq.3/105, intron 1 of 9)	10	1223253	1779670	556418	2	105	uc009xhq.3	3468	ENSG00000185736	ADARB2	adenosine deaminase RNA specific B2 (inactive)
chr10	1779641	1779841	chr10:1737447-1737647	5.85337	6.21174	5.25746	0.908557	0.000199	0.000415	Promoter (<=1kb)	10	1223253	1779670	556418	2	105	uc009xhq.3	0	ENSG00000185736	ADARB2	adenosine deaminase RNA specific B2 (inactive)
chr10	1975507	1975707	chr10:1933313-1933513	5.95213	6.60782	4.26039	2.26082	1.22e-23	3.43e-22	Distal Intergenic	10	2047667	2056542	8876	2	282980	uc001igo.2	80835	NA	LINC00700	long intergenic non-protein coding RNA 700
chr10	2010966	2011166	chr10:1968772-1968972	3.69455	2.89848	4.28805	-1.43617	2.13e-05	5.16e-05	Distal Intergenic	10	2047667	2056542	8876	2	282980	uc001igo.2	45376	NA	LINC00700	long intergenic non-protein coding RNA 700
chr10	2244665	2244865	chr10:2202471-2202671	4.14513	4.52213	3.50496	0.864514	0.00737176	0.0121309	Distal Intergenic	10	2342513	2357268	14756	2	399708	uc021pmj.1	112403	NA	LINC00701	long intergenic non-protein coding RNA 701
chr10	2881388	2881588	chr10:2839196-2839396	3.94459	3.1656	4.5302	-1.35737	4.06e-05	9.42e-05	Distal Intergenic	10	3109712	3178997	69286	1	5214	uc001igp.3	-228124	ENSG00000067057	PFKP	phosphofructokinase, platelet
chr10	2924503	2924703	chr10:2882311-2882511	2.30073	0.509157	3.19089	-2.41901	1.34e-05	3.35e-05	Distal Intergenic	10	3109712	3178997	69286	1	5214	uc001igp.3	-185009	ENSG00000067057	PFKP	phosphofructokinase, platelet
chr10	2924980	2925180	chr10:2882788-2882988	3.36209	0.96123	4.34231	-3.1333	3.43e-11	2.07e-10	Distal Intergenic	10	3109712	3178997	69286	1	5214	uc001igp.3	-184532	ENSG00000067057	PFKP	phosphofructokinase, platelet
chr10	2967930	2968130	chr10:2925738-2925938	4.16749	2.88483	4.93875	-1.96253	2.6e-10	1.38e-09	Distal Intergenic	10	3109712	3178997	69286	1	5214	uc001igp.3	-141582	ENSG00000067057	PFKP	phosphofructokinase, platelet
chr10	2975344	2975544	chr10:2933152-2933352	4.29747	2.53341	5.18242	-2.484	1.48e-08	5.97e-08	Distal Intergenic	10	3109712	3178997	69286	1	5214	uc001igp.3	-134168	ENSG00000067057	PFKP	phosphofructokinase, platelet
chr10	2979075	2979275	chr10:2936883-2937083	3.02563	3.615	1.6837	1.83525	5.4e-05	0.000123	Distal Intergenic	10	3109712	3178997	69286	1	5214	uc001igp.3	-130437	ENSG00000067057	PFKP	phosphofructokinase, platelet
chr10	2992160	2992360	chr10:2949968-2950168	4.52882	3.50129	5.21708	-1.66321	3.12e-09	1.4e-08	Distal Intergenic	10	3109712	3178997	69286	1	5214	uc001igp.3	-117352	ENSG00000067057	PFKP	phosphofructokinase, platelet
chr10	3027998	3028198	chr10:2985806-2986006	5.5678	5.14134	5.95416	-0.754662	0.00114801	0.00214035	Distal Intergenic	10	3109712	3178997	69286	1	5214	uc001igp.3	-81514	ENSG00000067057	PFKP	phosphofructokinase, platelet
chr10	3040367	3040567	chr10:2998175-2998375	2.99142	2.388	3.48729	-0.956587	0.01831	0.028208	Distal Intergenic	10	3109712	3178997	69286	1	5214	uc001igp.3	-69145	ENSG00000067057	PFKP	phosphofructokinase, platelet
chr10	3044626	3044826	chr10:3002434-3002634	3.16486	3.75871	1.80224	1.77551	5.35e-05	0.000122	Distal Intergenic	10	3109712	3178997	69286	1	5214	uc001igp.3	-64886	ENSG00000067057	PFKP	phosphofructokinase, platelet
chr10	3057244	3057444	chr10:3015052-3015252	3.4065	3.78432	2.76432	0.878903	0.011777	0.0187528	Distal Intergenic	10	3109712	3178997	69286	1	5214	uc001igp.3	-52268	ENSG00000067057	PFKP	phosphofructokinase, platelet
chr10	3078362	3078562	chr10:3036170-3036370	2.88193	2.35951	3.33036	-0.930272	0.0218239	0.0331735	Distal Intergenic	10	3109712	3178997	69286	1	5214	uc001igp.3	-31150	ENSG00000067057	PFKP	phosphofructokinase, platelet
chr10	3088121	3088321	chr10:3045929-3046129	7.62548	7.24834	7.97715	-0.712607	0.000756	0.00144952	Distal Intergenic	10	3109712	3178997	69286	1	5214	uc001igp.3	-21391	ENSG00000067057	PFKP	phosphofructokinase, platelet
chr10	3090948	3091148	chr10:3048756-3048956	8.06934	7.68816	8.42394	-0.716966	0.000441	0.000875	Distal Intergenic	10	3109712	3178997	69286	1	5214	uc001igp.3	-18564	ENSG00000067057	PFKP	phosphofructokinase, platelet
chr10	3094150	3094350	chr10:3051958-3052158	5.29353	4.77747	5.73806	-0.965199	0.00171479	0.00311414	Distal Intergenic	10	3109712	3178997	69286	1	5214	uc001igp.3	-15362	ENSG00000067057	PFKP	phosphofructokinase, platelet
chr10	3096687	3096887	chr10:3054495-3054695	3.06136	0.954708	4.0035	-2.86371	2.4e-09	1.1e-08	Distal Intergenic	10	3109712	3178997	69286	1	5214	uc001igp.3	-12825	ENSG00000067057	PFKP	phosphofructokinase, platelet
chr10	3116322	3116522	chr10:3074130-3074330	5.38915	4.66088	5.9505	-1.27814	1.34e-06	3.92e-06	Intron (uc001igp.3/5214, intron 1 of 21)	10	3111430	3178997	67568	1	5214	uc009xhr.3	4892	ENSG00000067057	PFKP	phosphofructokinase, platelet
chr10	3119814	3120014	chr10:3077622-3077822	5.07999	2.45607	6.08382	-3.56028	3.9e-26	1.44e-24	Intron (uc001igp.3/5214, intron 1 of 21)	10	3111430	3178997	67568	1	5214	uc009xhr.3	8384	ENSG00000067057	PFKP	phosphofructokinase, platelet
chr10	3122846	3123046	chr10:3080654-3080854	5.07552	2.80081	6.04049	-3.16881	5.52e-27	2.23e-25	Intron (uc001igp.3/5214, intron 1 of 21)	10	3111430	3178997	67568	1	5214	uc009xhr.3	11416	ENSG00000067057	PFKP	phosphofructokinase, platelet
chr10	3126337	3126537	chr10:3084145-3084345	3.75551	1.40919	4.72932	-3.08273	1.78e-10	9.67e-10	Intron (uc001igp.3/5214, intron 2 of 21)	10	3111430	3178997	67568	1	5214	uc009xhr.3	14907	ENSG00000067057	PFKP	phosphofructokinase, platelet
chr10	3132654	3132854	chr10:3090462-3090662	5.6272	6.32229	3.66829	2.5846	2.55e-22	6.13e-21	Intron (uc001igp.3/5214, intron 2 of 21)	10	3146885	3172175	25291	1	5214	uc009xhs.1	-14031	ENSG00000067057	PFKP	phosphofructokinase, platelet
chr10	3133147	3133347	chr10:3090955-3091155	4.49319	5.10326	3.05253	1.96704	1.83e-10	9.91e-10	Intron (uc001igp.3/5214, intron 2 of 21)	10	3146885	3172175	25291	1	5214	uc009xhs.1	-13538	ENSG00000067057	PFKP	phosphofructokinase, platelet
chr10	3133668	3133868	chr10:3091476-3091676	6.53495	6.02251	6.97724	-0.94708	1.07e-05	2.72e-05	Intron (uc001igp.3/5214, intron 2 of 21)	10	3146885	3172175	25291	1	5214	uc009xhs.1	-13017	ENSG00000067057	PFKP	phosphofructokinase, platelet
chr10	3137926	3138126	chr10:3095734-3095934	7.28381	7.54523	6.89093	0.599901	0.00292944	0.00513893	Intron (uc001igp.3/5214, intron 2 of 21)	10	3146885	3172175	25291	1	5214	uc009xhs.1	-8759	ENSG00000067057	PFKP	phosphofructokinase, platelet
chr10	3138564	3138764	chr10:3096372-3096572	4.28379	3.6672	4.78698	-1.10004	4e-05	9.28e-05	Intron (uc001igp.3/5214, intron 2 of 21)	10	3146885	3172175	25291	1	5214	uc009xhs.1	-8121	ENSG00000067057	PFKP	phosphofructokinase, platelet
chr10	3141686	3141886	chr10:3099494-3099694	5.53109	5.83642	5.05146	0.701997	0.00321149	0.00560189	Intron (uc001igp.3/5214, intron 3 of 21)	10	3146885	3172175	25291	1	5214	uc009xhs.1	-4999	ENSG00000067057	PFKP	phosphofructokinase, platelet
chr10	3146420	3146620	chr10:3104228-3104428	4.87516	3.16185	5.75019	-2.58728	1.34e-17	1.86e-16	Promoter (<=1kb)	10	3146885	3172175	25291	1	5214	uc009xhs.1	-265	ENSG00000067057	PFKP	phosphofructokinase, platelet
chr10	3146729	3146929	chr10:3104537-3104737	6.57107	6.18951	6.92593	-0.739561	0.000312	0.000633	Promoter (<=1kb)	10	3146885	3172175	25291	1	5214	uc009xhs.1	0	ENSG00000067057	PFKP	phosphofructokinase, platelet
chr10	3149803	3150003	chr10:3107611-3107811	8.07668	7.76652	8.37784	-0.588946	0.00142966	0.00262683	Promoter (<=1kb)	10	3149950	3178997	29048	1	5214	uc009xht.3	0	ENSG00000067057	PFKP	phosphofructokinase, platelet
chr10	3164748	3164948	chr10:3122556-3122756	7.14572	5.09242	8.07996	-2.94917	5.06e-38	6.53e-36	Intron (uc001igp.3/5214, intron 16 of 21)	10	3155564	3178997	23434	1	5214	uc009xhu.3	9184	ENSG00000067057	PFKP	phosphofructokinase, platelet
chr10	3169087	3169287	chr10:3126895-3127095	6.75636	5.68651	7.45978	-1.76609	9.69e-11	5.47e-10	Intron (uc001igp.3/5214, intron 16 of 21)	10	3155564	3178997	23434	1	5214	uc009xhu.3	13523	ENSG00000067057	PFKP	phosphofructokinase, platelet
chr10	3173410	3173610	chr10:3131218-3131418	4.68622	5.33637	3.02789	2.21176	2.02e-13	1.65e-12	Intron (uc001igp.3/5214, intron 17 of 21)	10	3183793	3190821	7029	1	100507034	uc001igv.2	-10183	ENSG00000237399	PITRM1-AS1	PITRM1 antisense RNA 1
chr10	3178612	3178812	chr10:3136420-3136620	4.34664	3.95437	4.70917	-0.745989	0.0219692	0.0333747	3' UTR	10	3183793	3190821	7029	1	100507034	uc001igv.2	-4981	ENSG00000237399	PITRM1-AS1	PITRM1 antisense RNA 1
chr10	3179636	3179836	chr10:3137444-3137644	6.58773	4.84156	7.46923	-2.59064	3.84e-14	3.45e-13	3' UTR	10	3183793	3190821	7029	1	100507034	uc001igv.2	-3957	ENSG00000237399	PITRM1-AS1	PITRM1 antisense RNA 1
chr10	3269267	3269467	chr10:3227075-3227275	6.38549	5.56876	6.98836	-1.3918	1.79e-08	7.13e-08	Distal Intergenic	10	3180427	3215033	34607	2	10531	uc010qai.2	-54234	ENSG00000107959	PITRM1	pitrilysin metallopeptidase 1
chr10	3272080	3272280	chr10:3229888-3230088	3.54447	3.93762	2.86431	0.896396	0.022476	0.0340875	Distal Intergenic	10	3180427	3215033	34607	2	10531	uc010qai.2	-57047	ENSG00000107959	PITRM1	pitrilysin metallopeptidase 1
chr10	3283709	3283909	chr10:3241517-3241717	4.37126	4.785	3.63772	1.16096	3.95e-05	9.17e-05	Distal Intergenic	10	3180427	3215033	34607	2	10531	uc010qai.2	-68676	ENSG00000107959	PITRM1	pitrilysin metallopeptidase 1
chr10	3299841	3300041	chr10:3257649-3257849	2.89441	3.48157	1.56253	1.79951	0.000714	0.00137409	Distal Intergenic	10	3180427	3215033	34607	2	10531	uc010qai.2	-84808	ENSG00000107959	PITRM1	pitrilysin metallopeptidase 1
chr10	3313180	3313380	chr10:3270988-3271188	4.81084	5.65249	0.474026	4.83232	5.59e-16	6.35e-15	Distal Intergenic	10	3180427	3215033	34607	2	10531	uc010qai.2	-98147	ENSG00000107959	PITRM1	pitrilysin metallopeptidase 1
chr10	3324289	3324489	chr10:3282097-3282297	2.99845	2.46541	3.45335	-0.834456	0.0218248	0.0331746	Distal Intergenic	10	3180427	3215033	34607	2	10531	uc010qai.2	-109256	ENSG00000107959	PITRM1	pitrilysin metallopeptidase 1
chr10	3335977	3336177	chr10:3293785-3293985	3.55232	2.1926	4.3451	-1.98474	1.4e-07	4.86e-07	Distal Intergenic	10	3180427	3215033	34607	2	10531	uc010qai.2	-120944	ENSG00000107959	PITRM1	pitrilysin metallopeptidase 1
chr10	3336604	3336804	chr10:3294412-3294612	2.64561	1.65617	3.3197	-1.69486	0.000307	0.000623	Distal Intergenic	10	3180427	3215033	34607	2	10531	uc010qai.2	-121571	ENSG00000107959	PITRM1	pitrilysin metallopeptidase 1
chr10	3356938	3357138	chr10:3314746-3314946	4.0244	3.19727	4.63191	-1.31834	0.000406	0.00081	Distal Intergenic	10	3180427	3215033	34607	2	10531	uc010qai.2	-141905	ENSG00000107959	PITRM1	pitrilysin metallopeptidase 1
chr10	3366317	3366517	chr10:3324125-3324325	5.85519	6.25128	5.16758	1.03901	2.77e-05	6.59e-05	Intron (uc001igy.1/uc001igy.1, intron 1 of 1)	10	3180427	3215033	34607	2	10531	uc010qai.2	-151284	ENSG00000107959	PITRM1	pitrilysin metallopeptidase 1
chr10	3378516	3378716	chr10:3336324-3336524	5.33386	6.01181	3.49813	2.44938	1.04e-18	1.65e-17	Intron (uc001igy.1/uc001igy.1, intron 1 of 1)	10	3180427	3215033	34607	2	10531	uc010qai.2	-163483	ENSG00000107959	PITRM1	pitrilysin metallopeptidase 1
chr10	3381939	3382139	chr10:3339747-3339947	4.57109	4.8059	4.22717	0.494368	0.0321219	0.0474378	Intron (uc001igy.1/uc001igy.1, intron 1 of 1)	10	3180427	3215033	34607	2	10531	uc010qai.2	-166906	ENSG00000107959	PITRM1	pitrilysin metallopeptidase 1
chr10	3390006	3390206	chr10:3347814-3348014	5.10168	5.94018	0.895546	4.70054	1.3e-20	2.57e-19	Intron (uc001igy.1/uc001igy.1, intron 1 of 1)	10	3180427	3215033	34607	2	10531	uc010qai.2	-174973	ENSG00000107959	PITRM1	pitrilysin metallopeptidase 1
chr10	3431439	3431639	chr10:3389247-3389447	4.74398	5.52184	1.9329	3.58996	2.69e-19	4.58e-18	Intron (uc001igy.1/uc001igy.1, intron 1 of 1)	10	3180427	3215033	34607	2	10531	uc010qai.2	-216406	ENSG00000107959	PITRM1	pitrilysin metallopeptidase 1
chr10	3439504	3439704	chr10:3397312-3397512	3.33005	2.37566	3.99064	-1.49361	0.000935	0.00176646	Intron (uc001igy.1/uc001igy.1, intron 1 of 1)	10	3180427	3215033	34607	2	10531	uc010qai.2	-224471	ENSG00000107959	PITRM1	pitrilysin metallopeptidase 1
chr10	3466754	3466954	chr10:3424562-3424762	4.24081	3.20802	4.93099	-1.67672	1.86e-05	4.56e-05	Intron (uc001igy.1/uc001igy.1, intron 1 of 1)	10	3180427	3215033	34607	2	10531	uc010qai.2	-251721	ENSG00000107959	PITRM1	pitrilysin metallopeptidase 1
chr10	3468494	3468694	chr10:3426302-3426502	4.88136	5.26791	4.21775	1.02602	0.000299	0.000609	Intron (uc001igy.1/uc001igy.1, intron 1 of 1)	10	3180427	3215033	34607	2	10531	uc010qai.2	-253461	ENSG00000107959	PITRM1	pitrilysin metallopeptidase 1
chr10	3470336	3470536	chr10:3428144-3428344	4.64689	4.0009	5.16607	-1.19755	0.000127	0.000272	Intron (uc001igy.1/uc001igy.1, intron 1 of 1)	10	3180427	3215033	34607	2	10531	uc010qai.2	-255303	ENSG00000107959	PITRM1	pitrilysin metallopeptidase 1
chr10	3474800	3475000	chr10:3432608-3432808	5.99504	6.78322	3.02626	3.59048	5.38e-32	3.69e-30	Intron (uc001igy.1/uc001igy.1, intron 1 of 1)	10	3180427	3215033	34607	2	10531	uc010qai.2	-259767	ENSG00000107959	PITRM1	pitrilysin metallopeptidase 1
chr10	3509662	3509862	chr10:3467470-3467670	3.93854	2.21971	4.81467	-2.49528	2.82e-09	1.28e-08	Intron (uc001igy.1/uc001igy.1, intron 1 of 1)	10	3180427	3215033	34607	2	10531	uc010qai.2	-294629	ENSG00000107959	PITRM1	pitrilysin metallopeptidase 1
chr10	3514981	3515181	chr10:3472789-3472989	6.0122	6.29301	5.58198	0.648382	0.000868	0.00164857	Intron (uc001igy.1/uc001igy.1, intron 1 of 1)	10	3180427	3215033	34607	2	10531	uc010qai.2	-299948	ENSG00000107959	PITRM1	pitrilysin metallopeptidase 1
chr10	3524538	3524738	chr10:3482346-3482546	6.56199	6.74543	6.3058	0.35299	0.0257779	0.0387053	Intron (uc001igy.1/uc001igy.1, intron 1 of 1)	10	3818188	3827473	9286	2	1316	uc001iha.3	302735	ENSG00000067082	KLF6	Kruppel like factor 6
chr10	3526723	3526923	chr10:3484531-3484731	5.88277	6.64969	3.22113	3.24835	1.21e-27	5.24e-26	Intron (uc001igy.1/uc001igy.1, intron 1 of 1)	10	3818188	3827473	9286	2	1316	uc001iha.3	300550	ENSG00000067082	KLF6	Kruppel like factor 6
chr10	3528613	3528813	chr10:3486421-3486621	5.90984	6.18013	5.50005	0.576529	0.0116266	0.0185285	Intron (uc001igy.1/uc001igy.1, intron 1 of 1)	10	3818188	3827473	9286	2	1316	uc001iha.3	298660	ENSG00000067082	KLF6	Kruppel like factor 6
chr10	3536652	3536852	chr10:3494460-3494660	5.2693	4.79476	5.6876	-0.825797	0.0194879	0.029888	Intron (uc001igy.1/uc001igy.1, intron 1 of 1)	10	3818188	3827473	9286	2	1316	uc001iha.3	290621	ENSG00000067082	KLF6	Kruppel like factor 6
chr10	3537546	3537746	chr10:3495354-3495554	2.5381	3.22149	0.664532	2.40652	3.53e-05	8.26e-05	Intron (uc001igy.1/uc001igy.1, intron 1 of 1)	10	3818188	3827473	9286	2	1316	uc001iha.3	289727	ENSG00000067082	KLF6	Kruppel like factor 6
chr10	3551642	3551842	chr10:3509450-3509650	3.2087	3.81233	1.79969	1.93903	1.46e-05	3.63e-05	Intron (uc001igy.1/uc001igy.1, intron 1 of 1)	10	3818188	3827473	9286	2	1316	uc001iha.3	275631	ENSG00000067082	KLF6	Kruppel like factor 6
chr10	3558454	3558654	chr10:3516262-3516462	6.92644	7.73163	3.64909	4.0312	1.78e-55	1.26e-52	Intron (uc001igy.1/uc001igy.1, intron 1 of 1)	10	3818188	3827473	9286	2	1316	uc001iha.3	268819	ENSG00000067082	KLF6	Kruppel like factor 6
chr10	3568104	3568304	chr10:3525912-3526112	6.66991	6.18238	7.09656	-0.904705	9.65e-05	0.000211	Intron (uc001igy.1/uc001igy.1, intron 1 of 1)	10	3818188	3827473	9286	2	1316	uc001iha.3	259169	ENSG00000067082	KLF6	Kruppel like factor 6
chr10	3569356	3569556	chr10:3527164-3527364	4.86956	5.19632	4.34456	0.724914	0.0311472	0.0461006	Intron (uc001igy.1/uc001igy.1, intron 1 of 1)	10	3818188	3827473	9286	2	1316	uc001iha.3	257917	ENSG00000067082	KLF6	Kruppel like factor 6
chr10	3574935	3575135	chr10:3532743-3532943	3.69379	1.88035	4.58799	-2.60041	2.34e-09	1.08e-08	Intron (uc001igy.1/uc001igy.1, intron 1 of 1)	10	3818188	3827473	9286	2	1316	uc001iha.3	252338	ENSG00000067082	KLF6	Kruppel like factor 6
chr10	3575569	3575769	chr10:3533377-3533577	2.99808	3.76848	0.29061	3.27817	1.79e-07	6.07e-07	Intron (uc001igy.1/uc001igy.1, intron 1 of 1)	10	3818188	3827473	9286	2	1316	uc001iha.3	251704	ENSG00000067082	KLF6	Kruppel like factor 6
chr10	3584538	3584738	chr10:3542346-3542546	5.22923	4.18932	5.92199	-1.73302	5.3e-11	3.1e-10	Intron (uc001igy.1/uc001igy.1, intron 1 of 1)	10	3818188	3827473	9286	2	1316	uc001iha.3	242735	ENSG00000067082	KLF6	Kruppel like factor 6
chr10	3590970	3591170	chr10:3548778-3548978	3.24982	2.5601	3.79186	-1.10478	0.00231846	0.0041263	Intron (uc001igy.1/uc001igy.1, intron 1 of 1)	10	3818188	3827473	9286	2	1316	uc001iha.3	236303	ENSG00000067082	KLF6	Kruppel like factor 6
chr10	3601826	3602026	chr10:3559634-3559834	3.20599	1.9119	3.98054	-1.97573	1.13e-05	2.86e-05	Intron (uc001igy.1/uc001igy.1, intron 1 of 1)	10	3818188	3827473	9286	2	1316	uc001iha.3	225447	ENSG00000067082	KLF6	Kruppel like factor 6
chr10	3660829	3661029	chr10:3618637-3618837	3.05953	3.85201	0.0191007	3.63318	6.76e-08	2.46e-07	Intron (uc001igy.1/uc001igy.1, intron 1 of 1)	10	3818188	3827473	9286	2	1316	uc001iha.3	166444	ENSG00000067082	KLF6	Kruppel like factor 6
chr10	3666020	3666220	chr10:3623828-3624028	6.39284	7.17382	3.53601	3.52014	1.6e-33	1.3e-31	Intron (uc001igy.1/uc001igy.1, intron 1 of 1)	10	3818188	3827473	9286	2	1316	uc001iha.3	161253	ENSG00000067082	KLF6	Kruppel like factor 6
chr10	3666684	3666884	chr10:3624492-3624692	4.83629	5.47372	3.25132	2.07713	4.17e-08	1.57e-07	Intron (uc001igy.1/uc001igy.1, intron 1 of 1)	10	3818188	3827473	9286	2	1316	uc001iha.3	160589	ENSG00000067082	KLF6	Kruppel like factor 6
chr10	3673972	3674172	chr10:3631780-3631980	3.18552	2.69254	3.61563	-0.854085	0.0160778	0.025018	Intron (uc001igy.1/uc001igy.1, intron 1 of 1)	10	3818188	3827473	9286	2	1316	uc001iha.3	153301	ENSG00000067082	KLF6	Kruppel like factor 6
chr10	3677560	3677760	chr10:3635368-3635568	4.75886	5.54575	1.81081	3.58479	2.82e-15	2.94e-14	Intron (uc001igy.1/uc001igy.1, intron 1 of 1)	10	3818188	3827473	9286	2	1316	uc001iha.3	149713	ENSG00000067082	KLF6	Kruppel like factor 6
chr10	3684824	3685024	chr10:3642632-3642832	4.37409	1.59587	5.39206	-3.80843	1.26e-18	1.98e-17	Intron (uc001igy.1/uc001igy.1, intron 1 of 1)	10	3818188	3827473	9286	2	1316	uc001iha.3	142449	ENSG00000067082	KLF6	Kruppel like factor 6
chr10	3690451	3690651	chr10:3648259-3648459	5.1229	5.95665	1.09299	4.59951	2.35e-22	5.69e-21	Intron (uc001igy.1/uc001igy.1, intron 1 of 1)	10	3818188	3827473	9286	2	1316	uc001iha.3	136822	ENSG00000067082	KLF6	Kruppel like factor 6
chr10	3695183	3695383	chr10:3652991-3653191	4.23246	3.62382	4.73125	-1.15357	0.000424	0.000844	Intron (uc001igy.1/uc001igy.1, intron 1 of 1)	10	3818188	3827473	9286	2	1316	uc001iha.3	132090	ENSG00000067082	KLF6	Kruppel like factor 6
chr10	3724242	3724442	chr10:3682050-3682250	4.84781	4.2287	5.35239	-1.0512	0.000557	0.00108841	Intron (uc001igy.1/uc001igy.1, intron 1 of 1)	10	3818188	3827473	9286	2	1316	uc001iha.3	103031	ENSG00000067082	KLF6	Kruppel like factor 6
chr10	3732325	3732525	chr10:3690133-3690333	4.9811	4.03856	5.63702	-1.51528	5.81e-05	0.000131	Intron (uc001igy.1/uc001igy.1, intron 1 of 1)	10	3818188	3827473	9286	2	1316	uc001iha.3	94948	ENSG00000067082	KLF6	Kruppel like factor 6
chr10	3734564	3734764	chr10:3692372-3692572	3.29611	2.55706	3.86271	-1.19504	0.00412377	0.00707141	Intron (uc001igy.1/uc001igy.1, intron 1 of 1)	10	3818188	3827473	9286	2	1316	uc001iha.3	92709	ENSG00000067082	KLF6	Kruppel like factor 6
chr10	3742197	3742397	chr10:3700005-3700205	4.69749	3.7309	5.36283	-1.61957	5.12e-07	1.61e-06	Intron (uc001igy.1/uc001igy.1, intron 1 of 1)	10	3818188	3827473	9286	2	1316	uc001iha.3	85076	ENSG00000067082	KLF6	Kruppel like factor 6
chr10	3743747	3743947	chr10:3701555-3701755	2.91225	1.72984	3.65319	-1.8566	1.21e-05	3.04e-05	Intron (uc001igy.1/uc001igy.1, intron 1 of 1)	10	3818188	3827473	9286	2	1316	uc001iha.3	83526	ENSG00000067082	KLF6	Kruppel like factor 6
chr10	3762755	3762955	chr10:3720563-3720763	4.22434	2.63085	5.07422	-2.40095	1.85e-11	1.16e-10	Intron (uc001igy.1/uc001igy.1, intron 1 of 1)	10	3818188	3827473	9286	2	1316	uc001iha.3	64518	ENSG00000067082	KLF6	Kruppel like factor 6
chr10	3771701	3771901	chr10:3729509-3729709	4.62383	3.17826	5.43893	-2.18317	1.25e-07	4.35e-07	Intron (uc001igy.1/uc001igy.1, intron 1 of 1)	10	3818188	3827473	9286	2	1316	uc001iha.3	55572	ENSG00000067082	KLF6	Kruppel like factor 6
chr10	3797802	3798002	chr10:3755610-3755810	4.94654	4.39914	5.41004	-1.02373	5.75e-05	0.00013	Distal Intergenic	10	3818188	3827473	9286	2	1316	uc001iha.3	29471	ENSG00000067082	KLF6	Kruppel like factor 6
chr10	3800229	3800429	chr10:3758037-3758237	4.1899	3.288	4.82939	-1.54462	9.28e-06	2.38e-05	Distal Intergenic	10	3818188	3827473	9286	2	1316	uc001iha.3	27044	ENSG00000067082	KLF6	Kruppel like factor 6
chr10	3805465	3805665	chr10:3763273-3763473	6.3822	6.09871	6.66207	-0.532905	0.00850901	0.0138567	Distal Intergenic	10	3818188	3827473	9286	2	1316	uc001iha.3	21808	ENSG00000067082	KLF6	Kruppel like factor 6
chr10	3817561	3817761	chr10:3775369-3775569	5.45954	5.16149	5.75111	-0.586751	0.0149911	0.0234434	Downstream (<1kb)	10	3818188	3827473	9286	2	1316	uc001iha.3	9712	ENSG00000067082	KLF6	Kruppel like factor 6
chr10	3819310	3819510	chr10:3777118-3777318	6.08109	6.52804	5.2554	1.2403	1.08e-07	3.82e-07	3' UTR	10	3818188	3827473	9286	2	1316	uc001iha.3	7963	ENSG00000067082	KLF6	Kruppel like factor 6
chr10	3822526	3822726	chr10:3780334-3780534	5.42085	4.78141	5.9365	-1.10715	2.04e-05	4.95e-05	3' UTR	10	3818188	3827473	9286	2	1316	uc001iha.3	4747	ENSG00000067082	KLF6	Kruppel like factor 6
chr10	3823680	3823880	chr10:3781488-3781688	4.72294	3.06699	5.58625	-2.48702	3.52e-15	3.62e-14	Exon (uc001iha.3/1316, exon 2 of 4)	10	3818188	3827473	9286	2	1316	uc001iha.3	3593	ENSG00000067082	KLF6	Kruppel like factor 6
chr10	3825577	3825777	chr10:3783385-3783585	6.55991	7.06312	5.5575	1.46284	6.11e-13	4.69e-12	Promoter (1-2kb)	10	3818188	3827473	9286	2	1316	uc001iha.3	1696	ENSG00000067082	KLF6	Kruppel like factor 6
chr10	3834542	3834742	chr10:3792350-3792550	3.01266	1.79194	3.76551	-1.89969	4.56e-05	0.000105	Distal Intergenic	10	3822519	3827473	4955	2	1316	uc001ihb.2	-7069	ENSG00000067082	KLF6	Kruppel like factor 6
chr10	3846586	3846786	chr10:3804394-3804594	4.63609	3.03145	5.48843	-2.39835	5.34e-12	3.6e-11	Distal Intergenic	10	3822519	3827473	4955	2	1316	uc001ihb.2	-19113	ENSG00000067082	KLF6	Kruppel like factor 6
chr10	3847507	3847707	chr10:3805315-3805515	5.26271	3.5002	6.14736	-2.54412	1.66e-13	1.37e-12	Distal Intergenic	10	3822519	3827473	4955	2	1316	uc001ihb.2	-20034	ENSG00000067082	KLF6	Kruppel like factor 6
chr10	3848901	3849101	chr10:3806709-3806909	5.90489	4.83586	6.60802	-1.67325	0.000172	0.000363	Distal Intergenic	10	3822519	3827473	4955	2	1316	uc001ihb.2	-21428	ENSG00000067082	KLF6	Kruppel like factor 6
chr10	3852295	3852495	chr10:3810103-3810303	8.04066	7.65613	8.39767	-0.704611	0.0019469	0.00350594	Distal Intergenic	10	3822519	3827473	4955	2	1316	uc001ihb.2	-24822	ENSG00000067082	KLF6	Kruppel like factor 6
chr10	3862618	3862818	chr10:3820426-3820626	2.75926	1.52659	3.51574	-1.76329	0.000537	0.00105138	Distal Intergenic	10	3822519	3827473	4955	2	1316	uc001ihb.2	-35145	ENSG00000067082	KLF6	Kruppel like factor 6
chr10	3893767	3893967	chr10:3851575-3851775	6.00335	4.47003	6.83962	-2.33212	1.43e-15	1.55e-14	Distal Intergenic	10	3822519	3827473	4955	2	1316	uc001ihb.2	-66294	ENSG00000067082	KLF6	Kruppel like factor 6
chr10	3907870	3908070	chr10:3865678-3865878	3.62876	3.20066	4.01624	-0.818282	0.0161838	0.0251747	Distal Intergenic	10	3822519	3827473	4955	2	1316	uc001ihb.2	-80397	ENSG00000067082	KLF6	Kruppel like factor 6
chr10	3913734	3913934	chr10:3871542-3871742	2.21298	1.17043	2.9067	-1.68766	0.000982	0.00184953	Distal Intergenic	10	3822519	3827473	4955	2	1316	uc001ihb.2	-86261	ENSG00000067082	KLF6	Kruppel like factor 6
chr10	3915052	3915252	chr10:3872860-3873060	2.53443	2.99151	1.67899	1.15217	0.0101943	0.0163952	Distal Intergenic	10	3822519	3827473	4955	2	1316	uc001ihb.2	-87579	ENSG00000067082	KLF6	Kruppel like factor 6
chr10	3916096	3916296	chr10:3873904-3874104	4.0446	4.68834	2.42376	2.2498	5.02e-10	2.55e-09	Distal Intergenic	10	3822519	3827473	4955	2	1316	uc001ihb.2	-88623	ENSG00000067082	KLF6	Kruppel like factor 6
chr10	3930138	3930338	chr10:3887946-3888146	6.88981	6.53753	7.22321	-0.666824	0.000674	0.0013024	Distal Intergenic	10	3822519	3827473	4955	2	1316	uc001ihb.2	-102665	ENSG00000067082	KLF6	Kruppel like factor 6
chr10	3937541	3937741	chr10:3895349-3895549	4.13477	2.05582	5.07285	-2.8228	1.19e-12	8.78e-12	Distal Intergenic	10	3822519	3827473	4955	2	1316	uc001ihb.2	-110068	ENSG00000067082	KLF6	Kruppel like factor 6
chr10	3944658	3944858	chr10:3902466-3902666	4.23019	1.64542	5.23017	-3.42123	1.1e-13	9.34e-13	Distal Intergenic	10	3822519	3827473	4955	2	1316	uc001ihb.2	-117185	ENSG00000067082	KLF6	Kruppel like factor 6
chr10	3945059	3945259	chr10:3902867-3903067	4.33905	3.29704	5.03257	-1.59838	7.59e-07	2.32e-06	Distal Intergenic	10	3822519	3827473	4955	2	1316	uc001ihb.2	-117586	ENSG00000067082	KLF6	Kruppel like factor 6
chr10	3949809	3950009	chr10:3907617-3907817	5.18704	3.35966	6.08379	-2.64438	1.7e-14	1.6e-13	Distal Intergenic	10	3822519	3827473	4955	2	1316	uc001ihb.2	-122336	ENSG00000067082	KLF6	Kruppel like factor 6
chr10	3966626	3966826	chr10:3924434-3924634	5.45947	3.87756	6.30678	-2.33306	9.84e-11	5.55e-10	Distal Intergenic	10	3822519	3827473	4955	2	1316	uc001ihb.2	-139153	ENSG00000067082	KLF6	Kruppel like factor 6
chr10	3969182	3969382	chr10:3926990-3927190	2.79554	3.3184	1.72411	1.5224	0.00101858	0.00191333	Distal Intergenic	10	3822519	3827473	4955	2	1316	uc001ihb.2	-141709	ENSG00000067082	KLF6	Kruppel like factor 6
chr10	3978430	3978630	chr10:3936238-3936438	5.42957	5.93346	4.42484	1.43395	2.83e-09	1.28e-08	Distal Intergenic	10	3822519	3827473	4955	2	1316	uc001ihb.2	-150957	ENSG00000067082	KLF6	Kruppel like factor 6
chr10	3992019	3992219	chr10:3949827-3950027	3.50598	4.17175	1.75108	2.11764	8.5e-07	2.58e-06	Distal Intergenic	10	3822519	3827473	4955	2	1316	uc001ihb.2	-164546	ENSG00000067082	KLF6	Kruppel like factor 6
chr10	4014960	4015160	chr10:3972768-3972968	2.79772	1.07493	3.67464	-2.48422	5.27e-07	1.65e-06	Distal Intergenic	10	3822519	3827473	4955	2	1316	uc001ihb.2	-187487	ENSG00000067082	KLF6	Kruppel like factor 6
chr10	4037531	4037731	chr10:3995339-3995539	3.78976	1.51129	4.7552	-3.1412	2.42e-13	1.96e-12	Distal Intergenic	10	3822519	3827473	4955	2	1316	uc001ihb.2	-210058	ENSG00000067082	KLF6	Kruppel like factor 6
chr10	4056101	4056301	chr10:4013909-4014109	4.04257	1.49086	5.0392	-3.42732	4.18e-16	4.83e-15	Distal Intergenic	10	3822519	3827473	4955	2	1316	uc001ihb.2	-228628	ENSG00000067082	KLF6	Kruppel like factor 6
chr10	4060199	4060399	chr10:4018007-4018207	3.97049	4.34538	3.33542	0.928539	0.0217556	0.0330774	Distal Intergenic	10	3822519	3827473	4955	2	1316	uc001ihb.2	-232726	ENSG00000067082	KLF6	Kruppel like factor 6
chr10	4070309	4070509	chr10:4028117-4028317	5.79984	1.36365	6.90052	-5.37478	2.57e-31	1.63e-29	Distal Intergenic	10	3822519	3827473	4955	2	1316	uc001ihb.2	-242836	ENSG00000067082	KLF6	Kruppel like factor 6
chr10	4077093	4077293	chr10:4034901-4035101	4.16528	2.97266	4.90943	-1.76633	7.62e-08	2.75e-07	Distal Intergenic	10	3822519	3827473	4955	2	1316	uc001ihb.2	-249620	ENSG00000067082	KLF6	Kruppel like factor 6
chr10	4087270	4087470	chr10:4045078-4045278	4.54848	2.7993	5.43057	-2.4827	1.18e-11	7.61e-11	Distal Intergenic	10	3822519	3827473	4955	2	1316	uc001ihb.2	-259797	ENSG00000067082	KLF6	Kruppel like factor 6
chr10	4093342	4093542	chr10:4051150-4051350	4.04933	3.06219	4.72255	-1.77432	2.42e-08	9.45e-08	Distal Intergenic	10	3822519	3827473	4955	2	1316	uc001ihb.2	-265869	ENSG00000067082	KLF6	Kruppel like factor 6
chr10	4102104	4102304	chr10:4059912-4060112	2.60948	0	3.61583	-3.11191	2.05e-07	6.9e-07	Intron (uc001ihc.1/uc001ihc.1, intron 1 of 3)	10	3822519	3827473	4955	2	1316	uc001ihb.2	-274631	ENSG00000067082	KLF6	Kruppel like factor 6
chr10	4103609	4103809	chr10:4061417-4061617	2.31566	0.794954	3.14898	-2.26255	1.72e-05	4.23e-05	Intron (uc001ihc.1/uc001ihc.1, intron 1 of 3)	10	3822519	3827473	4955	2	1316	uc001ihb.2	-276136	ENSG00000067082	KLF6	Kruppel like factor 6
chr10	4110118	4110318	chr10:4067926-4068126	2.26195	1.48246	2.84779	-1.33594	0.00396544	0.00681853	Intron (uc001ihc.1/uc001ihc.1, intron 1 of 3)	10	3822519	3827473	4955	2	1316	uc001ihb.2	-282645	ENSG00000067082	KLF6	Kruppel like factor 6
chr10	4116240	4116440	chr10:4074048-4074248	5.06041	3.13202	5.97476	-2.81106	3.12e-18	4.67e-17	Intron (uc001ihc.1/uc001ihc.1, intron 1 of 3)	10	3822519	3827473	4955	2	1316	uc001ihb.2	-288767	ENSG00000067082	KLF6	Kruppel like factor 6
chr10	4123908	4124108	chr10:4081716-4081916	3.7632	3.13386	4.27339	-1.10564	0.00307184	0.00537288	Intron (uc001ihc.1/uc001ihc.1, intron 1 of 3)	10	3822519	3827473	4955	2	1316	uc001ihb.2	-296435	ENSG00000067082	KLF6	Kruppel like factor 6
chr10	4162744	4162944	chr10:4120552-4120752	2.77521	0.445356	3.74703	-2.98858	3.64e-08	1.38e-07	Distal Intergenic	10	3822519	3827473	4955	2	1316	uc001ihb.2	-335271	ENSG00000067082	KLF6	Kruppel like factor 6
chr10	4187004	4187204	chr10:4144812-4145012	3.40493	2.05709	4.19448	-2.06563	3.53e-08	1.35e-07	Distal Intergenic	10	3822519	3827473	4955	2	1316	uc001ihb.2	-359531	ENSG00000067082	KLF6	Kruppel like factor 6
chr10	4204868	4205068	chr10:4162676-4162876	4.4124	0.212873	5.50643	-4.76082	5.5e-17	7.06e-16	Distal Intergenic	10	3822519	3827473	4955	2	1316	uc001ihb.2	-377395	ENSG00000067082	KLF6	Kruppel like factor 6
chr10	4237501	4237701	chr10:4195309-4195509	4.25738	3.20896	4.9532	-1.75722	6.29e-08	2.3e-07	Distal Intergenic	10	3822519	3827473	4955	2	1316	uc001ihb.2	-410028	ENSG00000067082	KLF6	Kruppel like factor 6
chr10	4239057	4239257	chr10:4196865-4197065	3.87076	0.794826	4.91179	-3.953	2.69e-12	1.89e-11	Distal Intergenic	10	3822519	3827473	4955	2	1316	uc001ihb.2	-411584	ENSG00000067082	KLF6	Kruppel like factor 6
chr10	4285955	4286155	chr10:4243763-4243963	5.68566	5.33236	6.01982	-0.662938	0.00839166	0.0136805	Distal Intergenic	10	4698348	4704606	6259	1	338588	uc001ihg.3	-412193	ENSG00000225269	LINC00705	long intergenic non-protein coding RNA 705
chr10	4289261	4289461	chr10:4247069-4247269	3.30169	2.46788	3.91215	-1.32548	0.00320732	0.00559525	Distal Intergenic	10	4698348	4704606	6259	1	338588	uc001ihg.3	-408887	ENSG00000225269	LINC00705	long intergenic non-protein coding RNA 705
chr10	4312399	4312599	chr10:4270207-4270407	3.1969	2.45848	3.76321	-1.23365	0.00397728	0.00683742	Distal Intergenic	10	4698348	4704606	6259	1	338588	uc001ihg.3	-385749	ENSG00000225269	LINC00705	long intergenic non-protein coding RNA 705
chr10	4322672	4322872	chr10:4280480-4280680	5.37444	5.67102	4.91274	0.662697	0.0111424	0.01781	Distal Intergenic	10	4698348	4704606	6259	1	338588	uc001ihg.3	-375476	ENSG00000225269	LINC00705	long intergenic non-protein coding RNA 705
chr10	4326228	4326428	chr10:4284036-4284236	7.65659	7.09343	8.1294	-1.01767	9.73e-06	2.49e-05	Distal Intergenic	10	4698348	4704606	6259	1	338588	uc001ihg.3	-371920	ENSG00000225269	LINC00705	long intergenic non-protein coding RNA 705
chr10	4334371	4334571	chr10:4292179-4292379	2.61895	0.436638	3.57174	-2.97562	1.36e-07	4.71e-07	Distal Intergenic	10	4698348	4704606	6259	1	338588	uc001ihg.3	-363777	ENSG00000225269	LINC00705	long intergenic non-protein coding RNA 705
chr10	4343551	4343751	chr10:4301359-4301559	4.53346	2.30015	5.49308	-3.24544	2.04e-17	2.77e-16	Distal Intergenic	10	4698348	4704606	6259	1	338588	uc001ihg.3	-354597	ENSG00000225269	LINC00705	long intergenic non-protein coding RNA 705
chr10	4345277	4345477	chr10:4303085-4303285	3.57179	1.43105	4.51881	-2.82424	2.21e-08	8.71e-08	Distal Intergenic	10	4698348	4704606	6259	1	338588	uc001ihg.3	-352871	ENSG00000225269	LINC00705	long intergenic non-protein coding RNA 705
chr10	4357825	4358025	chr10:4315633-4315833	5.34683	5.599	4.97129	0.544011	0.0260342	0.03906	Distal Intergenic	10	4698348	4704606	6259	1	338588	uc001ihg.3	-340323	ENSG00000225269	LINC00705	long intergenic non-protein coding RNA 705
chr10	4358748	4358948	chr10:4316556-4316756	7.23775	6.75305	7.66258	-0.892469	6.44e-06	1.69e-05	Distal Intergenic	10	4698348	4704606	6259	1	338588	uc001ihg.3	-339400	ENSG00000225269	LINC00705	long intergenic non-protein coding RNA 705
chr10	4373419	4373619	chr10:4331227-4331427	4.14173	2.46669	5.009	-2.50032	3.3e-10	1.72e-09	Distal Intergenic	10	4698348	4704606	6259	1	338588	uc001ihg.3	-324729	ENSG00000225269	LINC00705	long intergenic non-protein coding RNA 705
chr10	4377526	4377726	chr10:4335334-4335534	3.11659	3.60827	2.15277	1.17883	0.0134888	0.0212613	Distal Intergenic	10	4698348	4704606	6259	1	338588	uc001ihg.3	-320622	ENSG00000225269	LINC00705	long intergenic non-protein coding RNA 705
chr10	4396665	4396865	chr10:4354473-4354673	4.45375	4.04433	4.82836	-0.714293	0.00647322	0.0107498	Distal Intergenic	10	4698348	4704606	6259	1	338588	uc001ihg.3	-301483	ENSG00000225269	LINC00705	long intergenic non-protein coding RNA 705
chr10	4401259	4401459	chr10:4359067-4359267	3.02408	1.52026	3.85341	-2.22169	6.79e-07	2.09e-06	Distal Intergenic	10	4698348	4704606	6259	1	338588	uc001ihg.3	-296889	ENSG00000225269	LINC00705	long intergenic non-protein coding RNA 705
chr10	4411747	4411947	chr10:4369555-4369755	3.09362	3.69278	1.70604	1.70285	7.83e-05	0.000174	Distal Intergenic	10	4698348	4704606	6259	1	338588	uc001ihg.3	-286401	ENSG00000225269	LINC00705	long intergenic non-protein coding RNA 705
chr10	4426034	4426234	chr10:4383842-4384042	3.43761	2.90944	3.88956	-0.870615	0.0174167	0.0269435	Distal Intergenic	10	4698348	4704606	6259	1	338588	uc001ihg.3	-272114	ENSG00000225269	LINC00705	long intergenic non-protein coding RNA 705
chr10	4469838	4470038	chr10:4427646-4427846	2.81286	1.9262	3.44602	-1.4944	0.00290514	0.00509892	Distal Intergenic	10	4698348	4704606	6259	1	338588	uc001ihg.3	-228310	ENSG00000225269	LINC00705	long intergenic non-protein coding RNA 705
chr10	4471867	4472067	chr10:4429675-4429875	3.25067	1.6484	4.10248	-2.24858	1.16e-07	4.06e-07	Distal Intergenic	10	4698348	4704606	6259	1	338588	uc001ihg.3	-226281	ENSG00000225269	LINC00705	long intergenic non-protein coding RNA 705
chr10	4493482	4493682	chr10:4451290-4451490	5.3031	5.73632	4.5165	1.12584	0.000464	0.000918	Distal Intergenic	10	4698348	4704606	6259	1	338588	uc001ihg.3	-204666	ENSG00000225269	LINC00705	long intergenic non-protein coding RNA 705
chr10	4501837	4502037	chr10:4459645-4459845	2.9198	3.44587	1.83669	1.49794	0.0010725	0.0020082	Distal Intergenic	10	4698348	4704606	6259	1	338588	uc001ihg.3	-196311	ENSG00000225269	LINC00705	long intergenic non-protein coding RNA 705
chr10	4556699	4556899	chr10:4514507-4514707	3.80732	0	4.91857	-5.14229	1.56e-12	1.14e-11	Distal Intergenic	10	4698348	4704606	6259	1	338588	uc001ihg.3	-141449	ENSG00000225269	LINC00705	long intergenic non-protein coding RNA 705
chr10	4583530	4583730	chr10:4541338-4541538	6.49364	3.86508	7.49792	-3.55115	1.14e-47	3.78e-45	Distal Intergenic	10	4698348	4704606	6259	1	338588	uc001ihg.3	-114618	ENSG00000225269	LINC00705	long intergenic non-protein coding RNA 705
chr10	4588816	4589016	chr10:4546624-4546824	4.47565	3.91611	4.94635	-1.01111	0.00102069	0.00191704	Distal Intergenic	10	4698348	4704606	6259	1	338588	uc001ihg.3	-109332	ENSG00000225269	LINC00705	long intergenic non-protein coding RNA 705
chr10	4692277	4692477	chr10:4650085-4650285	3.36191	2.52788	3.97246	-1.50892	0.00016	0.000338	Exon (uc001ihf.4/100216001, exon 4 of 4)	10	4698348	4704606	6259	1	338588	uc001ihg.3	-5871	ENSG00000225269	LINC00705	long intergenic non-protein coding RNA 705
chr10	4692800	4693000	chr10:4650608-4650808	2.84812	2.37003	3.26873	-1.00254	0.00875414	0.014229	Exon (uc001ihf.4/100216001, exon 4 of 4)	10	4698348	4704606	6259	1	338588	uc001ihg.3	-5348	ENSG00000225269	LINC00705	long intergenic non-protein coding RNA 705
chr10	4705446	4705646	chr10:4663254-4663454	7.60833	7.01721	8.09727	-1.07017	1.49e-08	6.02e-08	Intron (uc001ihe.4/100216001, intron 1 of 3)	10	4698348	4704606	6259	1	338588	uc001ihg.3	7098	ENSG00000225269	LINC00705	long intergenic non-protein coding RNA 705
chr10	4720290	4720490	chr10:4678098-4678298	5.83864	5.45318	6.19631	-0.677669	0.012565	0.0199082	Promoter (<=1kb)	10	4692377	4720262	27886	2	100216001	uc001ihf.4	-28	ENSG00000231298	MANCR	mitotically associated long non coding RNA
chr10	4728395	4728595	chr10:4686203-4686403	2.86892	3.67833	0	3.39097	5.63e-07	1.76e-06	Distal Intergenic	10	4692377	4720262	27886	2	100216001	uc001ihf.4	-8133	ENSG00000231298	MANCR	mitotically associated long non coding RNA
chr10	4728925	4729125	chr10:4686733-4686933	5.50646	5.98455	4.58649	1.3735	9.1e-09	3.8e-08	Distal Intergenic	10	4692377	4720262	27886	2	100216001	uc001ihf.4	-8663	ENSG00000231298	MANCR	mitotically associated long non coding RNA
chr10	4754072	4754272	chr10:4711880-4712080	3.03752	2.39791	3.55328	-1.01301	0.00550348	0.00924601	Distal Intergenic	10	4692377	4720262	27886	2	100216001	uc001ihf.4	-33810	ENSG00000231298	MANCR	mitotically associated long non coding RNA
chr10	4764240	4764440	chr10:4722048-4722248	2.87788	0.563556	3.8478	-3.15265	1.43e-07	4.94e-07	Distal Intergenic	10	4692377	4720262	27886	2	100216001	uc001ihf.4	-43978	ENSG00000231298	MANCR	mitotically associated long non coding RNA
chr10	4768401	4768601	chr10:4726209-4726409	4.97309	5.4515	4.05212	1.32158	4.08e-06	1.11e-05	Distal Intergenic	10	4692377	4720262	27886	2	100216001	uc001ihf.4	-48139	ENSG00000231298	MANCR	mitotically associated long non coding RNA
chr10	4805901	4806101	chr10:4763709-4763909	3.41416	0.952038	4.40128	-3.33681	1.56e-10	8.54e-10	Distal Intergenic	10	4868369	4888391	20023	1	83592	uc010qam.2	-62268	ENSG00000165568	AKR1E2	aldo-keto reductase family 1 member E2
chr10	4807729	4807929	chr10:4765537-4765737	2.63844	0.990277	3.50012	-2.35333	2.11e-05	5.13e-05	Distal Intergenic	10	4868369	4888391	20023	1	83592	uc010qam.2	-60440	ENSG00000165568	AKR1E2	aldo-keto reductase family 1 member E2
chr10	4813026	4813226	chr10:4770834-4771034	4.8318	3.74407	5.54145	-1.70492	3.93e-06	1.07e-05	Distal Intergenic	10	4868369	4888391	20023	1	83592	uc010qam.2	-55143	ENSG00000165568	AKR1E2	aldo-keto reductase family 1 member E2
chr10	4855250	4855450	chr10:4813058-4813258	5.47739	5.86312	4.81579	0.971074	0.00018	0.000378	Distal Intergenic	10	4868369	4888391	20023	1	83592	uc010qam.2	-12919	ENSG00000165568	AKR1E2	aldo-keto reductase family 1 member E2
chr10	4857211	4857411	chr10:4815019-4815219	4.43024	3.93623	4.86099	-0.87034	0.00231633	0.00412278	Distal Intergenic	10	4868369	4888391	20023	1	83592	uc010qam.2	-10958	ENSG00000165568	AKR1E2	aldo-keto reductase family 1 member E2
chr10	4863163	4863363	chr10:4820971-4821171	2.939	3.57189	1.3792	1.97121	2.89e-05	6.86e-05	Distal Intergenic	10	4868369	4888391	20023	1	83592	uc010qam.2	-5006	ENSG00000165568	AKR1E2	aldo-keto reductase family 1 member E2
chr10	4889781	4889981	chr10:4847589-4847789	5.68341	5.02186	6.21084	-1.19116	2.7e-06	7.54e-06	3' UTR	10	4868369	4890251	21883	1	83592	uc031ptd.1	21412	ENSG00000165568	AKR1E2	aldo-keto reductase family 1 member E2
chr10	4891827	4892027	chr10:4849635-4849835	6.87537	6.59139	7.15564	-0.553768	0.00207256	0.0037154	Distal Intergenic	10	4868369	4890251	21883	1	83592	uc031ptd.1	23458	ENSG00000165568	AKR1E2	aldo-keto reductase family 1 member E2
chr10	4892654	4892854	chr10:4850462-4850662	4.15545	1.91543	5.11595	-3.00281	6.16e-13	4.73e-12	Distal Intergenic	10	4868369	4890251	21883	1	83592	uc031ptd.1	24285	ENSG00000165568	AKR1E2	aldo-keto reductase family 1 member E2
chr10	4944995	4945195	chr10:4902803-4903003	3.06607	1.7007	3.86038	-2.03967	4.28e-05	9.88e-05	Intron (uc001iho.3/1645, intron 1 of 13)	10	4934796	5020158	85363	1	1645	uc001iho.3	10199	ENSG00000187134	AKR1C1	aldo-keto reductase family 1 member C1
chr10	4982114	4982314	chr10:4939922-4940122	4.01603	2.00412	4.9439	-2.74987	4.14e-12	2.84e-11	Intron (uc001iho.3/1645, intron 4 of 13)	10	5005454	5010035	4582	1	1645	uc009xhx.2	-23140	ENSG00000187134	AKR1C1	aldo-keto reductase family 1 member C1
chr10	4999240	4999440	chr10:4957048-4957248	4.26062	3.4789	4.84749	-1.38747	2.61e-05	6.23e-05	Intron (uc001iho.3/1645, intron 5 of 13)	10	5005454	5010035	4582	1	1645	uc009xhx.2	-6014	ENSG00000187134	AKR1C1	aldo-keto reductase family 1 member C1
chr10	5000222	5000422	chr10:4958030-4958230	5.37294	3.98386	6.17354	-2.09984	2.38e-14	2.19e-13	Intron (uc001iho.3/1645, intron 5 of 13)	10	5005454	5010035	4582	1	1645	uc009xhx.2	-5032	ENSG00000187134	AKR1C1	aldo-keto reductase family 1 member C1
chr10	5005512	5005712	chr10:4963320-4963520	2.63385	1.35888	3.40288	-2.04624	5.85e-05	0.000132	Promoter (<=1kb)	10	5005454	5149878	144425	1	8644	uc001ihr.3	58	ENSG00000196139	AKR1C3	aldo-keto reductase family 1 member C3
chr10	5025035	5025235	chr10:4982843-4983043	6.4097	3.65804	7.42535	-3.63261	2.42e-26	9.15e-25	Intron (uc001ihr.3/8644, intron 2 of 8)	10	5005454	5149878	144425	1	8644	uc001ihr.3	19581	ENSG00000196139	AKR1C3	aldo-keto reductase family 1 member C3
chr10	5036637	5036837	chr10:4994445-4994645	2.27822	0	3.27843	-3.05354	9.02e-07	2.73e-06	Intron (uc001ihr.3/8644, intron 2 of 8)	10	5029968	5046206	16239	2	1646	uc009xhy.3	9369	ENSG00000151632	AKR1C2	aldo-keto reductase family 1 member C2
chr10	5043914	5044114	chr10:5001722-5001922	4.30065	0	5.40368	-5.14633	3.27e-16	3.82e-15	Promoter (2-3kb)	10	5029968	5046206	16239	2	1646	uc009xhy.3	2092	ENSG00000151632	AKR1C2	aldo-keto reductase family 1 member C2
chr10	5045953	5046153	chr10:5003761-5003961	3.79724	2.58834	4.54646	-1.96705	3.19e-08	1.22e-07	Promoter (<=1kb)	10	5029968	5046206	16239	2	1646	uc009xhy.3	53	ENSG00000151632	AKR1C2	aldo-keto reductase family 1 member C2
chr10	5050517	5050717	chr10:5008325-5008525	4.6804	2.60556	5.61787	-2.76249	5.63e-08	2.08e-07	Intron (uc001ihr.3/8644, intron 2 of 8)	10	5042103	5046206	4104	2	1646	uc010qao.2	-4311	ENSG00000151632	AKR1C2	aldo-keto reductase family 1 member C2
chr10	5051488	5051688	chr10:5009296-5009496	4.75726	3.37834	5.55519	-2.16639	4.05e-13	3.18e-12	Intron (uc001ihr.3/8644, intron 2 of 8)	10	5042103	5046206	4104	2	1646	uc010qao.2	-5282	ENSG00000151632	AKR1C2	aldo-keto reductase family 1 member C2
chr10	5061188	5061388	chr10:5018996-5019196	5.39641	4.73818	5.92209	-1.15591	1.63e-07	5.56e-07	Promoter (<=1kb)	10	5029968	5060225	30258	2	1646	uc001iht.3	-963	ENSG00000151632	AKR1C2	aldo-keto reductase family 1 member C2
chr10	5061583	5061783	chr10:5019391-5019591	3.90412	4.22985	3.38136	0.76873	0.0113641	0.0181384	Promoter (1-2kb)	10	5029968	5060225	30258	2	1646	uc001iht.3	-1358	ENSG00000151632	AKR1C2	aldo-keto reductase family 1 member C2
chr10	5062219	5062419	chr10:5020027-5020227	4.19209	4.75016	2.98534	1.64792	1.27e-05	3.19e-05	Promoter (1-2kb)	10	5029968	5060225	30258	2	1646	uc001iht.3	-1994	ENSG00000151632	AKR1C2	aldo-keto reductase family 1 member C2
chr10	5064198	5064398	chr10:5022006-5022206	3.84759	1.32541	4.84116	-3.12479	2.32e-06	6.54e-06	Intron (uc001ihr.3/8644, intron 2 of 8)	10	5029968	5060225	30258	2	1646	uc001iht.3	-3973	ENSG00000151632	AKR1C2	aldo-keto reductase family 1 member C2
chr10	5083090	5083290	chr10:5040898-5041098	3.43341	2.20423	4.18884	-2.08809	2.84e-07	9.33e-07	Intron (uc001ihr.3/8644, intron 2 of 8)	10	5090958	5149878	58921	1	8644	uc021pml.1	-7668	ENSG00000196139	AKR1C3	aldo-keto reductase family 1 member C3
chr10	5086011	5086211	chr10:5043819-5044019	2.98949	3.72891	0.642868	2.87015	1.74e-06	5.01e-06	Intron (uc001ihr.3/8644, intron 2 of 8)	10	5090958	5149878	58921	1	8644	uc021pml.1	-4747	ENSG00000196139	AKR1C3	aldo-keto reductase family 1 member C3
chr10	5118898	5119098	chr10:5076706-5076906	3.20327	1.57211	4.06134	-2.45133	6.23e-07	1.93e-06	Promoter (<=1kb)	10	5119973	5149878	29906	1	8644	uc010qap.2	-875	ENSG00000196139	AKR1C3	aldo-keto reductase family 1 member C3
chr10	5136794	5136994	chr10:5094602-5094802	4.39331	3.75715	4.90719	-1.14036	0.00128424	0.00237626	Promoter (<=1kb)	10	5136568	5149878	13311	1	8644	uc001ihu.3	226	ENSG00000196139	AKR1C3	aldo-keto reductase family 1 member C3
chr10	5276184	5276384	chr10:5234221-5234421	3.73365	1.98047	4.61651	-2.5163	7.62e-11	4.36e-10	Distal Intergenic	10	5238798	5260910	22113	1	1109	uc001ihw.2	37386	ENSG00000198610	AKR1C4	aldo-keto reductase family 1 member C4
chr10	5325526	5325726	chr10:5283563-5283763	4.67062	4.19764	5.08792	-0.875708	0.00209508	0.00375363	Distal Intergenic	10	5406976	5416169	9194	1	114131	uc001ihx.1	-81250	ENSG00000178473	UCN3	urocortin 3
chr10	5326460	5326660	chr10:5284497-5284697	4.50993	1.40511	5.55294	-3.85716	1.11e-18	1.75e-17	Distal Intergenic	10	5406976	5416169	9194	1	114131	uc001ihx.1	-80316	ENSG00000178473	UCN3	urocortin 3
chr10	5333720	5333920	chr10:5291757-5291957	5.26117	2.46381	6.28079	-3.68883	4.15e-24	1.22e-22	Distal Intergenic	10	5406976	5416169	9194	1	114131	uc001ihx.1	-73056	ENSG00000178473	UCN3	urocortin 3
chr10	5336155	5336355	chr10:5294192-5294392	3.65138	2.62123	4.3406	-1.64679	6.59e-06	1.73e-05	Distal Intergenic	10	5406976	5416169	9194	1	114131	uc001ihx.1	-70621	ENSG00000178473	UCN3	urocortin 3
chr10	5347499	5347699	chr10:5305536-5305736	3.74831	1.60602	4.69554	-2.88336	3.47e-13	2.75e-12	Distal Intergenic	10	5406976	5416169	9194	1	114131	uc001ihx.1	-59277	ENSG00000178473	UCN3	urocortin 3
chr10	5359694	5359894	chr10:5317731-5317931	6.71505	4.22216	7.70551	-3.4465	7.25e-32	4.92e-30	Distal Intergenic	10	5406976	5416169	9194	1	114131	uc001ihx.1	-47082	ENSG00000178473	UCN3	urocortin 3
chr10	5418004	5418204	chr10:5376041-5376241	3.84015	0	4.92237	-4.34829	1.19e-13	1e-12	Distal Intergenic	10	5406976	5416169	9194	1	114131	uc001ihx.1	11028	ENSG00000178473	UCN3	urocortin 3
chr10	5455061	5455261	chr10:5413098-5413298	4.74891	4.43758	5.051	-0.573856	0.0217125	0.0330167	Promoter (<=1kb)	10	5455752	5501019	45268	1	10276	uc010qar.3	-491	ENSG00000173848	NET1	neuroepithelial cell transforming 1
chr10	5465924	5466124	chr10:5423961-5424161	3.12999	3.58872	2.26959	1.06175	0.0100944	0.0162455	Intron (uc001iia.4/10276, intron 1 of 11)	10	5455752	5501019	45268	1	10276	uc010qar.3	10172	ENSG00000173848	NET1	neuroepithelial cell transforming 1
chr10	5508431	5508631	chr10:5466468-5466668	5.58581	6.30939	3.39135	2.80043	4.6e-27	1.88e-25	Distal Intergenic	10	5488514	5501019	12506	1	10276	uc010qas.3	19917	ENSG00000173848	NET1	neuroepithelial cell transforming 1
chr10	5516712	5516912	chr10:5474749-5474949	5.14767	4.10183	5.84256	-1.72057	1.41e-08	5.72e-08	Distal Intergenic	10	5540658	5541533	876	2	51806	uc001iic.2	24621	ENSG00000178372	CALML5	calmodulin like 5
chr10	5519236	5519436	chr10:5477273-5477473	3.07273	3.58151	2.05117	1.30985	0.00111196	0.00207722	Distal Intergenic	10	5540658	5541533	876	2	51806	uc001iic.2	22097	ENSG00000178372	CALML5	calmodulin like 5
chr10	5519678	5519878	chr10:5477715-5477915	2.9888	3.72522	0.672279	2.85389	8.3e-07	2.52e-06	Distal Intergenic	10	5540658	5541533	876	2	51806	uc001iic.2	21655	ENSG00000178372	CALML5	calmodulin like 5
chr10	5544215	5544415	chr10:5502252-5502452	3.56844	4.10956	2.42878	1.47562	0.000605	0.00117673	Promoter (2-3kb)	10	5540658	5541533	876	2	51806	uc001iic.2	-2682	ENSG00000178372	CALML5	calmodulin like 5
chr10	5548965	5549165	chr10:5507002-5507202	3.25159	2.37192	3.88182	-1.47245	0.000666	0.0012873	Distal Intergenic	10	5540658	5541533	876	2	51806	uc001iic.2	-7432	ENSG00000178372	CALML5	calmodulin like 5
chr10	5550175	5550375	chr10:5508212-5508412	5.5048	2.88152	6.50858	-3.58832	1.44e-28	6.87e-27	Distal Intergenic	10	5540658	5541533	876	2	51806	uc001iic.2	-8642	ENSG00000178372	CALML5	calmodulin like 5
chr10	5567967	5568167	chr10:5526004-5526204	6.06288	3.28098	7.08117	-3.72417	1.38e-30	8.07e-29	Promoter (1-2kb)	10	5566924	5568225	1302	1	810	uc001iie.1	1043	ENSG00000178363	CALML3	calmodulin like 3
chr10	5571724	5571924	chr10:5529761-5529961	3.88593	4.481	2.51761	2.03644	4.99e-08	1.86e-07	Distal Intergenic	10	5566924	5568225	1302	1	810	uc001iie.1	4800	ENSG00000178363	CALML3	calmodulin like 3
chr10	5574985	5575185	chr10:5533022-5533222	6.05852	5.37377	6.59802	-1.19863	8.75e-07	2.65e-06	Distal Intergenic	10	5566924	5568225	1302	1	810	uc001iie.1	8061	ENSG00000178363	CALML3	calmodulin like 3
chr10	5577093	5577293	chr10:5535130-5535330	3.3331	3.79029	2.4773	1.30934	0.00073	0.00140398	Distal Intergenic	10	5566924	5568225	1302	1	810	uc001iie.1	10169	ENSG00000178363	CALML3	calmodulin like 3
chr10	5588043	5588243	chr10:5546080-5546280	6.99585	5.56881	7.80628	-2.20645	2.16e-20	4.15e-19	Distal Intergenic	10	5566924	5568225	1302	1	810	uc001iie.1	21119	ENSG00000178363	CALML3	calmodulin like 3
chr10	5590944	5591144	chr10:5548981-5549181	6.24223	5.78929	6.64641	-0.848797	7.21e-05	0.000161	Distal Intergenic	10	5566924	5568225	1302	1	810	uc001iie.1	24020	ENSG00000178363	CALML3	calmodulin like 3
chr10	5595415	5595615	chr10:5553452-5553652	5.39602	4.83342	5.86851	-1.04456	3.83e-05	8.91e-05	Distal Intergenic	10	5566924	5568225	1302	1	810	uc001iie.1	28491	ENSG00000178363	CALML3	calmodulin like 3
chr10	5596520	5596720	chr10:5554557-5554757	7.06386	7.58464	5.99993	1.54989	2.02e-08	7.98e-08	Distal Intergenic	10	5566924	5568225	1302	1	810	uc001iie.1	29596	ENSG00000178363	CALML3	calmodulin like 3
chr10	5601752	5601952	chr10:5559789-5559989	4.63297	5.1789	3.47469	1.59726	1.15e-07	4.03e-07	Distal Intergenic	10	5566924	5568225	1302	1	810	uc001iie.1	34828	ENSG00000178363	CALML3	calmodulin like 3
chr10	5606126	5606326	chr10:5564163-5564363	7.58158	6.15474	8.39195	-2.18198	3.94e-17	5.15e-16	Distal Intergenic	10	5566924	5568225	1302	1	810	uc001iie.1	39202	ENSG00000178363	CALML3	calmodulin like 3
chr10	5608717	5608917	chr10:5566754-5566954	5.06544	4.43628	5.57553	-1.06091	0.000949	0.00179192	Distal Intergenic	10	5566924	5568225	1302	1	810	uc001iie.1	41793	ENSG00000178363	CALML3	calmodulin like 3
chr10	5612131	5612331	chr10:5570168-5570368	3.42561	2.957	3.84008	-0.863403	0.0158611	0.0247062	Distal Intergenic	10	5566924	5568225	1302	1	810	uc001iie.1	45207	ENSG00000178363	CALML3	calmodulin like 3
chr10	5625571	5625771	chr10:5583608-5583808	4.54981	5.3371	1.5953	3.78437	4.24e-18	6.24e-17	Distal Intergenic	10	5566924	5568225	1302	1	810	uc001iie.1	58647	ENSG00000178363	CALML3	calmodulin like 3
chr10	5627084	5627284	chr10:5585121-5585321	7.30883	6.14789	8.04291	-1.85774	1.81e-14	1.7e-13	Distal Intergenic	10	5566924	5568225	1302	1	810	uc001iie.1	60160	ENSG00000178363	CALML3	calmodulin like 3
chr10	5631982	5632182	chr10:5590019-5590219	4.81526	5.30159	3.86895	1.34491	2.47e-05	5.92e-05	Distal Intergenic	10	5566924	5568225	1302	1	810	uc001iie.1	65058	ENSG00000178363	CALML3	calmodulin like 3
chr10	5636642	5636842	chr10:5594679-5594879	3.83154	4.18711	3.24214	0.85205	0.00602143	0.0100517	Distal Intergenic	10	5566924	5568225	1302	1	810	uc001iie.1	69718	ENSG00000178363	CALML3	calmodulin like 3
chr10	5652734	5652934	chr10:5610771-5610971	5.75448	4.53422	6.50719	-1.87422	2.98e-09	1.34e-08	Distal Intergenic	10	5680820	5708558	27739	2	79754	uc001iig.2	55624	ENSG00000196372	ASB13	ankyrin repeat and SOCS box containing 13
chr10	5656043	5656243	chr10:5614080-5614280	5.55826	5.17786	5.9123	-0.726594	0.00405661	0.00696323	Distal Intergenic	10	5680820	5708558	27739	2	79754	uc001iig.2	52315	ENSG00000196372	ASB13	ankyrin repeat and SOCS box containing 13
chr10	5657362	5657562	chr10:5615399-5615599	8.17206	8.40286	7.83532	0.538628	2.95e-05	7e-05	Distal Intergenic	10	5680820	5708558	27739	2	79754	uc001iig.2	50996	ENSG00000196372	ASB13	ankyrin repeat and SOCS box containing 13
chr10	5658014	5658214	chr10:5616051-5616251	5.3725	4.63685	5.93746	-1.31266	1.73e-08	6.9e-08	Distal Intergenic	10	5680820	5708558	27739	2	79754	uc001iig.2	50344	ENSG00000196372	ASB13	ankyrin repeat and SOCS box containing 13
chr10	5658929	5659129	chr10:5616966-5617166	5.23493	5.65978	4.47148	1.13317	2.21e-07	7.39e-07	Distal Intergenic	10	5680820	5708558	27739	2	79754	uc001iig.2	49429	ENSG00000196372	ASB13	ankyrin repeat and SOCS box containing 13
chr10	5661830	5662030	chr10:5619867-5620067	5.6562	5.96232	5.17494	0.731051	0.00108446	0.002029	Distal Intergenic	10	5680820	5708558	27739	2	79754	uc001iig.2	46528	ENSG00000196372	ASB13	ankyrin repeat and SOCS box containing 13
chr10	5662322	5662522	chr10:5620359-5620559	5.59695	4.62115	6.26585	-1.65701	7.77e-09	3.28e-08	Distal Intergenic	10	5680820	5708558	27739	2	79754	uc001iig.2	46036	ENSG00000196372	ASB13	ankyrin repeat and SOCS box containing 13
chr10	5665135	5665335	chr10:5623172-5623372	7.23803	6.94182	7.52815	-0.580495	0.000599	0.00116501	Distal Intergenic	10	5680820	5708558	27739	2	79754	uc001iig.2	43223	ENSG00000196372	ASB13	ankyrin repeat and SOCS box containing 13
chr10	5668220	5668420	chr10:5626257-5626457	4.4351	2.94205	5.26185	-2.27374	1.49e-10	8.17e-10	Distal Intergenic	10	5680820	5708558	27739	2	79754	uc001iig.2	40138	ENSG00000196372	ASB13	ankyrin repeat and SOCS box containing 13
chr10	5670528	5670728	chr10:5628565-5628765	6.46241	6.20601	6.7199	-0.496252	0.00740684	0.0121847	Distal Intergenic	10	5680820	5708558	27739	2	79754	uc001iig.2	37830	ENSG00000196372	ASB13	ankyrin repeat and SOCS box containing 13
chr10	5687436	5687636	chr10:5645473-5645673	3.70012	2.40037	4.47628	-1.98872	1.03e-08	4.27e-08	Intron (uc001iig.2/79754, intron 4 of 5)	10	5680820	5708558	27739	2	79754	uc001iig.2	20922	ENSG00000196372	ASB13	ankyrin repeat and SOCS box containing 13
chr10	5688311	5688511	chr10:5646348-5646548	5.86658	4.07175	6.75734	-2.72332	1.9e-26	7.27e-25	Intron (uc001iig.2/79754, intron 4 of 5)	10	5680820	5708558	27739	2	79754	uc001iig.2	20047	ENSG00000196372	ASB13	ankyrin repeat and SOCS box containing 13
chr10	5694234	5694434	chr10:5652271-5652471	4.34883	3.15753	5.09257	-1.92868	4.65e-09	2.04e-08	Intron (uc001iig.2/79754, intron 2 of 5)	10	5680820	5708558	27739	2	79754	uc001iig.2	14124	ENSG00000196372	ASB13	ankyrin repeat and SOCS box containing 13
chr10	5701905	5702105	chr10:5659942-5660142	5.59844	4.6494	6.25693	-1.57594	4.54e-08	1.7e-07	Intron (uc001iig.2/79754, intron 1 of 5)	10	5680820	5708558	27739	2	79754	uc001iig.2	6453	ENSG00000196372	ASB13	ankyrin repeat and SOCS box containing 13
chr10	5727894	5728094	chr10:5685931-5686131	4.28599	4.75848	3.38359	1.30304	2.25e-05	5.43e-05	Promoter (1-2kb)	10	5726801	5805703	78903	1	54906	uc001iij.3	1093	ENSG00000108021	TASOR2	transcription activation suppressor family member 2
chr10	5761496	5761696	chr10:5719533-5719733	3.07743	2.62155	3.48356	-0.886078	0.0212924	0.03243	Intron (uc001iij.3/54906, intron 3 of 20)	10	5772735	5805703	32969	1	54906	uc001iik.3	-11039	ENSG00000108021	TASOR2	transcription activation suppressor family member 2
chr10	5804037	5804237	chr10:5762074-5762274	3.27054	3.83895	2.02085	1.60557	0.00012	0.000259	Intron (uc001iij.3/54906, intron 19 of 20)	10	5772735	5805703	32969	1	54906	uc001iik.3	31302	ENSG00000108021	TASOR2	transcription activation suppressor family member 2
chr10	5804527	5804727	chr10:5762564-5762764	3.33145	4.20592	0	5.38742	1.86e-11	1.17e-10	Exon (uc001iij.3/54906, exon 20 of 21)	10	5772735	5805703	32969	1	54906	uc001iik.3	31792	ENSG00000108021	TASOR2	transcription activation suppressor family member 2
chr10	5818849	5819049	chr10:5776886-5777086	5.01195	4.35697	5.53591	-1.16432	4.86e-05	0.000111	Intron (uc001iil.4/2665, intron 6 of 10)	10	5807186	5855512	48327	2	2665	uc001iil.4	36463	ENSG00000057608	GDI2	GDP dissociation inhibitor 2
chr10	5819325	5819525	chr10:5777362-5777562	4.29311	1.62464	5.3012	-3.52323	7.92e-16	8.83e-15	Intron (uc001iil.4/2665, intron 6 of 10)	10	5807186	5855512	48327	2	2665	uc001iil.4	35987	ENSG00000057608	GDI2	GDP dissociation inhibitor 2
chr10	5821684	5821884	chr10:5779721-5779921	3.34023	2.03512	4.11792	-1.99239	1.32e-07	4.59e-07	Intron (uc001iil.4/2665, intron 6 of 10)	10	5807186	5855512	48327	2	2665	uc001iil.4	33628	ENSG00000057608	GDI2	GDP dissociation inhibitor 2
chr10	5824265	5824465	chr10:5782302-5782502	3.6806	4.18818	2.66319	1.41441	0.000229	0.000473	Intron (uc001iil.4/2665, intron 6 of 10)	10	5807186	5855512	48327	2	2665	uc001iil.4	31047	ENSG00000057608	GDI2	GDP dissociation inhibitor 2
chr10	5882295	5882495	chr10:5840332-5840532	7.06942	7.59154	6.00062	1.54612	6.65e-16	7.49e-15	Distal Intergenic	10	5807186	5855512	48327	2	2665	uc009xid.3	-26783	ENSG00000057608	GDI2	GDP dissociation inhibitor 2
chr10	5883014	5883214	chr10:5841051-5841251	4.44622	5.0058	3.23326	1.63944	1.05e-05	2.68e-05	Distal Intergenic	10	5807186	5855512	48327	2	2665	uc009xid.3	-27502	ENSG00000057608	GDI2	GDP dissociation inhibitor 2
chr10	5887140	5887340	chr10:5845177-5845377	3.75803	3.35983	4.12477	-0.713723	0.0125744	0.0199219	Distal Intergenic	10	5807186	5855512	48327	2	2665	uc009xid.3	-31628	ENSG00000057608	GDI2	GDP dissociation inhibitor 2
chr10	5890368	5890568	chr10:5848405-5848605	4.35095	1.90859	5.33589	-2.12268	0.0252363	0.0379485	Distal Intergenic	10	5807186	5855512	48327	2	2665	uc009xid.3	-34856	ENSG00000057608	GDI2	GDP dissociation inhibitor 2
chr10	5903306	5903506	chr10:5861343-5861543	4.60246	3.79367	5.20174	-1.40751	8.25e-06	2.13e-05	Downstream (<1kb)	10	5931535	5979558	48024	1	84893	uc001iir.4	-28029	ENSG00000134452	FBH1	F-box DNA helicase 1
chr10	5913627	5913827	chr10:5871664-5871864	3.16151	3.50593	2.59753	0.907034	0.0280107	0.0418033	Intron (uc009xie.3/54522, intron 5 of 5)	10	5931535	5979558	48024	1	84893	uc001iir.4	-17708	ENSG00000134452	FBH1	F-box DNA helicase 1
chr10	5952787	5952987	chr10:5910824-5911024	3.14099	2.43323	3.69216	-1.20455	0.00210971	0.00377815	Exon (uc001iir.4/84893, exon 6 of 22)	10	5936349	5979558	43210	1	84893	uc001iit.4	16438	ENSG00000134452	FBH1	F-box DNA helicase 1
chr10	5969407	5969607	chr10:5927444-5927644	4.67929	2.85989	5.57458	-2.77886	4.34e-15	4.41e-14	Exon (uc001iir.4/84893, exon 20 of 22)	10	5936349	5979558	43210	1	84893	uc001iit.4	33058	ENSG00000134452	FBH1	F-box DNA helicase 1
chr10	5977335	5977535	chr10:5935372-5935572	2.59864	0	3.64831	-3.66873	1.73e-07	5.9e-07	Intron (uc001iir.4/84893, intron 20 of 21)	10	5936349	5979558	43210	1	84893	uc001iit.4	40986	ENSG00000134452	FBH1	F-box DNA helicase 1
chr10	5985597	5985797	chr10:5943634-5943834	5.8258	4.84937	6.49494	-1.62517	5.88e-11	3.43e-10	Distal Intergenic	10	5994334	6019574	25241	2	3601	uc001iiv.3	33777	ENSG00000134470	IL15RA	interleukin 15 receptor subunit alpha
chr10	5986427	5986627	chr10:5944464-5944664	6.56011	5.19263	7.35498	-2.14561	1.16e-28	5.62e-27	Distal Intergenic	10	5994334	6019574	25241	2	3601	uc001iiv.3	32947	ENSG00000134470	IL15RA	interleukin 15 receptor subunit alpha
chr10	5987775	5987975	chr10:5945812-5946012	5.06732	3.74492	5.84986	-2.08267	5.87e-10	2.96e-09	Distal Intergenic	10	5994334	6019574	25241	2	3601	uc001iiv.3	31599	ENSG00000134470	IL15RA	interleukin 15 receptor subunit alpha
chr10	5993130	5993330	chr10:5951167-5951367	4.90031	2.99927	5.81005	-2.74959	3.07e-17	4.07e-16	Downstream (1-2kb)	10	5994334	6019574	25241	2	3601	uc001iiv.3	26244	ENSG00000134470	IL15RA	interleukin 15 receptor subunit alpha
chr10	6003485	6003685	chr10:5961522-5961722	5.50146	4.4479	6.19911	-1.68448	0.000119	0.000258	Intron (uc001iiv.3/3601, intron 3 of 6)	10	5994334	6019574	25241	2	3601	uc001iiv.3	15889	ENSG00000134470	IL15RA	interleukin 15 receptor subunit alpha
chr10	6019488	6019688	chr10:5977525-5977725	8.06097	7.48137	8.54333	-1.05631	9.33e-08	3.32e-07	Promoter (<=1kb)	10	5994334	6019574	25241	2	3601	uc001iiv.3	0	ENSG00000134470	IL15RA	interleukin 15 receptor subunit alpha
chr10	6056150	6056350	chr10:6014187-6014387	3.68808	2.63901	4.38414	-1.75888	1.84e-06	5.27e-06	Intron (uc001iiz.2/3559, intron 7 of 7)	10	6061391	6067988	6598	2	3559	uc001ija.1	11638	ENSG00000134460	IL2RA	interleukin 2 receptor subunit alpha
chr10	6065631	6065831	chr10:6023668-6023868	4.70503	1.37248	5.76222	-4.17766	2.25e-21	4.89e-20	Promoter (2-3kb)	10	6061391	6067988	6598	2	3559	uc001ija.1	2157	ENSG00000134460	IL2RA	interleukin 2 receptor subunit alpha
chr10	6092986	6093186	chr10:6051023-6051223	5.17269	3.17227	6.09876	-2.86932	3.36e-14	3.04e-13	Intron (uc001iiz.2/3559, intron 1 of 7)	10	6052657	6104333	51677	2	3559	uc001iiz.2	11147	ENSG00000134460	IL2RA	interleukin 2 receptor subunit alpha
chr10	6099267	6099467	chr10:6057304-6057504	4.23168	0.762664	5.2963	-4.39407	7.46e-16	8.35e-15	Intron (uc001iiz.2/3559, intron 1 of 7)	10	6052657	6104333	51677	2	3559	uc001iiz.2	4866	ENSG00000134460	IL2RA	interleukin 2 receptor subunit alpha
chr10	6100740	6100940	chr10:6058777-6058977	3.92621	1.83187	4.86655	-2.86095	2.58e-11	1.58e-10	Intron (uc001iiz.2/3559, intron 1 of 7)	10	6052657	6104333	51677	2	3559	uc001iiz.2	3393	ENSG00000134460	IL2RA	interleukin 2 receptor subunit alpha
chr10	6112719	6112919	chr10:6070756-6070956	3.01389	0	4.09734	-4.11984	7.86e-09	3.32e-08	Distal Intergenic	10	6052657	6104333	51677	2	3559	uc009xih.2	-8386	ENSG00000134460	IL2RA	interleukin 2 receptor subunit alpha
chr10	6162671	6162871	chr10:6120708-6120908	3.84823	3.29157	4.31723	-1.05198	0.00178602	0.00323533	Distal Intergenic	10	6156126	6159422	3297	1	84991	uc001ijc.3	6545	ENSG00000134453	RBM17	RNA binding motif protein 17
chr10	6163181	6163381	chr10:6121218-6121418	3.06067	0.466329	4.06161	-3.5337	2.99e-09	1.35e-08	Distal Intergenic	10	6156126	6159422	3297	1	84991	uc001ijc.3	7055	ENSG00000134453	RBM17	RNA binding motif protein 17
chr10	6166755	6166955	chr10:6124792-6124992	4.47219	2.29016	5.42494	-2.96324	3.97e-14	3.56e-13	Distal Intergenic	10	6156126	6159422	3297	1	84991	uc001ijc.3	10629	ENSG00000134453	RBM17	RNA binding motif protein 17
chr10	6167823	6168023	chr10:6125860-6126060	4.07407	2.74365	4.85885	-1.99732	1.02e-09	4.96e-09	Distal Intergenic	10	6156126	6159422	3297	1	84991	uc001ijc.3	11697	ENSG00000134453	RBM17	RNA binding motif protein 17
chr10	6171976	6172176	chr10:6130013-6130213	4.79006	2.86808	5.70334	-2.76192	9.32e-12	6.08e-11	Distal Intergenic	10	6186843	6277507	90665	1	5209	uc001ijd.3	-14667	ENSG00000170525	PFKFB3	6-phosphofructo-2-kinase/fructose-2,6-biphosphatase 3
chr10	6178441	6178641	chr10:6136478-6136678	4.12126	2.62055	4.94985	-2.30508	4.06e-10	2.09e-09	Distal Intergenic	10	6186843	6277507	90665	1	5209	uc001ijd.3	-8202	ENSG00000170525	PFKFB3	6-phosphofructo-2-kinase/fructose-2,6-biphosphatase 3
chr10	6183263	6183463	chr10:6141300-6141500	5.85952	5.21433	6.37827	-1.16366	2.65e-06	7.41e-06	Distal Intergenic	10	6186843	6277507	90665	1	5209	uc001ijd.3	-3380	ENSG00000170525	PFKFB3	6-phosphofructo-2-kinase/fructose-2,6-biphosphatase 3
chr10	6193491	6193691	chr10:6151528-6151728	6.01825	5.46528	6.48507	-1.01309	0.000247	0.000509	Promoter (<=1kb)	10	6194159	6194240	82	1	100422989	uc021pmq.1	-468	ENSG00000263628	MIR3155A	microRNA 3155a
chr10	6199618	6199818	chr10:6157655-6157855	4.09425	0.42432	5.16857	-4.27671	1.05e-13	8.91e-13	Intron (uc001ijd.3/5209, intron 1 of 14)	10	6194171	6194225	55	2	100628560	uc021pmr.1	-5393	ENSG00000283634	MIR3155B	microRNA 3155b
chr10	6213941	6214141	chr10:6171978-6172178	4.44408	2.24192	5.39956	-3.05713	5.87e-12	3.94e-11	Intron (uc001ijd.3/5209, intron 1 of 14)	10	6194171	6194225	55	2	100628560	uc021pmr.1	-19716	ENSG00000283634	MIR3155B	microRNA 3155b
chr10	6216325	6216525	chr10:6174362-6174562	4.62224	1.77391	5.64612	-3.76102	3.33e-20	6.28e-19	Intron (uc001ijd.3/5209, intron 1 of 14)	10	6194171	6194225	55	2	100628560	uc021pmr.1	-22100	ENSG00000283634	MIR3155B	microRNA 3155b
chr10	6218730	6218930	chr10:6176767-6176967	4.99365	3.18156	5.88761	-2.65656	7.37e-21	1.5e-19	Intron (uc001ijd.3/5209, intron 1 of 14)	10	6194171	6194225	55	2	100628560	uc021pmr.1	-24505	ENSG00000283634	MIR3155B	microRNA 3155b
chr10	6224473	6224673	chr10:6182510-6182710	4.43414	3.3184	5.15333	-1.84102	8.34e-09	3.5e-08	Intron (uc001ijd.3/5209, intron 1 of 14)	10	6244840	6277507	32668	1	5209	uc001ije.3	-20167	ENSG00000170525	PFKFB3	6-phosphofructo-2-kinase/fructose-2,6-biphosphatase 3
chr10	6228188	6228388	chr10:6186225-6186425	6.04029	5.68258	6.37774	-0.689064	0.000645	0.00124909	Intron (uc001ijd.3/5209, intron 1 of 14)	10	6244840	6277507	32668	1	5209	uc001ije.3	-16452	ENSG00000170525	PFKFB3	6-phosphofructo-2-kinase/fructose-2,6-biphosphatase 3
chr10	6234385	6234585	chr10:6192422-6192622	6.34806	5.78312	6.82193	-1.04538	2.22e-07	7.41e-07	Intron (uc001ijd.3/5209, intron 1 of 14)	10	6244840	6277507	32668	1	5209	uc001ije.3	-10255	ENSG00000170525	PFKFB3	6-phosphofructo-2-kinase/fructose-2,6-biphosphatase 3
chr10	6237411	6237611	chr10:6195448-6195648	4.90193	3.81342	5.61185	-1.83058	1e-12	7.49e-12	Intron (uc001ijd.3/5209, intron 1 of 14)	10	6244840	6277507	32668	1	5209	uc001ije.3	-7229	ENSG00000170525	PFKFB3	6-phosphofructo-2-kinase/fructose-2,6-biphosphatase 3
chr10	6243555	6243755	chr10:6201592-6201792	7.95181	8.28308	7.41702	0.83649	2.32e-07	7.72e-07	Promoter (1-2kb)	10	6244840	6277507	32668	1	5209	uc001ije.3	-1085	ENSG00000170525	PFKFB3	6-phosphofructo-2-kinase/fructose-2,6-biphosphatase 3
chr10	6254087	6254287	chr10:6212124-6212324	6.39176	5.88167	6.83259	-0.945929	6.06e-07	1.88e-06	Intron (uc001ijd.3/5209, intron 1 of 14)	10	6244840	6277507	32668	1	5209	uc001ijf.3	9247	ENSG00000170525	PFKFB3	6-phosphofructo-2-kinase/fructose-2,6-biphosphatase 3
chr10	6255501	6255701	chr10:6213538-6213738	5.95249	3.57089	6.93049	-3.25525	7.93e-35	7.44e-33	Exon (uc001ijd.3/5209, exon 2 of 15)	10	6266112	6277507	11396	1	5209	uc001ijg.3	-10411	ENSG00000170525	PFKFB3	6-phosphofructo-2-kinase/fructose-2,6-biphosphatase 3
chr10	6261011	6261211	chr10:6219048-6219248	3.94439	3.10235	4.55847	-1.43033	2.52e-05	6.05e-05	Intron (uc001ijd.3/5209, intron 6 of 14)	10	6266112	6277507	11396	1	5209	uc001ijg.3	-4901	ENSG00000170525	PFKFB3	6-phosphofructo-2-kinase/fructose-2,6-biphosphatase 3
chr10	6270220	6270420	chr10:6228257-6228457	5.97161	3.9968	6.8936	-2.86547	1.52e-27	6.51e-26	Intron (uc001ijd.3/5209, intron 14 of 14)	10	6266112	6277507	11396	1	5209	uc009xil.3	4108	ENSG00000170525	PFKFB3	6-phosphofructo-2-kinase/fructose-2,6-biphosphatase 3
chr10	6281273	6281473	chr10:6239310-6239510	7.46362	7.08948	7.81312	-0.708906	0.00017	0.000359	Distal Intergenic	10	6266112	6277507	11396	1	5209	uc009xil.3	15161	ENSG00000170525	PFKFB3	6-phosphofructo-2-kinase/fructose-2,6-biphosphatase 3
chr10	6289318	6289518	chr10:6247355-6247555	3.66376	0.731098	4.69434	-3.79768	9.91e-12	6.45e-11	Distal Intergenic	10	6266112	6277507	11396	1	5209	uc009xil.3	23206	ENSG00000170525	PFKFB3	6-phosphofructo-2-kinase/fructose-2,6-biphosphatase 3
chr10	6297749	6297949	chr10:6255786-6255986	4.1182	1.16759	5.15014	-3.7662	6.62e-16	7.45e-15	Distal Intergenic	10	6319650	6377937	58288	1	399715	uc021pms.1	-21701	ENSG00000215244	LINC02649	long intergenic non-protein coding RNA 2649
chr10	6300607	6300807	chr10:6258644-6258844	3.23702	0.450816	4.25569	-3.59666	4.1e-09	1.81e-08	Distal Intergenic	10	6319650	6377937	58288	1	399715	uc021pms.1	-18843	ENSG00000215244	LINC02649	long intergenic non-protein coding RNA 2649
chr10	6312343	6312543	chr10:6270380-6270580	5.86818	3.42577	6.85312	-3.32795	3.22e-28	1.48e-26	Distal Intergenic	10	6319650	6377937	58288	1	399715	uc021pms.1	-7107	ENSG00000215244	LINC02649	long intergenic non-protein coding RNA 2649
chr10	6317269	6317469	chr10:6275306-6275506	8.4565	7.59663	9.0783	-1.47035	5.18e-15	5.22e-14	Promoter (2-3kb)	10	6319650	6377937	58288	1	399715	uc021pms.1	-2181	ENSG00000215244	LINC02649	long intergenic non-protein coding RNA 2649
chr10	6321511	6321711	chr10:6279548-6279748	6.12398	4.7295	6.926	-2.12397	2.06e-14	1.92e-13	Promoter (1-2kb)	10	6319650	6377937	58288	1	399715	uc021pms.1	1861	ENSG00000215244	LINC02649	long intergenic non-protein coding RNA 2649
chr10	6333344	6333544	chr10:6291381-6291581	6.02084	6.37434	5.43618	0.879588	3.86e-05	8.99e-05	Intron (uc021pms.1/399715, intron 1 of 6)	10	6319650	6377937	58288	1	399715	uc021pms.1	13694	ENSG00000215244	LINC02649	long intergenic non-protein coding RNA 2649
chr10	6340086	6340286	chr10:6298123-6298323	5.20717	5.53459	4.68076	0.762272	0.013642	0.021487	Intron (uc021pms.1/399715, intron 1 of 6)	10	6319650	6377937	58288	1	399715	uc021pms.1	20436	ENSG00000215244	LINC02649	long intergenic non-protein coding RNA 2649
chr10	6342457	6342657	chr10:6300494-6300694	6.02403	6.50797	5.08541	1.39865	1.93e-10	1.04e-09	Intron (uc021pms.1/399715, intron 1 of 6)	10	6319650	6377937	58288	1	399715	uc021pms.1	22807	ENSG00000215244	LINC02649	long intergenic non-protein coding RNA 2649
chr10	6347457	6347657	chr10:6305494-6305694	4.70509	5.4544	2.25347	3.0367	2.05e-18	3.13e-17	Intron (uc021pms.1/399715, intron 1 of 6)	10	6319650	6377937	58288	1	399715	uc021pms.1	27807	ENSG00000215244	LINC02649	long intergenic non-protein coding RNA 2649
chr10	6351930	6352130	chr10:6309967-6310167	4.46948	3.72929	5.03664	-1.29196	8.51e-07	2.58e-06	Intron (uc021pms.1/399715, intron 1 of 6)	10	6319650	6377937	58288	1	399715	uc021pms.1	32280	ENSG00000215244	LINC02649	long intergenic non-protein coding RNA 2649
chr10	6353829	6354029	chr10:6311866-6312066	4.89867	5.60044	2.8882	2.60433	1.17e-14	1.13e-13	Intron (uc021pms.1/399715, intron 1 of 6)	10	6319650	6377937	58288	1	399715	uc021pms.1	34179	ENSG00000215244	LINC02649	long intergenic non-protein coding RNA 2649
chr10	6355671	6355871	chr10:6313708-6313908	3.87718	2.90617	4.54422	-1.61088	5.66e-05	0.000128	Intron (uc021pms.1/399715, intron 1 of 6)	10	6319650	6377937	58288	1	399715	uc021pms.1	36021	ENSG00000215244	LINC02649	long intergenic non-protein coding RNA 2649
chr10	6356980	6357180	chr10:6315017-6315217	4.41207	5.00453	3.05593	1.81264	6.15e-06	1.62e-05	Intron (uc021pms.1/399715, intron 1 of 6)	10	6319650	6377937	58288	1	399715	uc021pms.1	37330	ENSG00000215244	LINC02649	long intergenic non-protein coding RNA 2649
chr10	6363924	6364124	chr10:6321961-6322161	4.88908	3.56757	5.67137	-1.98595	4.3e-11	2.55e-10	Intron (uc021pms.1/399715, intron 1 of 6)	10	6319650	6377937	58288	1	399715	uc021pms.1	44274	ENSG00000215244	LINC02649	long intergenic non-protein coding RNA 2649
chr10	6369908	6370108	chr10:6327946-6328146	3.28568	1.9748	4.065	-1.89015	8.35e-06	2.16e-05	Exon (uc021pms.1/399715, exon 3 of 7)	10	6319650	6377937	58288	1	399715	uc021pms.1	50258	ENSG00000215244	LINC02649	long intergenic non-protein coding RNA 2649
chr10	6370777	6370977	chr10:6328815-6329015	3.97413	0.854587	5.01812	-3.94151	2.16e-16	2.58e-15	Exon (uc021pms.1/399715, exon 3 of 7)	10	6319650	6377937	58288	1	399715	uc021pms.1	51127	ENSG00000215244	LINC02649	long intergenic non-protein coding RNA 2649
chr10	6385701	6385901	chr10:6343739-6343939	4.43255	2.4781	5.35123	-2.83948	7.64e-13	5.79e-12	Distal Intergenic	10	6319650	6377937	58288	1	399715	uc021pms.1	66051	ENSG00000215244	LINC02649	long intergenic non-protein coding RNA 2649
chr10	6389573	6389773	chr10:6347611-6347811	3.9967	2.47779	4.82959	-2.2758	4.71e-10	2.4e-09	Distal Intergenic	10	6319650	6377937	58288	1	399715	uc021pms.1	69923	ENSG00000215244	LINC02649	long intergenic non-protein coding RNA 2649
chr10	6390170	6390370	chr10:6348208-6348408	6.17204	4.53197	7.032	-2.41954	8.56e-16	9.51e-15	Distal Intergenic	10	6319650	6377937	58288	1	399715	uc021pms.1	70520	ENSG00000215244	LINC02649	long intergenic non-protein coding RNA 2649
chr10	6395555	6395755	chr10:6353593-6353793	2.7178	3.35844	1.11473	2.17676	4.91e-05	0.000112	Distal Intergenic	10	6319650	6377937	58288	1	399715	uc021pms.1	75905	ENSG00000215244	LINC02649	long intergenic non-protein coding RNA 2649
chr10	6396442	6396642	chr10:6354480-6354680	4.24082	4.54233	3.76906	0.691077	0.0231948	0.0351014	Distal Intergenic	10	6319650	6377937	58288	1	399715	uc021pms.1	76792	ENSG00000215244	LINC02649	long intergenic non-protein coding RNA 2649
chr10	6425088	6425288	chr10:6383126-6383326	5.01165	4.49154	5.45866	-0.917483	0.00397961	0.00684114	Distal Intergenic	10	6319650	6377937	58288	1	399715	uc021pms.1	105438	ENSG00000215244	LINC02649	long intergenic non-protein coding RNA 2649
chr10	6441276	6441476	chr10:6399314-6399514	4.06757	4.80288	1.76214	3.08836	1.83e-13	1.5e-12	Distal Intergenic	10	6469105	6557280	88176	2	5588	uc001iji.1	115804	ENSG00000065675	PRKCQ	protein kinase C theta
chr10	6442381	6442581	chr10:6400419-6400619	6.09743	6.56541	5.20897	1.31148	3.59e-12	2.48e-11	Distal Intergenic	10	6469105	6557280	88176	2	5588	uc001iji.1	114699	ENSG00000065675	PRKCQ	protein kinase C theta
chr10	6448248	6448448	chr10:6406286-6406486	4.22101	4.67321	3.38002	1.14195	0.000352	0.000709	Distal Intergenic	10	6469105	6557280	88176	2	5588	uc001iji.1	108832	ENSG00000065675	PRKCQ	protein kinase C theta
chr10	6452326	6452526	chr10:6410364-6410564	5.7363	4.7329	6.41565	-1.69203	4.56e-12	3.11e-11	Distal Intergenic	10	6469105	6557280	88176	2	5588	uc001iji.1	104754	ENSG00000065675	PRKCQ	protein kinase C theta
chr10	6465083	6465283	chr10:6423121-6423321	6.13366	4.38174	7.01628	-2.60535	1.76e-23	4.87e-22	Distal Intergenic	10	6469105	6557280	88176	2	5588	uc001iji.1	91997	ENSG00000065675	PRKCQ	protein kinase C theta
chr10	6473987	6474187	chr10:6432025-6432225	2.76934	3.23353	1.89249	1.18381	0.00552186	0.00927361	Intron (uc001iji.1/5588, intron 15 of 16)	10	6469105	6557280	88176	2	5588	uc001iji.1	83093	ENSG00000065675	PRKCQ	protein kinase C theta
chr10	6504331	6504531	chr10:6462369-6462569	2.76042	3.63489	0	4.8863	2.01e-09	9.33e-09	Intron (uc001iji.1/5588, intron 12 of 16)	10	6469105	6557280	88176	2	5588	uc001iji.1	52749	ENSG00000065675	PRKCQ	protein kinase C theta
chr10	6516146	6516346	chr10:6474184-6474384	4.20392	4.6823	3.28303	1.40965	5.41e-05	0.000123	Intron (uc001iji.1/5588, intron 11 of 16)	10	6469105	6557280	88176	2	5588	uc001iji.1	40934	ENSG00000065675	PRKCQ	protein kinase C theta
chr10	6584988	6585188	chr10:6543026-6543226	3.27121	2.2935	3.94083	-1.65784	4.27e-05	9.86e-05	Intron (uc001ijj.2/5588, intron 1 of 17)	10	6469105	6557280	88176	2	5588	uc001iji.1	-27708	ENSG00000065675	PRKCQ	protein kinase C theta
chr10	6621219	6621419	chr10:6579257-6579457	5.15607	4.55252	5.65201	-1.08738	4.09e-06	1.11e-05	Promoter (<=1kb)	10	6469105	6622254	153150	2	5588	uc001ijj.2	835	ENSG00000065675	PRKCQ	protein kinase C theta
chr10	6652705	6652905	chr10:6610743-6610943	2.80596	0.448403	3.78112	-3.10139	4.05e-08	1.53e-07	Distal Intergenic	10	6622387	6627323	4937	1	439949	uc021pmt.1	30318	ENSG00000237943	PRKCQ-AS1	PRKCQ antisense RNA 1
chr10	6661755	6661955	chr10:6619793-6619993	5.76653	2.62951	6.81169	-4.07629	3.98e-29	2.02e-27	Distal Intergenic	10	6622387	6627323	4937	1	439949	uc021pmt.1	39368	ENSG00000237943	PRKCQ-AS1	PRKCQ antisense RNA 1
chr10	6663553	6663753	chr10:6621591-6621791	3.76375	2.71175	4.46084	-1.73679	1.05e-05	2.68e-05	Distal Intergenic	10	6622387	6627323	4937	1	439949	uc021pmt.1	41166	ENSG00000237943	PRKCQ-AS1	PRKCQ antisense RNA 1
chr10	6673008	6673208	chr10:6631046-6631246	3.30179	1.23697	4.23776	-2.74686	2.05e-10	1.1e-09	Distal Intergenic	10	6622387	6627323	4937	1	439949	uc021pmt.1	50621	ENSG00000237943	PRKCQ-AS1	PRKCQ antisense RNA 1
chr10	6685954	6686154	chr10:6643992-6644192	4.83574	3.21879	5.69075	-2.35826	4.82e-10	2.46e-09	Distal Intergenic	10	6622387	6627323	4937	1	439949	uc021pmt.1	63567	ENSG00000237943	PRKCQ-AS1	PRKCQ antisense RNA 1
chr10	6689923	6690123	chr10:6647961-6648161	5.13254	3.16526	6.05331	-2.89731	1.14e-22	2.86e-21	Distal Intergenic	10	6622387	6627323	4937	1	439949	uc021pmt.1	67536	ENSG00000237943	PRKCQ-AS1	PRKCQ antisense RNA 1
chr10	6720238	6720438	chr10:6678276-6678476	3.79309	3.46742	4.10631	-0.607953	0.0339729	0.0499348	Distal Intergenic	10	6622387	6627323	4937	1	439949	uc021pmt.1	97851	ENSG00000237943	PRKCQ-AS1	PRKCQ antisense RNA 1
chr10	6740354	6740554	chr10:6698392-6698592	4.07893	4.87752	0.929733	3.67893	4.86e-12	3.3e-11	Distal Intergenic	10	6821560	6884868	63309	1	100507127	uc001ijm.3	-81006	ENSG00000238266	LINC00707	long intergenic non-protein coding RNA 707
chr10	6754464	6754664	chr10:6712502-6712702	3.56042	3.97676	2.82	0.96298	0.0225556	0.0341974	Distal Intergenic	10	6821560	6884868	63309	1	100507127	uc001ijm.3	-66896	ENSG00000238266	LINC00707	long intergenic non-protein coding RNA 707
chr10	6763483	6763683	chr10:6721521-6721721	5.48129	3.81337	6.34709	-2.43133	3.79e-14	3.41e-13	Distal Intergenic	10	6821560	6884868	63309	1	100507127	uc001ijm.3	-57877	ENSG00000238266	LINC00707	long intergenic non-protein coding RNA 707
chr10	6771128	6771328	chr10:6729166-6729366	6.93208	5.18802	7.81317	-2.61062	5.36e-30	2.97e-28	Distal Intergenic	10	6821560	6884868	63309	1	100507127	uc001ijm.3	-50232	ENSG00000238266	LINC00707	long intergenic non-protein coding RNA 707
chr10	6779200	6779400	chr10:6737238-6737438	4.0027	3.31937	4.54147	-1.08387	0.000774	0.0014813	Distal Intergenic	10	6821560	6884868	63309	1	100507127	uc001ijm.3	-42160	ENSG00000238266	LINC00707	long intergenic non-protein coding RNA 707
chr10	6782051	6782251	chr10:6740089-6740289	3.99752	1.94496	4.93165	-2.9071	7.99e-14	6.88e-13	Distal Intergenic	10	6821560	6884868	63309	1	100507127	uc001ijm.3	-39309	ENSG00000238266	LINC00707	long intergenic non-protein coding RNA 707
chr10	6821059	6821259	chr10:6779097-6779297	6.38986	5.81998	6.8666	-1.03124	8.93e-06	2.3e-05	Promoter (<=1kb)	10	6821560	6884868	63309	1	100507127	uc001ijm.3	-301	ENSG00000238266	LINC00707	long intergenic non-protein coding RNA 707
chr10	6880126	6880326	chr10:6838164-6838364	3.51985	2.44464	4.22515	-1.76329	1.8e-05	4.4e-05	Intron (uc001ijm.3/100507127, intron 4 of 4)	10	6821560	6884868	63309	1	100507127	uc001ijm.3	58566	ENSG00000238266	LINC00707	long intergenic non-protein coding RNA 707
chr10	6889626	6889826	chr10:6847664-6847864	3.70977	4.36956	1.9928	2.20771	2.94e-07	9.62e-07	Distal Intergenic	10	6821560	6884868	63309	1	100507127	uc001ijm.3	68066	ENSG00000238266	LINC00707	long intergenic non-protein coding RNA 707
chr10	6934948	6935148	chr10:6892986-6893186	3.0847	3.76956	1.20076	2.28456	0.000729	0.00140174	Distal Intergenic	10	6821560	6884868	63309	1	100507127	uc001ijm.3	113388	ENSG00000238266	LINC00707	long intergenic non-protein coding RNA 707
chr10	6962069	6962269	chr10:6920107-6920307	6.42488	6.71714	5.9719	0.71008	3.5e-05	8.2e-05	Distal Intergenic	10	6821560	6884868	63309	1	100507127	uc001ijm.3	140509	ENSG00000238266	LINC00707	long intergenic non-protein coding RNA 707
chr10	6966214	6966414	chr10:6924252-6924452	5.72448	6.07852	5.13861	0.893501	0.000452	0.000896	Distal Intergenic	10	6821560	6884868	63309	1	100507127	uc001ijm.3	144654	ENSG00000238266	LINC00707	long intergenic non-protein coding RNA 707
chr10	6967002	6967202	chr10:6925040-6925240	4.02972	4.84159	0.609502	3.77802	2.14e-11	1.33e-10	Distal Intergenic	10	6821560	6884868	63309	1	100507127	uc001ijm.3	145442	ENSG00000238266	LINC00707	long intergenic non-protein coding RNA 707
chr10	6971118	6971318	chr10:6929156-6929356	3.31075	2.76348	3.77419	-0.937352	0.0102618	0.0164962	Distal Intergenic	10	6821560	6884868	63309	1	100507127	uc001ijm.3	149558	ENSG00000238266	LINC00707	long intergenic non-protein coding RNA 707
chr10	6998608	6998808	chr10:6956646-6956846	3.45283	2.04365	4.25868	-2.18737	8.39e-08	3.01e-07	Distal Intergenic	10	6821560	6884868	63309	1	100507127	uc001ijm.3	177048	ENSG00000238266	LINC00707	long intergenic non-protein coding RNA 707
chr10	7029520	7029720	chr10:6987558-6987758	8.24741	8.80693	7.03473	1.74074	9.27e-12	6.05e-11	Distal Intergenic	10	6821560	6884868	63309	1	100507127	uc001ijm.3	207960	ENSG00000238266	LINC00707	long intergenic non-protein coding RNA 707
chr10	7030665	7030865	chr10:6988703-6988903	4.14671	3.76788	4.49962	-0.657936	0.0317927	0.0469863	Distal Intergenic	10	6821560	6884868	63309	1	100507127	uc001ijm.3	209105	ENSG00000238266	LINC00707	long intergenic non-protein coding RNA 707
chr10	7031610	7031810	chr10:6989648-6989848	5.03861	5.53397	4.06263	1.43769	1.37e-05	3.43e-05	Distal Intergenic	10	6821560	6884868	63309	1	100507127	uc001ijm.3	210050	ENSG00000238266	LINC00707	long intergenic non-protein coding RNA 707
chr10	7036214	7036414	chr10:6994252-6994452	3.96729	4.79724	0.0644846	4.71955	6.12e-11	3.55e-10	Distal Intergenic	10	6821560	6884868	63309	1	100507127	uc001ijm.3	214654	ENSG00000238266	LINC00707	long intergenic non-protein coding RNA 707
chr10	7042130	7042330	chr10:7000168-7000368	5.4882	6.33416	0.950159	5.19056	1.09e-22	2.75e-21	Distal Intergenic	10	6821560	6884868	63309	1	100507127	uc001ijm.3	220570	ENSG00000238266	LINC00707	long intergenic non-protein coding RNA 707
chr10	7057573	7057773	chr10:7015611-7015811	4.82268	4.0548	5.40308	-1.33277	3.36e-07	1.09e-06	Distal Intergenic	10	6821560	6884868	63309	1	100507127	uc001ijm.3	236013	ENSG00000238266	LINC00707	long intergenic non-protein coding RNA 707
chr10	7070295	7070495	chr10:7028333-7028533	5.91456	6.22467	5.42498	0.761469	0.00098	0.00184573	Distal Intergenic	10	6821560	6884868	63309	1	100507127	uc001ijm.3	248735	ENSG00000238266	LINC00707	long intergenic non-protein coding RNA 707
chr10	7082401	7082601	chr10:7040439-7040639	4.75837	5.53483	1.96744	3.39385	4.18e-17	5.46e-16	Distal Intergenic	10	6821560	6884868	63309	1	100507127	uc001ijm.3	260841	ENSG00000238266	LINC00707	long intergenic non-protein coding RNA 707
chr10	7084060	7084260	chr10:7042098-7042298	2.92729	3.69305	0.280509	3.24077	2.71e-07	8.94e-07	Distal Intergenic	10	6821560	6884868	63309	1	100507127	uc001ijm.3	262500	ENSG00000238266	LINC00707	long intergenic non-protein coding RNA 707
chr10	7086095	7086295	chr10:7044133-7044333	3.3344	2.07741	4.09816	-1.78213	0.00015	0.000319	Distal Intergenic	10	6821560	6884868	63309	1	100507127	uc001ijm.3	264535	ENSG00000238266	LINC00707	long intergenic non-protein coding RNA 707
chr10	7108648	7108848	chr10:7066686-7066886	5.36715	5.95884	4.01455	1.90197	5.17e-14	4.57e-13	Distal Intergenic	10	6821560	6884868	63309	1	100507127	uc001ijm.3	287088	ENSG00000238266	LINC00707	long intergenic non-protein coding RNA 707
chr10	7111133	7111333	chr10:7069171-7069371	3.24106	3.94275	1.23121	2.55789	3.94e-07	1.26e-06	Distal Intergenic	10	6821560	6884868	63309	1	100507127	uc001ijm.3	289573	ENSG00000238266	LINC00707	long intergenic non-protein coding RNA 707
chr10	7124522	7124722	chr10:7082560-7082760	3.94476	4.76088	0.425289	3.84925	4.78e-11	2.82e-10	Distal Intergenic	10	6821560	6884868	63309	1	100507127	uc001ijm.3	302962	ENSG00000238266	LINC00707	long intergenic non-protein coding RNA 707
chr10	7127385	7127585	chr10:7085423-7085623	6.27283	7.03552	3.66469	3.24854	1.1e-23	3.09e-22	Distal Intergenic	10	6821560	6884868	63309	1	100507127	uc001ijm.3	305825	ENSG00000238266	LINC00707	long intergenic non-protein coding RNA 707
chr10	7127948	7128148	chr10:7085986-7086186	4.48498	5.00815	3.4124	1.57845	4.42e-07	1.4e-06	Distal Intergenic	10	6821560	6884868	63309	1	100507127	uc001ijm.3	306388	ENSG00000238266	LINC00707	long intergenic non-protein coding RNA 707
chr10	7131315	7131515	chr10:7089353-7089553	4.46207	3.96841	4.89261	-0.836663	0.0221929	0.0336873	Distal Intergenic	10	6821560	6884868	63309	1	100507127	uc001ijm.3	309755	ENSG00000238266	LINC00707	long intergenic non-protein coding RNA 707
chr10	7132524	7132724	chr10:7090562-7090762	3.94021	2.35326	4.78865	-2.31112	1.53e-09	7.23e-09	Distal Intergenic	10	6821560	6884868	63309	1	100507127	uc001ijm.3	310964	ENSG00000238266	LINC00707	long intergenic non-protein coding RNA 707
chr10	7144068	7144268	chr10:7102106-7102306	3.60596	3.10702	4.03983	-0.870298	0.0220109	0.0334334	Distal Intergenic	10	7200586	7451303	250718	2	57713	uc009xio.2	307035	ENSG00000198879	SFMBT2	Scm like with four mbt domains 2
chr10	7149294	7149494	chr10:7107332-7107532	5.68478	5.23622	6.08605	-0.837013	0.00218115	0.00389743	Distal Intergenic	10	7200586	7451303	250718	2	57713	uc009xio.2	301809	ENSG00000198879	SFMBT2	Scm like with four mbt domains 2
chr10	7155235	7155435	chr10:7113273-7113473	2.37176	0	3.35515	-3.07106	6.9e-07	2.13e-06	Distal Intergenic	10	7200586	7451303	250718	2	57713	uc009xio.2	295868	ENSG00000198879	SFMBT2	Scm like with four mbt domains 2
chr10	7165733	7165933	chr10:7123771-7123971	3.53398	4.37944	0	4.3201	5.57e-09	2.41e-08	Distal Intergenic	10	7200586	7451303	250718	2	57713	uc009xio.2	285370	ENSG00000198879	SFMBT2	Scm like with four mbt domains 2
chr10	7175429	7175629	chr10:7133467-7133667	3.89704	4.42612	2.80282	1.56548	2.81e-06	7.83e-06	Distal Intergenic	10	7200586	7451303	250718	2	57713	uc009xio.2	275674	ENSG00000198879	SFMBT2	Scm like with four mbt domains 2
chr10	7241227	7241427	chr10:7199265-7199465	3.57426	4.0022	2.80232	1.05612	0.00232063	0.00412985	Intron (uc009xio.2/57713, intron 14 of 20)	10	7200586	7451303	250718	2	57713	uc009xio.2	209876	ENSG00000198879	SFMBT2	Scm like with four mbt domains 2
chr10	7244843	7245043	chr10:7202881-7203081	2.87072	3.6612	0	3.17224	9.66e-07	2.91e-06	Intron (uc009xio.2/57713, intron 12 of 20)	10	7200586	7451303	250718	2	57713	uc009xio.2	206260	ENSG00000198879	SFMBT2	Scm like with four mbt domains 2
chr10	7261044	7261244	chr10:7219082-7219282	2.91205	2.20747	3.46163	-1.10127	0.0134321	0.0211778	Intron (uc009xio.2/57713, intron 11 of 20)	10	7200586	7451303	250718	2	57713	uc009xio.2	190059	ENSG00000198879	SFMBT2	Scm like with four mbt domains 2
chr10	7272973	7273173	chr10:7231011-7231211	3.84337	1.60141	4.80412	-3.00168	5.72e-11	3.33e-10	Intron (uc009xio.2/57713, intron 9 of 20)	10	7200586	7451303	250718	2	57713	uc009xio.2	178130	ENSG00000198879	SFMBT2	Scm like with four mbt domains 2
chr10	7274132	7274332	chr10:7232170-7232370	4.76853	5.21096	3.95587	1.13863	0.0148167	0.0231891	Intron (uc009xio.2/57713, intron 9 of 20)	10	7200586	7451303	250718	2	57713	uc009xio.2	176971	ENSG00000198879	SFMBT2	Scm like with four mbt domains 2
chr10	7275675	7275875	chr10:7233713-7233913	4.09593	2.38938	4.96961	-2.50706	4.15e-11	2.47e-10	Intron (uc009xio.2/57713, intron 9 of 20)	10	7200586	7451303	250718	2	57713	uc009xio.2	175428	ENSG00000198879	SFMBT2	Scm like with four mbt domains 2
chr10	7289237	7289437	chr10:7247275-7247475	3.24888	3.97837	0.999634	2.79851	6.79e-08	2.47e-07	Intron (uc009xio.2/57713, intron 8 of 20)	10	7200586	7451303	250718	2	57713	uc009xio.2	161866	ENSG00000198879	SFMBT2	Scm like with four mbt domains 2
chr10	7291600	7291800	chr10:7249638-7249838	3.39961	4.14298	1.01206	3.13799	4.42e-09	1.94e-08	Intron (uc009xio.2/57713, intron 7 of 20)	10	7200586	7451303	250718	2	57713	uc009xio.2	159503	ENSG00000198879	SFMBT2	Scm like with four mbt domains 2
chr10	7292104	7292304	chr10:7250142-7250342	2.31737	3.10513	0	3.52941	8.22e-06	2.12e-05	Intron (uc009xio.2/57713, intron 7 of 20)	10	7200586	7451303	250718	2	57713	uc009xio.2	158999	ENSG00000198879	SFMBT2	Scm like with four mbt domains 2
chr10	7299335	7299535	chr10:7257373-7257573	5.4393	6.13919	3.44352	2.58406	1.05e-15	1.15e-14	Intron (uc009xio.2/57713, intron 7 of 20)	10	7200586	7451303	250718	2	57713	uc009xio.2	151768	ENSG00000198879	SFMBT2	Scm like with four mbt domains 2
chr10	7301000	7301200	chr10:7259038-7259238	4.73881	5.39864	3.02154	2.29594	2.26e-09	1.04e-08	Intron (uc009xio.2/57713, intron 7 of 20)	10	7200586	7451303	250718	2	57713	uc009xio.2	150103	ENSG00000198879	SFMBT2	Scm like with four mbt domains 2
chr10	7302525	7302725	chr10:7260563-7260763	5.96048	4.62641	6.74626	-2.08058	2.43e-14	2.24e-13	Intron (uc009xio.2/57713, intron 7 of 20)	10	7200586	7451303	250718	2	57713	uc009xio.2	148578	ENSG00000198879	SFMBT2	Scm like with four mbt domains 2
chr10	7306547	7306747	chr10:7264585-7264785	4.52948	5.09044	3.31088	1.72915	5.63e-06	1.49e-05	Intron (uc009xio.2/57713, intron 7 of 20)	10	7200586	7451303	250718	2	57713	uc009xio.2	144556	ENSG00000198879	SFMBT2	Scm like with four mbt domains 2
chr10	7307538	7307738	chr10:7265576-7265776	4.08174	2.15245	4.99625	-2.72099	9.47e-13	7.09e-12	Intron (uc009xio.2/57713, intron 7 of 20)	10	7200586	7451303	250718	2	57713	uc009xio.2	143565	ENSG00000198879	SFMBT2	Scm like with four mbt domains 2
chr10	7311415	7311615	chr10:7269453-7269653	4.0961	3.4825	4.59765	-1.12676	0.000175	0.000368	Intron (uc009xio.2/57713, intron 7 of 20)	10	7200586	7451303	250718	2	57713	uc009xio.2	139688	ENSG00000198879	SFMBT2	Scm like with four mbt domains 2
chr10	7344360	7344560	chr10:7302398-7302598	3.41512	2.7626	3.93777	-1.13956	0.00196673	0.00353923	Intron (uc009xio.2/57713, intron 4 of 20)	10	7200586	7451303	250718	2	57713	uc009xio.2	106743	ENSG00000198879	SFMBT2	Scm like with four mbt domains 2
chr10	7348089	7348289	chr10:7306127-7306327	5.51764	6.22979	3.42294	2.68259	1.58e-24	4.86e-23	Intron (uc009xio.2/57713, intron 4 of 20)	10	7200586	7451303	250718	2	57713	uc009xio.2	103014	ENSG00000198879	SFMBT2	Scm like with four mbt domains 2
chr10	7387782	7387982	chr10:7345820-7346020	2.86276	0.781054	3.80125	-2.92613	3.19e-08	1.22e-07	Intron (uc009xio.2/57713, intron 4 of 20)	10	7200586	7451303	250718	2	57713	uc009xio.2	63321	ENSG00000198879	SFMBT2	Scm like with four mbt domains 2
chr10	7417133	7417333	chr10:7375171-7375371	5.76721	6.40398	4.18594	2.14591	2.35e-12	1.67e-11	Intron (uc009xio.2/57713, intron 2 of 20)	10	7200586	7451303	250718	2	57713	uc009xio.2	33970	ENSG00000198879	SFMBT2	Scm like with four mbt domains 2
chr10	7432494	7432694	chr10:7390532-7390732	4.83429	5.55812	2.63759	2.79731	1.3e-15	1.41e-14	Intron (uc009xio.2/57713, intron 1 of 20)	10	7200586	7451303	250718	2	57713	uc009xio.2	18609	ENSG00000198879	SFMBT2	Scm like with four mbt domains 2
chr10	7435173	7435373	chr10:7393211-7393411	3.53094	4.11629	2.20727	1.833	1.7e-05	4.19e-05	Intron (uc009xio.2/57713, intron 1 of 20)	10	7200586	7451303	250718	2	57713	uc009xio.2	15930	ENSG00000198879	SFMBT2	Scm like with four mbt domains 2
chr10	7439693	7439893	chr10:7397731-7397931	3.06204	1.86069	3.80893	-1.93841	1.26e-05	3.16e-05	Intron (uc009xio.2/57713, intron 1 of 20)	10	7200586	7451303	250718	2	57713	uc009xio.2	11410	ENSG00000198879	SFMBT2	Scm like with four mbt domains 2
chr10	7475488	7475688	chr10:7433526-7433726	2.87439	3.49788	1.36506	2.03588	3.22e-05	7.6e-05	Distal Intergenic	10	7326144	7453448	127305	2	57713	uc001ijo.2	-22040	ENSG00000198879	SFMBT2	Scm like with four mbt domains 2
chr10	7480599	7480799	chr10:7438637-7438837	3.60524	4.20828	2.19903	1.7683	3.76e-06	1.03e-05	Distal Intergenic	10	7326144	7453448	127305	2	57713	uc001ijo.2	-27151	ENSG00000198879	SFMBT2	Scm like with four mbt domains 2
chr10	7486627	7486827	chr10:7444665-7444865	3.42481	3.92601	2.42923	1.48006	7.1e-05	0.000158	Distal Intergenic	10	7326144	7453448	127305	2	57713	uc001ijo.2	-33179	ENSG00000198879	SFMBT2	Scm like with four mbt domains 2
chr10	7498378	7498578	chr10:7456416-7456616	3.61821	4.33381	1.49414	2.90376	2.4e-09	1.1e-08	Distal Intergenic	10	7326144	7453448	127305	2	57713	uc001ijo.2	-44930	ENSG00000198879	SFMBT2	Scm like with four mbt domains 2
chr10	7500589	7500789	chr10:7458627-7458827	4.16098	4.71795	2.9587	1.68278	3.25e-06	8.94e-06	Distal Intergenic	10	7326144	7453448	127305	2	57713	uc001ijo.2	-47141	ENSG00000198879	SFMBT2	Scm like with four mbt domains 2
chr10	7504889	7505089	chr10:7462927-7463127	4.97227	5.78466	1.54036	4.47665	1.27e-18	1.99e-17	Distal Intergenic	10	7326144	7453448	127305	2	57713	uc001ijo.2	-51441	ENSG00000198879	SFMBT2	Scm like with four mbt domains 2
chr10	7509309	7509509	chr10:7467347-7467547	3.32185	4.12131	0.156536	3.44006	6.15e-09	2.64e-08	Distal Intergenic	10	7326144	7453448	127305	2	57713	uc001ijo.2	-55861	ENSG00000198879	SFMBT2	Scm like with four mbt domains 2
chr10	7517517	7517717	chr10:7475555-7475755	6.55343	6.93255	5.90808	1.01164	1.15e-07	4.02e-07	Distal Intergenic	10	7326144	7453448	127305	2	57713	uc001ijo.2	-64069	ENSG00000198879	SFMBT2	Scm like with four mbt domains 2
chr10	7522826	7523026	chr10:7480864-7481064	2.83622	3.5753	0.493016	2.93131	1.21e-06	3.59e-06	Distal Intergenic	10	7326144	7453448	127305	2	57713	uc001ijo.2	-69378	ENSG00000198879	SFMBT2	Scm like with four mbt domains 2
chr10	7561364	7561564	chr10:7519402-7519602	3.21783	3.69117	2.31282	1.40418	0.000563	0.0010997	Distal Intergenic	10	7601232	7661636	60405	2	80760	uc021pmu.1	100072	ENSG00000123243	ITIH5	inter-alpha-trypsin inhibitor heavy chain 5
chr10	7568091	7568291	chr10:7526129-7526329	3.45728	1.67606	4.34549	-2.61111	1.24e-09	5.93e-09	Distal Intergenic	10	7601232	7661636	60405	2	80760	uc021pmu.1	93345	ENSG00000123243	ITIH5	inter-alpha-trypsin inhibitor heavy chain 5
chr10	7571696	7571896	chr10:7529734-7529934	3.77462	3.27891	4.20645	-0.931928	0.00317791	0.00554765	Distal Intergenic	10	7601232	7661636	60405	2	80760	uc021pmu.1	89740	ENSG00000123243	ITIH5	inter-alpha-trypsin inhibitor heavy chain 5
chr10	7575080	7575280	chr10:7533118-7533318	3.64852	4.31649	1.87945	2.5132	6.64e-09	2.84e-08	Distal Intergenic	10	7601232	7661636	60405	2	80760	uc021pmu.1	86356	ENSG00000123243	ITIH5	inter-alpha-trypsin inhibitor heavy chain 5
chr10	7588580	7588780	chr10:7546618-7546818	5.55454	4.77818	6.13891	-1.27994	0.00254208	0.00449984	Distal Intergenic	10	7601232	7661636	60405	2	80760	uc021pmu.1	72856	ENSG00000123243	ITIH5	inter-alpha-trypsin inhibitor heavy chain 5
chr10	7604045	7604245	chr10:7562083-7562283	5.1476	4.11166	5.83892	-1.6771	2.78e-10	1.47e-09	3' UTR	10	7601232	7661636	60405	2	80760	uc021pmu.1	57391	ENSG00000123243	ITIH5	inter-alpha-trypsin inhibitor heavy chain 5
chr10	7605758	7605958	chr10:7563795-7563995	3.92364	4.32597	3.22003	1.19296	0.000458	0.000907	Intron (uc021pmu.1/80760, intron 9 of 10)	10	7601232	7661636	60405	2	80760	uc021pmu.1	55678	ENSG00000123243	ITIH5	inter-alpha-trypsin inhibitor heavy chain 5
chr10	7647903	7648103	chr10:7605940-7606140	3.4667	4.23985	0.722114	3.54567	1.25e-09	6.01e-09	Intron (uc021pmu.1/80760, intron 3 of 10)	10	7601232	7661636	60405	2	80760	uc021pmu.1	13533	ENSG00000123243	ITIH5	inter-alpha-trypsin inhibitor heavy chain 5
chr10	7648961	7649161	chr10:7606998-7607198	1.8567	0.405287	2.67326	-2.00769	0.0004	0.000798	Intron (uc021pmu.1/80760, intron 3 of 10)	10	7601232	7661636	60405	2	80760	uc021pmu.1	12475	ENSG00000123243	ITIH5	inter-alpha-trypsin inhibitor heavy chain 5
chr10	7652729	7652929	chr10:7610766-7610966	3.94606	2.86572	4.65314	-1.799	1.31e-06	3.85e-06	Intron (uc021pmu.1/80760, intron 3 of 10)	10	7601232	7661636	60405	2	80760	uc021pmu.1	8707	ENSG00000123243	ITIH5	inter-alpha-trypsin inhibitor heavy chain 5
chr10	7691941	7692141	chr10:7649978-7650178	6.73294	5.56184	7.47028	-1.90101	4.89e-19	8.04e-18	Intron (uc021pmv.1/80760, intron 2 of 14)	10	7601232	7708961	107730	2	80760	uc021pmv.1	16820	ENSG00000123243	ITIH5	inter-alpha-trypsin inhibitor heavy chain 5
chr10	7694252	7694452	chr10:7652289-7652489	5.83182	5.38343	6.23298	-0.836383	0.00196993	0.00354471	Intron (uc021pmv.1/80760, intron 2 of 14)	10	7601232	7708961	107730	2	80760	uc021pmv.1	14509	ENSG00000123243	ITIH5	inter-alpha-trypsin inhibitor heavy chain 5
chr10	7728276	7728476	chr10:7686313-7686513	3.74363	1.88716	4.64561	-2.67241	3.03e-10	1.59e-09	Distal Intergenic	10	7745236	7791483	46248	1	3698	uc001ijs.3	-16760	ENSG00000151655	ITIH2	inter-alpha-trypsin inhibitor heavy chain 2
chr10	7738614	7738814	chr10:7696651-7696851	3.97927	3.48669	4.40913	-0.943947	0.00256058	0.00453077	Distal Intergenic	10	7745236	7791483	46248	1	3698	uc001ijs.3	-6422	ENSG00000151655	ITIH2	inter-alpha-trypsin inhibitor heavy chain 2
chr10	7839535	7839735	chr10:7797572-7797772	4.13209	2.80446	4.91608	-2.04271	3.16e-08	1.21e-07	Intron (uc010qbb.2/509, intron 3 of 3)	10	7830093	7849762	19670	1	509	uc001ijv.3	9442	ENSG00000165629	ATP5F1C	ATP synthase F1 subunit gamma
chr10	7937400	7937600	chr10:7895437-7895637	2.89061	1.0803	3.78424	-2.64931	6.91e-08	2.51e-07	Intron (uc010qbd.3/83860, intron 2 of 6)	10	7860467	8057016	196550	1	83860	uc010qbd.3	76933	ENSG00000165632	TAF3	TATA-box binding protein associated factor 3
chr10	7987542	7987742	chr10:7945579-7945779	4.76253	2.18541	5.76174	-3.44589	8.11e-22	1.85e-20	Intron (uc010qbd.3/83860, intron 2 of 6)	10	8092413	8095447	3035	2	399717	uc001ijx.1	107705	ENSG00000197308	GATA3-AS1	GATA3 antisense RNA 1
chr10	7998585	7998785	chr10:7956622-7956822	3.07937	2.4282	3.6013	-1.12588	0.0069306	0.0114553	Intron (uc010qbd.3/83860, intron 2 of 6)	10	8092413	8095447	3035	2	399717	uc001ijx.1	96662	ENSG00000197308	GATA3-AS1	GATA3 antisense RNA 1
chr10	8068870	8069070	chr10:8026907-8027107	3.64059	4.21422	2.36858	1.67021	5.07e-05	0.000116	Distal Intergenic	10	8092413	8095447	3035	2	399717	uc001ijx.1	26377	ENSG00000197308	GATA3-AS1	GATA3 antisense RNA 1
chr10	8087177	8087377	chr10:8045214-8045414	5.00332	5.26788	4.60449	0.571643	0.0149232	0.0233457	Distal Intergenic	10	8092413	8095447	3035	2	399717	uc001ijx.1	8070	ENSG00000197308	GATA3-AS1	GATA3 antisense RNA 1
chr10	8092767	8092967	chr10:8050804-8051004	4.72883	5.12741	4.03484	1.0235	9.86e-05	0.000215	Promoter (2-3kb)	10	8092413	8095447	3035	2	399717	uc001ijx.1	2480	ENSG00000197308	GATA3-AS1	GATA3 antisense RNA 1
chr10	8097571	8097771	chr10:8055608-8055808	5.31567	5.57332	4.9299	0.573142	0.00465576	0.0079164	Promoter (<=1kb)	10	8096667	8117164	20498	1	2625	uc001ika.3	904	ENSG00000107485	GATA3	GATA binding protein 3
chr10	8117428	8117628	chr10:8075465-8075665	2.97788	3.48118	1.97519	1.55711	0.000425	0.000846	Distal Intergenic	10	8096667	8117164	20498	1	2625	uc001ika.3	20761	ENSG00000107485	GATA3	GATA binding protein 3
chr10	8125527	8125727	chr10:8083564-8083764	4.03676	3.40265	4.54954	-1.28317	5.79e-05	0.000131	Distal Intergenic	10	8096667	8117164	20498	1	2625	uc001ika.3	28860	ENSG00000107485	GATA3	GATA binding protein 3
chr10	8126900	8127100	chr10:8084937-8085137	2.60491	3.31909	0.493016	2.56626	6.66e-05	0.000149	Distal Intergenic	10	8096667	8117164	20498	1	2625	uc001ika.3	30233	ENSG00000107485	GATA3	GATA binding protein 3
chr10	8154600	8154800	chr10:8112637-8112837	3.05157	2.35592	3.59663	-1.2592	0.00130889	0.00241879	Distal Intergenic	10	8096667	8117164	20498	1	2625	uc001ika.3	57933	ENSG00000107485	GATA3	GATA binding protein 3
chr10	8180472	8180672	chr10:8138509-8138709	4.1476	3.78869	4.48594	-0.607397	0.0243481	0.036706	Distal Intergenic	10	8096667	8117164	20498	1	2625	uc001ika.3	83805	ENSG00000107485	GATA3	GATA binding protein 3
chr10	8200519	8200719	chr10:8158556-8158756	5.92641	6.28445	5.33127	0.894608	0.000146	0.00031	Distal Intergenic	10	8096667	8117164	20498	1	2625	uc001ika.3	103852	ENSG00000107485	GATA3	GATA binding protein 3
chr10	8201882	8202082	chr10:8159919-8160119	4.64439	5.21135	3.40084	1.70531	1.61e-07	5.52e-07	Distal Intergenic	10	8096667	8117164	20498	1	2625	uc001ika.3	105215	ENSG00000107485	GATA3	GATA binding protein 3
chr10	8216858	8217058	chr10:8174895-8175095	3.90373	4.58315	2.05797	2.80883	3.41e-10	1.78e-09	Distal Intergenic	10	8096667	8117164	20498	1	2625	uc001ika.3	120191	ENSG00000107485	GATA3	GATA binding protein 3
chr10	8312155	8312355	chr10:8270192-8270392	2.99135	1.59399	3.79413	-1.98158	5.32e-05	0.000121	Distal Intergenic	10	8096667	8117164	20498	1	2625	uc001ika.3	215488	ENSG00000107485	GATA3	GATA binding protein 3
chr10	8354096	8354296	chr10:8312133-8312333	3.2192	0.338431	4.2457	-3.50701	8.7e-10	4.27e-09	Distal Intergenic	10	8096667	8117164	20498	1	2625	uc001ika.3	257429	ENSG00000107485	GATA3	GATA binding protein 3
chr10	8354857	8355057	chr10:8312894-8313094	5.01883	3.34809	5.88521	-2.53595	1.59e-19	2.77e-18	Distal Intergenic	10	8096667	8117164	20498	1	2625	uc001ika.3	258190	ENSG00000107485	GATA3	GATA binding protein 3
chr10	8417200	8417400	chr10:8375237-8375437	3.30215	1.14318	4.25172	-3.12423	2.78e-10	1.47e-09	Distal Intergenic	10	8096667	8117164	20498	1	2625	uc001ika.3	320533	ENSG00000107485	GATA3	GATA binding protein 3
chr10	8431662	8431862	chr10:8389699-8389899	3.24624	1.49837	4.12807	-2.36748	1.67e-07	5.7e-07	Distal Intergenic	10	8096667	8117164	20498	1	2625	uc001ika.3	334995	ENSG00000107485	GATA3	GATA binding protein 3
chr10	8434316	8434516	chr10:8392353-8392553	4.44912	3.53181	5.09493	-1.46625	7.23e-05	0.000161	Distal Intergenic	10	8096667	8117164	20498	1	2625	uc001ika.3	337649	ENSG00000107485	GATA3	GATA binding protein 3
chr10	8477788	8477988	chr10:8435825-8436025	4.10842	2.49057	4.96363	-2.37289	4.45e-10	2.28e-09	Distal Intergenic	10	8096667	8117164	20498	1	2625	uc001ika.3	381121	ENSG00000107485	GATA3	GATA binding protein 3
chr10	8495656	8495856	chr10:8453693-8453893	6.09328	4.05536	7.02518	-2.91476	4.77e-26	1.74e-24	Distal Intergenic	10	8096667	8117164	20498	1	2625	uc001ika.3	398989	ENSG00000107485	GATA3	GATA binding protein 3
chr10	8496433	8496633	chr10:8454470-8454670	4.83968	1.32879	5.90644	-4.41107	1.27e-25	4.39e-24	Distal Intergenic	10	8096667	8117164	20498	1	2625	uc001ika.3	399766	ENSG00000107485	GATA3	GATA binding protein 3
chr10	8504667	8504867	chr10:8462704-8462904	2.58479	0.291615	3.55208	-2.93826	1.84e-07	6.22e-07	Distal Intergenic	10	8096667	8117164	20498	1	2625	uc001ika.3	408000	ENSG00000107485	GATA3	GATA binding protein 3
chr10	8680481	8680681	chr10:8638518-8638718	3.40272	3.92315	2.34002	1.64157	4.99e-05	0.000114	Distal Intergenic	10	8096667	8117164	20498	1	2625	uc001ika.3	583814	ENSG00000107485	GATA3	GATA binding protein 3
chr10	8740044	8740244	chr10:8698081-8698281	3.0497	1.3981	3.91209	-2.44927	1.9e-06	5.44e-06	Distal Intergenic	10	8096667	8117164	20498	1	2625	uc001ika.3	643377	ENSG00000107485	GATA3	GATA binding protein 3
chr10	8744968	8745168	chr10:8703005-8703205	5.26422	4.14462	5.9847	-1.79721	1.19e-07	4.15e-07	Distal Intergenic	10	8096667	8117164	20498	1	2625	uc001ika.3	648301	ENSG00000107485	GATA3	GATA binding protein 3
chr10	8763787	8763987	chr10:8721824-8722024	3.16646	2.44497	3.72447	-1.29722	0.000598	0.00116432	Distal Intergenic	10	8096667	8117164	20498	1	2625	uc001ika.3	667120	ENSG00000107485	GATA3	GATA binding protein 3
chr10	8820876	8821076	chr10:8778913-8779113	4.10686	3.18378	4.75499	-1.36998	0.0152992	0.0238949	Distal Intergenic	10	8096667	8117164	20498	1	2625	uc001ika.3	724209	ENSG00000107485	GATA3	GATA binding protein 3
chr10	9085349	9085549	chr10:9043386-9043586	4.72592	5.51398	1.75888	3.56823	5.43e-19	8.88e-18	Distal Intergenic	10	8096667	8117164	20498	1	2625	uc001ika.3	988682	ENSG00000107485	GATA3	GATA binding protein 3
chr10	9297127	9297327	chr10:9255164-9255364	4.89502	3.21589	5.76313	-2.38142	1.3e-10	7.2e-10	Distal Intergenic	10	8096667	8117164	20498	1	2625	uc001ika.3	1200460	ENSG00000107485	GATA3	GATA binding protein 3
chr10	9558006	9558206	chr10:9516043-9516243	5.0908	2.74812	6.06418	-3.2762	2.59e-22	6.24e-21	Distal Intergenic	10	10826402	10836877	10476	2	207107	uc001ikf.1	1278671	ENSG00000225383	SFTA1P	surfactant associated 1, lncRNA
chr10	9667101	9667301	chr10:9625138-9625338	2.54821	3.26151	0.443749	2.59815	2.02e-05	4.9e-05	Distal Intergenic	10	10826402	10836877	10476	2	207107	uc001ikf.1	1169576	ENSG00000225383	SFTA1P	surfactant associated 1, lncRNA
chr10	10251202	10251402	chr10:10209239-10209439	2.24467	0.816241	3.05544	-2.07357	7.18e-05	0.00016	Distal Intergenic	10	10826402	10836877	10476	2	207107	uc001ikf.1	585475	ENSG00000225383	SFTA1P	surfactant associated 1, lncRNA
chr10	10337399	10337599	chr10:10295436-10295636	2.49001	2.87261	1.83615	0.913217	0.0321451	0.0474687	Distal Intergenic	10	10826402	10836877	10476	2	207107	uc001ikf.1	499278	ENSG00000225383	SFTA1P	surfactant associated 1, lncRNA
chr10	10349921	10350121	chr10:10307958-10308158	2.94322	3.74083	0	3.22393	4.64e-07	1.47e-06	Distal Intergenic	10	10826402	10836877	10476	2	207107	uc001ikf.1	486756	ENSG00000225383	SFTA1P	surfactant associated 1, lncRNA
chr10	10408411	10408611	chr10:10366448-10366648	2.83804	3.55269	0.722114	2.82797	5.94e-06	1.57e-05	Distal Intergenic	10	10826402	10836877	10476	2	207107	uc001ikf.1	428266	ENSG00000225383	SFTA1P	surfactant associated 1, lncRNA
chr10	10409339	10409539	chr10:10367376-10367576	2.96157	3.35085	2.29112	1.10418	0.00961135	0.0155227	Distal Intergenic	10	10826402	10836877	10476	2	207107	uc001ikf.1	427338	ENSG00000225383	SFTA1P	surfactant associated 1, lncRNA
chr10	10414443	10414643	chr10:10372480-10372680	3.61585	4.24189	2.09307	2.12078	3.72e-07	1.2e-06	Distal Intergenic	10	10826402	10836877	10476	2	207107	uc001ikf.1	422234	ENSG00000225383	SFTA1P	surfactant associated 1, lncRNA
chr10	10584609	10584809	chr10:10542646-10542846	1.95649	0.87063	2.66549	-1.55688	0.00403826	0.00693393	Distal Intergenic	10	10826402	10836877	10476	2	207107	uc001ikf.1	252068	ENSG00000225383	SFTA1P	surfactant associated 1, lncRNA
chr10	10653246	10653446	chr10:10611283-10611483	1.83089	0.454817	2.62805	-1.88694	0.00106313	0.00199184	Distal Intergenic	10	10826402	10836877	10476	2	207107	uc001ikf.1	183431	ENSG00000225383	SFTA1P	surfactant associated 1, lncRNA
chr10	10686385	10686585	chr10:10644422-10644622	4.36218	0.962488	5.42313	-4.06769	3.56e-20	6.7e-19	Distal Intergenic	10	10826402	10836877	10476	2	207107	uc001ikf.1	150292	ENSG00000225383	SFTA1P	surfactant associated 1, lncRNA
chr10	10726530	10726730	chr10:10684567-10684767	2.95854	0.640376	3.92893	-3.03153	3.1e-09	1.39e-08	Distal Intergenic	10	10826402	10836877	10476	2	207107	uc001ikf.1	110147	ENSG00000225383	SFTA1P	surfactant associated 1, lncRNA
chr10	10727091	10727291	chr10:10685128-10685328	3.4103	2.13293	4.18002	-1.97462	0.000634	0.00122999	Distal Intergenic	10	10826402	10836877	10476	2	207107	uc001ikf.1	109586	ENSG00000225383	SFTA1P	surfactant associated 1, lncRNA
chr10	10817857	10818057	chr10:10775894-10776094	4.57939	5.42272	0.167829	4.84271	3.07e-15	3.19e-14	Distal Intergenic	10	10826402	10836877	10476	2	207107	uc001ikf.1	18820	ENSG00000225383	SFTA1P	surfactant associated 1, lncRNA
chr10	10836889	10837089	chr10:10794926-10795126	3.96794	2.55984	4.77351	-1.95112	0.00218548	0.00390446	Promoter (<=1kb)	10	10826402	10836877	10476	2	207107	uc001ikf.1	-12	ENSG00000225383	SFTA1P	surfactant associated 1, lncRNA
chr10	10838078	10838278	chr10:10796115-10796315	4.11743	3.29766	4.72166	-1.40348	6.27e-06	1.65e-05	Promoter (1-2kb)	10	10826402	10836877	10476	2	207107	uc001ikf.1	-1201	ENSG00000225383	SFTA1P	surfactant associated 1, lncRNA
chr10	10838452	10838652	chr10:10796489-10796689	3.57448	2.77697	4.16864	-1.48391	5.07e-05	0.000116	Promoter (1-2kb)	10	10826402	10836877	10476	2	207107	uc001ikf.1	-1575	ENSG00000225383	SFTA1P	surfactant associated 1, lncRNA
chr10	10845394	10845594	chr10:10803431-10803631	4.1231	2.87064	4.88551	-1.99962	3.03e-06	8.39e-06	Distal Intergenic	10	10826402	10836877	10476	2	207107	uc001ikf.1	-8517	ENSG00000225383	SFTA1P	surfactant associated 1, lncRNA
chr10	10847412	10847612	chr10:10805449-10805649	5.82409	3.87717	6.74153	-2.71039	1.01e-17	1.42e-16	Distal Intergenic	10	10826402	10836877	10476	2	207107	uc001ikf.1	-10535	ENSG00000225383	SFTA1P	surfactant associated 1, lncRNA
chr10	10873189	10873389	chr10:10831226-10831426	7.00535	5.75969	7.76573	-1.96314	5.2e-16	5.94e-15	Distal Intergenic	10	10826402	10836877	10476	2	207107	uc001ikf.1	-36312	ENSG00000225383	SFTA1P	surfactant associated 1, lncRNA
chr10	10907402	10907602	chr10:10865439-10865639	2.71306	2.13338	3.19545	-0.952284	0.0280003	0.0417896	Distal Intergenic	10	10826402	10836877	10476	2	207107	uc001ikf.1	-70525	ENSG00000225383	SFTA1P	surfactant associated 1, lncRNA
chr10	10912756	10912956	chr10:10870793-10870993	2.64499	1.33818	3.42316	-1.84099	0.00012	0.000258	Distal Intergenic	10	10826402	10836877	10476	2	207107	uc001ikf.1	-75879	ENSG00000225383	SFTA1P	surfactant associated 1, lncRNA
chr10	10914085	10914285	chr10:10872122-10872322	3.19992	2.46905	3.76255	-1.21997	0.00288918	0.00507237	Distal Intergenic	10	10826402	10836877	10476	2	207107	uc001ikf.1	-77208	ENSG00000225383	SFTA1P	surfactant associated 1, lncRNA
chr10	10933471	10933671	chr10:10891508-10891708	4.19527	2.40449	5.08527	-2.56447	1.85e-11	1.16e-10	Distal Intergenic	10	10976903	10994126	17224	2	254312	uc001ikh.4	60455	ENSG00000229240	LINC00710	long intergenic non-protein coding RNA 710
chr10	10953469	10953669	chr10:10911506-10911706	6.63036	7.14999	5.57056	1.53683	2.2e-07	7.35e-07	Distal Intergenic	10	10976903	10994126	17224	2	254312	uc001ikh.4	40457	ENSG00000229240	LINC00710	long intergenic non-protein coding RNA 710
chr10	10965199	10965399	chr10:10923236-10923436	4.53523	4.95521	3.78502	1.10222	0.000232	0.00048	Distal Intergenic	10	10976903	10994126	17224	2	254312	uc001ikh.4	28727	ENSG00000229240	LINC00710	long intergenic non-protein coding RNA 710
chr10	11059840	11060040	chr10:11017877-11018077	6.20362	6.53906	5.65966	0.831052	6.88e-05	0.000154	Promoter (<=1kb)	10	11059893	11374605	314713	1	10659	uc001ikk.2	0	ENSG00000048740	CELF2	CUGBP Elav-like family member 2
chr10	11148694	11148894	chr10:11106731-11106931	4.44597	5.30925	0	5.40583	6.85e-12	4.55e-11	Promoter (1-2kb)	10	11113506	11147451	33946	2	439950	uc001ikn.2	-1243	ENSG00000237986	CELF2-AS2	CELF2 antisense RNA 2
chr10	11152563	11152763	chr10:11110600-11110800	5.17188	5.91888	2.74567	3.06002	8.97e-19	1.43e-17	Intron (uc010qbi.2/10659, intron 1 of 7)	10	11113506	11147451	33946	2	439950	uc001ikn.2	-5112	ENSG00000237986	CELF2-AS2	CELF2 antisense RNA 2
chr10	11191499	11191699	chr10:11149536-11149736	3.47406	4.22945	0.953718	2.86834	6.02e-08	2.21e-07	Intron (uc010qbi.2/10659, intron 1 of 7)	10	11206993	11330515	123523	1	10659	uc010qbk.1	-15294	ENSG00000048740	CELF2	CUGBP Elav-like family member 2
chr10	11192972	11193172	chr10:11151009-11151209	3.26115	3.67747	2.52078	1.02976	0.0122194	0.0194011	Intron (uc010qbi.2/10659, intron 1 of 7)	10	11206993	11330515	123523	1	10659	uc010qbk.1	-13821	ENSG00000048740	CELF2	CUGBP Elav-like family member 2
chr10	11206880	11207080	chr10:11164917-11165117	5.07582	5.48377	4.3576	1.04394	4.66e-05	0.000107	Promoter (<=1kb)	10	11206993	11330515	123523	1	10659	uc010qbk.1	0	ENSG00000048740	CELF2	CUGBP Elav-like family member 2
chr10	11220704	11220904	chr10:11178741-11178941	3.24913	3.75262	2.24576	1.3724	0.000883	0.00167506	Intron (uc010qbi.2/10659, intron 2 of 7)	10	11207449	11374605	167157	1	10659	uc010qbp.1	13255	ENSG00000048740	CELF2	CUGBP Elav-like family member 2
chr10	11246486	11246686	chr10:11204523-11204723	2.56017	3.13878	1.2665	1.6172	0.00138883	0.00255684	Intron (uc010qbi.2/10659, intron 2 of 7)	10	11207449	11374605	167157	1	10659	uc010qbp.1	39037	ENSG00000048740	CELF2	CUGBP Elav-like family member 2
chr10	11257597	11257797	chr10:11215634-11215834	2.75386	0	3.79398	-3.6547	2.55e-08	9.93e-08	Intron (uc010qbi.2/10659, intron 2 of 7)	10	11207449	11374605	167157	1	10659	uc010qbp.1	50148	ENSG00000048740	CELF2	CUGBP Elav-like family member 2
chr10	11284560	11284760	chr10:11242597-11242797	4.55761	5.02546	3.66956	1.3441	5.58e-05	0.000127	Intron (uc010qbi.2/10659, intron 2 of 7)	10	11207449	11374605	167157	1	10659	uc010qbp.1	77111	ENSG00000048740	CELF2	CUGBP Elav-like family member 2
chr10	11307564	11307764	chr10:11265601-11265801	2.29975	2.99501	0.339525	2.24798	9.41e-05	0.000206149	Intron (uc010qbi.2/10659, intron 4 of 7)	10	11207449	11374605	167157	1	10659	uc010qbp.1	100115	ENSG00000048740	CELF2	CUGBP Elav-like family member 2
chr10	11312617	11312817	chr10:11270654-11270854	6.38102	6.64982	5.9741	0.588721	0.00214995	0.00384565	5' UTR	10	11207449	11374605	167157	1	10659	uc010qbp.1	105168	ENSG00000048740	CELF2	CUGBP Elav-like family member 2
chr10	11316428	11316628	chr10:11274465-11274665	3.84303	4.66048	0.290875	4.32499	9.13e-11	5.17e-10	Intron (uc010qbi.2/10659, intron 5 of 7)	10	11207449	11374605	167157	1	10659	uc010qbp.1	108979	ENSG00000048740	CELF2	CUGBP Elav-like family member 2
chr10	11364007	11364207	chr10:11322044-11322244	3.61972	4.47109	0	4.35275	8.46e-07	2.57e-06	Intron (uc010qbj.1/10659, intron 11 of 13)	10	11207449	11374605	167157	1	10659	uc010qbp.1	156558	ENSG00000048740	CELF2	CUGBP Elav-like family member 2
chr10	11395105	11395305	chr10:11353106-11353306	3.66472	2.88545	4.25046	-1.29187	0.00045	0.000891	Distal Intergenic	10	11502509	11574274	71766	2	9712	uc001iks.1	178969	ENSG00000148429	USP6NL	USP6 N-terminal like
chr10	11421895	11422095	chr10:11379896-11380096	3.82131	3.24064	4.30429	-0.943592	0.0044273	0.00755391	Distal Intergenic	10	11502509	11574274	71766	2	9712	uc001iks.1	152179	ENSG00000148429	USP6NL	USP6 N-terminal like
chr10	11429208	11429408	chr10:11387209-11387409	4.29032	3.70893	4.7737	-0.994705	0.00100264	0.00188563	Distal Intergenic	10	11502509	11574274	71766	2	9712	uc001iks.1	144866	ENSG00000148429	USP6NL	USP6 N-terminal like
chr10	11440337	11440537	chr10:11398338-11398538	5.5916	4.0804	6.42268	-2.31563	7.84e-15	7.71e-14	Distal Intergenic	10	11502509	11574274	71766	2	9712	uc001iks.1	133737	ENSG00000148429	USP6NL	USP6 N-terminal like
chr10	11466583	11466783	chr10:11424584-11424784	4.9461	4.46621	5.36787	-0.889189	0.000323	0.000654	Distal Intergenic	10	11502509	11574274	71766	2	9712	uc001iks.1	107491	ENSG00000148429	USP6NL	USP6 N-terminal like
chr10	11467358	11467558	chr10:11425359-11425559	3.42226	4.09387	1.62934	2.28642	1.57e-06	4.57e-06	Distal Intergenic	10	11502509	11574274	71766	2	9712	uc001iks.1	106716	ENSG00000148429	USP6NL	USP6 N-terminal like
chr10	11510226	11510426	chr10:11468227-11468427	2.87315	1.88177	3.54798	-1.50081	0.000557	0.00108773	Intron (uc001iks.1/9712, intron 13 of 13)	10	11502509	11574274	71766	2	9712	uc001iks.1	63848	ENSG00000148429	USP6NL	USP6 N-terminal like
chr10	11514244	11514444	chr10:11472245-11472445	3.09292	2.62457	3.50722	-0.843593	0.0190541	0.0292724	Intron (uc001iks.1/9712, intron 13 of 13)	10	11502509	11574274	71766	2	9712	uc001iks.1	59830	ENSG00000148429	USP6NL	USP6 N-terminal like
chr10	11518122	11518322	chr10:11476123-11476323	5.15126	1.38709	6.22965	-4.71313	5.69e-28	2.55e-26	Intron (uc001iks.1/9712, intron 13 of 13)	10	11502509	11574274	71766	2	9712	uc001iks.1	55952	ENSG00000148429	USP6NL	USP6 N-terminal like
chr10	11523511	11523711	chr10:11481512-11481712	2.26063	0	3.24594	-3.15532	2.49e-06	7e-06	Intron (uc001iks.1/9712, intron 13 of 13)	10	11502509	11574274	71766	2	9712	uc001iks.1	50563	ENSG00000148429	USP6NL	USP6 N-terminal like
chr10	11530244	11530444	chr10:11488245-11488445	3.42075	2.97674	3.81899	-0.843669	0.0146268	0.0229152	Intron (uc001iks.1/9712, intron 9 of 13)	10	11502509	11574274	71766	2	9712	uc001iks.1	43830	ENSG00000148429	USP6NL	USP6 N-terminal like
chr10	11536970	11537170	chr10:11494971-11495171	5.6509	4.41708	6.40773	-1.97379	1.86e-14	1.75e-13	Intron (uc001iks.1/9712, intron 6 of 13)	10	11502509	11574274	71766	2	9712	uc001iks.1	37104	ENSG00000148429	USP6NL	USP6 N-terminal like
chr10	11547701	11547901	chr10:11505702-11505902	4.5719	3.90471	5.10229	-1.11012	0.000298	0.000606	Intron (uc001iks.1/9712, intron 5 of 13)	10	11502509	11574274	71766	2	9712	uc001iks.1	26373	ENSG00000148429	USP6NL	USP6 N-terminal like
chr10	11558165	11558365	chr10:11516166-11516366	3.16553	3.90538	0.81444	2.73927	1.39e-07	4.8e-07	Intron (uc001iks.1/9712, intron 4 of 13)	10	11502509	11574274	71766	2	9712	uc001iks.1	15909	ENSG00000148429	USP6NL	USP6 N-terminal like
chr10	11559279	11559479	chr10:11517280-11517480	4.52845	5.17732	2.87773	2.34275	5.01e-11	2.94e-10	Intron (uc001iks.1/9712, intron 4 of 13)	10	11502509	11574274	71766	2	9712	uc001iks.1	14795	ENSG00000148429	USP6NL	USP6 N-terminal like
chr10	11559869	11560069	chr10:11517870-11518070	3.01254	3.60819	1.64148	1.76041	0.000173	0.000364	Intron (uc001iks.1/9712, intron 4 of 13)	10	11502509	11574274	71766	2	9712	uc001iks.1	14205	ENSG00000148429	USP6NL	USP6 N-terminal like
chr10	11564808	11565008	chr10:11522809-11523009	4.438	3.32645	5.15578	-1.77659	1.24e-09	5.92e-09	Intron (uc001iks.1/9712, intron 3 of 13)	10	11502509	11574274	71766	2	9712	uc001iks.1	9266	ENSG00000148429	USP6NL	USP6 N-terminal like
chr10	11567612	11567812	chr10:11525613-11525813	5.63945	3.32043	6.60995	-3.18746	5.89e-23	1.53e-21	Intron (uc001iks.1/9712, intron 2 of 13)	10	11502509	11574274	71766	2	9712	uc001iks.1	6462	ENSG00000148429	USP6NL	USP6 N-terminal like
chr10	11574430	11574630	chr10:11532431-11532631	4.4218	4.68346	4.02847	0.683266	0.0230011	0.0348266	Promoter (<=1kb)	10	11502509	11574274	71766	2	9712	uc001iks.1	-156	ENSG00000148429	USP6NL	USP6 N-terminal like
chr10	11575546	11575746	chr10:11533547-11533747	4.15384	3.25211	4.79326	-1.52378	1.32e-05	3.29e-05	Promoter (1-2kb)	10	11502509	11574274	71766	2	9712	uc001iks.1	-1272	ENSG00000148429	USP6NL	USP6 N-terminal like
chr10	11615537	11615737	chr10:11573538-11573738	3.92866	3.17121	4.50411	-1.24014	0.000195	0.000407	Intron (uc001ikt.3/9712, intron 2 of 14)	10	11502509	11653679	151171	2	9712	uc001ikt.3	37942	ENSG00000148429	USP6NL	USP6 N-terminal like
chr10	11618164	11618364	chr10:11576165-11576365	4.50607	2.9569	5.34599	-2.30908	8.2e-12	5.4e-11	Intron (uc001ikt.3/9712, intron 2 of 14)	10	11502509	11653679	151171	2	9712	uc001ikt.3	35315	ENSG00000148429	USP6NL	USP6 N-terminal like
chr10	11637407	11637607	chr10:11595408-11595608	5.82405	4.86652	6.48587	-1.59975	3.64e-10	1.89e-09	Intron (uc001ikt.3/9712, intron 2 of 14)	10	11502509	11653679	151171	2	9712	uc001ikt.3	16072	ENSG00000148429	USP6NL	USP6 N-terminal like
chr10	11640795	11640995	chr10:11598796-11598996	3.63227	4.27723	2.00441	2.10617	5.04e-06	1.35e-05	Intron (uc001ikt.3/9712, intron 1 of 14)	10	11502509	11653679	151171	2	9712	uc001ikt.3	12684	ENSG00000148429	USP6NL	USP6 N-terminal like
chr10	11667169	11667369	chr10:11625170-11625370	3.99943	1.53596	4.9867	-3.37399	3.79e-12	2.61e-11	Distal Intergenic	10	11606126	11653679	47554	2	9712	uc001iku.3	-13490	ENSG00000148429	USP6NL	USP6 N-terminal like
chr10	11705507	11705707	chr10:11663508-11663708	3.14964	1.72638	3.9591	-1.98406	1.78e-05	4.37e-05	Distal Intergenic	10	11606126	11653679	47554	2	9712	uc001iku.3	-51828	ENSG00000148429	USP6NL	USP6 N-terminal like
chr10	11715760	11715960	chr10:11673761-11673961	3.66073	4.39165	1.39787	2.66749	5.8e-10	2.92e-09	Distal Intergenic	10	11606126	11653679	47554	2	9712	uc001iku.3	-62081	ENSG00000148429	USP6NL	USP6 N-terminal like
chr10	11725056	11725256	chr10:11683057-11683257	4.92203	5.20329	4.49092	0.688002	0.00329514	0.00573832	Distal Intergenic	10	11784356	11806065	21710	1	79746	uc001ikw.4	-59100	ENSG00000134463	ECHDC3	enoyl-CoA hydratase domain containing 3
chr10	11726875	11727075	chr10:11684876-11685076	6.4176	6.15889	6.67703	-0.52614	0.00540581	0.00909439	Distal Intergenic	10	11784356	11806065	21710	1	79746	uc001ikw.4	-57281	ENSG00000134463	ECHDC3	enoyl-CoA hydratase domain containing 3
chr10	11731529	11731729	chr10:11689530-11689730	4.12411	2.8639	4.88881	-1.93265	2.25e-07	7.5e-07	Distal Intergenic	10	11784356	11806065	21710	1	79746	uc001ikw.4	-52627	ENSG00000134463	ECHDC3	enoyl-CoA hydratase domain containing 3
chr10	11755062	11755262	chr10:11713063-11713263	6.97743	7.5299	5.79327	1.70139	4.23e-10	2.17e-09	Distal Intergenic	10	11784356	11806065	21710	1	79746	uc001ikw.4	-29094	ENSG00000134463	ECHDC3	enoyl-CoA hydratase domain containing 3
chr10	11755966	11756166	chr10:11713967-11714167	6.13125	6.62618	5.15669	1.42911	1.33e-06	3.89e-06	Distal Intergenic	10	11784356	11806065	21710	1	79746	uc001ikw.4	-28190	ENSG00000134463	ECHDC3	enoyl-CoA hydratase domain containing 3
chr10	11758086	11758286	chr10:11716087-11716287	8.57113	8.76381	8.29978	0.416428	0.0109091	0.0174627	Distal Intergenic	10	11784356	11806065	21710	1	79746	uc001ikw.4	-26070	ENSG00000134463	ECHDC3	enoyl-CoA hydratase domain containing 3
chr10	11767258	11767458	chr10:11725259-11725459	5.53712	5.95672	4.78792	1.11465	5.63e-06	1.49e-05	Distal Intergenic	10	11784356	11806065	21710	1	79746	uc001ikw.4	-16898	ENSG00000134463	ECHDC3	enoyl-CoA hydratase domain containing 3
chr10	11784334	11784534	chr10:11742335-11742535	6.92049	6.59058	7.23697	-0.61091	0.00670226	0.0111047	Promoter (<=1kb)	10	11784356	11806065	21710	1	79746	uc001ikw.4	0	ENSG00000134463	ECHDC3	enoyl-CoA hydratase domain containing 3
chr10	11799575	11799775	chr10:11757576-11757776	4.17044	3.67492	4.60216	-0.842986	0.00613511	0.0102274	Intron (uc001ikw.4/79746, intron 4 of 4)	10	11784356	11806065	21710	1	79746	uc009xix.4	15219	ENSG00000134463	ECHDC3	enoyl-CoA hydratase domain containing 3
chr10	11831416	11831616	chr10:11789417-11789617	4.59496	4.89129	4.13376	0.637363	0.0280617	0.0418738	Distal Intergenic	10	11865397	11914276	48880	1	254427	uc001ikx.3	-33781	ENSG00000148426	PROSER2	proline and serine rich 2
chr10	11835938	11836138	chr10:11793939-11794139	4.44164	2.53246	5.35276	-2.74887	5.16e-11	3.03e-10	Distal Intergenic	10	11865397	11914276	48880	1	254427	uc001ikx.3	-29259	ENSG00000148426	PROSER2	proline and serine rich 2
chr10	11838509	11838709	chr10:11796510-11796710	3.14183	3.70688	1.9063	1.7178	4.72e-05	0.000108	Distal Intergenic	10	11865397	11914276	48880	1	254427	uc001ikx.3	-26688	ENSG00000148426	PROSER2	proline and serine rich 2
chr10	11866112	11866312	chr10:11824113-11824313	4.15494	4.6606	3.14417	1.35445	0.00021	0.000436	Promoter (<=1kb)	10	11865397	11914276	48880	1	254427	uc001ikx.3	715	ENSG00000148426	PROSER2	proline and serine rich 2
chr10	11866514	11866714	chr10:11824515-11824715	5.30611	6.01228	3.26057	2.64995	6.42e-21	1.32e-19	Promoter (1-2kb)	10	11865397	11914276	48880	1	254427	uc001ikx.3	1117	ENSG00000148426	PROSER2	proline and serine rich 2
chr10	11866865	11867065	chr10:11824866-11825066	4.46758	4.97959	3.43477	1.47007	2.64e-07	8.71e-07	Promoter (1-2kb)	10	11865397	11914276	48880	1	254427	uc001ikx.3	1468	ENSG00000148426	PROSER2	proline and serine rich 2
chr10	11873733	11873933	chr10:11831734-11831934	4.55913	4.85294	4.10304	0.585405	0.0332018	0.0488919	Intron (uc001ikx.3/254427, intron 1 of 3)	10	11865397	11914276	48880	1	254427	uc001ikx.3	8336	ENSG00000148426	PROSER2	proline and serine rich 2
chr10	11874086	11874286	chr10:11832087-11832287	4.94614	4.51414	5.33628	-0.840401	0.00151818	0.002779	Intron (uc001ikx.3/254427, intron 1 of 3)	10	11865397	11914276	48880	1	254427	uc001ikx.3	8689	ENSG00000148426	PROSER2	proline and serine rich 2
chr10	11877810	11878010	chr10:11835811-11836011	4.59517	5.45307	0	5.53218	2.05e-12	1.47e-11	Intron (uc001ikx.3/254427, intron 1 of 3)	10	11865397	11914276	48880	1	254427	uc001ikx.3	12413	ENSG00000148426	PROSER2	proline and serine rich 2
chr10	11884469	11884669	chr10:11842470-11842670	2.78164	3.59466	0	3.57861	9.77e-07	2.94e-06	Intron (uc001ikx.3/254427, intron 1 of 3)	10	11865397	11914276	48880	1	254427	uc001ikx.3	19072	ENSG00000148426	PROSER2	proline and serine rich 2
chr10	11888718	11888918	chr10:11846719-11846919	3.26547	2.58504	3.80274	-1.11435	0.00819257	0.0133801	Intron (uc001ikx.3/254427, intron 1 of 3)	10	11865397	11914276	48880	1	254427	uc001ikx.3	23321	ENSG00000148426	PROSER2	proline and serine rich 2
chr10	11912168	11912368	chr10:11870169-11870369	7.34982	7.07983	7.61862	-0.495156	0.0123001	0.0195198	Exon (uc001ikx.3/254427, exon 4 of 4)	10	11891607	11936709	45103	2	219731	uc001iky.2	24341	ENSG00000225778	PROSER2-AS1	PROSER2 antisense RNA 1
chr10	11913597	11913797	chr10:11871598-11871798	5.16411	5.99327	1.28623	4.50283	1.73e-22	4.24e-21	3' UTR	10	11891607	11936709	45103	2	219731	uc001iky.2	22912	ENSG00000225778	PROSER2-AS1	PROSER2 antisense RNA 1
chr10	11922225	11922425	chr10:11880226-11880426	6.00558	4.38596	6.86117	-2.46515	1.97e-19	3.4e-18	Intron (uc001iky.2/219731, intron 2 of 5)	10	11891607	11936709	45103	2	219731	uc001iky.2	14284	ENSG00000225778	PROSER2-AS1	PROSER2 antisense RNA 1
chr10	11928128	11928328	chr10:11886129-11886329	3.8016	2.62775	4.53982	-2.00878	1.64e-08	6.57e-08	Intron (uc001iky.2/219731, intron 2 of 5)	10	11891607	11936709	45103	2	219731	uc001iky.2	8381	ENSG00000225778	PROSER2-AS1	PROSER2 antisense RNA 1
chr10	11928958	11929158	chr10:11886959-11887159	3.72255	2.2796	4.537	-2.26483	1.05e-07	3.72e-07	Intron (uc001iky.2/219731, intron 2 of 5)	10	11891607	11936709	45103	2	219731	uc001iky.2	7551	ENSG00000225778	PROSER2-AS1	PROSER2 antisense RNA 1
chr10	11935241	11935441	chr10:11893242-11893442	2.71225	3.15007	1.91271	1.3049	0.00618884	0.0103098	Promoter (1-2kb)	10	11891607	11936709	45103	2	219731	uc001iky.2	1268	ENSG00000225778	PROSER2-AS1	PROSER2 antisense RNA 1
chr10	11940286	11940486	chr10:11898287-11898487	3.03407	3.62888	1.66694	1.97456	1.39e-05	3.47e-05	Distal Intergenic	10	11891607	11936709	45103	2	219731	uc001iky.2	-3577	ENSG00000225778	PROSER2-AS1	PROSER2 antisense RNA 1
chr10	11943763	11943963	chr10:11901764-11901964	4.36899	4.62673	3.98303	0.568271	0.0226003	0.0342605	Distal Intergenic	10	11891607	11936709	45103	2	219731	uc001iky.2	-7054	ENSG00000225778	PROSER2-AS1	PROSER2 antisense RNA 1
chr10	11951783	11951983	chr10:11909784-11909984	3.93274	4.27202	3.38025	0.949387	0.00331727	0.00577303	Distal Intergenic	10	11891607	11936709	45103	2	219731	uc001iky.2	-15074	ENSG00000225778	PROSER2-AS1	PROSER2 antisense RNA 1
chr10	11975107	11975307	chr10:11933108-11933308	4.00858	4.49623	3.05796	1.36582	0.000139	0.000296	Intron (uc001ila.3/26019, intron 18 of 20)	10	11891607	11936709	45103	2	219731	uc001iky.2	-38398	ENSG00000225778	PROSER2-AS1	PROSER2 antisense RNA 1
chr10	11975901	11976101	chr10:11933902-11934102	2.48838	2.95492	1.60438	1.09001	0.0145424	0.0227934	Intron (uc001ila.3/26019, intron 18 of 20)	10	11891607	11936709	45103	2	219731	uc001iky.2	-39192	ENSG00000225778	PROSER2-AS1	PROSER2 antisense RNA 1
chr10	11976361	11976561	chr10:11934362-11934562	5.74661	4.55828	6.48942	-1.91614	2.3e-15	2.43e-14	Intron (uc001ila.3/26019, intron 18 of 20)	10	11891607	11936709	45103	2	219731	uc001iky.2	-39652	ENSG00000225778	PROSER2-AS1	PROSER2 antisense RNA 1
chr10	12028721	12028921	chr10:11986722-11986922	4.56872	4.9129	4.00528	0.871406	0.00143446	0.00263477	Intron (uc001ila.3/26019, intron 7 of 20)	10	11962021	12077896	115876	2	26019	uc001ila.3	48975	ENSG00000151461	UPF2	UPF2 regulator of nonsense mediated mRNA decay
chr10	12172350	12172550	chr10:12130351-12130551	6.41627	6.91034	5.44459	1.40267	1.48e-11	9.4e-11	Promoter (<=1kb)	10	12171640	12211957	40318	1	55176	uc001ilh.4	710	ENSG00000065665	SEC61A2	SEC61 translocon subunit alpha 2
chr10	12236969	12237169	chr10:12194970-12195170	4.41662	4.09427	4.72729	-0.623757	0.0138907	0.0218497	Promoter (<=1kb)	10	12237961	12258491	20531	1	8872	uc009xja.2	-792	ENSG00000151465	CDC123	cell division cycle 123
chr10	12262591	12262791	chr10:12220592-12220792	3.88597	0.580401	4.9416	-4.00807	2.23e-15	2.35e-14	Intron (uc001ill.3/8872, intron 6 of 12)	10	12209573	12238143	28571	2	11164	uc001ilj.3	-24448	ENSG00000165609	NUDT5	nudix hydrolase 5
chr10	12265903	12266103	chr10:12223904-12224104	4.61614	5.12625	3.58995	1.48163	1.65e-07	5.63e-07	Intron (uc001ill.3/8872, intron 6 of 12)	10	12209573	12238143	28571	2	11164	uc001ilj.3	-27760	ENSG00000165609	NUDT5	nudix hydrolase 5
chr10	12266531	12266731	chr10:12224532-12224732	2.99471	3.6969	0.981042	2.55464	7.87e-07	2.4e-06	Intron (uc001ill.3/8872, intron 6 of 12)	10	12209573	12238143	28571	2	11164	uc001ilj.3	-28388	ENSG00000165609	NUDT5	nudix hydrolase 5
chr10	12277931	12278131	chr10:12235932-12236132	4.74003	5.39502	3.05255	2.2016	2.24e-14	2.07e-13	Intron (uc001ill.3/8872, intron 8 of 12)	10	12209573	12238143	28571	2	11164	uc001ilj.3	-39788	ENSG00000165609	NUDT5	nudix hydrolase 5
chr10	12306285	12306485	chr10:12264286-12264486	6.47642	6.18573	6.7621	-0.587453	0.00156811	0.00286471	Distal Intergenic	10	12209573	12238143	28571	2	11164	uc001ilj.3	-68142	ENSG00000165609	NUDT5	nudix hydrolase 5
chr10	12307732	12307932	chr10:12265733-12265933	4.7713	4.30326	5.18539	-0.810193	0.00801786	0.0131155	Distal Intergenic	10	12209573	12238143	28571	2	11164	uc001ilj.3	-69589	ENSG00000165609	NUDT5	nudix hydrolase 5
chr10	12350116	12350316	chr10:12308117-12308317	3.52774	2.17368	4.31898	-2.09188	1.89e-07	6.38e-07	Distal Intergenic	10	12391583	12868137	476555	1	57118	uc001iln.3	-41267	ENSG00000183049	CAMK1D	calcium/calmodulin dependent protein kinase ID
chr10	12364895	12365095	chr10:12322896-12323096	5.24502	4.2471	5.92232	-1.62458	7.7e-08	2.78e-07	Distal Intergenic	10	12391583	12868137	476555	1	57118	uc001iln.3	-26488	ENSG00000183049	CAMK1D	calcium/calmodulin dependent protein kinase ID
chr10	12375675	12375875	chr10:12333676-12333876	8.04399	8.24471	7.75923	0.437715	0.00533867	0.00898991	Distal Intergenic	10	12391583	12868137	476555	1	57118	uc001iln.3	-15708	ENSG00000183049	CAMK1D	calcium/calmodulin dependent protein kinase ID
chr10	12392449	12392649	chr10:12350450-12350650	5.50363	5.76624	5.1085	0.538549	0.0101978	0.0164	Promoter (<=1kb)	10	12391583	12871733	480151	1	57118	uc001ilo.3	866	ENSG00000183049	CAMK1D	calcium/calmodulin dependent protein kinase ID
chr10	12393533	12393733	chr10:12351534-12351734	4.69982	3.61731	5.40766	-1.75855	5.08e-09	2.21e-08	Promoter (1-2kb)	10	12391583	12871733	480151	1	57118	uc001ilo.3	1950	ENSG00000183049	CAMK1D	calcium/calmodulin dependent protein kinase ID
chr10	12395533	12395733	chr10:12353534-12353734	4.98263	3.21509	5.86824	-2.60249	6.47e-18	9.3e-17	Intron (uc001iln.3/57118, intron 1 of 9)	10	12391583	12871733	480151	1	57118	uc001ilo.3	3950	ENSG00000183049	CAMK1D	calcium/calmodulin dependent protein kinase ID
chr10	12401334	12401534	chr10:12359335-12359535	3.61754	2.23259	4.41706	-2.14352	2.09e-09	9.66e-09	Intron (uc001iln.3/57118, intron 1 of 9)	10	12391583	12871733	480151	1	57118	uc001ilo.3	9751	ENSG00000183049	CAMK1D	calcium/calmodulin dependent protein kinase ID
chr10	12406007	12406207	chr10:12364008-12364208	2.61461	1.29414	3.3966	-2.11162	8.49e-06	2.19e-05	Intron (uc001iln.3/57118, intron 1 of 9)	10	12391583	12871733	480151	1	57118	uc001ilo.3	14424	ENSG00000183049	CAMK1D	calcium/calmodulin dependent protein kinase ID
chr10	12417376	12417576	chr10:12375377-12375577	5.70307	3.8244	6.60895	-2.71851	3.65e-22	8.61e-21	Intron (uc001iln.3/57118, intron 1 of 9)	10	12391583	12871733	480151	1	57118	uc001ilo.3	25793	ENSG00000183049	CAMK1D	calcium/calmodulin dependent protein kinase ID
chr10	12423829	12424029	chr10:12381830-12382030	2.53254	0.402398	3.47806	-2.82893	9.92e-07	2.98e-06	Intron (uc001iln.3/57118, intron 1 of 9)	10	12391583	12871733	480151	1	57118	uc001ilo.3	32246	ENSG00000183049	CAMK1D	calcium/calmodulin dependent protein kinase ID
chr10	12431495	12431695	chr10:12389496-12389696	4.90328	4.52939	5.25259	-0.729947	0.0139744	0.0219702	Intron (uc001iln.3/57118, intron 1 of 9)	10	12391583	12871733	480151	1	57118	uc001ilo.3	39912	ENSG00000183049	CAMK1D	calcium/calmodulin dependent protein kinase ID
chr10	12436704	12436904	chr10:12394705-12394905	5.89224	4.35898	6.72849	-2.35113	1.68e-15	1.8e-14	Intron (uc001iln.3/57118, intron 1 of 9)	10	12391583	12871733	480151	1	57118	uc001ilo.3	45121	ENSG00000183049	CAMK1D	calcium/calmodulin dependent protein kinase ID
chr10	12439600	12439800	chr10:12397601-12397801	4.82853	5.36335	3.71291	1.60752	3.7e-10	1.92e-09	Intron (uc001iln.3/57118, intron 1 of 9)	10	12391583	12871733	480151	1	57118	uc001ilo.3	48017	ENSG00000183049	CAMK1D	calcium/calmodulin dependent protein kinase ID
chr10	12440925	12441125	chr10:12398926-12399126	3.80454	3.48612	4.11216	-0.631566	0.0263872	0.0395565	Intron (uc001iln.3/57118, intron 1 of 9)	10	12391583	12871733	480151	1	57118	uc001ilo.3	49342	ENSG00000183049	CAMK1D	calcium/calmodulin dependent protein kinase ID
chr10	12447272	12447472	chr10:12405273-12405473	3.32635	3.87112	2.17258	1.61532	9.54e-05	0.000209	Intron (uc001iln.3/57118, intron 1 of 9)	10	12391583	12871733	480151	1	57118	uc001ilo.3	55689	ENSG00000183049	CAMK1D	calcium/calmodulin dependent protein kinase ID
chr10	12456676	12456876	chr10:12414677-12414877	4.53167	4.91645	3.87243	0.899404	0.00770667	0.0126412	Intron (uc001iln.3/57118, intron 1 of 9)	10	12391583	12871733	480151	1	57118	uc001ilo.3	65093	ENSG00000183049	CAMK1D	calcium/calmodulin dependent protein kinase ID
chr10	12459398	12459598	chr10:12417399-12417599	4.83224	3.99861	5.44263	-1.40161	1.2e-05	3.03e-05	Intron (uc001iln.3/57118, intron 1 of 9)	10	12391583	12871733	480151	1	57118	uc001ilo.3	67815	ENSG00000183049	CAMK1D	calcium/calmodulin dependent protein kinase ID
chr10	12461911	12462111	chr10:12419912-12420112	4.7811	4.37173	5.15567	-0.720783	0.00845425	0.0137748	Intron (uc001iln.3/57118, intron 1 of 9)	10	12391583	12871733	480151	1	57118	uc001ilo.3	70328	ENSG00000183049	CAMK1D	calcium/calmodulin dependent protein kinase ID
chr10	12467483	12467683	chr10:12425484-12425684	3.98879	2.14417	4.88865	-2.61947	6.18e-10	3.1e-09	Intron (uc001iln.3/57118, intron 1 of 9)	10	12391583	12871733	480151	1	57118	uc001ilo.3	75900	ENSG00000183049	CAMK1D	calcium/calmodulin dependent protein kinase ID
chr10	12473830	12474030	chr10:12431831-12432031	3.79777	2.32715	4.61907	-2.29576	8.05e-10	3.97e-09	Intron (uc001iln.3/57118, intron 1 of 9)	10	12391583	12871733	480151	1	57118	uc001ilo.3	82247	ENSG00000183049	CAMK1D	calcium/calmodulin dependent protein kinase ID
chr10	12474896	12475096	chr10:12432897-12433097	4.21933	3.84938	4.56579	-0.693842	0.0179928	0.0277573	Intron (uc001iln.3/57118, intron 1 of 9)	10	12391583	12871733	480151	1	57118	uc001ilo.3	83313	ENSG00000183049	CAMK1D	calcium/calmodulin dependent protein kinase ID
chr10	12490772	12490972	chr10:12448773-12448973	4.78516	1.98897	5.80467	-3.66473	4.24e-21	8.91e-20	Intron (uc001iln.3/57118, intron 1 of 9)	10	12391583	12871733	480151	1	57118	uc001ilo.3	99189	ENSG00000183049	CAMK1D	calcium/calmodulin dependent protein kinase ID
chr10	12516032	12516232	chr10:12474033-12474233	2.44972	0.124412	3.42099	-2.98347	2.12e-07	7.12e-07	Intron (uc001iln.3/57118, intron 1 of 9)	10	12620752	12620822	71	1	100616151	uc021pmz.1	-104520	ENSG00000263584	MIR4480	microRNA 4480
chr10	12521001	12521201	chr10:12479002-12479202	3.12154	1.54488	3.96768	-2.21299	1.84e-06	5.28e-06	Intron (uc001iln.3/57118, intron 1 of 9)	10	12620752	12620822	71	1	100616151	uc021pmz.1	-99551	ENSG00000263584	MIR4480	microRNA 4480
chr10	12524743	12524943	chr10:12482744-12482944	2.98988	3.75189	0.390318	2.87266	4.58e-07	1.45e-06	Intron (uc001iln.3/57118, intron 1 of 9)	10	12620752	12620822	71	1	100616151	uc021pmz.1	-95809	ENSG00000263584	MIR4480	microRNA 4480
chr10	12526150	12526350	chr10:12484151-12484351	4.30577	2.37025	5.22132	-2.79852	9.2e-12	6.01e-11	Intron (uc001iln.3/57118, intron 1 of 9)	10	12620752	12620822	71	1	100616151	uc021pmz.1	-94402	ENSG00000263584	MIR4480	microRNA 4480
chr10	12526556	12526756	chr10:12484557-12484757	4.39178	3.37109	5.07753	-1.75228	1.53e-06	4.44e-06	Intron (uc001iln.3/57118, intron 1 of 9)	10	12620752	12620822	71	1	100616151	uc021pmz.1	-93996	ENSG00000263584	MIR4480	microRNA 4480
chr10	12541159	12541359	chr10:12499160-12499360	3.22509	2.71386	3.66663	-0.898485	0.0148918	0.0232995	Intron (uc001iln.3/57118, intron 1 of 9)	10	12620752	12620822	71	1	100616151	uc021pmz.1	-79393	ENSG00000263584	MIR4480	microRNA 4480
chr10	12543971	12544171	chr10:12501972-12502172	3.85188	3.33431	4.29733	-0.934767	0.00317868	0.00554888	Intron (uc001iln.3/57118, intron 1 of 9)	10	12620752	12620822	71	1	100616151	uc021pmz.1	-76581	ENSG00000263584	MIR4480	microRNA 4480
chr10	12549526	12549726	chr10:12507527-12507727	3.75113	4.32153	2.49299	1.64361	0.000256	0.000525	Intron (uc001iln.3/57118, intron 1 of 9)	10	12620752	12620822	71	1	100616151	uc021pmz.1	-71026	ENSG00000263584	MIR4480	microRNA 4480
chr10	12555183	12555383	chr10:12513184-12513384	2.57454	1.6566	3.2206	-1.38242	0.00225562	0.00402114	Intron (uc001iln.3/57118, intron 1 of 9)	10	12620752	12620822	71	1	100616151	uc021pmz.1	-65369	ENSG00000263584	MIR4480	microRNA 4480
chr10	12601678	12601878	chr10:12559679-12559879	3.48193	2.76108	4.03962	-1.29952	0.00067	0.00129467	Intron (uc001iln.3/57118, intron 2 of 9)	10	12620752	12620822	71	1	100616151	uc021pmz.1	-18874	ENSG00000263584	MIR4480	microRNA 4480
chr10	12608302	12608502	chr10:12566303-12566503	5.28259	2.43707	6.30623	-3.77858	8.53e-30	4.63e-28	Intron (uc001iln.3/57118, intron 2 of 9)	10	12620752	12620822	71	1	100616151	uc021pmz.1	-12250	ENSG00000263584	MIR4480	microRNA 4480
chr10	12622010	12622210	chr10:12580011-12580211	5.94945	4.17207	6.83694	-2.65428	5.3e-26	1.92e-24	Promoter (1-2kb)	10	12620752	12620822	71	1	100616151	uc021pmz.1	1258	ENSG00000263584	MIR4480	microRNA 4480
chr10	12647707	12647907	chr10:12605708-12605908	6.45147	5.44461	7.13211	-1.68727	3.31e-11	2e-10	Intron (uc001iln.3/57118, intron 2 of 9)	10	12620752	12620822	71	1	100616151	uc021pmz.1	26955	ENSG00000263584	MIR4480	microRNA 4480
chr10	12673890	12674090	chr10:12631891-12632091	6.31646	5.76464	6.7826	-1.01636	7.13e-06	1.86e-05	Intron (uc001iln.3/57118, intron 2 of 9)	10	12620752	12620822	71	1	100616151	uc021pmz.1	53138	ENSG00000263584	MIR4480	microRNA 4480
chr10	12686241	12686441	chr10:12644242-12644442	5.69348	4.26107	6.50526	-2.22375	2.04e-20	3.93e-19	Intron (uc001iln.3/57118, intron 2 of 9)	10	12620752	12620822	71	1	100616151	uc021pmz.1	65489	ENSG00000263584	MIR4480	microRNA 4480
chr10	12727623	12727823	chr10:12685624-12685824	5.0207	3.78042	5.77948	-1.91034	2.63e-08	1.02e-07	Intron (uc001iln.3/57118, intron 3 of 9)	10	12620752	12620822	71	1	100616151	uc021pmz.1	106871	ENSG00000263584	MIR4480	microRNA 4480
chr10	12741442	12741642	chr10:12699443-12699643	5.52201	4.00538	6.35437	-2.29884	9.59e-19	1.52e-17	Intron (uc001iln.3/57118, intron 3 of 9)	10	12620752	12620822	71	1	100616151	uc021pmz.1	120690	ENSG00000263584	MIR4480	microRNA 4480
chr10	12760057	12760257	chr10:12718058-12718258	3.27999	1.8746	4.08486	-2.15103	1.18e-06	3.5e-06	Intron (uc001iln.3/57118, intron 3 of 9)	10	12875133	12877545	2413	1	283070	uc001ilp.4	-114876	NA	NA	NA
chr10	12761468	12761668	chr10:12719469-12719669	4.51159	1.51045	5.54729	-3.96003	7.24e-20	1.32e-18	Intron (uc001iln.3/57118, intron 3 of 9)	10	12875133	12877545	2413	1	283070	uc001ilp.4	-113465	NA	NA	NA
chr10	12783363	12783563	chr10:12741364-12741564	3.69423	1.57077	4.63879	-2.89767	2.09e-11	1.3e-10	Intron (uc001iln.3/57118, intron 3 of 9)	10	12875133	12877545	2413	1	283070	uc001ilp.4	-91570	NA	NA	NA
chr10	12791822	12792022	chr10:12749823-12750023	2.84126	2.1518	3.38317	-1.1305	0.00812403	0.0132763	Intron (uc001iln.3/57118, intron 3 of 9)	10	12875133	12877545	2413	1	283070	uc001ilp.4	-83111	NA	NA	NA
chr10	12802485	12802685	chr10:12760486-12760686	4.87604	2.91429	5.7959	-2.81769	5.31e-13	4.11e-12	Intron (uc001iln.3/57118, intron 3 of 9)	10	12875133	12877545	2413	1	283070	uc001ilp.4	-72448	NA	NA	NA
chr10	12810529	12810729	chr10:12768530-12768730	4.27081	2.32367	5.18828	-2.72271	5.43e-15	5.45e-14	Intron (uc001iln.3/57118, intron 4 of 9)	10	12875133	12877545	2413	1	283070	uc001ilp.4	-64404	NA	NA	NA
chr10	12811418	12811618	chr10:12769419-12769619	2.69196	1.29692	3.49412	-2.11571	6.88e-06	1.8e-05	Intron (uc001iln.3/57118, intron 4 of 9)	10	12875133	12877545	2413	1	283070	uc001ilp.4	-63515	NA	NA	NA
chr10	12826364	12826564	chr10:12784365-12784565	2.90183	0.409739	3.89221	-3.20219	8.49e-09	3.56e-08	Intron (uc001iln.3/57118, intron 5 of 9)	10	12875133	12877545	2413	1	283070	uc001ilp.4	-48569	NA	NA	NA
chr10	12826788	12826988	chr10:12784789-12784989	4.29222	2.45321	5.19108	-2.68072	1.29e-13	1.09e-12	Intron (uc001iln.3/57118, intron 5 of 9)	10	12875133	12877545	2413	1	283070	uc001ilp.4	-48145	NA	NA	NA
chr10	12827525	12827725	chr10:12785526-12785726	3.23311	1.41686	4.12783	-2.66881	3.14e-08	1.21e-07	Intron (uc001iln.3/57118, intron 5 of 9)	10	12875133	12877545	2413	1	283070	uc001ilp.4	-47408	NA	NA	NA
chr10	12853967	12854167	chr10:12811968-12812168	5.83931	5.14188	6.38528	-1.23587	7.49e-06	1.95e-05	Intron (uc001iln.3/57118, intron 6 of 9)	10	12875133	12877545	2413	1	283070	uc001ilp.4	-20966	NA	NA	NA
chr10	12861284	12861484	chr10:12819285-12819485	3.41735	2.565	4.0359	-1.47485	0.000217	0.000451	Intron (uc001iln.3/57118, intron 8 of 9)	10	12875133	12877545	2413	1	283070	uc001ilp.4	-13649	NA	NA	NA
chr10	12872693	12872893	chr10:12830694-12830894	4.11034	2.10816	5.03668	-2.91596	3.89e-12	2.68e-11	Promoter (2-3kb)	10	12875133	12877545	2413	1	283070	uc001ilp.4	-2240	NA	NA	NA
chr10	12877824	12878024	chr10:12835824-12836024	5.42841	4.28238	6.15764	-1.71988	0.00230943	0.00411084	Promoter (2-3kb)	10	12875133	12877545	2413	1	283070	uc001ilp.4	2691	NA	NA	NA
chr10	12887205	12887405	chr10:12845205-12845405	5.99917	6.53987	4.86116	1.60639	3.31e-17	4.38e-16	Distal Intergenic	10	12875133	12877545	2413	1	283070	uc001ilp.4	12072	NA	NA	NA
chr10	12891614	12891814	chr10:12849614-12849814	5.31616	5.71381	4.62457	1.05784	4.02e-05	9.33e-05	Distal Intergenic	10	12875133	12877545	2413	1	283070	uc001ilp.4	16481	NA	NA	NA
chr10	12907609	12907809	chr10:12865609-12865809	2.78724	0.384754	3.76766	-2.88133	3.55e-07	1.15e-06	Distal Intergenic	10	12875133	12877545	2413	1	283070	uc001ilp.4	32476	NA	NA	NA
chr10	12911502	12911702	chr10:12869502-12869702	3.84521	2.87459	4.51211	-1.54455	4.6e-06	1.24e-05	Distal Intergenic	10	12875133	12877545	2413	1	283070	uc001ilp.4	36369	NA	NA	NA
chr10	12930516	12930716	chr10:12888516-12888716	5.1234	4.30751	5.72588	-1.38241	2.38e-06	6.7e-06	Distal Intergenic	10	12875133	12877545	2413	1	283070	uc001ilp.4	55383	NA	NA	NA
chr10	12948243	12948443	chr10:12906243-12906443	6.73123	2.96396	7.80975	-4.79035	1.86e-52	9.53e-50	Intron (uc001ilq.1/83643, intron 2 of 2)	10	12875133	12877545	2413	1	283070	uc001ilp.4	73110	NA	NA	NA
chr10	12951884	12952084	chr10:12909884-12910084	6.11564	4.59759	6.94834	-2.34047	3.57e-25	1.18e-23	Intron (uc001ilq.1/83643, intron 2 of 2)	10	12875133	12877545	2413	1	283070	uc001ilp.4	76751	NA	NA	NA
chr10	12976868	12977068	chr10:12934868-12935068	3.35019	2.01165	4.13721	-2.04812	3.73e-07	1.2e-06	Intron (uc001ilq.1/83643, intron 2 of 2)	10	12938625	13043704	105080	2	83643	uc001ilq.1	66636	ENSG00000151468	CCDC3	coiled-coil domain containing 3
chr10	12984430	12984630	chr10:12942430-12942630	2.1813	0.0864108	3.12172	-2.68989	4.89e-06	1.31e-05	Intron (uc001ilq.1/83643, intron 2 of 2)	10	12938625	13043704	105080	2	83643	uc001ilq.1	59074	ENSG00000151468	CCDC3	coiled-coil domain containing 3
chr10	13090901	13091101	chr10:13048901-13049101	2.55287	0.372654	3.50538	-2.81382	2.19e-07	7.34e-07	Promoter (<=1kb)	10	12938625	13091941	153317	2	83643	uc009xjb.1	840	ENSG00000151468	CCDC3	coiled-coil domain containing 3
chr10	13137220	13137420	chr10:13095220-13095420	3.85731	2.07519	4.74568	-2.43991	2.96e-11	1.8e-10	Intron (uc001ilr.2/83643, intron 3 of 6)	10	12938625	13141713	203089	2	83643	uc001ilr.2	4293	ENSG00000151468	CCDC3	coiled-coil domain containing 3
chr10	13141418	13141618	chr10:13099418-13099618	4.90529	4.28323	5.41149	-1.1374	5.23e-06	1.39e-05	Promoter (<=1kb)	10	12938625	13141713	203089	2	83643	uc001ilr.2	95	ENSG00000151468	CCDC3	coiled-coil domain containing 3
chr10	13142047	13142247	chr10:13100047-13100247	7.38343	7.16601	7.60732	-0.395079	0.0322615	0.0476246	Promoter (<=1kb)	10	13142082	13180276	38195	1	10133	uc001ilu.1	0	ENSG00000123240	OPTN	optineurin
chr10	13144226	13144426	chr10:13102226-13102426	5.04515	2.39142	6.05185	-3.57605	2.72e-24	8.17e-23	Promoter (2-3kb)	10	13142082	13180276	38195	1	10133	uc010qbr.1	2144	ENSG00000123240	OPTN	optineurin
chr10	13150115	13150315	chr10:13108115-13108315	2.71306	0.722199	3.63761	-2.49258	2.88e-06	8e-06	5' UTR	10	13142082	13180276	38195	1	10133	uc010qbr.1	8033	ENSG00000123240	OPTN	optineurin
chr10	13204061	13204261	chr10:13162061-13162261	5.28551	5.95141	3.52982	2.28842	6.22e-15	6.2e-14	Promoter (<=1kb)	10	13203554	13253104	49551	1	55388	uc001imc.3	507	ENSG00000065328	MCM10	minichromosome maintenance 10 replication initiation factor
chr10	13237076	13237276	chr10:13195076-13195276	4.29145	1.76036	5.28595	-3.33375	3.21e-17	4.25e-16	Exon (uc001ima.3/55388, exon 14 of 20)	10	13203554	13253104	49551	1	55388	uc001imc.3	33522	ENSG00000065328	MCM10	minichromosome maintenance 10 replication initiation factor
chr10	13261844	13262044	chr10:13219844-13220044	5.73446	6.25016	4.68862	1.4921	4.4e-06	1.19e-05	Downstream (1-2kb)	10	13263767	13276328	12562	2	221044	uc001imd.3	14284	ENSG00000165623	UCMA	upper zone of growth plate and cartilage matrix associated
chr10	13273883	13274083	chr10:13231883-13232083	5.1106	5.44858	4.56101	0.863241	0.003015	0.00527926	Promoter (2-3kb)	10	13263767	13276328	12562	2	221044	uc001imd.3	2245	ENSG00000165623	UCMA	upper zone of growth plate and cartilage matrix associated
chr10	13274636	13274836	chr10:13232636-13232836	4.4628	5.15882	2.49688	2.55411	1.28e-13	1.08e-12	Promoter (1-2kb)	10	13263767	13276328	12562	2	221044	uc001imd.3	1492	ENSG00000165623	UCMA	upper zone of growth plate and cartilage matrix associated
chr10	13276319	13276519	chr10:13234319-13234519	6.2939	7.0815	3.33434	3.70415	8.45e-38	1.06e-35	Promoter (<=1kb)	10	13263767	13276328	12562	2	221044	uc001imd.3	0	ENSG00000165623	UCMA	upper zone of growth plate and cartilage matrix associated
chr10	13280264	13280464	chr10:13238264-13238464	6.40597	7.19786	3.37564	3.73805	1.76e-37	2.14e-35	Distal Intergenic	10	13263767	13276328	12562	2	221044	uc001imd.3	-3936	ENSG00000165623	UCMA	upper zone of growth plate and cartilage matrix associated
chr10	13282594	13282794	chr10:13240594-13240794	6.10514	6.95694	1.23977	5.5687	1.84e-33	1.48e-31	Distal Intergenic	10	13263767	13276328	12562	2	221044	uc001imd.3	-6266	ENSG00000165623	UCMA	upper zone of growth plate and cartilage matrix associated
chr10	13283800	13284000	chr10:13241800-13242000	5.65097	6.47976	1.78485	4.41987	2.26e-23	6.16e-22	Distal Intergenic	10	13263767	13276328	12562	2	221044	uc001imd.3	-7472	ENSG00000165623	UCMA	upper zone of growth plate and cartilage matrix associated
chr10	13289386	13289586	chr10:13247386-13247586	7.41185	8.21775	4.12024	3.96584	9.19e-58	7.95e-55	Distal Intergenic	10	13263767	13276328	12562	2	221044	uc001imd.3	-13058	ENSG00000165623	UCMA	upper zone of growth plate and cartilage matrix associated
chr10	13298039	13298239	chr10:13256039-13256239	4.25987	5.11657	0	4.95392	1.64e-11	1.03e-10	Distal Intergenic	10	13263767	13276328	12562	2	221044	uc001imd.3	-21711	ENSG00000165623	UCMA	upper zone of growth plate and cartilage matrix associated
chr10	13305665	13305865	chr10:13263665-13263865	8.38701	9.19557	5.03947	4.05056	1.8e-39	2.72e-37	Distal Intergenic	10	13263767	13276328	12562	2	221044	uc001imd.3	-29337	ENSG00000165623	UCMA	upper zone of growth plate and cartilage matrix associated
chr10	13313691	13313891	chr10:13271691-13271891	4.52326	4.16546	4.86078	-0.673637	0.0168844	0.026181	Distal Intergenic	10	13319796	13341746	21951	2	5264	uc001ime.3	27855	ENSG00000107537	PHYH	phytanoyl-CoA 2-hydroxylase
chr10	13314253	13314453	chr10:13272253-13272453	6.45073	7.10459	4.77015	2.25857	1.9e-26	7.25e-25	Distal Intergenic	10	13319796	13341746	21951	2	5264	uc001ime.3	27293	ENSG00000107537	PHYH	phytanoyl-CoA 2-hydroxylase
chr10	13319033	13319233	chr10:13277033-13277233	4.39837	5.09108	2.45724	2.37082	6.68e-10	3.34e-09	Downstream (<1kb)	10	13319796	13341746	21951	2	5264	uc001ime.3	22513	ENSG00000107537	PHYH	phytanoyl-CoA 2-hydroxylase
chr10	13380428	13380628	chr10:13338428-13338628	3.4225	2.75717	3.95192	-1.28279	0.00366393	0.00633399	Promoter (<=1kb)	10	13359438	13380881	21444	2	22929	uc010qbs.2	253	ENSG00000086475	SEPHS1	selenophosphate synthetase 1
chr10	13387915	13388115	chr10:13345915-13346115	4.97798	5.6391	3.25263	2.32566	3.75e-14	3.37e-13	Promoter (2-3kb)	10	13359438	13390298	30861	2	22929	uc001imk.3	2183	ENSG00000086475	SEPHS1	selenophosphate synthetase 1
chr10	13388420	13388620	chr10:13346420-13346620	5.40926	4.88678	5.85772	-0.993302	3.48e-06	9.55e-06	Promoter (1-2kb)	10	13359438	13390298	30861	2	22929	uc001imk.3	1678	ENSG00000086475	SEPHS1	selenophosphate synthetase 1
chr10	13414021	13414221	chr10:13372021-13372221	5.94759	6.22854	5.51711	0.651086	0.00110616	0.00206709	Distal Intergenic	10	13370879	13390298	19420	2	22929	uc009xje.3	-23723	ENSG00000086475	SEPHS1	selenophosphate synthetase 1
chr10	13424853	13425053	chr10:13382853-13383053	6.5229	6.80251	6.09504	0.66442	0.00214665	0.00384029	Distal Intergenic	10	13370879	13390298	19420	2	22929	uc009xje.3	-34555	ENSG00000086475	SEPHS1	selenophosphate synthetase 1
chr10	13432720	13432920	chr10:13390720-13390920	4.27221	4.6583	3.6097	1.00287	0.000997	0.00187504	Distal Intergenic	10	13370879	13390298	19420	2	22929	uc009xje.3	-42422	ENSG00000086475	SEPHS1	selenophosphate synthetase 1
chr10	13490315	13490515	chr10:13448315-13448515	2.77601	2.31574	3.18502	-0.898274	0.0187737	0.0288698	Intron (uc001iml.2/222389, intron 2 of 3)	10	13480484	13502080	21597	2	222389	uc001iml.2	11565	ENSG00000165626	BEND7	BEN domain containing 7
chr10	13492134	13492334	chr10:13450134-13450334	2.29311	1.68205	2.79325	-1.05261	0.0184063	0.0283456	Intron (uc001iml.2/222389, intron 2 of 3)	10	13480484	13502080	21597	2	222389	uc001iml.2	9746	ENSG00000165626	BEND7	BEN domain containing 7
chr10	13560194	13560394	chr10:13518194-13518394	3.37678	3.97577	1.98996	1.9781	2.56e-06	7.17e-06	Distal Intergenic	10	13483088	13544976	61889	2	222389	uc001imo.4	-15218	ENSG00000165626	BEND7	BEN domain containing 7
chr10	13666742	13666942	chr10:13624742-13624942	3.88225	2.50031	4.68097	-2.08746	5.36e-08	1.98e-07	Intron (uc001imp.3/8559, intron 9 of 9)	10	13629006	13697929	68924	1	8559	uc001imq.3	37736	ENSG00000165630	PRPF18	pre-mRNA processing factor 18
chr10	13675784	13675984	chr10:13633784-13633984	5.02455	5.61305	3.68657	1.81762	1.69e-08	6.77e-08	Intron (uc001imq.3/8559, intron 3 of 8)	10	13629006	13697929	68924	1	8559	uc001imq.3	46778	ENSG00000165630	PRPF18	pre-mRNA processing factor 18
chr10	13726458	13726658	chr10:13684458-13684658	6.38467	5.92519	6.79317	-0.813226	0.00411023	0.00704934	Intron (uc001ims.3/55691, intron 15 of 24)	10	13629006	13697929	68924	1	8559	uc001imq.3	97452	ENSG00000165630	PRPF18	pre-mRNA processing factor 18
chr10	13749468	13749668	chr10:13707468-13707668	6.83958	7.0615	6.51848	0.469573	0.00977839	0.0157723	Intron (uc001ims.3/55691, intron 12 of 24)	10	13629006	13697929	68924	1	8559	uc001imq.3	120462	ENSG00000165630	PRPF18	pre-mRNA processing factor 18
chr10	13760188	13760388	chr10:13718188-13718388	5.82983	6.17595	5.262	0.832485	0.00047	0.000928	Intron (uc001ims.3/55691, intron 12 of 24)	10	13629006	13697929	68924	1	8559	uc001imq.3	131182	ENSG00000165630	PRPF18	pre-mRNA processing factor 18
chr10	13829175	13829375	chr10:13787175-13787375	2.5944	1.90635	3.13559	-1.22714	0.00547303	0.00919944	Intron (uc001ims.3/55691, intron 5 of 24)	10	13708097	14014369	306273	2	55691	uc001imt.1	184994	ENSG00000151474	FRMD4A	FERM domain containing 4A
chr10	13829889	13830089	chr10:13787889-13788089	3.8888	4.26631	3.24741	0.859031	0.0104397	0.0167614	Intron (uc001ims.3/55691, intron 5 of 24)	10	13708097	14014369	306273	2	55691	uc001imt.1	184280	ENSG00000151474	FRMD4A	FERM domain containing 4A
chr10	13851540	13851740	chr10:13809540-13809740	3.19977	3.92517	0.988704	2.72149	6.46e-07	2e-06	Intron (uc001ims.3/55691, intron 4 of 24)	10	13708097	14014369	306273	2	55691	uc001imt.1	162629	ENSG00000151474	FRMD4A	FERM domain containing 4A
chr10	13869688	13869888	chr10:13827688-13827888	3.03158	3.42366	2.35409	1.06098	0.00824881	0.0134654	Intron (uc001ims.3/55691, intron 3 of 24)	10	13708097	14014369	306273	2	55691	uc001imt.1	144481	ENSG00000151474	FRMD4A	FERM domain containing 4A
chr10	13881730	13881930	chr10:13839730-13839930	6.23359	6.84845	4.76886	2.0444	1.83e-16	2.2e-15	Intron (uc001ims.3/55691, intron 3 of 24)	10	13708097	14014369	306273	2	55691	uc001imt.1	132439	ENSG00000151474	FRMD4A	FERM domain containing 4A
chr10	13889368	13889568	chr10:13847368-13847568	3.65173	4.27282	2.15498	1.95273	1.46e-06	4.26e-06	Intron (uc001ims.3/55691, intron 3 of 24)	10	13708097	14014369	306273	2	55691	uc001imt.1	124801	ENSG00000151474	FRMD4A	FERM domain containing 4A
chr10	13932764	13932964	chr10:13890764-13890964	4.02524	4.60777	2.71425	1.93474	1.8e-08	7.17e-08	Intron (uc001ims.3/55691, intron 2 of 24)	10	13708097	14014369	306273	2	55691	uc001imt.1	81405	ENSG00000151474	FRMD4A	FERM domain containing 4A
chr10	13933721	13933921	chr10:13891721-13891921	6.06986	6.80089	3.80601	2.85894	1.62e-27	6.92e-26	Intron (uc001ims.3/55691, intron 2 of 24)	10	13708097	14014369	306273	2	55691	uc001imt.1	80448	ENSG00000151474	FRMD4A	FERM domain containing 4A
chr10	13966095	13966295	chr10:13924095-13924295	2.38344	0.826067	3.22523	-2.06068	0.00248746	0.00440912	Intron (uc001ims.3/55691, intron 2 of 24)	10	13708097	14014369	306273	2	55691	uc001imt.1	48074	ENSG00000151474	FRMD4A	FERM domain containing 4A
chr10	13991982	13992182	chr10:13949982-13950182	4.45022	3.78956	4.97718	-1.09823	0.00431145	0.00736997	Intron (uc001ims.3/55691, intron 2 of 24)	10	13708097	14014369	306273	2	55691	uc001imt.1	22187	ENSG00000151474	FRMD4A	FERM domain containing 4A
chr10	14020640	14020840	chr10:13978640-13978840	4.46533	3.70042	5.04433	-1.21569	0.0143645	0.0225355	Intron (uc001ims.3/55691, intron 2 of 24)	10	13708097	14014369	306273	2	55691	uc001imt.1	-6271	ENSG00000151474	FRMD4A	FERM domain containing 4A
chr10	14035326	14035526	chr10:13993326-13993526	5.65115	6.43236	2.7908	3.46064	3.29e-27	1.36e-25	Intron (uc001ims.3/55691, intron 2 of 24)	10	13734169	14050160	315992	2	55691	uc001imu.1	14634	ENSG00000151474	FRMD4A	FERM domain containing 4A
chr10	14043755	14043955	chr10:14001755-14001955	3.35802	4.2107	0	4.48765	1.29e-08	5.26e-08	Intron (uc001ims.3/55691, intron 2 of 24)	10	13734169	14050160	315992	2	55691	uc001imu.1	6205	ENSG00000151474	FRMD4A	FERM domain containing 4A
chr10	14046637	14046837	chr10:14004638-14004838	3.65196	4.34068	1.74025	2.47424	2.62e-09	1.19e-08	Intron (uc001ims.3/55691, intron 2 of 24)	10	13734169	14050160	315992	2	55691	uc001imu.1	3323	ENSG00000151474	FRMD4A	FERM domain containing 4A
chr10	14050766	14050966	chr10:14008767-14008967	4.20293	4.8813	2.36435	2.48552	8.59e-11	4.88e-10	Promoter (<=1kb)	10	13734169	14050160	315992	2	55691	uc001imu.1	-606	ENSG00000151474	FRMD4A	FERM domain containing 4A
chr10	14053265	14053465	chr10:14011266-14011466	2.67005	0.770407	3.57955	-2.49863	1.02e-06	3.06e-06	Intron (uc001ims.3/55691, intron 2 of 24)	10	13734169	14050160	315992	2	55691	uc001imu.1	-3105	ENSG00000151474	FRMD4A	FERM domain containing 4A
chr10	14065403	14065603	chr10:14023404-14023604	6.28585	7.05717	3.56611	3.41087	2.72e-46	8.12e-44	Intron (uc001ims.3/55691, intron 2 of 24)	10	13734169	14050160	315992	2	55691	uc001imu.1	-15243	ENSG00000151474	FRMD4A	FERM domain containing 4A
chr10	14066795	14066995	chr10:14024796-14024996	3.82689	4.64339	0.298059	3.90848	3.37e-11	2.03e-10	Intron (uc001ims.3/55691, intron 2 of 24)	10	13734169	14050160	315992	2	55691	uc001imu.1	-16635	ENSG00000151474	FRMD4A	FERM domain containing 4A
chr10	14106046	14106246	chr10:14064047-14064247	5.42353	6.06478	3.81702	2.09572	3.15e-14	2.86e-13	Intron (uc001ims.3/55691, intron 2 of 24)	10	13734169	14050160	315992	2	55691	uc001imu.1	-55886	ENSG00000151474	FRMD4A	FERM domain containing 4A
chr10	14116493	14116693	chr10:14074494-14074694	5.36864	5.97723	3.93535	1.93105	1.46e-11	9.26e-11	Intron (uc001ims.3/55691, intron 2 of 24)	10	13734169	14050160	315992	2	55691	uc001imu.1	-66333	ENSG00000151474	FRMD4A	FERM domain containing 4A
chr10	14227664	14227864	chr10:14185665-14185865	3.06308	3.77665	0.956351	2.4461	0.000511	0.00100333	Intron (uc001ims.3/55691, intron 2 of 24)	10	13685706	14372866	687161	2	55691	uc001ims.3	145002	ENSG00000151474	FRMD4A	FERM domain containing 4A
chr10	14238997	14239197	chr10:14196998-14197198	2.84547	2.19484	3.36712	-1.11994	0.00423027	0.00724006	Intron (uc001ims.3/55691, intron 2 of 24)	10	13685706	14372866	687161	2	55691	uc001ims.3	133669	ENSG00000151474	FRMD4A	FERM domain containing 4A
chr10	14261511	14261711	chr10:14219512-14219712	2.69858	1.71203	3.37157	-1.48218	0.000774	0.00148222	Intron (uc001ims.3/55691, intron 2 of 24)	10	13685706	14372866	687161	2	55691	uc001ims.3	111155	ENSG00000151474	FRMD4A	FERM domain containing 4A
chr10	14262142	14262342	chr10:14220143-14220343	3.12795	3.48837	2.52725	0.85192	0.0275949	0.0412308	Intron (uc001ims.3/55691, intron 2 of 24)	10	13685706	14372866	687161	2	55691	uc001ims.3	110524	ENSG00000151474	FRMD4A	FERM domain containing 4A
chr10	14324349	14324549	chr10:14282350-14282550	3.13037	1.13507	4.05563	-2.63762	1.87e-08	7.44e-08	Intron (uc001ims.3/55691, intron 2 of 24)	10	13685706	14372866	687161	2	55691	uc001ims.3	48317	ENSG00000151474	FRMD4A	FERM domain containing 4A
chr10	14338033	14338233	chr10:14296034-14296234	3.31497	3.78562	2.41827	1.32098	0.000755	0.00144783	Intron (uc001ims.3/55691, intron 2 of 24)	10	13685706	14372866	687161	2	55691	uc001ims.3	34633	ENSG00000151474	FRMD4A	FERM domain containing 4A
chr10	14369611	14369811	chr10:14327612-14327812	3.35102	3.96928	1.86891	1.94594	1.68e-05	4.13e-05	Intron (uc001ims.3/55691, intron 2 of 24)	10	13685706	14372866	687161	2	55691	uc001ims.3	3055	ENSG00000151474	FRMD4A	FERM domain containing 4A
chr10	14371943	14372143	chr10:14329944-14330144	2.80378	2.24725	3.2727	-0.993913	0.0140888	0.0221357	Promoter (<=1kb)	10	13685706	14372866	687161	2	55691	uc001ims.3	723	ENSG00000151474	FRMD4A	FERM domain containing 4A
chr10	14428231	14428431	chr10:14386232-14386432	3.43124	1.97726	4.24844	-2.25087	1.44e-07	4.98e-07	Intron (uc001imv.3/55691, intron 1 of 3)	10	14478575	14478660	86	1	100302116	uc021pne.1	-50144	ENSG00000221371	MIR1265	microRNA 1265
chr10	14480198	14480398	chr10:14438199-14438399	2.635	1.12737	3.46524	-2.05023	1.39e-05	3.47e-05	Promoter (1-2kb)	10	14478575	14478660	86	1	100302116	uc021pne.1	1623	ENSG00000221371	MIR1265	microRNA 1265
chr10	14492053	14492253	chr10:14450054-14450254	3.30273	2.92312	3.6562	-0.824302	0.0251509	0.0378286	Intron (uc001imv.3/55691, intron 1 of 3)	10	14124946	14504143	379198	2	55691	uc001imv.3	11890	ENSG00000151474	FRMD4A	FERM domain containing 4A
chr10	14508374	14508574	chr10:14466375-14466575	4.30969	2.174	5.25599	-3.10999	8.88e-16	9.84e-15	Distal Intergenic	10	14368174	14504143	135970	2	55691	uc001imw.1	-4231	ENSG00000151474	FRMD4A	FERM domain containing 4A
chr10	14510125	14510325	chr10:14468126-14468326	3.3723	2.76023	3.87299	-1.17571	0.00466014	0.00792321	Distal Intergenic	10	14368174	14504143	135970	2	55691	uc001imw.1	-5982	ENSG00000151474	FRMD4A	FERM domain containing 4A
chr10	14518867	14519067	chr10:14476868-14477068	4.83953	4.01454	5.44608	-1.4525	5.13e-07	1.61e-06	Distal Intergenic	10	14368174	14504143	135970	2	55691	uc001imw.1	-14724	ENSG00000151474	FRMD4A	FERM domain containing 4A
chr10	14520291	14520491	chr10:14478292-14478492	4.41167	3.60293	5.01093	-1.45185	3.16e-06	8.72e-06	Distal Intergenic	10	14368174	14504143	135970	2	55691	uc001imw.1	-16148	ENSG00000151474	FRMD4A	FERM domain containing 4A
chr10	14528876	14529076	chr10:14486877-14487077	5.30896	4.57402	5.87357	-1.32107	5.69e-07	1.78e-06	Distal Intergenic	10	14368174	14504143	135970	2	55691	uc001imw.1	-24733	ENSG00000151474	FRMD4A	FERM domain containing 4A
chr10	14550913	14551113	chr10:14508914-14509114	5.2572	4.96048	5.54772	-0.560972	0.0254258	0.0382143	Distal Intergenic	10	14560559	14590627	30069	2	83641	uc001imx.1	39514	ENSG00000065809	FAM107B	family with sequence similarity 107 member B
chr10	14565425	14565625	chr10:14523426-14523626	2.93205	3.48859	1.73155	1.68058	0.000344	0.000694	Intron (uc001imx.1/83641, intron 2 of 3)	10	14560559	14590627	30069	2	83641	uc001imx.1	25002	ENSG00000065809	FAM107B	family with sequence similarity 107 member B
chr10	14578545	14578745	chr10:14536546-14536746	4.80196	1.5889	5.85201	-4.14218	1.15e-19	2.04e-18	Intron (uc001imx.1/83641, intron 1 of 3)	10	14560559	14590627	30069	2	83641	uc001imx.1	11882	ENSG00000065809	FAM107B	family with sequence similarity 107 member B
chr10	14579031	14579231	chr10:14537032-14537232	5.96012	5.34111	6.46465	-1.12287	6.45e-08	2.36e-07	Intron (uc001imx.1/83641, intron 1 of 3)	10	14560559	14590627	30069	2	83641	uc001imx.1	11396	ENSG00000065809	FAM107B	family with sequence similarity 107 member B
chr10	14587889	14588089	chr10:14545890-14546090	4.29803	2.51002	5.18752	-2.65815	5.03e-12	3.41e-11	Promoter (2-3kb)	10	14560559	14590627	30069	2	83641	uc001imx.1	2538	ENSG00000065809	FAM107B	family with sequence similarity 107 member B
chr10	14591532	14591732	chr10:14549533-14549733	4.74739	5.49756	2.28632	2.88025	1.25e-07	4.37e-07	Promoter (<=1kb)	10	14560559	14590627	30069	2	83641	uc001imx.1	-905	ENSG00000065809	FAM107B	family with sequence similarity 107 member B
chr10	14595544	14595744	chr10:14553545-14553745	4.45697	3.14393	5.23688	-2.08331	1.77e-10	9.6e-10	Intron (uc009xjg.1/83641, intron 1 of 4)	10	14560559	14590627	30069	2	83641	uc001imx.1	-4917	ENSG00000065809	FAM107B	family with sequence similarity 107 member B
chr10	14602387	14602587	chr10:14560388-14560588	3.57638	2.95242	4.08362	-1.11648	0.00305257	0.00534096	Intron (uc009xjg.1/83641, intron 1 of 4)	10	14560559	14614188	53630	2	83641	uc009xjg.1	11601	ENSG00000065809	FAM107B	family with sequence similarity 107 member B
chr10	14611783	14611983	chr10:14569784-14569984	3.44056	1.63946	4.33249	-2.6292	2e-09	9.28e-09	Promoter (2-3kb)	10	14560559	14614188	53630	2	83641	uc009xjg.1	2205	ENSG00000065809	FAM107B	family with sequence similarity 107 member B
chr10	14614255	14614455	chr10:14572256-14572456	4.98753	3.78272	5.73548	-1.96615	8.82e-13	6.63e-12	Promoter (<=1kb)	10	14560559	14614188	53630	2	83641	uc009xjg.1	-67	ENSG00000065809	FAM107B	family with sequence similarity 107 member B
chr10	14620483	14620683	chr10:14578484-14578684	5.62168	2.8361	6.64028	-3.80602	9.18e-40	1.43e-37	Intron (uc001imy.1/83641, intron 1 of 4)	10	14560559	14614188	53630	2	83641	uc009xjg.1	-6295	ENSG00000065809	FAM107B	family with sequence similarity 107 member B
chr10	14630094	14630294	chr10:14588095-14588295	3.4238	2.42365	4.10193	-1.69622	0.000279	0.00057	Intron (uc001imy.1/83641, intron 1 of 4)	10	14560559	14614188	53630	2	83641	uc009xjg.1	-15906	ENSG00000065809	FAM107B	family with sequence similarity 107 member B
chr10	14644072	14644272	chr10:14602073-14602273	5.01354	4.46633	5.47694	-1.01501	0.000273	0.000558	Promoter (2-3kb)	10	14560559	14646417	85859	2	83641	uc001imy.1	2145	ENSG00000065809	FAM107B	family with sequence similarity 107 member B
chr10	14647465	14647665	chr10:14605466-14605666	5.101	4.36515	5.66606	-1.2964	4.39e-06	1.18e-05	Promoter (1-2kb)	10	14560559	14646417	85859	2	83641	uc001imz.1	-1048	ENSG00000065809	FAM107B	family with sequence similarity 107 member B
chr10	14659974	14660174	chr10:14617975-14618175	3.78514	2.5864	4.5312	-1.89668	4.57e-07	1.45e-06	Intron (uc001ina.1/83641, intron 2 of 4)	10	14560559	14646417	85859	2	83641	uc001imz.1	-13557	ENSG00000065809	FAM107B	family with sequence similarity 107 member B
chr10	14690339	14690539	chr10:14648340-14648540	4.16704	3.698	4.58178	-0.90919	0.00348132	0.00603878	Intron (uc001ina.1/83641, intron 2 of 4)	10	14560559	14646417	85859	2	83641	uc001imz.1	-43922	ENSG00000065809	FAM107B	family with sequence similarity 107 member B
chr10	14712934	14713134	chr10:14670935-14671135	4.23735	2.45428	5.12591	-2.52996	1.66e-11	1.05e-10	Intron (uc001ina.1/83641, intron 1 of 4)	10	14560559	14646417	85859	2	83641	uc001imz.1	-66517	ENSG00000065809	FAM107B	family with sequence similarity 107 member B
chr10	14728541	14728741	chr10:14686542-14686742	4.83836	5.50253	3.09372	2.18412	0.000131	0.00028	Intron (uc001ina.1/83641, intron 1 of 4)	10	14560559	14646417	85859	2	83641	uc001imz.1	-82124	ENSG00000065809	FAM107B	family with sequence similarity 107 member B
chr10	14750350	14750550	chr10:14708351-14708551	2.46982	0.544379	3.38369	-2.56994	2.86e-06	7.94e-06	Intron (uc001ina.1/83641, intron 1 of 4)	10	14560559	14816896	256338	2	83641	uc001ina.1	66346	ENSG00000065809	FAM107B	family with sequence similarity 107 member B
chr10	14778881	14779081	chr10:14736882-14737082	2.95213	2.02889	3.60034	-1.35085	0.000789	0.00150847	Intron (uc001ina.1/83641, intron 1 of 4)	10	14560559	14816896	256338	2	83641	uc001ina.1	37815	ENSG00000065809	FAM107B	family with sequence similarity 107 member B
chr10	14790627	14790827	chr10:14748628-14748828	3.66117	1.79797	4.56433	-2.65891	1.32e-10	7.33e-10	Intron (uc001ina.1/83641, intron 1 of 4)	10	14560559	14816896	256338	2	83641	uc001ina.1	26069	ENSG00000065809	FAM107B	family with sequence similarity 107 member B
chr10	14793988	14794188	chr10:14751989-14752189	5.80192	2.17107	6.87446	-4.54958	5.14e-35	4.92e-33	Intron (uc001ina.1/83641, intron 1 of 4)	10	14560559	14816896	256338	2	83641	uc001ina.1	22708	ENSG00000065809	FAM107B	family with sequence similarity 107 member B
chr10	14799521	14799721	chr10:14757522-14757722	3.52225	2.06631	4.33994	-2.22495	8.21e-08	2.95e-07	Intron (uc001ina.1/83641, intron 1 of 4)	10	14560559	14816896	256338	2	83641	uc001ina.1	17175	ENSG00000065809	FAM107B	family with sequence similarity 107 member B
chr10	14843859	14844059	chr10:14801860-14802060	3.65748	4.33924	1.79543	2.49545	4.34e-09	1.91e-08	Distal Intergenic	10	14560559	14816896	256338	2	83641	uc010qbu.1	-26963	ENSG00000065809	FAM107B	family with sequence similarity 107 member B
chr10	14862181	14862381	chr10:14820182-14820382	2.90551	1.39719	3.73591	-2.23288	8.41e-06	2.17e-05	Intron (uc001inb.1/441549, intron 3 of 3)	10	14861251	14879983	18733	2	441549	uc001inb.1	17602	ENSG00000185267	CDNF	cerebral dopamine neurotrophic factor
chr10	14880934	14881134	chr10:14838935-14839135	5.52004	5.90867	4.8512	1.00747	1.92e-05	4.69e-05	Promoter (<=1kb)	10	14861251	14880574	19324	2	441549	uc001inc.1	-360	ENSG00000185267	CDNF	cerebral dopamine neurotrophic factor
chr10	14981083	14981283	chr10:14939084-14939284	2.99595	0.66272	3.96818	-3.0653	7.72e-09	3.26e-08	Intron (uc010qbx.2/64421, intron 4 of 13)	10	14964980	14976774	11795	2	64421	uc009xjj.1	-4309	ENSG00000152457	DCLRE1C	DNA cross-link repair 1C
chr10	15033447	15033647	chr10:14991448-14991648	3.51638	3.98178	2.63583	1.18777	0.00217265	0.00388336	Intron (uc021pni.1/64421, intron 1 of 9)	10	14948871	15063862	114992	2	64421	uc021pni.1	30215	ENSG00000152457	DCLRE1C	DNA cross-link repair 1C
chr10	15063063	15063263	chr10:15021064-15021264	3.45371	1.87638	4.30001	-2.37585	4e-08	1.51e-07	Promoter (<=1kb)	10	14948871	15063862	114992	2	64421	uc021pni.1	599	ENSG00000152457	DCLRE1C	DNA cross-link repair 1C
chr10	15069272	15069472	chr10:15027273-15027473	2.57973	3.32153	0.208549	2.92822	4.17e-06	1.13e-05	Intron (uc010qby.1/414149, intron 3 of 7)	10	14948871	15063862	114992	2	64421	uc021pni.1	-5410	ENSG00000152457	DCLRE1C	DNA cross-link repair 1C
chr10	15130731	15130931	chr10:15088732-15088932	8.06537	8.32323	7.67921	0.599845	0.0016798	0.0030549	Promoter (<=1kb)	10	15057071	15130775	73705	2	414149	uc010qby.1	0	ENSG00000176244	ACBD7	acyl-CoA binding domain containing 7
chr10	15138954	15139154	chr10:15096955-15097155	7.61173	7.793	7.35907	0.354371	0.0287559	0.042829	Promoter (<=1kb)	10	15139179	15146256	7078	1	10557	uc001inx.5	-25	ENSG00000152464	RPP38	ribonuclease P/MRP subunit p38
chr10	15148507	15148707	chr10:15106508-15106708	5.15081	5.44301	4.69795	0.6576	0.00466339	0.00792826	3' UTR	10	15137384	15139318	1935	2	221060	uc001inw.3	-9189	ENSG00000176236	RPP38-DT	RPP38 divergent transcript
chr10	15179092	15179292	chr10:15137093-15137293	4.35724	2.80845	5.19707	-2.17092	0.000225	0.000466	Intron (uc010qbz.1/9397, intron 3 of 11)	10	15196721	15197346	626	2	100192204	uc010qca.1	18054	ENSG00000206448	PPIAP30	peptidylprolyl isomerase A pseudogene 30
chr10	15179770	15179970	chr10:15137771-15137971	2.60456	0.778471	3.50107	-2.53097	7.66e-06	1.99e-05	Intron (uc010qbz.1/9397, intron 3 of 11)	10	15196721	15197346	626	2	100192204	uc010qca.1	17376	ENSG00000206448	PPIAP30	peptidylprolyl isomerase A pseudogene 30
chr10	15183248	15183448	chr10:15141249-15141449	4.69815	5.49427	1.59396	3.61608	7.5e-10	3.71e-09	5' UTR	10	15196721	15197346	626	2	100192204	uc010qca.1	13898	ENSG00000206448	PPIAP30	peptidylprolyl isomerase A pseudogene 30
chr10	15188149	15188349	chr10:15146150-15146350	2.87154	3.62131	0.414889	2.87431	6.14e-06	1.62e-05	Intron (uc010qbz.1/9397, intron 2 of 11)	10	15196721	15197346	626	2	100192204	uc010qca.1	8997	ENSG00000206448	PPIAP30	peptidylprolyl isomerase A pseudogene 30
chr10	15198733	15198933	chr10:15156734-15156934	2.56542	0.808721	3.44896	-2.52543	1.89e-06	5.4e-06	Promoter (1-2kb)	10	15196721	15197346	626	2	100192204	uc010qca.1	-1387	ENSG00000206448	PPIAP30	peptidylprolyl isomerase A pseudogene 30
chr10	15208179	15208379	chr10:15166180-15166380	5.48503	6.24066	2.96182	3.30031	1.34e-29	7.1e-28	Promoter (2-3kb)	10	15147771	15210695	62925	2	9397	uc001inz.1	2316	ENSG00000152465	NMT2	N-myristoyltransferase 2
chr10	15209409	15209609	chr10:15167410-15167610	5.21133	5.84541	3.64495	2.08457	1.34e-11	8.54e-11	Promoter (1-2kb)	10	15147771	15210695	62925	2	9397	uc001inz.1	1086	ENSG00000152465	NMT2	N-myristoyltransferase 2
chr10	15232332	15232532	chr10:15190333-15190533	4.27397	1.24806	5.31147	-3.63329	8.91e-10	4.37e-09	Distal Intergenic	10	15147771	15210695	62925	2	9397	uc001ioa.1	-21637	ENSG00000152465	NMT2	N-myristoyltransferase 2
chr10	15251909	15252109	chr10:15209910-15210110	5.40205	5.69807	4.94148	0.639375	0.0092864	0.0150313	Downstream (1-2kb)	10	15147771	15210695	62925	2	9397	uc001ioa.1	-41214	ENSG00000152465	NMT2	N-myristoyltransferase 2
chr10	15253438	15253638	chr10:15211439-15211639	3.95239	3.38479	4.4278	-0.966368	0.00757508	0.0124415	Downstream (<1kb)	10	15147771	15210695	62925	2	9397	uc001ioa.1	-42743	ENSG00000152465	NMT2	N-myristoyltransferase 2
chr10	15341617	15341817	chr10:15299618-15299818	3.21893	3.92942	1.13802	2.56618	7.97e-07	2.43e-06	Intron (uc001iob.3/221061, intron 1 of 7)	10	15253644	15413058	159415	2	221061	uc001iob.3	71241	ENSG00000148468	FAM171A1	family with sequence similarity 171 member A1
chr10	15358257	15358457	chr10:15316258-15316458	3.25172	4.00323	0.775689	3.23203	6.84e-08	2.49e-07	Intron (uc001iob.3/221061, intron 1 of 7)	10	15253644	15413058	159415	2	221061	uc001iob.3	54601	ENSG00000148468	FAM171A1	family with sequence similarity 171 member A1
chr10	15367705	15367905	chr10:15325706-15325906	2.73242	1.78289	3.3911	-1.49764	0.000641	0.00124298	Intron (uc001iob.3/221061, intron 1 of 7)	10	15253644	15413058	159415	2	221061	uc001iob.3	45153	ENSG00000148468	FAM171A1	family with sequence similarity 171 member A1
chr10	15426259	15426459	chr10:15384260-15384460	2.56713	3.13796	1.30715	1.47811	0.00224323	0.00400064	Distal Intergenic	10	15253644	15413058	159415	2	221061	uc001iob.3	-13201	ENSG00000148468	FAM171A1	family with sequence similarity 171 member A1
chr10	15481639	15481839	chr10:15439640-15439840	5.53792	4.709	6.14622	-1.39268	2.26e-10	1.21e-09	Distal Intergenic	10	15253644	15413058	159415	2	221061	uc001iob.3	-68581	ENSG00000148468	FAM171A1	family with sequence similarity 171 member A1
chr10	15503366	15503566	chr10:15461367-15461567	2.89651	1.94739	3.55503	-1.55687	0.000462	0.000914	Distal Intergenic	10	15253644	15413058	159415	2	221061	uc001iob.3	-90308	ENSG00000148468	FAM171A1	family with sequence similarity 171 member A1
chr10	15528072	15528272	chr10:15486073-15486273	3.03235	1.67313	3.82499	-1.86401	0.00246832	0.00437675	Distal Intergenic	10	15253644	15413058	159415	2	221061	uc001iob.3	-115014	ENSG00000148468	FAM171A1	family with sequence similarity 171 member A1
chr10	15546523	15546723	chr10:15504524-15504724	2.47294	1.43321	3.16563	-1.62584	0.00104414	0.00195838	Distal Intergenic	10	15253644	15413058	159415	2	221061	uc001iob.3	-133465	ENSG00000148468	FAM171A1	family with sequence similarity 171 member A1
chr10	15761584	15761784	chr10:15719585-15719785	4.18371	4.83506	2.51822	2.17123	7.25e-08	2.63e-07	Promoter (<=1kb)	10	15559088	15761770	202683	2	8516	uc001ioc.1	0	ENSG00000077943	ITGA8	integrin subunit alpha 8
chr10	15834175	15834375	chr10:15792176-15792376	5.31622	5.75379	4.5174	1.19681	2.44e-05	5.86e-05	Intron (uc001iod.1/80013, intron 11 of 14)	10	15820175	15902519	82345	2	80013	uc001iod.1	68144	ENSG00000148481	MINDY3	MINDY lysine 48 deubiquitinase 3
chr10	15850375	15850575	chr10:15808376-15808576	3.01596	3.8183	0	3.78335	2.34e-07	7.78e-07	Intron (uc001iod.1/80013, intron 10 of 14)	10	15820175	15902519	82345	2	80013	uc001iod.1	51944	ENSG00000148481	MINDY3	MINDY lysine 48 deubiquitinase 3
chr10	15880173	15880373	chr10:15838174-15838374	2.52737	3.3511	0	4.1193	2.71e-07	8.92e-07	Exon (uc001iod.1/80013, exon 5 of 15)	10	15820175	15902519	82345	2	80013	uc001iod.1	22146	ENSG00000148481	MINDY3	MINDY lysine 48 deubiquitinase 3
chr10	15902379	15902579	chr10:15860380-15860580	6.32993	6.01852	6.63208	-0.61301	0.0022271	0.0039742	Promoter (<=1kb)	10	15820175	15902519	82345	2	80013	uc001iod.1	0	ENSG00000148481	MINDY3	MINDY lysine 48 deubiquitinase 3
chr10	15939393	15939593	chr10:15897394-15897594	4.56978	4.01199	5.03944	-1.02075	0.000329	0.000665	Distal Intergenic	10	15820175	15902519	82345	2	80013	uc001ioe.1	-36874	ENSG00000148481	MINDY3	MINDY lysine 48 deubiquitinase 3
chr10	16013504	16013704	chr10:15971505-15971705	2.65661	3.51338	0	4.30748	8e-08	2.88e-07	Distal Intergenic	10	15820175	15902519	82345	2	80013	uc001ioe.1	-110985	ENSG00000148481	MINDY3	MINDY lysine 48 deubiquitinase 3
chr10	16183564	16183764	chr10:16141565-16141765	3.09121	3.62122	1.99354	1.62796	0.000305	0.000619	Distal Intergenic	10	15820175	15902519	82345	2	80013	uc001ioe.1	-281045	ENSG00000148481	MINDY3	MINDY lysine 48 deubiquitinase 3
chr10	16478866	16479066	chr10:16436867-16437067	8.01173	7.75259	8.27151	-0.467821	0.0194656	0.029857	Promoter (<=1kb)	10	16478942	16555744	76803	1	9317	uc001iog.2	0	ENSG00000165983	PTER	phosphotriesterase related
chr10	16683760	16683960	chr10:16641761-16641961	3.94327	4.71555	1.21048	3.26639	5.53e-12	3.72e-11	Intron (uc001iok.3/6251, intron 7 of 7)	10	16555742	16564004	8263	2	389941	uc001ioj.1	-119756	ENSG00000165985	C1QL3	complement C1q like 3
chr10	16698998	16699198	chr10:16656999-16657199	4.4434	5.22528	1.57304	3.31504	2.09e-14	1.95e-13	Intron (uc001iok.3/6251, intron 7 of 7)	10	16555742	16564004	8263	2	389941	uc001ioj.1	-134994	ENSG00000165985	C1QL3	complement C1q like 3
chr10	16766589	16766789	chr10:16724590-16724790	4.24603	1.19147	5.28557	-3.90617	5.16e-15	5.21e-14	Intron (uc001iok.3/6251, intron 6 of 7)	10	16632617	16859382	226766	2	6251	uc001iok.3	92593	ENSG00000148484	RSU1	Ras suppressor protein 1
chr10	16834771	16834971	chr10:16792772-16792972	3.38874	3.82317	2.59875	1.02116	0.0204509	0.0312465	Intron (uc001iok.3/6251, intron 1 of 7)	10	16632617	16859382	226766	2	6251	uc001iok.3	24411	ENSG00000148484	RSU1	Ras suppressor protein 1
chr10	16869600	16869800	chr10:16827601-16827801	4.58276	2.41912	5.53299	-3.08691	2.36e-14	2.18e-13	Intron (uc001ioo.3/8029, intron 66 of 66)	10	16792876	16859453	66578	2	6251	uc001ion.3	-10147	ENSG00000148484	RSU1	Ras suppressor protein 1
chr10	16870881	16871081	chr10:16828882-16829082	6.4499	5.828	6.95601	-1.10412	2.55e-06	7.16e-06	Exon (uc001ioo.3/8029, exon 66 of 67)	10	16792876	16859453	66578	2	6251	uc001ion.3	-11428	ENSG00000148484	RSU1	Ras suppressor protein 1
chr10	16885280	16885480	chr10:16843281-16843481	4.60301	4.92251	4.09363	0.724207	0.0218497	0.0332075	Intron (uc001ioo.3/8029, intron 60 of 66)	10	16792876	16859453	66578	2	6251	uc001ion.3	-25827	ENSG00000148484	RSU1	Ras suppressor protein 1
chr10	16890854	16891054	chr10:16848855-16849055	4.21408	3.05492	4.94759	-1.88092	8.15e-09	3.43e-08	Intron (uc001ioo.3/8029, intron 60 of 66)	10	16792876	16859453	66578	2	6251	uc001ion.3	-31401	ENSG00000148484	RSU1	Ras suppressor protein 1
chr10	16933428	16933628	chr10:16891429-16891629	6.11037	6.3653	5.72967	0.571171	0.0115305	0.0183883	Intron (uc001ioo.3/8029, intron 54 of 66)	10	16893234	16949747	56514	2	8029	uc009xjq.1	16119	ENSG00000107611	CUBN	cubilin
chr10	16935744	16935944	chr10:16893745-16893945	4.02203	4.80873	1.07697	3.83631	7.54e-11	4.32e-10	Intron (uc001ioo.3/8029, intron 54 of 66)	10	16893234	16949747	56514	2	8029	uc009xjq.1	13803	ENSG00000107611	CUBN	cubilin
chr10	16969836	16970036	chr10:16927837-16928037	2.58292	0	3.66852	-4.04034	2.7e-08	1.05e-07	Intron (uc001ioo.3/8029, intron 41 of 66)	10	16911635	16949747	38113	2	8029	uc009xjr.1	-20089	ENSG00000107611	CUBN	cubilin
chr10	16985756	16985956	chr10:16943757-16943957	3.14975	3.77936	1.60786	2.0673	8.62e-06	2.22e-05	Intron (uc001ioo.3/8029, intron 36 of 66)	10	16911635	16949747	38113	2	8029	uc009xjr.1	-36009	ENSG00000107611	CUBN	cubilin
chr10	16986555	16986755	chr10:16944556-16944756	3.82422	4.46327	2.23017	1.9559	2.78e-07	9.15e-07	Intron (uc001ioo.3/8029, intron 36 of 66)	10	16911635	16949747	38113	2	8029	uc009xjr.1	-36808	ENSG00000107611	CUBN	cubilin
chr10	16993145	16993345	chr10:16951146-16951346	3.58125	4.255	1.77409	2.25487	4.21e-08	1.58e-07	Intron (uc001ioo.3/8029, intron 33 of 66)	10	16911635	16949747	38113	2	8029	uc009xjr.1	-43398	ENSG00000107611	CUBN	cubilin
chr10	16997571	16997771	chr10:16955572-16955772	3.10827	3.93648	0	3.91267	1.61e-07	5.51e-07	Intron (uc001ioo.3/8029, intron 31 of 66)	10	16911635	16949747	38113	2	8029	uc009xjr.1	-47824	ENSG00000107611	CUBN	cubilin
chr10	17008195	17008395	chr10:16966196-16966396	7.26208	7.92794	5.5066	2.35802	1.61e-31	1.05e-29	Intron (uc001ioo.3/8029, intron 31 of 66)	10	16911635	16949747	38113	2	8029	uc009xjr.1	-58448	ENSG00000107611	CUBN	cubilin
chr10	17009343	17009543	chr10:16967344-16967544	4.644	5.20726	3.41585	1.71947	5.34e-08	1.98e-07	Intron (uc001ioo.3/8029, intron 31 of 66)	10	16911635	16949747	38113	2	8029	uc009xjr.1	-59596	ENSG00000107611	CUBN	cubilin
chr10	17016209	17016409	chr10:16974210-16974410	3.38364	3.89305	2.3599	1.49384	0.000166	0.000351	Intron (uc001ioo.3/8029, intron 31 of 66)	10	16911635	16949747	38113	2	8029	uc009xjr.1	-66462	ENSG00000107611	CUBN	cubilin
chr10	17028471	17028671	chr10:16986472-16986672	7.76659	8.51282	5.34863	3.09866	5.4e-26	1.96e-24	Intron (uc001ioo.3/8029, intron 29 of 66)	10	16911635	16949747	38113	2	8029	uc009xjr.1	-78724	ENSG00000107611	CUBN	cubilin
chr10	17038711	17038911	chr10:16996712-16996912	5.52407	6.06987	4.36631	1.64835	1.57e-12	1.14e-11	Intron (uc001ioo.3/8029, intron 28 of 66)	10	16911635	16949747	38113	2	8029	uc009xjr.1	-88964	ENSG00000107611	CUBN	cubilin
chr10	17044539	17044739	chr10:17002540-17002740	7.18904	7.78601	5.81177	1.92437	9.6e-19	1.52e-17	Intron (uc001ioo.3/8029, intron 28 of 66)	10	16911635	16949747	38113	2	8029	uc009xjr.1	-94792	ENSG00000107611	CUBN	cubilin
chr10	17045691	17045891	chr10:17003692-17003892	4.19313	3.03191	4.9273	-1.73088	6.11e-06	1.61e-05	Intron (uc001ioo.3/8029, intron 28 of 66)	10	16911635	16949747	38113	2	8029	uc009xjr.1	-95944	ENSG00000107611	CUBN	cubilin
chr10	17048867	17049067	chr10:17006868-17007068	4.45326	3.65019	5.04995	-1.38473	2.89e-07	9.47e-07	Intron (uc001ioo.3/8029, intron 28 of 66)	10	16911635	16949747	38113	2	8029	uc009xjr.1	-99120	ENSG00000107611	CUBN	cubilin
chr10	17051487	17051687	chr10:17009488-17009688	6.8736	7.06994	6.59616	0.417349	0.0131407	0.0207537	Intron (uc001ioo.3/8029, intron 28 of 66)	10	16911635	16949747	38113	2	8029	uc009xjr.1	-101740	ENSG00000107611	CUBN	cubilin
chr10	17052820	17053020	chr10:17010821-17011021	6.27053	7.13472	0.270336	6.41678	3.93e-26	1.45e-24	Intron (uc001ioo.3/8029, intron 28 of 66)	10	16911635	16949747	38113	2	8029	uc009xjr.1	-103073	ENSG00000107611	CUBN	cubilin
chr10	17065515	17065715	chr10:17023516-17023716	7.19526	7.38631	6.92659	0.388395	0.0253282	0.0380768	Intron (uc001ioo.3/8029, intron 27 of 66)	10	16865965	17171816	305852	2	8029	uc001ioo.3	106101	ENSG00000107611	CUBN	cubilin
chr10	17068817	17069017	chr10:17026818-17027018	4.7001	3.42514	5.46912	-1.95099	1.52e-09	7.21e-09	Intron (uc001ioo.3/8029, intron 27 of 66)	10	16865965	17171816	305852	2	8029	uc001ioo.3	102799	ENSG00000107611	CUBN	cubilin
chr10	17071619	17071819	chr10:17029620-17029820	3.84244	3.38635	4.2487	-0.829196	0.00663155	0.0109945	Intron (uc001ioo.3/8029, intron 27 of 66)	10	16865965	17171816	305852	2	8029	uc001ioo.3	99997	ENSG00000107611	CUBN	cubilin
chr10	17080735	17080935	chr10:17038736-17038936	4.35269	1.62368	5.36633	-3.71205	2.2e-14	2.04e-13	Intron (uc001ioo.3/8029, intron 27 of 66)	10	16865965	17171816	305852	2	8029	uc001ioo.3	90881	ENSG00000107611	CUBN	cubilin
chr10	17083799	17083999	chr10:17041800-17042000	4.54046	5.25643	2.41315	2.57696	6.07e-06	1.6e-05	Intron (uc001ioo.3/8029, intron 26 of 66)	10	16865965	17171816	305852	2	8029	uc001ioo.3	87817	ENSG00000107611	CUBN	cubilin
chr10	17085347	17085547	chr10:17043348-17043548	2.78438	3.5668	0	3.15962	1.2e-06	3.54e-06	Intron (uc001ioo.3/8029, intron 26 of 66)	10	16865965	17171816	305852	2	8029	uc001ioo.3	86269	ENSG00000107611	CUBN	cubilin
chr10	17091200	17091400	chr10:17049201-17049401	3.0493	1.10947	3.96556	-2.91818	1.96e-08	7.76e-08	Intron (uc001ioo.3/8029, intron 22 of 66)	10	16865965	17171816	305852	2	8029	uc001ioo.3	80416	ENSG00000107611	CUBN	cubilin
chr10	17104120	17104320	chr10:17062121-17062321	4.58223	5.213	3.03403	2.00591	5.48e-09	2.37e-08	Intron (uc001ioo.3/8029, intron 22 of 66)	10	16865965	17171816	305852	2	8029	uc001ioo.3	67496	ENSG00000107611	CUBN	cubilin
chr10	17117611	17117811	chr10:17075612-17075812	5.43074	5.70781	5.00782	0.622717	0.0134734	0.0212388	Intron (uc001ioo.3/8029, intron 17 of 66)	10	16865965	17171816	305852	2	8029	uc001ioo.3	54005	ENSG00000107611	CUBN	cubilin
chr10	17130484	17130684	chr10:17088485-17088685	4.37563	4.79675	3.62231	1.15564	0.00177927	0.00322388	Intron (uc001ioo.3/8029, intron 14 of 66)	10	16865965	17171816	305852	2	8029	uc001ioo.3	41132	ENSG00000107611	CUBN	cubilin
chr10	17142685	17142885	chr10:17100686-17100886	3.46961	1.99764	4.29125	-2.13604	4.47e-07	1.42e-06	Intron (uc001ioo.3/8029, intron 13 of 66)	10	16865965	17171816	305852	2	8029	uc001ioo.3	28931	ENSG00000107611	CUBN	cubilin
chr10	17143667	17143867	chr10:17101668-17101868	5.13543	2.93798	6.09028	-3.13795	6.32e-25	2.04e-23	Intron (uc001ioo.3/8029, intron 13 of 66)	10	16865965	17171816	305852	2	8029	uc001ioo.3	27949	ENSG00000107611	CUBN	cubilin
chr10	17151571	17151771	chr10:17109572-17109772	4.74863	4.31388	5.14064	-0.777458	0.00688753	0.0113896	Exon (uc001ioo.3/8029, exon 10 of 67)	10	16865965	17171816	305852	2	8029	uc001ioo.3	20045	ENSG00000107611	CUBN	cubilin
chr10	17156014	17156214	chr10:17114015-17114215	2.52109	1.57246	3.17942	-1.52042	0.000691	0.00133317	Exon (uc001ioo.3/8029, exon 8 of 67)	10	16865965	17171816	305852	2	8029	uc001ioo.3	15602	ENSG00000107611	CUBN	cubilin
chr10	17157023	17157223	chr10:17115024-17115224	2.71541	1.13534	3.56232	-2.33257	2.25e-06	6.36e-06	Intron (uc001ioo.3/8029, intron 7 of 66)	10	16865965	17171816	305852	2	8029	uc001ioo.3	14593	ENSG00000107611	CUBN	cubilin
chr10	17193847	17194047	chr10:17151848-17152048	3.29404	0.94347	4.26837	-3.104	1.57e-08	6.31e-08	3' UTR	10	17193582	17211538	17957	2	1787	uc010qcc.1	17491	ENSG00000107614	TRDMT1	tRNA aspartic acid methyltransferase 1
chr10	17200203	17200403	chr10:17158204-17158404	2.83766	3.67135	0	4.4482	3.72e-08	1.41e-07	Intron (uc001iop.3/1787, intron 7 of 10)	10	17193582	17211538	17957	2	1787	uc010qcc.1	11135	ENSG00000107614	TRDMT1	tRNA aspartic acid methyltransferase 1
chr10	17204923	17205123	chr10:17162924-17163124	3.67801	4.2687	2.33007	1.8142	2.04e-06	5.81e-06	Intron (uc001iop.3/1787, intron 3 of 10)	10	17193582	17211538	17957	2	1787	uc010qcc.1	6415	ENSG00000107614	TRDMT1	tRNA aspartic acid methyltransferase 1
chr10	17217646	17217846	chr10:17175647-17175847	3.4233	2.46311	4.08616	-1.4706	0.0003	0.00061	Promoter (<=1kb)	10	17201145	17216659	15515	2	1787	uc021pno.1	-987	ENSG00000107614	TRDMT1	tRNA aspartic acid methyltransferase 1
chr10	17221138	17221338	chr10:17179139-17179339	4.80732	4.28633	5.25487	-0.985312	0.000389	0.000778	Intron (uc001iop.3/1787, intron 1 of 10)	10	17201145	17216659	15515	2	1787	uc021pno.1	-4479	ENSG00000107614	TRDMT1	tRNA aspartic acid methyltransferase 1
chr10	17230363	17230563	chr10:17188364-17188564	2.94068	3.34663	2.22767	0.996282	0.0123385	0.0195767	Intron (uc001iop.3/1787, intron 1 of 10)	10	17184982	17244070	59089	2	1787	uc001iop.3	13507	ENSG00000107614	TRDMT1	tRNA aspartic acid methyltransferase 1
chr10	17243393	17243593	chr10:17201394-17201594	8.82891	9.16303	8.28784	0.851888	1.23e-05	3.09e-05	Promoter (<=1kb)	10	17184982	17244070	59089	2	1787	uc001iop.3	477	ENSG00000107614	TRDMT1	tRNA aspartic acid methyltransferase 1
chr10	17256070	17256270	chr10:17214071-17214271	4.028	4.7173	2.1121	2.45235	1.49e-09	7.05e-09	Distal Intergenic	10	17194934	17244070	49137	2	1787	uc010qcd.2	-12000	ENSG00000107614	TRDMT1	tRNA aspartic acid methyltransferase 1
chr10	17258335	17258535	chr10:17216336-17216536	6.85103	7.11876	6.44615	0.621119	0.0054721	0.00919807	Intron (uc001iot.1/uc001iot.1, intron 1 of 2)	10	17270258	17279592	9335	1	7431	uc001iou.2	-11723	ENSG00000026025	VIM	vimentin
chr10	17272451	17272651	chr10:17230452-17230652	6.18654	5.91858	6.45367	-0.500566	0.0102153	0.0164268	Promoter (2-3kb)	10	17270258	17279592	9335	1	7431	uc001iou.2	2193	ENSG00000026025	VIM	vimentin
chr10	17280551	17280751	chr10:17238552-17238752	4.01461	4.66069	2.38025	2.08978	1.91e-07	6.47e-07	Distal Intergenic	10	17270258	17279592	9335	1	7431	uc001iou.2	10293	ENSG00000026025	VIM	vimentin
chr10	17291835	17292035	chr10:17249836-17250036	2.37007	2.96668	0.994542	1.67962	0.000919	0.00173904	Distal Intergenic	10	17270258	17279592	9335	1	7431	uc001iou.2	21577	ENSG00000026025	VIM	vimentin
chr10	17377162	17377362	chr10:17335163-17335363	4.00233	2.68038	4.78474	-2.02391	1.45e-07	5.02e-07	Intron (uc001ipd.3/338596, intron 4 of 7)	10	17428935	17450285	21351	1	100128098	uc001ipe.3	-51573	ENSG00000204832	ST8SIA6-AS1	ST8SIA6 antisense RNA 1
chr10	17501957	17502157	chr10:17459958-17460158	3.23067	3.76501	2.11686	1.57129	0.00120687	0.00224233	Distal Intergenic	10	17362676	17496254	133579	2	338596	uc010qce.2	-5703	ENSG00000148488	ST8SIA6	ST8 alpha-N-acetyl-neuraminide alpha-2,8-sialyltransferase 6
chr10	17554466	17554666	chr10:17512467-17512667	5.6093	6.05731	4.78051	1.19362	3.84e-06	1.05e-05	Distal Intergenic	10	17362676	17496254	133579	2	338596	uc010qce.2	-58212	ENSG00000148488	ST8SIA6	ST8 alpha-N-acetyl-neuraminide alpha-2,8-sialyltransferase 6
chr10	17575820	17576020	chr10:17533821-17534021	2.7829	3.53707	0.276568	3.0971	1.01e-06	3.03e-06	Distal Intergenic	10	17362676	17496254	133579	2	338596	uc010qce.2	-79566	ENSG00000148488	ST8SIA6	ST8 alpha-N-acetyl-neuraminide alpha-2,8-sialyltransferase 6
chr10	17604703	17604903	chr10:17562704-17562904	5.09248	5.76049	3.32313	2.32448	1.86e-17	2.54e-16	Distal Intergenic	10	17631958	17659373	27416	2	9200	uc001ipg.3	54470	ENSG00000165996	HACD1	3-hydroxyacyl-CoA dehydratase 1
chr10	17605568	17605768	chr10:17563569-17563769	4.34515	4.91478	3.09026	1.71514	4.84e-09	2.11e-08	Distal Intergenic	10	17631958	17659373	27416	2	9200	uc001ipg.3	53605	ENSG00000165996	HACD1	3-hydroxyacyl-CoA dehydratase 1
chr10	17659118	17659318	chr10:17617119-17617319	6.78087	6.99831	6.46757	0.437511	0.0118338	0.0188368	Promoter (<=1kb)	10	17631958	17659373	27416	2	9200	uc001ipg.3	55	ENSG00000165996	HACD1	3-hydroxyacyl-CoA dehydratase 1
chr10	17707811	17708011	chr10:17665812-17666012	2.95436	1.32382	3.8123	-2.41373	4.47e-07	1.42e-06	Intron (uc001ipj.2/8027, intron 2 of 13)	10	17686124	17758821	72698	1	8027	uc010qcf.2	21687	ENSG00000136738	STAM	signal transducing adaptor molecule
chr10	17715893	17716093	chr10:17673894-17674094	4.84767	4.00146	5.46357	-1.42824	1.69e-05	4.17e-05	Intron (uc001ipj.2/8027, intron 2 of 13)	10	17737048	17758821	21774	1	8027	uc009xjw.2	-20955	ENSG00000136738	STAM	signal transducing adaptor molecule
chr10	17771717	17771917	chr10:17729718-17729918	4.03225	2.0102	4.9617	-2.82415	8.42e-13	6.35e-12	Distal Intergenic	10	17794260	17842866	48607	1	653567	uc009xjx.4	-22343	ENSG00000148483	TMEM236	transmembrane protein 236
chr10	17790791	17790991	chr10:17748792-17748992	3.22058	3.60103	2.57198	0.833583	0.0315269	0.0466224	Distal Intergenic	10	17794260	17842866	48607	1	653567	uc009xjx.4	-3269	ENSG00000148483	TMEM236	transmembrane protein 236
chr10	17798795	17798995	chr10:17756796-17756996	3.15515	3.84366	1.24498	2.60659	1.62e-07	5.55e-07	Intron (uc009xjx.4/653567, intron 1 of 3)	10	17794260	17842866	48607	1	653567	uc009xjx.4	4535	ENSG00000148483	TMEM236	transmembrane protein 236
chr10	17800267	17800467	chr10:17758268-17758468	3.37289	4.08527	1.27619	2.45318	9.7e-08	3.45e-07	Intron (uc009xjx.4/653567, intron 1 of 3)	10	17794260	17842866	48607	1	653567	uc009xjx.4	6007	ENSG00000148483	TMEM236	transmembrane protein 236
chr10	18177233	18177433	chr10:17888304-17888504	2.93012	0.343848	3.93025	-3.11821	3.82e-09	1.69e-08	Intron (uc031ptj.1/4360, intron 22 of 29)	10	18134036	18134122	87	1	574446	uc010qcj.1	43197	NA	NA	NA
chr10	18180368	18180568	chr10:17891439-17891639	3.57519	0	4.64899	-4.12693	2.62e-12	1.85e-11	Intron (uc031ptj.1/4360, intron 22 of 29)	10	18134036	18134122	87	1	574446	uc010qcj.1	46332	NA	NA	NA
chr10	18241069	18241269	chr10:17952140-17952340	4.2101	2.39426	5.10474	-2.66266	3.55e-10	1.84e-09	Promoter (<=1kb)	10	18240768	18332221	91454	1	221074	uc010qck.1	301	ENSG00000148482	SLC39A12	solute carrier family 39 member 12
chr10	18250942	18251142	chr10:17962013-17962213	2.33052	0.40537	3.24434	-2.91915	1.73e-06	4.98e-06	Intron (uc001ipn.2/221074, intron 3 of 11)	10	18240768	18332221	91454	1	221074	uc010qck.1	10174	ENSG00000148482	SLC39A12	solute carrier family 39 member 12
chr10	18270832	18271032	chr10:17981903-17982103	2.9781	3.59927	1.48097	2.20423	3.55e-05	8.3e-05	Intron (uc001ipn.2/221074, intron 6 of 11)	10	18290715	18299491	8777	2	100129213	uc001ipq.1	28459	ENSG00000226083	SLC39A12-AS1	SLC39A12 antisense RNA 1
chr10	18294786	18294986	chr10:18005857-18006057	3.76595	4.06649	3.29617	0.762066	0.0148493	0.0232363	Intron (uc001ipn.2/221074, intron 11 of 11)	10	18290715	18299491	8777	2	100129213	uc001ipq.1	4505	ENSG00000226083	SLC39A12-AS1	SLC39A12 antisense RNA 1
chr10	18333950	18334150	chr10:18045021-18045221	4.56251	5.33306	1.85313	3.4008	4.19e-18	6.18e-17	Distal Intergenic	10	18290715	18299491	8777	2	100129213	uc001ipq.1	-34459	ENSG00000226083	SLC39A12-AS1	SLC39A12 antisense RNA 1
chr10	18376179	18376379	chr10:18087250-18087450	2.94469	3.62003	1.12679	2.23603	2.5e-05	6e-05	Distal Intergenic	10	18429606	18830688	401083	1	783	uc001ipr.2	-53227	ENSG00000165995	CACNB2	calcium voltage-gated channel auxiliary subunit beta 2
chr10	18429308	18429508	chr10:18140379-18140579	7.54061	7.74698	7.2463	0.421686	0.0186667	0.0287176	Promoter (<=1kb)	10	18429606	18830688	401083	1	783	uc001ipr.2	-98	ENSG00000165995	CACNB2	calcium voltage-gated channel auxiliary subunit beta 2
chr10	18430583	18430783	chr10:18141654-18141854	4.85882	5.25572	4.16916	0.994595	0.000103	0.000225	Promoter (<=1kb)	10	18429742	18830688	400947	1	783	uc009xka.2	841	ENSG00000165995	CACNB2	calcium voltage-gated channel auxiliary subunit beta 2
chr10	18451263	18451463	chr10:18162334-18162534	3.46119	2.03903	4.27036	-2.12323	2.76e-07	9.08e-07	Intron (uc001ipr.2/783, intron 2 of 13)	10	18429742	18830688	400947	1	783	uc009xka.2	21521	ENSG00000165995	CACNB2	calcium voltage-gated channel auxiliary subunit beta 2
chr10	18454106	18454306	chr10:18165177-18165377	3.21701	2.37922	3.82922	-1.51678	4.32e-05	9.96e-05	Intron (uc001ipr.2/783, intron 2 of 13)	10	18429742	18830688	400947	1	783	uc009xka.2	24364	ENSG00000165995	CACNB2	calcium voltage-gated channel auxiliary subunit beta 2
chr10	18467598	18467798	chr10:18178669-18178869	3.96955	4.66816	1.98373	2.45036	8.07e-10	3.98e-09	Intron (uc001ipr.2/783, intron 2 of 13)	10	18429742	18830688	400947	1	783	uc009xka.2	37856	ENSG00000165995	CACNB2	calcium voltage-gated channel auxiliary subunit beta 2
chr10	18468855	18469055	chr10:18179926-18180126	5.24842	6.03475	2.30929	3.51807	2.33e-27	9.82e-26	Intron (uc001ipr.2/783, intron 2 of 13)	10	18429742	18830688	400947	1	783	uc009xka.2	39113	ENSG00000165995	CACNB2	calcium voltage-gated channel auxiliary subunit beta 2
chr10	18492162	18492362	chr10:18203233-18203433	2.85541	3.56661	0.76861	2.63449	2.16e-06	6.11e-06	Intron (uc001ipr.2/783, intron 2 of 13)	10	18549584	18830688	281105	1	783	uc001ipw.2	-57222	ENSG00000165995	CACNB2	calcium voltage-gated channel auxiliary subunit beta 2
chr10	18503997	18504197	chr10:18215068-18215268	4.32812	4.60294	3.90957	0.605732	0.0173153	0.0267984	Intron (uc001ipr.2/783, intron 2 of 13)	10	18549584	18830688	281105	1	783	uc001ipw.2	-45387	ENSG00000165995	CACNB2	calcium voltage-gated channel auxiliary subunit beta 2
chr10	18549622	18549822	chr10:18260693-18260893	3.29205	3.71819	2.52503	1.1782	0.00220822	0.0039427	Promoter (<=1kb)	10	18549584	18830688	281105	1	783	uc001ipx.2	38	ENSG00000165995	CACNB2	calcium voltage-gated channel auxiliary subunit beta 2
chr10	18550079	18550279	chr10:18261150-18261350	2.97998	3.38741	2.2631	0.911592	0.0207899	0.03172	Promoter (<=1kb)	10	18549584	18830688	281105	1	783	uc001ipx.2	495	ENSG00000165995	CACNB2	calcium voltage-gated channel auxiliary subunit beta 2
chr10	18593437	18593637	chr10:18304508-18304708	5.12478	5.92564	1.93282	3.91098	2.91e-24	8.69e-23	Intron (uc001ipr.2/783, intron 2 of 13)	10	18629614	18807345	177732	1	783	uc009xkb.1	-35977	ENSG00000165995	CACNB2	calcium voltage-gated channel auxiliary subunit beta 2
chr10	18597577	18597777	chr10:18308648-18308848	4.97191	5.72055	2.52768	3.03371	3.24e-18	4.83e-17	Intron (uc001ipr.2/783, intron 2 of 13)	10	18629614	18807345	177732	1	783	uc009xkb.1	-31837	ENSG00000165995	CACNB2	calcium voltage-gated channel auxiliary subunit beta 2
chr10	18601395	18601595	chr10:18312466-18312666	3.91262	4.68912	1.12114	3.3725	4.86e-12	3.3e-11	Intron (uc001ipr.2/783, intron 2 of 13)	10	18629614	18807345	177732	1	783	uc009xkb.1	-28019	ENSG00000165995	CACNB2	calcium voltage-gated channel auxiliary subunit beta 2
chr10	18601738	18601938	chr10:18312809-18313009	3.53794	3.94635	2.81852	0.889087	0.0140331	0.0220554	Intron (uc001ipr.2/783, intron 2 of 13)	10	18629614	18807345	177732	1	783	uc009xkb.1	-27676	ENSG00000165995	CACNB2	calcium voltage-gated channel auxiliary subunit beta 2
chr10	18615306	18615506	chr10:18326377-18326577	5.40808	6.06518	3.70768	2.27001	3.32e-17	4.39e-16	Intron (uc001ipr.2/783, intron 2 of 13)	10	18629614	18807345	177732	1	783	uc009xkb.1	-14108	ENSG00000165995	CACNB2	calcium voltage-gated channel auxiliary subunit beta 2
chr10	18629641	18629841	chr10:18340712-18340912	5.14631	5.4005	4.76701	0.545001	0.0173944	0.0269116	Promoter (<=1kb)	10	18629614	18830688	201075	1	783	uc001ipz.2	27	ENSG00000165995	CACNB2	calcium voltage-gated channel auxiliary subunit beta 2
chr10	18691809	18692009	chr10:18402880-18403080	4.7983	5.60952	1.3927	4.00142	2.02e-15	2.14e-14	Promoter (2-3kb)	10	18689513	18830688	141176	1	783	uc010qco.1	2296	ENSG00000165995	CACNB2	calcium voltage-gated channel auxiliary subunit beta 2
chr10	18734447	18734647	chr10:18445518-18445718	2.51352	1.08772	3.32363	-2.01081	7.42e-05	0.000165	Intron (uc001ipr.2/783, intron 3 of 13)	10	18689513	18830688	141176	1	783	uc010qco.1	44934	ENSG00000165995	CACNB2	calcium voltage-gated channel auxiliary subunit beta 2
chr10	18787987	18788187	chr10:18499058-18499258	2.62496	3.36515	0.270336	2.85327	8.13e-06	2.1e-05	Intron (uc001ipr.2/783, intron 4 of 13)	10	18689513	18830688	141176	1	783	uc010qco.1	98474	ENSG00000165995	CACNB2	calcium voltage-gated channel auxiliary subunit beta 2
chr10	18812108	18812308	chr10:18523179-18523379	4.3683	2.84504	5.20222	-2.32236	4.31e-11	2.56e-10	Intron (uc001ipr.2/783, intron 9 of 13)	10	18689513	18830688	141176	1	783	uc010qco.1	122595	ENSG00000165995	CACNB2	calcium voltage-gated channel auxiliary subunit beta 2
chr10	18899529	18899729	chr10:18610600-18610800	3.57216	2.34336	4.32747	-1.97014	5.18e-07	1.63e-06	Intron (uc010qcp.1/221078, intron 5 of 10)	10	18834264	18940550	106287	2	221078	uc010qcp.1	40821	ENSG00000241058	NSUN6	NOP2/Sun RNA methyltransferase 6
chr10	18940547	18940747	chr10:18651618-18651818	7.15016	7.32433	6.90894	0.334764	0.0296206	0.0440164	Promoter (<=1kb)	10	18834264	18940550	106287	2	221078	uc010qcp.1	0	ENSG00000241058	NSUN6	NOP2/Sun RNA methyltransferase 6
chr10	19002085	19002285	chr10:18713156-18713356	3.34154	1.25444	4.28082	-2.74428	2.55e-09	1.16e-08	Distal Intergenic	10	18948313	18966940	18628	1	221079	uc001iqd.1	53772	ENSG00000165997	ARL5B	ADP ribosylation factor like GTPase 5B
chr10	19273535	19273735	chr10:18984606-18984806	2.7365	1.11353	3.59281	-2.41546	4.17e-06	1.13e-05	Distal Intergenic	10	18948313	18966940	18628	1	221079	uc001iqd.1	325222	ENSG00000165997	ARL5B	ADP ribosylation factor like GTPase 5B
chr10	19303059	19303259	chr10:19014130-19014330	3.37713	2.79906	3.85861	-0.920918	0.0269865	0.0403916	Distal Intergenic	10	18948313	18966940	18628	1	221079	uc001iqd.1	354746	ENSG00000165997	ARL5B	ADP ribosylation factor like GTPase 5B
chr10	19493273	19493473	chr10:19204344-19204544	3.20919	4.05224	0	4.72093	7.28e-09	3.09e-08	Distal Intergenic	10	18948313	18966940	18628	1	221079	uc001iqd.1	544960	ENSG00000165997	ARL5B	ADP ribosylation factor like GTPase 5B
chr10	19591152	19591352	chr10:19302223-19302423	2.74519	3.46861	0.552138	2.62981	1.13e-05	2.85e-05	Distal Intergenic	10	20105372	20569115	463744	1	84898	uc001iqg.1	-514020	ENSG00000120594	PLXDC2	plexin domain containing 2
chr10	19648289	19648489	chr10:19359360-19359560	4.40073	0	5.50098	-5.16826	1.82e-15	1.95e-14	Distal Intergenic	10	20105372	20569115	463744	1	84898	uc001iqg.1	-456883	ENSG00000120594	PLXDC2	plexin domain containing 2
chr10	19757508	19757708	chr10:19468579-19468779	2.65476	3.33673	0.791244	2.36649	2.72e-05	6.47e-05	Distal Intergenic	10	20105372	20569115	463744	1	84898	uc001iqg.1	-347664	ENSG00000120594	PLXDC2	plexin domain containing 2
chr10	19787668	19787868	chr10:19498739-19498939	2.6058	1.07298	3.44195	-2.39075	2.38e-06	6.7e-06	Intron (uc010qcq.1/uc010qcq.1, intron 3 of 6)	10	20105372	20569115	463744	1	84898	uc001iqg.1	-317504	ENSG00000120594	PLXDC2	plexin domain containing 2
chr10	19835733	19835933	chr10:19546804-19547004	4.00106	4.63727	2.42287	2.16928	9.13e-08	3.26e-07	Intron (uc010qcq.1/uc010qcq.1, intron 4 of 6)	10	20105372	20569115	463744	1	84898	uc001iqg.1	-269439	ENSG00000120594	PLXDC2	plexin domain containing 2
chr10	19866321	19866521	chr10:19577392-19577592	2.58949	0	3.61439	-3.72967	4.22e-08	1.59e-07	Intron (uc010qcq.1/uc010qcq.1, intron 5 of 6)	10	20105372	20569115	463744	1	84898	uc001iqg.1	-238851	ENSG00000120594	PLXDC2	plexin domain containing 2
chr10	19918031	19918231	chr10:19629102-19629302	5.57632	5.08504	6.00535	-0.934445	4.45e-05	0.000102	Intron (uc010qcr.1/uc010qcr.1, intron 1 of 4)	10	20105372	20569115	463744	1	84898	uc001iqg.1	-187141	ENSG00000120594	PLXDC2	plexin domain containing 2
chr10	19927532	19927732	chr10:19638603-19638803	4.51909	2.90987	5.37242	-2.35544	2.18e-13	1.78e-12	Intron (uc010qcr.1/uc010qcr.1, intron 1 of 4)	10	20105372	20569115	463744	1	84898	uc001iqg.1	-177640	ENSG00000120594	PLXDC2	plexin domain containing 2
chr10	19935124	19935324	chr10:19646195-19646395	2.68217	0	3.70051	-3.13396	2.18e-07	7.31e-07	Intron (uc010qcr.1/uc010qcr.1, intron 1 of 4)	10	20105372	20569115	463744	1	84898	uc001iqg.1	-170048	ENSG00000120594	PLXDC2	plexin domain containing 2
chr10	19948921	19949121	chr10:19659992-19660192	4.29138	3.45637	4.90238	-1.35442	0.00159869	0.0029162	Intron (uc010qcr.1/uc010qcr.1, intron 1 of 4)	10	20105372	20569115	463744	1	84898	uc001iqg.1	-156251	ENSG00000120594	PLXDC2	plexin domain containing 2
chr10	20116637	20116837	chr10:19827708-19827908	2.43436	0	3.46461	-3.36985	5.01e-07	1.58e-06	Intron (uc001iqg.1/84898, intron 1 of 13)	10	20105372	20569115	463744	1	84898	uc001iqh.1	11265	ENSG00000120594	PLXDC2	plexin domain containing 2
chr10	20133217	20133417	chr10:19844288-19844488	3.27674	0.722435	4.27363	-3.36702	1.47e-10	8.08e-10	Intron (uc001iqg.1/84898, intron 1 of 13)	10	20105372	20569115	463744	1	84898	uc001iqh.1	27845	ENSG00000120594	PLXDC2	plexin domain containing 2
chr10	20134521	20134721	chr10:19845592-19845792	5.37217	6.05316	3.51546	2.4642	5.7e-20	1.05e-18	Intron (uc001iqg.1/84898, intron 1 of 13)	10	20105372	20569115	463744	1	84898	uc001iqh.1	29149	ENSG00000120594	PLXDC2	plexin domain containing 2
chr10	20136323	20136523	chr10:19847394-19847594	5.09105	5.5746	4.15368	1.32741	2.68e-06	7.49e-06	Intron (uc001iqg.1/84898, intron 1 of 13)	10	20105372	20569115	463744	1	84898	uc001iqh.1	30951	ENSG00000120594	PLXDC2	plexin domain containing 2
chr10	20142819	20143019	chr10:19853890-19854090	4.42786	1.18726	5.47961	-4.0792	4.98e-19	8.18e-18	Intron (uc001iqg.1/84898, intron 1 of 13)	10	20105372	20569115	463744	1	84898	uc001iqh.1	37447	ENSG00000120594	PLXDC2	plexin domain containing 2
chr10	20145444	20145644	chr10:19856515-19856715	3.10663	0.771231	4.07913	-3.17956	1.33e-09	6.33e-09	Intron (uc001iqg.1/84898, intron 1 of 13)	10	20105372	20569115	463744	1	84898	uc001iqh.1	40072	ENSG00000120594	PLXDC2	plexin domain containing 2
chr10	20163804	20164004	chr10:19874875-19875075	3.9591	1.32076	4.96433	-3.42964	2.26e-15	2.38e-14	Intron (uc001iqg.1/84898, intron 1 of 13)	10	20105372	20569115	463744	1	84898	uc001iqh.1	58432	ENSG00000120594	PLXDC2	plexin domain containing 2
chr10	20166480	20166680	chr10:19877551-19877751	2.4415	0	3.43116	-3.07866	6.3e-07	1.96e-06	Intron (uc001iqg.1/84898, intron 1 of 13)	10	20105372	20569115	463744	1	84898	uc001iqh.1	61108	ENSG00000120594	PLXDC2	plexin domain containing 2
chr10	20184621	20184821	chr10:19895692-19895892	3.43678	0.859438	4.43602	-3.38608	4.2e-11	2.5e-10	Intron (uc001iqg.1/84898, intron 1 of 13)	10	20105372	20569115	463744	1	84898	uc001iqh.1	79249	ENSG00000120594	PLXDC2	plexin domain containing 2
chr10	20193364	20193564	chr10:19904435-19904635	4.54332	2.4639	5.48147	-2.96302	8e-16	8.91e-15	Intron (uc001iqg.1/84898, intron 1 of 13)	10	20105372	20569115	463744	1	84898	uc001iqh.1	87992	ENSG00000120594	PLXDC2	plexin domain containing 2
chr10	20195189	20195389	chr10:19906260-19906460	4.16906	0.554558	5.24084	-4.24667	2.07e-15	2.2e-14	Intron (uc001iqg.1/84898, intron 1 of 13)	10	20105372	20569115	463744	1	84898	uc001iqh.1	89817	ENSG00000120594	PLXDC2	plexin domain containing 2
chr10	20205043	20205243	chr10:19916114-19916314	1.75488	0	2.81662	-3.54078	5.46e-06	1.45e-05	Intron (uc001iqg.1/84898, intron 1 of 13)	10	20105372	20569115	463744	1	84898	uc001iqh.1	99671	ENSG00000120594	PLXDC2	plexin domain containing 2
chr10	20205913	20206113	chr10:19916984-19917184	4.01658	3.23938	4.60135	-1.23305	0.000773	0.00147935	Intron (uc001iqg.1/84898, intron 1 of 13)	10	20105372	20569115	463744	1	84898	uc001iqh.1	100541	ENSG00000120594	PLXDC2	plexin domain containing 2
chr10	20210364	20210564	chr10:19921435-19921635	4.13419	3.3616	4.71681	-1.32885	8.75e-06	2.25e-05	Intron (uc001iqg.1/84898, intron 1 of 13)	10	20105372	20569115	463744	1	84898	uc001iqh.1	104992	ENSG00000120594	PLXDC2	plexin domain containing 2
chr10	20211304	20211504	chr10:19922375-19922575	6.87522	7.0476	6.63685	0.337553	0.0235778	0.0356348	Intron (uc001iqg.1/84898, intron 1 of 13)	10	20105372	20569115	463744	1	84898	uc001iqh.1	105932	ENSG00000120594	PLXDC2	plexin domain containing 2
chr10	20216052	20216252	chr10:19927123-19927323	4.67806	3.13076	5.51756	-2.22149	1.61e-09	7.58e-09	Intron (uc001iqg.1/84898, intron 1 of 13)	10	20105372	20569115	463744	1	84898	uc001iqh.1	110680	ENSG00000120594	PLXDC2	plexin domain containing 2
chr10	20218650	20218850	chr10:19929721-19929921	4.74428	3.65545	5.4543	-1.7856	2.15e-10	1.16e-09	Intron (uc001iqg.1/84898, intron 1 of 13)	10	20105372	20569115	463744	1	84898	uc001iqh.1	113278	ENSG00000120594	PLXDC2	plexin domain containing 2
chr10	20220590	20220790	chr10:19931661-19931861	5.88276	5.33597	6.34591	-1.03945	4.33e-07	1.38e-06	Intron (uc001iqg.1/84898, intron 1 of 13)	10	20105372	20569115	463744	1	84898	uc001iqh.1	115218	ENSG00000120594	PLXDC2	plexin domain containing 2
chr10	20236790	20236990	chr10:19947861-19948061	3.67328	2.79145	4.30441	-1.48775	0.000135	0.000289	Intron (uc001iqg.1/84898, intron 1 of 13)	10	20105372	20569115	463744	1	84898	uc001iqh.1	131418	ENSG00000120594	PLXDC2	plexin domain containing 2
chr10	20241638	20241838	chr10:19952709-19952909	3.27894	3.72537	2.45476	1.12606	0.00271458	0.00478534	Intron (uc001iqg.1/84898, intron 1 of 13)	10	20105372	20569115	463744	1	84898	uc001iqh.1	136266	ENSG00000120594	PLXDC2	plexin domain containing 2
chr10	20249130	20249330	chr10:19960201-19960401	3.06818	0.61505	4.05431	-3.13779	1.54e-09	7.28e-09	Intron (uc001iqg.1/84898, intron 1 of 13)	10	20105372	20569115	463744	1	84898	uc001iqh.1	143758	ENSG00000120594	PLXDC2	plexin domain containing 2
chr10	20250639	20250839	chr10:19961710-19961910	4.60698	2.19688	5.58827	-3.22012	5.15e-21	1.07e-19	Intron (uc001iqg.1/84898, intron 1 of 13)	10	20105372	20569115	463744	1	84898	uc001iqh.1	145267	ENSG00000120594	PLXDC2	plexin domain containing 2
chr10	20255741	20255941	chr10:19966812-19967012	3.04083	3.44488	2.33274	1.02918	0.00941006	0.0152181	Intron (uc001iqg.1/84898, intron 1 of 13)	10	20105372	20569115	463744	1	84898	uc001iqh.1	150369	ENSG00000120594	PLXDC2	plexin domain containing 2
chr10	20268644	20268844	chr10:19979715-19979915	3.31052	0.536764	4.32811	-3.522	5.37e-11	3.14e-10	Intron (uc001iqg.1/84898, intron 1 of 13)	10	20105372	20569115	463744	1	84898	uc001iqh.1	163272	ENSG00000120594	PLXDC2	plexin domain containing 2
chr10	20278671	20278871	chr10:19989742-19989942	2.57857	0.318587	3.54165	-2.93916	3.01e-07	9.84e-07	Intron (uc001iqg.1/84898, intron 1 of 13)	10	20432224	20569115	136892	1	84898	uc009xkc.1	-153353	ENSG00000120594	PLXDC2	plexin domain containing 2
chr10	20292718	20292918	chr10:20003789-20003989	5.80123	4.66718	6.52652	-1.80959	1.79e-07	6.07e-07	Intron (uc001iqg.1/84898, intron 2 of 13)	10	20432224	20569115	136892	1	84898	uc009xkc.1	-139306	ENSG00000120594	PLXDC2	plexin domain containing 2
chr10	20293171	20293371	chr10:20004242-20004442	3.50212	3.90311	2.80197	1.06036	0.00386368	0.00665509	Intron (uc001iqg.1/84898, intron 2 of 13)	10	20432224	20569115	136892	1	84898	uc009xkc.1	-138853	ENSG00000120594	PLXDC2	plexin domain containing 2
chr10	20294600	20294800	chr10:20005671-20005871	2.79409	1.16502	3.65171	-2.31257	2.53e-06	7.09e-06	Intron (uc001iqg.1/84898, intron 2 of 13)	10	20432224	20569115	136892	1	84898	uc009xkc.1	-137424	ENSG00000120594	PLXDC2	plexin domain containing 2
chr10	20306993	20307193	chr10:20018064-20018264	4.13888	2.83308	4.91675	-2.0495	1.74e-08	6.95e-08	Intron (uc001iqg.1/84898, intron 2 of 13)	10	20432224	20569115	136892	1	84898	uc009xkc.1	-125031	ENSG00000120594	PLXDC2	plexin domain containing 2
chr10	20324389	20324589	chr10:20035460-20035660	2.6451	0	3.67504	-3.34488	1.1e-07	3.88e-07	Intron (uc001iqg.1/84898, intron 2 of 13)	10	20432224	20569115	136892	1	84898	uc009xkc.1	-107635	ENSG00000120594	PLXDC2	plexin domain containing 2
chr10	20330973	20331173	chr10:20042044-20042244	3.00779	0	4.06138	-3.89179	8.05e-10	3.97e-09	Intron (uc001iqg.1/84898, intron 2 of 13)	10	20432224	20569115	136892	1	84898	uc009xkc.1	-101051	ENSG00000120594	PLXDC2	plexin domain containing 2
chr10	20348112	20348312	chr10:20059183-20059383	4.0712	4.59006	3.01413	1.3994	3.51e-05	8.23e-05	Intron (uc001iqg.1/84898, intron 3 of 13)	10	20432224	20569115	136892	1	84898	uc009xkc.1	-83912	ENSG00000120594	PLXDC2	plexin domain containing 2
chr10	20373301	20373501	chr10:20084372-20084572	2.86706	2.19666	3.39913	-1.41282	0.000886	0.00168082	Intron (uc001iqg.1/84898, intron 4 of 13)	10	20432224	20569115	136892	1	84898	uc009xkc.1	-58723	ENSG00000120594	PLXDC2	plexin domain containing 2
chr10	20522688	20522888	chr10:20233759-20233959	2.48101	0	3.49262	-3.16113	3.64e-07	1.17e-06	Intron (uc001iqg.1/84898, intron 12 of 13)	10	20432224	20569115	136892	1	84898	uc009xkc.1	90464	ENSG00000120594	PLXDC2	plexin domain containing 2
chr10	20530517	20530717	chr10:20241588-20241788	3.27431	1.02227	4.23637	-2.92096	2.23e-08	8.78e-08	Intron (uc001iqg.1/84898, intron 12 of 13)	10	20432224	20569115	136892	1	84898	uc009xkc.1	98293	ENSG00000120594	PLXDC2	plexin domain containing 2
chr10	20565153	20565353	chr10:20276224-20276424	5.03151	2.7403	5.99856	-3.17273	1.78e-18	2.74e-17	Intron (uc001iqg.1/84898, intron 13 of 13)	10	20432224	20569115	136892	1	84898	uc009xkc.1	132929	ENSG00000120594	PLXDC2	plexin domain containing 2
chr10	20575670	20575870	chr10:20286741-20286941	4.7018	2.34711	5.67661	-3.21359	1.48e-19	2.59e-18	Distal Intergenic	10	20432224	20569115	136892	1	84898	uc009xkc.1	143446	ENSG00000120594	PLXDC2	plexin domain containing 2
chr10	20648609	20648809	chr10:20359680-20359880	2.5095	0.472461	3.44127	-2.96334	3.95e-07	1.27e-06	Distal Intergenic	10	20840899	20840975	77	1	100616383	uc021pnt.1	-192090	ENSG00000265372	MIR4675	microRNA 4675
chr10	20704747	20704947	chr10:20415818-20416018	2.64079	1.32451	3.42162	-2.13942	2.98e-05	7.06e-05	Distal Intergenic	10	20840899	20840975	77	1	100616383	uc021pnt.1	-135952	ENSG00000265372	MIR4675	microRNA 4675
chr10	20724086	20724286	chr10:20435157-20435357	1.94182	0	2.88433	-2.88547	3.38e-05	7.93e-05	Distal Intergenic	10	20840899	20840975	77	1	100616383	uc021pnt.1	-116613	ENSG00000265372	MIR4675	microRNA 4675
chr10	20878692	20878892	chr10:20589763-20589963	2.72158	3.4954	0	3.25925	2.28e-06	6.45e-06	Distal Intergenic	10	20840899	20840975	77	1	100616383	uc021pnt.1	37793	ENSG00000265372	MIR4675	microRNA 4675
chr10	20887606	20887806	chr10:20598677-20598877	7.48623	6.77088	8.0412	-1.26493	1.26e-12	9.29e-12	Distal Intergenic	10	20840899	20840975	77	1	100616383	uc021pnt.1	46707	ENSG00000265372	MIR4675	microRNA 4675
chr10	20913666	20913866	chr10:20624737-20624937	4.71773	2.01235	5.72924	-3.64152	1.43e-23	3.99e-22	Distal Intergenic	10	20840899	20840975	77	1	100616383	uc021pnt.1	72767	ENSG00000265372	MIR4675	microRNA 4675
chr10	20923788	20923988	chr10:20634859-20635059	3.10423	3.68268	1.81126	1.74026	0.000144	0.000306	Distal Intergenic	10	20840899	20840975	77	1	100616383	uc021pnt.1	82889	ENSG00000265372	MIR4675	microRNA 4675
chr10	21003544	21003744	chr10:20714615-20714815	3.42966	1.99805	4.24125	-2.13815	4.97e-07	1.57e-06	Distal Intergenic	10	20840899	20840975	77	1	100616383	uc021pnt.1	162645	ENSG00000265372	MIR4675	microRNA 4675
chr10	21049406	21049606	chr10:20760477-20760677	2.18056	0	3.22029	-3.37965	1.47e-06	4.27e-06	Distal Intergenic	10	21068903	21186531	117629	2	10529	uc001iqi.3	136925	ENSG00000078114	NEBL	nebulette
chr10	21055939	21056139	chr10:20767010-20767210	4.71893	2.57759	5.66604	-3.04447	1.83e-15	1.95e-14	Distal Intergenic	10	21068903	21186531	117629	2	10529	uc001iqi.3	130392	ENSG00000078114	NEBL	nebulette
chr10	21065768	21065968	chr10:20776839-20777039	4.19965	3.37165	4.80754	-1.45511	5.29e-06	1.41e-05	Downstream (2-3kb)	10	21068903	21186531	117629	2	10529	uc001iqi.3	120563	ENSG00000078114	NEBL	nebulette
chr10	21100167	21100367	chr10:20811238-20811438	4.01769	1.44031	5.01693	-3.51849	1.15e-14	1.1e-13	Intron (uc001iqi.3/10529, intron 24 of 27)	10	21068903	21186531	117629	2	10529	uc001iqi.3	86164	ENSG00000078114	NEBL	nebulette
chr10	21106159	21106359	chr10:20817230-20817430	2.75052	0.475072	3.71558	-2.94337	6.24e-08	2.29e-07	Intron (uc001iqi.3/10529, intron 21 of 27)	10	21068903	21186531	117629	2	10529	uc001iqi.3	80172	ENSG00000078114	NEBL	nebulette
chr10	21206942	21207142	chr10:20918013-20918213	4.07171	3.17968	4.70711	-1.53476	9.58e-07	2.88e-06	Intron (uc001iqk.3/10529, intron 4 of 6)	10	21068903	21186531	117629	2	10529	uc001iqj.3	-20411	ENSG00000078114	NEBL	nebulette
chr10	21211076	21211276	chr10:20922147-20922347	3.15366	2.37503	3.73911	-1.32129	0.000773	0.00147973	Intron (uc001iqk.3/10529, intron 4 of 6)	10	21068903	21186531	117629	2	10529	uc001iqj.3	-24545	ENSG00000078114	NEBL	nebulette
chr10	21215080	21215280	chr10:20926151-20926351	3.0059	1.36597	3.86583	-2.58743	2.89e-07	9.5e-07	Intron (uc001iqk.3/10529, intron 4 of 6)	10	21068903	21186531	117629	2	10529	uc001iqj.3	-28549	ENSG00000078114	NEBL	nebulette
chr10	21225196	21225396	chr10:20936267-20936467	2.8229	1.72786	3.53506	-1.77464	0.000609	0.00118337	Intron (uc001iqk.3/10529, intron 4 of 6)	10	21068903	21186531	117629	2	10529	uc001iqj.3	-38665	ENSG00000078114	NEBL	nebulette
chr10	21246885	21247085	chr10:20957956-20958156	4.03586	4.6389	2.6297	2.00522	3.5e-07	1.13e-06	Intron (uc001iqk.3/10529, intron 4 of 6)	10	21068903	21186531	117629	2	10529	uc001iqj.3	-60354	ENSG00000078114	NEBL	nebulette
chr10	21248448	21248648	chr10:20959519-20959719	4.28583	5.11	0.555986	4.16498	5.77e-14	5.06e-13	Intron (uc001iqk.3/10529, intron 4 of 6)	10	21068903	21186531	117629	2	10529	uc001iqj.3	-61917	ENSG00000078114	NEBL	nebulette
chr10	21259093	21259293	chr10:20970164-20970364	4.22893	2.95842	4.99666	-1.98237	2.83e-08	1.09e-07	Intron (uc001iqk.3/10529, intron 3 of 6)	10	21068903	21186531	117629	2	10529	uc001iqj.3	-72562	ENSG00000078114	NEBL	nebulette
chr10	21277669	21277869	chr10:20988740-20988940	3.09673	2.02109	3.80217	-1.74929	2.82e-05	6.71e-05	Intron (uc001iqk.3/10529, intron 3 of 6)	10	21068903	21186531	117629	2	10529	uc001iqj.3	-91138	ENSG00000078114	NEBL	nebulette
chr10	21284153	21284353	chr10:20995224-20995424	4.12737	3.7251	4.49698	-0.784442	0.00365482	0.00631901	Intron (uc001iqk.3/10529, intron 3 of 6)	10	21068903	21186531	117629	2	10529	uc001iqj.3	-97622	ENSG00000078114	NEBL	nebulette
chr10	21291200	21291400	chr10:21002271-21002471	3.98127	4.69007	1.91429	2.61109	1.33e-10	7.37e-10	Intron (uc001iqk.3/10529, intron 3 of 6)	10	21068903	21186531	117629	2	10529	uc001iqj.3	-104669	ENSG00000078114	NEBL	nebulette
chr10	21315120	21315320	chr10:21026191-21026391	3.26185	2.1916	3.96541	-1.75971	8.82e-06	2.27e-05	Intron (uc001iqk.3/10529, intron 2 of 6)	10	21414692	21435488	20797	2	387638	uc001iqm.3	120168	NA	NA	NA
chr10	21319148	21319348	chr10:21030219-21030419	5.67406	2.55531	6.718	-4.10507	2.93e-31	1.85e-29	Intron (uc001iqk.3/10529, intron 2 of 6)	10	21414692	21435488	20797	2	387638	uc001iqm.3	116140	NA	NA	NA
chr10	21341082	21341282	chr10:21052153-21052353	4.52473	0.377585	5.61713	-5.10615	4.23e-17	5.52e-16	Intron (uc001iqk.3/10529, intron 2 of 6)	10	21414692	21435488	20797	2	387638	uc001iqm.3	94206	NA	NA	NA
chr10	21349656	21349856	chr10:21060727-21060927	2.92703	1.7067	3.67976	-1.90868	7.42e-06	1.93e-05	Intron (uc001iqk.3/10529, intron 2 of 6)	10	21414692	21435488	20797	2	387638	uc001iqm.3	85632	NA	NA	NA
chr10	21359924	21360124	chr10:21070995-21071195	2.25382	0.902	3.04446	-1.82178	0.000463	0.000915	Intron (uc001iqk.3/10529, intron 2 of 6)	10	21414692	21435488	20797	2	387638	uc001iqm.3	75364	NA	NA	NA
chr10	21369245	21369445	chr10:21080316-21080516	4.09927	4.46406	3.48832	0.913583	0.0117379	0.0186953	Intron (uc001iqk.3/10529, intron 2 of 6)	10	21414692	21435488	20797	2	387638	uc001iqm.3	66043	NA	NA	NA
chr10	21371035	21371235	chr10:21082106-21082306	3.74466	2.54261	4.49175	-2.02058	1.75e-07	5.95e-07	Intron (uc001iqk.3/10529, intron 2 of 6)	10	21414692	21435488	20797	2	387638	uc001iqm.3	64253	NA	NA	NA
chr10	21375884	21376084	chr10:21086955-21087155	4.62745	3.86764	5.20403	-1.1572	0.0162647	0.0252903	Intron (uc001iqk.3/10529, intron 2 of 6)	10	21414692	21435488	20797	2	387638	uc001iqm.3	59404	NA	NA	NA
chr10	21382804	21383004	chr10:21093875-21094075	4.15703	2.98712	4.89399	-1.86017	2.65e-07	8.74e-07	Intron (uc001iqk.3/10529, intron 2 of 6)	10	21414692	21435488	20797	2	387638	uc001iqm.3	52484	NA	NA	NA
chr10	21389929	21390129	chr10:21101000-21101200	7.02184	6.62987	7.38416	-0.713524	0.00202676	0.00363959	Intron (uc001iqk.3/10529, intron 2 of 6)	10	21414692	21435488	20797	2	387638	uc001iqm.3	45359	NA	NA	NA
chr10	21431091	21431291	chr10:21142162-21142362	5.39596	4.58258	5.99732	-1.40238	1.4e-06	4.09e-06	Intron (uc001iqk.3/10529, intron 2 of 6)	10	21414692	21435488	20797	2	387638	uc001iqm.3	4197	NA	NA	NA
chr10	21438722	21438922	chr10:21149793-21149993	3.97328	1.89951	4.91059	-2.9855	3.84e-13	3.03e-12	Intron (uc001iqk.3/10529, intron 2 of 6)	10	21414692	21435488	20797	2	387638	uc021pnv.1	-3234	NA	NA	NA
chr10	21455924	21456124	chr10:21166995-21167195	4.84605	3.31515	5.68175	-2.31164	6.37e-15	6.35e-14	Intron (uc001iqk.3/10529, intron 2 of 6)	10	21462919	21463852	934	1	100128511	uc031ptk.1	-6795	ENSG00000231920	NEBL-AS1	NEBL antisense RNA 1
chr10	21470763	21470963	chr10:21181834-21182034	6.83314	6.59469	7.07538	-0.421414	0.033542	0.049353	Distal Intergenic	10	21463231	21463852	622	1	100128511	uc031ptl.1	7532	ENSG00000231920	NEBL-AS1	NEBL antisense RNA 1
chr10	21492724	21492924	chr10:21203795-21203995	2.79286	3.22387	2.01243	1.22325	0.00458592	0.0078057	Distal Intergenic	10	21463231	21463852	622	1	100128511	uc031ptl.1	29493	ENSG00000231920	NEBL-AS1	NEBL antisense RNA 1
chr10	21549032	21549232	chr10:21260103-21260303	3.08215	0	4.17247	-4.4552	9.8e-10	4.77e-09	Distal Intergenic	10	21463231	21463852	622	1	100128511	uc031ptl.1	85801	ENSG00000231920	NEBL-AS1	NEBL antisense RNA 1
chr10	21549450	21549650	chr10:21260521-21260721	3.64055	1.92916	4.51519	-2.39753	1.33e-07	4.62e-07	Distal Intergenic	10	21463231	21463852	622	1	100128511	uc031ptl.1	86219	ENSG00000231920	NEBL-AS1	NEBL antisense RNA 1
chr10	21554608	21554808	chr10:21265679-21265879	3.68374	2.8674	4.28643	-1.39765	0.000107	0.000232	Distal Intergenic	10	21463231	21463852	622	1	100128511	uc031ptl.1	91377	ENSG00000231920	NEBL-AS1	NEBL antisense RNA 1
chr10	21562379	21562579	chr10:21273450-21273650	4.00559	2.77271	4.76213	-1.89943	1.29e-07	4.48e-07	Distal Intergenic	10	21463231	21463852	622	1	100128511	uc031ptl.1	99148	ENSG00000231920	NEBL-AS1	NEBL antisense RNA 1
chr10	21606949	21607149	chr10:21318020-21318220	4.34516	4.72085	3.70817	0.885151	0.00212593	0.00380536	Distal Intergenic	10	21463231	21463852	622	1	100128511	uc031ptl.1	143718	ENSG00000231920	NEBL-AS1	NEBL antisense RNA 1
chr10	21619670	21619870	chr10:21330741-21330941	5.13543	5.72514	3.79192	1.88199	1.22e-08	4.99e-08	Distal Intergenic	10	21463231	21463852	622	1	100128511	uc031ptl.1	156439	ENSG00000231920	NEBL-AS1	NEBL antisense RNA 1
chr10	21623990	21624190	chr10:21335061-21335261	6.24469	5.83665	6.61834	-0.770786	0.000133	0.000284	Distal Intergenic	10	21463231	21463852	622	1	100128511	uc031ptl.1	160759	ENSG00000231920	NEBL-AS1	NEBL antisense RNA 1
chr10	21631498	21631698	chr10:21342569-21342769	4.34378	4.77636	3.55896	1.25973	0.00206025	0.003695	Distal Intergenic	10	21785491	21785570	80	2	100302129	uc021pnw.1	153872	ENSG00000222071	MIR1915	microRNA 1915
chr10	21653436	21653636	chr10:21364507-21364707	3.7468	3.08289	4.27547	-1.22701	0.00033	0.000667	Distal Intergenic	10	21785491	21785570	80	2	100302129	uc021pnw.1	131934	ENSG00000222071	MIR1915	microRNA 1915
chr10	21658029	21658229	chr10:21369100-21369300	4.54755	5.29059	2.16342	3.20257	1.11e-14	1.07e-13	Distal Intergenic	10	21785491	21785570	80	2	100302129	uc021pnw.1	127341	ENSG00000222071	MIR1915	microRNA 1915
chr10	21661935	21662135	chr10:21373006-21373206	5.25253	5.68331	4.47271	1.09039	4.59e-06	1.23e-05	Distal Intergenic	10	21785491	21785570	80	2	100302129	uc021pnw.1	123435	ENSG00000222071	MIR1915	microRNA 1915
chr10	21674601	21674801	chr10:21385672-21385872	4.67765	5.40398	2.45791	3.0286	6.78e-17	8.6e-16	Distal Intergenic	10	21785491	21785570	80	2	100302129	uc021pnw.1	110769	ENSG00000222071	MIR1915	microRNA 1915
chr10	21678188	21678388	chr10:21389259-21389459	4.84576	5.67389	0.999796	4.59599	1.51e-19	2.65e-18	Distal Intergenic	10	21785491	21785570	80	2	100302129	uc021pnw.1	107182	ENSG00000222071	MIR1915	microRNA 1915
chr10	21687593	21687793	chr10:21398664-21398864	6.83538	7.33207	5.85497	1.4348	3.43e-09	1.53e-08	Distal Intergenic	10	21785491	21785570	80	2	100302129	uc021pnw.1	97777	ENSG00000222071	MIR1915	microRNA 1915
chr10	21688662	21688862	chr10:21399733-21399933	4.06011	4.77208	1.96688	2.57951	8.16e-12	5.37e-11	Distal Intergenic	10	21785491	21785570	80	2	100302129	uc021pnw.1	96708	ENSG00000222071	MIR1915	microRNA 1915
chr10	21734625	21734825	chr10:21445696-21445896	2.33583	0.186051	3.28412	-2.47415	0.000629	0.00122016	Distal Intergenic	10	21785491	21785570	80	2	100302129	uc021pnw.1	50745	ENSG00000222071	MIR1915	microRNA 1915
chr10	21777637	21777837	chr10:21488708-21488908	4.47501	4.75158	4.05306	0.658902	0.00972993	0.0157003	Distal Intergenic	10	21785491	21785570	80	2	100302129	uc021pnw.1	7733	ENSG00000222071	MIR1915	microRNA 1915
chr10	21785199	21785399	chr10:21496270-21496470	5.3786	5.75855	4.73125	0.953937	5.11e-05	0.000117	Promoter (<=1kb)	10	21785491	21785570	80	2	100302129	uc021pnw.1	171	ENSG00000222071	MIR1915	microRNA 1915
chr10	21789270	21789470	chr10:21500341-21500541	5.31854	5.82579	4.30227	1.47888	6.24e-10	3.13e-09	Distal Intergenic	10	21783421	21786213	2793	2	399726	uc001iqn.4	-3057	ENSG00000204682	MIR1915HG	MIR1915 host gene
chr10	21807274	21807474	chr10:21518345-21518545	5.88992	6.61431	3.68804	2.77581	1.09e-21	2.46e-20	5' UTR	10	21802409	21814611	12203	2	387640	uc009xkd.3	7137	ENSG00000180592	SKIDA1	SKI/DACH domain containing 1
chr10	21861664	21861864	chr10:21572735-21572935	4.14406	2.24066	5.0542	-2.70178	1.72e-12	1.25e-11	Intron (uc001iqs.3/8028, intron 3 of 23)	10	21823574	22032559	208986	1	8028	uc021pny.1	38090	ENSG00000078403	MLLT10	MLLT10 histone lysine methyltransferase DOT1L cofactor
chr10	21942885	21943085	chr10:21653956-21654156	2.67137	0.00983677	3.6788	-3.06496	2.12e-05	5.15e-05	Intron (uc001iqs.3/8028, intron 9 of 23)	10	21962570	22032559	69990	1	8028	uc001irb.3	-19485	ENSG00000078403	MLLT10	MLLT10 histone lysine methyltransferase DOT1L cofactor
chr10	22013723	22013923	chr10:21724794-21724994	5.50754	6.07423	4.26508	1.75415	9.3e-14	7.95e-13	Intron (uc001iqs.3/8028, intron 15 of 23)	10	21962570	22032559	69990	1	8028	uc001irb.3	51153	ENSG00000078403	MLLT10	MLLT10 histone lysine methyltransferase DOT1L cofactor
chr10	22022795	22022995	chr10:21733866-21734066	3.22275	3.64068	2.47804	1.04963	0.00661259	0.010965	Exon (uc001iqs.3/8028, exon 21 of 24)	10	21962570	22032559	69990	1	8028	uc001irb.3	60225	ENSG00000078403	MLLT10	MLLT10 histone lysine methyltransferase DOT1L cofactor
chr10	22096175	22096375	chr10:21807246-21807446	3.16783	1.6259	4.00609	-2.17271	9.99e-07	3e-06	Intron (uc001irc.3/64215, intron 8 of 11)	10	21962570	22032559	69990	1	8028	uc001irb.3	133605	ENSG00000078403	MLLT10	MLLT10 histone lysine methyltransferase DOT1L cofactor
chr10	22284219	22284419	chr10:21995290-21995490	3.35587	3.84116	2.41288	1.37239	0.000617	0.00119894	Intron (uc001irc.3/64215, intron 1 of 11)	10	22045477	22292650	247174	2	64215	uc001irc.3	8231	ENSG00000136770	DNAJC1	DnaJ heat shock protein family (Hsp40) member C1
chr10	22292546	22292746	chr10:22003617-22003817	8.73959	8.96927	8.40483	0.52124	0.00227584	0.004055	Promoter (<=1kb)	10	22045477	22292650	247174	2	64215	uc001irc.3	0	ENSG00000136770	DNAJC1	DnaJ heat shock protein family (Hsp40) member C1
chr10	22341875	22342075	chr10:22052946-22053146	3.37226	3.90281	2.27256	1.45382	0.000331	0.000668	Distal Intergenic	10	22208761	22292650	83890	2	64215	uc021pnz.1	-49225	ENSG00000136770	DNAJC1	DnaJ heat shock protein family (Hsp40) member C1
chr10	22376135	22376335	chr10:22087206-22087406	4.51317	4.88897	3.87591	0.907148	0.001295	0.00239492	Distal Intergenic	10	22208761	22292650	83890	2	64215	uc021pnz.1	-83485	ENSG00000136770	DNAJC1	DnaJ heat shock protein family (Hsp40) member C1
chr10	22400360	22400560	chr10:22111431-22111631	2.59812	3.34069	0.218887	2.68592	1.39e-05	3.47e-05	Distal Intergenic	10	22497743	22498912	1170	2	340900	uc021pob.1	98352	ENSG00000223601	EBLN1	endogenous Bornavirus like nucleoprotein 1
chr10	22422679	22422879	chr10:22133750-22133950	2.74236	1.80388	3.39667	-1.5463	0.000455	0.0009	Distal Intergenic	10	22497743	22498912	1170	2	340900	uc021pob.1	76033	ENSG00000223601	EBLN1	endogenous Bornavirus like nucleoprotein 1
chr10	22425122	22425322	chr10:22136193-22136393	3.22775	2.67192	3.69625	-0.966057	0.00624369	0.0103951	Distal Intergenic	10	22497743	22498912	1170	2	340900	uc021pob.1	73590	ENSG00000223601	EBLN1	endogenous Bornavirus like nucleoprotein 1
chr10	22508302	22508502	chr10:22219373-22219573	3.43351	2.41287	4.11924	-1.52075	5.57e-05	0.000126	Distal Intergenic	10	22497743	22498912	1170	2	340900	uc021pob.1	-9390	ENSG00000223601	EBLN1	endogenous Bornavirus like nucleoprotein 1
chr10	22519484	22519684	chr10:22230555-22230755	4.58736	4.9685	3.93707	0.930563	0.00123254	0.00228689	Distal Intergenic	10	22497743	22498912	1170	2	340900	uc021pob.1	-20572	ENSG00000223601	EBLN1	endogenous Bornavirus like nucleoprotein 1
chr10	22534638	22534838	chr10:22245709-22245909	4.07153	1.62124	5.05735	-3.36488	4.72e-17	6.12e-16	Distal Intergenic	10	22541001	22547477	6477	1	100130992	uc021pod.2	-6163	NA	LOC100130992	uncharacterized LOC100130992
chr10	22535622	22535822	chr10:22246693-22246893	5.85589	4.76137	6.56787	-1.77301	4e-12	2.75e-11	Distal Intergenic	10	22541001	22547477	6477	1	100130992	uc021pod.2	-5179	NA	LOC100130992	uncharacterized LOC100130992
chr10	22541372	22541572	chr10:22252443-22252643	6.8567	6.48702	7.20295	-0.71866	0.000116	0.000251	Promoter (<=1kb)	10	22541001	22547477	6477	1	100130992	uc021pod.2	371	NA	LOC100130992	uncharacterized LOC100130992
chr10	22542489	22542689	chr10:22253560-22253760	4.03659	2.95884	4.74277	-1.82199	1.58e-08	6.34e-08	Promoter (1-2kb)	10	22541001	22547477	6477	1	100130992	uc021pod.2	1488	NA	LOC100130992	uncharacterized LOC100130992
chr10	22560763	22560963	chr10:22271834-22272034	4.01522	2.72624	4.7883	-1.8346	3.15e-06	8.71e-06	Distal Intergenic	10	22541001	22547477	6477	1	100130992	uc021pod.2	19762	NA	LOC100130992	uncharacterized LOC100130992
chr10	22610337	22610537	chr10:22321408-22321608	6.46789	6.09946	6.81324	-0.695033	0.00122164	0.00226811	Promoter (<=1kb)	10	22610139	22620414	10276	1	648	uc001irh.3	198	ENSG00000168283	BMI1	BMI1 proto-oncogene, polycomb ring finger
chr10	22625413	22625613	chr10:22336484-22336684	5.92847	6.59727	4.15402	2.32778	4.75e-20	8.81e-19	Distal Intergenic	10	22634374	22706539	72166	1	9576	uc001iri.3	-8761	ENSG00000077327	SPAG6	sperm associated antigen 6
chr10	22629791	22629991	chr10:22340862-22341062	6.87563	6.51721	7.2136	-0.673425	0.00270984	0.00477784	Distal Intergenic	10	22634374	22706539	72166	1	9576	uc001iri.3	-4383	ENSG00000077327	SPAG6	sperm associated antigen 6
chr10	22634377	22634577	chr10:22345448-22345648	5.23742	5.59516	4.64298	0.854745	0.00045	0.000891	Promoter (<=1kb)	10	22634374	22706539	72166	1	9576	uc010qct.2	3	ENSG00000077327	SPAG6	sperm associated antigen 6
chr10	22670103	22670303	chr10:22381174-22381374	2.11091	2.81001	0.121241	2.17815	0.00038	0.000761	Intron (uc001iri.3/9576, intron 4 of 10)	10	22675683	22706539	30857	1	9576	uc021poe.1	-5380	ENSG00000077327	SPAG6	sperm associated antigen 6
chr10	22706041	22706241	chr10:22417112-22417312	4.31678	5.16288	0	4.77992	4.27e-13	3.34e-12	3' UTR	10	22724354	22726858	2505	2	100499489	uc021pof.2	20617	NA	LOC100499489	uncharacterized LOC100499489
chr10	22716886	22717086	chr10:22427957-22428157	6.38151	7.03618	4.696	2.26728	2.31e-16	2.75e-15	Distal Intergenic	10	22724354	22726858	2505	2	100499489	uc021pof.2	9772	NA	LOC100499489	uncharacterized LOC100499489
chr10	22725838	22726038	chr10:22436909-22437109	7.69033	7.4343	7.9475	-0.469892	0.0178804	0.0275989	Promoter (<=1kb)	10	22724354	22726858	2505	2	100499489	uc021pof.2	820	NA	LOC100499489	uncharacterized LOC100499489
chr10	22732613	22732813	chr10:22443684-22443884	3.25119	1.07318	4.20339	-2.89097	1.56e-09	7.37e-09	Distal Intergenic	10	22724354	22726858	2505	2	100499489	uc021pof.2	-5755	NA	LOC100499489	uncharacterized LOC100499489
chr10	22733210	22733410	chr10:22444281-22444481	5.50537	3.08044	6.48835	-3.34397	4.52e-24	1.32e-22	Distal Intergenic	10	22724354	22726858	2505	2	100499489	uc021pof.2	-6352	NA	LOC100499489	uncharacterized LOC100499489
chr10	22746912	22747112	chr10:22457983-22458183	3.22231	4.03991	0	4.03153	3.14e-08	1.21e-07	Distal Intergenic	10	22724354	22726858	2505	2	100499489	uc021pof.2	-20054	NA	LOC100499489	uncharacterized LOC100499489
chr10	22751014	22751214	chr10:22462085-22462285	3.86171	4.59531	1.57304	2.69476	5.13e-09	2.23e-08	Distal Intergenic	10	22724354	22726858	2505	2	100499489	uc021pof.2	-24156	NA	LOC100499489	uncharacterized LOC100499489
chr10	22752036	22752236	chr10:22463107-22463307	2.50275	2.99179	1.54761	1.56949	0.0017868	0.0032366	Distal Intergenic	10	22724354	22726858	2505	2	100499489	uc021pof.2	-25178	NA	LOC100499489	uncharacterized LOC100499489
chr10	22764930	22765130	chr10:22476001-22476201	6.25524	6.47216	5.94284	0.432362	0.0136577	0.0215098	Distal Intergenic	10	22724354	22726858	2505	2	100499489	uc021pof.2	-38072	NA	LOC100499489	uncharacterized LOC100499489
chr10	22768392	22768592	chr10:22479463-22479663	4.51538	2.15549	5.49081	-3.1829	1.1e-18	1.73e-17	Distal Intergenic	10	22724354	22726858	2505	2	100499489	uc021pof.2	-41534	NA	LOC100499489	uncharacterized LOC100499489
chr10	22771214	22771414	chr10:22482285-22482485	7.11767	6.67577	7.51448	-0.841622	1.61e-05	3.97e-05	Distal Intergenic	10	22724354	22726858	2505	2	100499489	uc021pof.2	-44356	NA	LOC100499489	uncharacterized LOC100499489
chr10	22789853	22790053	chr10:22500924-22501124	4.93049	5.38375	4.08633	1.19434	1.25e-05	3.13e-05	Distal Intergenic	10	22724354	22726858	2505	2	100499489	uc021pof.2	-62995	NA	LOC100499489	uncharacterized LOC100499489
chr10	22792798	22792998	chr10:22503869-22504069	4.29203	3.65279	4.80758	-1.14101	0.000331	0.00067	Distal Intergenic	10	22724354	22726858	2505	2	100499489	uc021pof.2	-65940	NA	LOC100499489	uncharacterized LOC100499489
chr10	22795084	22795284	chr10:22506155-22506355	4.11729	4.58749	3.22199	1.26549	0.000212	0.00044	Distal Intergenic	10	22724354	22726858	2505	2	100499489	uc021pof.2	-68226	NA	LOC100499489	uncharacterized LOC100499489
chr10	22826024	22826224	chr10:22537095-22537295	2.90257	2.18977	3.45626	-1.15066	0.00318465	0.00555854	3' UTR	10	22823766	22880710	56945	2	5305	uc010qcu.2	54486	ENSG00000150867	PIP4K2A	phosphatidylinositol-5-phosphate 4-kinase type 2 alpha
chr10	22841933	22842133	chr10:22553004-22553204	5.68334	6.16047	4.76644	1.32056	3.11e-08	1.19e-07	Intron (uc010qcu.2/5305, intron 4 of 7)	10	22823766	22880710	56945	2	5305	uc010qcu.2	38577	ENSG00000150867	PIP4K2A	phosphatidylinositol-5-phosphate 4-kinase type 2 alpha
chr10	22888143	22888343	chr10:22599214-22599414	3.52949	4.08007	2.35289	1.59073	3.44e-05	8.08e-05	Intron (uc001irl.4/5305, intron 3 of 9)	10	22823766	22880710	56945	2	5305	uc010qcu.2	-7433	ENSG00000150867	PIP4K2A	phosphatidylinositol-5-phosphate 4-kinase type 2 alpha
chr10	22895240	22895440	chr10:22606311-22606511	5.11681	3.31338	6.00917	-2.61325	9.14e-13	6.86e-12	Intron (uc001irl.4/5305, intron 3 of 9)	10	22823766	22880710	56945	2	5305	uc010qcu.2	-14530	ENSG00000150867	PIP4K2A	phosphatidylinositol-5-phosphate 4-kinase type 2 alpha
chr10	22909292	22909492	chr10:22620363-22620563	8.23917	8.45389	7.93057	0.48274	0.00235588	0.00418836	Intron (uc001irl.4/5305, intron 1 of 9)	10	22823766	22880710	56945	2	5305	uc010qcu.2	-28582	ENSG00000150867	PIP4K2A	phosphatidylinositol-5-phosphate 4-kinase type 2 alpha
chr10	22913377	22913577	chr10:22624448-22624648	5.53935	6.15675	4.06168	1.98046	2.42e-15	2.54e-14	Intron (uc001irl.4/5305, intron 1 of 9)	10	22823766	22880710	56945	2	5305	uc010qcu.2	-32667	ENSG00000150867	PIP4K2A	phosphatidylinositol-5-phosphate 4-kinase type 2 alpha
chr10	22938471	22938671	chr10:22649542-22649742	3.22179	2.37021	3.84002	-1.56477	3.1e-05	7.32e-05	Intron (uc001irl.4/5305, intron 1 of 9)	10	22823766	22880710	56945	2	5305	uc010qcu.2	-57761	ENSG00000150867	PIP4K2A	phosphatidylinositol-5-phosphate 4-kinase type 2 alpha
chr10	22963659	22963859	chr10:22674730-22674930	4.4494	2.33401	5.3928	-3.00562	3.52e-16	4.1e-15	Intron (uc001irl.4/5305, intron 1 of 9)	10	22823766	23003503	179738	2	5305	uc001irl.4	39644	ENSG00000150867	PIP4K2A	phosphatidylinositol-5-phosphate 4-kinase type 2 alpha
chr10	22964615	22964815	chr10:22675686-22675886	4.27955	3.42503	4.89905	-1.45813	1.7e-05	4.17e-05	Intron (uc001irl.4/5305, intron 1 of 9)	10	22823766	23003503	179738	2	5305	uc001irl.4	38688	ENSG00000150867	PIP4K2A	phosphatidylinositol-5-phosphate 4-kinase type 2 alpha
chr10	22970678	22970878	chr10:22681749-22681949	4.09056	3.58988	4.52552	-0.980516	0.00158511	0.00289333	Intron (uc001irl.4/5305, intron 1 of 9)	10	22823766	23003503	179738	2	5305	uc001irl.4	32625	ENSG00000150867	PIP4K2A	phosphatidylinositol-5-phosphate 4-kinase type 2 alpha
chr10	22982516	22982716	chr10:22693587-22693787	3.67655	3.02891	4.19661	-1.14115	0.00101817	0.00191263	Intron (uc001irl.4/5305, intron 1 of 9)	10	22823766	23003503	179738	2	5305	uc001irl.4	20787	ENSG00000150867	PIP4K2A	phosphatidylinositol-5-phosphate 4-kinase type 2 alpha
chr10	22984789	22984989	chr10:22695860-22696060	2.35583	2.97698	0.858787	2.10667	0.000346	0.000697	Intron (uc001irl.4/5305, intron 1 of 9)	10	22823766	23003503	179738	2	5305	uc001irl.4	18514	ENSG00000150867	PIP4K2A	phosphatidylinositol-5-phosphate 4-kinase type 2 alpha
chr10	22988990	22989190	chr10:22700061-22700261	2.37672	3.07485	0.394589	2.18938	0.000246	0.000507	Intron (uc001irl.4/5305, intron 1 of 9)	10	22823766	23003503	179738	2	5305	uc001irl.4	14313	ENSG00000150867	PIP4K2A	phosphatidylinositol-5-phosphate 4-kinase type 2 alpha
chr10	22993410	22993610	chr10:22704481-22704681	2.12884	0.82916	2.90498	-1.80419	0.00039	0.000779	Intron (uc001irl.4/5305, intron 1 of 9)	10	22823766	23003503	179738	2	5305	uc001irl.4	9893	ENSG00000150867	PIP4K2A	phosphatidylinositol-5-phosphate 4-kinase type 2 alpha
chr10	23000916	23001116	chr10:22711987-22712187	5.34364	6.18225	1.13315	4.70035	2.27e-24	6.88e-23	Promoter (2-3kb)	10	22823766	23003503	179738	2	5305	uc001irl.4	2387	ENSG00000150867	PIP4K2A	phosphatidylinositol-5-phosphate 4-kinase type 2 alpha
chr10	23013745	23013945	chr10:22724816-22725016	2.3948	1.53289	3.01748	-1.33718	0.00313461	0.00547645	Distal Intergenic	10	22823766	23003503	179738	2	5305	uc001irl.4	-10242	ENSG00000150867	PIP4K2A	phosphatidylinositol-5-phosphate 4-kinase type 2 alpha
chr10	23055312	23055512	chr10:22766383-22766583	2.67102	3.21387	1.52473	1.50798	0.00115536	0.00215298	Distal Intergenic	10	22823766	23003503	179738	2	5305	uc001irl.4	-51809	ENSG00000150867	PIP4K2A	phosphatidylinositol-5-phosphate 4-kinase type 2 alpha
chr10	23055748	23055948	chr10:22766819-22767019	3.82201	4.1395	3.3169	0.647122	0.0259232	0.0389085	Distal Intergenic	10	22823766	23003503	179738	2	5305	uc001irl.4	-52245	ENSG00000150867	PIP4K2A	phosphatidylinositol-5-phosphate 4-kinase type 2 alpha
chr10	23069107	23069307	chr10:22780178-22780378	2.9348	3.39887	2.05833	1.31699	0.00188576	0.0034042	Distal Intergenic	10	22823766	23003503	179738	2	5305	uc001irl.4	-65604	ENSG00000150867	PIP4K2A	phosphatidylinositol-5-phosphate 4-kinase type 2 alpha
chr10	23105803	23106003	chr10:22816874-22817074	4.6378	3.71573	5.28552	-1.48899	1.36e-07	4.72e-07	Distal Intergenic	10	22823766	23003503	179738	2	5305	uc001irl.4	-102300	ENSG00000150867	PIP4K2A	phosphatidylinositol-5-phosphate 4-kinase type 2 alpha
chr10	23138482	23138682	chr10:22849553-22849753	6.38782	6.08515	6.68306	-0.578195	0.00416985	0.00714445	Distal Intergenic	10	23216954	23326514	109561	1	219681	uc001irm.4	-78272	ENSG00000165309	ARMC3	armadillo repeat containing 3
chr10	23189881	23190081	chr10:22900952-22901152	2.2835	0	3.30625	-3.41741	9.49e-07	2.86e-06	Distal Intergenic	10	23216954	23326514	109561	1	219681	uc001irm.4	-26873	ENSG00000165309	ARMC3	armadillo repeat containing 3
chr10	23216829	23217029	chr10:22927900-22928100	6.21266	6.57221	5.614	0.882104	9.15e-05	0.000201	Promoter (<=1kb)	10	23216954	23326514	109561	1	219681	uc001irm.4	0	ENSG00000165309	ARMC3	armadillo repeat containing 3
chr10	23276155	23276355	chr10:22987226-22987426	2.87307	3.4458	1.60497	1.90337	8.5e-05	0.000188	Intron (uc001irm.4/219681, intron 10 of 18)	10	23244125	23250656	6532	1	219681	uc001irn.1	32030	ENSG00000165309	ARMC3	armadillo repeat containing 3
chr10	23305703	23305903	chr10:23016774-23016974	5.45957	6.00314	4.31047	1.64446	3.5e-12	2.43e-11	Intron (uc001irm.4/219681, intron 16 of 18)	10	23244125	23250656	6532	1	219681	uc001irn.1	61578	ENSG00000165309	ARMC3	armadillo repeat containing 3
chr10	23344980	23345180	chr10:23056051-23056251	3.57792	4.19702	2.09155	2.03712	3.76e-07	1.21e-06	Distal Intergenic	10	23384427	23410942	26516	1	22921	uc001iro.3	-39247	ENSG00000148450	MSRB2	methionine sulfoxide reductase B2
chr10	23352415	23352615	chr10:23063486-23063686	4.44314	4.1302	4.74649	-0.596611	0.0331031	0.048758	Distal Intergenic	10	23384427	23410942	26516	1	22921	uc001iro.3	-31812	ENSG00000148450	MSRB2	methionine sulfoxide reductase B2
chr10	23357155	23357355	chr10:23068226-23068426	5.29484	4.85612	5.68952	-0.801964	0.00398093	0.00684306	Distal Intergenic	10	23384427	23410942	26516	1	22921	uc001iro.3	-27072	ENSG00000148450	MSRB2	methionine sulfoxide reductase B2
chr10	23370169	23370369	chr10:23081240-23081440	4.17879	2.80113	4.97637	-2.19432	5.06e-09	2.2e-08	Distal Intergenic	10	23384427	23410942	26516	1	22921	uc001iro.3	-14058	ENSG00000148450	MSRB2	methionine sulfoxide reductase B2
chr10	23384434	23384634	chr10:23095505-23095705	7.3232	7.00038	7.63422	-0.613073	0.00269956	0.00476096	Promoter (<=1kb)	10	23384427	23410942	26516	1	22921	uc001iro.3	7	ENSG00000148450	MSRB2	methionine sulfoxide reductase B2
chr10	23400932	23401132	chr10:23112003-23112203	3.18725	2.16475	3.87366	-1.60003	0.000898	0.00170124	Intron (uc001iro.3/22921, intron 3 of 4)	10	23384427	23410942	26516	1	22921	uc001iro.3	16505	ENSG00000148450	MSRB2	methionine sulfoxide reductase B2
chr10	23444168	23444368	chr10:23155239-23155439	3.51313	2.72108	4.10478	-1.42953	3.72e-05	8.67e-05	Distal Intergenic	10	23481460	23483181	1722	1	256297	uc001irp.3	-37092	ENSG00000168267	PTF1A	pancreas associated transcription factor 1a
chr10	23449697	23449897	chr10:23160768-23160968	5.85625	2.03311	6.93706	-4.77237	2.24e-45	6.09e-43	Distal Intergenic	10	23481460	23483181	1722	1	256297	uc001irp.3	-31563	ENSG00000168267	PTF1A	pancreas associated transcription factor 1a
chr10	23450268	23450468	chr10:23161339-23161539	3.14079	0	4.23377	-4.55598	2.38e-10	1.27e-09	Distal Intergenic	10	23481460	23483181	1722	1	256297	uc001irp.3	-30992	ENSG00000168267	PTF1A	pancreas associated transcription factor 1a
chr10	23450596	23450796	chr10:23161667-23161867	3.76386	0	4.86298	-4.86889	3.22e-13	2.56e-12	Distal Intergenic	10	23481460	23483181	1722	1	256297	uc001irp.3	-30664	ENSG00000168267	PTF1A	pancreas associated transcription factor 1a
chr10	23460302	23460502	chr10:23171373-23171573	3.41695	3.75481	2.86763	0.750068	0.0269955	0.0404033	Distal Intergenic	10	23481460	23483181	1722	1	256297	uc001irp.3	-20958	ENSG00000168267	PTF1A	pancreas associated transcription factor 1a
chr10	23603892	23604092	chr10:23314963-23315163	4.60033	4.97119	3.97497	0.873525	0.00241969	0.00429452	Downstream (1-2kb)	10	23605520	23633772	28253	2	256815	uc010qcx.2	29680	ENSG00000179133	C10orf67	chromosome 10 open reading frame 67
chr10	23621019	23621219	chr10:23332090-23332290	3.14346	3.74256	1.75612	1.73089	0.000107	0.000233	Intron (uc010qcx.2/256815, intron 2 of 4)	10	23605520	23633772	28253	2	256815	uc010qcx.2	12553	ENSG00000179133	C10orf67	chromosome 10 open reading frame 67
chr10	23632840	23633040	chr10:23343911-23344111	5.89906	6.33371	5.10843	1.14232	2.13e-08	8.38e-08	Promoter (<=1kb)	10	23605520	23633772	28253	2	256815	uc010qcx.2	732	ENSG00000179133	C10orf67	chromosome 10 open reading frame 67
chr10	23633263	23633463	chr10:23344334-23344534	5.56016	5.89787	5.01119	0.810981	0.000516	0.00101384	Promoter (<=1kb)	10	23605520	23633772	28253	2	256815	uc010qcx.2	309	ENSG00000179133	C10orf67	chromosome 10 open reading frame 67
chr10	23729522	23729722	chr10:23440593-23440793	5.78186	5.24779	6.23738	-0.999858	3.47e-05	8.14e-05	Promoter (1-2kb)	10	23728198	23731310	3113	1	220213	uc001irr.2	1324	ENSG00000165312	OTUD1	OTU deubiquitinase 1
chr10	23801432	23801632	chr10:23512503-23512703	3.1656	1.28757	4.07136	-2.46184	6.67e-07	2.06e-06	Distal Intergenic	10	23728198	23731310	3113	1	220213	uc001irr.2	73234	ENSG00000165312	OTUD1	OTU deubiquitinase 1
chr10	23814427	23814627	chr10:23525498-23525698	2.62814	1.48667	3.35589	-1.74015	7.74e-05	0.000172	Distal Intergenic	10	23728198	23731310	3113	1	220213	uc001irr.2	86229	ENSG00000165312	OTUD1	OTU deubiquitinase 1
chr10	23983548	23983748	chr10:23694619-23694819	5.26728	5.90045	3.70597	2.13653	3.01e-17	4e-16	Promoter (<=1kb)	10	23983675	24836772	853098	1	56243	uc001irs.3	0	ENSG00000120549	KIAA1217	KIAA1217
chr10	23991897	23992097	chr10:23702968-23703168	4.41303	3.95591	4.81996	-0.847468	0.00916934	0.0148559	Intron (uc001irs.3/56243, intron 1 of 18)	10	23983675	24836772	853098	1	56243	uc001irs.3	8222	ENSG00000120549	KIAA1217	KIAA1217
chr10	24043213	24043413	chr10:23754284-23754484	2.85619	2.26525	3.34501	-0.959803	0.0152437	0.0238153	Intron (uc001irs.3/56243, intron 1 of 18)	10	23983675	24836772	853098	1	56243	uc001irs.3	59538	ENSG00000120549	KIAA1217	KIAA1217
chr10	24153577	24153777	chr10:23864648-23864848	4.51117	5.08722	3.22869	1.76996	3.32e-09	1.48e-08	Intron (uc001irs.3/56243, intron 1 of 18)	10	23983675	24836772	853098	1	56243	uc001irs.3	169902	ENSG00000120549	KIAA1217	KIAA1217
chr10	24250267	24250467	chr10:23961338-23961538	3.14623	3.95703	0	3.91667	8.31e-08	2.98e-07	Intron (uc001irs.3/56243, intron 1 of 18)	10	24497720	24836772	339053	1	56243	uc001irt.4	-247253	ENSG00000120549	KIAA1217	KIAA1217
chr10	24283480	24283680	chr10:23994551-23994751	3.50685	2.96148	3.96915	-1.02891	0.00197834	0.00355885	Intron (uc001irs.3/56243, intron 1 of 18)	10	24497720	24836772	339053	1	56243	uc001irt.4	-214040	ENSG00000120549	KIAA1217	KIAA1217
chr10	24404402	24404602	chr10:24115473-24115673	5.32205	1.34137	6.40883	-4.95027	2.1e-28	9.85e-27	Intron (uc001irs.3/56243, intron 2 of 18)	10	24497720	24836772	339053	1	56243	uc001irt.4	-93118	ENSG00000120549	KIAA1217	KIAA1217
chr10	24499089	24499289	chr10:24210160-24210360	5.85799	5.43939	6.23897	-0.796985	0.000762	0.00145997	Promoter (1-2kb)	10	24497720	24836772	339053	1	56243	uc010qcz.2	1369	ENSG00000120549	KIAA1217	KIAA1217
chr10	24527954	24528154	chr10:24239025-24239225	2.70524	3.41082	0.664532	2.59508	6.24e-06	1.64e-05	Promoter (<=1kb)	10	24528124	24813693	285570	1	56243	uc001irv.1	0	ENSG00000120549	KIAA1217	KIAA1217
chr10	24543233	24543433	chr10:24254304-24254504	1.96109	0.257421	2.83419	-2.22255	0.000134	0.000287	Promoter (<=1kb)	10	24544257	24820922	276666	1	56243	uc010qda.1	-824	ENSG00000120549	KIAA1217	KIAA1217
chr10	24582373	24582573	chr10:24293444-24293644	3.31903	2.63518	3.85806	-1.07841	0.0149052	0.0233187	Intron (uc001irs.3/56243, intron 3 of 18)	10	24564614	24564710	97	1	693188	uc021poj.1	17759	ENSG00000207930	MIR603	microRNA 603
chr10	24632807	24633007	chr10:24343878-24344078	3.37626	3.70119	2.85524	0.748606	0.0288097	0.0428992	Intron (uc001irs.3/56243, intron 3 of 18)	10	24564614	24564710	97	1	693188	uc021poj.1	68193	ENSG00000207930	MIR603	microRNA 603
chr10	24633317	24633517	chr10:24344388-24344588	5.55755	5.89916	4.99987	0.832836	0.00659362	0.010936	Intron (uc001irs.3/56243, intron 3 of 18)	10	24564614	24564710	97	1	693188	uc021poj.1	68703	ENSG00000207930	MIR603	microRNA 603
chr10	24646699	24646899	chr10:24357770-24357970	2.6485	3.26709	1.16474	2.22839	6.45e-05	0.000145	Intron (uc001irs.3/56243, intron 3 of 18)	10	24564614	24564710	97	1	693188	uc021poj.1	82085	ENSG00000207930	MIR603	microRNA 603
chr10	24652100	24652300	chr10:24363171-24363371	2.62005	0	3.65388	-3.52054	1.58e-07	5.41e-07	Intron (uc001irs.3/56243, intron 3 of 18)	10	24738594	24836417	97824	1	56243	uc001irw.3	-86294	ENSG00000120549	KIAA1217	KIAA1217
chr10	24670275	24670475	chr10:24381346-24381546	5.29762	2.45375	6.32113	-3.83143	3.31e-30	1.87e-28	Intron (uc001irs.3/56243, intron 4 of 18)	10	24738594	24836417	97824	1	56243	uc001irw.3	-68119	ENSG00000120549	KIAA1217	KIAA1217
chr10	24671588	24671788	chr10:24382659-24382859	5.4872	0.960997	6.59014	-5.25623	4.17e-31	2.58e-29	Intron (uc001irs.3/56243, intron 4 of 18)	10	24738594	24836417	97824	1	56243	uc001irw.3	-66806	ENSG00000120549	KIAA1217	KIAA1217
chr10	24672774	24672974	chr10:24383845-24384045	7.24782	6.64455	7.7436	-1.09834	1.19e-06	3.51e-06	Intron (uc001irs.3/56243, intron 4 of 18)	10	24738594	24836417	97824	1	56243	uc001irw.3	-65620	ENSG00000120549	KIAA1217	KIAA1217
chr10	24682278	24682478	chr10:24393349-24393549	3.35198	3.78289	2.5718	1.09968	0.00290888	0.00510493	Intron (uc001irs.3/56243, intron 4 of 18)	10	24738594	24836417	97824	1	56243	uc001irw.3	-56116	ENSG00000120549	KIAA1217	KIAA1217
chr10	24704761	24704961	chr10:24415832-24416032	4.78294	3.39153	5.58416	-2.18202	4.97e-11	2.93e-10	Intron (uc001irs.3/56243, intron 4 of 18)	10	24738594	24836417	97824	1	56243	uc001irw.3	-33633	ENSG00000120549	KIAA1217	KIAA1217
chr10	24724379	24724579	chr10:24435450-24435650	3.21893	1.92904	3.99228	-1.9106	1.97e-05	4.8e-05	Intron (uc001irs.3/56243, intron 5 of 18)	10	24738594	24836417	97824	1	56243	uc001irw.3	-14015	ENSG00000120549	KIAA1217	KIAA1217
chr10	24735784	24735984	chr10:24446855-24447055	3.81461	2.26662	4.65426	-2.27119	3.59e-08	1.36e-07	Promoter (2-3kb)	10	24738594	24836417	97824	1	56243	uc001irw.3	-2610	ENSG00000120549	KIAA1217	KIAA1217
chr10	24745392	24745592	chr10:24456463-24456663	5.87332	3.64413	6.83239	-3.08696	2.37e-19	4.06e-18	Intron (uc001irs.3/56243, intron 6 of 18)	10	24738594	24836417	97824	1	56243	uc001irw.3	6798	ENSG00000120549	KIAA1217	KIAA1217
chr10	24752729	24752929	chr10:24463800-24464000	4.85048	2.60386	5.81183	-3.25716	1.14e-21	2.56e-20	Promoter (2-3kb)	10	24755460	24836417	80958	1	56243	uc001irx.3	-2531	ENSG00000120549	KIAA1217	KIAA1217
chr10	24754372	24754572	chr10:24465443-24465643	5.60201	3.78854	6.49621	-2.62278	4.86e-14	4.31e-13	Promoter (<=1kb)	10	24755460	24836417	80958	1	56243	uc001irx.3	-888	ENSG00000120549	KIAA1217	KIAA1217
chr10	24755258	24755458	chr10:24466329-24466529	6.54189	5.78981	7.11479	-1.24408	0.00264878	0.00467617	Promoter (<=1kb)	10	24755460	24836417	80958	1	56243	uc001irx.3	-2	ENSG00000120549	KIAA1217	KIAA1217
chr10	24757446	24757646	chr10:24468517-24468717	3.85846	1.56329	4.826	-3.22793	1.07e-12	7.95e-12	Promoter (1-2kb)	10	24755460	24836417	80958	1	56243	uc001irz.3	1986	ENSG00000120549	KIAA1217	KIAA1217
chr10	24772762	24772962	chr10:24483833-24484033	6.4955	4.14796	7.46946	-3.311	1.79e-38	2.42e-36	Intron (uc001irs.3/56243, intron 7 of 18)	10	24755460	24836417	80958	1	56243	uc001irz.3	17302	ENSG00000120549	KIAA1217	KIAA1217
chr10	24892395	24892595	chr10:24603466-24603666	3.53424	1.87479	4.39828	-2.38537	1.26e-08	5.15e-08	Intron (uc010qdb.1/57584, intron 5 of 19)	10	24872538	24911763	39226	2	57584	uc010qdb.1	19168	ENSG00000107863	ARHGAP21	Rho GTPase activating protein 21
chr10	24919542	24919742	chr10:24630613-24630813	6.19009	4.04201	7.13814	-3.03008	2.42e-28	1.13e-26	Promoter (2-3kb)	10	24886376	24922409	36034	2	57584	uc010qdc.1	2667	ENSG00000107863	ARHGAP21	Rho GTPase activating protein 21
chr10	24934804	24935004	chr10:24645875-24646075	4.18813	3.6721	4.63263	-0.882482	0.00257307	0.00455176	Intron (uc001isb.2/57584, intron 4 of 25)	10	24886376	24922409	36034	2	57584	uc010qdc.1	-12395	ENSG00000107863	ARHGAP21	Rho GTPase activating protein 21
chr10	24995481	24995681	chr10:24706552-24706752	7.37206	7.54974	7.1252	0.354781	0.0237364	0.0358534	Intron (uc001isb.2/57584, intron 2 of 25)	10	24908402	25011208	102807	2	57584	uc001isc.1	15527	ENSG00000107863	ARHGAP21	Rho GTPase activating protein 21
chr10	24996448	24996648	chr10:24707519-24707719	6.22003	6.51533	5.76091	0.685722	0.0193234	0.0296534	Intron (uc001isb.2/57584, intron 2 of 25)	10	24908402	25011208	102807	2	57584	uc001isc.1	14560	ENSG00000107863	ARHGAP21	Rho GTPase activating protein 21
chr10	25010630	25010830	chr10:24721701-24721901	5.68665	5.19382	6.11666	-0.953273	3.93e-05	9.12e-05	Promoter (<=1kb)	10	24908402	25011208	102807	2	57584	uc001isc.1	378	ENSG00000107863	ARHGAP21	Rho GTPase activating protein 21
chr10	25051980	25052180	chr10:24763051-24763251	4.24989	5.02898	1.42092	3.44734	1.83e-12	1.32e-11	Distal Intergenic	10	24872538	25012597	140060	2	57584	uc001isb.2	-39383	ENSG00000107863	ARHGAP21	Rho GTPase activating protein 21
chr10	25060961	25061161	chr10:24772032-24772232	2.93992	2.13765	3.53625	-1.3157	0.00152907	0.0027974	Distal Intergenic	10	24872538	25012597	140060	2	57584	uc001isb.2	-48364	ENSG00000107863	ARHGAP21	Rho GTPase activating protein 21
chr10	25064540	25064740	chr10:24775611-24775811	1.44721	0	2.55055	-3.36597	0.000222	0.00046	Distal Intergenic	10	24872538	25012597	140060	2	57584	uc001isb.2	-51943	ENSG00000107863	ARHGAP21	Rho GTPase activating protein 21
chr10	25100833	25101033	chr10:24811904-24812104	3.20524	3.91543	1.12679	2.64042	2.19e-07	7.31e-07	Distal Intergenic	10	24872538	25012597	140060	2	57584	uc001isb.2	-88236	ENSG00000107863	ARHGAP21	Rho GTPase activating protein 21
chr10	25137336	25137536	chr10:24848407-24848607	2.87626	3.68348	0	3.47577	5.4e-07	1.69e-06	Downstream (<1kb)	10	25137554	25241533	103980	2	56952	uc001ise.1	103997	ENSG00000099256	PRTFDC1	phosphoribosyl transferase domain containing 1
chr10	25155544	25155744	chr10:24866615-24866815	4.35994	3.94226	4.74028	-0.73499	0.0106145	0.0170225	Intron (uc001ise.1/56952, intron 4 of 8)	10	25137554	25241533	103980	2	56952	uc001ise.1	85789	ENSG00000099256	PRTFDC1	phosphoribosyl transferase domain containing 1
chr10	25156201	25156401	chr10:24867272-24867472	4.10029	2.47564	4.95696	-2.48375	6.52e-13	4.98e-12	Intron (uc001ise.1/56952, intron 4 of 8)	10	25137554	25241533	103980	2	56952	uc001ise.1	85132	ENSG00000099256	PRTFDC1	phosphoribosyl transferase domain containing 1
chr10	25161250	25161450	chr10:24872321-24872521	4.39046	4.93758	3.2275	1.76714	1.18e-07	4.13e-07	Intron (uc001ise.1/56952, intron 3 of 8)	10	25137554	25241533	103980	2	56952	uc001ise.1	80083	ENSG00000099256	PRTFDC1	phosphoribosyl transferase domain containing 1
chr10	25180889	25181089	chr10:24891960-24892160	4.04135	4.7538	1.94409	2.6903	2.93e-10	1.54e-09	Intron (uc001ise.1/56952, intron 3 of 8)	10	25137554	25241533	103980	2	56952	uc001ise.1	60444	ENSG00000099256	PRTFDC1	phosphoribosyl transferase domain containing 1
chr10	25190898	25191098	chr10:24901969-24902169	6.41033	6.08936	6.71992	-0.59738	0.00406715	0.00698018	Intron (uc001ise.1/56952, intron 3 of 8)	10	25137554	25241533	103980	2	56952	uc001ise.1	50435	ENSG00000099256	PRTFDC1	phosphoribosyl transferase domain containing 1
chr10	25196998	25197198	chr10:24908069-24908269	5.17952	5.97585	2.07153	3.75294	1.17e-20	2.33e-19	Intron (uc001ise.1/56952, intron 3 of 8)	10	25137554	25241533	103980	2	56952	uc001ise.1	44335	ENSG00000099256	PRTFDC1	phosphoribosyl transferase domain containing 1
chr10	25203387	25203587	chr10:24914458-24914658	4.60704	5.20234	3.23764	1.82728	1.48e-09	7.03e-09	Intron (uc001ise.1/56952, intron 3 of 8)	10	25137554	25241533	103980	2	56952	uc001ise.1	37946	ENSG00000099256	PRTFDC1	phosphoribosyl transferase domain containing 1
chr10	25210381	25210581	chr10:24921452-24921652	7.59526	7.12772	8.00904	-0.866715	8.08e-05	0.000179	Intron (uc001ise.1/56952, intron 3 of 8)	10	25137554	25241533	103980	2	56952	uc001ise.1	30952	ENSG00000099256	PRTFDC1	phosphoribosyl transferase domain containing 1
chr10	25227531	25227731	chr10:24938602-24938802	3.33529	3.76984	2.54495	1.1487	0.00738904	0.0121574	Intron (uc001ise.1/56952, intron 2 of 8)	10	25137554	25241533	103980	2	56952	uc001ise.1	13802	ENSG00000099256	PRTFDC1	phosphoribosyl transferase domain containing 1
chr10	25233805	25234005	chr10:24944876-24945076	4.21178	3.83023	4.56664	-0.734085	0.00452681	0.0077113	Intron (uc001ise.1/56952, intron 1 of 8)	10	25137554	25241533	103980	2	56952	uc001ise.1	7528	ENSG00000099256	PRTFDC1	phosphoribosyl transferase domain containing 1
chr10	25241654	25241854	chr10:24952725-24952925	6.359	6.64651	5.91554	0.673872	0.000753	0.00144452	Promoter (<=1kb)	10	25144247	25241533	97287	2	56952	uc009xkm.1	-121	ENSG00000099256	PRTFDC1	phosphoribosyl transferase domain containing 1
chr10	25247092	25247292	chr10:24958163-24958363	3.9118	2.83325	4.61826	-1.75442	1.47e-06	4.28e-06	Distal Intergenic	10	25144247	25241533	97287	2	56952	uc009xkm.1	-5559	ENSG00000099256	PRTFDC1	phosphoribosyl transferase domain containing 1
chr10	25262185	25262385	chr10:24973256-24973456	5.65307	6.42969	2.85987	3.49538	1.83e-28	8.66e-27	Distal Intergenic	10	25144247	25241533	97287	2	56952	uc009xkm.1	-20652	ENSG00000099256	PRTFDC1	phosphoribosyl transferase domain containing 1
chr10	25277728	25277928	chr10:24988799-24988999	2.6108	1.25234	3.40324	-2.07397	1.29e-05	3.24e-05	Intron (uc001isg.2/219670, intron 4 of 5)	10	25270908	25305085	34178	2	219670	uc001isg.2	27157	ENSG00000151023	ENKUR	enkurin, TRPC channel interacting protein
chr10	25325935	25326135	chr10:25037006-25037206	2.69933	1.52802	3.43674	-1.73218	0.000243	0.0005	Intron (uc001ish.2/219670, intron 2 of 5)	10	25305508	25315593	10086	1	79896	uc001isi.4	20427	ENSG00000185875	THNSL1	threonine synthase like 1
chr10	25336120	25336320	chr10:25047191-25047391	5.77847	4.4174	6.57162	-2.11868	9.99e-14	8.51e-13	Intron (uc001ish.2/219670, intron 2 of 5)	10	25270908	25351208	80301	2	219670	uc001ish.2	14888	ENSG00000151023	ENKUR	enkurin, TRPC channel interacting protein
chr10	25336965	25337165	chr10:25048036-25048236	4.83242	1.76448	5.87289	-3.95647	8.46e-24	2.42e-22	Intron (uc001ish.2/219670, intron 2 of 5)	10	25270908	25351208	80301	2	219670	uc001ish.2	14043	ENSG00000151023	ENKUR	enkurin, TRPC channel interacting protein
chr10	25338956	25339156	chr10:25050027-25050227	4.0384	1.44355	5.03939	-3.55002	5.48e-14	4.82e-13	Intron (uc001ish.2/219670, intron 2 of 5)	10	25270908	25351208	80301	2	219670	uc001ish.2	12052	ENSG00000151023	ENKUR	enkurin, TRPC channel interacting protein
chr10	25351433	25351633	chr10:25062504-25062704	8.11665	7.13464	8.78792	-1.632	1.54e-13	1.28e-12	Promoter (<=1kb)	10	25270908	25351208	80301	2	219670	uc001ish.2	-225	ENSG00000151023	ENKUR	enkurin, TRPC channel interacting protein
chr10	25353507	25353707	chr10:25064578-25064778	4.12027	1.10632	5.15691	-3.73585	1.99e-16	2.38e-15	Promoter (2-3kb)	10	25270908	25351208	80301	2	219670	uc001ish.2	-2299	ENSG00000151023	ENKUR	enkurin, TRPC channel interacting protein
chr10	25353787	25353987	chr10:25064858-25065058	5.13057	2.0962	6.16868	-3.86952	6.53e-25	2.1e-23	Promoter (2-3kb)	10	25270908	25351208	80301	2	219670	uc001ish.2	-2579	ENSG00000151023	ENKUR	enkurin, TRPC channel interacting protein
chr10	25357171	25357371	chr10:25068242-25068442	3.73287	2.69158	4.42612	-1.57569	0.000542	0.00106041	Distal Intergenic	10	25270908	25351208	80301	2	219670	uc001ish.2	-5963	ENSG00000151023	ENKUR	enkurin, TRPC channel interacting protein
chr10	25367670	25367870	chr10:25078741-25078941	4.34144	1.69209	5.34772	-3.50561	2.78e-18	4.19e-17	Distal Intergenic	10	25270908	25351208	80301	2	219670	uc001ish.2	-16462	ENSG00000151023	ENKUR	enkurin, TRPC channel interacting protein
chr10	25368178	25368378	chr10:25079249-25079449	5.51927	3.82216	6.39104	-2.4601	3.38e-12	2.35e-11	Distal Intergenic	10	25270908	25351208	80301	2	219670	uc001ish.2	-16970	ENSG00000151023	ENKUR	enkurin, TRPC channel interacting protein
chr10	25371841	25372041	chr10:25082912-25083112	4.31912	3.68202	4.83352	-1.05697	0.00186437	0.00336821	Distal Intergenic	10	25270908	25351208	80301	2	219670	uc001ish.2	-20633	ENSG00000151023	ENKUR	enkurin, TRPC channel interacting protein
chr10	25394252	25394452	chr10:25105323-25105523	1.93833	0	2.94537	-2.96054	8.93e-05	0.000196	Distal Intergenic	10	25270908	25351208	80301	2	219670	uc001ish.2	-43044	ENSG00000151023	ENKUR	enkurin, TRPC channel interacting protein
chr10	25402383	25402583	chr10:25113454-25113654	7.41436	6.8034	7.91444	-1.10259	2.52e-09	1.15e-08	Distal Intergenic	10	25270908	25351208	80301	2	219670	uc001ish.2	-51175	ENSG00000151023	ENKUR	enkurin, TRPC channel interacting protein
chr10	25419911	25420111	chr10:25130982-25131182	4.62458	2.19155	5.60846	-3.19969	4.39e-19	7.27e-18	Distal Intergenic	10	25464290	25891157	426868	1	57512	uc001isj.3	-44179	ENSG00000151025	GPR158	G protein-coupled receptor 158
chr10	25431489	25431689	chr10:25142560-25142760	4.1916	2.79744	4.99353	-2.16602	8.52e-09	3.57e-08	Distal Intergenic	10	25464290	25891157	426868	1	57512	uc001isj.3	-32601	ENSG00000151025	GPR158	G protein-coupled receptor 158
chr10	25507129	25507329	chr10:25218200-25218400	3.24962	0.575033	4.25829	-3.29904	1.56e-10	8.53e-10	Intron (uc001isj.3/57512, intron 1 of 10)	10	25447001	25465205	18205	2	100128811	uc010qde.1	-41924	ENSG00000233642	GPR158-AS1	GPR158 antisense RNA 1
chr10	25516072	25516272	chr10:25227143-25227343	3.73412	2.72274	4.41644	-1.70041	7.58e-06	1.97e-05	Intron (uc001isj.3/57512, intron 2 of 10)	10	25447001	25465205	18205	2	100128811	uc010qde.1	-50867	ENSG00000233642	GPR158-AS1	GPR158 antisense RNA 1
chr10	25543839	25544039	chr10:25254910-25255110	1.85038	0	2.76839	-2.57134	3.98e-05	9.23e-05	Intron (uc001isj.3/57512, intron 2 of 10)	10	25447001	25465205	18205	2	100128811	uc010qde.1	-78634	ENSG00000233642	GPR158-AS1	GPR158 antisense RNA 1
chr10	25787679	25787879	chr10:25498750-25498950	3.18996	3.95643	0.534139	3.25663	1.48e-07	5.1e-07	Intron (uc001isj.3/57512, intron 5 of 10)	10	25883142	25891157	8016	1	57512	uc001isk.3	-95263	ENSG00000151025	GPR158	G protein-coupled receptor 158
chr10	25836513	25836713	chr10:25547584-25547784	2.93543	2.06452	3.56195	-1.50407	0.000246	0.000506	Intron (uc001isj.3/57512, intron 5 of 10)	10	25883142	25891157	8016	1	57512	uc001isk.3	-46429	ENSG00000151025	GPR158	G protein-coupled receptor 158
chr10	25841599	25841799	chr10:25552670-25552870	5.60881	5.91456	5.12831	0.737941	0.0227752	0.034506	Intron (uc001isj.3/57512, intron 6 of 10)	10	25883142	25891157	8016	1	57512	uc001isk.3	-41343	ENSG00000151025	GPR158	G protein-coupled receptor 158
chr10	25845435	25845635	chr10:25556506-25556706	6.7113	7.21954	5.69161	1.49484	7.47e-14	6.46e-13	Intron (uc001isj.3/57512, intron 6 of 10)	10	25883142	25891157	8016	1	57512	uc001isk.3	-37507	ENSG00000151025	GPR158	G protein-coupled receptor 158
chr10	25893612	25893812	chr10:25604683-25604883	4.33011	5.13098	1.13817	3.93081	2.05e-15	2.18e-14	Distal Intergenic	10	25883142	25891157	8016	1	57512	uc001isk.3	10470	ENSG00000151025	GPR158	G protein-coupled receptor 158
chr10	25971532	25971732	chr10:25682603-25682803	5.07809	4.53222	5.54069	-1.03677	5.66e-05	0.000128	Intron (uc001isl.1/uc001isl.1, intron 1 of 2)	10	25883142	25891157	8016	1	57512	uc001isk.3	88390	ENSG00000151025	GPR158	G protein-coupled receptor 158
chr10	25972439	25972639	chr10:25683510-25683710	4.12155	1.28237	5.14467	-3.52513	6.72e-14	5.85e-13	Intron (uc001isl.1/uc001isl.1, intron 1 of 2)	10	25883142	25891157	8016	1	57512	uc001isk.3	89297	ENSG00000151025	GPR158	G protein-coupled receptor 158
chr10	25978342	25978542	chr10:25689413-25689613	5.15676	0	6.27628	-5.91659	1.65e-20	3.22e-19	Intron (uc001isl.1/uc001isl.1, intron 1 of 2)	10	25883142	25891157	8016	1	57512	uc001isk.3	95200	ENSG00000151025	GPR158	G protein-coupled receptor 158
chr10	25981850	25982050	chr10:25692921-25693121	4.86569	3.74328	5.58712	-1.70062	5.01e-06	1.34e-05	Intron (uc001isl.1/uc001isl.1, intron 1 of 2)	10	25883142	25891157	8016	1	57512	uc001isk.3	98708	ENSG00000151025	GPR158	G protein-coupled receptor 158
chr10	25990713	25990913	chr10:25701784-25701984	2.75031	3.13961	2.07979	1.04564	0.0121404	0.0192866	Intron (uc001isl.1/uc001isl.1, intron 1 of 2)	10	25883142	25891157	8016	1	57512	uc001isk.3	107571	ENSG00000151025	GPR158	G protein-coupled receptor 158
chr10	26036060	26036260	chr10:25747131-25747331	3.21337	0.930762	4.17934	-2.92179	3.14e-08	1.21e-07	Distal Intergenic	10	25883142	25891157	8016	1	57512	uc001isk.3	152918	ENSG00000151025	GPR158	G protein-coupled receptor 158
chr10	26042854	26043054	chr10:25753925-25754125	3.49375	0.168706	4.55051	-4.20137	8.85e-13	6.66e-12	Distal Intergenic	10	25883142	25891157	8016	1	57512	uc001isk.3	159712	ENSG00000151025	GPR158	G protein-coupled receptor 158
chr10	26046992	26047192	chr10:25758063-25758263	3.2567	2.45672	3.85198	-1.41761	0.000325	0.000658	Distal Intergenic	10	25883142	25891157	8016	1	57512	uc001isk.3	163850	ENSG00000151025	GPR158	G protein-coupled receptor 158
chr10	26097407	26097607	chr10:25808478-25808678	4.73824	1.58284	5.7846	-4.07218	1.46e-19	2.56e-18	Distal Intergenic	10	26223002	26312410	89409	1	53904	uc001ism.2	-125395	ENSG00000095777	MYO3A	myosin IIIA
chr10	26100195	26100395	chr10:25811266-25811466	5.73796	4.74351	6.41394	-1.55824	0.0013929	0.00256387	Distal Intergenic	10	26223002	26312410	89409	1	53904	uc001ism.2	-122607	ENSG00000095777	MYO3A	myosin IIIA
chr10	26105398	26105598	chr10:25816469-25816669	3.17834	0	4.2817	-4.53502	1.62e-09	7.61e-09	Distal Intergenic	10	26223002	26312410	89409	1	53904	uc001ism.2	-117404	ENSG00000095777	MYO3A	myosin IIIA
chr10	26125285	26125485	chr10:25836356-25836556	4.4138	2.7821	5.27198	-2.1309	0.00292859	0.00513754	Distal Intergenic	10	26223002	26312410	89409	1	53904	uc001ism.2	-97517	ENSG00000095777	MYO3A	myosin IIIA
chr10	26128678	26128878	chr10:25839749-25839949	3.68585	0.773663	4.71483	-3.77078	5.3e-11	3.11e-10	Distal Intergenic	10	26223002	26312410	89409	1	53904	uc001ism.2	-94124	ENSG00000095777	MYO3A	myosin IIIA
chr10	26164597	26164797	chr10:25875668-25875868	4.15083	3.34994	4.74653	-1.39179	1.47e-05	3.65e-05	Distal Intergenic	10	26223002	26312410	89409	1	53904	uc001ism.2	-58205	ENSG00000095777	MYO3A	myosin IIIA
chr10	26558796	26558996	chr10:26269867-26270067	2.92716	3.36273	2.13394	1.12665	0.0110932	0.0177365	Intron (uc001isp.2/2572, intron 9 of 15)	10	26505236	26593491	88256	1	2572	uc001isq.2	53560	ENSG00000136750	GAD2	glutamate decarboxylase 2
chr10	26624152	26624352	chr10:26335223-26335423	3.19554	2.49997	3.74056	-1.27098	0.0013078	0.00241688	Distal Intergenic	10	26727266	26790867	63602	1	54518	uc001isr.3	-102914	ENSG00000077420	APBB1IP	amyloid beta precursor protein binding family B member 1 interacting protein
chr10	26654735	26654935	chr10:26365806-26366006	3.32299	0.744658	4.32232	-3.35796	8.62e-10	4.23e-09	Distal Intergenic	10	26727266	26790867	63602	1	54518	uc001isr.3	-72331	ENSG00000077420	APBB1IP	amyloid beta precursor protein binding family B member 1 interacting protein
chr10	26696379	26696579	chr10:26407450-26407650	3.9937	2.89726	4.70634	-1.75943	4.47e-06	1.21e-05	Distal Intergenic	10	26727266	26790867	63602	1	54518	uc001isr.3	-30687	ENSG00000077420	APBB1IP	amyloid beta precursor protein binding family B member 1 interacting protein
chr10	26727060	26727260	chr10:26438131-26438331	5.13948	2.50134	6.14469	-3.60268	1.24e-20	2.45e-19	Promoter (<=1kb)	10	26727266	26790867	63602	1	54518	uc001isr.3	-6	ENSG00000077420	APBB1IP	amyloid beta precursor protein binding family B member 1 interacting protein
chr10	26727579	26727779	chr10:26438650-26438850	4.57446	3.63305	5.22993	-1.58107	1.45e-06	4.22e-06	Promoter (<=1kb)	10	26727266	26856732	129467	1	54518	uc001iss.3	313	ENSG00000077420	APBB1IP	amyloid beta precursor protein binding family B member 1 interacting protein
chr10	26763076	26763276	chr10:26474147-26474347	3.41087	2.02424	4.21083	-2.14581	2.6e-06	7.28e-06	Intron (uc001isr.3/54518, intron 2 of 4)	10	26727266	26856732	129467	1	54518	uc001iss.3	35810	ENSG00000077420	APBB1IP	amyloid beta precursor protein binding family B member 1 interacting protein
chr10	26775359	26775559	chr10:26486430-26486630	5.46192	3.58675	6.36718	-2.68947	1.65e-19	2.88e-18	Intron (uc001isr.3/54518, intron 2 of 4)	10	26727266	26856732	129467	1	54518	uc001iss.3	48093	ENSG00000077420	APBB1IP	amyloid beta precursor protein binding family B member 1 interacting protein
chr10	26776430	26776630	chr10:26487501-26487701	5.86766	5.20543	6.39544	-1.19507	1.34e-06	3.94e-06	Intron (uc001isr.3/54518, intron 2 of 4)	10	26727266	26856732	129467	1	54518	uc001iss.3	49164	ENSG00000077420	APBB1IP	amyloid beta precursor protein binding family B member 1 interacting protein
chr10	26777426	26777626	chr10:26488497-26488697	5.19563	3.23653	6.11506	-2.76767	1.85e-20	3.59e-19	Intron (uc001isr.3/54518, intron 2 of 4)	10	26727266	26856732	129467	1	54518	uc001iss.3	50160	ENSG00000077420	APBB1IP	amyloid beta precursor protein binding family B member 1 interacting protein
chr10	26829631	26829831	chr10:26540702-26540902	2.75674	3.48775	0.493016	2.80093	3.99e-06	1.08e-05	Intron (uc009xks.1/54518, intron 10 of 10)	10	26878794	26883251	4458	1	645528	uc001ist.3	-48963	ENSG00000233261	FAM238A	family with sequence similarity 238 member A
chr10	26845066	26845266	chr10:26556137-26556337	2.68075	0	3.77848	-4.48903	3.32e-09	1.48e-08	Intron (uc001iss.3/54518, intron 11 of 14)	10	26878794	26883251	4458	1	645528	uc001ist.3	-33528	ENSG00000233261	FAM238A	family with sequence similarity 238 member A
chr10	26846148	26846348	chr10:26557219-26557419	4.01278	3.41746	4.50409	-1.07712	0.000531	0.00104091	Intron (uc001iss.3/54518, intron 11 of 14)	10	26878794	26883251	4458	1	645528	uc001ist.3	-32446	ENSG00000233261	FAM238A	family with sequence similarity 238 member A
chr10	26846607	26846807	chr10:26557678-26557878	4.27066	2.42169	5.1713	-2.70482	8.02e-14	6.91e-13	Intron (uc001iss.3/54518, intron 11 of 14)	10	26878794	26883251	4458	1	645528	uc001ist.3	-31987	ENSG00000233261	FAM238A	family with sequence similarity 238 member A
chr10	26882926	26883126	chr10:26593997-26594197	3.03031	1.76066	3.79779	-1.84702	1.92e-05	4.68e-05	Exon (uc001ist.3/645528, exon 4 of 4)	10	26878794	26883251	4458	1	645528	uc001ist.3	4132	ENSG00000233261	FAM238A	family with sequence similarity 238 member A
chr10	26892294	26892494	chr10:26603365-26603565	5.83563	5.44384	6.19783	-0.772732	0.000117	0.000253	Distal Intergenic	10	26878794	26883251	4458	1	645528	uc001ist.3	13500	ENSG00000233261	FAM238A	family with sequence similarity 238 member A
chr10	26895348	26895548	chr10:26606419-26606619	4.05218	4.51449	3.18103	1.30674	0.000438	0.000869	Distal Intergenic	10	26878794	26883251	4458	1	645528	uc001ist.3	16554	ENSG00000233261	FAM238A	family with sequence similarity 238 member A
chr10	26901474	26901674	chr10:26612545-26612745	3.34763	0.504328	4.37109	-3.69334	6.15e-11	3.57e-10	Distal Intergenic	10	26878794	26883251	4458	1	645528	uc001ist.3	22680	ENSG00000233261	FAM238A	family with sequence similarity 238 member A
chr10	26911344	26911544	chr10:26622415-26622615	5.92736	5.14208	6.5159	-1.35523	1.03e-06	3.09e-06	Distal Intergenic	10	26932037	26942383	10347	1	731789	uc001isu.4	-20493	NA	FAM238B	family with sequence similarity 238 member B
chr10	26970903	26971103	chr10:26681974-26682174	5.95717	5.45804	6.39115	-0.930973	4.29e-06	1.16e-05	Distal Intergenic	10	26986595	27035726	49132	1	23590	uc001isv.3	-15492	ENSG00000148459	PDSS1	decaprenyl diphosphate synthase subunit 1
chr10	26973683	26973883	chr10:26684754-26684954	4.5733	5.04109	3.68544	1.20927	0.00199166	0.00358128	Distal Intergenic	10	26986595	27035726	49132	1	23590	uc001isv.3	-12712	ENSG00000148459	PDSS1	decaprenyl diphosphate synthase subunit 1
chr10	26986454	26986654	chr10:26697525-26697725	7.1625	6.83585	7.47648	-0.621995	0.00280717	0.00493839	Promoter (<=1kb)	10	26986595	27035726	49132	1	23590	uc001isv.3	0	ENSG00000148459	PDSS1	decaprenyl diphosphate synthase subunit 1
chr10	27026725	27026925	chr10:26737796-26737996	6.4221	3.22444	7.47117	-4.17388	2.38e-51	1.09e-48	Intron (uc001isv.3/23590, intron 10 of 11)	10	27023464	27035726	12263	1	23590	uc010qdf.2	3261	ENSG00000148459	PDSS1	decaprenyl diphosphate synthase subunit 1
chr10	27029511	27029711	chr10:26740582-26740782	5.1482	1.71168	6.21112	-4.17605	3.16e-25	1.05e-23	Intron (uc001isv.3/23590, intron 10 of 11)	10	27023464	27035726	12263	1	23590	uc010qdf.2	6047	ENSG00000148459	PDSS1	decaprenyl diphosphate synthase subunit 1
chr10	27044441	27044641	chr10:26755512-26755712	3.09747	3.5583	2.2308	1.28461	0.00142144	0.00261298	Exon (uc001isx.3/10006, exon 10 of 12)	10	27023464	27035726	12263	1	23590	uc010qdf.2	20977	ENSG00000148459	PDSS1	decaprenyl diphosphate synthase subunit 1
chr10	27070178	27070378	chr10:26781249-26781449	6.55646	5.70371	7.17519	-1.42593	2.94e-08	1.13e-07	Intron (uc001isx.3/10006, intron 2 of 11)	10	27035525	27066170	30646	2	10006	uc010qdg.2	-4008	ENSG00000136754	ABI1	abl interactor 1
chr10	27079627	27079827	chr10:26790698-26790898	4.1515	3.17584	4.82034	-1.71222	1.13e-07	3.98e-07	Intron (uc001isx.3/10006, intron 2 of 11)	10	27035525	27066170	30646	2	10006	uc010qdg.2	-13457	ENSG00000136754	ABI1	abl interactor 1
chr10	27094619	27094819	chr10:26805690-26805890	2.704	1.44485	3.46839	-1.85392	8.22e-05	0.000182	Intron (uc001isx.3/10006, intron 2 of 11)	10	27035525	27066170	30646	2	10006	uc010qdg.2	-28449	ENSG00000136754	ABI1	abl interactor 1
chr10	27106144	27106344	chr10:26817215-26817415	3.22223	0.0938815	4.26681	-3.74632	1.98e-10	1.07e-09	Intron (uc001isx.3/10006, intron 2 of 11)	10	27035525	27066170	30646	2	10006	uc010qdg.2	-39974	ENSG00000136754	ABI1	abl interactor 1
chr10	27121991	27122191	chr10:26833062-26833262	2.73247	1.30821	3.54218	-2.23516	2.67e-06	7.47e-06	Intron (uc001isx.3/10006, intron 1 of 11)	10	27035525	27150016	114492	2	10006	uc001isx.3	27825	ENSG00000136754	ABI1	abl interactor 1
chr10	27144292	27144492	chr10:26855363-26855563	4.06591	2.75023	4.84658	-2.0181	2.64e-08	1.03e-07	Intron (uc001isx.3/10006, intron 1 of 11)	10	27035525	27150016	114492	2	10006	uc001isx.3	5524	ENSG00000136754	ABI1	abl interactor 1
chr10	27179930	27180130	chr10:26891001-26891201	2.88223	3.35773	1.97044	1.12451	0.0118642	0.0188823	Distal Intergenic	10	27035525	27150016	114492	2	10006	uc010qdk.2	-29914	ENSG00000136754	ABI1	abl interactor 1
chr10	27220265	27220465	chr10:26931336-26931536	5.70026	5.23598	6.1119	-0.877821	0.000719	0.00138272	Exon (uc001itf.2/387644, exon 5 of 5)	10	27220135	27230930	10796	2	387644	uc001itf.2	10465	ENSG00000283709	FAM238C	family with sequence similarity 238 member C
chr10	27295108	27295308	chr10:27006179-27006379	2.95212	3.70432	0.468359	2.85917	4.2e-07	1.34e-06	Intron (uc001itg.2/22852, intron 27 of 27)	10	27220135	27230930	10796	2	387644	uc001itf.2	-64178	ENSG00000283709	FAM238C	family with sequence similarity 238 member C
chr10	27481325	27481525	chr10:27192396-27192596	6.57853	5.73601	7.19282	-1.43612	3.89e-08	1.47e-07	Downstream (2-3kb)	10	27443753	27475848	32096	1	84930	uc009xkx.2	37572	ENSG00000120539	MASTL	microtubule associated serine/threonine kinase like
chr10	27514686	27514886	chr10:27225757-27225957	3.34861	4.1813	0	4.23072	6.38e-07	1.98e-06	Intron (uc010qdm.3/91452, intron 3 of 11)	10	27484143	27529808	45666	2	91452	uc010qdm.3	14922	ENSG00000107897	ACBD5	acyl-CoA binding domain containing 5
chr10	27531870	27532070	chr10:27242941-27243141	5.23625	4.64849	5.72326	-1.0833	2.01e-06	5.72e-06	Promoter (<=1kb)	10	27484143	27531068	46926	2	91452	uc001itq.3	-802	ENSG00000107897	ACBD5	acyl-CoA binding domain containing 5
chr10	27642718	27642918	chr10:27353789-27353989	2.83138	3.62622	0	3.62213	1.07e-06	3.19e-06	Distal Intergenic	10	27687117	27703297	16181	2	374308	uc001itu.2	60379	ENSG00000182077	PTCHD3	patched domain containing 3
chr10	27649578	27649778	chr10:27360649-27360849	4.28677	4.68996	3.58095	0.960976	0.00183462	0.00331793	Distal Intergenic	10	27687117	27703297	16181	2	374308	uc001itu.2	53519	ENSG00000182077	PTCHD3	patched domain containing 3
chr10	27672981	27673181	chr10:27384052-27384252	3.14068	2.09395	3.83589	-1.71439	1.45e-05	3.6e-05	Distal Intergenic	10	27687117	27703297	16181	2	374308	uc001itu.2	30116	ENSG00000182077	PTCHD3	patched domain containing 3
chr10	27769917	27770117	chr10:27480988-27481188	3.10006	3.97453	0	5.2056	1.02e-10	5.74e-10	Distal Intergenic	10	27793103	27831166	38064	1	22931	uc001itv.4	-22986	ENSG00000099246	RAB18	RAB18, member RAS oncogene family
chr10	27770541	27770741	chr10:27481612-27481812	4.94028	5.73881	1.79207	3.99503	5.1e-17	6.59e-16	Distal Intergenic	10	27793103	27831166	38064	1	22931	uc001itv.4	-22362	ENSG00000099246	RAB18	RAB18, member RAS oncogene family
chr10	27772288	27772488	chr10:27483359-27483559	5.03387	5.65421	3.54107	2.19597	1.99e-10	1.07e-09	Distal Intergenic	10	27793103	27831166	38064	1	22931	uc001itv.4	-20615	ENSG00000099246	RAB18	RAB18, member RAS oncogene family
chr10	27827651	27827851	chr10:27538722-27538922	2.90983	3.75448	0	4.04008	3.89e-07	1.25e-06	3' UTR	10	27793103	27831166	38064	1	22931	uc031pto.1	34548	ENSG00000099246	RAB18	RAB18, member RAS oncogene family
chr10	27829703	27829903	chr10:27540774-27540974	2.75632	1.43382	3.53889	-2.01567	3.43e-05	8.04e-05	3' UTR	10	27793103	27831166	38064	1	22931	uc031pto.1	36600	ENSG00000099246	RAB18	RAB18, member RAS oncogene family
chr10	27831813	27832013	chr10:27542884-27543084	3.05259	2.51329	3.51126	-0.901039	0.0134462	0.0211988	Distal Intergenic	10	27793103	27831166	38064	1	22931	uc031pto.1	38710	ENSG00000099246	RAB18	RAB18, member RAS oncogene family
chr10	27900209	27900409	chr10:27611280-27611480	4.4862	3.31156	5.22467	-1.9441	9.64e-11	5.44e-10	Distal Intergenic	10	27793103	27831166	38064	1	22931	uc031pto.1	107106	ENSG00000099246	RAB18	RAB18, member RAS oncogene family
chr10	27907965	27908165	chr10:27619036-27619236	3.24466	1.55224	4.11549	-2.5572	2.68e-07	8.85e-07	Distal Intergenic	10	27793103	27831166	38064	1	22931	uc031pto.1	114862	ENSG00000099246	RAB18	RAB18, member RAS oncogene family
chr10	27910002	27910202	chr10:27621073-27621273	5.11154	4.29563	5.71404	-1.42813	1.97e-05	4.81e-05	Distal Intergenic	10	27793103	27831166	38064	1	22931	uc031pto.1	116899	ENSG00000099246	RAB18	RAB18, member RAS oncogene family
chr10	27913547	27913747	chr10:27624618-27624818	3.33018	3.82235	2.36475	1.45879	0.000241	0.000497	Distal Intergenic	10	27793103	27831166	38064	1	22931	uc031pto.1	120444	ENSG00000099246	RAB18	RAB18, member RAS oncogene family
chr10	27914801	27915001	chr10:27625872-27626072	4.11982	4.69462	2.84274	1.69996	1.74e-07	5.91e-07	Distal Intergenic	10	27961803	28034778	72976	2	283078	uc001itx.4	119777	ENSG00000150051	MKX	mohawk homeobox
chr10	27926712	27926912	chr10:27637783-27637983	2.46903	3.06358	1.10316	1.85327	0.00083	0.00158066	Distal Intergenic	10	27961803	28034778	72976	2	283078	uc001itx.4	107866	ENSG00000150051	MKX	mohawk homeobox
chr10	27947205	27947405	chr10:27658276-27658476	3.10732	3.67998	1.83951	1.62235	0.000135	0.000288	Distal Intergenic	10	27961803	28034778	72976	2	283078	uc001itx.4	87373	ENSG00000150051	MKX	mohawk homeobox
chr10	27950525	27950725	chr10:27661596-27661796	3.86311	4.44274	2.56495	1.6148	0.0049912	0.00844549	Distal Intergenic	10	27961803	28034778	72976	2	283078	uc001itx.4	84053	ENSG00000150051	MKX	mohawk homeobox
chr10	27967590	27967790	chr10:27678661-27678861	2.70665	1.42682	3.47709	-2.09504	2.18e-05	5.28e-05	Intron (uc001itx.4/283078, intron 5 of 6)	10	27961803	28034778	72976	2	283078	uc001itx.4	66988	ENSG00000150051	MKX	mohawk homeobox
chr10	27968983	27969183	chr10:27680054-27680254	4.28612	4.74069	3.43812	1.15329	9.02e-05	0.000198	Intron (uc001itx.4/283078, intron 5 of 6)	10	27961803	28034778	72976	2	283078	uc001itx.4	65595	ENSG00000150051	MKX	mohawk homeobox
chr10	27969967	27970167	chr10:27681038-27681238	4.04152	3.4162	4.54951	-1.11468	0.00119748	0.00222616	Intron (uc001itx.4/283078, intron 5 of 6)	10	27961803	28034778	72976	2	283078	uc001itx.4	64611	ENSG00000150051	MKX	mohawk homeobox
chr10	27987668	27987868	chr10:27698739-27698939	2.87904	3.72304	0	4.03341	4.15e-07	1.33e-06	Intron (uc001itx.4/283078, intron 5 of 6)	10	27961803	28034778	72976	2	283078	uc001itx.4	46910	ENSG00000150051	MKX	mohawk homeobox
chr10	27988848	27989048	chr10:27699919-27700119	3.86675	4.29571	3.09199	1.11857	0.00239755	0.0042578	Intron (uc001itx.4/283078, intron 5 of 6)	10	27961803	28034778	72976	2	283078	uc001itx.4	45730	ENSG00000150051	MKX	mohawk homeobox
chr10	27991766	27991966	chr10:27702837-27703037	3.13492	3.82372	1.22259	2.36672	3.17e-06	8.75e-06	Intron (uc001itx.4/283078, intron 5 of 6)	10	27961803	28034778	72976	2	283078	uc001itx.4	42812	ENSG00000150051	MKX	mohawk homeobox
chr10	28012665	28012865	chr10:27723736-27723936	4.18794	4.88941	2.17987	2.57081	4.36e-10	2.24e-09	Intron (uc001itx.4/283078, intron 5 of 6)	10	27961803	28034778	72976	2	283078	uc001itx.4	21913	ENSG00000150051	MKX	mohawk homeobox
chr10	28013339	28013539	chr10:27724410-27724610	4.63472	2.97075	5.4997	-2.47092	2.49e-11	1.53e-10	Intron (uc001itx.4/283078, intron 5 of 6)	10	27961803	28034778	72976	2	283078	uc001itx.4	21239	ENSG00000150051	MKX	mohawk homeobox
chr10	28014843	28015043	chr10:27725914-27726114	5.25269	5.69999	4.42597	1.22498	1.34e-06	3.92e-06	Intron (uc001itx.4/283078, intron 5 of 6)	10	27961803	28034778	72976	2	283078	uc001itx.4	19735	ENSG00000150051	MKX	mohawk homeobox
chr10	28072696	28072896	chr10:27783767-27783967	4.03187	3.4544	4.51299	-1.0019	0.00106336	0.00199224	Distal Intergenic	10	27961803	28034778	72976	2	283078	uc001ity.4	-37918	ENSG00000150051	MKX	mohawk homeobox
chr10	28094287	28094487	chr10:27805358-27805558	3.64575	2.74523	4.28467	-1.50482	9.12e-05	0.0002	Distal Intergenic	10	27961803	28034778	72976	2	283078	uc001ity.4	-59509	ENSG00000150051	MKX	mohawk homeobox
chr10	28118210	28118410	chr10:27829281-27829481	2.32036	0	3.33734	-3.43769	2.13e-06	6.05e-06	Intron (uc010qds.2/55130, intron 13 of 13)	10	27961803	28034778	72976	2	283078	uc001ity.4	-83432	ENSG00000150051	MKX	mohawk homeobox
chr10	28167356	28167556	chr10:27878427-27878627	2.90485	3.76368	0	4.57999	8.51e-09	3.57e-08	Intron (uc010qds.2/55130, intron 10 of 13)	10	28101097	28270846	169750	2	55130	uc010qds.2	103290	ENSG00000169126	ARMC4	armadillo repeat containing 4
chr10	28197119	28197319	chr10:27908190-27908390	3.04423	3.90044	0	4.68379	5.38e-09	2.33e-08	Intron (uc010qds.2/55130, intron 9 of 13)	10	28101097	28270846	169750	2	55130	uc010qds.2	73527	ENSG00000169126	ARMC4	armadillo repeat containing 4
chr10	28233010	28233210	chr10:27944081-27944281	5.93691	3.89174	6.86991	-3.01642	1.85e-31	1.2e-29	Exon (uc010qds.2/55130, exon 5 of 14)	10	28101097	28270846	169750	2	55130	uc010qds.2	37636	ENSG00000169126	ARMC4	armadillo repeat containing 4
chr10	28236613	28236813	chr10:27947684-27947884	4.41144	2.81225	5.26258	-2.37045	2.95e-13	2.36e-12	Intron (uc010qds.2/55130, intron 3 of 13)	10	28101097	28270846	169750	2	55130	uc010qds.2	34033	ENSG00000169126	ARMC4	armadillo repeat containing 4
chr10	28287726	28287926	chr10:27998797-27998997	7.27449	7.4659	7.00522	0.376786	0.027895	0.0416455	Promoter (<=1kb)	10	28101097	28287791	186695	2	55130	uc009xky.3	0	ENSG00000169126	ARMC4	armadillo repeat containing 4
chr10	28297066	28297266	chr10:28008137-28008337	2.69659	0.615594	3.63498	-2.69267	5.29e-07	1.66e-06	Distal Intergenic	10	28101097	28287977	186881	2	55130	uc001itz.3	-9089	ENSG00000169126	ARMC4	armadillo repeat containing 4
chr10	28310306	28310506	chr10:28021377-28021577	2.70118	0.857795	3.60081	-2.62247	4.28e-07	1.37e-06	Distal Intergenic	10	28101097	28287977	186881	2	55130	uc001itz.3	-22329	ENSG00000169126	ARMC4	armadillo repeat containing 4
chr10	28416892	28417092	chr10:28127963-28128163	4.123	2.93461	4.86583	-1.85472	1.05e-06	3.13e-06	Intron (uc009xkz.1/143098, intron 5 of 15)	10	28339923	28527664	187742	2	143098	uc009xkz.1	110572	ENSG00000150054	MPP7	membrane palmitoylated protein 7
chr10	28438787	28438987	chr10:28149858-28150058	4.46252	3.0829	5.26062	-2.21602	6.33e-10	3.17e-09	Exon (uc009xkz.1/143098, exon 3 of 16)	10	28339923	28527664	187742	2	143098	uc009xkz.1	88677	ENSG00000150054	MPP7	membrane palmitoylated protein 7
chr10	28460861	28461061	chr10:28171932-28172132	5.10126	4.29737	5.69833	-1.42021	9.31e-05	0.000204	Intron (uc009xkz.1/143098, intron 2 of 15)	10	28339923	28527664	187742	2	143098	uc009xkz.1	66603	ENSG00000150054	MPP7	membrane palmitoylated protein 7
chr10	28467320	28467520	chr10:28178391-28178591	2.75208	1.93108	3.35686	-1.44878	0.0006	0.00116693	Intron (uc009xkz.1/143098, intron 2 of 15)	10	28339923	28527664	187742	2	143098	uc009xkz.1	60144	ENSG00000150054	MPP7	membrane palmitoylated protein 7
chr10	28469683	28469883	chr10:28180754-28180954	3.71739	4.35217	2.14718	2.126	5.08e-07	1.6e-06	Intron (uc009xkz.1/143098, intron 2 of 15)	10	28339923	28527664	187742	2	143098	uc009xkz.1	57781	ENSG00000150054	MPP7	membrane palmitoylated protein 7
chr10	28470713	28470913	chr10:28181784-28181984	5.38373	6.19109	2.06157	3.80561	7.67e-25	2.45e-23	Intron (uc009xkz.1/143098, intron 2 of 15)	10	28339923	28527664	187742	2	143098	uc009xkz.1	56751	ENSG00000150054	MPP7	membrane palmitoylated protein 7
chr10	28490962	28491162	chr10:28202033-28202233	6.01268	6.71166	4.02405	2.58106	5.76e-31	3.52e-29	Exon (uc009xkz.1/143098, exon 2 of 16)	10	28339923	28527664	187742	2	143098	uc009xkz.1	36502	ENSG00000150054	MPP7	membrane palmitoylated protein 7
chr10	28525634	28525834	chr10:28236705-28236905	6.30194	6.89317	4.95144	1.83828	2.1e-11	1.3e-10	Promoter (1-2kb)	10	28339923	28527664	187742	2	143098	uc009xkz.1	1830	ENSG00000150054	MPP7	membrane palmitoylated protein 7
chr10	28530741	28530941	chr10:28241812-28242012	5.41238	5.94838	4.29227	1.61221	1.57e-08	6.3e-08	Intron (uc001iua.1/143098, intron 3 of 18)	10	28339923	28527664	187742	2	143098	uc009xkz.1	-3077	ENSG00000150054	MPP7	membrane palmitoylated protein 7
chr10	28537189	28537389	chr10:28248260-28248460	4.09001	3.45282	4.60445	-1.15188	0.000679	0.00131104	Intron (uc001iua.1/143098, intron 3 of 18)	10	28339923	28527664	187742	2	143098	uc009xkz.1	-9525	ENSG00000150054	MPP7	membrane palmitoylated protein 7
chr10	28542208	28542408	chr10:28253279-28253479	3.46325	2.32428	4.19017	-1.9009	2.59e-06	7.27e-06	Intron (uc001iua.1/143098, intron 3 of 18)	10	28339923	28527664	187742	2	143098	uc009xkz.1	-14544	ENSG00000150054	MPP7	membrane palmitoylated protein 7
chr10	28545795	28545995	chr10:28256866-28257066	3.18481	3.93408	0.733731	2.89225	9.55e-07	2.88e-06	Intron (uc001iua.1/143098, intron 2 of 18)	10	28339923	28527664	187742	2	143098	uc009xkz.1	-18131	ENSG00000150054	MPP7	membrane palmitoylated protein 7
chr10	28552499	28552699	chr10:28263570-28263770	5.19112	5.44515	4.8121	0.561786	0.0124944	0.0198047	Intron (uc001iua.1/143098, intron 2 of 18)	10	28339923	28571067	231145	2	143098	uc001iua.1	18368	ENSG00000150054	MPP7	membrane palmitoylated protein 7
chr10	28569716	28569916	chr10:28280787-28280987	3.22111	3.91555	1.26708	2.4915	2.44e-07	8.11e-07	Promoter (1-2kb)	10	28339923	28571067	231145	2	143098	uc001iua.1	1151	ENSG00000150054	MPP7	membrane palmitoylated protein 7
chr10	28580771	28580971	chr10:28291842-28292042	6.15352	5.75915	6.51755	-0.754325	0.00155332	0.00283882	Intron (uc009xla.2/143098, intron 1 of 16)	10	28339923	28571067	231145	2	143098	uc001iub.1	-9704	ENSG00000150054	MPP7	membrane palmitoylated protein 7
chr10	28585067	28585267	chr10:28296138-28296338	3.1923	3.58178	2.52134	0.991019	0.0106036	0.0170059	Intron (uc009xla.2/143098, intron 1 of 16)	10	28339923	28591995	252073	2	143098	uc009xla.2	6728	ENSG00000150054	MPP7	membrane palmitoylated protein 7
chr10	28600172	28600372	chr10:28311243-28311443	2.8165	3.58685	0.109876	2.85551	2.97e-06	8.24e-06	Distal Intergenic	10	28345409	28591995	246587	2	143098	uc010qdv.1	-8177	ENSG00000150054	MPP7	membrane palmitoylated protein 7
chr10	28605684	28605884	chr10:28316755-28316955	4.42834	3.10805	5.2103	-2.14306	7.23e-10	3.59e-09	Distal Intergenic	10	28345409	28591995	246587	2	143098	uc010qdv.1	-13689	ENSG00000150054	MPP7	membrane palmitoylated protein 7
chr10	28622302	28622502	chr10:28333373-28333573	4.05478	2.17448	4.96094	-2.71768	7.91e-12	5.21e-11	Distal Intergenic	10	28345409	28591995	246587	2	143098	uc010qdv.1	-30307	ENSG00000150054	MPP7	membrane palmitoylated protein 7
chr10	28623211	28623411	chr10:28334282-28334482	3.86023	2.24615	4.71462	-2.47422	3.17e-10	1.66e-09	Distal Intergenic	10	28345409	28591995	246587	2	143098	uc010qdv.1	-31216	ENSG00000150054	MPP7	membrane palmitoylated protein 7
chr10	28624137	28624337	chr10:28335208-28335408	4.18075	1.77454	5.16159	-3.27944	6.87e-13	5.24e-12	Distal Intergenic	10	28345409	28591995	246587	2	143098	uc010qdv.1	-32142	ENSG00000150054	MPP7	membrane palmitoylated protein 7
chr10	28657233	28657433	chr10:28368304-28368504	3.79495	2.73101	4.49629	-1.70658	2.51e-05	6.01e-05	Distal Intergenic	10	28345409	28591995	246587	2	143098	uc010qdv.1	-65238	ENSG00000150054	MPP7	membrane palmitoylated protein 7
chr10	28670836	28671036	chr10:28381907-28382107	5.80451	6.10842	5.32781	0.718198	0.00691553	0.0114323	Distal Intergenic	10	28345409	28591995	246587	2	143098	uc010qdv.1	-78841	ENSG00000150054	MPP7	membrane palmitoylated protein 7
chr10	28671539	28671739	chr10:28382610-28382810	4.70818	3.74735	5.37129	-1.63843	1.55e-06	4.5e-06	Distal Intergenic	10	28345409	28591995	246587	2	143098	uc010qdv.1	-79544	ENSG00000150054	MPP7	membrane palmitoylated protein 7
chr10	28676177	28676377	chr10:28387248-28387448	3.92996	1.85359	4.86766	-2.86585	1.56e-10	8.56e-10	Distal Intergenic	10	28345409	28591995	246587	2	143098	uc010qdv.1	-84182	ENSG00000150054	MPP7	membrane palmitoylated protein 7
chr10	28692122	28692322	chr10:28403193-28403393	3.07382	2.62814	3.47317	-0.843696	0.0151371	0.0236572	Distal Intergenic	10	28345409	28591995	246587	2	143098	uc010qdv.1	-100127	ENSG00000150054	MPP7	membrane palmitoylated protein 7
chr10	28700768	28700968	chr10:28411839-28412039	4.30132	2.33963	5.22118	-2.88466	1.96e-14	1.83e-13	Distal Intergenic	10	28345409	28591995	246587	2	143098	uc010qdv.1	-108773	ENSG00000150054	MPP7	membrane palmitoylated protein 7
chr10	28842603	28842803	chr10:28553674-28553874	3.20503	4.03826	0	4.03384	3.9e-08	1.48e-07	Intron (uc001iud.3/51322, intron 3 of 13)	10	28835325	28835346	22	1	100847088	uc031ptp.1	7278	ENSG00000263629	MIR5586	microRNA 5586
chr10	28862510	28862710	chr10:28573581-28573781	3.10405	3.89648	0.0644846	3.86506	1.83e-07	6.22e-07	Intron (uc001iud.3/51322, intron 3 of 13)	10	28835325	28835346	22	1	100847088	uc031ptp.1	27185	ENSG00000263629	MIR5586	microRNA 5586
chr10	28863306	28863506	chr10:28574377-28574577	2.92377	1.92337	3.60199	-1.66763	0.000114	0.000247	Intron (uc001iud.3/51322, intron 3 of 13)	10	28835325	28835346	22	1	100847088	uc031ptp.1	27981	ENSG00000263629	MIR5586	microRNA 5586
chr10	28876837	28877037	chr10:28587908-28588108	3.69858	4.44174	1.31322	2.80493	7.88e-10	3.89e-09	Intron (uc001iud.3/51322, intron 4 of 13)	10	28835325	28835346	22	1	100847088	uc031ptp.1	41512	ENSG00000263629	MIR5586	microRNA 5586
chr10	28917169	28917369	chr10:28628240-28628440	5.91219	5.57854	6.23153	-0.643621	0.000905	0.00171422	Distal Intergenic	10	28966424	28971868	5445	1	25805	uc001iuj.1	-49055	ENSG00000095739	BAMBI	BMP and activin membrane bound inhibitor
chr10	28917774	28917974	chr10:28628845-28629045	5.2574	5.72682	4.36452	1.39705	3.02e-08	1.16e-07	Distal Intergenic	10	28966424	28971868	5445	1	25805	uc001iuj.1	-48450	ENSG00000095739	BAMBI	BMP and activin membrane bound inhibitor
chr10	28921503	28921703	chr10:28632574-28632774	4.14007	4.82819	2.23274	2.44289	2.99e-09	1.35e-08	Distal Intergenic	10	28966424	28971868	5445	1	25805	uc001iuj.1	-44721	ENSG00000095739	BAMBI	BMP and activin membrane bound inhibitor
chr10	28932732	28932932	chr10:28643803-28644003	3.83516	2.94618	4.46929	-1.43465	1.94e-05	4.73e-05	Distal Intergenic	10	28966424	28971868	5445	1	25805	uc001iuj.1	-33492	ENSG00000095739	BAMBI	BMP and activin membrane bound inhibitor
chr10	28950063	28950263	chr10:28661134-28661334	4.89348	3.76633	5.61648	-1.84999	6.48e-09	2.77e-08	Distal Intergenic	10	28966424	28971868	5445	1	25805	uc001iuj.1	-16161	ENSG00000095739	BAMBI	BMP and activin membrane bound inhibitor
chr10	28957665	28957865	chr10:28668736-28668936	8.20659	8.40092	7.9325	0.404164	0.0177989	0.0274834	Distal Intergenic	10	28966424	28971868	5445	1	25805	uc001iuj.1	-8559	ENSG00000095739	BAMBI	BMP and activin membrane bound inhibitor
chr10	28978996	28979196	chr10:28690067-28690267	4.01853	4.84547	0.208549	4.27735	3.99e-12	2.74e-11	Distal Intergenic	10	28966424	28971868	5445	1	25805	uc001iuj.1	12572	ENSG00000095739	BAMBI	BMP and activin membrane bound inhibitor
chr10	29018995	29019195	chr10:28730066-28730266	3.66966	2.94875	4.22739	-1.23872	0.000533	0.00104534	Distal Intergenic	10	28966424	28971868	5445	1	25805	uc001iuj.1	52571	ENSG00000095739	BAMBI	BMP and activin membrane bound inhibitor
chr10	29024041	29024241	chr10:28735112-28735312	3.90927	4.30659	3.21853	1.05345	0.00250152	0.00443226	Distal Intergenic	10	28966424	28971868	5445	1	25805	uc001iuj.1	57617	ENSG00000095739	BAMBI	BMP and activin membrane bound inhibitor
chr10	29066948	29067148	chr10:28778019-28778219	4.73977	3.24871	5.56604	-2.20867	2.09e-08	8.26e-08	Distal Intergenic	10	29078240	29084979	6740	2	100507605	uc001iuk.2	17831	ENSG00000235824	LINC00837	long intergenic non-protein coding RNA 837
chr10	29072105	29072305	chr10:28783176-28783376	3.91833	1.37991	4.91359	-3.35384	1.48e-12	1.08e-11	Distal Intergenic	10	29078240	29084979	6740	2	100507605	uc001iuk.2	12674	ENSG00000235824	LINC00837	long intergenic non-protein coding RNA 837
chr10	29077750	29077950	chr10:28788821-28789021	6.25383	7.09246	2.04265	4.82981	1.19e-36	1.33e-34	Downstream (<1kb)	10	29078240	29084979	6740	2	100507605	uc001iuk.2	7029	ENSG00000235824	LINC00837	long intergenic non-protein coding RNA 837
chr10	29086143	29086343	chr10:28797214-28797414	3.49495	3.84599	2.91595	0.873255	0.0235036	0.0355319	Promoter (1-2kb)	10	29078240	29084979	6740	2	100507605	uc021pop.1	-1164	ENSG00000235824	LINC00837	long intergenic non-protein coding RNA 837
chr10	29086666	29086866	chr10:28797737-28797937	4.28827	4.99185	2.2635	2.52149	8.78e-10	4.31e-09	Promoter (1-2kb)	10	29078240	29084979	6740	2	100507605	uc021pop.1	-1687	ENSG00000235824	LINC00837	long intergenic non-protein coding RNA 837
chr10	29095618	29095818	chr10:28806689-28806889	5.18875	5.43618	4.82194	0.566326	0.0164536	0.0255613	Distal Intergenic	10	29078240	29084979	6740	2	100507605	uc021pop.1	-10639	ENSG00000235824	LINC00837	long intergenic non-protein coding RNA 837
chr10	29096831	29097031	chr10:28807902-28808102	2.70604	3.36924	0.967527	2.25564	2.72e-05	6.49e-05	Distal Intergenic	10	29078240	29084979	6740	2	100507605	uc021pop.1	-11852	ENSG00000235824	LINC00837	long intergenic non-protein coding RNA 837
chr10	29107415	29107615	chr10:28818486-28818686	2.35463	1.5866	2.9351	-1.25444	0.00878845	0.0142799	Distal Intergenic	10	29078240	29084979	6740	2	100507605	uc021pop.1	-22436	ENSG00000235824	LINC00837	long intergenic non-protein coding RNA 837
chr10	29115045	29115245	chr10:28826116-28826316	3.13785	3.86346	0.924759	2.66512	2.37e-07	7.89e-07	Distal Intergenic	10	29078240	29084979	6740	2	100507605	uc021pop.1	-30066	ENSG00000235824	LINC00837	long intergenic non-protein coding RNA 837
chr10	29128593	29128793	chr10:28839664-28839864	3.47371	4.0505	2.188	1.74014	6.38e-06	1.68e-05	Distal Intergenic	10	29078240	29084979	6740	2	100507605	uc021pop.1	-43614	ENSG00000235824	LINC00837	long intergenic non-protein coding RNA 837
chr10	29147668	29147868	chr10:28858739-28858939	3.8818	4.2853	3.17517	0.893634	0.0211558	0.0322321	Distal Intergenic	10	29078240	29084979	6740	2	100507605	uc021pop.1	-62689	ENSG00000235824	LINC00837	long intergenic non-protein coding RNA 837
chr10	29149650	29149850	chr10:28860721-28860921	3.85966	3.40374	4.26581	-0.781295	0.0248359	0.0373913	Distal Intergenic	10	29078240	29084979	6740	2	100507605	uc021pop.1	-64671	ENSG00000235824	LINC00837	long intergenic non-protein coding RNA 837
chr10	29160159	29160359	chr10:28871230-28871430	4.4495	5.18842	2.10787	3.0588	3.13e-14	2.85e-13	Distal Intergenic	10	29078240	29084979	6740	2	100507605	uc021pop.1	-75180	ENSG00000235824	LINC00837	long intergenic non-protein coding RNA 837
chr10	29169003	29169203	chr10:28880074-28880274	4.99799	4.63239	5.34126	-0.647176	0.0122083	0.0193851	Distal Intergenic	10	29078240	29084979	6740	2	100507605	uc021pop.1	-84024	ENSG00000235824	LINC00837	long intergenic non-protein coding RNA 837
chr10	29179288	29179488	chr10:28890359-28890559	4.14621	2.09917	5.0795	-2.83268	6.59e-12	4.39e-11	Distal Intergenic	10	29078240	29084979	6740	2	100507605	uc021pop.1	-94309	ENSG00000235824	LINC00837	long intergenic non-protein coding RNA 837
chr10	29180090	29180290	chr10:28891161-28891361	5.43588	3.46517	6.3572	-2.86426	1.07e-20	2.13e-19	Distal Intergenic	10	29078240	29084979	6740	2	100507605	uc021pop.1	-95111	ENSG00000235824	LINC00837	long intergenic non-protein coding RNA 837
chr10	29181934	29182134	chr10:28893005-28893205	5.7773	6.28278	4.76713	1.50066	3.93e-07	1.26e-06	Distal Intergenic	10	29078240	29084979	6740	2	100507605	uc021pop.1	-96955	ENSG00000235824	LINC00837	long intergenic non-protein coding RNA 837
chr10	29187165	29187365	chr10:28898236-28898436	3.48603	4.21445	1.24686	2.83094	4.86e-09	2.12e-08	Distal Intergenic	10	29078240	29084979	6740	2	100507605	uc021pop.1	-102186	ENSG00000235824	LINC00837	long intergenic non-protein coding RNA 837
chr10	29190210	29190410	chr10:28901281-28901481	3.6535	1.97953	4.52055	-2.22431	8.18e-08	2.94e-07	Distal Intergenic	10	29078240	29084979	6740	2	100507605	uc021pop.1	-105231	ENSG00000235824	LINC00837	long intergenic non-protein coding RNA 837
chr10	29194903	29195103	chr10:28905974-28906174	5.68302	6.45129	3.0038	3.3598	1.69e-28	8.02e-27	Distal Intergenic	10	29078240	29084979	6740	2	100507605	uc021pop.1	-109924	ENSG00000235824	LINC00837	long intergenic non-protein coding RNA 837
chr10	29195916	29196116	chr10:28906987-28907187	4.2406	4.54129	3.7705	0.662057	0.0143961	0.0225808	Distal Intergenic	10	29078240	29084979	6740	2	100507605	uc021pop.1	-110937	ENSG00000235824	LINC00837	long intergenic non-protein coding RNA 837
chr10	29200468	29200668	chr10:28911539-28911739	3.91129	3.0525	4.53263	-1.46672	4.47e-06	1.2e-05	Distal Intergenic	10	29078240	29084979	6740	2	100507605	uc021pop.1	-115489	ENSG00000235824	LINC00837	long intergenic non-protein coding RNA 837
chr10	29203752	29203952	chr10:28914823-28915023	3.58885	2.79235	4.18255	-1.30063	0.00244151	0.00433174	Distal Intergenic	10	29078240	29084979	6740	2	100507605	uc021pop.1	-118773	ENSG00000235824	LINC00837	long intergenic non-protein coding RNA 837
chr10	29214224	29214424	chr10:28925295-28925495	7.51695	7.92013	6.81113	1.08649	1.01e-10	5.7e-10	Distal Intergenic	10	29078240	29084979	6740	2	100507605	uc021pop.1	-129245	ENSG00000235824	LINC00837	long intergenic non-protein coding RNA 837
chr10	29236194	29236394	chr10:28947265-28947465	7.22516	8.03183	3.91766	4.01301	8.57e-52	4.13e-49	Distal Intergenic	10	29078240	29084979	6740	2	100507605	uc021pop.1	-151215	ENSG00000235824	LINC00837	long intergenic non-protein coding RNA 837
chr10	29275376	29275576	chr10:28986447-28986647	5.04719	2.94879	5.98813	-2.94405	1.45e-21	3.23e-20	Distal Intergenic	10	29078240	29084979	6740	2	100507605	uc021pop.1	-190397	ENSG00000235824	LINC00837	long intergenic non-protein coding RNA 837
chr10	29276951	29277151	chr10:28988022-28988222	4.95649	3.40425	5.79711	-2.28313	1.24e-11	7.96e-11	Distal Intergenic	10	29078240	29084979	6740	2	100507605	uc021pop.1	-191972	ENSG00000235824	LINC00837	long intergenic non-protein coding RNA 837
chr10	29280329	29280529	chr10:28991400-28991600	5.32528	2.90886	6.30729	-3.32645	1.42e-22	3.52e-21	Distal Intergenic	10	29078240	29084979	6740	2	100507605	uc021pop.1	-195350	ENSG00000235824	LINC00837	long intergenic non-protein coding RNA 837
chr10	29288957	29289157	chr10:29000028-29000228	2.86897	3.7098	0	3.99887	4.43e-07	1.41e-06	Distal Intergenic	10	29078240	29084979	6740	2	100507605	uc021pop.1	-203978	ENSG00000235824	LINC00837	long intergenic non-protein coding RNA 837
chr10	29297016	29297216	chr10:29008087-29008287	6.73316	7.59995	0.311894	6.66137	2.1e-30	1.21e-28	Distal Intergenic	10	29078240	29084979	6740	2	100507605	uc021pop.1	-212037	ENSG00000235824	LINC00837	long intergenic non-protein coding RNA 837
chr10	29372100	29372300	chr10:29083171-29083371	7.57385	7.88715	7.07759	0.775768	0.00144728	0.00265693	Distal Intergenic	10	29577990	29600158	22169	1	84569	uc001iul.3	-205690	ENSG00000120563	LYZL1	lysozyme like 1
chr10	29391711	29391911	chr10:29102782-29102982	5.21119	5.98156	2.50421	3.43626	2.54e-25	8.52e-24	Distal Intergenic	10	29577990	29600158	22169	1	84569	uc001iul.3	-186079	ENSG00000120563	LYZL1	lysozyme like 1
chr10	29413999	29414199	chr10:29125070-29125270	2.74323	1.30707	3.55597	-2.01959	1.02e-05	2.6e-05	Distal Intergenic	10	29577990	29600158	22169	1	84569	uc001iul.3	-163791	ENSG00000120563	LYZL1	lysozyme like 1
chr10	29421779	29421979	chr10:29132850-29133050	4.98934	3.72199	5.75614	-2.06038	7.8e-13	5.91e-12	Distal Intergenic	10	29577990	29600158	22169	1	84569	uc001iul.3	-156011	ENSG00000120563	LYZL1	lysozyme like 1
chr10	29430075	29430275	chr10:29141146-29141346	4.61152	4.01776	5.10194	-0.934233	0.0158582	0.0247024	Distal Intergenic	10	29577990	29600158	22169	1	84569	uc001iul.3	-147715	ENSG00000120563	LYZL1	lysozyme like 1
chr10	29447207	29447407	chr10:29158278-29158478	5.52819	6.29047	2.92524	3.23256	1.86e-21	4.08e-20	Distal Intergenic	10	29577990	29600158	22169	1	84569	uc001iul.3	-130583	ENSG00000120563	LYZL1	lysozyme like 1
chr10	29449042	29449242	chr10:29160113-29160313	5.99953	4.17345	6.89605	-2.69885	5.61e-19	9.15e-18	Distal Intergenic	10	29577990	29600158	22169	1	84569	uc001iul.3	-128748	ENSG00000120563	LYZL1	lysozyme like 1
chr10	29452807	29453007	chr10:29163878-29164078	6.07905	3.1405	7.11008	-3.88071	1.73e-39	2.62e-37	Distal Intergenic	10	29577990	29600158	22169	1	84569	uc001iul.3	-124983	ENSG00000120563	LYZL1	lysozyme like 1
chr10	29463410	29463610	chr10:29174481-29174681	2.65278	1.30018	3.44363	-1.98366	1.55e-05	3.84e-05	Distal Intergenic	10	29577990	29600158	22169	1	84569	uc001iul.3	-114380	ENSG00000120563	LYZL1	lysozyme like 1
chr10	29478290	29478490	chr10:29189361-29189561	3.46061	1.56459	4.36949	-2.83936	1.03e-09	5e-09	Distal Intergenic	10	29577990	29600158	22169	1	84569	uc001iul.3	-99500	ENSG00000120563	LYZL1	lysozyme like 1
chr10	29484565	29484765	chr10:29195636-29195836	7.00867	7.83029	3.34921	4.32408	6.3e-58	5.75e-55	Distal Intergenic	10	29577990	29600158	22169	1	84569	uc001iul.3	-93225	ENSG00000120563	LYZL1	lysozyme like 1
chr10	29490704	29490904	chr10:29201775-29201975	3.93733	4.74972	0.505267	3.72285	1.65e-12	1.2e-11	Distal Intergenic	10	29577990	29600158	22169	1	84569	uc001iul.3	-87086	ENSG00000120563	LYZL1	lysozyme like 1
chr10	29513644	29513844	chr10:29224715-29224915	2.91037	3.57695	1.15033	2.54992	2.75e-06	7.67e-06	Distal Intergenic	10	29577990	29600158	22169	1	84569	uc001iul.3	-64146	ENSG00000120563	LYZL1	lysozyme like 1
chr10	29528922	29529122	chr10:29239993-29240193	3.8039	2.54524	4.56814	-2.06355	4.08e-08	1.54e-07	Distal Intergenic	10	29577990	29600158	22169	1	84569	uc001iul.3	-48868	ENSG00000120563	LYZL1	lysozyme like 1
chr10	29534548	29534748	chr10:29245619-29245819	6.6914	7.21395	5.62109	1.55854	2.36e-09	1.08e-08	Distal Intergenic	10	29577990	29600158	22169	1	84569	uc001iul.3	-43242	ENSG00000120563	LYZL1	lysozyme like 1
chr10	29546117	29546317	chr10:29257188-29257388	6.98239	7.16872	6.72148	0.391322	0.0177184	0.0273682	Distal Intergenic	10	29577990	29600158	22169	1	84569	uc001iul.3	-31673	ENSG00000120563	LYZL1	lysozyme like 1
chr10	29557012	29557212	chr10:29268083-29268283	3.42754	2.15949	4.19454	-2.00201	5.03e-07	1.58e-06	Distal Intergenic	10	29577990	29600158	22169	1	84569	uc001iul.3	-20778	ENSG00000120563	LYZL1	lysozyme like 1
chr10	29568811	29569011	chr10:29279882-29280082	2.85041	0.642198	3.8067	-2.96427	7.16e-08	2.6e-07	Distal Intergenic	10	29577990	29600158	22169	1	84569	uc001iul.3	-8979	ENSG00000120563	LYZL1	lysozyme like 1
chr10	29607533	29607733	chr10:29318604-29318804	6.78385	6.55447	7.01823	-0.412905	0.02146	0.0326645	Distal Intergenic	10	29577990	29600158	22169	1	84569	uc001iul.3	29543	ENSG00000120563	LYZL1	lysozyme like 1
chr10	29613499	29613699	chr10:29324570-29324770	3.7037	4.3462	2.09005	2.29334	1.1e-08	4.54e-08	Distal Intergenic	10	29577990	29600158	22169	1	84569	uc001iul.3	35509	ENSG00000120563	LYZL1	lysozyme like 1
chr10	29644519	29644719	chr10:29355590-29355790	3.62576	4.3168	1.69703	2.38621	7.97e-09	3.36e-08	Distal Intergenic	10	29698483	29711299	12817	1	387647	uc001ium.2	-53764	NA	PTCHD3P1	patched domain containing 3 pseudogene 1
chr10	29659381	29659581	chr10:29370452-29370652	6.20669	6.62119	5.47118	1.09092	8.86e-08	3.17e-07	Distal Intergenic	10	29698483	29711299	12817	1	387647	uc001ium.2	-38902	NA	PTCHD3P1	patched domain containing 3 pseudogene 1
chr10	29668399	29668599	chr10:29379470-29379670	3.32537	4.08455	0.760288	3.56633	1.17e-08	4.81e-08	Distal Intergenic	10	29698483	29711299	12817	1	387647	uc001ium.2	-29884	NA	PTCHD3P1	patched domain containing 3 pseudogene 1
chr10	29717636	29717836	chr10:29428707-29428907	2.35574	1.35112	3.03553	-1.31015	0.00706283	0.0116564	Intron (uc001iup.3/387647, intron 2 of 2)	10	29698501	29776785	78285	1	387647	uc001iuq.2	19135	NA	PTCHD3P1	patched domain containing 3 pseudogene 1
chr10	29728047	29728247	chr10:29439118-29439318	2.68292	2.19064	3.11259	-0.894373	0.0270644	0.0404981	Intron (uc001iup.3/387647, intron 2 of 2)	10	29698501	29776785	78285	1	387647	uc001iuq.2	29546	NA	PTCHD3P1	patched domain containing 3 pseudogene 1
chr10	29734501	29734701	chr10:29445572-29445772	3.60609	4.00688	2.90646	0.948546	0.00703539	0.011615	Intron (uc001iup.3/387647, intron 2 of 2)	10	29698501	29776785	78285	1	387647	uc001iuq.2	36000	NA	PTCHD3P1	patched domain containing 3 pseudogene 1
chr10	29737201	29737401	chr10:29448272-29448472	3.74168	2.62251	4.46202	-1.73639	4.67e-07	1.48e-06	Intron (uc001iup.3/387647, intron 2 of 2)	10	29698501	29776785	78285	1	387647	uc001iuq.2	38700	NA	PTCHD3P1	patched domain containing 3 pseudogene 1
chr10	29738044	29738244	chr10:29449115-29449315	5.16055	4.67022	5.58897	-0.899839	0.00169166	0.00307484	Intron (uc001iup.3/387647, intron 2 of 2)	10	29698501	29776785	78285	1	387647	uc001iuq.2	39543	NA	PTCHD3P1	patched domain containing 3 pseudogene 1
chr10	29748616	29748816	chr10:29459687-29459887	3.0927	2.47139	3.59849	-1.08508	0.00402241	0.00690869	Intron (uc001iup.3/387647, intron 2 of 2)	10	29769090	29785447	16358	2	6840	uc009xlc.2	36631	ENSG00000197321	SVIL	supervillin
chr10	29750133	29750333	chr10:29461204-29461404	2.965	3.60907	1.34232	2.23747	8.18e-05	0.000181	Intron (uc001iup.3/387647, intron 2 of 2)	10	29769090	29785447	16358	2	6840	uc009xlc.2	35114	ENSG00000197321	SVIL	supervillin
chr10	29760549	29760749	chr10:29471620-29471820	4.27828	4.84501	3.03567	1.66036	3.36e-07	1.09e-06	Intron (uc001iup.3/387647, intron 2 of 2)	10	29769090	29785447	16358	2	6840	uc009xlc.2	24698	ENSG00000197321	SVIL	supervillin
chr10	29768034	29768234	chr10:29479105-29479305	4.09104	3.29003	4.68679	-1.25899	0.0132947	0.0209783	Intron (uc001iup.3/387647, intron 2 of 2)	10	29769090	29785447	16358	2	6840	uc009xlc.2	17213	ENSG00000197321	SVIL	supervillin
chr10	29790743	29790943	chr10:29501814-29502014	4.27242	3.22878	4.96652	-1.61861	2.75e-05	6.54e-05	Intron (uc010qdw.1/6840, intron 3 of 23)	10	29769090	29785447	16358	2	6840	uc009xlc.2	-5296	ENSG00000197321	SVIL	supervillin
chr10	29811380	29811580	chr10:29522451-29522651	4.64231	5.06713	3.87895	1.16918	0.000156	0.00033	Promoter (<=1kb)	10	29746277	29811564	65288	2	6840	uc010qdw.1	0	ENSG00000197321	SVIL	supervillin
chr10	29824262	29824462	chr10:29535333-29535533	4.53797	4.96488	3.76885	1.17557	0.00201932	0.00362724	Intron (uc031ptq.1/6840, intron 4 of 33)	10	29833933	29834026	94	2	693189	uc021por.1	9564	ENSG00000207612	MIR604	microRNA 604
chr10	29826197	29826397	chr10:29537268-29537468	5.74954	6.57887	1.86615	4.63675	8.01e-33	6.02e-31	Intron (uc031ptq.1/6840, intron 3 of 33)	10	29833933	29834026	94	2	693189	uc021por.1	7629	ENSG00000207612	MIR604	microRNA 604
chr10	29826872	29827072	chr10:29537943-29538143	4.76126	5.5642	1.529	3.80718	2.76e-20	5.25e-19	Intron (uc031ptq.1/6840, intron 3 of 33)	10	29833933	29834026	94	2	693189	uc021por.1	6954	ENSG00000207612	MIR604	microRNA 604
chr10	29849046	29849246	chr10:29560117-29560317	3.88393	4.63582	1.40361	3.14855	3.41e-11	2.06e-10	Intron (uc001iut.1/6840, intron 3 of 37)	10	29746277	29844037	97761	2	6840	uc031ptq.1	-5009	ENSG00000197321	SVIL	supervillin
chr10	29879178	29879378	chr10:29590249-29590449	6.45114	7.03468	5.13562	1.86344	1.36e-16	1.66e-15	Intron (uc001iut.1/6840, intron 1 of 37)	10	29891193	29891275	83	2	100126327	uc021pos.1	11897	ENSG00000216035	MIR938	microRNA 938
chr10	29884690	29884890	chr10:29595761-29595961	3.83035	3.39792	4.22079	-0.729159	0.0219094	0.0332904	Intron (uc001iut.1/6840, intron 1 of 37)	10	29891193	29891275	83	2	100126327	uc021pos.1	6385	ENSG00000216035	MIR938	microRNA 938
chr10	29892553	29892753	chr10:29603624-29603824	6.61598	7.44365	2.78405	4.4226	5.48e-54	3.27e-51	Promoter (1-2kb)	10	29891193	29891275	83	2	100126327	uc021pos.1	-1278	ENSG00000216035	MIR938	microRNA 938
chr10	29902811	29903011	chr10:29613882-29614082	3.30765	3.76939	2.43821	1.27019	0.00368282	0.00636415	Intron (uc001iut.1/6840, intron 1 of 37)	10	29891193	29891275	83	2	100126327	uc021pos.1	-11536	ENSG00000216035	MIR938	microRNA 938
chr10	29922246	29922446	chr10:29633317-29633517	6.2636	5.55719	6.8141	-1.24796	1.18e-06	3.5e-06	Promoter (1-2kb)	10	29746277	29923901	177625	2	6840	uc001iut.1	1455	ENSG00000197321	SVIL	supervillin
chr10	29923804	29924004	chr10:29634875-29635075	6.28599	3.69646	7.28644	-3.53904	3.9e-37	4.58e-35	Promoter (<=1kb)	10	29746277	29923901	177625	2	6840	uc001iut.1	0	ENSG00000197321	SVIL	supervillin
chr10	29924713	29924913	chr10:29635784-29635984	3.32057	3.81409	2.3507	1.23598	0.00321439	0.00560649	Promoter (<=1kb)	10	29746277	29923901	177625	2	6840	uc001iut.1	-812	ENSG00000197321	SVIL	supervillin
chr10	29932013	29932213	chr10:29643084-29643284	6.47898	6.07656	6.84868	-0.751762	0.000721	0.00138631	Intron (uc001iuu.1/6840, intron 3 of 35)	10	29746277	29923901	177625	2	6840	uc001iut.1	-8112	ENSG00000197321	SVIL	supervillin
chr10	29935556	29935756	chr10:29646627-29646827	4.2397	3.82791	4.61596	-0.716753	0.0180925	0.0279024	Intron (uc001iuu.1/6840, intron 3 of 35)	10	29746277	29923901	177625	2	6840	uc001iut.1	-11655	ENSG00000197321	SVIL	supervillin
chr10	29937120	29937320	chr10:29648191-29648391	4.18439	2.70518	5.0078	-2.22171	1.42e-11	9.07e-11	Intron (uc001iuu.1/6840, intron 3 of 35)	10	29746277	29923901	177625	2	6840	uc001iut.1	-13219	ENSG00000197321	SVIL	supervillin
chr10	29937908	29938108	chr10:29648979-29649179	4.27867	2.86442	5.08582	-2.22157	4.37e-12	2.98e-11	Intron (uc001iuu.1/6840, intron 3 of 35)	10	29746277	29923901	177625	2	6840	uc001iut.1	-14007	ENSG00000197321	SVIL	supervillin
chr10	29948005	29948205	chr10:29659076-29659276	8.02597	7.82761	8.23279	-0.350193	0.0332718	0.0489885	Intron (uc001iuu.1/6840, intron 2 of 35)	10	29746277	29923901	177625	2	6840	uc001iut.1	-24104	ENSG00000197321	SVIL	supervillin
chr10	29958171	29958371	chr10:29669242-29669442	2.88142	1.77016	3.5991	-1.75851	3.18e-05	7.5e-05	Intron (uc001iuu.1/6840, intron 2 of 35)	10	29746277	29923901	177625	2	6840	uc001iut.1	-34270	ENSG00000197321	SVIL	supervillin
chr10	29978046	29978246	chr10:29689117-29689317	4.04534	4.56504	2.9853	1.45058	0.000295	0.000601	Intron (uc001iuu.1/6840, intron 1 of 35)	10	29746277	30024730	278454	2	6840	uc001iuu.1	46484	ENSG00000197321	SVIL	supervillin
chr10	29980820	29981020	chr10:29691891-29692091	4.68021	2.9407	5.56042	-2.62019	2.3e-17	3.1e-16	Intron (uc001iuu.1/6840, intron 1 of 35)	10	29746277	30024730	278454	2	6840	uc001iuu.1	43710	ENSG00000197321	SVIL	supervillin
chr10	30007871	30008071	chr10:29718942-29719142	5.98772	0.314928	7.10972	-6.52406	2.63e-28	1.22e-26	Intron (uc001iuu.1/6840, intron 1 of 35)	10	29746277	30024730	278454	2	6840	uc001iuu.1	16659	ENSG00000197321	SVIL	supervillin
chr10	30016994	30017194	chr10:29728065-29728265	3.66057	4.12607	2.77969	1.16352	0.000746	0.00143255	Intron (uc001iuu.1/6840, intron 1 of 35)	10	29746277	30024730	278454	2	6840	uc001iuu.1	7536	ENSG00000197321	SVIL	supervillin
chr10	30036657	30036857	chr10:29747728-29747928	3.05108	3.39201	2.49492	0.799067	0.0316349	0.0467684	Distal Intergenic	10	29821458	30025864	204407	2	6840	uc009xld.1	-10793	ENSG00000197321	SVIL	supervillin
chr10	30072611	30072811	chr10:29783682-29783882	4.03677	1.13355	5.06505	-3.67712	7.91e-14	6.82e-13	Distal Intergenic	10	29821458	30025864	204407	2	6840	uc009xld.1	-46747	ENSG00000197321	SVIL	supervillin
chr10	30073378	30073578	chr10:29784449-29784649	7.07856	6.14604	7.73049	-1.56621	1.42e-15	1.53e-14	Distal Intergenic	10	29821458	30025864	204407	2	6840	uc009xld.1	-47514	ENSG00000197321	SVIL	supervillin
chr10	30093177	30093377	chr10:29804248-29804448	5.99873	5.61301	6.35659	-0.734157	0.0010313	0.0019358	Distal Intergenic	10	29821458	30025864	204407	2	6840	uc009xld.1	-67313	ENSG00000197321	SVIL	supervillin
chr10	30100693	30100893	chr10:29811764-29811964	5.72034	4.46098	6.48479	-1.9961	1.35e-11	8.6e-11	Distal Intergenic	10	29821458	30025864	204407	2	6840	uc009xld.1	-74829	ENSG00000197321	SVIL	supervillin
chr10	30110048	30110248	chr10:29821119-29821319	7.03927	5.13008	7.9504	-2.79715	6.22e-21	1.28e-19	Distal Intergenic	10	29821458	30025864	204407	2	6840	uc009xld.1	-84184	ENSG00000197321	SVIL	supervillin
chr10	30147532	30147732	chr10:29858603-29858803	5.01439	4.03198	5.6858	-1.63972	1.78e-07	6.06e-07	Distal Intergenic	10	29821458	30025864	204407	2	6840	uc009xld.1	-121668	ENSG00000197321	SVIL	supervillin
chr10	30148910	30149110	chr10:29859981-29860181	4.37786	3.30886	5.08098	-1.7327	1.34e-05	3.35e-05	Distal Intergenic	10	29821458	30025864	204407	2	6840	uc009xld.1	-123046	ENSG00000197321	SVIL	supervillin
chr10	30166988	30167188	chr10:29878059-29878259	4.8518	2.51147	5.8249	-3.16138	2.95e-16	3.46e-15	Distal Intergenic	10	29821458	30025864	204407	2	6840	uc009xld.1	-141124	ENSG00000197321	SVIL	supervillin
chr10	30175362	30175562	chr10:29886433-29886633	3.08462	3.70587	1.58702	2.07526	2.2e-05	5.32e-05	Distal Intergenic	10	29821458	30025864	204407	2	6840	uc009xld.1	-149498	ENSG00000197321	SVIL	supervillin
chr10	30184449	30184649	chr10:29895520-29895720	6.77466	5.62142	7.50625	-1.8719	3.02e-16	3.54e-15	Distal Intergenic	10	29821458	30025864	204407	2	6840	uc009xld.1	-158585	ENSG00000197321	SVIL	supervillin
chr10	30185088	30185288	chr10:29896159-29896359	4.52264	3.51011	5.20538	-1.68936	2.07e-09	9.59e-09	Distal Intergenic	10	29821458	30025864	204407	2	6840	uc009xld.1	-159224	ENSG00000197321	SVIL	supervillin
chr10	30210087	30210287	chr10:29921158-29921358	2.92689	1.20566	3.8035	-2.61475	9.54e-08	3.39e-07	Distal Intergenic	10	30301729	30348488	46760	2	57608	uc001iux.3	138201	ENSG00000165757	JCAD	junctional cadherin 5 associated
chr10	30212005	30212205	chr10:29923076-29923276	3.02187	2.28109	3.58932	-1.33701	0.00085	0.00161589	Distal Intergenic	10	30301729	30348488	46760	2	57608	uc001iux.3	136283	ENSG00000165757	JCAD	junctional cadherin 5 associated
chr10	30236134	30236334	chr10:29947205-29947405	7.06654	5.86613	7.81312	-1.94449	2.41e-19	4.13e-18	Distal Intergenic	10	30301729	30348488	46760	2	57608	uc001iux.3	112154	ENSG00000165757	JCAD	junctional cadherin 5 associated
chr10	30244351	30244551	chr10:29955422-29955622	4.93902	2.09898	5.96221	-3.61893	3.85e-18	5.7e-17	Distal Intergenic	10	30301729	30348488	46760	2	57608	uc001iux.3	103937	ENSG00000165757	JCAD	junctional cadherin 5 associated
chr10	30246839	30247039	chr10:29957910-29958110	3.04612	1.75979	3.81844	-1.88687	1.47e-05	3.66e-05	Distal Intergenic	10	30301729	30348488	46760	2	57608	uc001iux.3	101449	ENSG00000165757	JCAD	junctional cadherin 5 associated
chr10	30267345	30267545	chr10:29978416-29978616	3.73842	1.73936	4.66427	-2.90849	2.32e-11	1.44e-10	Distal Intergenic	10	30301729	30348488	46760	2	57608	uc001iux.3	80943	ENSG00000165757	JCAD	junctional cadherin 5 associated
chr10	30267719	30267919	chr10:29978790-29978990	2.96226	1.65547	3.74041	-2.13984	1.05e-05	2.66e-05	Distal Intergenic	10	30301729	30348488	46760	2	57608	uc001iux.3	80569	ENSG00000165757	JCAD	junctional cadherin 5 associated
chr10	30283944	30284144	chr10:29995015-29995215	3.01598	0.0473816	4.04928	-3.47718	3.21e-09	1.44e-08	Distal Intergenic	10	30301729	30348488	46760	2	57608	uc001iux.3	64344	ENSG00000165757	JCAD	junctional cadherin 5 associated
chr10	30290015	30290215	chr10:30001086-30001286	4.73648	2.75661	5.65927	-2.84041	2.07e-13	1.69e-12	Distal Intergenic	10	30301729	30348488	46760	2	57608	uc001iux.3	58273	ENSG00000165757	JCAD	junctional cadherin 5 associated
chr10	30300322	30300522	chr10:30011393-30011593	3.65209	4.35963	1.59541	2.8882	8.4e-10	4.13e-09	Downstream (1-2kb)	10	30301729	30348488	46760	2	57608	uc001iux.3	47966	ENSG00000165757	JCAD	junctional cadherin 5 associated
chr10	30302634	30302834	chr10:30013705-30013905	5.8512	6.55416	3.83133	2.80488	2.39e-26	9.05e-25	3' UTR	10	30301729	30348488	46760	2	57608	uc001iux.3	45654	ENSG00000165757	JCAD	junctional cadherin 5 associated
chr10	30305023	30305223	chr10:30016094-30016294	2.7967	0.773513	3.72633	-2.83648	5.91e-08	2.17e-07	3' UTR	10	30301729	30348488	46760	2	57608	uc001iux.3	43265	ENSG00000165757	JCAD	junctional cadherin 5 associated
chr10	30316331	30316531	chr10:30027402-30027602	5.73979	5.12774	6.24046	-1.0957	4.23e-05	9.77e-05	Exon (uc001iux.3/57608, exon 3 of 4)	10	30301729	30348488	46760	2	57608	uc001iux.3	31957	ENSG00000165757	JCAD	junctional cadherin 5 associated
chr10	30323487	30323687	chr10:30034558-30034758	3.64501	4.38024	1.34031	2.72662	3.94e-05	9.15e-05	Intron (uc001iux.3/57608, intron 2 of 3)	10	30301729	30348488	46760	2	57608	uc001iux.3	24801	ENSG00000165757	JCAD	junctional cadherin 5 associated
chr10	30326948	30327148	chr10:30038019-30038219	5.48512	2.79061	6.49564	-3.57811	1.28e-24	4e-23	Intron (uc001iux.3/57608, intron 2 of 3)	10	30301729	30348488	46760	2	57608	uc001iux.3	21340	ENSG00000165757	JCAD	junctional cadherin 5 associated
chr10	30328175	30328375	chr10:30039246-30039446	3.97592	1.91011	4.91204	-2.87736	7.73e-13	5.86e-12	Intron (uc001iux.3/57608, intron 2 of 3)	10	30301729	30348488	46760	2	57608	uc001iux.3	20113	ENSG00000165757	JCAD	junctional cadherin 5 associated
chr10	30341071	30341271	chr10:30052142-30052342	3.63866	2.86571	4.22144	-1.23004	0.000421	0.000837	Intron (uc001iux.3/57608, intron 1 of 3)	10	30301729	30348488	46760	2	57608	uc001iux.3	7217	ENSG00000165757	JCAD	junctional cadherin 5 associated
chr10	30351172	30351372	chr10:30062243-30062443	3.88755	0.251218	4.96035	-4.41085	1.68e-14	1.59e-13	Promoter (2-3kb)	10	30314795	30348488	33694	2	57608	uc009xle.2	-2684	ENSG00000165757	JCAD	junctional cadherin 5 associated
chr10	30352113	30352313	chr10:30063184-30063384	4.90933	4.02171	5.5429	-1.56573	3.5e-09	1.56e-08	Intron (uc001iuz.3/57608, intron 1 of 4)	10	30314795	30348488	33694	2	57608	uc009xle.2	-3625	ENSG00000165757	JCAD	junctional cadherin 5 associated
chr10	30357634	30357834	chr10:30068705-30068905	4.38405	3.27568	5.10075	-1.76195	2.92e-08	1.13e-07	Intron (uc001iuz.3/57608, intron 1 of 4)	10	30314795	30348488	33694	2	57608	uc009xle.2	-9146	ENSG00000165757	JCAD	junctional cadherin 5 associated
chr10	30369192	30369392	chr10:30080263-30080463	5.10569	3.83104	5.87462	-1.96279	1.39e-12	1.02e-11	Intron (uc001iuz.3/57608, intron 1 of 4)	10	30314795	30348488	33694	2	57608	uc009xle.2	-20704	ENSG00000165757	JCAD	junctional cadherin 5 associated
chr10	30381431	30381631	chr10:30092502-30092702	5.39544	4.99041	5.76699	-0.702449	0.0202146	0.030917	Intron (uc001iuz.3/57608, intron 1 of 4)	10	30301729	30404420	102692	2	57608	uc001iuz.3	22789	ENSG00000165757	JCAD	junctional cadherin 5 associated
chr10	30388739	30388939	chr10:30099810-30100010	4.03188	4.52275	3.07077	1.43541	0.000149	0.000316	Intron (uc001iuz.3/57608, intron 1 of 4)	10	30301729	30404420	102692	2	57608	uc001iuz.3	15481	ENSG00000165757	JCAD	junctional cadherin 5 associated
chr10	30400641	30400841	chr10:30111712-30111912	3.93643	3.44589	4.36499	-0.893483	0.00350213	0.00607242	Intron (uc001iuz.3/57608, intron 1 of 4)	10	30301729	30404420	102692	2	57608	uc001iuz.3	3579	ENSG00000165757	JCAD	junctional cadherin 5 associated
chr10	30403876	30404076	chr10:30114947-30115147	3.92422	4.47295	2.75496	1.59608	2.19e-06	6.21e-06	Promoter (<=1kb)	10	30301729	30404420	102692	2	57608	uc001iuz.3	344	ENSG00000165757	JCAD	junctional cadherin 5 associated
chr10	30404374	30404574	chr10:30115445-30115645	6.08653	6.69627	4.6475	2.00123	1.5e-18	2.33e-17	Promoter (<=1kb)	10	30301729	30404420	102692	2	57608	uc001iuz.3	0	ENSG00000165757	JCAD	junctional cadherin 5 associated
chr10	30405068	30405268	chr10:30116139-30116339	3.1133	3.79904	1.22308	2.41537	6.76e-07	2.09e-06	Promoter (<=1kb)	10	30301729	30404420	102692	2	57608	uc001iuz.3	-648	ENSG00000165757	JCAD	junctional cadherin 5 associated
chr10	30441088	30441288	chr10:30152159-30152359	7.53229	5.84348	8.40238	-2.52137	1.38e-19	2.43e-18	Distal Intergenic	10	30301729	30404420	102692	2	57608	uc001iuz.3	-36668	ENSG00000165757	JCAD	junctional cadherin 5 associated
chr10	30449476	30449676	chr10:30160547-30160747	3.86834	4.36036	2.90342	1.47263	9.79e-05	0.000214	Distal Intergenic	10	30301729	30404420	102692	2	57608	uc001iuz.3	-45056	ENSG00000165757	JCAD	junctional cadherin 5 associated
chr10	30471829	30472029	chr10:30182900-30183100	7.00363	6.58734	7.383	-0.797917	8.83e-05	0.000194	Distal Intergenic	10	30301729	30404420	102692	2	57608	uc001iuz.3	-67409	ENSG00000165757	JCAD	junctional cadherin 5 associated
chr10	30475604	30475804	chr10:30186675-30186875	4.56057	2.86177	5.43269	-2.56221	1.94e-13	1.59e-12	Distal Intergenic	10	30301729	30404420	102692	2	57608	uc001iuz.3	-71184	ENSG00000165757	JCAD	junctional cadherin 5 associated
chr10	30516526	30516726	chr10:30227597-30227797	3.18465	1.78375	3.98835	-2.11631	2.15e-06	6.1e-06	Distal Intergenic	10	30301729	30404420	102692	2	57608	uc001iuz.3	-112106	ENSG00000165757	JCAD	junctional cadherin 5 associated
chr10	30521435	30521635	chr10:30232506-30232706	5.06942	5.91289	0.650938	5.10415	1.72e-18	2.66e-17	Distal Intergenic	10	30598730	30638267	39538	2	55149	uc001iva.4	116632	ENSG00000107951	MTPAP	mitochondrial poly(A) polymerase
chr10	30574177	30574377	chr10:30285248-30285448	4.57157	3.39902	5.30937	-1.83643	1.41e-06	4.12e-06	Distal Intergenic	10	30598730	30638267	39538	2	55149	uc001iva.4	63890	ENSG00000107951	MTPAP	mitochondrial poly(A) polymerase
chr10	30654240	30654440	chr10:30365311-30365511	5.77035	5.3641	6.14276	-0.731888	0.00163832	0.00298428	5' UTR	10	30598730	30663377	64648	2	55149	uc001ivb.4	8937	ENSG00000107951	MTPAP	mitochondrial poly(A) polymerase
chr10	30676188	30676388	chr10:30387259-30387459	4.30853	1.60205	5.32013	-3.53293	6.58e-13	5.02e-12	Distal Intergenic	10	30598730	30663377	64648	2	55149	uc001ivb.4	-12811	ENSG00000107951	MTPAP	mitochondrial poly(A) polymerase
chr10	30681555	30681755	chr10:30392626-30392826	6.59255	6.21036	6.94788	-0.735993	0.000638	0.00123674	Distal Intergenic	10	30598730	30663377	64648	2	55149	uc001ivb.4	-18178	ENSG00000107951	MTPAP	mitochondrial poly(A) polymerase
chr10	30703063	30703263	chr10:30414134-30414334	3.859	3.44038	4.23999	-0.839071	0.00813463	0.0132925	Distal Intergenic	10	30722950	30750762	27813	1	1326	uc001ivi.2	-19687	ENSG00000107968	MAP3K8	mitogen-activated protein kinase kinase kinase 8
chr10	30712752	30712952	chr10:30423823-30424023	4.56594	2.9882	5.41233	-2.40362	2.92e-09	1.32e-08	Distal Intergenic	10	30722950	30750762	27813	1	1326	uc001ivi.2	-9998	ENSG00000107968	MAP3K8	mitogen-activated protein kinase kinase kinase 8
chr10	30734734	30734934	chr10:30445805-30446005	5.85373	5.49005	6.19557	-0.638556	0.0106046	0.0170074	Intron (uc001ivi.2/1326, intron 3 of 8)	10	30727751	30750762	23012	1	1326	uc001ivj.2	6983	ENSG00000107968	MAP3K8	mitogen-activated protein kinase kinase kinase 8
chr10	30752941	30753141	chr10:30464012-30464212	4.56862	3.69925	5.19448	-1.48343	1.35e-06	3.95e-06	Distal Intergenic	10	30727751	30750762	23012	1	1326	uc001ivj.2	25190	ENSG00000107968	MAP3K8	mitogen-activated protein kinase kinase kinase 8
chr10	30780260	30780460	chr10:30491331-30491531	4.91394	1.04879	5.9964	-4.73146	1.16e-21	2.6e-20	Distal Intergenic	10	30727751	30750762	23012	1	1326	uc001ivj.2	52509	ENSG00000107968	MAP3K8	mitogen-activated protein kinase kinase kinase 8
chr10	30782516	30782716	chr10:30493587-30493787	5.822	3.94127	6.72823	-2.6784	4.36e-17	5.68e-16	Distal Intergenic	10	30727751	30750762	23012	1	1326	uc001ivj.2	54765	ENSG00000107968	MAP3K8	mitogen-activated protein kinase kinase kinase 8
chr10	30783164	30783364	chr10:30494235-30494435	7.37003	3.44371	8.45482	-4.87383	9.44e-59	9.83e-56	Distal Intergenic	10	30727751	30750762	23012	1	1326	uc001ivj.2	55413	ENSG00000107968	MAP3K8	mitogen-activated protein kinase kinase kinase 8
chr10	30784734	30784934	chr10:30495805-30496005	5.46971	3.13377	6.44227	-3.17622	4.06e-25	1.33e-23	Distal Intergenic	10	30727751	30750762	23012	1	1326	uc001ivj.2	56983	ENSG00000107968	MAP3K8	mitogen-activated protein kinase kinase kinase 8
chr10	30786740	30786940	chr10:30497811-30498011	5.45474	2.48125	6.4884	-3.86374	1.18e-25	4.1e-24	Distal Intergenic	10	30727751	30750762	23012	1	1326	uc001ivj.2	58989	ENSG00000107968	MAP3K8	mitogen-activated protein kinase kinase kinase 8
chr10	30799586	30799786	chr10:30510657-30510857	5.30163	3.75063	6.14197	-2.37605	1.34e-13	1.12e-12	Distal Intergenic	10	30727751	30750762	23012	1	1326	uc001ivj.2	71835	ENSG00000107968	MAP3K8	mitogen-activated protein kinase kinase kinase 8
chr10	30831461	30831661	chr10:30542532-30542732	5.05519	2.63005	6.03819	-3.3167	1.76e-20	3.42e-19	Distal Intergenic	10	30900708	30918647	17940	2	119180	uc001ivk.3	86986	ENSG00000151033	LYZL2	lysozyme like 2
chr10	30842886	30843086	chr10:30553957-30554157	5.80502	4.18052	6.66165	-2.45535	5.38e-22	1.25e-20	Distal Intergenic	10	30900708	30918647	17940	2	119180	uc001ivk.3	75561	ENSG00000151033	LYZL2	lysozyme like 2
chr10	30870821	30871021	chr10:30581892-30582092	2.59984	2.06213	3.05756	-1.12671	0.00794735	0.0130089	Distal Intergenic	10	30900708	30918647	17940	2	119180	uc001ivk.3	47626	ENSG00000151033	LYZL2	lysozyme like 2
chr10	30872712	30872912	chr10:30583783-30583983	5.28652	2.94401	6.25987	-3.25228	1.88e-22	4.61e-21	Distal Intergenic	10	30900708	30918647	17940	2	119180	uc001ivk.3	45735	ENSG00000151033	LYZL2	lysozyme like 2
chr10	30876648	30876848	chr10:30587719-30587919	6.77744	3.43368	7.83527	-4.1408	1.68e-16	2.03e-15	Distal Intergenic	10	30900708	30918647	17940	2	119180	uc001ivk.3	41799	ENSG00000151033	LYZL2	lysozyme like 2
chr10	30885047	30885247	chr10:30596118-30596318	4.52293	5.26048	2.19516	2.84733	3.81e-14	3.42e-13	Distal Intergenic	10	30900708	30918647	17940	2	119180	uc001ivk.3	33400	ENSG00000151033	LYZL2	lysozyme like 2
chr10	30894389	30894589	chr10:30605460-30605660	4.34062	2.42562	5.25273	-2.57652	2.27e-06	6.4e-06	Distal Intergenic	10	30900708	30918647	17940	2	119180	uc001ivk.3	24058	ENSG00000151033	LYZL2	lysozyme like 2
chr10	30894880	30895080	chr10:30605951-30606151	3.45644	3.85803	2.75475	0.933697	0.0128615	0.0203445	Distal Intergenic	10	30900708	30918647	17940	2	119180	uc001ivk.3	23567	ENSG00000151033	LYZL2	lysozyme like 2
chr10	30913952	30914152	chr10:30625023-30625223	3.20405	2.05442	3.93446	-1.62981	6.89e-05	0.000154	Intron (uc001ivk.3/119180, intron 3 of 4)	10	30900708	30918647	17940	2	119180	uc001ivk.3	4495	ENSG00000151033	LYZL2	lysozyme like 2
chr10	30927128	30927328	chr10:30638199-30638399	6.03045	5.25702	6.61346	-1.32016	1.13e-08	4.65e-08	Distal Intergenic	10	30900708	30918647	17940	2	119180	uc001ivk.3	-8481	ENSG00000151033	LYZL2	lysozyme like 2
chr10	30940560	30940760	chr10:30651631-30651831	4.55958	4.92112	3.95626	0.854784	0.00473986	0.00804749	Distal Intergenic	10	30900708	30918647	17940	2	119180	uc001ivk.3	-21913	ENSG00000151033	LYZL2	lysozyme like 2
chr10	30960032	30960232	chr10:30671103-30671303	3.75169	3.35746	4.11562	-0.642393	0.0285025	0.0424806	Distal Intergenic	10	30900708	30918647	17940	2	119180	uc001ivk.3	-41385	ENSG00000151033	LYZL2	lysozyme like 2
chr10	30971413	30971613	chr10:30682484-30682684	4.45354	2.50417	5.37138	-2.82979	9.71e-15	9.42e-14	Distal Intergenic	10	30900708	30918647	17940	2	119180	uc001ivk.3	-52766	ENSG00000151033	LYZL2	lysozyme like 2
chr10	30990820	30991020	chr10:30701891-30702091	4.58974	3.92592	5.11837	-1.16049	0.000115	0.000248	Intron (uc010qdx.1/uc010qdx.1, intron 5 of 9)	10	30900708	30918647	17940	2	119180	uc001ivk.3	-72173	ENSG00000151033	LYZL2	lysozyme like 2
chr10	31025822	31026022	chr10:30736893-30737093	5.63164	4.36134	6.39931	-1.92597	3.48e-05	8.16e-05	Distal Intergenic	10	30900708	30918647	17940	2	119180	uc001ivk.3	-107175	ENSG00000151033	LYZL2	lysozyme like 2
chr10	31052987	31053187	chr10:30764058-30764258	5.08287	3.74354	5.8701	-2.06672	7.82e-10	3.86e-09	Distal Intergenic	10	30900708	30918647	17940	2	119180	uc001ivk.3	-134340	ENSG00000151033	LYZL2	lysozyme like 2
chr10	31075165	31075365	chr10:30786236-30786436	5.52649	4.33876	6.26911	-1.87469	6.82e-14	5.93e-13	Distal Intergenic	10	30900708	30918647	17940	2	119180	uc001ivk.3	-156518	ENSG00000151033	LYZL2	lysozyme like 2
chr10	31092965	31093165	chr10:30804036-30804236	2.10729	0.547936	2.94953	-2.12468	0.000112	0.000242	Distal Intergenic	10	30900708	30918647	17940	2	119180	uc001ivk.3	-174318	ENSG00000151033	LYZL2	lysozyme like 2
chr10	31093426	31093626	chr10:30804497-30804697	3.67578	2.29577	4.47398	-2.20992	6.77e-09	2.89e-08	Distal Intergenic	10	30900708	30918647	17940	2	119180	uc001ivk.3	-174779	ENSG00000151033	LYZL2	lysozyme like 2
chr10	31100999	31101199	chr10:30812070-30812270	4.33721	3.31612	5.02311	-1.72235	1.44e-06	4.21e-06	Distal Intergenic	10	30900708	30918647	17940	2	119180	uc001ivk.3	-182352	ENSG00000151033	LYZL2	lysozyme like 2
chr10	31102785	31102985	chr10:30813856-30814056	6.96163	6.31386	7.48175	-1.14615	3.32e-06	9.15e-06	Distal Intergenic	10	30900708	30918647	17940	2	119180	uc001ivk.3	-184138	ENSG00000151033	LYZL2	lysozyme like 2
chr10	31106988	31107188	chr10:30818059-30818259	5.08067	2.4475	6.0854	-3.50744	2.32e-17	3.13e-16	Distal Intergenic	10	31133565	31288446	154882	2	220929	uc001ivn.3	181258	ENSG00000183621	ZNF438	zinc finger protein 438
chr10	31107919	31108119	chr10:30818990-30819190	6.85345	4.20189	7.85994	-3.60934	9.58e-28	4.19e-26	Distal Intergenic	10	31133565	31288446	154882	2	220929	uc001ivn.3	180327	ENSG00000183621	ZNF438	zinc finger protein 438
chr10	31109411	31109611	chr10:30820482-30820682	4.4467	2.74465	5.31947	-2.58619	5.86e-11	3.41e-10	Distal Intergenic	10	31133565	31288446	154882	2	220929	uc001ivn.3	178835	ENSG00000183621	ZNF438	zinc finger protein 438
chr10	31118743	31118943	chr10:30829814-30830014	2.95235	1.21769	3.83161	-2.31323	1.34e-06	3.92e-06	Distal Intergenic	10	31133565	31288446	154882	2	220929	uc001ivn.3	169503	ENSG00000183621	ZNF438	zinc finger protein 438
chr10	31122024	31122224	chr10:30833095-30833295	3.16416	3.58751	2.40481	1.36299	0.00139181	0.0025621	Distal Intergenic	10	31133565	31288446	154882	2	220929	uc001ivn.3	166222	ENSG00000183621	ZNF438	zinc finger protein 438
chr10	31123219	31123419	chr10:30834290-30834490	4.28847	4.82181	3.17841	1.64413	1.21e-06	3.57e-06	Distal Intergenic	10	31133565	31288446	154882	2	220929	uc001ivn.3	165027	ENSG00000183621	ZNF438	zinc finger protein 438
chr10	31129661	31129861	chr10:30840732-30840932	3.96123	4.23542	3.54392	0.606316	0.025586	0.0384354	Distal Intergenic	10	31133565	31288446	154882	2	220929	uc001ivn.3	158585	ENSG00000183621	ZNF438	zinc finger protein 438
chr10	31131919	31132119	chr10:30842990-30843190	3.28082	4.02471	0.88772	2.76845	3.35e-08	1.28e-07	Downstream (1-2kb)	10	31133565	31288446	154882	2	220929	uc001ivn.3	156327	ENSG00000183621	ZNF438	zinc finger protein 438
chr10	31136689	31136889	chr10:30847760-30847960	3.52481	1.93851	4.3731	-2.28291	2.13e-08	8.38e-08	Intron (uc001ivn.3/220929, intron 7 of 7)	10	31133565	31288446	154882	2	220929	uc001ivn.3	151557	ENSG00000183621	ZNF438	zinc finger protein 438
chr10	31146877	31147077	chr10:30857948-30858148	3.80429	2.97372	4.41332	-1.50189	2.68e-05	6.4e-05	Intron (uc001ivn.3/220929, intron 6 of 7)	10	31133565	31288446	154882	2	220929	uc001ivn.3	141369	ENSG00000183621	ZNF438	zinc finger protein 438
chr10	31182218	31182418	chr10:30893289-30893489	3.50058	0.0636265	4.56353	-4.0089	2.6e-11	1.59e-10	Intron (uc001ivn.3/220929, intron 4 of 7)	10	31133565	31288446	154882	2	220929	uc001ivn.3	106028	ENSG00000183621	ZNF438	zinc finger protein 438
chr10	31183286	31183486	chr10:30894357-30894557	2.6772	0.495725	3.62987	-2.79295	2.01e-07	6.77e-07	Intron (uc001ivn.3/220929, intron 4 of 7)	10	31133565	31288446	154882	2	220929	uc001ivn.3	104960	ENSG00000183621	ZNF438	zinc finger protein 438
chr10	31200153	31200353	chr10:30911224-30911424	3.91731	4.4044	2.96851	1.32887	0.000843	0.00160382	Intron (uc001ivn.3/220929, intron 3 of 7)	10	31133565	31288446	154882	2	220929	uc001ivn.3	88093	ENSG00000183621	ZNF438	zinc finger protein 438
chr10	31233005	31233205	chr10:30944076-30944276	2.47702	0	3.48857	-3.27721	6.91e-07	2.13e-06	Intron (uc001ivn.3/220929, intron 2 of 7)	10	31133565	31288446	154882	2	220929	uc001ivn.3	55241	ENSG00000183621	ZNF438	zinc finger protein 438
chr10	31256728	31256928	chr10:30967799-30967999	4.73373	5.51948	1.80377	3.59057	2.02e-18	3.08e-17	Intron (uc001ivn.3/220929, intron 2 of 7)	10	31133565	31288446	154882	2	220929	uc001ivn.3	31518	ENSG00000183621	ZNF438	zinc finger protein 438
chr10	31288286	31288486	chr10:30999357-30999557	4.5765	3.67881	5.21426	-1.50067	6.36e-07	1.97e-06	Promoter (<=1kb)	10	31133565	31288446	154882	2	220929	uc001ivn.3	0	ENSG00000183621	ZNF438	zinc finger protein 438
chr10	31290734	31290934	chr10:31001805-31002005	3.31179	1.60986	4.18454	-2.19348	0.00109777	0.00205224	Promoter (2-3kb)	10	31133565	31288446	154882	2	220929	uc001ivn.3	-2288	ENSG00000183621	ZNF438	zinc finger protein 438
chr10	31296701	31296901	chr10:31007772-31007972	4.34728	2.9909	5.13916	-2.07131	3.94e-07	1.26e-06	Intron (uc001ivo.4/220929, intron 1 of 6)	10	31133565	31288446	154882	2	220929	uc001ivn.3	-8255	ENSG00000183621	ZNF438	zinc finger protein 438
chr10	31306964	31307164	chr10:31018035-31018235	2.37662	1.09161	3.14856	-2.17306	4.56e-05	0.000105	Intron (uc001ivo.4/220929, intron 1 of 6)	10	31133565	31320866	187302	2	220929	uc001ivo.4	13702	ENSG00000183621	ZNF438	zinc finger protein 438
chr10	31330052	31330252	chr10:31041123-31041323	3.17541	2.70829	3.5889	-0.762896	0.026746	0.0400588	Distal Intergenic	10	31137460	31320866	183407	2	220929	uc010qec.1	-9186	ENSG00000183621	ZNF438	zinc finger protein 438
chr10	31348397	31348597	chr10:31059468-31059668	3.60533	3.14884	4.01186	-0.828815	0.0138224	0.0217492	Distal Intergenic	10	31137460	31320866	183407	2	220929	uc010qec.1	-27531	ENSG00000183621	ZNF438	zinc finger protein 438
chr10	31353413	31353613	chr10:31064484-31064684	4.85201	3.93831	5.49634	-1.55727	1.2e-07	4.19e-07	Distal Intergenic	10	31137460	31320866	183407	2	220929	uc010qec.1	-32547	ENSG00000183621	ZNF438	zinc finger protein 438
chr10	31360620	31360820	chr10:31071691-31071891	5.38153	2.9482	6.36545	-3.32661	7.79e-27	3.1e-25	Distal Intergenic	10	31137460	31320866	183407	2	220929	uc010qec.1	-39754	ENSG00000183621	ZNF438	zinc finger protein 438
chr10	31364382	31364582	chr10:31075453-31075653	5.52714	3.71162	6.42173	-2.71855	4.22e-23	1.11e-21	Distal Intergenic	10	31137460	31320866	183407	2	220929	uc010qec.1	-43516	ENSG00000183621	ZNF438	zinc finger protein 438
chr10	31388676	31388876	chr10:31099747-31099947	6.96802	7.29403	6.44466	0.803447	1.39e-06	4.07e-06	Distal Intergenic	10	31137460	31320866	183407	2	220929	uc010qec.1	-67810	ENSG00000183621	ZNF438	zinc finger protein 438
chr10	31390068	31390268	chr10:31101139-31101339	6.96313	5.04934	7.87503	-2.76916	9.45e-32	6.32e-30	Distal Intergenic	10	31137460	31320866	183407	2	220929	uc010qec.1	-69202	ENSG00000183621	ZNF438	zinc finger protein 438
chr10	31418272	31418472	chr10:31129343-31129543	4.92307	4.53302	5.28402	-0.709734	0.0108244	0.0173367	Distal Intergenic	10	31137460	31320866	183407	2	220929	uc010qec.1	-97406	ENSG00000183621	ZNF438	zinc finger protein 438
chr10	31439156	31439356	chr10:31150227-31150427	3.60735	1.38605	4.56538	-2.9673	1.24e-12	9.16e-12	Distal Intergenic	10	31137460	31320866	183407	2	220929	uc010qec.1	-118290	ENSG00000183621	ZNF438	zinc finger protein 438
chr10	31446381	31446581	chr10:31157452-31157652	4.71546	5.12933	3.98162	1.04052	0.000323	0.000653	Distal Intergenic	10	31137460	31320866	183407	2	220929	uc010qec.1	-125515	ENSG00000183621	ZNF438	zinc finger protein 438
chr10	31486862	31487062	chr10:31197933-31198133	3.18876	3.67338	2.24796	1.31886	0.000771	0.0014762	Distal Intergenic	10	31607424	31818742	211319	1	6935	uc001ivr.4	-120362	ENSG00000148516	ZEB1	zinc finger E-box binding homeobox 1
chr10	31530123	31530323	chr10:31241194-31241394	3.97759	1.68413	4.94492	-3.07537	5.36e-13	4.15e-12	Distal Intergenic	10	31607424	31818742	211319	1	6935	uc001ivr.4	-77101	ENSG00000148516	ZEB1	zinc finger E-box binding homeobox 1
chr10	31531906	31532106	chr10:31242977-31243177	7.86838	7.11964	8.43967	-1.30568	1.55e-12	1.13e-11	Distal Intergenic	10	31607424	31818742	211319	1	6935	uc001ivr.4	-75318	ENSG00000148516	ZEB1	zinc finger E-box binding homeobox 1
chr10	31549761	31549961	chr10:31260832-31261032	3.61289	1.35588	4.57559	-3.0693	1.56e-11	9.88e-11	Distal Intergenic	10	31607424	31818742	211319	1	6935	uc001ivr.4	-57463	ENSG00000148516	ZEB1	zinc finger E-box binding homeobox 1
chr10	31550547	31550747	chr10:31261618-31261818	4.82825	5.29212	3.95237	1.25134	0.000346	0.000698	Distal Intergenic	10	31607424	31818742	211319	1	6935	uc001ivr.4	-56677	ENSG00000148516	ZEB1	zinc finger E-box binding homeobox 1
chr10	31604481	31604681	chr10:31315552-31315752	5.11534	3.61289	5.94434	-2.23152	6.76e-10	3.38e-09	Promoter (2-3kb)	10	31607424	31818742	211319	1	6935	uc001ivr.4	-2743	ENSG00000148516	ZEB1	zinc finger E-box binding homeobox 1
chr10	31607255	31607455	chr10:31318326-31318526	7.8542	8.06023	7.56048	0.466262	0.00124122	0.002302	Promoter (<=1kb)	10	31607424	31818742	211319	1	6935	uc001ivr.4	0	ENSG00000148516	ZEB1	zinc finger E-box binding homeobox 1
chr10	31641416	31641616	chr10:31352487-31352687	2.89324	0	3.9355	-3.57586	7.47e-09	3.17e-08	Intron (uc001ivr.4/6935, intron 2 of 12)	10	31610064	31818742	208679	1	6935	uc009xlp.3	31352	ENSG00000148516	ZEB1	zinc finger E-box binding homeobox 1
chr10	31670954	31671154	chr10:31382025-31382225	4.64509	3.71657	5.29542	-1.58333	4.8e-07	1.52e-06	Intron (uc001ivr.4/6935, intron 4 of 12)	10	31610064	31818742	208679	1	6935	uc009xlp.3	60890	ENSG00000148516	ZEB1	zinc finger E-box binding homeobox 1
chr10	31673623	31673823	chr10:31384694-31384894	3.77597	2.21998	4.61746	-2.20427	2.44e-08	9.53e-08	Intron (uc001ivr.4/6935, intron 4 of 12)	10	31610064	31818742	208679	1	6935	uc009xlp.3	63559	ENSG00000148516	ZEB1	zinc finger E-box binding homeobox 1
chr10	31688656	31688856	chr10:31399727-31399927	5.43514	4.83203	5.93083	-1.10522	4.38e-06	1.18e-05	Intron (uc001ivr.4/6935, intron 5 of 12)	10	31610064	31818742	208679	1	6935	uc009xlp.3	78592	ENSG00000148516	ZEB1	zinc finger E-box binding homeobox 1
chr10	31715425	31715625	chr10:31426496-31426696	3.87801	4.32158	3.0621	1.17458	0.000467	0.000922	Intron (uc001ivr.4/6935, intron 5 of 12)	10	31610064	31818742	208679	1	6935	uc009xlp.3	105361	ENSG00000148516	ZEB1	zinc finger E-box binding homeobox 1
chr10	31805069	31805269	chr10:31516141-31516341	4.0926	4.80106	2.02853	2.61044	2.4e-11	1.48e-10	Intron (uc001ivr.4/6935, intron 10 of 12)	10	31610064	31818742	208679	1	6935	uc009xlp.3	195005	ENSG00000148516	ZEB1	zinc finger E-box binding homeobox 1
chr10	31870829	31871029	chr10:31581901-31582101	3.71699	2.64681	4.42052	-1.57776	2.39e-05	5.75e-05	Distal Intergenic	10	32094326	32097479	3154	2	94134	uc001ivw.2	226450	ENSG00000165322	ARHGAP12	Rho GTPase activating protein 12
chr10	31871770	31871970	chr10:31582842-31583042	4.55521	4.85188	4.09332	0.700584	0.00986584	0.0159022	Distal Intergenic	10	32094326	32097479	3154	2	94134	uc001ivw.2	225509	ENSG00000165322	ARHGAP12	Rho GTPase activating protein 12
chr10	31872293	31872493	chr10:31583365-31583565	4.22559	2.51536	5.1	-2.52991	1.11e-12	8.22e-12	Distal Intergenic	10	32094326	32097479	3154	2	94134	uc001ivw.2	224986	ENSG00000165322	ARHGAP12	Rho GTPase activating protein 12
chr10	31889139	31889339	chr10:31600211-31600411	4.21107	2.25235	5.13045	-2.68182	3.88e-14	3.48e-13	Distal Intergenic	10	32094326	32097479	3154	2	94134	uc001ivw.2	208140	ENSG00000165322	ARHGAP12	Rho GTPase activating protein 12
chr10	31891448	31891648	chr10:31602520-31602720	6.22806	5.81245	6.60697	-0.813737	0.000204	0.000426	Distal Intergenic	10	32094326	32097479	3154	2	94134	uc001ivw.2	205831	ENSG00000165322	ARHGAP12	Rho GTPase activating protein 12
chr10	31907815	31908015	chr10:31618887-31619087	4.67643	3.37515	5.45302	-2.04477	4.13e-10	2.12e-09	Distal Intergenic	10	32094326	32097479	3154	2	94134	uc001ivw.2	189464	ENSG00000165322	ARHGAP12	Rho GTPase activating protein 12
chr10	31909233	31909433	chr10:31620305-31620505	5.18855	2.79976	6.16738	-3.27285	9.66e-23	2.45e-21	Distal Intergenic	10	32094326	32097479	3154	2	94134	uc001ivw.2	188046	ENSG00000165322	ARHGAP12	Rho GTPase activating protein 12
chr10	31912084	31912284	chr10:31623156-31623356	3.58382	3.03284	4.04946	-1.03107	0.00434536	0.00742437	Distal Intergenic	10	32094326	32097479	3154	2	94134	uc001ivw.2	185195	ENSG00000165322	ARHGAP12	Rho GTPase activating protein 12
chr10	31912487	31912687	chr10:31623559-31623759	3.905	2.61512	4.67834	-2.15705	2.03e-09	9.43e-09	Distal Intergenic	10	32094326	32097479	3154	2	94134	uc001ivw.2	184792	ENSG00000165322	ARHGAP12	Rho GTPase activating protein 12
chr10	31933925	31934125	chr10:31644997-31645197	3.69685	1.5511	4.64457	-3.00398	1.12e-11	7.22e-11	Distal Intergenic	10	32094326	32097479	3154	2	94134	uc001ivw.2	163354	ENSG00000165322	ARHGAP12	Rho GTPase activating protein 12
chr10	31934282	31934482	chr10:31645354-31645554	3.60317	1.44872	4.55211	-2.87814	7.97e-10	3.93e-09	Distal Intergenic	10	32094326	32097479	3154	2	94134	uc001ivw.2	162997	ENSG00000165322	ARHGAP12	Rho GTPase activating protein 12
chr10	31938954	31939154	chr10:31650026-31650226	5.17291	4.199	5.84107	-1.67351	1.98e-09	9.21e-09	Distal Intergenic	10	32094326	32097479	3154	2	94134	uc001ivw.2	158325	ENSG00000165322	ARHGAP12	Rho GTPase activating protein 12
chr10	31945898	31946098	chr10:31656970-31657170	1.93466	0	2.91426	-2.87162	3.19e-05	7.53e-05	Distal Intergenic	10	32094326	32097479	3154	2	94134	uc001ivw.2	151381	ENSG00000165322	ARHGAP12	Rho GTPase activating protein 12
chr10	31967492	31967692	chr10:31678564-31678764	5.07167	4.15337	5.71788	-1.53737	3.84e-08	1.46e-07	Distal Intergenic	10	32094326	32097479	3154	2	94134	uc001ivw.2	129787	ENSG00000165322	ARHGAP12	Rho GTPase activating protein 12
chr10	31976895	31977095	chr10:31687967-31688167	3.81439	0	4.89756	-4.58769	2.89e-12	2.03e-11	Distal Intergenic	10	32094326	32097479	3154	2	94134	uc001ivw.2	120384	ENSG00000165322	ARHGAP12	Rho GTPase activating protein 12
chr10	31986905	31987105	chr10:31697977-31698177	7.29815	5.99646	8.07485	-2.07347	1.74e-29	9.16e-28	Distal Intergenic	10	32094326	32097479	3154	2	94134	uc001ivw.2	110374	ENSG00000165322	ARHGAP12	Rho GTPase activating protein 12
chr10	31996595	31996795	chr10:31707667-31707867	6.337	4.90644	7.14832	-2.18965	3.7e-17	4.86e-16	Distal Intergenic	10	32094326	32097479	3154	2	94134	uc001ivw.2	100684	ENSG00000165322	ARHGAP12	Rho GTPase activating protein 12
chr10	32012085	32012285	chr10:31723157-31723357	2.92441	1.42056	3.75375	-2.12318	1.84e-06	5.27e-06	Distal Intergenic	10	32094326	32097479	3154	2	94134	uc001ivw.2	85194	ENSG00000165322	ARHGAP12	Rho GTPase activating protein 12
chr10	32034606	32034806	chr10:31745678-31745878	7.32043	6.86094	7.72893	-0.86029	2.16e-07	7.22e-07	Distal Intergenic	10	32094326	32097479	3154	2	94134	uc001ivw.2	62673	ENSG00000165322	ARHGAP12	Rho GTPase activating protein 12
chr10	32038289	32038489	chr10:31749361-31749561	5.88241	4.90791	6.5508	-1.61173	8.84e-11	5.02e-10	Distal Intergenic	10	32094326	32097479	3154	2	94134	uc001ivw.2	58990	ENSG00000165322	ARHGAP12	Rho GTPase activating protein 12
chr10	32039369	32039569	chr10:31750441-31750641	5.84079	4.90947	6.49224	-1.58441	1.03e-08	4.25e-08	Distal Intergenic	10	32094326	32097479	3154	2	94134	uc001ivw.2	57910	ENSG00000165322	ARHGAP12	Rho GTPase activating protein 12
chr10	32043905	32044105	chr10:31754977-31755177	4.45141	3.53418	5.09717	-1.55866	9.08e-07	2.74e-06	Distal Intergenic	10	32094326	32097479	3154	2	94134	uc001ivw.2	53374	ENSG00000165322	ARHGAP12	Rho GTPase activating protein 12
chr10	32092829	32093029	chr10:31803901-31804101	3.92226	4.53126	2.48693	1.94554	2.9e-08	1.12e-07	Downstream (1-2kb)	10	32094326	32097479	3154	2	94134	uc001ivw.2	4450	ENSG00000165322	ARHGAP12	Rho GTPase activating protein 12
chr10	32097503	32097703	chr10:31808575-31808775	3.99486	3.46211	4.44958	-0.989881	0.000685	0.00132185	Promoter (<=1kb)	10	32094326	32097479	3154	2	94134	uc001ivw.2	-24	ENSG00000165322	ARHGAP12	Rho GTPase activating protein 12
chr10	32153825	32154025	chr10:31864897-31865097	3.20253	1.2551	4.12005	-2.66171	1.65e-08	6.63e-08	Intron (uc001ivy.2/94134, intron 1 of 15)	10	32094326	32197854	103529	2	94134	uc001ivy.2	43829	ENSG00000165322	ARHGAP12	Rho GTPase activating protein 12
chr10	32185864	32186064	chr10:31896936-31897136	5.67777	4.12419	6.5187	-2.38038	1.85e-17	2.53e-16	Intron (uc001ivy.2/94134, intron 1 of 15)	10	32094326	32197854	103529	2	94134	uc001ivy.2	11790	ENSG00000165322	ARHGAP12	Rho GTPase activating protein 12
chr10	32195049	32195249	chr10:31906121-31906321	3.51207	2.7505	4.08949	-1.26288	0.000265	0.000544	Promoter (2-3kb)	10	32094326	32197854	103529	2	94134	uc001ivy.2	2605	ENSG00000165322	ARHGAP12	Rho GTPase activating protein 12
chr10	32197218	32197418	chr10:31908290-31908490	2.87016	0.536451	3.84245	-3.02075	4.57e-08	1.71e-07	Promoter (<=1kb)	10	32094326	32197854	103529	2	94134	uc001ivy.2	436	ENSG00000165322	ARHGAP12	Rho GTPase activating protein 12
chr10	32201900	32202100	chr10:31912972-31913172	2.78167	1.23349	3.62136	-2.32128	6.44e-06	1.69e-05	Intron (uc001ivz.2/94134, intron 1 of 19)	10	32094326	32197854	103529	2	94134	uc001ivy.2	-4046	ENSG00000165322	ARHGAP12	Rho GTPase activating protein 12
chr10	32225991	32226191	chr10:31937063-31937263	3.35563	3.90897	2.168	1.83591	1.35e-05	3.36e-05	Distal Intergenic	10	32103187	32217804	114618	2	94134	uc009xlr.2	-8187	ENSG00000165322	ARHGAP12	Rho GTPase activating protein 12
chr10	32226424	32226624	chr10:31937496-31937696	4.42457	2.65593	5.31039	-2.65946	2.43e-10	1.29e-09	Distal Intergenic	10	32103187	32217804	114618	2	94134	uc009xlr.2	-8620	ENSG00000165322	ARHGAP12	Rho GTPase activating protein 12
chr10	32236596	32236796	chr10:31947668-31947868	5.51277	4.88982	6.01946	-1.14194	5.17e-05	0.000118	Distal Intergenic	10	32103187	32217804	114618	2	94134	uc009xlr.2	-18792	ENSG00000165322	ARHGAP12	Rho GTPase activating protein 12
chr10	32293186	32293386	chr10:32004258-32004458	4.27167	2.60591	5.13702	-2.47733	2.98e-11	1.81e-10	Distal Intergenic	10	32297938	32345371	47434	2	3799	uc001iwe.4	51985	ENSG00000170759	KIF5B	kinesin family member 5B
chr10	32293995	32294195	chr10:32005067-32005267	3.4771	3.91151	2.68717	1.07528	0.00288297	0.00506234	Distal Intergenic	10	32297938	32345371	47434	2	3799	uc001iwe.4	51176	ENSG00000170759	KIF5B	kinesin family member 5B
chr10	32330535	32330735	chr10:32041607-32041807	2.21621	1.62151	2.70717	-1.00477	0.0203812	0.0311485	Intron (uc001iwe.4/3799, intron 2 of 25)	10	32297938	32345371	47434	2	3799	uc001iwe.4	14636	ENSG00000170759	KIF5B	kinesin family member 5B
chr10	32331856	32332056	chr10:32042928-32043128	2.76894	1.13686	3.6272	-2.40229	8.35e-07	2.54e-06	Intron (uc001iwe.4/3799, intron 2 of 25)	10	32297938	32345371	47434	2	3799	uc001iwe.4	13315	ENSG00000170759	KIF5B	kinesin family member 5B
chr10	32366925	32367125	chr10:32077997-32078197	4.38318	3.79578	4.87	-1.06738	0.000311	0.000632	Distal Intergenic	10	32297938	32345371	47434	2	3799	uc001iwe.4	-21554	ENSG00000170759	KIF5B	kinesin family member 5B
chr10	32428335	32428535	chr10:32139407-32139607	7.60862	6.15643	8.42538	-2.2242	1.49e-15	1.6e-14	Distal Intergenic	10	32297938	32345371	47434	2	3799	uc001iwe.4	-82964	ENSG00000170759	KIF5B	kinesin family member 5B
chr10	32438278	32438478	chr10:32149350-32149550	4.24201	2.98419	5.006	-1.89393	0.000401	0.0008	Distal Intergenic	10	32297938	32345371	47434	2	3799	uc001iwe.4	-92907	ENSG00000170759	KIF5B	kinesin family member 5B
chr10	32517070	32517270	chr10:32228142-32228342	3.80295	0.877802	4.83294	-3.54616	1.4e-12	1.02e-11	Distal Intergenic	10	32556644	32636146	79503	2	80314	uc001iwg.2	118876	ENSG00000120616	EPC1	enhancer of polycomb homolog 1
chr10	32533469	32533669	chr10:32244541-32244741	4.0111	2.0477	4.93124	-2.74666	1.88e-10	1.02e-09	Distal Intergenic	10	32556644	32636146	79503	2	80314	uc001iwg.2	102477	ENSG00000120616	EPC1	enhancer of polycomb homolog 1
chr10	32542265	32542465	chr10:32253337-32253537	5.86081	5.05565	6.45845	-1.41735	1.67e-07	5.7e-07	Distal Intergenic	10	32556644	32636146	79503	2	80314	uc001iwg.2	93681	ENSG00000120616	EPC1	enhancer of polycomb homolog 1
chr10	32607468	32607668	chr10:32318540-32318740	5.82214	5.45323	6.16783	-0.676189	0.00340142	0.00590916	Intron (uc001iwg.2/80314, intron 1 of 14)	10	32556644	32636146	79503	2	80314	uc001iwg.2	28478	ENSG00000120616	EPC1	enhancer of polycomb homolog 1
chr10	32609509	32609709	chr10:32320581-32320781	3.95643	3.45652	4.39091	-0.991536	0.0022688	0.00404319	Intron (uc001iwg.2/80314, intron 1 of 14)	10	32556644	32636146	79503	2	80314	uc001iwg.2	26437	ENSG00000120616	EPC1	enhancer of polycomb homolog 1
chr10	32621227	32621427	chr10:32332299-32332499	5.96598	4.76505	6.71273	-1.90439	1.79e-17	2.45e-16	Intron (uc001iwg.2/80314, intron 1 of 14)	10	32556644	32636146	79503	2	80314	uc001iwg.2	14719	ENSG00000120616	EPC1	enhancer of polycomb homolog 1
chr10	32627287	32627487	chr10:32338359-32338559	3.00096	2.37154	3.51118	-1.09741	0.00464488	0.00789919	Intron (uc001iwg.2/80314, intron 1 of 14)	10	32556644	32636146	79503	2	80314	uc001iwg.2	8659	ENSG00000120616	EPC1	enhancer of polycomb homolog 1
chr10	32629595	32629795	chr10:32340667-32340867	2.74192	1.63535	3.45801	-1.67409	0.000419	0.000834	Intron (uc001iwg.2/80314, intron 1 of 14)	10	32556644	32636146	79503	2	80314	uc001iwg.2	6351	ENSG00000120616	EPC1	enhancer of polycomb homolog 1
chr10	32668347	32668547	chr10:32379419-32379619	6.01074	6.53233	4.94387	1.52498	2.7e-11	1.65e-10	Promoter (<=1kb)	10	32562009	32667726	105718	2	80314	uc009xlt.3	-621	ENSG00000120616	EPC1	enhancer of polycomb homolog 1
chr10	32673180	32673380	chr10:32384252-32384452	3.43596	1.97768	4.25423	-2.19058	1.36e-07	4.71e-07	Distal Intergenic	10	32562009	32667726	105718	2	80314	uc009xlt.3	-5454	ENSG00000120616	EPC1	enhancer of polycomb homolog 1
chr10	32701480	32701680	chr10:32412552-32412752	5.62597	6.09953	4.72025	1.29535	2.87e-07	9.42e-07	Distal Intergenic	10	32735041	32803511	68471	1	221016	uc009xlu.2	-33361	NA	NA	NA
chr10	32706897	32707097	chr10:32417969-32418169	4.88433	5.66729	1.99763	3.32883	9.91e-21	1.99e-19	Distal Intergenic	10	32735041	32803511	68471	1	221016	uc009xlu.2	-27944	NA	NA	NA
chr10	32842885	32843085	chr10:32553957-32554157	3.9488	3.50643	4.34593	-0.793316	0.00706052	0.0116533	Intron (uc001iwj.3/221016, intron 14 of 17)	10	32856598	33165508	308911	1	79741	uc001iwl.1	-13513	ENSG00000216937	CCDC7	coiled-coil domain containing 7
chr10	32843344	32843544	chr10:32554416-32554616	2.74919	3.10362	2.1624	1.00491	0.0164234	0.0255188	Intron (uc001iwj.3/221016, intron 14 of 17)	10	32856598	33165508	308911	1	79741	uc001iwl.1	-13054	ENSG00000216937	CCDC7	coiled-coil domain containing 7
chr10	33166977	33167177	chr10:32878049-32878249	3.28899	4.00629	1.15018	2.84268	2.79e-08	1.08e-07	Intron (uc001iwn.4/79741, intron 22 of 22)	10	33189246	33224486	35241	2	3688	uc001iwr.4	57309	ENSG00000150093	ITGB1	integrin subunit beta 1
chr10	33218662	33218862	chr10:32929734-32929934	2.96741	3.50961	1.82364	1.58553	0.000485	0.000956	Exon (uc001iwr.4/3688, exon 3 of 16)	10	33189246	33224486	35241	2	3688	uc001iwr.4	5624	ENSG00000150093	ITGB1	integrin subunit beta 1
chr10	33226051	33226251	chr10:32937123-32937323	3.23319	4.07968	0	4.35956	2.98e-08	1.15e-07	Promoter (1-2kb)	10	33189246	33224486	35241	2	3688	uc001iwr.4	-1565	ENSG00000150093	ITGB1	integrin subunit beta 1
chr10	33227567	33227767	chr10:32938639-32938839	3.91146	3.12482	4.50062	-1.33947	0.000492	0.000969	Intron (uc001iws.4/3688, intron 1 of 15)	10	33189246	33224486	35241	2	3688	uc001iwr.4	-3081	ENSG00000150093	ITGB1	integrin subunit beta 1
chr10	33233243	33233443	chr10:32944315-32944515	4.3819	3.31257	5.08514	-1.77628	9.16e-08	3.27e-07	Intron (uc001iws.4/3688, intron 1 of 15)	10	33189246	33224486	35241	2	3688	uc001iwr.4	-8757	ENSG00000150093	ITGB1	integrin subunit beta 1
chr10	33261912	33262112	chr10:32972984-32973184	3.51041	4.32993	0	3.81047	1.07e-09	5.18e-09	Distal Intergenic	10	33189246	33247293	58048	2	3688	uc001iwt.4	-14619	ENSG00000150093	ITGB1	integrin subunit beta 1
chr10	33272257	33272457	chr10:32983329-32983529	6.0757	5.72292	6.40948	-0.62632	0.0142928	0.0224304	Distal Intergenic	10	33189246	33247293	58048	2	3688	uc001iwt.4	-24964	ENSG00000150093	ITGB1	integrin subunit beta 1
chr10	33274739	33274939	chr10:32985811-32986011	4.11172	2.8179	4.88619	-1.9486	3.06e-06	8.47e-06	Distal Intergenic	10	33189246	33247293	58048	2	3688	uc001iwt.4	-27446	ENSG00000150093	ITGB1	integrin subunit beta 1
chr10	33281847	33282047	chr10:32992919-32993119	2.75873	1.8764	3.39008	-1.29438	0.00601812	0.0100467	Distal Intergenic	10	33189246	33247293	58048	2	3688	uc001iwt.4	-34554	ENSG00000150093	ITGB1	integrin subunit beta 1
chr10	33299304	33299504	chr10:33010376-33010576	6.20236	4.86928	6.98787	-1.96049	0.000153	0.000324	Distal Intergenic	10	33189246	33247293	58048	2	3688	uc001iwt.4	-52011	ENSG00000150093	ITGB1	integrin subunit beta 1
chr10	33321640	33321840	chr10:33032712-33032912	4.56344	2.83387	5.4417	-2.44644	6.01e-11	3.5e-10	Distal Intergenic	10	33189246	33247293	58048	2	3688	uc001iwt.4	-74347	ENSG00000150093	ITGB1	integrin subunit beta 1
chr10	33356020	33356220	chr10:33067092-33067292	2.1585	0	3.12317	-2.84969	3.53e-06	9.67e-06	Distal Intergenic	10	33189246	33247293	58048	2	3688	uc001iwt.4	-108727	ENSG00000150093	ITGB1	integrin subunit beta 1
chr10	33405239	33405439	chr10:33116311-33116511	3.50499	3.96954	2.627	1.13939	0.00368581	0.00636893	Distal Intergenic	10	33189246	33247293	58048	2	3688	uc001iwt.4	-157946	ENSG00000150093	ITGB1	integrin subunit beta 1
chr10	33418221	33418421	chr10:33129293-33129493	6.46768	4.15292	7.43766	-3.28062	1.84e-40	3.06e-38	Distal Intergenic	10	33189246	33247293	58048	2	3688	uc001iwt.4	-170928	ENSG00000150093	ITGB1	integrin subunit beta 1
chr10	33423053	33423253	chr10:33134125-33134325	7.183	6.52385	7.70917	-1.18347	6.35e-11	3.68e-10	Distal Intergenic	10	33189246	33247293	58048	2	3688	uc001iwt.4	-175760	ENSG00000150093	ITGB1	integrin subunit beta 1
chr10	33432296	33432496	chr10:33143368-33143568	5.69526	4.91319	6.28231	-1.39109	6.9e-08	2.51e-07	Distal Intergenic	10	33189246	33247293	58048	2	3688	uc001iwt.4	-185003	ENSG00000150093	ITGB1	integrin subunit beta 1
chr10	33434814	33435014	chr10:33145886-33146086	6.12314	5.07203	6.81992	-1.74287	2.71e-16	3.2e-15	Distal Intergenic	10	33189246	33247293	58048	2	3688	uc001iwt.4	-187521	ENSG00000150093	ITGB1	integrin subunit beta 1
chr10	33444843	33445043	chr10:33155915-33156115	2.72231	1.46458	3.48628	-2.01227	2.36e-05	5.67e-05	Distal Intergenic	10	33466419	33623768	157350	2	8829	uc001iwv.4	178725	ENSG00000099250	NRP1	neuropilin 1
chr10	33446098	33446298	chr10:33157170-33157370	2.80085	2.03477	3.3804	-1.13821	0.0064973	0.010787	Distal Intergenic	10	33466419	33623768	157350	2	8829	uc001iwv.4	177470	ENSG00000099250	NRP1	neuropilin 1
chr10	33482348	33482548	chr10:33193420-33193620	5.27114	4.72693	5.73275	-1.01955	3.78e-05	8.8e-05	Intron (uc001iwv.4/8829, intron 12 of 15)	10	33466419	33623768	157350	2	8829	uc001iwv.4	141220	ENSG00000099250	NRP1	neuropilin 1
chr10	33483004	33483204	chr10:33194076-33194276	4.43222	2.28497	5.38015	-2.97682	1.04e-15	1.14e-14	Intron (uc001iwv.4/8829, intron 12 of 15)	10	33466419	33623768	157350	2	8829	uc001iwv.4	140564	ENSG00000099250	NRP1	neuropilin 1
chr10	33500142	33500342	chr10:33211214-33211414	3.66603	3.24779	4.04675	-0.669135	0.0304642	0.0451751	3' UTR	10	33466419	33623768	157350	2	8829	uc001iwv.4	123426	ENSG00000099250	NRP1	neuropilin 1
chr10	33500542	33500742	chr10:33211614-33211814	5.24456	4.73498	5.68507	-0.913269	0.0024878	0.00440961	3' UTR	10	33466419	33623768	157350	2	8829	uc001iwv.4	123026	ENSG00000099250	NRP1	neuropilin 1
chr10	33503164	33503364	chr10:33214236-33214436	3.9391	1.63405	4.90788	-3.19547	1.04e-14	1e-13	Intron (uc001iwv.4/8829, intron 8 of 15)	10	33466419	33623768	157350	2	8829	uc001iwv.4	120404	ENSG00000099250	NRP1	neuropilin 1
chr10	33505744	33505944	chr10:33216816-33217016	3.65667	1.98288	4.52368	-2.31132	2.55e-07	8.45e-07	Intron (uc001iwv.4/8829, intron 8 of 15)	10	33466419	33623768	157350	2	8829	uc001iwv.4	117824	ENSG00000099250	NRP1	neuropilin 1
chr10	33516532	33516732	chr10:33227604-33227804	4.74883	2.19187	5.746	-3.34651	1.62e-18	2.5e-17	Intron (uc001iwv.4/8829, intron 6 of 15)	10	33466419	33623768	157350	2	8829	uc001iwv.4	107036	ENSG00000099250	NRP1	neuropilin 1
chr10	33537656	33537856	chr10:33248728-33248928	4.70015	3.90996	5.29094	-1.31091	0.000293	0.000597	Intron (uc001iwv.4/8829, intron 6 of 15)	10	33466419	33623768	157350	2	8829	uc001iwv.4	85912	ENSG00000099250	NRP1	neuropilin 1
chr10	33541715	33541915	chr10:33252787-33252987	5.00622	5.54729	3.86679	1.5565	2.42e-06	6.8e-06	Intron (uc001iwv.4/8829, intron 6 of 15)	10	33466419	33623768	157350	2	8829	uc001iwv.4	81853	ENSG00000099250	NRP1	neuropilin 1
chr10	33553248	33553448	chr10:33264320-33264520	4.93033	5.525	3.56386	1.95126	4.47e-10	2.29e-09	Intron (uc001iwv.4/8829, intron 3 of 15)	10	33466419	33623768	157350	2	8829	uc001iwv.4	70320	ENSG00000099250	NRP1	neuropilin 1
chr10	33562253	33562453	chr10:33273325-33273525	5.47516	5.16182	5.77882	-0.570568	0.0106681	0.0171026	Intron (uc001iwv.4/8829, intron 2 of 15)	10	33466419	33623768	157350	2	8829	uc001iwv.4	61315	ENSG00000099250	NRP1	neuropilin 1
chr10	33563412	33563612	chr10:33274484-33274684	3.86055	4.30028	3.05559	1.1671	0.00051	0.00100151	Intron (uc001iwv.4/8829, intron 2 of 15)	10	33466419	33623768	157350	2	8829	uc001iwv.4	60156	ENSG00000099250	NRP1	neuropilin 1
chr10	33580200	33580400	chr10:33291272-33291472	3.77049	2.59431	4.50945	-1.75754	6.88e-05	0.000154	Intron (uc001iwv.4/8829, intron 2 of 15)	10	33466419	33623768	157350	2	8829	uc001iwv.4	43368	ENSG00000099250	NRP1	neuropilin 1
chr10	33580992	33581192	chr10:33292064-33292264	3.90918	2.41331	4.7366	-2.2612	3.82e-10	1.97e-09	Intron (uc001iwv.4/8829, intron 2 of 15)	10	33466419	33623768	157350	2	8829	uc001iwv.4	42576	ENSG00000099250	NRP1	neuropilin 1
chr10	33587098	33587298	chr10:33298170-33298370	2.57097	1.51998	3.2677	-1.88539	5.03e-05	0.000115	Intron (uc001iwv.4/8829, intron 2 of 15)	10	33466419	33623768	157350	2	8829	uc001iwv.4	36470	ENSG00000099250	NRP1	neuropilin 1
chr10	33623117	33623317	chr10:33334189-33334389	5.72247	4.87486	6.33897	-1.47935	1.8e-09	8.43e-09	Promoter (<=1kb)	10	33466419	33623768	157350	2	8829	uc001iwv.4	451	ENSG00000099250	NRP1	neuropilin 1
chr10	33644326	33644526	chr10:33355398-33355598	4.809	0.179445	5.91436	-5.12098	5.67e-20	1.04e-18	Distal Intergenic	10	33500338	33624006	123669	2	8829	uc001ixc.1	-20320	ENSG00000099250	NRP1	neuropilin 1
chr10	33666688	33666888	chr10:33377760-33377960	2.48618	1.21551	3.25395	-1.84247	0.000112	0.000243	Distal Intergenic	10	33500338	33624006	123669	2	8829	uc001ixc.1	-42682	ENSG00000099250	NRP1	neuropilin 1
chr10	33670382	33670582	chr10:33381454-33381654	2.83199	0.717064	3.77532	-2.87321	1.8e-07	6.12e-07	Distal Intergenic	10	33500338	33624006	123669	2	8829	uc001ixc.1	-46376	ENSG00000099250	NRP1	neuropilin 1
chr10	33701588	33701788	chr10:33412660-33412860	5.44612	3.07074	6.42339	-3.37082	1.69e-21	3.73e-20	Distal Intergenic	10	33500338	33624006	123669	2	8829	uc001ixc.1	-77582	ENSG00000099250	NRP1	neuropilin 1
chr10	33848031	33848231	chr10:33559103-33559303	4.47408	2.37416	5.41524	-2.89554	3.72e-16	4.32e-15	Distal Intergenic	10	34048641	34061608	12968	2	100505583	uc001ixd.3	213377	ENSG00000261683	LINC00838	long intergenic non-protein coding RNA 838
chr10	33901133	33901333	chr10:33612205-33612405	2.51618	0.608202	3.42709	-2.71428	3.82e-07	1.23e-06	Distal Intergenic	10	34048641	34061608	12968	2	100505583	uc001ixd.3	160275	ENSG00000261683	LINC00838	long intergenic non-protein coding RNA 838
chr10	33901581	33901781	chr10:33612653-33612853	4.01048	2.65365	4.80248	-2.0176	2.45e-06	6.89e-06	Distal Intergenic	10	34048641	34061608	12968	2	100505583	uc001ixd.3	159827	ENSG00000261683	LINC00838	long intergenic non-protein coding RNA 838
chr10	33992812	33993012	chr10:33703884-33704084	4.86026	2.75287	5.80251	-3.01395	5.06e-19	8.31e-18	Distal Intergenic	10	34048641	34061608	12968	2	100505583	uc001ixd.3	68596	ENSG00000261683	LINC00838	long intergenic non-protein coding RNA 838
chr10	34035754	34035954	chr10:33746826-33747026	2.6828	2.08303	3.17662	-1.10356	0.00675367	0.0111838	Distal Intergenic	10	34048641	34061608	12968	2	100505583	uc001ixd.3	25654	ENSG00000261683	LINC00838	long intergenic non-protein coding RNA 838
chr10	34062134	34062334	chr10:33773206-33773406	4.94148	2.34506	5.94263	-3.5233	6.85e-22	1.57e-20	Promoter (<=1kb)	10	34048641	34061608	12968	2	100505583	uc001ixd.3	-526	ENSG00000261683	LINC00838	long intergenic non-protein coding RNA 838
chr10	34062962	34063162	chr10:33774034-33774234	2.86646	1.306	3.70896	-2.17396	4.33e-05	0.0001	Promoter (1-2kb)	10	34048641	34061608	12968	2	100505583	uc001ixd.3	-1354	ENSG00000261683	LINC00838	long intergenic non-protein coding RNA 838
chr10	34186246	34186446	chr10:33897318-33897518	3.63185	3.11673	4.0758	-0.839788	0.0132425	0.0209003	Distal Intergenic	10	34048641	34061608	12968	2	100505583	uc001ixd.3	-124638	ENSG00000261683	LINC00838	long intergenic non-protein coding RNA 838
chr10	34230278	34230478	chr10:33941350-33941550	3.41502	0.689101	4.42839	-3.69794	1.57e-10	8.6e-10	Distal Intergenic	10	34048641	34061608	12968	2	100505583	uc001ixd.3	-168670	ENSG00000261683	LINC00838	long intergenic non-protein coding RNA 838
chr10	34299948	34300148	chr10:34011020-34011220	3.32635	1.67716	4.18824	-2.45217	9.59e-09	3.99e-08	Distal Intergenic	10	34048641	34061608	12968	2	100505583	uc001ixd.3	-238340	ENSG00000261683	LINC00838	long intergenic non-protein coding RNA 838
chr10	34307165	34307365	chr10:34018237-34018437	2.37343	1.56394	2.97304	-1.2417	0.0063088	0.0104954	Distal Intergenic	10	34048641	34061608	12968	2	100505583	uc001ixd.3	-245557	ENSG00000261683	LINC00838	long intergenic non-protein coding RNA 838
chr10	34320479	34320679	chr10:34031551-34031751	4.39575	2.88821	5.22596	-2.37512	2.16e-12	1.54e-11	Distal Intergenic	10	34048641	34061608	12968	2	100505583	uc001ixd.3	-258871	ENSG00000261683	LINC00838	long intergenic non-protein coding RNA 838
chr10	34347031	34347231	chr10:34058103-34058303	2.30568	1.29905	2.98623	-1.5184	0.00146506	0.00268744	Distal Intergenic	10	34048641	34061608	12968	2	100505583	uc001ixd.3	-285423	ENSG00000261683	LINC00838	long intergenic non-protein coding RNA 838
chr10	34347774	34347974	chr10:34058846-34059046	4.12072	4.54573	3.3568	1.12572	0.00042	0.000835	Distal Intergenic	10	34048641	34061608	12968	2	100505583	uc001ixd.3	-286166	ENSG00000261683	LINC00838	long intergenic non-protein coding RNA 838
chr10	34367837	34368037	chr10:34078909-34079109	4.12281	3.10578	4.80721	-1.65526	6.59e-05	0.000148	Distal Intergenic	10	34606035	34673182	67148	2	56288	uc001ixs.1	305145	ENSG00000148498	PARD3	par-3 family cell polarity regulator
chr10	34391285	34391485	chr10:34102357-34102557	5.56214	4.01769	6.40097	-2.34954	1.6e-12	1.16e-11	Distal Intergenic	10	34606035	34673182	67148	2	56288	uc001ixs.1	281697	ENSG00000148498	PARD3	par-3 family cell polarity regulator
chr10	34410910	34411110	chr10:34121982-34122182	3.82087	2.57034	4.58271	-2.02544	2.14e-07	7.16e-07	Intron (uc010qej.2/56288, intron 23 of 24)	10	34606035	34673182	67148	2	56288	uc001ixs.1	262072	ENSG00000148498	PARD3	par-3 family cell polarity regulator
chr10	34413765	34413965	chr10:34124837-34125037	5.12943	3.31279	6.02422	-2.64661	5.25e-16	5.98e-15	Intron (uc010qej.2/56288, intron 23 of 24)	10	34606035	34673182	67148	2	56288	uc001ixs.1	259217	ENSG00000148498	PARD3	par-3 family cell polarity regulator
chr10	34428536	34428736	chr10:34139608-34139808	5.04656	3.08644	5.96617	-2.81495	2.38e-19	4.08e-18	Intron (uc010qej.2/56288, intron 22 of 24)	10	34606035	34673182	67148	2	56288	uc001ixs.1	244446	ENSG00000148498	PARD3	par-3 family cell polarity regulator
chr10	34434737	34434937	chr10:34145809-34146009	3.9016	2.75499	4.63102	-1.8723	1.99e-06	5.67e-06	Intron (uc010qej.2/56288, intron 22 of 24)	10	34606035	34673182	67148	2	56288	uc001ixs.1	238245	ENSG00000148498	PARD3	par-3 family cell polarity regulator
chr10	34446108	34446308	chr10:34157180-34157380	5.11166	3.64977	5.93082	-2.16983	7.84e-09	3.31e-08	Intron (uc010qej.2/56288, intron 22 of 24)	10	34606035	34673182	67148	2	56288	uc001ixs.1	226874	ENSG00000148498	PARD3	par-3 family cell polarity regulator
chr10	34470884	34471084	chr10:34181956-34182156	3.83168	4.39571	2.60037	1.62923	1.87e-05	4.57e-05	Intron (uc010qej.2/56288, intron 22 of 24)	10	34606035	34673182	67148	2	56288	uc001ixs.1	202098	ENSG00000148498	PARD3	par-3 family cell polarity regulator
chr10	34518954	34519154	chr10:34230026-34230226	3.28896	4.10977	0	4.03784	7.7e-08	2.78e-07	Intron (uc010qej.2/56288, intron 22 of 24)	10	34606035	34673182	67148	2	56288	uc001ixs.1	154028	ENSG00000148498	PARD3	par-3 family cell polarity regulator
chr10	34569542	34569742	chr10:34280614-34280814	6.51184	5.62112	7.1467	-1.50163	1.09e-09	5.28e-09	Intron (uc010qej.2/56288, intron 21 of 24)	10	34606035	34673182	67148	2	56288	uc001ixs.1	103440	ENSG00000148498	PARD3	par-3 family cell polarity regulator
chr10	34575331	34575531	chr10:34286403-34286603	4.43674	3.02908	5.24219	-2.09556	4.76e-10	2.43e-09	Intron (uc010qej.2/56288, intron 20 of 24)	10	34606035	34673182	67148	2	56288	uc001ixs.1	97651	ENSG00000148498	PARD3	par-3 family cell polarity regulator
chr10	34579716	34579916	chr10:34290788-34290988	3.23923	2.83153	3.61265	-0.716888	0.0314196	0.0464731	Intron (uc010qej.2/56288, intron 20 of 24)	10	34606035	34673182	67148	2	56288	uc001ixs.1	93266	ENSG00000148498	PARD3	par-3 family cell polarity regulator
chr10	34728400	34728600	chr10:34439472-34439672	4.82699	1.99419	5.84958	-3.64266	7.08e-12	4.69e-11	Intron (uc010qej.2/56288, intron 5 of 24)	10	34601188	34715659	114472	2	56288	uc001ixo.2	-12741	ENSG00000148498	PARD3	par-3 family cell polarity regulator
chr10	34778985	34779185	chr10:34490057-34490257	4.37813	3.09638	5.14913	-1.99641	3.57e-09	1.59e-08	Intron (uc010qej.2/56288, intron 3 of 24)	10	34601188	34715659	114472	2	56288	uc001ixo.2	-63326	ENSG00000148498	PARD3	par-3 family cell polarity regulator
chr10	34793539	34793739	chr10:34504611-34504811	4.2954	4.71691	3.54102	1.13047	0.00015	0.000319	Intron (uc010qej.2/56288, intron 3 of 24)	10	34601188	34715659	114472	2	56288	uc001ixo.2	-77880	ENSG00000148498	PARD3	par-3 family cell polarity regulator
chr10	34815198	34815398	chr10:34526270-34526470	3.35107	2.4151	4.00438	-1.5828	0.000198	0.000414	Intron (uc010qej.2/56288, intron 2 of 24)	10	34606035	34885385	279351	2	56288	uc001ixt.1	69987	ENSG00000148498	PARD3	par-3 family cell polarity regulator
chr10	34815759	34815959	chr10:34526831-34527031	4.00929	3.12663	4.64077	-1.48502	0.000228	0.000473	Intron (uc010qej.2/56288, intron 2 of 24)	10	34606035	34885385	279351	2	56288	uc001ixt.1	69426	ENSG00000148498	PARD3	par-3 family cell polarity regulator
chr10	34817278	34817478	chr10:34528350-34528550	4.41919	3.44746	5.08652	-1.58887	6.31e-07	1.96e-06	Intron (uc010qej.2/56288, intron 2 of 24)	10	34606035	34885385	279351	2	56288	uc001ixt.1	67907	ENSG00000148498	PARD3	par-3 family cell polarity regulator
chr10	34828651	34828851	chr10:34539723-34539923	3.0927	2.25771	3.70368	-1.41139	0.000742	0.00142458	Intron (uc010qej.2/56288, intron 2 of 24)	10	34606035	34885385	279351	2	56288	uc001ixt.1	56534	ENSG00000148498	PARD3	par-3 family cell polarity regulator
chr10	34854888	34855088	chr10:34565960-34566160	2.73106	1.07095	3.59523	-2.18857	3.03e-06	8.4e-06	Intron (uc010qej.2/56288, intron 2 of 24)	10	34606035	34885385	279351	2	56288	uc001ixt.1	30297	ENSG00000148498	PARD3	par-3 family cell polarity regulator
chr10	34864855	34865055	chr10:34575927-34576127	2.7711	2.1162	3.29503	-1.14638	0.00934564	0.0151207	Intron (uc010qej.2/56288, intron 2 of 24)	10	34606035	34885385	279351	2	56288	uc001ixt.1	20330	ENSG00000148498	PARD3	par-3 family cell polarity regulator
chr10	34917400	34917600	chr10:34628472-34628672	2.69729	3.28735	1.35222	1.85499	0.000239	0.000492	Intron (uc010qej.2/56288, intron 2 of 24)	10	34606035	34885385	279351	2	56288	uc001ixt.1	-32015	ENSG00000148498	PARD3	par-3 family cell polarity regulator
chr10	34926544	34926744	chr10:34637616-34637816	3.41126	2.9689	3.80838	-0.677119	0.0329387	0.0485385	Intron (uc010qej.2/56288, intron 2 of 24)	10	34606035	34885385	279351	2	56288	uc001ixt.1	-41159	ENSG00000148498	PARD3	par-3 family cell polarity regulator
chr10	34949413	34949613	chr10:34660485-34660685	2.59877	3.36393	0	2.88366	9.13e-06	2.34e-05	Intron (uc010qej.2/56288, intron 2 of 24)	10	34606035	34885385	279351	2	56288	uc001ixt.1	-64028	ENSG00000148498	PARD3	par-3 family cell polarity regulator
chr10	34955352	34955552	chr10:34666424-34666624	4.41729	3.80968	4.91551	-1.13414	0.000251	0.000516	Intron (uc010qej.2/56288, intron 2 of 24)	10	34606035	34885385	279351	2	56288	uc001ixt.1	-69967	ENSG00000148498	PARD3	par-3 family cell polarity regulator
chr10	35012809	35013009	chr10:34723881-34724081	4.20878	4.51931	3.71833	0.717099	0.011285	0.0180226	Intron (uc010qej.2/56288, intron 1 of 24)	10	34398488	35104253	705766	2	56288	uc010qej.2	91244	ENSG00000148498	PARD3	par-3 family cell polarity regulator
chr10	35013847	35014047	chr10:34724919-34725119	3.58238	1.93793	4.44326	-2.39535	3.14e-08	1.21e-07	Intron (uc010qej.2/56288, intron 1 of 24)	10	34398488	35104253	705766	2	56288	uc010qej.2	90206	ENSG00000148498	PARD3	par-3 family cell polarity regulator
chr10	35032883	35033083	chr10:34743955-34744155	5.13018	3.4014	6.00828	-2.61821	9.22e-22	2.09e-20	Intron (uc010qej.2/56288, intron 1 of 24)	10	34398488	35104253	705766	2	56288	uc010qej.2	71170	ENSG00000148498	PARD3	par-3 family cell polarity regulator
chr10	35042080	35042280	chr10:34753152-34753352	4.06435	2.88156	4.80541	-1.87431	6.56e-08	2.39e-07	Intron (uc010qej.2/56288, intron 1 of 24)	10	34398488	35104253	705766	2	56288	uc010qej.2	61973	ENSG00000148498	PARD3	par-3 family cell polarity regulator
chr10	35043751	35043951	chr10:34754823-34755023	5.40635	4.56872	6.01849	-1.39474	8.25e-08	2.96e-07	Intron (uc010qej.2/56288, intron 1 of 24)	10	34398488	35104253	705766	2	56288	uc010qej.2	60302	ENSG00000148498	PARD3	par-3 family cell polarity regulator
chr10	35047373	35047573	chr10:34758445-34758645	5.48402	4.73448	6.0557	-1.35317	1.65e-08	6.64e-08	Intron (uc010qej.2/56288, intron 1 of 24)	10	34398488	35104253	705766	2	56288	uc010qej.2	56680	ENSG00000148498	PARD3	par-3 family cell polarity regulator
chr10	35049667	35049867	chr10:34760739-34760939	5.15598	4.14834	5.83691	-1.71732	6.94e-13	5.29e-12	Intron (uc010qej.2/56288, intron 1 of 24)	10	34398488	35104253	705766	2	56288	uc010qej.2	54386	ENSG00000148498	PARD3	par-3 family cell polarity regulator
chr10	35057661	35057861	chr10:34768733-34768933	6.67291	5.42696	7.43338	-1.9946	2.55e-15	2.67e-14	Intron (uc010qej.2/56288, intron 1 of 24)	10	34398488	35104253	705766	2	56288	uc010qej.2	46392	ENSG00000148498	PARD3	par-3 family cell polarity regulator
chr10	35060145	35060345	chr10:34771217-34771417	3.10346	0.905496	4.05838	-2.95953	1.22e-09	5.83e-09	Intron (uc010qej.2/56288, intron 1 of 24)	10	34398488	35104253	705766	2	56288	uc010qej.2	43908	ENSG00000148498	PARD3	par-3 family cell polarity regulator
chr10	35069941	35070141	chr10:34781013-34781213	4.09508	3.39956	4.64008	-1.2157	0.000179	0.000375	Intron (uc010qej.2/56288, intron 1 of 24)	10	34398488	35104253	705766	2	56288	uc010qej.2	34112	ENSG00000148498	PARD3	par-3 family cell polarity regulator
chr10	35070790	35070990	chr10:34781862-34782062	3.24675	3.8962	1.59256	2.15287	1.97e-06	5.63e-06	Intron (uc010qej.2/56288, intron 1 of 24)	10	34398488	35104253	705766	2	56288	uc010qej.2	33263	ENSG00000148498	PARD3	par-3 family cell polarity regulator
chr10	35103735	35103935	chr10:34814807-34815007	5.58939	5.85764	5.18354	0.617744	0.0018162	0.0032865	Promoter (<=1kb)	10	34398488	35104253	705766	2	56288	uc010qej.2	318	ENSG00000148498	PARD3	par-3 family cell polarity regulator
chr10	35111197	35111397	chr10:34822269-34822469	3.03336	3.55531	1.96522	1.79836	8.47e-05	0.000187	Distal Intergenic	10	34606035	35104253	498219	2	56288	uc001ixu.2	-6944	ENSG00000148498	PARD3	par-3 family cell polarity regulator
chr10	35113894	35114094	chr10:34824966-34825166	3.16061	3.59856	2.36072	1.15482	0.00343872	0.00597062	Distal Intergenic	10	34606035	35104253	498219	2	56288	uc001ixu.2	-9641	ENSG00000148498	PARD3	par-3 family cell polarity regulator
chr10	35143136	35143336	chr10:34854208-34854408	4.17729	3.14692	4.86658	-1.6421	8.94e-06	2.3e-05	Distal Intergenic	10	34606035	35104253	498219	2	56288	uc001ixu.2	-38883	ENSG00000148498	PARD3	par-3 family cell polarity regulator
chr10	35150497	35150697	chr10:34861569-34861769	4.01611	3.48848	4.46771	-0.906095	0.00822587	0.0134308	Distal Intergenic	10	34606035	35104253	498219	2	56288	uc001ixu.2	-46244	ENSG00000148498	PARD3	par-3 family cell polarity regulator
chr10	35174858	35175058	chr10:34885930-34886130	2.85594	3.57233	0.725009	2.96123	9.01e-07	2.72e-06	Distal Intergenic	10	34606035	35104253	498219	2	56288	uc001ixu.2	-70605	ENSG00000148498	PARD3	par-3 family cell polarity regulator
chr10	35195022	35195222	chr10:34906094-34906294	4.29131	4.87975	2.95362	1.92693	2.68e-08	1.04e-07	Distal Intergenic	10	34606035	35104253	498219	2	56288	uc001ixu.2	-90769	ENSG00000148498	PARD3	par-3 family cell polarity regulator
chr10	35205430	35205630	chr10:34916502-34916702	5.59536	4.95008	6.11415	-1.09752	0.000284	0.000579	Distal Intergenic	10	34606035	35104253	498219	2	56288	uc001ixu.2	-101177	ENSG00000148498	PARD3	par-3 family cell polarity regulator
chr10	35248373	35248573	chr10:34959445-34959645	2.77007	3.16202	2.09294	1.05026	0.0182064	0.0280603	Distal Intergenic	10	35297479	35363258	65780	2	8453	uc009xma.3	114685	ENSG00000108094	CUL2	cullin 2
chr10	35255476	35255676	chr10:34966548-34966748	3.54442	4.00658	2.6737	1.16265	0.000789	0.00150839	Distal Intergenic	10	35297479	35363258	65780	2	8453	uc009xma.3	107582	ENSG00000108094	CUL2	cullin 2
chr10	35256380	35256580	chr10:34967452-34967652	5.40905	5.69746	4.96378	0.627492	0.0123164	0.0195433	Distal Intergenic	10	35297479	35363258	65780	2	8453	uc009xma.3	106678	ENSG00000108094	CUL2	cullin 2
chr10	35270904	35271104	chr10:34981976-34982176	3.35218	4.08264	1.09374	2.68447	5.7e-08	2.1e-07	Distal Intergenic	10	35297479	35363258	65780	2	8453	uc009xma.3	92154	ENSG00000108094	CUL2	cullin 2
chr10	35278062	35278262	chr10:34989134-34989334	2.31712	3.07771	0	2.82157	7.41e-05	0.000165	Distal Intergenic	10	35297479	35363258	65780	2	8453	uc009xma.3	84996	ENSG00000108094	CUL2	cullin 2
chr10	35283506	35283706	chr10:34994578-34994778	6.71554	7.50849	3.66696	3.88205	5.65e-62	9.11e-59	Distal Intergenic	10	35297479	35363258	65780	2	8453	uc009xma.3	79552	ENSG00000108094	CUL2	cullin 2
chr10	35378505	35378705	chr10:35089577-35089777	3.53349	4.2546	1.36122	2.56565	4.71e-08	1.76e-07	Promoter (<=1kb)	10	35297479	35379311	81833	2	8453	uc001ixv.3	606	ENSG00000108094	CUL2	cullin 2
chr10	35413055	35413255	chr10:35124127-35124327	5.47979	4.938	5.93996	-0.980505	0.00043	0.000854	Promoter (2-3kb)	10	35415769	35468775	53007	1	1390	uc001ixx.3	-2514	ENSG00000095794	CREM	cAMP responsive element modulator
chr10	35461597	35461797	chr10:35172669-35172869	3.96601	2.8856	4.67312	-1.79947	2.48e-05	5.95e-05	Promoter (2-3kb)	10	35464515	35468775	4261	1	1390	uc031ptz.1	-2718	ENSG00000095794	CREM	cAMP responsive element modulator
chr10	35480616	35480816	chr10:35191688-35191888	5.67822	4.14707	6.51398	-2.39549	1.34e-18	2.09e-17	Intron (uc001ixy.3/1390, intron 1 of 2)	10	35484055	35499678	15624	1	1390	uc031pub.1	-3239	ENSG00000095794	CREM	cAMP responsive element modulator
chr10	35484892	35485092	chr10:35195964-35196164	8.055	8.52852	7.1494	1.35747	9.86e-09	4.1e-08	Promoter (<=1kb)	10	35484830	35501886	17057	1	1390	uc031pud.1	62	ENSG00000095794	CREM	cAMP responsive element modulator
chr10	35505576	35505776	chr10:35216648-35216848	4.78441	3.87167	5.42835	-1.50537	5.81e-07	1.81e-06	Distal Intergenic	10	35484830	35501886	17057	1	1390	uc031pud.1	20746	ENSG00000095794	CREM	cAMP responsive element modulator
chr10	35507407	35507607	chr10:35218479-35218679	5.71325	6.06869	5.12415	0.891485	8.99e-05	0.000198	Distal Intergenic	10	35484830	35501886	17057	1	1390	uc031pud.1	22577	ENSG00000095794	CREM	cAMP responsive element modulator
chr10	35510023	35510223	chr10:35221095-35221295	4.20421	4.73983	3.08556	1.58143	7.71e-05	0.000171	Distal Intergenic	10	35484830	35501886	17057	1	1390	uc031pud.1	25193	ENSG00000095794	CREM	cAMP responsive element modulator
chr10	35518236	35518436	chr10:35229308-35229508	4.81638	5.61933	1.58405	3.85376	1.26e-17	1.76e-16	Distal Intergenic	10	35535953	35860847	324895	1	219771	uc001iyu.4	-17517	ENSG00000108100	CCNY	cyclin Y
chr10	35542550	35542750	chr10:35253622-35253822	3.0344	1.59927	3.84687	-2.05144	2.34e-06	6.59e-06	Intron (uc001iyu.4/219771, intron 3 of 11)	10	35539450	35860847	321398	1	219771	uc001iyv.4	3100	ENSG00000108100	CCNY	cyclin Y
chr10	35543076	35543276	chr10:35254148-35254348	3.78067	1.03728	4.7956	-3.52569	1.89e-13	1.55e-12	Intron (uc001iyu.4/219771, intron 3 of 11)	10	35539450	35860847	321398	1	219771	uc001iyv.4	3626	ENSG00000108100	CCNY	cyclin Y
chr10	35549074	35549274	chr10:35260146-35260346	5.51133	4.3906	6.23219	-1.74579	1.93e-06	5.53e-06	Intron (uc001iyu.4/219771, intron 3 of 11)	10	35539450	35860847	321398	1	219771	uc001iyv.4	9624	ENSG00000108100	CCNY	cyclin Y
chr10	35589090	35589290	chr10:35300162-35300362	5.35995	2.95956	6.34013	-3.35615	2.92e-23	7.85e-22	Intron (uc001iyu.4/219771, intron 3 of 11)	10	35625802	35860847	235046	1	219771	uc001iyw.4	-36512	ENSG00000108100	CCNY	cyclin Y
chr10	35595941	35596141	chr10:35307013-35307213	5.06839	4.60393	5.48014	-0.838022	0.00233279	0.00414977	Intron (uc001iyu.4/219771, intron 3 of 11)	10	35625802	35860847	235046	1	219771	uc001iyw.4	-29661	ENSG00000108100	CCNY	cyclin Y
chr10	35596326	35596526	chr10:35307398-35307598	3.56042	4.00485	2.74203	1.20503	0.000507	0.000997	Intron (uc001iyu.4/219771, intron 3 of 11)	10	35625802	35860847	235046	1	219771	uc001iyw.4	-29276	ENSG00000108100	CCNY	cyclin Y
chr10	35621118	35621318	chr10:35332190-35332390	5.24118	4.87922	5.58177	-0.67104	0.00811739	0.0132668	Intron (uc001iyu.4/219771, intron 3 of 11)	10	35625802	35860847	235046	1	219771	uc001iyw.4	-4484	ENSG00000108100	CCNY	cyclin Y
chr10	35632785	35632985	chr10:35343857-35344057	2.12192	0	3.118	-3.08863	4.12e-06	1.12e-05	Intron (uc001iyu.4/219771, intron 3 of 11)	10	35625802	35860847	235046	1	219771	uc010qet.2	6983	ENSG00000108100	CCNY	cyclin Y
chr10	35637434	35637634	chr10:35348506-35348706	2.74804	3.1325	2.0896	1.09772	0.0107007	0.0171508	Intron (uc001iyu.4/219771, intron 3 of 11)	10	35625802	35860847	235046	1	219771	uc010qet.2	11632	ENSG00000108100	CCNY	cyclin Y
chr10	35642799	35642999	chr10:35353871-35354071	4.61062	3.70966	5.24972	-1.4414	2.55e-07	8.43e-07	Intron (uc001iyu.4/219771, intron 3 of 11)	10	35625802	35860847	235046	1	219771	uc010qet.2	16997	ENSG00000108100	CCNY	cyclin Y
chr10	35657499	35657699	chr10:35368571-35368771	3.46131	2.29445	4.1973	-1.82053	6.89e-07	2.12e-06	Intron (uc001iyu.4/219771, intron 3 of 11)	10	35625802	35860847	235046	1	219771	uc010qet.2	31697	ENSG00000108100	CCNY	cyclin Y
[truncated: 49,249 more rows]
