# Supplementary material for: Genetic risk of osteoarthritis operates during human skeletogenesis
Source: Hum Mol Genet. 2022 Oct 9;32(13):2124–38. doi: 10.1093/hmg/ddac251 (PMC10281754; doi:10.1093/hmg/ddac251)
Supplement: Supplementary_Table_S5_Chr1-5_ddac251 [file supplementary_table_s5_chr1-5_ddac251.xlsx]

## Sheet: Table S5
Supplementary Table S5: Comparison of differentially accessible regions between Foetal knee and Aged knee samples
seqnames	start	end	hg38_peak	Conc	Conc_Fetal_knee	Conc_Aged_knee	Fold	p.value	FDR	annotation	geneChr	geneStart	geneEnd	geneLength	geneStrand	geneId	transcriptId	distanceToTSS	ENSEMBL	SYMBOL	GENENAME
chr1	669133	669333	chr1:733753-733953	2.2015	0	3.1898	-2.84844	0.000207973	0.000404447	Promoter (1-2kb)	1	661139	670994	9856	2	100133331	uc009vjm.3	1661	NA	NA	NA
chr1	752654	752854	chr1:817274-817474	3.62606	0	4.70188	-4.54735	2.6905e-13	1.92381e-12	Distal Intergenic	1	761586	762902	1317	2	79854	uc010nxx.2	10048	ENSG00000225880	LINC00115	long intergenic non-protein coding RNA 115
chr1	754221	754421	chr1:818841-819041	1.91786	0.0715632	2.81802	-2.25949	0.000233001	0.000449937	Distal Intergenic	1	761586	762902	1317	2	79854	uc010nxx.2	8481	ENSG00000225880	LINC00115	long intergenic non-protein coding RNA 115
chr1	794114	794314	chr1:858734-858934	3.46889	3.87482	2.75595	1.12311	0.00414903	0.00667103	Exon (uc001abp.2/643837, exon 6 of 6)	1	803451	812182	8732	2	284593	uc001abt.4	17868	ENSG00000230368	FAM41C	family with sequence similarity 41 member C
chr1	802994	803194	chr1:867614-867814	3.46632	2.46652	4.14432	-1.59652	1.90654e-05	4.31855e-05	Downstream (<1kb)	1	803451	812182	8732	2	284593	uc001abt.4	8988	ENSG00000230368	FAM41C	family with sequence similarity 41 member C
chr1	842228	842428	chr1:906848-907048	6.44333	5.4453	7.12066	-1.61896	4.87174e-07	1.40861e-06	Distal Intergenic	1	852953	854817	1865	2	100130417	uc010nxy.1	12389	ENSG00000223764	LINC02593	long intergenic non-protein coding RNA 2593
chr1	845564	845764	chr1:910184-910384	6.14771	6.61722	5.25456	1.37149	6.4609e-06	1.5719e-05	Distal Intergenic	1	852953	854817	1865	2	100130417	uc010nxy.1	9053	ENSG00000223764	LINC02593	long intergenic non-protein coding RNA 2593
chr1	856484	856684	chr1:921104-921304	6.76282	7.16262	6.06573	1.11366	7.69671e-12	4.53225e-11	Promoter (1-2kb)	1	852953	854817	1865	2	100130417	uc010nxz.1	-1667	ENSG00000223764	LINC02593	long intergenic non-protein coding RNA 2593
chr1	875739	875939	chr1:940359-940559	7.03558	7.41263	6.39527	1.01316	3.24457e-05	7.09919e-05	Promoter (<=1kb)	1	876524	879961	3438	1	148398	uc031pkp.1	-585	ENSG00000187634	SAMD11	sterile alpha motif domain containing 11
chr1	877879	878079	chr1:942499-942699	6.12076	6.51322	5.44233	1.07962	6.80012e-07	1.92295e-06	Promoter (1-2kb)	1	876524	879961	3438	1	148398	uc031pkp.1	1355	ENSG00000187634	SAMD11	sterile alpha motif domain containing 11
chr1	886862	887062	chr1:951482-951682	3.56855	4.02612	2.71164	1.35392	0.000849983	0.00151259	Intron (uc001aby.4/26155, intron 9 of 16)	1	879583	882440	2858	2	26155	uc031pkq.1	-4422	ENSG00000188976	NOC2L	NOC2 like nucleolar associated transcriptional repressor
chr1	895871	896071	chr1:960491-960691	6.34767	6.04341	6.64419	-0.574423	0.00458501	0.00732301	Promoter (<=1kb)	1	895967	901099	5133	1	339451	uc001aca.2	0	ENSG00000187961	KLHL17	kelch like family member 17
chr1	916091	916291	chr1:980711-980911	4.19538	3.15829	4.88712	-1.65089	1.00186e-07	3.21824e-07	Promoter (1-2kb)	1	910579	917473	6895	2	84808	uc001ach.2	1182	ENSG00000187642	PERM1	PPARGC1 and ESRR induced regulator, muscle 1
chr1	934428	934628	chr1:999048-999248	5.90046	6.34886	5.07057	1.2305	9.49491e-08	3.06044e-07	Promoter (<=1kb)	1	934342	935552	1211	2	57801	uc001aci.2	924	ENSG00000188290	HES4	hes family bHLH transcription factor 4
chr1	935436	935636	chr1:1000056-1000256	7.41567	7.82268	6.69988	1.11594	1.11349e-07	3.55011e-07	Promoter (<=1kb)	1	934342	935552	1211	2	57801	uc001aci.2	0	ENSG00000188290	HES4	hes family bHLH transcription factor 4
chr1	941984	942184	chr1:1006604-1006804	4.29635	3.81572	4.71858	-0.75601	0.0117695	0.0176513	Distal Intergenic	1	934342	935552	1211	2	57801	uc010nyc.1	-6432	ENSG00000188290	HES4	hes family bHLH transcription factor 4
chr1	960381	960581	chr1:1025001-1025201	5.82818	6.54248	3.71525	2.85946	6.22939e-29	2.55876e-27	Intron (uc001ack.2/375790, intron 2 of 35)	1	955503	991499	35997	1	375790	uc001ack.2	4878	ENSG00000188157	AGRN	agrin
chr1	968471	968671	chr1:1033091-1033291	7.27121	7.66227	6.5963	1.04454	6.07134e-06	1.48313e-05	Intron (uc001ack.2/375790, intron 2 of 35)	1	955503	991499	35997	1	375790	uc001ack.2	12968	ENSG00000188157	AGRN	agrin
chr1	976097	976297	chr1:1040717-1040917	7.17201	7.65092	6.24944	1.39599	7.37731e-11	3.78356e-10	Exon (uc001ack.2/375790, exon 4 of 36)	1	955503	991499	35997	1	375790	uc001ack.2	20594	ENSG00000188157	AGRN	agrin
chr1	976533	976733	chr1:1041153-1041353	5.15316	5.66697	4.11403	1.53261	1.29825e-09	5.55498e-09	Exon (uc001ack.2/375790, exon 5 of 36)	1	955503	991499	35997	1	375790	uc001ack.2	21030	ENSG00000188157	AGRN	agrin
chr1	994951	995151	chr1:1059571-1059771	6.46838	6.82284	5.88152	0.933436	0.00034903	0.000657441	Exon (uc009vjs.1/uc009vjs.1, exon 1 of 5)	1	1007126	1009687	2562	2	401934	uc021oen.1	14536	ENSG00000237330	RNF223	ring finger protein 223
chr1	999614	999814	chr1:1064234-1064434	7.73024	8.11463	7.07197	1.0095	4.93979e-05	0.000105184	Intron (uc001acl.1/uc001acl.1, intron 3 of 3)	1	1007126	1009687	2562	2	401934	uc021oen.1	9873	ENSG00000237330	RNF223	ring finger protein 223
chr1	1005056	1005256	chr1:1069676-1069876	4.43932	3.76148	4.97525	-1.19605	0.000295936	0.000563213	Downstream (1-2kb)	1	1007126	1009687	2562	2	401934	uc021oen.1	4431	ENSG00000237330	RNF223	ring finger protein 223
chr1	1065954	1066154	chr1:1130574-1130774	4.08999	4.69496	2.67445	1.92921	3.57266e-08	1.23272e-07	Distal Intergenic	1	1072397	1079434	7038	1	254099	uc001acv.3	-6243	ENSG00000223823	LINC01342	long intergenic non-protein coding RNA 1342
chr1	1068877	1069077	chr1:1133497-1133697	6.94833	7.31825	6.32522	0.994606	6.69566e-07	1.89526e-06	Distal Intergenic	1	1072397	1079434	7038	1	254099	uc001acv.3	-3320	ENSG00000223823	LINC01342	long intergenic non-protein coding RNA 1342
chr1	1079862	1080062	chr1:1144482-1144682	6.3138	6.91212	4.93019	1.99106	1.8747e-15	1.7473e-14	Distal Intergenic	1	1072397	1079434	7038	1	254099	uc001acv.3	7465	ENSG00000223823	LINC01342	long intergenic non-protein coding RNA 1342
chr1	1085626	1085826	chr1:1150246-1150446	5.14197	5.86126	2.98584	2.86672	3.54446e-20	5.73902e-19	Distal Intergenic	1	1072397	1079434	7038	1	254099	uc001acv.3	13229	ENSG00000223823	LINC01342	long intergenic non-protein coding RNA 1342
chr1	1100273	1100473	chr1:1164893-1165093	6.36275	6.65286	5.91407	0.673624	0.0299569	0.0420071	Promoter (2-3kb)	1	1102484	1102578	95	1	406984	uc001acw.2	-2011	ENSG00000207730	MIR200B	microRNA 200b
chr1	1109349	1109549	chr1:1173969-1174169	6.07113	6.77942	4.0084	2.74091	2.59608e-33	1.70676e-31	Promoter (<=1kb)	1	1109286	1133313	24028	1	254173	uc010nyg.1	63	ENSG00000162571	TTLL10	tubulin tyrosine ligase like 10
chr1	1141853	1142053	chr1:1206473-1206673	6.64574	7.0474	5.94385	1.11706	1.11291e-06	3.04413e-06	Promoter (<=1kb)	1	1138888	1142089	3202	2	8784	uc001adb.3	36	ENSG00000186891	TNFRSF18	TNF receptor superfamily member 18
chr1	1143581	1143781	chr1:1208201-1208401	7.12628	6.48078	7.64518	-1.13045	5.20094e-08	1.74903e-07	Promoter (1-2kb)	1	1138888	1142089	3202	2	8784	uc001add.3	-1492	ENSG00000186891	TNFRSF18	TNF receptor superfamily member 18
chr1	1148286	1148486	chr1:1212906-1213106	5.72177	5.97881	5.33713	0.635722	0.0285709	0.0402044	Promoter (1-2kb)	1	1146706	1149548	2843	2	7293	uc001ade.3	1062	ENSG00000186827	TNFRSF4	TNF receptor superfamily member 4
chr1	1150602	1150802	chr1:1215222-1215422	4.20914	3.24973	4.87169	-1.62672	5.80928e-06	1.42273e-05	Promoter (1-2kb)	1	1146720	1149548	2829	2	7293	uc001adf.3	-1054	ENSG00000186827	TNFRSF4	TNF receptor superfamily member 4
chr1	1182036	1182236	chr1:1246656-1246856	6.2807	6.60126	5.76907	0.844659	3.55544e-05	7.73448e-05	Promoter (<=1kb)	1	1177826	1182102	4277	2	388581	uc001adl.2	0	ENSG00000184163	C1QTNF12	C1q and TNF related 12
chr1	1206280	1206480	chr1:1270900-1271100	4.41893	3.09853	5.20091	-2.06145	1.9746e-10	9.51458e-10	Promoter (2-3kb)	1	1189292	1209234	19943	2	118424	uc001ado.3	2754	ENSG00000160087	UBE2J2	ubiquitin conjugating enzyme E2 J2
chr1	1217582	1217782	chr1:1282202-1282402	5.04643	3.12221	5.96009	-2.74777	1.22932e-14	1.03776e-13	Promoter (<=1kb)	1	1217537	1227409	9873	1	6339	uc001adx.2	45	ENSG00000162572	SCNN1D	sodium channel epithelial 1 subunit delta
chr1	1218400	1218600	chr1:1283020-1283220	3.76911	2.9239	4.38457	-1.3969	0.000217141	0.000421199	Promoter (<=1kb)	1	1217537	1227409	9873	1	6339	uc001adx.2	863	ENSG00000162572	SCNN1D	sodium channel epithelial 1 subunit delta
chr1	1234486	1234686	chr1:1299106-1299306	6.01138	6.75539	3.61702	3.07101	1.54573e-31	8.36792e-30	Promoter (<=1kb)	1	1227764	1234335	6572	2	116983	uc001ady.2	-151	ENSG00000131584	ACAP3	ArfGAP with coiled-coil, ankyrin repeat and PH domains 3
chr1	1241030	1241230	chr1:1305650-1305850	7.03155	7.34741	6.52988	0.819946	2.22037e-05	4.98119e-05	Promoter (<=1kb)	1	1227764	1241309	13546	2	116983	uc001aea.2	79	ENSG00000131584	ACAP3	ArfGAP with coiled-coil, ankyrin repeat and PH domains 3
chr1	1259928	1260128	chr1:1324548-1324748	7.33924	7.57395	6.99552	0.552149	0.00566768	0.00892683	Promoter (<=1kb)	1	1246965	1260067	13103	2	54973	uc001aee.2	0	ENSG00000127054	INTS11	integrator complex subunit 11
chr1	1266409	1266609	chr1:1331029-1331229	4.62737	3.0502	5.47362	-2.37501	1.15876e-14	9.81653e-14	Promoter (<=1kb)	1	1266726	1269844	3119	1	83756	uc010nyk.2	-117	ENSG00000169962	TAS1R3	taste 1 receptor member 3
chr1	1268294	1268494	chr1:1332914-1333114	3.97631	2.66764	4.755	-2.02003	2.23499e-09	9.23535e-09	Promoter (1-2kb)	1	1266726	1269844	3119	1	83756	uc010nyk.2	1568	ENSG00000169962	TAS1R3	taste 1 receptor member 3
chr1	1269037	1269237	chr1:1333657-1333857	4.17119	3.1377	4.86162	-1.70423	2.53174e-08	8.93828e-08	Promoter (2-3kb)	1	1266726	1269844	3119	1	83756	uc010nyk.2	2311	ENSG00000169962	TAS1R3	taste 1 receptor member 3
chr1	1279460	1279660	chr1:1344080-1344280	5.04531	3.14098	5.95561	-2.79221	1.71417e-21	3.20569e-20	Intron (uc001aer.4/1855, intron 1 of 14)	1	1270658	1275557	4900	2	1855	uc009vka.3	-3903	ENSG00000107404	DVL1	dishevelled segment polarity protein 1
chr1	1280191	1280391	chr1:1344811-1345011	6.69063	6.27829	7.06727	-0.727743	0.00543772	0.00858706	Intron (uc001aer.4/1855, intron 1 of 14)	1	1270658	1284492	13835	2	1855	uc001aer.4	4101	ENSG00000107404	DVL1	dishevelled segment polarity protein 1
chr1	1283394	1283594	chr1:1348014-1348214	5.52797	4.66194	6.15242	-1.42091	6.93008e-09	2.66243e-08	Promoter (<=1kb)	1	1270658	1284492	13835	2	1855	uc001aer.4	898	ENSG00000107404	DVL1	dishevelled segment polarity protein 1
chr1	1284635	1284835	chr1:1349255-1349455	7.39687	7.59246	7.12067	0.463719	0.0116325	0.0174589	Promoter (<=1kb)	1	1270658	1284492	13835	2	1855	uc001aer.4	-143	ENSG00000107404	DVL1	dishevelled segment polarity protein 1
chr1	1287198	1287398	chr1:1351818-1352018	5.06063	3.76165	5.83657	-2.0013	1.49907e-13	1.10749e-12	Promoter (2-3kb)	1	1270658	1284492	13835	2	1855	uc001aer.4	-2706	ENSG00000107404	DVL1	dishevelled segment polarity protein 1
chr1	1296022	1296222	chr1:1360642-1360842	7.07765	6.37498	7.62626	-1.21758	1.39075e-07	4.36919e-07	Promoter (<=1kb)	1	1288071	1297157	9087	2	54587	uc001afa.3	935	ENSG00000162576	MXRA8	matrix remodeling associated 8
chr1	1297432	1297632	chr1:1362052-1362252	5.3467	4.56335	5.93434	-1.3055	7.95647e-06	1.91051e-05	Promoter (<=1kb)	1	1288071	1297157	9087	2	54587	uc001afa.3	-275	ENSG00000162576	MXRA8	matrix remodeling associated 8
chr1	1342596	1342796	chr1:1407216-1407416	7.51547	7.71038	7.24041	0.455557	0.0233611	0.0333533	Promoter (<=1kb)	1	1337276	1342693	5418	2	55052	uc001afo.4	0	ENSG00000242485	MRPL20	mitochondrial ribosomal protein L20
chr1	1352862	1353062	chr1:1417482-1417682	4.60129	4.82153	4.28312	0.549244	0.0347924	0.0482559	Downstream (<1kb)	1	1353800	1356824	3025	2	441869	uc001afp.3	3762	ENSG00000235098	ANKRD65	ankyrin repeat domain 65
chr1	1355450	1355650	chr1:1420070-1420270	7.20699	7.50802	6.73622	0.757751	6.30721e-05	0.000132266	Promoter (1-2kb)	1	1353800	1356824	3025	2	441869	uc001afp.3	1174	ENSG00000235098	ANKRD65	ankyrin repeat domain 65
chr1	1362454	1362654	chr1:1427074-1427274	4.8396	5.47696	3.25503	2.18414	9.31073e-14	7.06097e-13	Promoter (<=1kb)	1	1361508	1363167	1660	1	643965	uc010nyp.2	946	ENSG00000205116	TMEM88B	transmembrane protein 88B
chr1	1365708	1365908	chr1:1430328-1430528	6.78886	6.25324	7.24531	-0.953765	5.1391e-05	0.000109139	Distal Intergenic	1	1361508	1363167	1660	1	643965	uc010nyp.2	4200	ENSG00000205116	TMEM88B	transmembrane protein 88B
chr1	1366138	1366338	chr1:1430758-1430958	5.8539	6.26322	5.13208	1.11787	9.21147e-07	2.55284e-06	Distal Intergenic	1	1370903	1378262	7360	1	64856	uc001afr.3	-4565	ENSG00000179403	VWA1	von Willebrand factor A domain containing 1
chr1	1367347	1367547	chr1:1431967-1432167	6.81521	5.72385	7.5261	-1.7446	2.41439e-08	8.55224e-08	Distal Intergenic	1	1370903	1378262	7360	1	64856	uc001afr.3	-3356	ENSG00000179403	VWA1	von Willebrand factor A domain containing 1
chr1	1368635	1368835	chr1:1433255-1433455	7.01041	6.51968	7.43909	-0.875923	0.00010978	0.000222114	Promoter (2-3kb)	1	1370903	1378262	7360	1	64856	uc001afr.3	-2068	ENSG00000179403	VWA1	von Willebrand factor A domain containing 1
chr1	1371008	1371208	chr1:1435628-1435828	7.6647	7.88106	7.35328	0.512747	0.013906	0.0206112	Promoter (<=1kb)	1	1370903	1378262	7360	1	64856	uc001afs.3	105	ENSG00000179403	VWA1	von Willebrand factor A domain containing 1
chr1	1406989	1407189	chr1:1471609-1471809	7.78494	8.01815	7.44387	0.548018	0.00928841	0.0141587	Promoter (<=1kb)	1	1407164	1431582	24419	1	83858	uc001afv.3	0	ENSG00000160072	ATAD3B	ATPase family AAA domain containing 3B
chr1	1440976	1441176	chr1:1505596-1505796	3.89648	3.08435	4.49727	-1.2818	6.19638e-05	0.000130068	Intron (uc021oeq.1/83858, intron 7 of 7)	1	1447523	1470067	22545	1	55210	uc001afz.2	-6347	ENSG00000197785	ATAD3A	ATPase family AAA domain containing 3A
chr1	1446389	1446589	chr1:1511009-1511209	4.73482	5.25406	3.67643	1.52484	1.449e-07	4.53978e-07	Promoter (<=1kb)	1	1447523	1470067	22545	1	55210	uc001afz.2	-934	ENSG00000197785	ATAD3A	ATPase family AAA domain containing 3A
chr1	1475890	1476090	chr1:1540510-1540710	7.1826	7.41566	6.84181	0.553728	0.0119685	0.0179322	Promoter (<=1kb)	1	1470158	1475740	5583	2	339453	uc009vkf.3	-150	ENSG00000205090	TMEM240	transmembrane protein 240
chr1	1486481	1486681	chr1:1551101-1551301	5.50154	6.18346	3.63836	2.56268	8.25e-15	7.11594e-14	Intron (uc001agd.3/29101, intron 2 of 4)	1	1470158	1475740	5583	2	339453	uc009vkf.3	-10741	ENSG00000205090	TMEM240	transmembrane protein 240
chr1	1510042	1510242	chr1:1574662-1574862	7.04585	7.35054	6.56755	0.776923	8.5834e-05	0.000176447	Promoter (<=1kb)	1	1477053	1510262	33210	2	29101	uc001agd.3	20	ENSG00000160075	SSU72	SSU72 homolog, RNA polymerase II CTD phosphatase
chr1	1535086	1535286	chr1:1599706-1599906	5.9063	6.2638	5.31241	0.969884	3.01486e-05	6.62711e-05	Promoter (<=1kb)	1	1533388	1535476	2089	2	643988	uc021oes.1	190	ENSG00000228594	FNDC10	fibronectin type III domain containing 10
chr1	1550665	1550865	chr1:1615285-1615485	7.5032	7.7676	7.10467	0.649911	0.000531332	0.000974612	Promoter (<=1kb)	1	1550795	1554590	3796	1	142678	uc021oet.1	0	ENSG00000197530	MIB2	mindbomb E3 ubiquitin protein ligase 2
chr1	1590536	1590736	chr1:1659075-1659275	6.52232	6.7991	6.1	0.698066	0.000521549	0.000957925	Intron (uc001ags.1/984, intron 2 of 15)	1	1577747	1580625	2879	2	984	uc010nyr.1	-9911	ENSG00000248333	CDK11B	cyclin dependent kinase 11B
chr1	1617876	1618076	chr1:1686437-1686637	3.47359	2.08228	4.27478	-2.0942	1.71164e-07	5.30685e-07	Intron (uc001ags.1/984, intron 2 of 15)	1	1590988	1624243	33256	2	728661	uc009vkl.2	6167	ENSG00000189339	SLC35E2B	solute carrier family 35 member E2B
chr1	1660123	1660323	chr1:1728684-1728884	3.99719	0.761292	5.04865	-3.92078	4.12294e-13	2.88003e-12	3' UTR	1	1640233	1655791	15559	2	728642	uc009vkv.1	-4332	ENSG00000008128	CDK11A	cyclin dependent kinase 11A
chr1	1690327	1690527	chr1:1758888-1759088	3.89861	3.27734	4.40439	-1.01666	0.00672395	0.0104696	Promoter (<=1kb)	1	1682671	1690081	7411	2	65220	uc010nyv.2	-246	ENSG00000008130	NADK	NAD kinase
chr1	1709838	1710038	chr1:1778399-1778599	7.13032	7.35667	6.80144	0.532271	0.00621348	0.00972693	Promoter (<=1kb)	1	1682671	1709909	27239	2	65220	uc001aic.3	0	ENSG00000008130	NADK	NAD kinase
chr1	1719703	1719903	chr1:1788264-1788464	2.80499	3.36558	1.58795	1.52876	0.000954017	0.0016856	Intron (uc001aif.3/2782, intron 10 of 11)	1	1682671	1711508	28838	2	65220	uc001aie.3	-8195	ENSG00000008130	NADK	NAD kinase
chr1	1757923	1758123	chr1:1826484-1826684	2.73437	1.23734	3.56207	-2.11906	2.58395e-06	6.66841e-06	Intron (uc001aif.3/2782, intron 2 of 11)	1	1682671	1711508	28838	2	65220	uc001aie.3	-46415	ENSG00000008130	NADK	NAD kinase
chr1	1763697	1763897	chr1:1832258-1832458	3.19141	2.40083	3.78239	-1.3691	0.00036516	0.000685873	Intron (uc001aif.3/2782, intron 2 of 11)	1	1682671	1711508	28838	2	65220	uc001aie.3	-52189	ENSG00000008130	NADK	NAD kinase
chr1	1764404	1764604	chr1:1832965-1833165	4.32957	2.70383	5.18648	-2.36355	2.3713e-14	1.93234e-13	Intron (uc001aif.3/2782, intron 2 of 11)	1	1682671	1711508	28838	2	65220	uc001aie.3	-52896	ENSG00000008130	NADK	NAD kinase
chr1	1772260	1772460	chr1:1840821-1841021	3.56696	2.50055	4.26916	-1.66679	2.71756e-05	6.01444e-05	Intron (uc001aif.3/2782, intron 1 of 11)	1	1716725	1822526	105802	2	2782	uc001aif.3	50066	ENSG00000078369	GNB1	G protein subunit beta 1
chr1	1772957	1773157	chr1:1841518-1841718	3.24333	3.75991	2.19439	1.53958	0.000265243	0.000508335	Intron (uc001aif.3/2782, intron 1 of 11)	1	1716725	1822526	105802	2	2782	uc001aif.3	49369	ENSG00000078369	GNB1	G protein subunit beta 1
chr1	1785137	1785337	chr1:1853698-1853898	2.67294	3.13097	1.81464	1.32767	0.00426365	0.00684192	Intron (uc001aif.3/2782, intron 1 of 11)	1	1716725	1822526	105802	2	2782	uc001aif.3	37189	ENSG00000078369	GNB1	G protein subunit beta 1
chr1	1826087	1826287	chr1:1894648-1894848	5.03238	4.11145	5.67964	-1.5058	1.00494e-10	5.05657e-10	Distal Intergenic	1	1716725	1822526	105802	2	2782	uc009vky.3	-3561	ENSG00000078369	GNB1	G protein subunit beta 1
chr1	1855958	1856158	chr1:1924519-1924719	4.43541	3.76391	4.96805	-1.14379	0.000136692	0.000272837	Exon (uc001aik.3/uc001aik.3, exon 6 of 11)	1	1849029	1850740	1712	2	339456	uc001aij.2	-5218	ENSG00000178821	TMEM52	transmembrane protein 52
chr1	1859380	1859580	chr1:1927941-1928141	3.57492	2.062	4.40641	-2.19958	8.66555e-09	3.28278e-08	Distal Intergenic	1	1849029	1850740	1712	2	339456	uc001aij.2	-8640	ENSG00000178821	TMEM52	transmembrane protein 52
chr1	1859744	1859944	chr1:1928305-1928505	3.39617	2.33922	4.09503	-1.69974	5.09271e-06	1.25797e-05	Distal Intergenic	1	1849029	1850740	1712	2	339456	uc001aij.2	-9004	ENSG00000178821	TMEM52	transmembrane protein 52
chr1	1891387	1891587	chr1:1959948-1960148	6.9682	7.25889	6.51835	0.746347	5.95124e-05	0.00012525	Exon (uc001aim.1/85452, exon 15 of 18)	1	1886586	1922414	35829	2	85452	uc009vkz.1	30827	ENSG00000142609	CFAP74	cilia and flagella associated protein 74
chr1	1900971	1901171	chr1:1969532-1969732	3.43318	3.82434	2.75802	0.918004	0.0103596	0.0156733	Intron (uc001aim.1/85452, intron 10 of 17)	1	1886586	1922414	35829	2	85452	uc009vkz.1	21243	ENSG00000142609	CFAP74	cilia and flagella associated protein 74
chr1	1901796	1901996	chr1:1970357-1970557	4.42314	4.99078	3.17669	1.73801	8.58942e-07	2.39159e-06	Intron (uc001aim.1/85452, intron 10 of 17)	1	1886586	1922414	35829	2	85452	uc009vkz.1	20418	ENSG00000142609	CFAP74	cilia and flagella associated protein 74
chr1	1935160	1935360	chr1:2003721-2003921	5.57145	5.97789	4.85718	1.12955	8.56736e-05	0.000176153	Promoter (<=1kb)	1	1884752	1935276	50525	2	85452	uc001aim.1	0	ENSG00000142609	CFAP74	cilia and flagella associated protein 74
chr1	1950707	1950907	chr1:2019268-2019468	5.44182	5.83837	4.75303	1.05511	5.07104e-05	0.000107796	Promoter (<=1kb)	1	1950768	1962192	11425	1	2563	uc001aip.2	0	ENSG00000187730	GABRD	gamma-aminobutyric acid type A receptor subunit delta
chr1	1976305	1976505	chr1:2044866-2045066	7.25645	7.41738	7.03617	0.382374	0.0357656	0.0494931	Distal Intergenic	1	1981909	2116834	134926	1	5590	uc001aiq.3	-5404	ENSG00000067606	PRKCZ	protein kinase C zeta
chr1	1977994	1978194	chr1:2046555-2046755	5.62783	5.89643	5.2213	0.643774	0.0196172	0.0283581	Distal Intergenic	1	1981909	2116834	134926	1	5590	uc001aiq.3	-3715	ENSG00000067606	PRKCZ	protein kinase C zeta
chr1	1981657	1981857	chr1:2050218-2050418	8.0704	8.3823	7.57706	0.771009	0.0039668	0.00639926	Promoter (<=1kb)	1	1981909	2116834	134926	1	5590	uc001aiq.3	-52	ENSG00000067606	PRKCZ	protein kinase C zeta
chr1	1984039	1984239	chr1:2052600-2052800	4.35162	2.69232	5.21563	-2.44311	8.64449e-17	9.44177e-16	Promoter (2-3kb)	1	1981909	2116834	134926	1	5590	uc001aiq.3	2130	ENSG00000067606	PRKCZ	protein kinase C zeta
chr1	2004968	2005168	chr1:2073529-2073729	4.85752	4.40662	5.26034	-0.781345	0.00506288	0.00803492	Promoter (<=1kb)	1	2005086	2116834	111749	1	5590	uc001air.3	0	ENSG00000067606	PRKCZ	protein kinase C zeta
chr1	2006603	2006803	chr1:2075164-2075364	4.88746	3.2075	5.75575	-2.46925	4.13752e-17	4.70385e-16	Promoter (1-2kb)	1	2005425	2116834	111410	1	5590	uc010nyw.2	1178	ENSG00000067606	PRKCZ	protein kinase C zeta
chr1	2019948	2020148	chr1:2088509-2088709	7.09362	5.19664	8.00266	-2.72746	5.41627e-21	9.5901e-20	Intron (uc001aiq.3/5590, intron 4 of 17)	1	2005425	2116834	111410	1	5590	uc010nyw.2	14523	ENSG00000067606	PRKCZ	protein kinase C zeta
chr1	2023127	2023327	chr1:2091688-2091888	4.79591	4.46207	5.11541	-0.587815	0.0279638	0.0394139	Intron (uc001aiq.3/5590, intron 4 of 17)	1	2036155	2116834	80680	1	5590	uc001ais.3	-12828	ENSG00000067606	PRKCZ	protein kinase C zeta
chr1	2029853	2030053	chr1:2098414-2098614	3.77838	1.26866	4.77064	-3.20199	7.14771e-08	2.34976e-07	Intron (uc001aiq.3/5590, intron 4 of 17)	1	2036155	2116834	80680	1	5590	uc001ais.3	-6102	ENSG00000067606	PRKCZ	protein kinase C zeta
chr1	2031649	2031849	chr1:2100210-2100410	5.88914	4.0328	6.79109	-2.56312	1.14634e-06	3.12899e-06	Intron (uc001aiq.3/5590, intron 4 of 17)	1	2036155	2116834	80680	1	5590	uc001ais.3	-4306	ENSG00000067606	PRKCZ	protein kinase C zeta
chr1	2036060	2036260	chr1:2104621-2104821	5.53678	5.95005	4.80453	1.07924	0.000946051	0.00167215	Promoter (<=1kb)	1	2036155	2116834	80680	1	5590	uc001ais.3	0	ENSG00000067606	PRKCZ	protein kinase C zeta
chr1	2040104	2040304	chr1:2108665-2108865	4.67414	5.18782	3.63545	1.60481	1.16609e-06	3.17938e-06	Intron (uc001aiq.3/5590, intron 4 of 17)	1	2036155	2116834	80680	1	5590	uc001ais.3	3949	ENSG00000067606	PRKCZ	protein kinase C zeta
chr1	2043661	2043861	chr1:2112222-2112422	5.36934	6.1393	2.66779	3.40821	5.67017e-20	8.97128e-19	Intron (uc001aiq.3/5590, intron 4 of 17)	1	2036155	2116834	80680	1	5590	uc001ais.3	7506	ENSG00000067606	PRKCZ	protein kinase C zeta
chr1	2046709	2046909	chr1:2115270-2115470	4.32687	3.08365	5.08653	-1.90106	5.17764e-08	1.74162e-07	Intron (uc001aiq.3/5590, intron 4 of 17)	1	2036155	2116834	80680	1	5590	uc001ais.3	10554	ENSG00000067606	PRKCZ	protein kinase C zeta
chr1	2047391	2047591	chr1:2115952-2116152	7.2347	6.46794	7.81457	-1.30357	4.10885e-07	1.20185e-06	Intron (uc001aiq.3/5590, intron 4 of 17)	1	2036155	2116834	80680	1	5590	uc001ais.3	11236	ENSG00000067606	PRKCZ	protein kinase C zeta
chr1	2056146	2056346	chr1:2124707-2124907	4.23889	2.9461	5.01306	-2.06869	3.58175e-10	1.66335e-09	Intron (uc001aiq.3/5590, intron 4 of 17)	1	2036155	2116834	80680	1	5590	uc001ais.3	19991	ENSG00000067606	PRKCZ	protein kinase C zeta
chr1	2058875	2059075	chr1:2127436-2127636	6.29355	6.52204	5.96089	0.564282	0.00311629	0.00510649	Intron (uc001aiq.3/5590, intron 4 of 17)	1	2076796	2088167	11372	1	5590	uc009vlb.3	-17721	ENSG00000067606	PRKCZ	protein kinase C zeta
chr1	2059779	2059979	chr1:2128340-2128540	5.70836	5.9271	5.39282	0.545815	0.0258728	0.0366695	Intron (uc001aiq.3/5590, intron 4 of 17)	1	2076796	2088167	11372	1	5590	uc009vlb.3	-16817	ENSG00000067606	PRKCZ	protein kinase C zeta
chr1	2064624	2064824	chr1:2133185-2133385	8.16631	8.47601	7.67761	0.755802	0.0074294	0.0114953	Intron (uc001aiq.3/5590, intron 4 of 17)	1	2076796	2088167	11372	1	5590	uc009vlb.3	-11972	ENSG00000067606	PRKCZ	protein kinase C zeta
chr1	2066011	2066211	chr1:2134572-2134772	6.42204	6.67007	6.05412	0.632536	0.00328214	0.00536039	Intron (uc001aiq.3/5590, intron 4 of 17)	1	2076796	2088167	11372	1	5590	uc009vlb.3	-10585	ENSG00000067606	PRKCZ	protein kinase C zeta
chr1	2066980	2067180	chr1:2135541-2135741	7.87247	8.20858	7.32701	0.873132	2.74149e-05	6.06347e-05	Intron (uc001aiq.3/5590, intron 5 of 17)	1	2076796	2088167	11372	1	5590	uc009vlb.3	-9616	ENSG00000067606	PRKCZ	protein kinase C zeta
chr1	2068745	2068945	chr1:2137306-2137506	5.67924	3.37177	6.64831	-3.09807	1.90656e-12	1.21741e-11	Intron (uc001aiq.3/5590, intron 5 of 17)	1	2076796	2088167	11372	1	5590	uc009vlb.3	-7851	ENSG00000067606	PRKCZ	protein kinase C zeta
chr1	2071347	2071547	chr1:2139908-2140108	6.39292	5.80053	6.88257	-1.02914	9.44057e-06	2.24101e-05	Intron (uc001aiq.3/5590, intron 5 of 17)	1	2076796	2088167	11372	1	5590	uc009vlb.3	-5249	ENSG00000067606	PRKCZ	protein kinase C zeta
chr1	2082847	2083047	chr1:2151408-2151608	4.06719	2.17076	4.97614	-2.66044	3.73336e-10	1.72983e-09	Intron (uc001aiq.3/5590, intron 9 of 17)	1	2076796	2116834	40039	1	5590	uc010nyx.2	6051	ENSG00000067606	PRKCZ	protein kinase C zeta
chr1	2090678	2090878	chr1:2159239-2159439	4.86234	3.88769	5.53079	-1.56539	5.37743e-07	1.54436e-06	Intron (uc001aiq.3/5590, intron 10 of 17)	1	2100287	2116834	16548	1	5590	uc001ait.3	-9409	ENSG00000067606	PRKCZ	protein kinase C zeta
chr1	2092366	2092566	chr1:2160927-2161127	4.58384	2.45629	5.52899	-2.93821	1.40844e-16	1.49852e-15	Intron (uc001aiq.3/5590, intron 10 of 17)	1	2100287	2116834	16548	1	5590	uc001ait.3	-7721	ENSG00000067606	PRKCZ	protein kinase C zeta
chr1	2100023	2100223	chr1:2168584-2168784	2.98306	1.32432	3.84695	-2.51412	4.07637e-08	1.39422e-07	Promoter (<=1kb)	1	2100287	2116834	16548	1	5590	uc001ait.3	-64	ENSG00000067606	PRKCZ	protein kinase C zeta
chr1	2105916	2106116	chr1:2174477-2174677	7.25973	7.48394	6.93463	0.531904	0.00345854	0.00562854	Intron (uc001aiq.3/5590, intron 14 of 17)	1	2100287	2116834	16548	1	5590	uc001ait.3	5629	ENSG00000067606	PRKCZ	protein kinase C zeta
chr1	2110970	2111170	chr1:2179531-2179731	4.79169	3.03464	5.67529	-2.51584	7.25157e-12	4.28532e-11	Intron (uc001aiq.3/5590, intron 16 of 17)	1	2100287	2116834	16548	1	5590	uc001ait.3	10683	ENSG00000067606	PRKCZ	protein kinase C zeta
chr1	2112040	2112240	chr1:2180601-2180801	5.80057	4.32078	6.62411	-2.19567	1.83341e-07	5.65938e-07	Intron (uc001aiq.3/5590, intron 16 of 17)	1	2100287	2116834	16548	1	5590	uc001ait.3	11753	ENSG00000067606	PRKCZ	protein kinase C zeta
chr1	2116519	2116719	chr1:2185080-2185280	4.52904	2.53797	5.45362	-2.8159	1.07657e-12	7.11319e-12	3' UTR	1	2115899	2126214	10316	2	199990	uc001aiv.2	9495	ENSG00000162585	FAAP20	FA core complex associated protein 20
chr1	2121933	2122133	chr1:2190494-2190694	5.6776	3.72659	6.59571	-2.83568	2.11982e-30	1.01115e-28	Exon (uc001aiz.2/uc001aiz.2, exon 1 of 1)	1	2115899	2126214	10316	2	199990	uc001aiv.2	4081	ENSG00000162585	FAAP20	FA core complex associated protein 20
chr1	2136752	2136952	chr1:2205313-2205513	6.91105	7.228	6.40708	0.791783	0.000213443	0.00041448	Promoter (2-3kb)	1	2115899	2139172	23274	2	199990	uc001aix.2	2220	ENSG00000162585	FAAP20	FA core complex associated protein 20
chr1	2144098	2144298	chr1:2212659-2212859	7.32706	7.56542	6.97675	0.594236	0.000466845	0.000863532	Distal Intergenic	1	2115899	2139172	23274	2	199990	uc001aix.2	-4926	ENSG00000162585	FAAP20	FA core complex associated protein 20
chr1	2145107	2145307	chr1:2213668-2213868	5.93838	3.50268	6.92257	-3.32427	2.51277e-32	1.48075e-30	Distal Intergenic	1	2115899	2139172	23274	2	199990	uc001aix.2	-5935	ENSG00000162585	FAAP20	FA core complex associated protein 20
chr1	2165945	2166145	chr1:2234506-2234706	7.18991	6.4895	7.73739	-1.21912	1.30733e-10	6.46348e-10	Intron (uc001aja.4/6497, intron 1 of 6)	1	2160134	2241652	81519	1	6497	uc001aja.4	5811	ENSG00000157933	SKI	SKI proto-oncogene
chr1	2172138	2172338	chr1:2240699-2240899	5.37506	4.25573	6.09545	-1.77999	4.06662e-10	1.874e-09	Intron (uc001aja.4/6497, intron 1 of 6)	1	2160134	2241652	81519	1	6497	uc001aja.4	12004	ENSG00000157933	SKI	SKI proto-oncogene
chr1	2174866	2175066	chr1:2243427-2243627	6.46212	3.0399	7.52428	-4.3938	5.58137e-55	2.84517e-52	Intron (uc001aja.4/6497, intron 1 of 6)	1	2160134	2241652	81519	1	6497	uc001aja.4	14732	ENSG00000157933	SKI	SKI proto-oncogene
chr1	2177758	2177958	chr1:2246319-2246519	4.8651	4.09263	5.44766	-1.29151	1.6533e-05	3.78145e-05	Intron (uc001aja.4/6497, intron 1 of 6)	1	2160134	2241652	81519	1	6497	uc001aja.4	17624	ENSG00000157933	SKI	SKI proto-oncogene
chr1	2179938	2180138	chr1:2248499-2248699	4.62088	4.1583	5.03141	-0.822114	0.0013403	0.00231772	Intron (uc001aja.4/6497, intron 1 of 6)	1	2160134	2241652	81519	1	6497	uc001aja.4	19804	ENSG00000157933	SKI	SKI proto-oncogene
chr1	2182111	2182311	chr1:2250672-2250872	5.85983	4.65715	6.60712	-1.918	1.25716e-17	1.51783e-16	Intron (uc001aja.4/6497, intron 1 of 6)	1	2160134	2241652	81519	1	6497	uc001aja.4	21977	ENSG00000157933	SKI	SKI proto-oncogene
chr1	2183855	2184055	chr1:2252416-2252616	4.29695	4.85443	3.09255	1.83301	6.65801e-08	2.20073e-07	Intron (uc001aja.4/6497, intron 1 of 6)	1	2160134	2241652	81519	1	6497	uc001aja.4	23721	ENSG00000157933	SKI	SKI proto-oncogene
chr1	2188814	2189014	chr1:2257375-2257575	5.80734	6.36511	4.60179	1.7454	1.12818e-12	7.42929e-12	Intron (uc001aja.4/6497, intron 1 of 6)	1	2160134	2241652	81519	1	6497	uc001aja.4	28680	ENSG00000157933	SKI	SKI proto-oncogene
chr1	2189948	2190148	chr1:2258509-2258709	4.98498	3.04671	5.90098	-2.79063	6.13158e-19	8.63208e-18	Intron (uc001aja.4/6497, intron 1 of 6)	1	2160134	2241652	81519	1	6497	uc001aja.4	29814	ENSG00000157933	SKI	SKI proto-oncogene
chr1	2191504	2191704	chr1:2260065-2260265	4.18163	3.40703	4.76518	-1.32412	1.07809e-06	2.95544e-06	Intron (uc001aja.4/6497, intron 1 of 6)	1	2160134	2241652	81519	1	6497	uc001aja.4	31370	ENSG00000157933	SKI	SKI proto-oncogene
chr1	2200660	2200860	chr1:2269221-2269421	4.58236	3.00902	5.42776	-2.39747	1.66553e-13	1.22416e-12	Intron (uc001aja.4/6497, intron 1 of 6)	1	2160134	2241652	81519	1	6497	uc001aja.4	40526	ENSG00000157933	SKI	SKI proto-oncogene
chr1	2201727	2201927	chr1:2270288-2270488	5.87836	5.57763	6.17207	-0.54444	0.00921549	0.0140559	Intron (uc001aja.4/6497, intron 1 of 6)	1	2160134	2241652	81519	1	6497	uc001aja.4	41593	ENSG00000157933	SKI	SKI proto-oncogene
chr1	2205125	2205325	chr1:2273686-2273886	4.5297	3.4869	5.22349	-1.72029	3.62437e-10	1.68175e-09	Intron (uc001aja.4/6497, intron 1 of 6)	1	2160134	2241652	81519	1	6497	uc001aja.4	44991	ENSG00000157933	SKI	SKI proto-oncogene
chr1	2206680	2206880	chr1:2275241-2275441	4.50992	3.64953	5.13194	-1.45652	4.92878e-07	1.42373e-06	Intron (uc001aja.4/6497, intron 1 of 6)	1	2160134	2241652	81519	1	6497	uc001aja.4	46546	ENSG00000157933	SKI	SKI proto-oncogene
chr1	2209612	2209812	chr1:2278173-2278373	5.51194	4.35428	6.24496	-1.85864	4.3754e-12	2.65998e-11	Intron (uc001aja.4/6497, intron 1 of 6)	1	2160134	2241652	81519	1	6497	uc001aja.4	49478	ENSG00000157933	SKI	SKI proto-oncogene
chr1	2210663	2210863	chr1:2279224-2279424	6.92038	7.6448	4.71827	2.92715	5.43855e-42	8.06463e-40	Intron (uc001aja.4/6497, intron 1 of 6)	1	2160134	2241652	81519	1	6497	uc001aja.4	50529	ENSG00000157933	SKI	SKI proto-oncogene
chr1	2222147	2222347	chr1:2290708-2290908	6.79614	6.51149	7.07693	-0.515947	0.033973	0.0472054	Intron (uc001aja.4/6497, intron 1 of 6)	1	2281853	2284100	2248	2	100129534	uc001ajc.3	61753	ENSG00000269896	LOC100129534	small nuclear ribonucleoprotein polypeptide N pseudogene
chr1	2230585	2230785	chr1:2299146-2299346	5.961	4.22715	6.8401	-2.5383	2.44164e-22	5.00175e-21	Intron (uc001aja.4/6497, intron 1 of 6)	1	2281853	2284100	2248	2	100129534	uc001ajc.3	53315	ENSG00000269896	LOC100129534	small nuclear ribonucleoprotein polypeptide N pseudogene
chr1	2231724	2231924	chr1:2300285-2300485	6.33732	4.47971	7.2395	-2.6995	4.82532e-25	1.32276e-23	Intron (uc001aja.4/6497, intron 1 of 6)	1	2281853	2284100	2248	2	100129534	uc001ajc.3	52176	ENSG00000269896	LOC100129534	small nuclear ribonucleoprotein polypeptide N pseudogene
chr1	2234072	2234272	chr1:2302633-2302833	5.79907	5.22244	6.27971	-1.00561	3.16497e-05	6.93607e-05	Intron (uc001aja.4/6497, intron 1 of 6)	1	2281853	2284100	2248	2	100129534	uc001ajc.3	49828	ENSG00000269896	LOC100129534	small nuclear ribonucleoprotein polypeptide N pseudogene
chr1	2236817	2237017	chr1:2305378-2305578	5.91936	6.70675	2.96321	3.69316	2.67939e-32	1.57562e-30	Intron (uc001aja.4/6497, intron 5 of 6)	1	2281853	2284100	2248	2	100129534	uc001ajc.3	47083	ENSG00000269896	LOC100129534	small nuclear ribonucleoprotein polypeptide N pseudogene
chr1	2245853	2246053	chr1:2314414-2314614	6.15401	6.40793	5.7752	0.633354	0.00134922	0.00233219	Distal Intergenic	1	2281853	2284100	2248	2	100129534	uc001ajc.3	38047	ENSG00000269896	LOC100129534	small nuclear ribonucleoprotein polypeptide N pseudogene
chr1	2246324	2246524	chr1:2314885-2315085	5.80291	6.31015	4.78671	1.49883	3.19751e-08	1.11064e-07	Distal Intergenic	1	2281853	2284100	2248	2	100129534	uc001ajc.3	37576	ENSG00000269896	LOC100129534	small nuclear ribonucleoprotein polypeptide N pseudogene
chr1	2248124	2248324	chr1:2316685-2316885	6.35012	5.524	6.95718	-1.38875	2.01935e-06	5.30239e-06	Distal Intergenic	1	2281853	2284100	2248	2	100129534	uc001ajc.3	35776	ENSG00000269896	LOC100129534	small nuclear ribonucleoprotein polypeptide N pseudogene
chr1	2251543	2251743	chr1:2320104-2320304	5.2792	4.69189	5.76597	-1.04076	2.63105e-05	5.83583e-05	Downstream (<1kb)	1	2281853	2284100	2248	2	100129534	uc001ajc.3	32357	ENSG00000269896	LOC100129534	small nuclear ribonucleoprotein polypeptide N pseudogene
chr1	2252355	2252555	chr1:2320916-2321116	5.84599	5.23676	6.34509	-1.05882	4.13624e-06	1.03577e-05	Downstream (<1kb)	1	2281853	2284100	2248	2	100129534	uc001ajc.3	31545	ENSG00000269896	LOC100129534	small nuclear ribonucleoprotein polypeptide N pseudogene
chr1	2253721	2253921	chr1:2322282-2322482	7.87974	8.24597	7.26539	0.988735	5.73489e-09	2.22961e-08	Intron (uc001ajb.1/79906, intron 13 of 13)	1	2281853	2284100	2248	2	100129534	uc001ajc.3	30179	ENSG00000269896	LOC100129534	small nuclear ribonucleoprotein polypeptide N pseudogene
chr1	2266415	2266615	chr1:2334976-2335176	7.59722	8.05874	6.72843	1.32925	7.24575e-10	3.21668e-09	Intron (uc001ajb.1/79906, intron 12 of 13)	1	2281853	2284100	2248	2	100129534	uc001ajc.3	17485	ENSG00000269896	LOC100129534	small nuclear ribonucleoprotein polypeptide N pseudogene
chr1	2274620	2274820	chr1:2343181-2343381	3.47612	3.90591	2.69905	1.13296	0.00521039	0.00825183	Intron (uc001ajb.1/79906, intron 10 of 13)	1	2281853	2284100	2248	2	100129534	uc001ajc.3	9280	ENSG00000269896	LOC100129534	small nuclear ribonucleoprotein polypeptide N pseudogene
chr1	2286516	2286716	chr1:2355077-2355277	3.95886	4.64655	2.05468	2.39965	9.88693e-09	3.71077e-08	Promoter (2-3kb)	1	2281853	2284100	2248	2	100129534	uc001ajc.3	-2416	ENSG00000269896	LOC100129534	small nuclear ribonucleoprotein polypeptide N pseudogene
chr1	2314114	2314314	chr1:2382675-2382875	4.31371	4.5621	3.94513	0.659934	0.019278	0.0278998	Intron (uc001ajb.1/79906, intron 6 of 13)	1	2252696	2322993	70298	2	79906	uc001ajb.1	8679	ENSG00000116151	MORN1	MORN repeat containing 1
chr1	2323011	2323211	chr1:2391572-2391772	8.41337	8.62211	8.11502	0.480479	0.030268	0.0424121	Promoter (<=1kb)	1	2323214	2336885	13672	1	11079	uc001aje.2	-3	ENSG00000157916	RER1	retention in endoplasmic reticulum sorting receptor 1
chr1	2374199	2374399	chr1:2442760-2442960	3.73964	4.3204	2.43643	1.86253	5.18928e-06	1.27992e-05	Distal Intergenic	1	2336241	2344010	7770	2	5192	uc001ajh.3	-30189	ENSG00000157911	PEX10	peroxisomal biogenesis factor 10
chr1	2375259	2375459	chr1:2443820-2444020	4.18603	4.53279	3.61678	0.820936	0.018133	0.0263494	Distal Intergenic	1	2336241	2344010	7770	2	5192	uc001ajh.3	-31249	ENSG00000157911	PEX10	peroxisomal biogenesis factor 10
chr1	2383300	2383500	chr1:2451861-2452061	5.2342	4.49783	5.79951	-1.23709	6.08931e-06	1.48723e-05	Distal Intergenic	1	2407754	2436964	29211	1	9651	uc001aji.1	-24254	ENSG00000149527	PLCH2	phospholipase C eta 2
chr1	2394924	2395124	chr1:2463485-2463685	4.35752	4.9844	2.83027	2.09364	2.15467e-09	8.92435e-09	Distal Intergenic	1	2407754	2436964	29211	1	9651	uc001aji.1	-12630	ENSG00000149527	PLCH2	phospholipase C eta 2
chr1	2399582	2399782	chr1:2468143-2468343	4.86133	5.39675	3.74343	1.75112	2.63119e-09	1.07572e-08	Distal Intergenic	1	2407754	2436964	29211	1	9651	uc001aji.1	-7972	ENSG00000149527	PLCH2	phospholipase C eta 2
chr1	2406472	2406672	chr1:2475033-2475233	5.939	4.57583	6.73271	-2.10774	1.7768e-18	2.36576e-17	Promoter (1-2kb)	1	2407754	2436964	29211	1	9651	uc001aji.1	-1082	ENSG00000149527	PLCH2	phospholipase C eta 2
chr1	2425059	2425259	chr1:2493620-2493820	6.86223	7.17934	6.35794	0.829371	1.41974e-05	3.28116e-05	Intron (uc001aji.1/9651, intron 11 of 21)	1	2430183	2436964	6782	1	9651	uc001ajl.1	-4924	ENSG00000149527	PLCH2	phospholipase C eta 2
chr1	2425808	2426008	chr1:2494369-2494569	7.15146	6.77804	7.50045	-0.679686	0.000165672	0.000326684	Intron (uc001aji.1/9651, intron 11 of 21)	1	2430183	2436964	6782	1	9651	uc001ajl.1	-4175	ENSG00000149527	PLCH2	phospholipase C eta 2
chr1	2436258	2436458	chr1:2504819-2505019	4.97234	4.63795	5.29226	-0.56852	0.0263459	0.0372899	3' UTR	1	2430183	2436964	6782	1	9651	uc001ajl.1	6075	ENSG00000149527	PLCH2	phospholipase C eta 2
chr1	2437814	2438014	chr1:2506375-2506575	4.468	4.05847	4.84269	-0.692454	0.0112647	0.0169466	Downstream (1-2kb)	1	2430183	2436964	6782	1	9651	uc001ajl.1	7631	ENSG00000149527	PLCH2	phospholipase C eta 2
chr1	2457603	2457803	chr1:2526164-2526364	8.61939	8.82136	8.33252	0.467709	0.0220447	0.0316067	Promoter (<=1kb)	1	2439975	2458035	18061	2	55229	uc001ajm.1	232	ENSG00000157881	PANK4	pantothenate kinase 4 (inactive)
chr1	2461644	2461844	chr1:2530205-2530405	5.9622	6.22203	5.57233	0.643677	0.000559207	0.00102271	Promoter (<=1kb)	1	2460184	2461684	1501	2	388585	uc001ajn.3	0	ENSG00000197921	HES5	hes family bHLH transcription factor 5
chr1	2472392	2472592	chr1:2540953-2541153	3.67754	4.1503	2.77429	1.26708	0.000387638	0.000725388	Distal Intergenic	1	2460184	2461684	1501	2	388585	uc001ajn.3	-10708	ENSG00000197921	HES5	hes family bHLH transcription factor 5
chr1	2480263	2480463	chr1:2548824-2549024	5.66449	3.35039	6.63438	-3.19177	2.20003e-21	4.0658e-20	Downstream (<1kb)	1	2481359	2484284	2926	2	115110	uc001ajo.2	3821	NA	TNFRSF14-AS1	TNFRSF14 antisense RNA 1
chr1	2488886	2489086	chr1:2557447-2557647	4.29254	3.84316	4.69435	-0.846244	0.00415486	0.00667996	Promoter (<=1kb)	1	2486163	2488450	2288	2	100133445	uc021oev.1	-436	NA	NA	NA
chr1	2494758	2494958	chr1:2563319-2563519	4.41607	5.05302	2.83377	2.12616	1.71138e-10	8.3206e-10	3' UTR	1	2486163	2488450	2288	2	100133445	uc021oev.1	-6308	NA	NA	NA
chr1	2501821	2502021	chr1:2570382-2570582	4.47749	2.76519	5.35232	-2.4892	1.35966e-09	5.79924e-09	Distal Intergenic	1	2486163	2488450	2288	2	100133445	uc021oev.1	-13371	NA	NA	NA
chr1	2508040	2508240	chr1:2576601-2576801	3.10633	3.69962	1.74628	1.82384	3.70893e-05	8.04813e-05	Distal Intergenic	1	2517899	2522908	5010	1	127281	uc021oew.1	-9659	ENSG00000157870	PRXL2B	peroxiredoxin like 2B
chr1	2509865	2510065	chr1:2578426-2578626	6.59403	5.59968	7.26998	-1.63773	4.93977e-09	1.93937e-08	Distal Intergenic	1	2517899	2522908	5010	1	127281	uc021oew.1	-7834	ENSG00000157870	PRXL2B	peroxiredoxin like 2B
chr1	2525507	2525707	chr1:2594068-2594268	5.10449	5.7689	3.35837	2.36479	2.76603e-16	2.84581e-15	Intron (uc009vlg.1/79258, intron 17 of 22)	1	2518517	2522908	4392	1	127281	uc001ajx.2	6990	ENSG00000157870	PRXL2B	peroxiredoxin like 2B
chr1	2539223	2539423	chr1:2607784-2607984	3.90487	3.0988	4.50292	-1.34985	0.0005764	0.00105206	Intron (uc009vlg.1/79258, intron 5 of 22)	1	2518517	2522908	4392	1	127281	uc001ajx.2	20706	ENSG00000157870	PRXL2B	peroxiredoxin like 2B
chr1	2542567	2542767	chr1:2611128-2611328	5.18801	5.76767	3.88971	1.77936	1.65346e-12	1.06358e-11	Exon (uc009vlg.1/79258, exon 3 of 23)	1	2522081	2560960	38880	2	79258	uc009vlg.1	18193	ENSG00000142606	MMEL1	membrane metalloendopeptidase like 1
chr1	2574643	2574843	chr1:2643204-2643404	6.86862	7.09381	6.54179	0.537945	0.00601405	0.00943596	Intron (uc021oey.1/100287898, intron 6 of 6)	1	2522081	2564481	42401	2	79258	uc001ajy.2	-10162	ENSG00000142606	MMEL1	membrane metalloendopeptidase like 1
chr1	2586112	2586312	chr1:2654673-2654873	3.21381	2.57236	3.73055	-1.23514	0.000856312	0.00152319	Intron (uc021oey.1/100287898, intron 4 of 6)	1	2522081	2564481	42401	2	79258	uc001ajy.2	-21631	ENSG00000142606	MMEL1	membrane metalloendopeptidase like 1
chr1	2694656	2694856	chr1:2778109-2778309	3.86353	4.54013	2.03707	2.37153	7.58983e-09	2.90055e-08	Intron (uc021oey.1/100287898, intron 4 of 6)	1	2572807	2706230	133424	2	100287898	uc021oey.1	11374	ENSG00000215912	TTC34	tetratricopeptide repeat domain 34
chr1	2706234	2706434	chr1:2789669-2789869	3.73612	4.2177	2.80506	1.24189	0.000651281	0.00117921	Promoter (<=1kb)	1	2572807	2706230	133424	2	100287898	uc021oey.1	-4	ENSG00000215912	TTC34	tetratricopeptide repeat domain 34
chr1	2738568	2738768	chr1:2822003-2822203	6.70784	7.37403	4.95027	2.42815	4.00705e-27	1.36812e-25	Distal Intergenic	1	2572807	2706230	133424	2	100287898	uc021oey.1	-32338	ENSG00000215912	TTC34	tetratricopeptide repeat domain 34
chr1	2791164	2791364	chr1:2874599-2874799	3.96505	3.54001	4.35044	-0.737691	0.00712014	0.011046	Distal Intergenic	1	2572807	2706230	133424	2	100287898	uc021oey.1	-84934	ENSG00000215912	TTC34	tetratricopeptide repeat domain 34
chr1	2791740	2791940	chr1:2875175-2875375	4.03138	4.40785	3.39251	0.957233	0.00264316	0.00437505	Distal Intergenic	1	2572807	2706230	133424	2	100287898	uc021oey.1	-85510	ENSG00000215912	TTC34	tetratricopeptide repeat domain 34
chr1	2792594	2792794	chr1:2876029-2876229	5.96433	6.35962	5.27875	1.08054	7.80391e-07	2.18627e-06	Distal Intergenic	1	2572807	2706230	133424	2	100287898	uc021oey.1	-86364	ENSG00000215912	TTC34	tetratricopeptide repeat domain 34
chr1	2805835	2806035	chr1:2889270-2889470	3.07079	3.41234	2.51323	0.836715	0.0330669	0.046031	Distal Intergenic	1	2572807	2706230	133424	2	100287898	uc021oey.1	-99605	ENSG00000215912	TTC34	tetratricopeptide repeat domain 34
chr1	2822684	2822884	chr1:2906119-2906319	4.77448	5.4741	2.78084	2.52682	5.05775e-14	3.96747e-13	Distal Intergenic	1	2938046	2939467	1422	1	140625	uc001ajz.3	-115162	ENSG00000169717	ACTRT2	actin related protein T2
chr1	2829846	2830046	chr1:2913281-2913481	3.73727	4.27899	2.5953	1.71568	2.98792e-06	7.64459e-06	Distal Intergenic	1	2938046	2939467	1422	1	140625	uc001ajz.3	-108000	ENSG00000169717	ACTRT2	actin related protein T2
chr1	2831354	2831554	chr1:2914789-2914989	4.98912	5.6987	2.91577	2.68689	1.96183e-18	2.59932e-17	Distal Intergenic	1	2938046	2939467	1422	1	140625	uc001ajz.3	-106492	ENSG00000169717	ACTRT2	actin related protein T2
chr1	2842555	2842755	chr1:2925990-2926190	5.87478	6.09231	5.56131	0.529203	0.00961557	0.0146217	Distal Intergenic	1	2938046	2939467	1422	1	140625	uc001ajz.3	-95291	ENSG00000169717	ACTRT2	actin related protein T2
chr1	2844442	2844642	chr1:2927877-2928077	5.32605	5.82157	4.34953	1.49773	1.28414e-09	5.49937e-09	Distal Intergenic	1	2938046	2939467	1422	1	140625	uc001ajz.3	-93404	ENSG00000169717	ACTRT2	actin related protein T2
chr1	2853537	2853737	chr1:2936972-2937172	6.56181	7.41074	1.86719	5.36104	1.92042e-40	2.5182e-38	Distal Intergenic	1	2938046	2939467	1422	1	140625	uc001ajz.3	-84309	ENSG00000169717	ACTRT2	actin related protein T2
chr1	2862911	2863111	chr1:2946346-2946546	4.20236	4.87294	2.41615	2.33116	9.94083e-11	5.00539e-10	Distal Intergenic	1	2938046	2939467	1422	1	140625	uc001ajz.3	-74935	ENSG00000169717	ACTRT2	actin related protein T2
chr1	2863961	2864161	chr1:2947396-2947596	4.97981	5.26659	4.53779	0.688685	0.0129369	0.0192729	Distal Intergenic	1	2938046	2939467	1422	1	140625	uc001ajz.3	-73885	ENSG00000169717	ACTRT2	actin related protein T2
chr1	2865961	2866161	chr1:2949396-2949596	5.9466	6.42	5.04137	1.43497	1.13625e-07	3.6175e-07	Distal Intergenic	1	2938046	2939467	1422	1	140625	uc001ajz.3	-71885	ENSG00000169717	ACTRT2	actin related protein T2
chr1	2884595	2884795	chr1:2968030-2968230	5.0817	5.70403	3.5785	2.04158	1.81569e-13	1.32813e-12	Distal Intergenic	1	2938046	2939467	1422	1	140625	uc001ajz.3	-53251	ENSG00000169717	ACTRT2	actin related protein T2
chr1	2885158	2885358	chr1:2968593-2968793	7.72759	8.48977	5.12581	3.34205	1.96155e-59	1.59513e-56	Distal Intergenic	1	2938046	2939467	1422	1	140625	uc001ajz.3	-52688	ENSG00000169717	ACTRT2	actin related protein T2
chr1	2899571	2899771	chr1:2983007-2983207	7.14899	7.6668	6.09568	1.5955	8.58159e-19	1.18827e-17	Distal Intergenic	1	2938046	2939467	1422	1	140625	uc001ajz.3	-38275	ENSG00000169717	ACTRT2	actin related protein T2
chr1	2901947	2902147	chr1:2985383-2985583	7.58128	8.14696	6.34306	1.81509	6.46702e-22	1.26631e-20	Distal Intergenic	1	2938046	2939467	1422	1	140625	uc001ajz.3	-35899	ENSG00000169717	ACTRT2	actin related protein T2
chr1	2904520	2904720	chr1:2987956-2988156	5.84345	6.68315	1.58901	4.83027	2.04947e-29	8.8725e-28	Distal Intergenic	1	2938046	2939467	1422	1	140625	uc001ajz.3	-33326	ENSG00000169717	ACTRT2	actin related protein T2
chr1	2922455	2922655	chr1:3005891-3006091	4.94778	5.74192	1.87864	3.64797	4.9149e-20	7.83543e-19	Distal Intergenic	1	2938046	2939467	1422	1	140625	uc001ajz.3	-15391	ENSG00000169717	ACTRT2	actin related protein T2
chr1	2928891	2929091	chr1:3012327-3012527	5.11179	5.84595	2.81761	2.83212	9.17461e-17	9.98696e-16	Distal Intergenic	1	2938046	2939467	1422	1	140625	uc001ajz.3	-8955	ENSG00000169717	ACTRT2	actin related protein T2
chr1	2947345	2947545	chr1:3030781-3030981	3.71255	4.37147	2.00095	2.03695	1.8994e-07	5.84982e-07	Distal Intergenic	1	2938046	2939467	1422	1	140625	uc001ajz.3	9299	ENSG00000169717	ACTRT2	actin related protein T2
chr1	2951968	2952168	chr1:3035404-3035604	5.09151	5.79591	3.06022	2.8068	2.23663e-17	2.62608e-16	Distal Intergenic	1	2938046	2939467	1422	1	140625	uc001ajz.3	13922	ENSG00000169717	ACTRT2	actin related protein T2
chr1	2982838	2983038	chr1:3066274-3066474	6.29987	6.64912	5.72495	0.918553	4.12229e-05	8.88384e-05	Promoter (1-2kb)	1	2980636	2984289	3654	2	440556	uc010nzg.1	1251	ENSG00000177133	PRDM16-DT	PRDM16 divergent transcript
chr1	2984770	2984970	chr1:3068206-3068406	5.26569	5.6785	4.53464	1.12187	3.7573e-06	9.46618e-06	Promoter (<=1kb)	1	2980636	2984289	3654	2	440556	uc010nzg.1	-481	ENSG00000177133	PRDM16-DT	PRDM16 divergent transcript
chr1	2995259	2995459	chr1:3078695-3078895	4.83064	5.14886	4.32397	0.776515	0.0026043	0.00431487	Intron (uc001akc.3/63976, intron 1 of 16)	1	2985742	3355185	369444	1	63976	uc009vlh.3	9517	ENSG00000142611	PRDM16	PR/SET domain 16
chr1	2996761	2996961	chr1:3080197-3080397	4.90582	5.73565	1.00692	4.24515	9.3052e-19	1.28317e-17	Intron (uc001akc.3/63976, intron 1 of 16)	1	2985742	3355185	369444	1	63976	uc009vlh.3	11019	ENSG00000142611	PRDM16	PR/SET domain 16
chr1	3004565	3004765	chr1:3088001-3088201	3.32341	4.07108	0.889859	2.77515	1.13735e-07	3.62079e-07	Intron (uc001akc.3/63976, intron 1 of 16)	1	2985742	3355185	369444	1	63976	uc009vlh.3	18823	ENSG00000142611	PRDM16	PR/SET domain 16
chr1	3010517	3010717	chr1:3093953-3094153	3.94042	4.46942	2.84651	1.44171	0.0112301	0.0168984	Intron (uc001akc.3/63976, intron 1 of 16)	1	2985742	3355185	369444	1	63976	uc009vlh.3	24775	ENSG00000142611	PRDM16	PR/SET domain 16
chr1	3020913	3021113	chr1:3104349-3104549	4.85035	5.54363	2.90496	2.51332	3.8004e-15	3.41352e-14	Intron (uc001akc.3/63976, intron 1 of 16)	1	3044539	3044599	61	1	100422968	uc021oez.1	-23426	ENSG00000283572	MIR4251	microRNA 4251
chr1	3022153	3022353	chr1:3105589-3105789	6.35973	7.18202	2.68191	4.32206	1.0579e-42	1.70434e-40	Intron (uc001akc.3/63976, intron 1 of 16)	1	3044539	3044599	61	1	100422968	uc021oez.1	-22186	ENSG00000283572	MIR4251	microRNA 4251
chr1	3029851	3030051	chr1:3113287-3113487	6.15695	6.85643	4.16442	2.69367	2.38078e-24	6.0388e-23	Intron (uc001akc.3/63976, intron 1 of 16)	1	3044539	3044599	61	1	100422968	uc021oez.1	-14488	ENSG00000283572	MIR4251	microRNA 4251
chr1	3031491	3031691	chr1:3114927-3115127	3.95084	3.37603	4.43043	-0.967717	0.00395335	0.00637927	Intron (uc001akc.3/63976, intron 1 of 16)	1	3044539	3044599	61	1	100422968	uc021oez.1	-12848	ENSG00000283572	MIR4251	microRNA 4251
chr1	3036800	3037000	chr1:3120236-3120436	4.85064	5.24585	4.16526	1.05668	0.00027756	0.00053036	Intron (uc001akc.3/63976, intron 1 of 16)	1	3044539	3044599	61	1	100422968	uc021oez.1	-7539	ENSG00000283572	MIR4251	microRNA 4251
chr1	3039050	3039250	chr1:3122486-3122686	5.69334	6.24674	4.50551	1.7418	2.67056e-10	1.26204e-09	Intron (uc001akc.3/63976, intron 1 of 16)	1	3044539	3044599	61	1	100422968	uc021oez.1	-5289	ENSG00000283572	MIR4251	microRNA 4251
chr1	3041697	3041897	chr1:3125133-3125333	4.69912	5.42317	2.5004	2.82805	8.28857e-14	6.3304e-13	Promoter (2-3kb)	1	3044539	3044599	61	1	100422968	uc021oez.1	-2642	ENSG00000283572	MIR4251	microRNA 4251
chr1	3042648	3042848	chr1:3126084-3126284	4.77556	5.47768	2.76239	2.67802	6.6657e-12	3.95793e-11	Promoter (1-2kb)	1	3044539	3044599	61	1	100422968	uc021oez.1	-1691	ENSG00000283572	MIR4251	microRNA 4251
chr1	3050610	3050810	chr1:3134046-3134246	4.45721	5.13325	2.63453	2.36036	5.08138e-11	2.66883e-10	Intron (uc001akc.3/63976, intron 1 of 16)	1	3044539	3044599	61	1	100422968	uc021oez.1	6071	ENSG00000283572	MIR4251	microRNA 4251
chr1	3079999	3080199	chr1:3163435-3163635	3.75658	4.3396	2.44333	1.80555	1.78204e-05	4.05489e-05	Intron (uc001akc.3/63976, intron 1 of 16)	1	3044539	3044599	61	1	100422968	uc021oez.1	35460	ENSG00000283572	MIR4251	microRNA 4251
chr1	3081736	3081936	chr1:3165172-3165372	3.64795	4.1456	2.66431	1.35011	0.00100141	0.00176357	Intron (uc001akc.3/63976, intron 1 of 16)	1	3044539	3044599	61	1	100422968	uc021oez.1	37197	ENSG00000283572	MIR4251	microRNA 4251
chr1	3091494	3091694	chr1:3174930-3175130	6.58464	5.82422	7.16151	-1.30263	1.03602e-06	2.84772e-06	Intron (uc001akc.3/63976, intron 1 of 16)	1	3044539	3044599	61	1	100422968	uc021oez.1	46955	ENSG00000283572	MIR4251	microRNA 4251
chr1	3103152	3103352	chr1:3186588-3186788	6.24893	5.75136	6.68193	-0.873496	4.90686e-05	0.000104519	Intron (uc001akc.3/63976, intron 2 of 16)	1	3044539	3044599	61	1	100422968	uc021oez.1	58613	ENSG00000283572	MIR4251	microRNA 4251
chr1	3115907	3116107	chr1:3199343-3199543	3.41382	3.9371	2.34084	1.29851	0.00120846	0.00210283	Intron (uc001akc.3/63976, intron 2 of 16)	1	3044539	3044599	61	1	100422968	uc021oez.1	71368	ENSG00000283572	MIR4251	microRNA 4251
chr1	3134035	3134235	chr1:3217471-3217671	5.59828	5.92428	5.07493	0.835773	8.85914e-05	0.000181747	Intron (uc001akc.3/63976, intron 2 of 16)	1	3044539	3044599	61	1	100422968	uc021oez.1	89496	ENSG00000283572	MIR4251	microRNA 4251
chr1	3135851	3136051	chr1:3219287-3219487	7.30295	7.70942	6.5886	1.12974	7.00177e-07	1.97617e-06	Intron (uc001akc.3/63976, intron 2 of 16)	1	3044539	3044599	61	1	100422968	uc021oez.1	91312	ENSG00000283572	MIR4251	microRNA 4251
chr1	3142180	3142380	chr1:3225616-3225816	5.00833	5.33992	4.47283	0.937804	0.000412692	0.000769094	Intron (uc001akc.3/63976, intron 2 of 16)	1	3044539	3044599	61	1	100422968	uc021oez.1	97641	ENSG00000283572	MIR4251	microRNA 4251
chr1	3154729	3154929	chr1:3238165-3238365	7.02137	7.77032	4.57382	3.19238	4.08699e-62	4.42217e-59	Intron (uc001akc.3/63976, intron 2 of 16)	1	3044539	3044599	61	1	100422968	uc021oez.1	110190	ENSG00000283572	MIR4251	microRNA 4251
chr1	3157514	3157714	chr1:3240950-3241150	6.4474	7.0108	5.21873	1.81605	3.86725e-22	7.76376e-21	Intron (uc001akc.3/63976, intron 2 of 16)	1	3044539	3044599	61	1	100422968	uc021oez.1	112975	ENSG00000283572	MIR4251	microRNA 4251
chr1	3164120	3164320	chr1:3247556-3247756	3.66301	4.22706	2.43162	1.66061	2.42605e-05	5.41219e-05	Intron (uc001akc.3/63976, intron 3 of 16)	1	3044539	3044599	61	1	100422968	uc021oez.1	119581	ENSG00000283572	MIR4251	microRNA 4251
chr1	3175067	3175267	chr1:3258503-3258703	3.66395	4.30566	2.05476	1.95659	4.43821e-07	1.2915e-06	Intron (uc001akc.3/63976, intron 3 of 16)	1	3044539	3044599	61	1	100422968	uc021oez.1	130528	ENSG00000283572	MIR4251	microRNA 4251
chr1	3187551	3187751	chr1:3270987-3271187	4.82565	5.48521	3.11005	2.38556	1.60705e-13	1.1832e-12	Intron (uc001akc.3/63976, intron 3 of 16)	1	3044539	3044599	61	1	100422968	uc021oez.1	143012	ENSG00000283572	MIR4251	microRNA 4251
chr1	3192718	3192918	chr1:3276154-3276354	7.0082	6.29713	7.56103	-1.22221	1.46476e-07	4.58557e-07	Intron (uc001akc.3/63976, intron 3 of 16)	1	3044539	3044599	61	1	100422968	uc021oez.1	148179	ENSG00000283572	MIR4251	microRNA 4251
chr1	3207030	3207230	chr1:3290466-3290666	4.32268	5.01908	2.35383	2.43936	4.89146e-11	2.57472e-10	Intron (uc001akc.3/63976, intron 3 of 16)	1	3044539	3044599	61	1	100422968	uc021oez.1	162491	ENSG00000283572	MIR4251	microRNA 4251
chr1	3219757	3219957	chr1:3303193-3303393	3.89098	4.72711	0	4.26584	8.98465e-10	3.93255e-09	Intron (uc001akc.3/63976, intron 3 of 16)	1	3371147	3397677	26531	1	27237	uc001akg.4	-151190	ENSG00000130762	ARHGEF16	Rho guanine nucleotide exchange factor 16
chr1	3229123	3229323	chr1:3312559-3312759	5.63956	6.04574	4.92595	1.17748	3.70324e-08	1.27539e-07	Intron (uc001akc.3/63976, intron 3 of 16)	1	3371147	3397677	26531	1	27237	uc001akg.4	-141824	ENSG00000130762	ARHGEF16	Rho guanine nucleotide exchange factor 16
chr1	3229785	3229985	chr1:3313221-3313421	8.8032	8.97239	8.56989	0.388088	0.035115	0.0486683	Intron (uc001akc.3/63976, intron 3 of 16)	1	3371147	3397677	26531	1	27237	uc001akg.4	-141162	ENSG00000130762	ARHGEF16	Rho guanine nucleotide exchange factor 16
chr1	3233168	3233368	chr1:3316604-3316804	5.85245	4.86404	6.52616	-1.61991	1.89469e-09	7.91752e-09	Intron (uc001akc.3/63976, intron 3 of 16)	1	3371147	3397677	26531	1	27237	uc001akg.4	-137779	ENSG00000130762	ARHGEF16	Rho guanine nucleotide exchange factor 16
chr1	3236531	3236731	chr1:3319967-3320167	4.9415	5.21766	4.52037	0.706142	0.00792233	0.0122076	Intron (uc001akc.3/63976, intron 3 of 16)	1	3371147	3397677	26531	1	27237	uc001akg.4	-134416	ENSG00000130762	ARHGEF16	Rho guanine nucleotide exchange factor 16
chr1	3239864	3240064	chr1:3323300-3323500	6.94053	7.3715	6.16019	1.24248	2.20699e-11	1.22001e-10	Intron (uc001akc.3/63976, intron 3 of 16)	1	3371147	3397677	26531	1	27237	uc001akg.4	-131083	ENSG00000130762	ARHGEF16	Rho guanine nucleotide exchange factor 16
chr1	3243426	3243626	chr1:3326862-3327062	5.76441	6.57568	2.35776	4.05083	1.1011e-31	6.06264e-30	Intron (uc001akc.3/63976, intron 3 of 16)	1	3371147	3397677	26531	1	27237	uc001akg.4	-127521	ENSG00000130762	ARHGEF16	Rho guanine nucleotide exchange factor 16
chr1	3246280	3246480	chr1:3329716-3329916	4.50174	5.13139	2.95957	2.11351	1.74147e-11	9.7625e-11	Intron (uc001akc.3/63976, intron 3 of 16)	1	3371147	3397677	26531	1	27237	uc001akg.4	-124667	ENSG00000130762	ARHGEF16	Rho guanine nucleotide exchange factor 16
chr1	3251814	3252014	chr1:3335250-3335450	6.92072	7.66215	4.55346	3.14479	6.67619e-45	1.32978e-42	Intron (uc001akc.3/63976, intron 3 of 16)	1	3371147	3397677	26531	1	27237	uc001akg.4	-119133	ENSG00000130762	ARHGEF16	Rho guanine nucleotide exchange factor 16
chr1	3257277	3257477	chr1:3340713-3340913	4.7201	5.53183	1.30301	4.2499	1.44297e-15	1.36456e-14	Intron (uc001akc.3/63976, intron 3 of 16)	1	3371147	3397677	26531	1	27237	uc001akg.4	-113670	ENSG00000130762	ARHGEF16	Rho guanine nucleotide exchange factor 16
chr1	3262480	3262680	chr1:3345916-3346116	7.16823	8.01735	2.46225	5.4838	4.84407e-48	1.31245e-45	Intron (uc001akc.3/63976, intron 3 of 16)	1	3371147	3397677	26531	1	27237	uc001akg.4	-108467	ENSG00000130762	ARHGEF16	Rho guanine nucleotide exchange factor 16
chr1	3264872	3265072	chr1:3348308-3348508	5.21474	5.81098	3.84093	2.02086	5.85608e-11	3.04859e-10	Intron (uc001akc.3/63976, intron 3 of 16)	1	3371147	3397677	26531	1	27237	uc001akg.4	-106075	ENSG00000130762	ARHGEF16	Rho guanine nucleotide exchange factor 16
chr1	3267423	3267623	chr1:3350859-3351059	5.66396	6.14226	4.74334	1.41376	4.23607e-11	2.24794e-10	Intron (uc001akc.3/63976, intron 3 of 16)	1	3371147	3397677	26531	1	27237	uc001akg.4	-103524	ENSG00000130762	ARHGEF16	Rho guanine nucleotide exchange factor 16
chr1	3269091	3269291	chr1:3352527-3352727	5.22108	5.92831	3.16699	2.57788	1.20006e-16	1.28834e-15	Intron (uc001akc.3/63976, intron 3 of 16)	1	3371147	3397677	26531	1	27237	uc001akg.4	-101856	ENSG00000130762	ARHGEF16	Rho guanine nucleotide exchange factor 16
chr1	3269585	3269785	chr1:3353021-3353221	5.80192	6.45805	4.10752	2.33589	1.94248e-22	4.02443e-21	Intron (uc001akc.3/63976, intron 3 of 16)	1	3371147	3397677	26531	1	27237	uc001akg.4	-101362	ENSG00000130762	ARHGEF16	Rho guanine nucleotide exchange factor 16
chr1	3276305	3276505	chr1:3359741-3359941	6.04545	6.77542	3.7917	2.95468	2.63449e-22	5.37775e-21	Intron (uc001akc.3/63976, intron 3 of 16)	1	3371147	3397677	26531	1	27237	uc001akg.4	-94642	ENSG00000130762	ARHGEF16	Rho guanine nucleotide exchange factor 16
chr1	3277518	3277718	chr1:3360954-3361154	5.12521	5.91669	2.10171	3.78026	3.3865e-20	5.50025e-19	Intron (uc001akc.3/63976, intron 3 of 16)	1	3371147	3397677	26531	1	27237	uc001akg.4	-93429	ENSG00000130762	ARHGEF16	Rho guanine nucleotide exchange factor 16
chr1	3282867	3283067	chr1:3366303-3366503	6.90964	7.58216	5.11067	2.47589	1.1438e-33	7.81381e-32	Intron (uc001akc.3/63976, intron 3 of 16)	1	3371147	3397677	26531	1	27237	uc001akg.4	-88080	ENSG00000130762	ARHGEF16	Rho guanine nucleotide exchange factor 16
chr1	3286455	3286655	chr1:3369891-3370091	6.60755	6.92316	6.10645	0.77619	0.00138624	0.00239228	Intron (uc001akc.3/63976, intron 3 of 16)	1	3371147	3397677	26531	1	27237	uc001akg.4	-84492	ENSG00000130762	ARHGEF16	Rho guanine nucleotide exchange factor 16
chr1	3291869	3292069	chr1:3375305-3375505	3.69194	4.20164	2.66719	1.4592	7.82667e-05	0.000161829	Intron (uc001akc.3/63976, intron 3 of 16)	1	3371147	3397677	26531	1	27237	uc001akg.4	-79078	ENSG00000130762	ARHGEF16	Rho guanine nucleotide exchange factor 16
chr1	3294494	3294694	chr1:3377930-3378130	4.25585	4.88145	2.73545	2.15659	7.86722e-09	2.99877e-08	Intron (uc001akc.3/63976, intron 3 of 16)	1	3371147	3397677	26531	1	27237	uc001akg.4	-76453	ENSG00000130762	ARHGEF16	Rho guanine nucleotide exchange factor 16
chr1	3302856	3303056	chr1:3386292-3386492	3.84322	4.63708	0.778916	3.45542	1.2183e-10	6.04973e-10	Intron (uc001akc.3/63976, intron 4 of 16)	1	3371147	3397677	26531	1	27237	uc001akg.4	-68091	ENSG00000130762	ARHGEF16	Rho guanine nucleotide exchange factor 16
chr1	3308257	3308457	chr1:3391693-3391893	4.75018	5.4422	2.81417	2.44201	5.06441e-11	2.66008e-10	Intron (uc001akc.3/63976, intron 4 of 16)	1	3371147	3397677	26531	1	27237	uc001akg.4	-62690	ENSG00000130762	ARHGEF16	Rho guanine nucleotide exchange factor 16
chr1	3309927	3310127	chr1:3393363-3393563	4.60996	5.30835	2.6258	2.59038	1.02687e-14	8.75497e-14	Intron (uc001akc.3/63976, intron 4 of 16)	1	3371147	3397677	26531	1	27237	uc001akg.4	-61020	ENSG00000130762	ARHGEF16	Rho guanine nucleotide exchange factor 16
chr1	3310625	3310825	chr1:3394061-3394261	4.47849	4.99459	3.43125	1.58543	3.12379e-07	9.2953e-07	Intron (uc001akc.3/63976, intron 4 of 16)	1	3371147	3397677	26531	1	27237	uc001akg.4	-60322	ENSG00000130762	ARHGEF16	Rho guanine nucleotide exchange factor 16
chr1	3320082	3320282	chr1:3403518-3403718	4.05986	4.71019	2.40047	2.12737	8.06708e-09	3.06978e-08	Intron (uc001akc.3/63976, intron 6 of 16)	1	3371147	3397677	26531	1	27237	uc001akg.4	-50865	ENSG00000130762	ARHGEF16	Rho guanine nucleotide exchange factor 16
chr1	3326775	3326975	chr1:3410211-3410411	6.22903	6.57004	5.67271	0.941009	1.28456e-06	3.47849e-06	Intron (uc001akc.3/63976, intron 8 of 16)	1	3371147	3397677	26531	1	27237	uc001akg.4	-44172	ENSG00000130762	ARHGEF16	Rho guanine nucleotide exchange factor 16
chr1	3340097	3340297	chr1:3423533-3423733	5.17789	3.94195	5.93536	-1.94283	8.64023e-11	4.38942e-10	Intron (uc001akc.3/63976, intron 12 of 16)	1	3371147	3397677	26531	1	27237	uc001akg.4	-30850	ENSG00000130762	ARHGEF16	Rho guanine nucleotide exchange factor 16
chr1	3341331	3341531	chr1:3424767-3424967	5.64203	5.9422	5.17299	0.775668	6.14884e-05	0.000129129	Intron (uc001akc.3/63976, intron 12 of 16)	1	3371147	3397677	26531	1	27237	uc001akg.4	-29616	ENSG00000130762	ARHGEF16	Rho guanine nucleotide exchange factor 16
chr1	3356379	3356579	chr1:3439815-3440015	3.97536	4.63792	2.24097	2.33048	1.3198e-09	5.63954e-09	Distal Intergenic	1	3371147	3397677	26531	1	27237	uc001akg.4	-14568	ENSG00000130762	ARHGEF16	Rho guanine nucleotide exchange factor 16
chr1	3357961	3358161	chr1:3441397-3441597	4.67092	5.20501	3.55801	1.66928	1.04966e-06	2.88274e-06	Distal Intergenic	1	3371147	3397677	26531	1	27237	uc001akg.4	-12986	ENSG00000130762	ARHGEF16	Rho guanine nucleotide exchange factor 16
chr1	3370920	3371120	chr1:3454356-3454556	6.20535	6.56628	5.60348	0.951869	4.8558e-05	0.000103507	Promoter (<=1kb)	1	3371147	3397677	26531	1	27237	uc001akg.4	-27	ENSG00000130762	ARHGEF16	Rho guanine nucleotide exchange factor 16
chr1	3374831	3375031	chr1:3458267-3458467	4.42661	4.955	3.33493	1.54506	5.06812e-07	1.46118e-06	Intron (uc001akg.4/27237, intron 1 of 14)	1	3371147	3397677	26531	1	27237	uc001akg.4	3684	ENSG00000130762	ARHGEF16	Rho guanine nucleotide exchange factor 16
chr1	3376693	3376893	chr1:3460129-3460329	3.47023	2.84405	3.97869	-1.07576	0.00561337	0.00884677	Intron (uc001akg.4/27237, intron 1 of 14)	1	3371147	3397677	26531	1	27237	uc001akg.4	5546	ENSG00000130762	ARHGEF16	Rho guanine nucleotide exchange factor 16
chr1	3384941	3385141	chr1:3468377-3468577	6.6143	7.11147	5.6323	1.45761	1.44705e-09	6.14818e-09	Promoter (1-2kb)	1	3383535	3397677	14143	1	27237	uc001akj.3	1406	ENSG00000130762	ARHGEF16	Rho guanine nucleotide exchange factor 16
chr1	3388449	3388649	chr1:3471885-3472085	5.68614	6.23576	4.51332	1.69221	2.81947e-13	2.01139e-12	Promoter (<=1kb)	1	3388171	3397677	9507	1	27237	uc010nzh.2	278	ENSG00000130762	ARHGEF16	Rho guanine nucleotide exchange factor 16
chr1	3398950	3399150	chr1:3482386-3482586	4.21167	4.48284	3.80021	0.664839	0.0146369	0.021612	Distal Intergenic	1	3388171	3397677	9507	1	27237	uc010nzh.2	10779	ENSG00000130762	ARHGEF16	Rho guanine nucleotide exchange factor 16
chr1	3411364	3411564	chr1:3494800-3495000	3.86197	2.08492	4.74939	-2.6495	3.03096e-12	1.88514e-11	Intron (uc001akk.3/1953, intron 24 of 29)	1	3388171	3397677	9507	1	27237	uc010nzh.2	23193	ENSG00000130762	ARHGEF16	Rho guanine nucleotide exchange factor 16
chr1	3412708	3412908	chr1:3496144-3496344	5.12381	4.49547	5.63346	-1.08657	0.000208013	0.000404521	Intron (uc001akk.3/1953, intron 23 of 29)	1	3388171	3397677	9507	1	27237	uc010nzh.2	24537	ENSG00000130762	ARHGEF16	Rho guanine nucleotide exchange factor 16
chr1	3418760	3418960	chr1:3502196-3502396	4.99147	4.60556	5.34947	-0.689341	0.00641178	0.0100159	Intron (uc001akk.3/1953, intron 14 of 29)	1	3404506	3448012	43507	2	1953	uc001akk.3	29052	ENSG00000162591	MEGF6	multiple EGF like domains 6
chr1	3420776	3420976	chr1:3504212-3504412	7.65631	4.37932	8.71026	-4.24584	8.93694e-73	3.18901e-69	Intron (uc001akk.3/1953, intron 14 of 29)	1	3404506	3448012	43507	2	1953	uc001akk.3	27036	ENSG00000162591	MEGF6	multiple EGF like domains 6
chr1	3446718	3446918	chr1:3530154-3530354	6.27243	3.51637	7.28847	-3.69753	2.20283e-33	1.45736e-31	Promoter (1-2kb)	1	3404506	3448012	43507	2	1953	uc001akk.3	1094	ENSG00000162591	MEGF6	multiple EGF like domains 6
chr1	3447864	3448064	chr1:3531300-3531500	7.41075	7.85796	6.58432	1.28065	4.67884e-08	1.58474e-07	Promoter (<=1kb)	1	3404506	3448012	43507	2	1953	uc001akk.3	0	ENSG00000162591	MEGF6	multiple EGF like domains 6
chr1	3459875	3460075	chr1:3543311-3543511	7.63107	6.69565	8.28417	-1.56822	6.63366e-16	6.52711e-15	Intron (uc001akl.3/1953, intron 4 of 36)	1	3404506	3448012	43507	2	1953	uc001akk.3	-11863	ENSG00000162591	MEGF6	multiple EGF like domains 6
chr1	3463980	3464180	chr1:3547416-3547616	5.68446	4.56522	6.40483	-1.77834	7.71512e-15	6.68312e-14	Intron (uc001akl.3/1953, intron 4 of 36)	1	3477260	3477354	95	2	693135	uc021ofa.1	13174	ENSG00000207776	MIR551A	microRNA 551a
chr1	3471832	3472032	chr1:3555268-3555468	4.64396	3.03409	5.49743	-2.36378	1.4825e-11	8.39694e-11	Intron (uc001akl.3/1953, intron 4 of 36)	1	3477260	3477354	95	2	693135	uc021ofa.1	5322	ENSG00000207776	MIR551A	microRNA 551a
chr1	3476846	3477046	chr1:3560282-3560482	3.50283	2.17074	4.28806	-2.03728	1.61131e-08	5.85942e-08	Promoter (<=1kb)	1	3477260	3477354	95	2	693135	uc021ofa.1	308	ENSG00000207776	MIR551A	microRNA 551a
chr1	3481916	3482116	chr1:3565352-3565552	4.77977	5.28382	3.7745	1.48151	1.45823e-08	5.3391e-08	Intron (uc001akl.3/1953, intron 4 of 36)	1	3477260	3477354	95	2	693135	uc021ofa.1	-4562	ENSG00000207776	MIR551A	microRNA 551a
chr1	3482724	3482924	chr1:3566160-3566360	4.34537	5.02291	2.51252	2.34652	8.57182e-11	4.35688e-10	Intron (uc001akl.3/1953, intron 4 of 36)	1	3477260	3477354	95	2	693135	uc021ofa.1	-5370	ENSG00000207776	MIR551A	microRNA 551a
chr1	3490140	3490340	chr1:3573576-3573776	4.07538	4.4013	3.55223	0.881404	0.00254087	0.0042159	Intron (uc001akl.3/1953, intron 4 of 36)	1	3477260	3477354	95	2	693135	uc021ofa.1	-12786	ENSG00000207776	MIR551A	microRNA 551a
chr1	3492656	3492856	chr1:3576092-3576292	4.85581	5.46027	3.4427	1.86884	2.26427e-09	9.34805e-09	Intron (uc001akl.3/1953, intron 4 of 36)	1	3477260	3477354	95	2	693135	uc021ofa.1	-15302	ENSG00000207776	MIR551A	microRNA 551a
chr1	3507049	3507249	chr1:3590485-3590685	4.13754	4.66292	3.05692	1.48274	2.12945e-05	4.79124e-05	Intron (uc001akl.3/1953, intron 3 of 36)	1	3404506	3528059	123554	2	1953	uc001akl.3	20810	ENSG00000162591	MEGF6	multiple EGF like domains 6
chr1	3511670	3511870	chr1:3595106-3595306	5.28914	3.72294	6.13293	-2.28827	7.40629e-13	4.99808e-12	Intron (uc001akl.3/1953, intron 3 of 36)	1	3404506	3528059	123554	2	1953	uc001akl.3	16189	ENSG00000162591	MEGF6	multiple EGF like domains 6
chr1	3514762	3514962	chr1:3598198-3598398	4.29386	4.86021	3.05286	1.74779	7.05318e-07	1.98971e-06	Intron (uc001akl.3/1953, intron 2 of 36)	1	3404506	3528059	123554	2	1953	uc001akl.3	13097	ENSG00000162591	MEGF6	multiple EGF like domains 6
chr1	3516495	3516695	chr1:3599931-3600131	4.18653	3.72588	4.59581	-0.892915	0.00215771	0.00361892	Intron (uc001akl.3/1953, intron 2 of 36)	1	3404506	3528059	123554	2	1953	uc001akl.3	11364	ENSG00000162591	MEGF6	multiple EGF like domains 6
chr1	3527167	3527367	chr1:3610603-3610803	5.11141	5.87798	2.45426	3.40842	6.84459e-22	1.3379e-20	Promoter (<=1kb)	1	3404506	3528059	123554	2	1953	uc001akl.3	692	ENSG00000162591	MEGF6	multiple EGF like domains 6
chr1	3528247	3528447	chr1:3611683-3611883	6.64672	7.25584	5.21079	2.03526	3.92953e-14	3.12321e-13	Promoter (<=1kb)	1	3404506	3528059	123554	2	1953	uc001akl.3	-188	ENSG00000162591	MEGF6	multiple EGF like domains 6
chr1	3566589	3566789	chr1:3650025-3650225	7.35311	7.76956	6.61238	1.1516	6.82869e-08	2.25257e-07	Promoter (<=1kb)	1	3547331	3566671	19341	2	49856	uc001ako.3	0	ENSG00000116213	WRAP73	WD repeat containing, antisense to TP73
chr1	3568742	3568942	chr1:3652178-3652378	6.82056	7.4269	5.39831	2.04508	5.02811e-19	7.13672e-18	Promoter (<=1kb)	1	3569129	3652765	83637	1	7161	uc001akp.3	-187	ENSG00000078900	TP73	tumor protein p73
chr1	3585481	3585681	chr1:3668917-3669117	5.36373	4.87926	5.78842	-0.858754	0.000506202	0.000931339	Intron (uc001akp.3/7161, intron 1 of 13)	1	3569129	3652765	83637	1	7161	uc021off.1	16352	ENSG00000078900	TP73	tumor protein p73
chr1	3588456	3588656	chr1:3671892-3672092	4.89704	3.52658	5.69271	-2.06706	2.95772e-09	1.20015e-08	Intron (uc001akp.3/7161, intron 1 of 13)	1	3607236	3646315	39080	1	7161	uc010nzj.2	-18580	ENSG00000078900	TP73	tumor protein p73
chr1	3591231	3591431	chr1:3674667-3674867	5.19726	5.73661	4.06444	1.69186	2.61272e-11	1.42945e-10	Intron (uc001akp.3/7161, intron 1 of 13)	1	3607236	3646315	39080	1	7161	uc010nzj.2	-15805	ENSG00000078900	TP73	tumor protein p73
chr1	3594892	3595092	chr1:3678328-3678528	4.43672	5.1738	2.11357	2.93348	2.96559e-14	2.38968e-13	Intron (uc001akp.3/7161, intron 1 of 13)	1	3607236	3646315	39080	1	7161	uc010nzj.2	-12144	ENSG00000078900	TP73	tumor protein p73
chr1	3600695	3600895	chr1:3684131-3684331	5.08183	5.57699	4.10655	1.4697	1.27796e-07	4.03778e-07	Intron (uc001akp.3/7161, intron 3 of 13)	1	3607236	3646315	39080	1	7161	uc010nzj.2	-6341	ENSG00000078900	TP73	tumor protein p73
chr1	3612286	3612486	chr1:3695722-3695922	4.96582	5.16094	4.69041	0.489087	0.0354509	0.0491009	Promoter (2-3kb)	1	3614610	3625098	10489	1	7161	uc009vll.3	-2124	ENSG00000078900	TP73	tumor protein p73
chr1	3624052	3624252	chr1:3707488-3707688	4.02101	4.31419	3.56617	0.719605	0.0175129	0.0255153	5' UTR	1	3614610	3652765	38156	1	7161	uc010nzk.2	9442	ENSG00000078900	TP73	tumor protein p73
chr1	3631053	3631253	chr1:3714489-3714689	4.01171	4.33546	3.49322	0.742242	0.0172917	0.0252156	Intron (uc001akp.3/7161, intron 4 of 13)	1	3644042	3652765	8724	1	7161	uc010nzl.2	-12789	ENSG00000078900	TP73	tumor protein p73
chr1	3634669	3634869	chr1:3718105-3718305	5.86406	6.58935	3.65395	2.83936	2.11439e-29	9.13706e-28	Intron (uc001akp.3/7161, intron 4 of 13)	1	3644042	3652765	8724	1	7161	uc010nzl.2	-9173	ENSG00000078900	TP73	tumor protein p73
chr1	3641031	3641231	chr1:3724467-3724667	4.39	4.6654	3.97035	0.680982	0.0179513	0.0261046	Promoter (2-3kb)	1	3644042	3652765	8724	1	7161	uc010nzl.2	-2811	ENSG00000078900	TP73	tumor protein p73
chr1	3688954	3689154	chr1:3772390-3772590	6.62296	6.9678	6.05802	0.91824	3.54417e-05	7.71206e-05	Promoter (<=1kb)	1	3689334	3692546	3213	1	388588	uc031pkx.1	-180	ENSG00000235169	SMIM1	small integral membrane protein 1 (Vel blood group)
chr1	3692104	3692304	chr1:3775540-3775740	6.62271	7.24218	5.13442	2.1108	4.97036e-22	9.86262e-21	Promoter (2-3kb)	1	3689352	3692546	3195	1	388588	uc001akw.4	2752	ENSG00000235169	SMIM1	small integral membrane protein 1 (Vel blood group)
chr1	3710241	3710441	chr1:3793677-3793877	4.06256	4.3516	3.61602	0.759643	0.00797646	0.0122855	Promoter (2-3kb)	1	3696784	3713068	16285	2	57470	uc001akx.1	2627	ENSG00000130764	LRRC47	leucine rich repeat containing 47
chr1	3712998	3713198	chr1:3796434-3796634	7.59533	7.81193	7.28348	0.514569	0.00393711	0.00635479	Promoter (<=1kb)	1	3696784	3713068	16285	2	57470	uc001akx.1	0	ENSG00000130764	LRRC47	leucine rich repeat containing 47
chr1	3744645	3744845	chr1:3828081-3828281	2.96813	2.12064	3.58458	-1.38723	0.00180317	0.00306037	Intron (uc001aky.2/9731, intron 15 of 21)	1	3732844	3753716	20873	2	9731	uc031pky.1	8871	ENSG00000116198	CEP104	centrosomal protein 104
chr1	3773837	3774037	chr1:3857273-3857473	8.12739	8.59003	7.25524	1.33248	1.00717e-14	8.59663e-14	Promoter (<=1kb)	1	3773845	3782564	8720	1	1677	uc009vln.1	0	ENSG00000169598	DFFB	DNA fragmentation factor subunit beta
chr1	3780136	3780336	chr1:3863572-3863772	3.73006	4.48686	1.19314	3.15703	7.0031e-10	3.11498e-09	Intron (uc009vln.1/1677, intron 2 of 2)	1	3773845	3801993	28149	1	1677	uc010nzn.2	6291	ENSG00000169598	DFFB	DNA fragmentation factor subunit beta
chr1	3817325	3817525	chr1:3900761-3900961	8.74706	9.01242	8.34671	0.64965	0.000802801	0.00143351	Promoter (<=1kb)	1	3816968	3833879	16912	1	100133612	uc001alh.4	357	ENSG00000236423	LINC01134	long intergenic non-protein coding RNA 1134
chr1	3827468	3827668	chr1:3910904-3911104	6.24073	6.57411	5.70131	0.861792	2.95527e-05	6.50464e-05	Intron (uc001alg.3/100133612, intron 2 of 3)	1	3816968	3833879	16912	1	100133612	uc001alh.4	10500	ENSG00000236423	LINC01134	long intergenic non-protein coding RNA 1134
chr1	3841551	3841751	chr1:3924987-3925187	3.98208	3.44676	4.43835	-0.964255	0.00180034	0.00305582	Distal Intergenic	1	3816968	3833879	16912	1	100133612	uc001alh.4	24583	ENSG00000236423	LINC01134	long intergenic non-protein coding RNA 1134
chr1	4021579	4021779	chr1:3961519-3961719	3.13538	2.37377	3.71282	-1.13413	0.00257405	0.00426783	Distal Intergenic	1	4000672	4012643	11972	1	728716	uc001ali.2	20907	NA	LINC01346	long intergenic non-protein coding RNA 1346
chr1	4044299	4044499	chr1:3984239-3984439	2.7202	0.600714	3.66419	-2.73624	1.79705e-06	4.75448e-06	Distal Intergenic	1	4000672	4012643	11972	1	728716	uc001ali.2	43627	NA	LINC01346	long intergenic non-protein coding RNA 1346
chr1	4142458	4142658	chr1:4082398-4082598	3.29433	3.72961	2.50195	1.1126	0.00276295	0.00456213	Distal Intergenic	1	4000672	4012643	11972	1	728716	uc001ali.2	141786	NA	LINC01346	long intergenic non-protein coding RNA 1346
chr1	4168971	4169171	chr1:4108911-4109111	6.62494	6.95127	6.10091	0.852923	0.000464033	0.000858624	Distal Intergenic	1	4000672	4012643	11972	1	728716	uc001ali.2	168299	NA	LINC01346	long intergenic non-protein coding RNA 1346
chr1	4384732	4384932	chr1:4324672-4324872	2.98139	1.73281	3.74265	-1.74739	0.00357772	0.00581055	Distal Intergenic	1	4472111	4484744	12634	1	284661	uc001alj.2	-87179	ENSG00000235054	LINC01777	long intergenic non-protein coding RNA 1777
chr1	4404049	4404249	chr1:4343989-4344189	2.41908	1.51506	3.05945	-1.39858	0.00166971	0.00284775	Distal Intergenic	1	4472111	4484744	12634	1	284661	uc001alj.2	-67862	ENSG00000235054	LINC01777	long intergenic non-protein coding RNA 1777
chr1	4570436	4570636	chr1:4510376-4510576	3.84304	3.11201	4.40575	-1.14416	0.00406469	0.0065461	Distal Intergenic	1	4472111	4484744	12634	1	284661	uc001alj.2	98325	ENSG00000235054	LINC01777	long intergenic non-protein coding RNA 1777
chr1	4572721	4572921	chr1:4512661-4512861	3.75176	2.63004	4.47295	-1.74354	1.12799e-05	2.64599e-05	Distal Intergenic	1	4472111	4484744	12634	1	284661	uc001alj.2	100610	ENSG00000235054	LINC01777	long intergenic non-protein coding RNA 1777
chr1	4710598	4710798	chr1:4650538-4650738	3.87619	4.15467	3.45055	0.748119	0.0263427	0.0372858	Distal Intergenic	1	4715105	4837854	122750	1	55966	uc001alm.1	-4307	ENSG00000196581	AJAP1	adherens junctions associated protein 1
chr1	4714844	4715044	chr1:4654784-4654984	3.62774	3.96351	3.08304	0.848816	0.0153558	0.0225949	Promoter (<=1kb)	1	4715105	4837854	122750	1	55966	uc001alm.1	-61	ENSG00000196581	AJAP1	adherens junctions associated protein 1
chr1	4715728	4715928	chr1:4655668-4655868	4.29115	4.78161	3.33135	1.36062	3.67609e-05	7.98131e-05	Promoter (<=1kb)	1	4715105	4843851	128747	1	55966	uc001aln.3	623	ENSG00000196581	AJAP1	adherens junctions associated protein 1
chr1	4716432	4716632	chr1:4656372-4656572	5.18333	5.62866	4.36231	1.26729	1.17463e-05	2.74728e-05	Promoter (1-2kb)	1	4715105	4843851	128747	1	55966	uc001aln.3	1327	ENSG00000196581	AJAP1	adherens junctions associated protein 1
chr1	4751065	4751265	chr1:4691005-4691205	4.31393	3.70206	4.8145	-1.01764	0.000282808	0.000539748	Intron (uc001alm.1/55966, intron 1 of 5)	1	4715105	4843851	128747	1	55966	uc001aln.3	35960	ENSG00000196581	AJAP1	adherens junctions associated protein 1
chr1	4763045	4763245	chr1:4702985-4703185	3.13113	2.18376	3.78896	-1.45027	0.000254013	0.000488141	Intron (uc001alm.1/55966, intron 1 of 5)	1	4715105	4843851	128747	1	55966	uc001aln.3	47940	ENSG00000196581	AJAP1	adherens junctions associated protein 1
chr1	4805606	4805806	chr1:4745546-4745746	4.07376	4.69545	2.57394	2.01969	2.95511e-05	6.50437e-05	Intron (uc001alm.1/55966, intron 2 of 5)	1	4715105	4843851	128747	1	55966	uc001aln.3	90501	ENSG00000196581	AJAP1	adherens junctions associated protein 1
chr1	4825249	4825449	chr1:4765189-4765389	2.79164	0.766755	3.72153	-2.57533	4.75904e-05	0.000101592	Intron (uc001alm.1/55966, intron 2 of 5)	1	4715105	4843851	128747	1	55966	uc001aln.3	110144	ENSG00000196581	AJAP1	adherens junctions associated protein 1
chr1	4838117	4838317	chr1:4778057-4778257	3.25406	3.78775	2.14265	1.57302	0.00024509	0.000471907	Intron (uc001aln.3/55966, intron 5 of 5)	1	4715105	4843851	128747	1	55966	uc001aln.3	123012	ENSG00000196581	AJAP1	adherens junctions associated protein 1
chr1	4880390	4880590	chr1:4820330-4820530	2.72942	3.5876	0	4.26852	2.34402e-07	7.1144e-07	Distal Intergenic	1	4715105	4843851	128747	1	55966	uc001aln.3	165285	ENSG00000196581	AJAP1	adherens junctions associated protein 1
chr1	4890890	4891090	chr1:4830830-4831030	5.82044	6.59133	3.10653	3.44178	1.13757e-28	4.54357e-27	Distal Intergenic	1	4715105	4843851	128747	1	55966	uc001aln.3	175785	ENSG00000196581	AJAP1	adherens junctions associated protein 1
chr1	4954606	4954806	chr1:4894546-4894746	2.94597	3.43676	1.98509	1.47525	0.00160055	0.00273678	Distal Intergenic	1	4715105	4843851	128747	1	55966	uc001aln.3	239501	ENSG00000196581	AJAP1	adherens junctions associated protein 1
chr1	4995958	4996158	chr1:4935898-4936098	6.13466	6.96462	2.23137	4.49417	7.06662e-35	5.42158e-33	Distal Intergenic	1	4715105	4843851	128747	1	55966	uc001aln.3	280853	ENSG00000196581	AJAP1	adherens junctions associated protein 1
chr1	4997525	4997725	chr1:4937465-4937665	4.68639	5.51649	0.778512	4.41738	4.21896e-15	3.76667e-14	Distal Intergenic	1	4715105	4843851	128747	1	55966	uc001aln.3	282420	ENSG00000196581	AJAP1	adherens junctions associated protein 1
chr1	5023389	5023589	chr1:4963329-4963529	4.20291	2.72691	5.02553	-2.10623	3.43004e-05	7.47857e-05	Distal Intergenic	1	4715105	4843851	128747	1	55966	uc001aln.3	308284	ENSG00000196581	AJAP1	adherens junctions associated protein 1
chr1	5030879	5031079	chr1:4970819-4971019	4.5303	2.96105	5.37478	-2.39991	3.2161e-13	2.28029e-12	Distal Intergenic	1	4715105	4843851	128747	1	55966	uc001aln.3	315774	ENSG00000196581	AJAP1	adherens junctions associated protein 1
chr1	5357393	5357593	chr1:5297333-5297533	3.82358	4.482	2.11506	2.23753	1.2184e-06	3.31248e-06	Distal Intergenic	1	5624131	5624203	73	1	100616489	uc021ofm.1	-266538	NA	NA	NA
chr1	5515253	5515453	chr1:5455193-5455393	3.17139	3.82406	1.49799	2.15313	2.47862e-05	5.52109e-05	Distal Intergenic	1	5624131	5624203	73	1	100616489	uc021ofm.1	-108678	NA	NA	NA
chr1	5562655	5562855	chr1:5502595-5502795	3.4218	2.07879	4.21003	-2.06447	1.14716e-07	3.6497e-07	Distal Intergenic	1	5624131	5624203	73	1	100616489	uc021ofm.1	-61276	NA	NA	NA
chr1	5564531	5564731	chr1:5504471-5504671	4.57379	2.33314	5.53437	-3.16627	1.38556e-18	1.86931e-17	Distal Intergenic	1	5624131	5624203	73	1	100616489	uc021ofm.1	-59400	NA	NA	NA
chr1	5631072	5631272	chr1:5571012-5571212	3.81283	1.67247	4.75979	-2.96736	1.02537e-12	6.79149e-12	Intron (uc001alp.1/uc001alp.1, intron 1 of 2)	1	5624131	5624203	73	1	100616489	uc021ofm.1	6941	NA	NA	NA
chr1	5657596	5657796	chr1:5597536-5597736	2.76247	1.45429	3.54102	-1.95126	8.81655e-06	2.10237e-05	Intron (uc001alp.1/uc001alp.1, intron 1 of 2)	1	5624131	5624203	73	1	100616489	uc021ofm.1	33465	NA	NA	NA
chr1	5658297	5658497	chr1:5598237-5598437	3.43423	2.8162	3.93821	-1.00421	0.00352586	0.00573104	Intron (uc001alp.1/uc001alp.1, intron 1 of 2)	1	5624131	5624203	73	1	100616489	uc021ofm.1	34166	NA	NA	NA
chr1	5672010	5672210	chr1:5611950-5612150	4.53337	0.31123	5.62808	-5.14795	1.61567e-20	2.71102e-19	Intron (uc001alp.1/uc001alp.1, intron 1 of 2)	1	5624131	5624203	73	1	100616489	uc021ofm.1	47879	NA	NA	NA
chr1	5676956	5677156	chr1:5616896-5617096	3.53583	0.928375	4.53806	-3.49138	8.49856e-13	5.68827e-12	Intron (uc001alp.1/uc001alp.1, intron 1 of 2)	1	5624131	5624203	73	1	100616489	uc021ofm.1	52825	NA	NA	NA
chr1	5682538	5682738	chr1:5622478-5622678	2.45224	0.306735	3.39993	-3.01186	1.14717e-07	3.6497e-07	Intron (uc001alp.1/uc001alp.1, intron 1 of 2)	1	5624131	5624203	73	1	100616489	uc021ofm.1	58407	NA	NA	NA
chr1	5683529	5683729	chr1:5623469-5623669	4.04149	0.695319	5.09946	-4.2536	2.36488e-16	2.45325e-15	Intron (uc001alp.1/uc001alp.1, intron 1 of 2)	1	5624131	5624203	73	1	100616489	uc021ofm.1	59398	NA	NA	NA
chr1	5692376	5692576	chr1:5632316-5632516	5.27329	3.2242	6.2069	-2.9039	9.07967e-22	1.74991e-20	Intron (uc001alp.1/uc001alp.1, intron 1 of 2)	1	5624131	5624203	73	1	100616489	uc021ofm.1	68245	NA	NA	NA
chr1	5706628	5706828	chr1:5646568-5646768	4.37596	3.54858	4.98357	-1.35318	1.52849e-06	4.09015e-06	Intron (uc001alp.1/uc001alp.1, intron 1 of 2)	1	5624131	5624203	73	1	100616489	uc021ofm.1	82497	NA	NA	NA
chr1	5712568	5712768	chr1:5652508-5652708	3.94157	2.47879	4.76095	-2.20797	3.23922e-10	1.51333e-09	Intron (uc001alp.1/uc001alp.1, intron 1 of 2)	1	5624131	5624203	73	1	100616489	uc021ofm.1	88437	NA	NA	NA
chr1	5713072	5713272	chr1:5653012-5653212	2.85874	1.16253	3.73033	-2.45167	8.43032e-08	2.73819e-07	Intron (uc001alp.1/uc001alp.1, intron 1 of 2)	1	5624131	5624203	73	1	100616489	uc021ofm.1	88941	NA	NA	NA
chr1	5720410	5720610	chr1:5660350-5660550	4.48298	1.6411	5.50632	-3.76902	7.9073e-17	8.67615e-16	Intron (uc001alp.1/uc001alp.1, intron 1 of 2)	1	5624131	5624203	73	1	100616489	uc021ofm.1	96279	NA	NA	NA
chr1	5741818	5742018	chr1:5681758-5681958	6.01235	3.41699	7.01338	-3.51977	2.39777e-36	2.14243e-34	Distal Intergenic	1	5624131	5624203	73	1	100616489	uc021ofm.1	117687	NA	NA	NA
chr1	5752956	5753156	chr1:5692896-5693096	4.20466	4.8716	2.44226	2.33508	7.964e-09	3.03317e-08	Distal Intergenic	1	5624131	5624203	73	1	100616489	uc021ofm.1	128825	NA	NA	NA
chr1	5779110	5779310	chr1:5719050-5719250	5.61338	3.36279	6.57525	-3.10275	4.38081e-22	8.74557e-21	Distal Intergenic	1	5922732	5922801	70	2	100616421	uc021ofn.1	143491	ENSG00000264101	MIR4689	microRNA 4689
chr1	5782920	5783120	chr1:5722860-5723060	3.65944	4.34438	1.77494	2.42645	2.79245e-07	8.37554e-07	Distal Intergenic	1	5922732	5922801	70	2	100616421	uc021ofn.1	139681	ENSG00000264101	MIR4689	microRNA 4689
chr1	5804935	5805135	chr1:5744875-5745075	4.57199	4.17023	4.94124	-0.701562	0.0172665	0.0251832	Distal Intergenic	1	5922732	5922801	70	2	100616421	uc021ofn.1	117666	ENSG00000264101	MIR4689	microRNA 4689
chr1	5856193	5856393	chr1:5796133-5796333	2.63338	1.61439	3.3185	-1.60556	0.0009478	0.00167509	Distal Intergenic	1	5922732	5922801	70	2	100616421	uc021ofn.1	66408	ENSG00000264101	MIR4689	microRNA 4689
chr1	5907464	5907664	chr1:5847404-5847604	3.07923	3.63799	1.86966	1.49709	0.000880026	0.00156249	Distal Intergenic	1	5922732	5922801	70	2	100616421	uc021ofn.1	15137	ENSG00000264101	MIR4689	microRNA 4689
chr1	5948022	5948222	chr1:5887962-5888162	3.24709	2.68717	3.71801	-1.05703	0.00198626	0.00334989	Intron (uc001alq.2/261734, intron 17 of 29)	1	5946555	5965543	18989	2	261734	uc009vlu.2	17321	ENSG00000131697	NPHP4	nephrocystin 4
chr1	5951809	5952009	chr1:5891749-5891949	4.4275	3.2133	5.17835	-1.84287	1.17447e-06	3.20057e-06	Intron (uc001alq.2/261734, intron 16 of 29)	1	5946555	5965543	18989	2	261734	uc009vlu.2	13534	ENSG00000131697	NPHP4	nephrocystin 4
chr1	5968535	5968735	chr1:5908475-5908675	3.75709	2.03032	4.6348	-2.59605	3.17202e-10	1.4838e-09	Promoter (2-3kb)	1	5946555	5965543	18989	2	261734	uc009vlu.2	-2992	ENSG00000131697	NPHP4	nephrocystin 4
chr1	5976064	5976264	chr1:5916004-5916204	5.87581	5.58121	6.16464	-0.518922	0.0337611	0.0469322	Intron (uc001alq.2/261734, intron 11 of 29)	1	5946555	5965543	18989	2	261734	uc009vlu.2	-10521	ENSG00000131697	NPHP4	nephrocystin 4
chr1	5998501	5998701	chr1:5938441-5938641	5.0281	2.64433	6.00635	-3.1979	4.25271e-19	6.09651e-18	Intron (uc001alq.2/261734, intron 9 of 29)	1	5946555	5965543	18989	2	261734	uc009vlu.2	-32958	ENSG00000131697	NPHP4	nephrocystin 4
chr1	5999392	5999592	chr1:5939332-5939532	3.86233	1.33247	4.8567	-3.38054	4.20248e-16	4.23205e-15	Intron (uc001alq.2/261734, intron 9 of 29)	1	5946555	5965543	18989	2	261734	uc009vlu.2	-33849	ENSG00000131697	NPHP4	nephrocystin 4
chr1	6003483	6003683	chr1:5943423-5943623	3.5362	0.54126	4.57145	-3.6741	3.45171e-12	2.12844e-11	Intron (uc001alq.2/261734, intron 9 of 29)	1	5946555	5965543	18989	2	261734	uc009vlu.2	-37940	ENSG00000131697	NPHP4	nephrocystin 4
chr1	6027460	6027660	chr1:5967400-5967600	4.58557	1.97481	5.58813	-3.41912	8.75863e-17	9.55525e-16	Intron (uc001alq.2/261734, intron 4 of 29)	1	6052358	6161253	108896	1	8514	uc009vlv.2	-24698	ENSG00000069424	KCNAB2	potassium voltage-gated channel subfamily A regulatory beta subunit 2
chr1	6035298	6035498	chr1:5975238-5975438	4.51836	4.85096	3.98066	0.875046	0.005071	0.00804642	Intron (uc001alq.2/261734, intron 3 of 29)	1	6052358	6161253	108896	1	8514	uc009vlv.2	-16860	ENSG00000069424	KCNAB2	potassium voltage-gated channel subfamily A regulatory beta subunit 2
chr1	6040611	6040811	chr1:5980551-5980751	7.03623	6.36219	7.57019	-1.17093	5.87866e-08	1.96028e-07	Intron (uc001alq.2/261734, intron 2 of 29)	1	6052358	6161253	108896	1	8514	uc009vlv.2	-11547	ENSG00000069424	KCNAB2	potassium voltage-gated channel subfamily A regulatory beta subunit 2
chr1	6043563	6043763	chr1:5983503-5983703	3.2305	3.55495	2.71053	0.78862	0.0354638	0.049118	Intron (uc001alq.2/261734, intron 2 of 29)	1	6052358	6161253	108896	1	8514	uc009vlv.2	-8595	ENSG00000069424	KCNAB2	potassium voltage-gated channel subfamily A regulatory beta subunit 2
chr1	6076398	6076598	chr1:6016338-6016538	5.69006	6.2197	4.59379	1.66475	9.37115e-08	3.02311e-07	Intron (uc009vlv.2/8514, intron 1 of 15)	1	6086073	6158621	72549	1	8514	uc001alu.3	-9475	ENSG00000069424	KCNAB2	potassium voltage-gated channel subfamily A regulatory beta subunit 2
chr1	6094306	6094506	chr1:6034246-6034446	3.26992	3.72968	2.40643	1.2747	0.00176391	0.00299793	Promoter (<=1kb)	1	6094348	6161253	66906	1	8514	uc001alx.2	0	ENSG00000069424	KCNAB2	potassium voltage-gated channel subfamily A regulatory beta subunit 2
chr1	6118737	6118937	chr1:6058677-6058877	4.27029	4.52279	3.89411	0.586806	0.025996	0.0368308	Intron (uc009vlv.2/8514, intron 3 of 15)	1	6105981	6161253	55273	1	8514	uc009vlw.2	12756	ENSG00000069424	KCNAB2	potassium voltage-gated channel subfamily A regulatory beta subunit 2
chr1	6148122	6148322	chr1:6088062-6088262	3.00593	2.01662	3.67997	-1.63412	0.000176357	0.000346382	Intron (uc009vlv.2/8514, intron 8 of 15)	1	6105981	6161253	55273	1	8514	uc009vlw.2	42141	ENSG00000069424	KCNAB2	potassium voltage-gated channel subfamily A regulatory beta subunit 2
chr1	6158658	6158858	chr1:6098598-6098798	3.92356	2.86633	4.62252	-1.65674	5.85895e-06	1.43422e-05	3' UTR	1	6161847	6191808	29962	2	26038	uc001alz.2	32950	ENSG00000116254	CHD5	chromodomain helicase DNA binding protein 5
chr1	6201733	6201933	chr1:6141673-6141873	3.02113	2.09319	3.67122	-1.5655	7.49706e-05	0.000155479	Promoter (2-3kb)	1	6161847	6204215	42369	2	26038	uc001ama.2	2282	ENSG00000116254	CHD5	chromodomain helicase DNA binding protein 5
chr1	6208818	6209018	chr1:6148758-6148958	4.83005	5.17945	4.25478	0.952067	0.000220436	0.000427219	Promoter (1-2kb)	1	6181165	6206931	25767	2	26038	uc001amc.1	-1887	ENSG00000116254	CHD5	chromodomain helicase DNA binding protein 5
chr1	6217833	6218033	chr1:6157773-6157973	4.94413	4.33559	5.44287	-1.01267	0.000386479	0.000723397	Intron (uc001amb.2/26038, intron 3 of 41)	1	6181165	6206931	25767	2	26038	uc001amc.1	-10902	ENSG00000116254	CHD5	chromodomain helicase DNA binding protein 5
chr1	6221772	6221972	chr1:6161712-6161912	3.89989	4.40865	2.8784	1.56041	8.74488e-06	2.08671e-05	Intron (uc001amb.2/26038, intron 2 of 41)	1	6181165	6206931	25767	2	26038	uc001amc.1	-14841	ENSG00000116254	CHD5	chromodomain helicase DNA binding protein 5
chr1	6230949	6231149	chr1:6170889-6171089	3.92104	3.24577	4.45564	-1.07202	0.000546092	0.00100018	Intron (uc001amb.2/26038, intron 1 of 41)	1	6161847	6240194	78348	2	26038	uc001amb.2	9045	ENSG00000116254	CHD5	chromodomain helicase DNA binding protein 5
chr1	6238992	6239192	chr1:6178932-6179132	4.22944	2.66199	5.07351	-2.266	6.3037e-11	3.26359e-10	Promoter (1-2kb)	1	6161847	6240194	78348	2	26038	uc001amb.2	1002	ENSG00000116254	CHD5	chromodomain helicase DNA binding protein 5
chr1	6239729	6239929	chr1:6179669-6179869	5.69787	6.14599	4.86878	1.27017	8.36556e-08	2.71847e-07	Promoter (<=1kb)	1	6161847	6240194	78348	2	26038	uc001amb.2	265	ENSG00000116254	CHD5	chromodomain helicase DNA binding protein 5
chr1	6240441	6240641	chr1:6180381-6180581	5.23354	5.49431	4.84189	0.629308	0.00321709	0.00526021	Promoter (<=1kb)	1	6161847	6240194	78348	2	26038	uc001amb.2	-247	ENSG00000116254	CHD5	chromodomain helicase DNA binding protein 5
chr1	6241491	6241691	chr1:6181431-6181631	4.80653	4.24829	5.27646	-1.0263	0.00010554	0.000214046	Promoter (1-2kb)	1	6161847	6240194	78348	2	26038	uc001amb.2	-1297	ENSG00000116254	CHD5	chromodomain helicase DNA binding protein 5
chr1	6242903	6243103	chr1:6182843-6183043	4.68163	2.80813	5.58661	-2.69412	3.53264e-21	6.39053e-20	Promoter (2-3kb)	1	6161847	6240194	78348	2	26038	uc001amb.2	-2709	ENSG00000116254	CHD5	chromodomain helicase DNA binding protein 5
chr1	6265298	6265498	chr1:6205238-6205438	6.06587	5.45353	6.56671	-1.06049	6.53521e-07	1.8525e-06	Promoter (<=1kb)	1	6266189	6268366	2178	1	388591	uc001amf.1	-691	ENSG00000158286	RNF207	ring finger protein 207
chr1	6266076	6266276	chr1:6206016-6206216	7.58381	7.21321	7.93074	-0.683984	0.000541321	0.000991894	Promoter (<=1kb)	1	6266189	6268366	2178	1	388591	uc001amf.1	0	ENSG00000158286	RNF207	ring finger protein 207
chr1	6268810	6269010	chr1:6208750-6208950	6.42123	6.73109	5.93217	0.803205	5.78885e-05	0.000122047	Promoter (<=1kb)	1	6268941	6278429	9489	1	388591	uc010nzp.1	0	ENSG00000158286	RNF207	ring finger protein 207
chr1	6280392	6280592	chr1:6220332-6220532	5.43421	2.66054	6.45179	-3.66908	1.26399e-25	3.68478e-24	3' UTR	1	6268941	6278429	9489	1	388591	uc010nzp.1	11451	ENSG00000158286	RNF207	ring finger protein 207
chr1	6282791	6282991	chr1:6222731-6222931	3.26128	2.63894	3.76764	-1.0976	0.00395529	0.0063821	3' UTR	1	6281253	6296044	14792	2	23463	uc001amk.3	13053	ENSG00000116237	ICMT	isoprenylcysteine carboxyl methyltransferase
chr1	6309324	6309524	chr1:6249264-6249464	5.75162	5.97813	5.42246	0.554918	0.0214637	0.0308311	3' UTR	1	6304252	6305638	1387	1	390992	uc009vly.2	5072	ENSG00000173673	HES3	hes family bHLH transcription factor 3
chr1	6317695	6317895	chr1:6257635-6257835	4.37938	3.74035	4.89482	-1.05647	0.00957288	0.0145608	Intron (uc001amp.2/387509, intron 1 of 5)	1	6307406	6321035	13630	2	387509	uc001amp.2	3140	ENSG00000158292	GPR153	G protein-coupled receptor 153
chr1	6320112	6320312	chr1:6260052-6260252	6.40425	6.7533	5.82979	0.938885	8.16297e-06	1.95684e-05	Promoter (<=1kb)	1	6307406	6321035	13630	2	387509	uc001amp.2	723	ENSG00000158292	GPR153	G protein-coupled receptor 153
chr1	6323832	6324032	chr1:6263772-6263972	5.82763	4.77195	6.52604	-1.70298	3.61356e-10	1.67706e-09	Promoter (2-3kb)	1	6307406	6321035	13630	2	387509	uc001amp.2	-2797	ENSG00000158292	GPR153	G protein-coupled receptor 153
chr1	6324353	6324553	chr1:6264293-6264493	4.66501	5.41234	2.23521	3.09297	1.06537e-16	1.15059e-15	3' UTR	1	6307406	6321035	13630	2	387509	uc001amp.2	-3318	ENSG00000158292	GPR153	G protein-coupled receptor 153
chr1	6333489	6333689	chr1:6273429-6273629	7.44265	7.68992	7.07613	0.604437	0.00231247	0.00386173	Intron (uc001amq.3/11332, intron 8 of 8)	1	6307406	6321035	13630	2	387509	uc001amp.2	-12454	ENSG00000158292	GPR153	G protein-coupled receptor 153
chr1	6336559	6336759	chr1:6276499-6276699	7.49701	8.07661	6.19898	1.86743	6.01951e-27	2.01626e-25	Intron (uc001amq.3/11332, intron 8 of 8)	1	6307406	6321035	13630	2	387509	uc001amp.2	-15524	ENSG00000158292	GPR153	G protein-coupled receptor 153
chr1	6347595	6347795	chr1:6287535-6287735	6.44609	7.00863	5.22095	1.85185	1.92471e-16	2.01761e-15	Intron (uc001amq.3/11332, intron 7 of 8)	1	6307406	6321035	13630	2	387509	uc001amp.2	-26560	ENSG00000158292	GPR153	G protein-coupled receptor 153
chr1	6348874	6349074	chr1:6288814-6289014	5.33476	4.45303	5.96586	-1.43111	1.24939e-07	3.95393e-07	Intron (uc001amq.3/11332, intron 7 of 8)	1	6307406	6321035	13630	2	387509	uc001amp.2	-27839	ENSG00000158292	GPR153	G protein-coupled receptor 153
chr1	6360437	6360637	chr1:6300377-6300577	4.32115	3.70166	4.82594	-1.04311	0.000315552	0.000598163	Intron (uc001amq.3/11332, intron 6 of 8)	1	6307406	6321035	13630	2	387509	uc001amp.2	-39402	ENSG00000158292	GPR153	G protein-coupled receptor 153
chr1	6362009	6362209	chr1:6301949-6302149	5.92303	6.50499	4.61455	1.94749	1.0005e-16	1.08424e-15	Intron (uc001amq.3/11332, intron 6 of 8)	1	6307406	6321035	13630	2	387509	uc001amp.2	-40974	ENSG00000158292	GPR153	G protein-coupled receptor 153
chr1	6381349	6381549	chr1:6321289-6321489	3.84661	2.35509	4.67299	-2.21771	5.69072e-09	2.21357e-08	Intron (uc001amq.3/11332, intron 5 of 8)	1	6324332	6419004	94673	2	11332	uc001amq.3	37455	ENSG00000097021	ACOT7	acyl-CoA thioesterase 7
chr1	6385645	6385845	chr1:6325585-6325785	4.96529	4.3858	5.44758	-0.978824	0.00189644	0.0032077	Intron (uc001amq.3/11332, intron 5 of 8)	1	6324332	6419004	94673	2	11332	uc001amq.3	33159	ENSG00000097021	ACOT7	acyl-CoA thioesterase 7
chr1	6389636	6389836	chr1:6329576-6329776	3.88625	4.25986	3.25428	0.995844	0.00243592	0.00405339	Intron (uc001amq.3/11332, intron 4 of 8)	1	6324332	6419004	94673	2	11332	uc001amq.3	29168	ENSG00000097021	ACOT7	acyl-CoA thioesterase 7
chr1	6390534	6390734	chr1:6330474-6330674	4.46052	3.43069	5.14963	-1.64078	7.23965e-08	2.37794e-07	Intron (uc001amq.3/11332, intron 4 of 8)	1	6324332	6419004	94673	2	11332	uc001amq.3	28270	ENSG00000097021	ACOT7	acyl-CoA thioesterase 7
chr1	6412406	6412606	chr1:6352346-6352546	4.81574	4.06979	5.38569	-1.22085	1.9113e-06	5.03667e-06	Intron (uc001amq.3/11332, intron 1 of 8)	1	6324332	6419004	94673	2	11332	uc001amq.3	6398	ENSG00000097021	ACOT7	acyl-CoA thioesterase 7
chr1	6414033	6414233	chr1:6353973-6354173	4.11309	3.15403	4.77551	-1.56411	4.25582e-07	1.24144e-06	Intron (uc001amq.3/11332, intron 1 of 8)	1	6324332	6419004	94673	2	11332	uc001amq.3	4771	ENSG00000097021	ACOT7	acyl-CoA thioesterase 7
chr1	6418949	6419149	chr1:6358889-6359089	6.1573	6.49906	5.5993	0.916626	0.000457484	0.000847375	Promoter (<=1kb)	1	6324332	6419004	94673	2	11332	uc001amq.3	0	ENSG00000097021	ACOT7	acyl-CoA thioesterase 7
chr1	6423252	6423452	chr1:6363192-6363392	5.81137	5.16273	6.33195	-1.1337	1.72892e-06	4.58726e-06	Promoter (2-3kb)	1	6324332	6420764	96433	2	11332	uc001amr.3	-2488	ENSG00000097021	ACOT7	acyl-CoA thioesterase 7
chr1	6427729	6427929	chr1:6367669-6367869	3.68679	2.45489	4.44304	-1.9464	1.21978e-06	3.31591e-06	Intron (uc001ams.3/11332, intron 1 of 8)	1	6324332	6420764	96433	2	11332	uc001amr.3	-6965	ENSG00000097021	ACOT7	acyl-CoA thioesterase 7
chr1	6445867	6446067	chr1:6385807-6386007	6.45242	5.23977	7.20279	-1.93179	1.93809e-15	1.80357e-14	Promoter (<=1kb)	1	6324332	6445883	121552	2	11332	uc001ams.3	0	ENSG00000097021	ACOT7	acyl-CoA thioesterase 7
chr1	6461843	6462043	chr1:6401783-6401983	2.69941	1.83978	3.32111	-1.25025	0.00425078	0.00682332	Distal Intergenic	1	6324332	6453826	129495	2	11332	uc001amu.3	-8017	ENSG00000097021	ACOT7	acyl-CoA thioesterase 7
chr1	6482955	6483155	chr1:6422895-6423095	4.76502	3.37919	5.56477	-2.08931	6.33554e-13	4.31526e-12	Promoter (1-2kb)	1	6472498	6484730	12233	2	54626	uc001amw.3	1575	ENSG00000069812	HES2	hes family bHLH transcription factor 2
chr1	6483630	6483830	chr1:6423570-6423770	5.52026	5.90115	4.87059	1.07125	6.93535e-06	1.68033e-05	Promoter (<=1kb)	1	6472498	6484730	12233	2	54626	uc001amw.3	900	ENSG00000069812	HES2	hes family bHLH transcription factor 2
chr1	6484765	6484965	chr1:6424705-6424905	5.61793	5.96424	5.04969	0.911039	2.42557e-05	5.41127e-05	Promoter (<=1kb)	1	6484848	6521004	36157	1	83715	uc001amy.3	0	ENSG00000187017	ESPN	espin
chr1	6498201	6498401	chr1:6438141-6438341	5.4998	5.83401	4.95857	0.902309	0.000201836	0.000393325	Intron (uc001amy.3/83715, intron 2 of 12)	1	6489894	6489956	63	2	100422975	uc021ofo.1	-8245	ENSG00000265392	MIR4252	microRNA 4252
chr1	6500409	6500609	chr1:6440349-6440549	5.78459	6.23198	4.95762	1.2995	6.24031e-07	1.77479e-06	Exon (uc001amy.3/83715, exon 3 of 13)	1	6508103	6521004	12902	1	83715	uc001amz.3	-7494	ENSG00000187017	ESPN	espin
chr1	6507261	6507461	chr1:6447201-6447401	5.80374	6.47993	3.98006	2.52961	8.30964e-23	1.78991e-21	Promoter (<=1kb)	1	6508103	6521004	12902	1	83715	uc001amz.3	-642	ENSG00000187017	ESPN	espin
chr1	6507911	6508111	chr1:6447851-6448051	5.80945	6.55864	3.35925	3.20876	3.42195e-25	9.53327e-24	Promoter (<=1kb)	1	6508103	6521004	12902	1	83715	uc001amz.3	0	ENSG00000187017	ESPN	espin
chr1	6508832	6509032	chr1:6448772-6448972	6.06219	6.53153	5.16958	1.35434	2.45637e-08	8.6899e-08	Promoter (<=1kb)	1	6508103	6521004	12902	1	83715	uc001amz.3	729	ENSG00000187017	ESPN	espin
chr1	6515274	6515474	chr1:6455214-6455414	6.2686	6.801	5.16203	1.63673	2.57086e-10	1.21763e-09	Intron (uc001amy.3/83715, intron 10 of 12)	1	6508103	6521004	12902	1	83715	uc001amz.3	7171	ENSG00000187017	ESPN	espin
chr1	6520173	6520373	chr1:6460113-6460313	3.73172	4.0474	3.23045	0.722576	0.0287404	0.040428	3' UTR	1	6521214	6523682	2469	2	8718	uc031pla.1	3309	ENSG00000215788	TNFRSF25	TNF receptor superfamily member 25
chr1	6526200	6526400	chr1:6466140-6466340	4.3506	4.80024	3.5171	1.25827	0.000301827	0.000573695	Promoter (<=1kb)	1	6521214	6526255	5042	2	8718	uc001ana.3	0	ENSG00000215788	TNFRSF25	TNF receptor superfamily member 25
chr1	6551656	6551856	chr1:6491596-6491796	5.36691	4.55332	5.96836	-1.32763	3.88278e-06	9.7609e-06	Promoter (<=1kb)	1	6526152	6551761	25610	2	57449	uc001anm.2	0	ENSG00000171680	PLEKHG5	pleckstrin homology and RhoGEF domain containing G5
chr1	6557544	6557744	chr1:6497484-6497684	7.33506	7.7234	6.66697	1.06116	2.30382e-06	5.99249e-06	Promoter (<=1kb)	1	6526152	6557484	31333	2	57449	uc001ano.1	-60	ENSG00000171680	PLEKHG5	pleckstrin homology and RhoGEF domain containing G5
chr1	6562067	6562267	chr1:6502007-6502207	4.62292	4.05036	5.10121	-0.977505	0.000152175	0.000301586	Intron (uc001anp.2/57449, intron 1 of 21)	1	6526152	6557484	31333	2	57449	uc001ano.1	-4583	ENSG00000171680	PLEKHG5	pleckstrin homology and RhoGEF domain containing G5
chr1	6580099	6580299	chr1:6520039-6520239	6.67842	7.10246	5.91716	1.16909	7.31642e-08	2.40123e-07	Promoter (<=1kb)	1	6526152	6580121	53970	2	57449	uc001anp.2	0	ENSG00000171680	PLEKHG5	pleckstrin homology and RhoGEF domain containing G5
chr1	6615304	6615504	chr1:6555244-6555444	3.98268	3.44375	4.44113	-0.916212	0.00198279	0.00334434	Promoter (<=1kb)	1	6615338	6639817	24480	1	80835	uc001ant.3	0	ENSG00000173662	TAS1R1	taste 1 receptor member 1
chr1	6639936	6640136	chr1:6579876-6580076	8.72027	8.98328	8.32438	0.642348	0.000236541	0.000456319	Promoter (<=1kb)	1	6640056	6649340	9285	1	3104	uc009vmc.2	0	ENSG00000204859	ZBTB48	zinc finger and BTB domain containing 48
chr1	6651471	6651671	chr1:6591411-6591611	5.29875	3.92642	6.09492	-2.0795	4.99478e-12	3.01575e-11	3' UTR	1	6645362	6649340	3979	1	3104	uc001any.2	6109	ENSG00000204859	ZBTB48	zinc finger and BTB domain containing 48
chr1	6655408	6655608	chr1:6595348-6595548	5.20561	3.03873	6.15628	-3.02914	1.18442e-20	2.02488e-19	3' UTR	1	6650784	6659871	9088	2	9903	uc009vme.3	4263	ENSG00000162413	KLHL21	kelch like family member 21
chr1	6661472	6661672	chr1:6601412-6601612	9.19294	9.45509	8.79867	0.641512	0.000841217	0.00149766	Promoter (1-2kb)	1	6650779	6662929	12151	2	9903	uc001anz.1	1257	ENSG00000162413	KLHL21	kelch like family member 21
chr1	6674491	6674691	chr1:6614431-6614631	5.89548	6.10773	5.59113	0.50222	0.0237209	0.0338254	Promoter (<=1kb)	1	6673756	6684093	10338	1	148479	uc001aob.4	735	ENSG00000116273	PHF13	PHD finger protein 13
chr1	6698387	6698587	chr1:6638327-6638527	5.41128	4.30423	6.12753	-1.73006	3.76363e-08	1.29468e-07	Exon (uc001aof.2/55735, exon 12 of 16)	1	6685210	6695646	10437	1	90326	uc001aoe.2	13177	ENSG00000041988	THAP3	THAP domain containing 3
chr1	6813805	6814005	chr1:6753745-6753945	3.16318	2.26685	3.80037	-1.47958	0.000163667	0.000322963	Distal Intergenic	1	6845384	6932107	86724	1	23261	uc001aoh.3	-31379	ENSG00000171735	CAMTA1	calmodulin binding transcription activator 1
chr1	6830861	6831061	chr1:6770801-6771001	5.84286	5.53964	6.13854	-0.533109	0.0152818	0.0224947	Distal Intergenic	1	6845384	6932107	86724	1	23261	uc001aoh.3	-14323	ENSG00000171735	CAMTA1	calmodulin binding transcription activator 1
chr1	6862229	6862429	chr1:6802169-6802369	3.77749	2.2064	4.62238	-2.36017	5.36039e-10	2.42796e-09	Intron (uc001aoh.3/23261, intron 1 of 3)	1	6845384	7829766	984383	1	23261	uc001aoi.3	16845	ENSG00000171735	CAMTA1	calmodulin binding transcription activator 1
chr1	6884820	6885020	chr1:6824760-6824960	3.13886	0	4.22411	-4.5613	1.0652e-10	5.33736e-10	Intron (uc001aoh.3/23261, intron 2 of 3)	1	6845384	7829766	984383	1	23261	uc001aoi.3	39436	ENSG00000171735	CAMTA1	calmodulin binding transcription activator 1
chr1	6887812	6888012	chr1:6827752-6827952	4.37771	3.85837	4.82425	-0.850068	0.00567223	0.00893358	Intron (uc001aoh.3/23261, intron 3 of 3)	1	6845384	7829766	984383	1	23261	uc001aoi.3	42428	ENSG00000171735	CAMTA1	calmodulin binding transcription activator 1
chr1	6929199	6929399	chr1:6869139-6869339	4.84724	5.3317	3.90692	1.48159	8.03973e-06	1.92929e-05	Intron (uc001aoh.3/23261, intron 3 of 3)	1	6845384	7829766	984383	1	23261	uc001aoi.3	83815	ENSG00000171735	CAMTA1	calmodulin binding transcription activator 1
chr1	6933445	6933645	chr1:6873385-6873585	2.61703	0.797992	3.51226	-2.50326	3.67678e-07	1.08294e-06	Intron (uc021ofq.1/23261, intron 3 of 3)	1	6845384	7829766	984383	1	23261	uc001aoi.3	88061	ENSG00000171735	CAMTA1	calmodulin binding transcription activator 1
chr1	6951948	6952148	chr1:6891888-6892088	3.94691	4.23763	3.497	0.772982	0.0301285	0.0422329	Intron (uc001aoi.3/23261, intron 3 of 22)	1	6845384	7829766	984383	1	23261	uc001aoi.3	106564	ENSG00000171735	CAMTA1	calmodulin binding transcription activator 1
chr1	6962326	6962526	chr1:6902266-6902466	2.82709	3.35264	1.74587	1.671	0.000687796	0.00124105	Intron (uc001aoi.3/23261, intron 3 of 22)	1	6845384	7829766	984383	1	23261	uc001aoi.3	116942	ENSG00000171735	CAMTA1	calmodulin binding transcription activator 1
chr1	6972731	6972931	chr1:6912671-6912871	4.23636	2.58105	5.09953	-2.45641	2.95717e-09	1.20003e-08	Intron (uc001aoi.3/23261, intron 3 of 22)	1	6845384	7829766	984383	1	23261	uc001aoi.3	127347	ENSG00000171735	CAMTA1	calmodulin binding transcription activator 1
chr1	6976329	6976529	chr1:6916269-6916469	4.15043	1.53656	5.15329	-3.45132	6.28931e-18	7.85167e-17	Intron (uc001aoi.3/23261, intron 3 of 22)	1	6845384	7829766	984383	1	23261	uc001aoi.3	130945	ENSG00000171735	CAMTA1	calmodulin binding transcription activator 1
chr1	6978694	6978894	chr1:6918634-6918834	6.05991	4.28785	6.94638	-2.56313	1.19508e-15	1.14114e-14	Intron (uc001aoi.3/23261, intron 3 of 22)	1	6845384	7829766	984383	1	23261	uc001aoi.3	133310	ENSG00000171735	CAMTA1	calmodulin binding transcription activator 1
chr1	7027675	7027875	chr1:6967615-6967815	3.95567	3.16308	4.54757	-1.25448	0.000365636	0.000686709	Intron (uc001aoi.3/23261, intron 3 of 22)	1	6845384	7829766	984383	1	23261	uc001aoi.3	182291	ENSG00000171735	CAMTA1	calmodulin binding transcription activator 1
chr1	7029227	7029427	chr1:6969167-6969367	4.06501	4.77158	2.0163	2.43123	0.000334837	0.000632396	Intron (uc001aoi.3/23261, intron 3 of 22)	1	6845384	7829766	984383	1	23261	uc001aoi.3	183843	ENSG00000171735	CAMTA1	calmodulin binding transcription activator 1
chr1	7045134	7045334	chr1:6985074-6985274	6.52719	7.34819	2.88398	4.34825	8.69404e-47	2.10707e-44	Intron (uc001aoi.3/23261, intron 3 of 22)	1	6845384	7829766	984383	1	23261	uc001aoi.3	199750	ENSG00000171735	CAMTA1	calmodulin binding transcription activator 1
chr1	7086329	7086529	chr1:7026269-7026469	2.6886	3.32229	1.12435	1.93381	0.00019337	0.000377744	Intron (uc001aoi.3/23261, intron 3 of 22)	1	6845384	7829766	984383	1	23261	uc001aoi.3	240945	ENSG00000171735	CAMTA1	calmodulin binding transcription activator 1
chr1	7102740	7102940	chr1:7042680-7042880	3.70247	3.05321	4.22338	-1.07224	0.00215974	0.00362214	Intron (uc001aoi.3/23261, intron 3 of 22)	1	6845384	7829766	984383	1	23261	uc001aoi.3	257356	ENSG00000171735	CAMTA1	calmodulin binding transcription activator 1
chr1	7106490	7106690	chr1:7046430-7046630	4.29373	4.6544	3.69245	0.938614	0.0109884	0.0165585	Intron (uc001aoi.3/23261, intron 3 of 22)	1	6845384	7829766	984383	1	23261	uc001aoi.3	261106	ENSG00000171735	CAMTA1	calmodulin binding transcription activator 1
chr1	7111210	7111410	chr1:7051150-7051350	4.85895	5.13043	4.44689	0.567825	0.0228181	0.0326341	Intron (uc001aoi.3/23261, intron 3 of 22)	1	6845384	7829766	984383	1	23261	uc001aoi.3	265826	ENSG00000171735	CAMTA1	calmodulin binding transcription activator 1
chr1	7130076	7130276	chr1:7070016-7070216	4.71293	4.3141	5.08011	-0.702887	0.00851859	0.0130619	Intron (uc001aoi.3/23261, intron 3 of 22)	1	6845384	7829766	984383	1	23261	uc001aoi.3	284692	ENSG00000171735	CAMTA1	calmodulin binding transcription activator 1
chr1	7130553	7130753	chr1:7070493-7070693	5.22573	4.61894	5.72349	-1.05841	1.51059e-05	3.47565e-05	Intron (uc001aoi.3/23261, intron 3 of 22)	1	6845384	7829766	984383	1	23261	uc001aoi.3	285169	ENSG00000171735	CAMTA1	calmodulin binding transcription activator 1
chr1	7135498	7135698	chr1:7075438-7075638	3.97932	4.34644	3.36286	1.03574	0.00231579	0.00386684	Intron (uc001aoi.3/23261, intron 3 of 22)	1	6845384	7829766	984383	1	23261	uc001aoi.3	290114	ENSG00000171735	CAMTA1	calmodulin binding transcription activator 1
chr1	7155584	7155784	chr1:7095524-7095724	2.98379	3.51141	1.89494	1.56302	0.000998072	0.00175806	Intron (uc001aoi.3/23261, intron 4 of 22)	1	6845384	7829766	984383	1	23261	uc001aoi.3	310200	ENSG00000171735	CAMTA1	calmodulin binding transcription activator 1
chr1	7160624	7160824	chr1:7100564-7100764	3.17741	3.75523	1.88718	1.94228	1.95563e-05	4.4233e-05	Intron (uc001aoi.3/23261, intron 4 of 22)	1	6845384	7829766	984383	1	23261	uc001aoi.3	315240	ENSG00000171735	CAMTA1	calmodulin binding transcription activator 1
chr1	7181777	7181977	chr1:7121717-7121917	3.65955	4.19706	2.53374	1.47158	8.99416e-05	0.000184321	Intron (uc001aoi.3/23261, intron 4 of 22)	1	6845384	7829766	984383	1	23261	uc001aoi.3	336393	ENSG00000171735	CAMTA1	calmodulin binding transcription activator 1
chr1	7199549	7199749	chr1:7139489-7139689	3.43347	1.66023	4.32017	-2.43197	5.53554e-09	2.15781e-08	Intron (uc001aoi.3/23261, intron 4 of 22)	1	6845384	7829766	984383	1	23261	uc001aoi.3	354165	ENSG00000171735	CAMTA1	calmodulin binding transcription activator 1
chr1	7209672	7209872	chr1:7149612-7149812	4.55003	4.76007	4.24946	0.534003	0.0306648	0.0429309	Intron (uc001aoi.3/23261, intron 4 of 22)	1	6845384	7829766	984383	1	23261	uc001aoi.3	364288	ENSG00000171735	CAMTA1	calmodulin binding transcription activator 1
chr1	7284799	7284999	chr1:7224739-7224939	3.20289	2.17326	3.89191	-1.63405	2.05387e-05	4.63204e-05	Intron (uc001aoi.3/23261, intron 4 of 22)	1	6845384	7829766	984383	1	23261	uc001aoi.3	439415	ENSG00000171735	CAMTA1	calmodulin binding transcription activator 1
chr1	7289900	7290100	chr1:7229840-7230040	3.00013	3.64649	1.36409	2.29586	2.6958e-05	5.96998e-05	Intron (uc001aoi.3/23261, intron 4 of 22)	1	7732054	7805082	73029	1	23261	uc010nzv.1	-441954	ENSG00000171735	CAMTA1	calmodulin binding transcription activator 1
chr1	7315774	7315974	chr1:7255714-7255914	5.50501	5.98255	4.58679	1.33922	3.0053e-06	7.68612e-06	Intron (uc001aoi.3/23261, intron 5 of 22)	1	7732054	7805082	73029	1	23261	uc010nzv.1	-416080	ENSG00000171735	CAMTA1	calmodulin binding transcription activator 1
chr1	7322844	7323044	chr1:7262784-7262984	5.88236	6.33604	5.03699	1.29389	4.83911e-09	1.9023e-08	Intron (uc001aoi.3/23261, intron 5 of 22)	1	7732054	7805082	73029	1	23261	uc010nzv.1	-409010	ENSG00000171735	CAMTA1	calmodulin binding transcription activator 1
chr1	7325853	7326053	chr1:7265793-7265993	6.48418	6.82239	5.9341	0.871764	9.87626e-05	0.000201155	Intron (uc001aoi.3/23261, intron 5 of 22)	1	7732054	7805082	73029	1	23261	uc010nzv.1	-406001	ENSG00000171735	CAMTA1	calmodulin binding transcription activator 1
chr1	7339900	7340100	chr1:7279840-7280040	2.63107	3.09251	1.76254	1.21211	0.0120338	0.018023	Intron (uc001aoi.3/23261, intron 5 of 22)	1	7732054	7805082	73029	1	23261	uc010nzv.1	-391954	ENSG00000171735	CAMTA1	calmodulin binding transcription activator 1
chr1	7351476	7351676	chr1:7291416-7291616	7.01846	6.26322	7.59287	-1.30355	1.67393e-08	6.07383e-08	Intron (uc001aoi.3/23261, intron 5 of 22)	1	7732054	7805082	73029	1	23261	uc010nzv.1	-380378	ENSG00000171735	CAMTA1	calmodulin binding transcription activator 1
chr1	7352255	7352455	chr1:7292195-7292395	4.49156	5.29733	1.20243	3.79106	8.3227e-14	6.3556e-13	Intron (uc001aoi.3/23261, intron 5 of 22)	1	7732054	7805082	73029	1	23261	uc010nzv.1	-379599	ENSG00000171735	CAMTA1	calmodulin binding transcription activator 1
chr1	7358874	7359074	chr1:7298814-7299014	4.61322	3.29455	5.39471	-2.01025	2.14245e-07	6.54323e-07	Intron (uc001aoi.3/23261, intron 5 of 22)	1	7732054	7805082	73029	1	23261	uc010nzv.1	-372980	ENSG00000171735	CAMTA1	calmodulin binding transcription activator 1
chr1	7359397	7359597	chr1:7299337-7299537	7.18729	7.63386	6.3627	1.26235	3.75146e-11	2.00492e-10	Intron (uc001aoi.3/23261, intron 5 of 22)	1	7732054	7805082	73029	1	23261	uc010nzv.1	-372457	ENSG00000171735	CAMTA1	calmodulin binding transcription activator 1
chr1	7360196	7360396	chr1:7300136-7300336	4.51259	5.19537	2.64335	2.52423	1.54415e-11	8.71989e-11	Intron (uc001aoi.3/23261, intron 5 of 22)	1	7732054	7805082	73029	1	23261	uc010nzv.1	-371658	ENSG00000171735	CAMTA1	calmodulin binding transcription activator 1
chr1	7361030	7361230	chr1:7300970-7301170	4.24312	4.96444	2.06897	2.66853	4.1621e-11	2.211e-10	Intron (uc001aoi.3/23261, intron 5 of 22)	1	7732054	7805082	73029	1	23261	uc010nzv.1	-370824	ENSG00000171735	CAMTA1	calmodulin binding transcription activator 1
chr1	7378071	7378271	chr1:7318011-7318211	3.69119	4.46259	0.97046	3.2373	5.10348e-09	1.99938e-08	Intron (uc001aoi.3/23261, intron 5 of 22)	1	7732054	7805082	73029	1	23261	uc010nzv.1	-353783	ENSG00000171735	CAMTA1	calmodulin binding transcription activator 1
chr1	7418483	7418683	chr1:7358423-7358623	2.25191	1.53702	2.80665	-1.28709	0.00349414	0.00568268	Intron (uc001aoi.3/23261, intron 5 of 22)	1	7732054	7805082	73029	1	23261	uc010nzv.1	-313371	ENSG00000171735	CAMTA1	calmodulin binding transcription activator 1
chr1	7434166	7434366	chr1:7374105-7374305	5.98378	6.59956	4.51439	2.15172	2.48433e-15	2.28253e-14	Intron (uc001aoi.3/23261, intron 5 of 22)	1	7732054	7805082	73029	1	23261	uc010nzv.1	-297688	ENSG00000171735	CAMTA1	calmodulin binding transcription activator 1
chr1	7436224	7436424	chr1:7376163-7376363	4.16089	4.86063	2.16637	2.42513	9.16031e-10	4.00515e-09	Intron (uc001aoi.3/23261, intron 5 of 22)	1	7732054	7805082	73029	1	23261	uc010nzv.1	-295630	ENSG00000171735	CAMTA1	calmodulin binding transcription activator 1
chr1	7449473	7449673	chr1:7389413-7389613	3.93027	4.24777	3.42514	0.74248	0.0262209	0.0371255	Intron (uc001aoi.3/23261, intron 5 of 22)	1	7732054	7805082	73029	1	23261	uc010nzv.1	-282381	ENSG00000171735	CAMTA1	calmodulin binding transcription activator 1
chr1	7450065	7450265	chr1:7390005-7390205	3.23042	3.65386	2.47081	0.912905	0.012803	0.0190884	Intron (uc001aoi.3/23261, intron 5 of 22)	1	7732054	7805082	73029	1	23261	uc010nzv.1	-281789	ENSG00000171735	CAMTA1	calmodulin binding transcription activator 1
chr1	7461889	7462089	chr1:7401829-7402029	6.94303	7.26739	6.42324	0.858746	2.35417e-06	6.11407e-06	Intron (uc001aoi.3/23261, intron 5 of 22)	1	7732054	7805082	73029	1	23261	uc010nzv.1	-269965	ENSG00000171735	CAMTA1	calmodulin binding transcription activator 1
chr1	7479583	7479783	chr1:7419523-7419723	3.11629	3.60037	2.1772	1.16414	0.00844025	0.0129497	Intron (uc001aoi.3/23261, intron 5 of 22)	1	7732054	7805082	73029	1	23261	uc010nzv.1	-252271	ENSG00000171735	CAMTA1	calmodulin binding transcription activator 1
chr1	7480605	7480805	chr1:7420545-7420745	5.12884	5.86485	2.81642	3.16282	1.70347e-19	2.55561e-18	Intron (uc001aoi.3/23261, intron 5 of 22)	1	7732054	7805082	73029	1	23261	uc010nzv.1	-251249	ENSG00000171735	CAMTA1	calmodulin binding transcription activator 1
chr1	7515436	7515636	chr1:7455376-7455576	4.30479	3.35605	4.96316	-1.48485	8.81375e-06	2.10176e-05	Intron (uc001aoi.3/23261, intron 5 of 22)	1	7732054	7805082	73029	1	23261	uc010nzv.1	-216418	ENSG00000171735	CAMTA1	calmodulin binding transcription activator 1
chr1	7520905	7521105	chr1:7460845-7461045	3.6985	4.37985	1.8393	2.49607	2.8623e-08	1.00197e-07	Intron (uc001aoi.3/23261, intron 5 of 22)	1	7732054	7805082	73029	1	23261	uc010nzv.1	-210949	ENSG00000171735	CAMTA1	calmodulin binding transcription activator 1
chr1	7531145	7531345	chr1:7471085-7471285	6.91162	6.12625	7.50019	-1.34686	6.49492e-11	3.35709e-10	Intron (uc001aoi.3/23261, intron 6 of 22)	1	7732054	7805082	73029	1	23261	uc010nzv.1	-200709	ENSG00000171735	CAMTA1	calmodulin binding transcription activator 1
chr1	7542950	7543150	chr1:7482890-7483090	5.64318	5.97409	5.10919	0.840064	0.000436899	0.000811405	Intron (uc001aoi.3/23261, intron 6 of 22)	1	7732054	7805082	73029	1	23261	uc010nzv.1	-188904	ENSG00000171735	CAMTA1	calmodulin binding transcription activator 1
chr1	7551234	7551434	chr1:7491174-7491374	3.45365	4.11718	1.71311	2.10192	8.67348e-07	2.41339e-06	Intron (uc001aoi.3/23261, intron 6 of 22)	1	7732054	7805082	73029	1	23261	uc010nzv.1	-180620	ENSG00000171735	CAMTA1	calmodulin binding transcription activator 1
chr1	7556040	7556240	chr1:7495980-7496180	3.75385	4.33824	2.43447	1.80239	1.07067e-06	2.93646e-06	Intron (uc001aoi.3/23261, intron 6 of 22)	1	7732054	7805082	73029	1	23261	uc010nzv.1	-175814	ENSG00000171735	CAMTA1	calmodulin binding transcription activator 1
chr1	7568531	7568731	chr1:7508471-7508671	3.86516	4.40295	2.73825	1.70326	5.95808e-06	1.457e-05	Intron (uc001aoi.3/23261, intron 6 of 22)	1	7732054	7805082	73029	1	23261	uc010nzv.1	-163323	ENSG00000171735	CAMTA1	calmodulin binding transcription activator 1
chr1	7576412	7576612	chr1:7516352-7516552	3.80671	4.3874	2.50384	1.64272	2.83027e-06	7.26465e-06	Intron (uc001aoi.3/23261, intron 6 of 22)	1	7732054	7805082	73029	1	23261	uc010nzv.1	-155442	ENSG00000171735	CAMTA1	calmodulin binding transcription activator 1
chr1	7587218	7587418	chr1:7527158-7527358	3.68496	2.57227	4.40312	-1.66529	7.22093e-06	1.74504e-05	Intron (uc001aoi.3/23261, intron 6 of 22)	1	7732054	7805082	73029	1	23261	uc010nzv.1	-144636	ENSG00000171735	CAMTA1	calmodulin binding transcription activator 1
chr1	7594395	7594595	chr1:7534335-7534535	3.73084	4.15182	2.97791	1.18769	0.000752827	0.00134983	Intron (uc001aoi.3/23261, intron 6 of 22)	1	7732054	7805082	73029	1	23261	uc010nzv.1	-137459	ENSG00000171735	CAMTA1	calmodulin binding transcription activator 1
chr1	7597459	7597659	chr1:7537399-7537599	4.161	4.75172	2.81286	1.91844	3.5196e-08	1.21579e-07	Intron (uc001aoi.3/23261, intron 6 of 22)	1	7732054	7805082	73029	1	23261	uc010nzv.1	-134395	ENSG00000171735	CAMTA1	calmodulin binding transcription activator 1
chr1	7598228	7598428	chr1:7538168-7538368	4.71488	4.98068	4.3137	0.69316	0.0105035	0.0158769	Intron (uc001aoi.3/23261, intron 6 of 22)	1	7732054	7805082	73029	1	23261	uc010nzv.1	-133626	ENSG00000171735	CAMTA1	calmodulin binding transcription activator 1
chr1	7599824	7600024	chr1:7539764-7539964	3.75616	4.49611	1.40405	2.91667	1.43618e-09	6.1054e-09	Intron (uc001aoi.3/23261, intron 6 of 22)	1	7732054	7805082	73029	1	23261	uc010nzv.1	-132030	ENSG00000171735	CAMTA1	calmodulin binding transcription activator 1
chr1	7609420	7609620	chr1:7549360-7549560	5.88153	5.63095	6.1341	-0.473408	0.0230006	0.0328763	Intron (uc001aoi.3/23261, intron 6 of 22)	1	7732054	7805082	73029	1	23261	uc010nzv.1	-122434	ENSG00000171735	CAMTA1	calmodulin binding transcription activator 1
chr1	7612565	7612765	chr1:7552505-7552705	5.20188	4.25483	5.85959	-1.53917	9.24338e-07	2.561e-06	Intron (uc001aoi.3/23261, intron 6 of 22)	1	7732054	7805082	73029	1	23261	uc010nzv.1	-119289	ENSG00000171735	CAMTA1	calmodulin binding transcription activator 1
chr1	7613403	7613603	chr1:7553343-7553543	3.541	4.14343	2.13774	1.91934	7.68071e-06	1.84832e-05	Intron (uc001aoi.3/23261, intron 6 of 22)	1	7732054	7805082	73029	1	23261	uc010nzv.1	-118451	ENSG00000171735	CAMTA1	calmodulin binding transcription activator 1
chr1	7634545	7634745	chr1:7574485-7574685	6.67081	6.94749	6.24867	0.713893	0.000841078	0.00149743	Intron (uc001aoi.3/23261, intron 6 of 22)	1	7732054	7805082	73029	1	23261	uc010nzv.1	-97309	ENSG00000171735	CAMTA1	calmodulin binding transcription activator 1
chr1	7681705	7681905	chr1:7621645-7621845	2.48453	0.4229	3.42002	-2.75758	2.13242e-07	6.51461e-07	Intron (uc001aoi.3/23261, intron 6 of 22)	1	7732054	7805082	73029	1	23261	uc010nzv.1	-50149	ENSG00000171735	CAMTA1	calmodulin binding transcription activator 1
chr1	7690644	7690844	chr1:7630584-7630784	3.52214	2.97463	3.98572	-0.911047	0.00470623	0.00750434	Intron (uc001aoi.3/23261, intron 6 of 22)	1	7732054	7805082	73029	1	23261	uc010nzv.1	-41210	ENSG00000171735	CAMTA1	calmodulin binding transcription activator 1
chr1	7705465	7705665	chr1:7645405-7645605	4.71234	2.93691	5.59946	-2.59261	7.02775e-14	5.41131e-13	Intron (uc001aoi.3/23261, intron 7 of 22)	1	7732054	7805082	73029	1	23261	uc010nzv.1	-26389	ENSG00000171735	CAMTA1	calmodulin binding transcription activator 1
chr1	7709154	7709354	chr1:7649094-7649294	3.50543	1.68339	4.40121	-2.60982	2.14875e-07	6.56115e-07	Intron (uc001aoi.3/23261, intron 7 of 22)	1	7732054	7805082	73029	1	23261	uc010nzv.1	-22700	ENSG00000171735	CAMTA1	calmodulin binding transcription activator 1
chr1	7710980	7711180	chr1:7650920-7651120	3.41781	3.9392	2.35165	1.56096	0.000211869	0.000411624	Intron (uc001aoi.3/23261, intron 7 of 22)	1	7732054	7805082	73029	1	23261	uc010nzv.1	-20874	ENSG00000171735	CAMTA1	calmodulin binding transcription activator 1
chr1	7728650	7728850	chr1:7668590-7668790	5.29626	5.89704	3.90092	1.96838	3.7318e-11	1.99524e-10	Intron (uc001aoi.3/23261, intron 9 of 22)	1	7732054	7805082	73029	1	23261	uc010nzv.1	-3204	ENSG00000171735	CAMTA1	calmodulin binding transcription activator 1
chr1	7740290	7740490	chr1:7680230-7680430	7.19273	7.56899	6.55434	1.00768	6.54079e-07	1.85393e-06	Promoter (<=1kb)	1	7740148	7829766	89619	1	23261	uc001aok.4	142	ENSG00000171735	CAMTA1	calmodulin binding transcription activator 1
chr1	7758846	7759046	chr1:7698786-7698986	3.95737	2.80771	4.68779	-1.73809	2.63419e-05	5.84249e-05	Intron (uc001aoi.3/23261, intron 11 of 22)	1	7740148	7829766	89619	1	23261	uc001aok.4	18698	ENSG00000171735	CAMTA1	calmodulin binding transcription activator 1
chr1	7764680	7764880	chr1:7704620-7704820	8.85826	9.11694	8.47054	0.618712	0.00512197	0.008122	Intron (uc001aoi.3/23261, intron 11 of 22)	1	7740148	7829766	89619	1	23261	uc001aok.4	24532	ENSG00000171735	CAMTA1	calmodulin binding transcription activator 1
chr1	7777624	7777824	chr1:7717564-7717764	4.50234	5.20038	2.52098	2.8004	1.14646e-14	9.71971e-14	Intron (uc001aoi.3/23261, intron 11 of 22)	1	7796404	7829766	33363	1	23261	uc001aoj.3	-18580	ENSG00000171735	CAMTA1	calmodulin binding transcription activator 1
chr1	7779657	7779857	chr1:7719597-7719797	3.5891	2.50286	4.29822	-1.67312	4.57682e-06	1.13818e-05	Intron (uc001aoi.3/23261, intron 11 of 22)	1	7796404	7829766	33363	1	23261	uc001aoj.3	-16547	ENSG00000171735	CAMTA1	calmodulin binding transcription activator 1
chr1	7786730	7786930	chr1:7726670-7726870	2.81115	3.34478	1.69997	1.34829	0.00230361	0.00384792	Intron (uc001aoi.3/23261, intron 11 of 22)	1	7796404	7829766	33363	1	23261	uc001aoj.3	-9474	ENSG00000171735	CAMTA1	calmodulin binding transcription activator 1
chr1	7788203	7788403	chr1:7728143-7728343	3.07835	2.43991	3.59347	-1.06414	0.00415288	0.00667697	Intron (uc001aoi.3/23261, intron 11 of 22)	1	7796404	7829766	33363	1	23261	uc001aoj.3	-8001	ENSG00000171735	CAMTA1	calmodulin binding transcription activator 1
chr1	7805948	7806148	chr1:7745888-7746088	5.52302	5.95384	4.74312	1.23191	2.37754e-05	5.31101e-05	Promoter (1-2kb)	1	7804895	7829766	24872	1	23261	uc009vmf.3	1053	ENSG00000171735	CAMTA1	calmodulin binding transcription activator 1
chr1	7831407	7831607	chr1:7771347-7771547	6.9006	7.09326	6.62929	0.451709	0.0201562	0.0290803	Promoter (<=1kb)	1	7831329	7841492	10164	1	9341	uc001aol.3	78	ENSG00000049245	VAMP3	vesicle associated membrane protein 3
chr1	7870533	7870733	chr1:7810473-7810673	4.84195	3.55853	5.61343	-1.97667	5.32862e-11	2.78951e-10	Exon (uc009vmg.1/8863, exon 13 of 19)	1	7844714	7905237	60524	1	8863	uc010nzw.2	25819	ENSG00000049246	PER3	period circadian regulator 3
chr1	7948387	7948587	chr1:7888327-7888527	3.78408	4.23178	2.95624	1.23722	0.000486585	0.00089762	Intron (uc001aoq.3/10911, intron 1 of 7)	1	7903143	7973294	70152	2	10911	uc001aoq.3	24707	ENSG00000049247	UTS2	urotensin 2
chr1	7959870	7960070	chr1:7899810-7900010	5.10509	1.44801	6.17882	-4.51506	1.22027e-30	5.97183e-29	Intron (uc001aoq.3/10911, intron 1 of 7)	1	7903143	7973294	70152	2	10911	uc001aoq.3	13224	ENSG00000049247	UTS2	urotensin 2
chr1	7962869	7963069	chr1:7902809-7903009	5.26314	4.66808	5.75431	-1.03877	4.55965e-05	9.7592e-05	Intron (uc001aoq.3/10911, intron 1 of 7)	1	7903143	7973294	70152	2	10911	uc001aoq.3	10225	ENSG00000049247	UTS2	urotensin 2
chr1	7965998	7966198	chr1:7905938-7906138	2.81763	3.3845	1.57443	1.79542	0.000276635	0.000528729	Intron (uc001aoq.3/10911, intron 1 of 7)	1	7903143	7973294	70152	2	10911	uc001aoq.3	7096	ENSG00000049247	UTS2	urotensin 2
chr1	7982419	7982619	chr1:7922359-7922559	4.80317	1.66194	5.84861	-3.98806	1.04269e-26	3.41414e-25	Intron (uc001aot.3/3604, intron 8 of 8)	1	7903143	7973294	70152	2	10911	uc001aoq.3	-9125	ENSG00000049247	UTS2	urotensin 2
chr1	8000835	8001035	chr1:7940775-7940975	5.15779	4.85148	5.45592	-0.554008	0.0213203	0.0306399	Promoter (2-3kb)	1	7975931	8003225	27295	2	3604	uc001aot.3	2190	ENSG00000049249	TNFRSF9	TNF receptor superfamily member 9
chr1	8001646	8001846	chr1:7941586-7941786	4.76074	4.20143	5.23131	-0.933526	0.000183501	0.000359672	Promoter (1-2kb)	1	7975931	8003225	27295	2	3604	uc001aot.3	1379	ENSG00000049249	TNFRSF9	TNF receptor superfamily member 9
chr1	8064167	8064367	chr1:8004107-8004307	3.87591	2.59661	4.6462	-1.90075	2.03182e-07	6.22621e-07	Distal Intergenic	1	8073487	8075752	2266	2	54206	uc001apa.1	11385	ENSG00000116285	ERRFI1	ERBB receptor feedback inhibitor 1
chr1	8065155	8065355	chr1:8005095-8005295	6.44616	5.67352	7.0288	-1.3239	6.64043e-08	2.19544e-07	Distal Intergenic	1	8073487	8075752	2266	2	54206	uc001apa.1	10397	ENSG00000116285	ERRFI1	ERBB receptor feedback inhibitor 1
chr1	8075109	8075309	chr1:8015049-8015249	3.55763	3.8988	3.00095	0.869755	0.0174327	0.0254049	Promoter (<=1kb)	1	8073487	8075752	2266	2	54206	uc001apa.1	443	ENSG00000116285	ERRFI1	ERBB receptor feedback inhibitor 1
chr1	8075976	8076176	chr1:8015916-8016116	4.18253	4.46054	3.75779	0.788173	0.0131637	0.0195835	Promoter (<=1kb)	1	8073487	8075752	2266	2	54206	uc001apa.1	-224	ENSG00000116285	ERRFI1	ERBB receptor feedback inhibitor 1
chr1	8080175	8080375	chr1:8020115-8020315	4.74077	5.0596	4.2328	0.835139	0.00384655	0.00621771	Intron (uc001aoz.3/54206, intron 1 of 3)	1	8073487	8075752	2266	2	54206	uc001apa.1	-4423	ENSG00000116285	ERRFI1	ERBB receptor feedback inhibitor 1
chr1	8100733	8100933	chr1:8040673-8040873	5.36689	4.60789	5.94308	-1.30844	2.72378e-07	8.18335e-07	Distal Intergenic	1	8071779	8086393	14615	2	54206	uc001aoz.3	-14340	ENSG00000116285	ERRFI1	ERBB receptor feedback inhibitor 1
chr1	8121392	8121592	chr1:8061332-8061532	6.64039	6.95351	6.14452	0.809045	0.000158395	0.000313201	Distal Intergenic	1	8071779	8086393	14615	2	54206	uc001aoz.3	-34999	ENSG00000116285	ERRFI1	ERBB receptor feedback inhibitor 1
chr1	8137368	8137568	chr1:8077308-8077508	7.05358	6.62456	7.44169	-0.78217	1.96783e-05	4.44926e-05	Distal Intergenic	1	8071779	8086393	14615	2	54206	uc001aoz.3	-50975	ENSG00000116285	ERRFI1	ERBB receptor feedback inhibitor 1
chr1	8143180	8143380	chr1:8083120-8083320	3.54361	2.89654	4.06336	-1.0093	0.00918578	0.0140139	Distal Intergenic	1	8071779	8086393	14615	2	54206	uc001aoz.3	-56787	ENSG00000116285	ERRFI1	ERBB receptor feedback inhibitor 1
chr1	8143982	8144182	chr1:8083922-8084122	5.63581	5.9818	5.06829	0.888052	0.00027021	0.00051718	Distal Intergenic	1	8071779	8086393	14615	2	54206	uc001aoz.3	-57589	ENSG00000116285	ERRFI1	ERBB receptor feedback inhibitor 1
chr1	8149612	8149812	chr1:8089552-8089752	4.95297	4.52931	5.33742	-0.739903	0.0102253	0.0154833	Distal Intergenic	1	8071779	8086393	14615	2	54206	uc001aoz.3	-63219	ENSG00000116285	ERRFI1	ERBB receptor feedback inhibitor 1
chr1	8152182	8152382	chr1:8092122-8092322	4.31139	2.02291	5.2781	-3.12854	1.83116e-13	1.33857e-12	Distal Intergenic	1	8071779	8086393	14615	2	54206	uc001aoz.3	-65789	ENSG00000116285	ERRFI1	ERBB receptor feedback inhibitor 1
chr1	8152677	8152877	chr1:8092617-8092817	4.94513	3.49102	5.76237	-2.23446	2.09864e-12	1.3325e-11	Distal Intergenic	1	8071779	8086393	14615	2	54206	uc001aoz.3	-66284	ENSG00000116285	ERRFI1	ERBB receptor feedback inhibitor 1
chr1	8155106	8155306	chr1:8095046-8095246	4.59094	1.78053	5.61166	-3.69403	1.16741e-19	1.78071e-18	Distal Intergenic	1	8071779	8086393	14615	2	54206	uc001aoz.3	-68713	ENSG00000116285	ERRFI1	ERBB receptor feedback inhibitor 1
chr1	8156760	8156960	chr1:8096700-8096900	4.9327	5.32699	4.24966	1.03785	0.00380341	0.00615166	Distal Intergenic	1	8071779	8086393	14615	2	54206	uc001aoz.3	-70367	ENSG00000116285	ERRFI1	ERBB receptor feedback inhibitor 1
chr1	8157592	8157792	chr1:8097532-8097732	7.16875	7.41851	6.79764	0.608289	0.00259485	0.00430035	Distal Intergenic	1	8071779	8086393	14615	2	54206	uc001aoz.3	-71199	ENSG00000116285	ERRFI1	ERBB receptor feedback inhibitor 1
chr1	8173400	8173600	chr1:8113340-8113540	5.5302	5.9682	4.73016	1.19477	0.000209269	0.00040684	Distal Intergenic	1	8071779	8086393	14615	2	54206	uc001aoz.3	-87007	ENSG00000116285	ERRFI1	ERBB receptor feedback inhibitor 1
chr1	8176623	8176823	chr1:8116563-8116763	4.85605	3.816	5.54886	-1.6428	3.70031e-06	9.33282e-06	Distal Intergenic	1	8071779	8086393	14615	2	54206	uc001aoz.3	-90230	ENSG00000116285	ERRFI1	ERBB receptor feedback inhibitor 1
chr1	8177284	8177484	chr1:8117224-8117424	6.13919	6.5862	5.31334	1.3078	1.64286e-06	4.37594e-06	Distal Intergenic	1	8071779	8086393	14615	2	54206	uc001aoz.3	-90891	ENSG00000116285	ERRFI1	ERBB receptor feedback inhibitor 1
chr1	8182820	8183020	chr1:8122760-8122960	3.74727	4.41956	1.94986	2.4336	1.05143e-08	3.93068e-08	Distal Intergenic	1	8071779	8086393	14615	2	54206	uc001aoz.3	-96427	ENSG00000116285	ERRFI1	ERBB receptor feedback inhibitor 1
chr1	8194918	8195118	chr1:8134858-8135058	5.15958	3.07028	6.09919	-2.85934	2.644e-10	1.25016e-09	Distal Intergenic	1	8071779	8086393	14615	2	54206	uc001aoz.3	-108525	ENSG00000116285	ERRFI1	ERBB receptor feedback inhibitor 1
chr1	8202024	8202224	chr1:8141964-8142164	5.66685	4.54839	6.38695	-1.78599	4.71717e-13	3.26898e-12	Distal Intergenic	1	8071779	8086393	14615	2	54206	uc001aoz.3	-115631	ENSG00000116285	ERRFI1	ERBB receptor feedback inhibitor 1
chr1	8203206	8203406	chr1:8143146-8143346	3.2095	3.9461	0.891201	2.73138	7.50983e-05	0.000155719	Distal Intergenic	1	8071779	8086393	14615	2	54206	uc001aoz.3	-116813	ENSG00000116285	ERRFI1	ERBB receptor feedback inhibitor 1
chr1	8208078	8208278	chr1:8148018-8148218	4.47228	0.490547	5.55909	-4.72322	8.41133e-19	1.16604e-17	Distal Intergenic	1	8071779	8086393	14615	2	54206	uc001aoz.3	-121685	ENSG00000116285	ERRFI1	ERBB receptor feedback inhibitor 1
chr1	8214851	8215051	chr1:8154791-8154991	7.7653	8.14652	7.11483	1.02557	1.00512e-06	2.76846e-06	Distal Intergenic	1	8071779	8086393	14615	2	54206	uc001aoz.3	-128458	ENSG00000116285	ERRFI1	ERBB receptor feedback inhibitor 1
chr1	8228134	8228334	chr1:8168074-8168274	4.37913	2.38348	5.30444	-2.79515	8.75804e-11	4.44547e-10	Distal Intergenic	1	8071779	8086393	14615	2	54206	uc001aoz.3	-141741	ENSG00000116285	ERRFI1	ERBB receptor feedback inhibitor 1
chr1	8234515	8234715	chr1:8174455-8174655	4.60222	3.93102	5.1347	-1.10191	0.000283334	0.000540695	Distal Intergenic	1	8071779	8086393	14615	2	54206	uc001aoz.3	-148122	ENSG00000116285	ERRFI1	ERBB receptor feedback inhibitor 1
chr1	8244461	8244661	chr1:8184401-8184601	4.42418	3.17732	5.18492	-1.89359	6.0234e-08	2.00531e-07	Distal Intergenic	1	8384390	8404227	19838	1	50651	uc001apb.3	-139729	ENSG00000162426	SLC45A1	solute carrier family 45 member 1
chr1	8254670	8254870	chr1:8194610-8194810	5.61104	4.73572	6.23943	-1.45543	2.75587e-07	8.2725e-07	Distal Intergenic	1	8384390	8404227	19838	1	50651	uc001apb.3	-129520	ENSG00000162426	SLC45A1	solute carrier family 45 member 1
chr1	8262734	8262934	chr1:8202674-8202874	6.95267	7.23091	6.52749	0.709987	7.69084e-05	0.00015923	Distal Intergenic	1	8384390	8404227	19838	1	50651	uc001apb.3	-121456	ENSG00000162426	SLC45A1	solute carrier family 45 member 1
chr1	8264307	8264507	chr1:8204247-8204447	5.14828	5.48435	4.60292	0.870995	0.00047273	0.000873723	Distal Intergenic	1	8384390	8404227	19838	1	50651	uc001apb.3	-119883	ENSG00000162426	SLC45A1	solute carrier family 45 member 1
chr1	8265833	8266033	chr1:8205773-8205973	5.36416	4.90662	5.77138	-0.829527	0.000898048	0.00159271	Distal Intergenic	1	8384390	8404227	19838	1	50651	uc001apb.3	-118357	ENSG00000162426	SLC45A1	solute carrier family 45 member 1
chr1	8272698	8272898	chr1:8212638-8212838	5.31581	5.98515	3.53777	2.39528	3.64752e-15	3.28253e-14	Distal Intergenic	1	8384390	8404227	19838	1	50651	uc001apb.3	-111492	ENSG00000162426	SLC45A1	solute carrier family 45 member 1
chr1	8277266	8277466	chr1:8217206-8217406	7.16096	7.40954	6.79202	0.609209	0.00138464	0.00238957	Distal Intergenic	1	8384390	8404227	19838	1	50651	uc001apb.3	-106924	ENSG00000162426	SLC45A1	solute carrier family 45 member 1
chr1	8279674	8279874	chr1:8219614-8219814	3.73514	2.33709	4.53809	-2.18655	6.39848e-09	2.4719e-08	Distal Intergenic	1	8384390	8404227	19838	1	50651	uc001apb.3	-104516	ENSG00000162426	SLC45A1	solute carrier family 45 member 1
chr1	8280397	8280597	chr1:8220337-8220537	3.69135	4.27529	2.37404	1.88636	2.34239e-06	6.08566e-06	Distal Intergenic	1	8384390	8404227	19838	1	50651	uc001apb.3	-103793	ENSG00000162426	SLC45A1	solute carrier family 45 member 1
chr1	8292247	8292447	chr1:8232187-8232387	4.56383	5.1452	3.25793	1.83262	2.39764e-08	8.49683e-08	Distal Intergenic	1	8384390	8404227	19838	1	50651	uc001apb.3	-91943	ENSG00000162426	SLC45A1	solute carrier family 45 member 1
chr1	8312767	8312967	chr1:8252707-8252907	3.83862	4.6187	0.995098	3.39167	7.72886e-10	3.41732e-09	Distal Intergenic	1	8384390	8404227	19838	1	50651	uc001apb.3	-71423	ENSG00000162426	SLC45A1	solute carrier family 45 member 1
chr1	8334508	8334708	chr1:8274448-8274648	3.36709	3.71058	2.80522	0.848203	0.0280235	0.0394921	Distal Intergenic	1	8384390	8404227	19838	1	50651	uc001apb.3	-49682	ENSG00000162426	SLC45A1	solute carrier family 45 member 1
chr1	8342331	8342531	chr1:8282271-8282471	4.35596	4.99179	2.77992	2.23163	6.72891e-10	3.00082e-09	Distal Intergenic	1	8384390	8404227	19838	1	50651	uc001apb.3	-41859	ENSG00000162426	SLC45A1	solute carrier family 45 member 1
chr1	8343192	8343392	chr1:8283132-8283332	6.12049	4.08159	7.05253	-2.9155	6.94795e-42	1.02184e-39	Distal Intergenic	1	8384390	8404227	19838	1	50651	uc001apb.3	-40998	ENSG00000162426	SLC45A1	solute carrier family 45 member 1
chr1	8354253	8354453	chr1:8294193-8294393	5.8693	5.00455	6.4932	-1.4435	2.38421e-07	7.22657e-07	Distal Intergenic	1	8384390	8404227	19838	1	50651	uc001apb.3	-29937	ENSG00000162426	SLC45A1	solute carrier family 45 member 1
chr1	8362250	8362450	chr1:8302190-8302390	6.79307	7.08304	6.34468	0.736652	0.00167284	0.00285273	Distal Intergenic	1	8384390	8404227	19838	1	50651	uc001apb.3	-21940	ENSG00000162426	SLC45A1	solute carrier family 45 member 1
chr1	8374456	8374656	chr1:8314396-8314596	6.22465	6.44175	5.91194	0.524287	0.00748892	0.0115829	Distal Intergenic	1	8384390	8404227	19838	1	50651	uc001apb.3	-9734	ENSG00000162426	SLC45A1	solute carrier family 45 member 1
chr1	8389548	8389748	chr1:8329488-8329688	5.72121	4.0753	6.58241	-2.41626	2.36422e-15	2.17766e-14	Promoter (<=1kb)	1	8390198	8404227	14030	1	50651	uc001apc.3	-450	ENSG00000162426	SLC45A1	solute carrier family 45 member 1
chr1	8403700	8403900	chr1:8343640-8343840	4.83928	3.11043	5.7174	-2.50626	6.76936e-11	3.4898e-10	Exon (uc001apb.3/50651, exon 8 of 8)	1	8390198	8404227	14030	1	50651	uc001apc.3	13502	ENSG00000162426	SLC45A1	solute carrier family 45 member 1
chr1	8407802	8408002	chr1:8347742-8347942	5.08331	3.71236	5.87911	-2.07127	2.71924e-13	1.94328e-12	Distal Intergenic	1	8390198	8404227	14030	1	50651	uc001apc.3	17604	ENSG00000162426	SLC45A1	solute carrier family 45 member 1
chr1	8431510	8431710	chr1:8371450-8371650	4.51872	3.63556	5.15042	-1.48841	1.99561e-07	6.12366e-07	Intron (uc001apd.3/473, intron 2 of 12)	1	8390198	8404227	14030	1	50651	uc001apc.3	41312	ENSG00000162426	SLC45A1	solute carrier family 45 member 1
chr1	8457073	8457273	chr1:8397013-8397213	5.70076	4.56545	6.42647	-1.82099	3.4678e-10	1.61374e-09	Intron (uc001apd.3/473, intron 2 of 12)	1	8412464	8483747	71284	2	473	uc001apd.3	26474	ENSG00000142599	RERE	arginine-glutamic acid dipeptide repeats
chr1	8469342	8469542	chr1:8409282-8409482	5.41345	5.70922	4.95338	0.752666	0.00112348	0.001964	Intron (uc001apd.3/473, intron 2 of 12)	1	8412464	8483747	71284	2	473	uc001apd.3	14205	ENSG00000142599	RERE	arginine-glutamic acid dipeptide repeats
chr1	8472387	8472587	chr1:8412327-8412527	5.19326	4.85803	5.51381	-0.57739	0.0279248	0.0393622	Intron (uc001apd.3/473, intron 2 of 12)	1	8412464	8483747	71284	2	473	uc001apd.3	11160	ENSG00000142599	RERE	arginine-glutamic acid dipeptide repeats
chr1	8475731	8475931	chr1:8415671-8415871	3.01034	3.67603	1.25597	2.32087	6.41666e-06	1.56195e-05	Intron (uc001apd.3/473, intron 2 of 12)	1	8412464	8483747	71284	2	473	uc001apd.3	7816	ENSG00000142599	RERE	arginine-glutamic acid dipeptide repeats
chr1	8481892	8482092	chr1:8421832-8422032	4.15721	3.60661	4.62263	-0.934187	0.00118981	0.00207238	Promoter (1-2kb)	1	8412464	8483747	71284	2	473	uc001apd.3	1655	ENSG00000142599	RERE	arginine-glutamic acid dipeptide repeats
chr1	8491950	8492150	chr1:8431890-8432090	3.0699	1.84118	3.82519	-1.94735	1.96572e-06	5.16877e-06	Intron (uc001ape.3/473, intron 12 of 23)	1	8412464	8483747	71284	2	473	uc001apd.3	-8203	ENSG00000142599	RERE	arginine-glutamic acid dipeptide repeats
chr1	8499059	8499259	chr1:8438999-8439199	6.10024	6.4911	5.42582	1.08506	5.53652e-07	1.58695e-06	Intron (uc001ape.3/473, intron 12 of 23)	1	8412464	8483747	71284	2	473	uc001apd.3	-15312	ENSG00000142599	RERE	arginine-glutamic acid dipeptide repeats
chr1	8509015	8509215	chr1:8448955-8449155	4.64895	2.98618	5.51368	-2.45682	1.3103e-15	1.2459e-14	Intron (uc001ape.3/473, intron 12 of 23)	1	8412464	8483747	71284	2	473	uc001apd.3	-25268	ENSG00000142599	RERE	arginine-glutamic acid dipeptide repeats
chr1	8523201	8523401	chr1:8463141-8463341	2.83673	3.46724	1.28989	2.03482	5.74992e-05	0.000121283	Intron (uc001ape.3/473, intron 12 of 23)	1	8412464	8483747	71284	2	473	uc001apd.3	-39454	ENSG00000142599	RERE	arginine-glutamic acid dipeptide repeats
chr1	8543258	8543458	chr1:8483198-8483398	4.84966	5.51646	3.08817	2.32633	4.03234e-11	2.14642e-10	Intron (uc001ape.3/473, intron 11 of 23)	1	8420172	8585844	165673	2	473	uc010nzx.1	42386	ENSG00000142599	RERE	arginine-glutamic acid dipeptide repeats
chr1	8552948	8553148	chr1:8492888-8493088	2.19678	0.127766	3.13338	-2.76492	3.65227e-06	9.21971e-06	Intron (uc001ape.3/473, intron 11 of 23)	1	8420172	8585844	165673	2	473	uc010nzx.1	32696	ENSG00000142599	RERE	arginine-glutamic acid dipeptide repeats
chr1	8557518	8557718	chr1:8497458-8497658	3.00626	1.13327	3.91114	-2.48248	6.0181e-08	2.00371e-07	Exon (uc001ape.3/473, exon 10 of 24)	1	8420172	8585844	165673	2	473	uc010nzx.1	28126	ENSG00000142599	RERE	arginine-glutamic acid dipeptide repeats
chr1	8567281	8567481	chr1:8507222-8507422	2.93741	0.267073	3.94567	-3.31086	3.01696e-08	1.0525e-07	Intron (uc001ape.3/473, intron 9 of 23)	1	8420172	8585844	165673	2	473	uc010nzx.1	18363	ENSG00000142599	RERE	arginine-glutamic acid dipeptide repeats
chr1	8570489	8570689	chr1:8510430-8510630	5.14252	5.54234	4.44535	1.10815	5.97503e-05	0.000125708	Intron (uc001ape.3/473, intron 8 of 23)	1	8420172	8585844	165673	2	473	uc010nzx.1	15155	ENSG00000142599	RERE	arginine-glutamic acid dipeptide repeats
chr1	8585916	8586116	chr1:8525857-8526057	7.51685	7.85298	6.97135	0.902624	5.64556e-08	1.88788e-07	Promoter (<=1kb)	1	8420172	8585844	165673	2	473	uc010nzx.1	-72	ENSG00000142599	RERE	arginine-glutamic acid dipeptide repeats
chr1	8601191	8601391	chr1:8541132-8541332	2.41586	0.23485	3.36847	-2.8975	1.38014e-07	4.33791e-07	Exon (uc001ape.3/473, exon 8 of 24)	1	8420172	8585844	165673	2	473	uc010nzx.1	-15347	ENSG00000142599	RERE	arginine-glutamic acid dipeptide repeats
chr1	8631328	8631528	chr1:8571269-8571469	4.32388	4.78267	3.46333	1.29058	3.80243e-05	8.23715e-05	Intron (uc001ape.3/473, intron 5 of 23)	1	8420172	8585844	165673	2	473	uc010nzx.1	-45484	ENSG00000142599	RERE	arginine-glutamic acid dipeptide repeats
chr1	8640750	8640950	chr1:8580691-8580891	4.61512	5.33825	2.42473	2.98267	7.97016e-15	6.89443e-14	Intron (uc001ape.3/473, intron 5 of 23)	1	8420172	8585844	165673	2	473	uc010nzx.1	-54906	ENSG00000142599	RERE	arginine-glutamic acid dipeptide repeats
chr1	8656017	8656217	chr1:8595958-8596158	4.02511	3.3742	4.54691	-1.10252	0.00018855	0.000368969	Intron (uc001ape.3/473, intron 5 of 23)	1	8420172	8585844	165673	2	473	uc010nzx.1	-70173	ENSG00000142599	RERE	arginine-glutamic acid dipeptide repeats
chr1	8690591	8690791	chr1:8630532-8630732	2.50712	2.98438	1.58981	1.53718	0.00254144	0.00421675	Intron (uc001ape.3/473, intron 3 of 23)	1	8420172	8585844	165673	2	473	uc010nzx.1	-104747	ENSG00000142599	RERE	arginine-glutamic acid dipeptide repeats
chr1	8691302	8691502	chr1:8631243-8631443	3.19237	2.13596	3.89104	-1.62622	2.49656e-05	5.5581e-05	Intron (uc001ape.3/473, intron 3 of 23)	1	8420172	8585844	165673	2	473	uc010nzx.1	-105458	ENSG00000142599	RERE	arginine-glutamic acid dipeptide repeats
chr1	8707757	8707957	chr1:8647698-8647898	3.76988	2.92554	4.38495	-1.34635	0.000344558	0.00064952	Intron (uc001ape.3/473, intron 3 of 23)	1	8525030	8813897	288868	2	473	uc001aph.1	105940	ENSG00000142599	RERE	arginine-glutamic acid dipeptide repeats
chr1	8720575	8720775	chr1:8660516-8660716	6.7288	5.53985	7.4718	-1.88678	4.63814e-25	1.27311e-23	Intron (uc001ape.3/473, intron 2 of 23)	1	8525030	8813897	288868	2	473	uc001aph.1	93122	ENSG00000142599	RERE	arginine-glutamic acid dipeptide repeats
chr1	8721911	8722111	chr1:8661852-8662052	4.2701	2.90359	5.0647	-2.02008	8.97885e-05	0.000184032	Intron (uc001ape.3/473, intron 2 of 23)	1	8525030	8813897	288868	2	473	uc001aph.1	91786	ENSG00000142599	RERE	arginine-glutamic acid dipeptide repeats
chr1	8735077	8735277	chr1:8675018-8675218	4.65781	5.49252	0.594126	4.56204	1.33245e-14	1.11963e-13	Intron (uc001ape.3/473, intron 2 of 23)	1	8525030	8813897	288868	2	473	uc001aph.1	78620	ENSG00000142599	RERE	arginine-glutamic acid dipeptide repeats
chr1	8741123	8741323	chr1:8681064-8681264	2.60739	3.20373	1.23309	1.90747	0.000240099	0.000462817	Intron (uc001ape.3/473, intron 2 of 23)	1	8525030	8813897	288868	2	473	uc001aph.1	72574	ENSG00000142599	RERE	arginine-glutamic acid dipeptide repeats
chr1	8744733	8744933	chr1:8684674-8684874	3.92893	2.42444	4.75842	-2.28212	1.73286e-09	7.28045e-09	Intron (uc001ape.3/473, intron 2 of 23)	1	8525030	8813897	288868	2	473	uc001aph.1	68964	ENSG00000142599	RERE	arginine-glutamic acid dipeptide repeats
chr1	8747220	8747420	chr1:8687161-8687361	6.06374	6.61174	4.8973	1.7007	8.37785e-15	7.21953e-14	Intron (uc001ape.3/473, intron 2 of 23)	1	8525030	8813897	288868	2	473	uc001aph.1	66477	ENSG00000142599	RERE	arginine-glutamic acid dipeptide repeats
chr1	8757713	8757913	chr1:8697654-8697854	2.46605	2.97063	1.45894	1.49871	0.00377618	0.00611103	Intron (uc001ape.3/473, intron 2 of 23)	1	8525030	8813897	288868	2	473	uc001aph.1	55984	ENSG00000142599	RERE	arginine-glutamic acid dipeptide repeats
chr1	8772884	8773084	chr1:8712825-8713025	5.51123	6.29021	2.68395	3.50368	1.11108e-21	2.12088e-20	Intron (uc001ape.3/473, intron 2 of 23)	1	8525030	8813897	288868	2	473	uc001aph.1	40813	ENSG00000142599	RERE	arginine-glutamic acid dipeptide repeats
chr1	8775900	8776100	chr1:8715841-8716041	3.47126	1.82203	4.33316	-2.3875	1.72848e-08	6.25929e-08	Intron (uc001ape.3/473, intron 2 of 23)	1	8525030	8813897	288868	2	473	uc001aph.1	37797	ENSG00000142599	RERE	arginine-glutamic acid dipeptide repeats
chr1	8783686	8783886	chr1:8723627-8723827	4.01935	4.85974	0	4.6456	3.07309e-10	1.43991e-09	Intron (uc001ape.3/473, intron 2 of 23)	1	8525030	8813897	288868	2	473	uc001aph.1	30011	ENSG00000142599	RERE	arginine-glutamic acid dipeptide repeats
chr1	8786615	8786815	chr1:8726556-8726756	4.15969	4.4878	3.63177	0.857222	0.00481076	0.00766009	Intron (uc001ape.3/473, intron 2 of 23)	1	8525030	8813897	288868	2	473	uc001aph.1	27082	ENSG00000142599	RERE	arginine-glutamic acid dipeptide repeats
chr1	8788066	8788266	chr1:8728007-8728207	4.14077	4.56206	3.387	1.3046	6.33206e-05	0.00013276	Intron (uc001ape.3/473, intron 2 of 23)	1	8525030	8813897	288868	2	473	uc001aph.1	25631	ENSG00000142599	RERE	arginine-glutamic acid dipeptide repeats
chr1	8800304	8800504	chr1:8740245-8740445	6.54143	6.93117	5.86985	1.0545	1.44487e-06	3.88043e-06	Intron (uc001ape.3/473, intron 2 of 23)	1	8525030	8813897	288868	2	473	uc001aph.1	13393	ENSG00000142599	RERE	arginine-glutamic acid dipeptide repeats
chr1	8822967	8823167	chr1:8762908-8763108	3.18359	3.76799	1.86417	1.81598	0.000124311	0.000249616	Intron (uc001ape.3/473, intron 2 of 23)	1	8525030	8813897	288868	2	473	uc001aph.1	-9070	ENSG00000142599	RERE	arginine-glutamic acid dipeptide repeats
chr1	8841407	8841607	chr1:8781348-8781548	3.39175	1.39551	4.31716	-2.80066	1.69752e-09	7.13987e-09	Intron (uc001ape.3/473, intron 2 of 23)	1	8525030	8813897	288868	2	473	uc001aph.1	-27510	ENSG00000142599	RERE	arginine-glutamic acid dipeptide repeats
chr1	8849531	8849731	chr1:8789472-8789672	4.16084	4.51453	3.57574	0.971486	0.00336498	0.00548671	Intron (uc001ape.3/473, intron 2 of 23)	1	8412464	8877699	465236	2	473	uc001ape.3	27968	ENSG00000142599	RERE	arginine-glutamic acid dipeptide repeats
chr1	8851152	8851352	chr1:8791093-8791293	3.8037	4.07934	3.38359	0.689025	0.0360227	0.0498243	Intron (uc001ape.3/473, intron 2 of 23)	1	8412464	8877699	465236	2	473	uc001ape.3	26347	ENSG00000142599	RERE	arginine-glutamic acid dipeptide repeats
chr1	8862492	8862692	chr1:8802433-8802633	3.13114	1.92576	3.87927	-1.81044	1.96162e-05	4.43619e-05	Intron (uc001ape.3/473, intron 1 of 23)	1	8412464	8877699	465236	2	473	uc001ape.3	15007	ENSG00000142599	RERE	arginine-glutamic acid dipeptide repeats
chr1	8877705	8877905	chr1:8817646-8817846	7.98438	8.22412	7.6316	0.570149	0.00449332	0.00718541	Promoter (<=1kb)	1	8412464	8877699	465236	2	473	uc001apf.3	-6	ENSG00000142599	RERE	arginine-glutamic acid dipeptide repeats
chr1	8882933	8883133	chr1:8822874-8823074	4.69242	4.04013	5.21495	-1.11322	6.31958e-05	0.000132512	Distal Intergenic	1	8412464	8877699	465236	2	473	uc001apf.3	-5234	ENSG00000142599	RERE	arginine-glutamic acid dipeptide repeats
chr1	8886226	8886426	chr1:8826167-8826367	7.43969	6.15102	8.21268	-2.02445	1.93717e-23	4.47072e-22	Distal Intergenic	1	8412464	8877699	465236	2	473	uc001apf.3	-8527	ENSG00000142599	RERE	arginine-glutamic acid dipeptide repeats
chr1	8908928	8909128	chr1:8848869-8849069	7.93311	7.57258	8.27264	-0.668551	0.000227204	0.000439476	Distal Intergenic	1	8921059	8931635	10577	2	2023	uc001api.2	22507	ENSG00000074800	ENO1	enolase 1
chr1	8914949	8915149	chr1:8854890-8855090	3.8106	3.38031	4.19957	-0.763367	0.0153113	0.0225334	Distal Intergenic	1	8921059	8931635	10577	2	2023	uc001api.2	16486	ENSG00000074800	ENO1	enolase 1
chr1	8919539	8919739	chr1:8859480-8859680	4.33691	4.6329	3.8764	0.693637	0.0105106	0.015887	Downstream (1-2kb)	1	8921059	8931635	10577	2	2023	uc001api.2	11896	ENSG00000074800	ENO1	enolase 1
chr1	8929245	8929445	chr1:8869186-8869386	5.5795	5.98493	4.86784	1.14517	0.000226562	0.000438315	Promoter (2-3kb)	1	8921059	8931635	10577	2	2023	uc001api.2	2190	ENSG00000074800	ENO1	enolase 1
chr1	8933745	8933945	chr1:8873686-8873886	8.19222	8.40741	7.88281	0.520694	0.00120411	0.00209576	Promoter (2-3kb)	1	8921059	8931635	10577	2	2023	uc001api.2	-2110	ENSG00000074800	ENO1	enolase 1
chr1	8938755	8938955	chr1:8878696-8878896	8.10695	8.32204	7.79769	0.498055	0.0238538	0.0340026	Promoter (<=1kb)	1	8938894	8939943	1050	1	100505975	uc021oft.1	0	ENSG00000230679	ENO1-AS1	ENO1 antisense RNA 1
chr1	8940166	8940366	chr1:8880107-8880307	6.48445	6.73917	6.10414	0.620033	0.00551103	0.00869635	Promoter (1-2kb)	1	8931006	8939151	8146	2	2023	uc009vmm.3	-1015	ENSG00000074800	ENO1	enolase 1
chr1	8944725	8944925	chr1:8884666-8884866	4.10966	3.60343	4.54809	-0.877944	0.00119247	0.00207671	Distal Intergenic	1	8931006	8939151	8146	2	2023	uc009vmm.3	-5574	ENSG00000074800	ENO1	enolase 1
chr1	8949572	8949772	chr1:8889513-8889713	6.88185	7.4607	5.58711	1.89811	5.29391e-15	4.67143e-14	Distal Intergenic	1	8931006	8939151	8146	2	2023	uc009vmm.3	-10421	ENSG00000074800	ENO1	enolase 1
chr1	8950133	8950333	chr1:8890074-8890274	7.88987	8.29801	7.17114	1.13377	8.0767e-12	4.74485e-11	Distal Intergenic	1	8931006	8939151	8146	2	2023	uc009vmm.3	-10982	ENSG00000074800	ENO1	enolase 1
chr1	8960105	8960305	chr1:8900046-8900246	6.83708	6.22244	7.3392	-1.08032	5.72976e-08	1.91367e-07	Distal Intergenic	1	8931006	8939151	8146	2	2023	uc009vmm.3	-20954	ENSG00000074800	ENO1	enolase 1
chr1	8966043	8966243	chr1:8905984-8906184	3.81906	3.28603	4.27394	-0.982805	0.00625452	0.00978789	Distal Intergenic	1	8931006	8939151	8146	2	2023	uc009vmm.3	-26892	ENSG00000074800	ENO1	enolase 1
chr1	8968456	8968656	chr1:8908397-8908597	5.43198	4.76377	5.9629	-1.16206	8.00881e-08	2.61181e-07	Distal Intergenic	1	8931006	8939151	8146	2	2023	uc009vmm.3	-29305	ENSG00000074800	ENO1	enolase 1
chr1	8974826	8975026	chr1:8914767-8914967	3.81261	4.59113	0.992179	3.38055	3.21987e-10	1.50484e-09	Distal Intergenic	1	9005893	9012710	6818	1	765	uc021ofu.2	-30867	ENSG00000131686	CA6	carbonic anhydrase 6
chr1	8978259	8978459	chr1:8918200-8918400	4.68778	5.00447	4.18437	0.777775	0.00172015	0.00292862	Distal Intergenic	1	9005893	9012710	6818	1	765	uc021ofu.2	-27434	ENSG00000131686	CA6	carbonic anhydrase 6
chr1	8989895	8990095	chr1:8929836-8930036	2.55775	0.686282	3.46236	-2.45414	9.71243e-07	2.68108e-06	Distal Intergenic	1	9005893	9012710	6818	1	765	uc021ofu.2	-15798	ENSG00000131686	CA6	carbonic anhydrase 6
chr1	8990312	8990512	chr1:8930253-8930453	2.86124	0.731872	3.80665	-2.96616	8.52888e-09	3.23385e-08	Distal Intergenic	1	9005893	9012710	6818	1	765	uc021ofu.2	-15381	ENSG00000131686	CA6	carbonic anhydrase 6
chr1	8997839	8998039	chr1:8937780-8937980	3.73937	4.46358	1.53912	2.71547	1.5885e-07	4.94801e-07	Distal Intergenic	1	9005893	9012710	6818	1	765	uc021ofu.2	-7854	ENSG00000131686	CA6	carbonic anhydrase 6
chr1	9001977	9002177	chr1:8941918-8942118	5.57464	5.96977	4.88947	1.06166	0.000122532	0.000246301	Distal Intergenic	1	9005893	9012710	6818	1	765	uc021ofu.2	-3716	ENSG00000131686	CA6	carbonic anhydrase 6
chr1	9007500	9007700	chr1:8947441-8947641	6.9764	7.73099	4.46533	3.25264	1.03254e-30	5.08722e-29	Promoter (1-2kb)	1	9005893	9035148	29256	1	765	uc031pld.1	1607	ENSG00000131686	CA6	carbonic anhydrase 6
chr1	9022925	9023125	chr1:8962866-8963066	4.52674	2.69094	5.42502	-2.62862	2.18174e-16	2.27213e-15	Intron (uc031plc.1/765, intron 5 of 7)	1	9005893	9035148	29256	1	765	uc031pld.1	17032	ENSG00000131686	CA6	carbonic anhydrase 6
chr1	9046334	9046534	chr1:8986275-8986475	6.44759	6.05066	6.81343	-0.716378	0.000539412	0.000988654	Distal Intergenic	1	9063359	9086404	23046	2	155184	uc009vmo.1	39870	ENSG00000197241	SLC2A7	solute carrier family 2 member 7
chr1	9048063	9048263	chr1:8988004-8988204	6.5776	6.92488	6.00715	0.924307	7.71767e-06	1.85665e-05	Distal Intergenic	1	9063359	9086404	23046	2	155184	uc009vmo.1	38141	ENSG00000197241	SLC2A7	solute carrier family 2 member 7
chr1	9062396	9062596	chr1:9002337-9002537	4.18378	5.02419	0	4.32789	7.46979e-12	4.40698e-11	Downstream (<1kb)	1	9063359	9086404	23046	2	155184	uc009vmo.1	23808	ENSG00000197241	SLC2A7	solute carrier family 2 member 7
chr1	9070105	9070305	chr1:9010046-9010246	4.62931	3.67786	5.28874	-1.49813	1.38918e-06	3.74119e-06	Exon (uc009vmo.1/155184, exon 9 of 12)	1	9063359	9086404	23046	2	155184	uc009vmo.1	16099	ENSG00000197241	SLC2A7	solute carrier family 2 member 7
chr1	9078561	9078761	chr1:9018502-9018702	4.63354	5.40501	1.9118	3.3277	1.30962e-16	1.39915e-15	Intron (uc009vmo.1/155184, intron 4 of 11)	1	9063359	9086404	23046	2	155184	uc009vmo.1	7643	ENSG00000197241	SLC2A7	solute carrier family 2 member 7
chr1	9121656	9121856	chr1:9061597-9061797	3.15002	2.203	3.80771	-1.55438	5.28715e-05	0.000112097	Intron (uc010nzz.2/6518, intron 1 of 9)	1	9097005	9129653	32649	2	6518	uc010nzz.2	7797	ENSG00000142583	SLC2A5	solute carrier family 2 member 5
chr1	9127324	9127524	chr1:9067265-9067465	5.7158	3.28023	6.69997	-3.0818	2.32085e-06	6.03342e-06	Promoter (2-3kb)	1	9097005	9129653	32649	2	6518	uc010nzz.2	2129	ENSG00000142583	SLC2A5	solute carrier family 2 member 5
chr1	9129715	9129915	chr1:9069656-9069856	5.10685	2.51623	6.10741	-3.52374	1.98387e-23	4.57346e-22	Promoter (<=1kb)	1	9097005	9129887	32883	2	6518	uc001apo.3	0	ENSG00000142583	SLC2A5	solute carrier family 2 member 5
chr1	9145010	9145210	chr1:9084951-9085151	5.61666	4.76397	6.23537	-1.39491	1.48257e-05	3.41601e-05	Exon (uc021ofv.1/6518, exon 2 of 5)	1	9117507	9148510	31004	2	6518	uc021ofv.1	3300	ENSG00000142583	SLC2A5	solute carrier family 2 member 5
chr1	9160891	9161091	chr1:9100832-9101032	3.84564	1.49298	4.82021	-3.19025	2.28945e-11	1.26301e-10	Distal Intergenic	1	9117507	9148510	31004	2	6518	uc021ofv.1	-12381	ENSG00000142583	SLC2A5	solute carrier family 2 member 5
chr1	9168436	9168636	chr1:9108377-9108577	4.31856	5.06582	1.88948	2.98342	1.62779e-13	1.19753e-12	Intron (uc001apq.1/80045, intron 2 of 3)	1	9117507	9148510	31004	2	6518	uc021ofv.1	-19926	ENSG00000142583	SLC2A5	solute carrier family 2 member 5
chr1	9175085	9175285	chr1:9115026-9115226	3.74856	1.98531	4.63335	-2.53861	1.27567e-10	6.31629e-10	Intron (uc001apq.1/80045, intron 1 of 3)	1	9164476	9189229	24754	2	80045	uc001apq.1	13944	ENSG00000180758	GPR157	G protein-coupled receptor 157
chr1	9195683	9195883	chr1:9135624-9135824	5.34308	2.75422	6.34347	-3.5149	3.41888e-30	1.59407e-28	Distal Intergenic	1	9169158	9189229	20072	2	80045	uc001apr.3	-6454	ENSG00000180758	GPR157	G protein-coupled receptor 157
chr1	9203464	9203664	chr1:9143405-9143605	5.02781	2.22598	6.04781	-3.68116	3.69166e-30	1.71791e-28	Distal Intergenic	1	9211727	9211836	110	2	407040	uc021ofw.1	8172	ENSG00000284357	MIR34A	microRNA 34a
chr1	9205391	9205591	chr1:9145332-9145532	4.82664	4.17009	5.35143	-1.07791	0.000229947	0.000444383	Distal Intergenic	1	9211727	9211836	110	2	407040	uc021ofw.1	6245	ENSG00000284357	MIR34A	microRNA 34a
chr1	9211063	9211263	chr1:9151004-9151204	3.32902	2.57012	3.90517	-1.30331	0.000258638	0.000496448	Promoter (<=1kb)	1	9211727	9211836	110	2	407040	uc021ofw.1	573	ENSG00000284357	MIR34A	microRNA 34a
chr1	9222943	9223143	chr1:9162884-9163084	4.1447	2.49221	5.00728	-2.45176	6.4136e-14	4.95914e-13	Intron (uc009vmq.3/uc009vmq.3, intron 1 of 1)	1	9211727	9211836	110	2	407040	uc021ofw.1	-11107	ENSG00000284357	MIR34A	microRNA 34a
chr1	9223736	9223936	chr1:9163677-9163877	5.47012	2.15746	6.52616	-4.16354	5.48473e-33	3.46592e-31	Intron (uc009vmq.3/uc009vmq.3, intron 1 of 1)	1	9211727	9211836	110	2	407040	uc021ofw.1	-11900	ENSG00000284357	MIR34A	microRNA 34a
chr1	9226446	9226646	chr1:9166387-9166587	4.18371	3.24757	4.83708	-1.46621	0.00023755	0.000458158	Intron (uc009vmq.3/uc009vmq.3, intron 1 of 1)	1	9211727	9211836	110	2	407040	uc021ofw.1	-14610	ENSG00000284357	MIR34A	microRNA 34a
chr1	9242460	9242660	chr1:9182401-9182601	5.50052	5.74958	5.13069	0.639605	0.00262944	0.00435407	Distal Intergenic	1	9211727	9211836	110	2	407040	uc021ofw.1	-30624	ENSG00000284357	MIR34A	microRNA 34a
chr1	9254160	9254360	chr1:9194101-9194301	4.30101	3.7772	4.75028	-0.844749	0.00369113	0.00598263	Distal Intergenic	1	9294863	9331394	36532	1	9563	uc001apt.3	-40503	ENSG00000049239	H6PD	hexose-6-phosphate dehydrogenase/glucose 1-dehydrogenase
chr1	9256907	9257107	chr1:9196848-9197048	4.5109	3.54742	5.17503	-1.54099	1.91849e-08	6.90028e-08	Distal Intergenic	1	9294863	9331394	36532	1	9563	uc001apt.3	-37756	ENSG00000049239	H6PD	hexose-6-phosphate dehydrogenase/glucose 1-dehydrogenase
chr1	9258762	9258962	chr1:9198703-9198903	6.68887	7.05371	6.07779	0.980518	3.80247e-05	8.23715e-05	Distal Intergenic	1	9294863	9331394	36532	1	9563	uc001apt.3	-35901	ENSG00000049239	H6PD	hexose-6-phosphate dehydrogenase/glucose 1-dehydrogenase
chr1	9261693	9261893	chr1:9201634-9201834	5.06721	4.39673	5.59932	-1.13538	1.17241e-05	2.74267e-05	Distal Intergenic	1	9294863	9331394	36532	1	9563	uc001apt.3	-32970	ENSG00000049239	H6PD	hexose-6-phosphate dehydrogenase/glucose 1-dehydrogenase
chr1	9267193	9267393	chr1:9207134-9207334	3.48136	0	4.54826	-4.20095	4.12715e-12	2.51782e-11	Distal Intergenic	1	9294863	9331394	36532	1	9563	uc001apt.3	-27470	ENSG00000049239	H6PD	hexose-6-phosphate dehydrogenase/glucose 1-dehydrogenase
chr1	9271496	9271696	chr1:9211437-9211637	3.67876	4.27612	2.29968	1.77436	0.00235303	0.00392551	Distal Intergenic	1	9294863	9331394	36532	1	9563	uc001apt.3	-23167	ENSG00000049239	H6PD	hexose-6-phosphate dehydrogenase/glucose 1-dehydrogenase
chr1	9293405	9293605	chr1:9233346-9233546	6.83088	5.37548	7.64844	-2.22721	1.97248e-20	3.28347e-19	Promoter (1-2kb)	1	9294863	9331394	36532	1	9563	uc001apt.3	-1258	ENSG00000049239	H6PD	hexose-6-phosphate dehydrogenase/glucose 1-dehydrogenase
chr1	9302691	9302891	chr1:9242632-9242832	4.72798	3.65892	5.43112	-1.77585	1.10514e-12	7.28844e-12	Intron (uc001apt.3/9563, intron 1 of 4)	1	9294863	9331394	36532	1	9563	uc001apt.3	7828	ENSG00000049239	H6PD	hexose-6-phosphate dehydrogenase/glucose 1-dehydrogenase
chr1	9310681	9310881	chr1:9250622-9250822	4.19125	3.20835	4.86285	-1.59352	2.98691e-06	7.64211e-06	Intron (uc001apt.3/9563, intron 3 of 4)	1	9294863	9331394	36532	1	9563	uc001apt.3	15818	ENSG00000049239	H6PD	hexose-6-phosphate dehydrogenase/glucose 1-dehydrogenase
chr1	9311648	9311848	chr1:9251589-9251789	4.47602	4.8523	3.83758	0.962818	0.000355268	0.000668476	Intron (uc001apt.3/9563, intron 3 of 4)	1	9294863	9331394	36532	1	9563	uc001apt.3	16785	ENSG00000049239	H6PD	hexose-6-phosphate dehydrogenase/glucose 1-dehydrogenase
chr1	9313086	9313286	chr1:9253027-9253227	5.06318	5.6203	3.86028	1.78043	1.07595e-11	6.20828e-11	Intron (uc001apt.3/9563, intron 3 of 4)	1	9294863	9331394	36532	1	9563	uc001apt.3	18223	ENSG00000049239	H6PD	hexose-6-phosphate dehydrogenase/glucose 1-dehydrogenase
chr1	9327179	9327379	chr1:9267120-9267320	6.6492	6.97642	6.1232	0.847198	6.90741e-05	0.000143975	3' UTR	1	9352941	9429590	76650	1	80176	uc010oae.2	-25562	ENSG00000171621	SPSB1	splA/ryanodine receptor domain and SOCS box containing 1
chr1	9330659	9330859	chr1:9270600-9270800	5.49878	5.823	4.97928	0.872475	0.000174977	0.000343813	3' UTR	1	9352941	9429590	76650	1	80176	uc010oae.2	-22082	ENSG00000171621	SPSB1	splA/ryanodine receptor domain and SOCS box containing 1
chr1	9335671	9335871	chr1:9275612-9275812	5.18514	4.26977	5.83015	-1.52446	3.99816e-06	1.00326e-05	Distal Intergenic	1	9352941	9429590	76650	1	80176	uc010oae.2	-17070	ENSG00000171621	SPSB1	splA/ryanodine receptor domain and SOCS box containing 1
chr1	9342009	9342209	chr1:9281950-9282150	4.5427	4.99986	3.68701	1.27838	2.66593e-05	5.9082e-05	Distal Intergenic	1	9352941	9429590	76650	1	80176	uc010oae.2	-10732	ENSG00000171621	SPSB1	splA/ryanodine receptor domain and SOCS box containing 1
chr1	9350298	9350498	chr1:9290239-9290439	4.61332	2.67154	5.52991	-2.82381	4.19208e-16	4.22184e-15	Promoter (2-3kb)	1	9352941	9429590	76650	1	80176	uc010oae.2	-2443	ENSG00000171621	SPSB1	splA/ryanodine receptor domain and SOCS box containing 1
chr1	9352661	9352861	chr1:9292602-9292802	7.32763	7.6213	6.87181	0.749221	0.000301414	0.000572968	Promoter (<=1kb)	1	9352941	9429590	76650	1	80176	uc010oae.2	-80	ENSG00000171621	SPSB1	splA/ryanodine receptor domain and SOCS box containing 1
chr1	9354538	9354738	chr1:9294479-9294679	6.65674	6.87968	6.33384	0.55936	0.00407516	0.00656188	Promoter (1-2kb)	1	9352941	9429590	76650	1	80176	uc010oae.2	1597	ENSG00000171621	SPSB1	splA/ryanodine receptor domain and SOCS box containing 1
chr1	9360299	9360499	chr1:9300240-9300440	4.67738	3.63496	5.37104	-1.67585	9.08245e-08	2.93494e-07	Intron (uc010oae.2/80176, intron 1 of 2)	1	9352941	9429590	76650	1	80176	uc010oae.2	7358	ENSG00000171621	SPSB1	splA/ryanodine receptor domain and SOCS box containing 1
chr1	9362424	9362624	chr1:9302365-9302565	3.52436	2.20083	4.30722	-1.99813	8.9748e-09	3.39242e-08	Intron (uc010oae.2/80176, intron 1 of 2)	1	9352941	9429590	76650	1	80176	uc010oae.2	9483	ENSG00000171621	SPSB1	splA/ryanodine receptor domain and SOCS box containing 1
chr1	9371219	9371419	chr1:9311160-9311360	7.41059	7.99164	6.10611	1.87216	6.58745e-09	2.54005e-08	Intron (uc010oae.2/80176, intron 1 of 2)	1	9352941	9429590	76650	1	80176	uc010oae.2	18278	ENSG00000171621	SPSB1	splA/ryanodine receptor domain and SOCS box containing 1
chr1	9377709	9377909	chr1:9317650-9317850	6.56771	6.92369	5.97735	0.931338	1.98084e-07	6.08221e-07	Intron (uc010oae.2/80176, intron 1 of 2)	1	9352941	9429590	76650	1	80176	uc010oae.2	24768	ENSG00000171621	SPSB1	splA/ryanodine receptor domain and SOCS box containing 1
chr1	9381514	9381714	chr1:9321455-9321655	7.19655	7.51758	6.68391	0.858098	1.98947e-08	7.1389e-08	Intron (uc010oae.2/80176, intron 1 of 2)	1	9352941	9429590	76650	1	80176	uc010oae.2	28573	ENSG00000171621	SPSB1	splA/ryanodine receptor domain and SOCS box containing 1
chr1	9382955	9383155	chr1:9322896-9323096	5.06966	3.57828	5.89602	-2.22186	6.73937e-13	4.5749e-12	Intron (uc010oae.2/80176, intron 1 of 2)	1	9352941	9429590	76650	1	80176	uc010oae.2	30014	ENSG00000171621	SPSB1	splA/ryanodine receptor domain and SOCS box containing 1
chr1	9384643	9384843	chr1:9324584-9324784	6.9755	7.34889	6.34404	0.998082	0.000149331	0.000296329	Intron (uc010oae.2/80176, intron 1 of 2)	1	9415766	9429590	13825	1	80176	uc001apv.3	-30923	ENSG00000171621	SPSB1	splA/ryanodine receptor domain and SOCS box containing 1
chr1	9385995	9386195	chr1:9325936-9326136	4.92482	2.99329	5.83971	-2.76943	3.54159e-19	5.12438e-18	Intron (uc010oae.2/80176, intron 1 of 2)	1	9415766	9429590	13825	1	80176	uc001apv.3	-29571	ENSG00000171621	SPSB1	splA/ryanodine receptor domain and SOCS box containing 1
chr1	9386731	9386931	chr1:9326672-9326872	5.61362	6.06735	4.76811	1.22056	1.405e-05	3.24911e-05	Intron (uc010oae.2/80176, intron 1 of 2)	1	9415766	9429590	13825	1	80176	uc001apv.3	-28835	ENSG00000171621	SPSB1	splA/ryanodine receptor domain and SOCS box containing 1
chr1	9399243	9399443	chr1:9339184-9339384	6.02799	6.6099	4.7197	1.88545	5.33721e-12	3.21094e-11	Intron (uc010oae.2/80176, intron 1 of 2)	1	9415766	9429590	13825	1	80176	uc001apv.3	-16323	ENSG00000171621	SPSB1	splA/ryanodine receptor domain and SOCS box containing 1
chr1	9400760	9400960	chr1:9340701-9340901	5.63433	6.36481	3.37568	3.05116	1.58621e-25	4.57877e-24	Intron (uc010oae.2/80176, intron 1 of 2)	1	9415766	9429590	13825	1	80176	uc001apv.3	-14806	ENSG00000171621	SPSB1	splA/ryanodine receptor domain and SOCS box containing 1
chr1	9405653	9405853	chr1:9345594-9345794	4.5442	5.1765	2.98762	2.2277	3.56494e-12	2.19494e-11	Intron (uc010oae.2/80176, intron 1 of 2)	1	9415766	9429590	13825	1	80176	uc001apv.3	-9913	ENSG00000171621	SPSB1	splA/ryanodine receptor domain and SOCS box containing 1
chr1	9406257	9406457	chr1:9346198-9346398	4.93796	5.59574	3.23347	2.49366	2.64593e-12	1.6592e-11	Intron (uc010oae.2/80176, intron 1 of 2)	1	9415766	9429590	13825	1	80176	uc001apv.3	-9309	ENSG00000171621	SPSB1	splA/ryanodine receptor domain and SOCS box containing 1
chr1	9410353	9410553	chr1:9350294-9350494	7.22813	6.66225	7.70254	-1.0084	3.94495e-08	1.35269e-07	Intron (uc010oae.2/80176, intron 1 of 2)	1	9415766	9429590	13825	1	80176	uc001apv.3	-5213	ENSG00000171621	SPSB1	splA/ryanodine receptor domain and SOCS box containing 1
chr1	9411832	9412032	chr1:9351773-9351973	5.07859	3.92884	5.80904	-1.80283	3.49405e-13	2.46516e-12	Intron (uc010oae.2/80176, intron 1 of 2)	1	9415766	9429590	13825	1	80176	uc001apv.3	-3734	ENSG00000171621	SPSB1	splA/ryanodine receptor domain and SOCS box containing 1
chr1	9412525	9412725	chr1:9352466-9352666	4.44147	5.05917	2.96222	2.03421	1.03599e-10	5.20081e-10	Intron (uc010oae.2/80176, intron 1 of 2)	1	9415766	9429590	13825	1	80176	uc001apv.3	-3041	ENSG00000171621	SPSB1	splA/ryanodine receptor domain and SOCS box containing 1
chr1	9430545	9430745	chr1:9370486-9370686	4.53175	3.32689	5.27971	-1.88938	3.18364e-09	1.28584e-08	Distal Intergenic	1	9415766	9429590	13825	1	80176	uc001apv.3	14779	ENSG00000171621	SPSB1	splA/ryanodine receptor domain and SOCS box containing 1
chr1	9431780	9431980	chr1:9371721-9371921	7.10255	7.40378	6.63137	0.781346	0.000660244	0.00119443	Distal Intergenic	1	9415766	9429590	13825	1	80176	uc001apv.3	16014	ENSG00000171621	SPSB1	splA/ryanodine receptor domain and SOCS box containing 1
chr1	9436062	9436262	chr1:9376003-9376203	5.03258	5.67579	3.41478	2.20072	4.05491e-11	2.1574e-10	Distal Intergenic	1	9415766	9429590	13825	1	80176	uc001apv.3	20296	ENSG00000171621	SPSB1	splA/ryanodine receptor domain and SOCS box containing 1
chr1	9445026	9445226	chr1:9384967-9385167	3.6173	2.60129	4.30132	-1.56637	2.54099e-06	6.56522e-06	Distal Intergenic	1	9415766	9429590	13825	1	80176	uc001apv.3	29260	ENSG00000171621	SPSB1	splA/ryanodine receptor domain and SOCS box containing 1
chr1	9446338	9446538	chr1:9386279-9386479	3.58662	4.18688	2.19378	1.74757	0.000123128	0.000247431	Distal Intergenic	1	9415766	9429590	13825	1	80176	uc001apv.3	30572	ENSG00000171621	SPSB1	splA/ryanodine receptor domain and SOCS box containing 1
chr1	9460104	9460304	chr1:9400045-9400245	6.37752	5.67685	6.92512	-1.21246	3.88575e-09	1.54861e-08	Distal Intergenic	1	9415766	9429590	13825	1	80176	uc001apv.3	44338	ENSG00000171621	SPSB1	splA/ryanodine receptor domain and SOCS box containing 1
chr1	9461920	9462120	chr1:9401861-9402061	7.07062	5.7239	7.85987	-2.09679	1.37449e-21	2.59868e-20	Distal Intergenic	1	9415766	9429590	13825	1	80176	uc001apv.3	46154	ENSG00000171621	SPSB1	splA/ryanodine receptor domain and SOCS box containing 1
chr1	9482457	9482657	chr1:9422398-9422598	3.15971	3.55899	2.46394	1.04303	0.00893399	0.0136564	Distal Intergenic	1	9415766	9429590	13825	1	80176	uc001apv.3	66691	ENSG00000171621	SPSB1	splA/ryanodine receptor domain and SOCS box containing 1
chr1	9488923	9489123	chr1:9428864-9429064	7.66849	8.05622	7.00191	1.03747	2.95721e-08	1.03286e-07	Distal Intergenic	1	9415766	9429590	13825	1	80176	uc001apv.3	73157	ENSG00000171621	SPSB1	splA/ryanodine receptor domain and SOCS box containing 1
chr1	9498119	9498319	chr1:9438060-9438260	6.16996	4.31838	7.07107	-2.65381	1.57709e-20	2.65053e-19	Distal Intergenic	1	9415766	9429590	13825	1	80176	uc001apv.3	82353	ENSG00000171621	SPSB1	splA/ryanodine receptor domain and SOCS box containing 1
chr1	9498729	9498929	chr1:9438670-9438870	7.78477	7.16302	8.2908	-1.10271	9.00113e-10	3.93925e-09	Distal Intergenic	1	9415766	9429590	13825	1	80176	uc001apv.3	82963	ENSG00000171621	SPSB1	splA/ryanodine receptor domain and SOCS box containing 1
chr1	9501600	9501800	chr1:9441541-9441741	7.94889	8.51272	6.71843	1.80777	2.67459e-19	3.92408e-18	Distal Intergenic	1	9415766	9429590	13825	1	80176	uc001apv.3	85834	ENSG00000171621	SPSB1	splA/ryanodine receptor domain and SOCS box containing 1
chr1	9504256	9504456	chr1:9444197-9444397	7.22821	7.65441	6.46106	1.20595	1.1526e-06	3.1447e-06	Distal Intergenic	1	9415766	9429590	13825	1	80176	uc001apv.3	88490	ENSG00000171621	SPSB1	splA/ryanodine receptor domain and SOCS box containing 1
chr1	9504633	9504833	chr1:9444574-9444774	5.50824	5.77093	5.11298	0.65875	0.00562644	0.00886587	Distal Intergenic	1	9415766	9429590	13825	1	80176	uc001apv.3	88867	ENSG00000171621	SPSB1	splA/ryanodine receptor domain and SOCS box containing 1
chr1	9508590	9508790	chr1:9448531-9448731	4.09069	4.48565	3.40593	1.11386	0.000806687	0.00143996	Distal Intergenic	1	9599528	9642831	43304	1	84275	uc001apw.3	-90738	ENSG00000171612	SLC25A33	solute carrier family 25 member 33
chr1	9509472	9509672	chr1:9449413-9449613	3.8305	4.40142	2.5701	1.73415	1.99513e-06	5.24225e-06	Distal Intergenic	1	9599528	9642831	43304	1	84275	uc001apw.3	-89856	ENSG00000171612	SLC25A33	solute carrier family 25 member 33
chr1	9515878	9516078	chr1:9455819-9456019	5.84924	6.26406	5.11286	1.1797	1.32178e-08	4.86798e-08	Distal Intergenic	1	9599528	9642831	43304	1	84275	uc001apw.3	-83450	ENSG00000171612	SLC25A33	solute carrier family 25 member 33
chr1	9520149	9520349	chr1:9460090-9460290	4.13583	3.2524	4.76764	-1.43395	7.42249e-07	2.08666e-06	Distal Intergenic	1	9599528	9642831	43304	1	84275	uc001apw.3	-79179	ENSG00000171612	SLC25A33	solute carrier family 25 member 33
chr1	9526133	9526333	chr1:9466074-9466274	3.72632	2.67893	4.42176	-1.71559	3.92725e-07	1.15199e-06	Distal Intergenic	1	9599528	9642831	43304	1	84275	uc001apw.3	-73195	ENSG00000171612	SLC25A33	solute carrier family 25 member 33
chr1	9526880	9527080	chr1:9466821-9467021	5.91047	4.01224	6.81973	-2.75131	2.97604e-30	1.39692e-28	Distal Intergenic	1	9599528	9642831	43304	1	84275	uc001apw.3	-72448	ENSG00000171612	SLC25A33	solute carrier family 25 member 33
chr1	9533215	9533415	chr1:9473156-9473356	8.15318	7.65519	8.58645	-0.905073	6.58341e-06	1.60003e-05	Distal Intergenic	1	9599528	9642831	43304	1	84275	uc001apw.3	-66113	ENSG00000171612	SLC25A33	solute carrier family 25 member 33
chr1	9543332	9543532	chr1:9483273-9483473	6.18454	6.5584	5.55197	1.01648	6.22737e-07	1.77126e-06	Distal Intergenic	1	9599528	9642831	43304	1	84275	uc001apw.3	-55996	ENSG00000171612	SLC25A33	solute carrier family 25 member 33
chr1	9563432	9563632	chr1:9503373-9503573	3.38134	1.40332	4.30383	-2.79044	9.95495e-10	4.32977e-09	Distal Intergenic	1	9599528	9642831	43304	1	84275	uc001apw.3	-35896	ENSG00000171612	SLC25A33	solute carrier family 25 member 33
chr1	9589320	9589520	chr1:9529261-9529461	4.05559	2.5846	4.87699	-2.23085	5.47893e-12	3.29089e-11	Distal Intergenic	1	9599528	9642831	43304	1	84275	uc001apw.3	-10008	ENSG00000171612	SLC25A33	solute carrier family 25 member 33
chr1	9592907	9593107	chr1:9532848-9533048	6.38953	6.92951	5.25429	1.70766	3.7622e-12	2.3081e-11	Distal Intergenic	1	9599528	9642831	43304	1	84275	uc001apw.3	-6421	ENSG00000171612	SLC25A33	solute carrier family 25 member 33
chr1	9621646	9621846	chr1:9561588-9561788	4.9717	5.49117	3.91247	1.63849	6.97098e-11	3.58746e-10	Intron (uc001apw.3/84275, intron 2 of 6)	1	9599528	9642831	43304	1	84275	uc001apw.3	22118	ENSG00000171612	SLC25A33	solute carrier family 25 member 33
chr1	9629419	9629619	chr1:9569361-9569561	3.503	4.27559	0.766037	3.41242	7.5999e-09	2.90413e-08	Intron (uc001apw.3/84275, intron 3 of 6)	1	9648932	9665020	16089	1	199953	uc001apy.3	-19313	ENSG00000188807	TMEM201	transmembrane protein 201
chr1	9630314	9630514	chr1:9570256-9570456	3.83353	4.67314	0	4.81694	1.22583e-09	5.26333e-09	Exon (uc001apw.3/84275, exon 4 of 7)	1	9648932	9665020	16089	1	199953	uc001apy.3	-18418	ENSG00000188807	TMEM201	transmembrane protein 201
chr1	9630947	9631147	chr1:9570889-9571089	3.62621	4.09146	2.74609	1.28586	0.000923774	0.00163564	Intron (uc001apw.3/84275, intron 4 of 6)	1	9648932	9665020	16089	1	199953	uc001apy.3	-17785	ENSG00000188807	TMEM201	transmembrane protein 201
chr1	9653537	9653737	chr1:9593479-9593679	5.48576	6.11906	3.9237	2.13248	1.36476e-15	1.29432e-14	Intron (uc001apy.3/199953, intron 1 of 5)	1	9656917	9674935	18019	1	199953	uc021ofz.1	-3180	ENSG00000188807	TMEM201	transmembrane protein 201
chr1	9666834	9667034	chr1:9606776-9606976	3.82418	3.08162	4.3925	-1.15552	0.000456692	0.000845955	Intron (uc021ofy.1/199953, intron 6 of 10)	1	9656917	9674935	18019	1	199953	uc021ofz.1	9917	ENSG00000188807	TMEM201	transmembrane protein 201
chr1	9687121	9687321	chr1:9627063-9627263	7.22323	6.97651	7.47253	-0.468211	0.00594414	0.00933422	Distal Intergenic	1	9711790	9775827	64038	1	5293	uc001aqa.2	-24469	ENSG00000171608	PIK3CD	phosphatidylinositol-4,5-bisphosphate 3-kinase catalytic subunit delta
chr1	9704886	9705086	chr1:9644828-9645028	3.53315	1.83146	4.40585	-2.38932	1.19497e-07	3.79356e-07	Distal Intergenic	1	9711790	9775827	64038	1	5293	uc001aqa.2	-6704	ENSG00000171608	PIK3CD	phosphatidylinositol-4,5-bisphosphate 3-kinase catalytic subunit delta
chr1	9712109	9712309	chr1:9652051-9652251	6.77075	7.32589	5.57588	1.72183	1.80652e-11	1.01056e-10	Promoter (<=1kb)	1	9711790	9789172	77383	1	5293	uc001aqb.4	319	ENSG00000171608	PIK3CD	phosphatidylinositol-4,5-bisphosphate 3-kinase catalytic subunit delta
chr1	9728815	9729015	chr1:9668757-9668957	3.84403	2.30295	4.68209	-2.22157	2.36496e-07	7.17327e-07	Intron (uc001aqa.2/5293, intron 1 of 3)	1	9712668	9714644	1977	2	644997	uc001aqc.4	-14171	ENSG00000179840	PIK3CD-AS1	PIK3CD antisense RNA 1
chr1	9731481	9731681	chr1:9671423-9671623	5.23678	4.73719	5.67106	-0.882485	0.000864592	0.00153696	Intron (uc001aqa.2/5293, intron 1 of 3)	1	9712668	9714644	1977	2	644997	uc001aqc.4	-16837	ENSG00000179840	PIK3CD-AS1	PIK3CD antisense RNA 1
chr1	9741361	9741561	chr1:9681303-9681503	3.28038	2.02255	4.04439	-1.99172	1.81137e-05	4.117e-05	Intron (uc001aqa.2/5293, intron 1 of 3)	1	9751525	9789172	37648	1	5293	uc010oaf.2	-9964	ENSG00000171608	PIK3CD	phosphatidylinositol-4,5-bisphosphate 3-kinase catalytic subunit delta
chr1	9741914	9742114	chr1:9681856-9682056	2.80713	1.02891	3.69476	-2.53994	1.35459e-07	4.26255e-07	Intron (uc001aqa.2/5293, intron 1 of 3)	1	9751525	9789172	37648	1	5293	uc010oaf.2	-9411	ENSG00000171608	PIK3CD	phosphatidylinositol-4,5-bisphosphate 3-kinase catalytic subunit delta
chr1	9747445	9747645	chr1:9687387-9687587	8.02843	8.26373	7.68363	0.552726	0.0108204	0.0163227	Exon (uc021oga.1/uc021oga.1, exon 1 of 2)	1	9751525	9789172	37648	1	5293	uc010oaf.2	-3880	ENSG00000171608	PIK3CD	phosphatidylinositol-4,5-bisphosphate 3-kinase catalytic subunit delta
chr1	9760553	9760753	chr1:9700495-9700695	5.68289	5.10046	6.16687	-1.02082	0.000670478	0.00121177	Intron (uc001aqa.2/5293, intron 1 of 3)	1	9751525	9789172	37648	1	5293	uc021ogb.1	9028	ENSG00000171608	PIK3CD	phosphatidylinositol-4,5-bisphosphate 3-kinase catalytic subunit delta
chr1	9762368	9762568	chr1:9702310-9702510	5.57994	5.2623	5.88695	-0.572997	0.00577673	0.00908758	Intron (uc001aqa.2/5293, intron 1 of 3)	1	9770163	9789172	19010	1	5293	uc001aqe.4	-7595	ENSG00000171608	PIK3CD	phosphatidylinositol-4,5-bisphosphate 3-kinase catalytic subunit delta
chr1	9777703	9777903	chr1:9717645-9717845	5.59665	5.88153	5.15839	0.74761	0.00360205	0.00584802	Intron (uc001aqb.4/5293, intron 8 of 23)	1	9770163	9789172	19010	1	5293	uc001aqe.4	7540	ENSG00000171608	PIK3CD	phosphatidylinositol-4,5-bisphosphate 3-kinase catalytic subunit delta
chr1	9779248	9779448	chr1:9719190-9719390	7.42134	6.39024	8.11091	-1.6903	3.06254e-13	2.17564e-12	Intron (uc001aqb.4/5293, intron 9 of 23)	1	9770163	9789172	19010	1	5293	uc001aqe.4	9085	ENSG00000171608	PIK3CD	phosphatidylinositol-4,5-bisphosphate 3-kinase catalytic subunit delta
chr1	9781870	9782070	chr1:9721812-9722012	4.83077	4.47446	5.16718	-0.621904	0.0157252	0.0230905	Exon (uc001aqb.4/5293, exon 16 of 24)	1	9789079	9793604	4526	2	22883	uc001aqf.3	11534	ENSG00000171603	CLSTN1	calsyntenin 1
chr1	9786975	9787175	chr1:9726917-9727117	3.13194	2.30178	3.74078	-1.36564	0.000192142	0.000375498	3' UTR	1	9789079	9793604	4526	2	22883	uc001aqf.3	6429	ENSG00000171603	CLSTN1	calsyntenin 1
chr1	9812415	9812615	chr1:9752357-9752557	3.01962	0.5809	4.00414	-3.25773	2.62225e-10	1.24049e-09	Intron (uc001aqh.3/22883, intron 4 of 18)	1	9789079	9793604	4526	2	22883	uc001aqf.3	-18811	ENSG00000171603	CLSTN1	calsyntenin 1
chr1	9826936	9827136	chr1:9766878-9767078	4.55655	3.60859	5.21461	-1.53115	0.000185102	0.000362644	Intron (uc001aqh.3/22883, intron 2 of 18)	1	9789079	9793604	4526	2	22883	uc001aqf.3	-33332	ENSG00000171603	CLSTN1	calsyntenin 1
chr1	9852548	9852748	chr1:9792490-9792690	4.32661	5.01151	2.44238	2.45187	1.60591e-12	1.03561e-11	Intron (uc001aqh.3/22883, intron 1 of 18)	1	9789079	9884550	95472	2	22883	uc001aqh.3	31802	ENSG00000171603	CLSTN1	calsyntenin 1
chr1	9867629	9867829	chr1:9807571-9807771	3.00267	3.48293	2.07582	1.16559	0.00595195	0.00934569	Intron (uc001aqh.3/22883, intron 1 of 18)	1	9789079	9884550	95472	2	22883	uc001aqh.3	16721	ENSG00000171603	CLSTN1	calsyntenin 1
chr1	9885627	9885827	chr1:9825569-9825769	8.16495	7.48968	8.69955	-1.18676	5.30568e-12	3.19323e-11	Promoter (1-2kb)	1	9789079	9884550	95472	2	22883	uc010oag.2	-1077	ENSG00000171603	CLSTN1	calsyntenin 1
chr1	9895936	9896136	chr1:9835878-9836078	6.57555	5.46894	7.29165	-1.76945	5.38675e-14	4.20979e-13	Distal Intergenic	1	9789079	9884550	95472	2	22883	uc010oag.2	-11386	ENSG00000171603	CLSTN1	calsyntenin 1
chr1	9904167	9904367	chr1:9844109-9844309	3.92289	2.74943	4.66098	-1.83229	1.1341e-08	4.21885e-08	Distal Intergenic	1	9789079	9884550	95472	2	22883	uc010oag.2	-19617	ENSG00000171603	CLSTN1	calsyntenin 1
chr1	9905017	9905217	chr1:9844959-9845159	3.88862	1.8292	4.82378	-2.73793	1.1351e-09	4.89811e-09	Distal Intergenic	1	9789079	9884550	95472	2	22883	uc010oag.2	-20467	ENSG00000171603	CLSTN1	calsyntenin 1
chr1	9912549	9912749	chr1:9852491-9852691	5.57404	4.73667	6.18607	-1.39416	5.20694e-06	1.28405e-05	Intron (uc001aqk.1/56998, intron 5 of 5)	1	9789079	9884550	95472	2	22883	uc010oag.2	-27999	ENSG00000171603	CLSTN1	calsyntenin 1
chr1	9923876	9924076	chr1:9863818-9864018	5.58436	3.32411	6.54747	-3.00676	2.06642e-09	8.58211e-09	Intron (uc001aqk.1/56998, intron 5 of 5)	1	9789079	9884550	95472	2	22883	uc010oag.2	-39326	ENSG00000171603	CLSTN1	calsyntenin 1
chr1	9924642	9924842	chr1:9864584-9864784	3.01528	1.36041	3.87836	-2.39941	9.58971e-08	3.08904e-07	Intron (uc001aqk.1/56998, intron 5 of 5)	1	9789079	9884550	95472	2	22883	uc010oag.2	-40092	ENSG00000171603	CLSTN1	calsyntenin 1
chr1	9935091	9935291	chr1:9875033-9875233	6.14229	6.41299	5.73173	0.707225	0.000276434	0.000528381	Intron (uc001aqk.1/56998, intron 3 of 5)	1	9908334	9970316	61983	2	56998	uc001aqk.1	35025	ENSG00000178585	CTNNBIP1	catenin beta interacting protein 1
chr1	9942554	9942754	chr1:9882496-9882696	3.98399	4.76569	1.11633	3.38685	5.44985e-10	2.46515e-09	Intron (uc001aqk.1/56998, intron 2 of 5)	1	9908334	9970316	61983	2	56998	uc001aqk.1	27562	ENSG00000178585	CTNNBIP1	catenin beta interacting protein 1
chr1	9944268	9944468	chr1:9884210-9884410	4.85584	5.6266	2.14367	3.38746	8.85654e-19	1.22463e-17	Intron (uc001aqk.1/56998, intron 1 of 5)	1	9908334	9970316	61983	2	56998	uc001aqk.1	25848	ENSG00000178585	CTNNBIP1	catenin beta interacting protein 1
chr1	9950640	9950840	chr1:9890582-9890782	7.26171	7.94257	5.40592	2.55276	6.09491e-31	3.0826e-29	Intron (uc001aqk.1/56998, intron 1 of 5)	1	9908334	9970316	61983	2	56998	uc001aqk.1	19476	ENSG00000178585	CTNNBIP1	catenin beta interacting protein 1
chr1	9953311	9953511	chr1:9893253-9893453	5.74528	3.10569	6.75063	-3.49447	8.04204e-29	3.27286e-27	Intron (uc001aqk.1/56998, intron 1 of 5)	1	9908334	9970316	61983	2	56998	uc001aqk.1	16805	ENSG00000178585	CTNNBIP1	catenin beta interacting protein 1
chr1	9989576	9989776	chr1:9929518-9929718	4.72178	5.41516	2.77573	2.67061	3.12902e-12	1.94202e-11	3' UTR	1	9989776	10002840	13065	2	84328	uc001aqm.3	13064	ENSG00000162441	LZIC	leucine zipper and CTNNBIP1 domain containing
chr1	10003357	10003557	chr1:9943299-9943499	8.03885	8.27359	7.69504	0.557328	0.00673667	0.0104882	Promoter (<=1kb)	1	9989776	10003387	13612	2	84328	uc001aqo.3	0	ENSG00000162441	LZIC	leucine zipper and CTNNBIP1 domain containing
chr1	10010478	10010678	chr1:9950420-9950620	6.69171	6.28176	7.06669	-0.727667	0.000484675	0.000894253	Intron (uc001aqp.3/64802, intron 1 of 4)	1	10003486	10045556	42071	1	64802	uc001aqp.3	6992	ENSG00000173614	NMNAT1	nicotinamide nucleotide adenylyltransferase 1
chr1	10057085	10057285	chr1:9997027-9997227	6.21068	6.56164	5.63186	0.958754	8.34912e-07	2.32917e-06	Promoter (<=1kb)	1	10057255	10076078	18824	1	116362	uc001aqq.3	0	ENSG00000162444	RBP7	retinol binding protein 7
chr1	10072981	10073181	chr1:10012923-10013123	3.40181	4.20917	0.079661	3.78098	3.78097e-08	1.30003e-07	Intron (uc001aqq.3/116362, intron 3 of 3)	1	10057255	10076078	18824	1	116362	uc009vms.3	15726	ENSG00000162444	RBP7	retinol binding protein 7
chr1	10106525	10106725	chr1:10046467-10046667	4.65873	3.32228	5.44517	-2.03935	1.21615e-10	6.03977e-10	Intron (uc001aqr.4/10277, intron 1 of 26)	1	10093041	10241296	148256	1	10277	uc021ogc.1	13484	ENSG00000130939	UBE4B	ubiquitination factor E4B
chr1	10107306	10107506	chr1:10047248-10047448	2.0977	0.798211	2.87378	-2.00028	0.000178024	0.000349467	Intron (uc001aqr.4/10277, intron 1 of 26)	1	10093041	10241296	148256	1	10277	uc021ogc.1	14265	ENSG00000130939	UBE4B	ubiquitination factor E4B
chr1	10134517	10134717	chr1:10074459-10074659	6.80755	5.19991	7.66054	-2.30477	2.44611e-06	6.3355e-06	Intron (uc001aqr.4/10277, intron 2 of 26)	1	10093041	10241296	148256	1	10277	uc021ogc.1	41476	ENSG00000130939	UBE4B	ubiquitination factor E4B
chr1	10168395	10168595	chr1:10108337-10108537	5.59359	4.11999	6.41563	-2.19612	2.10193e-10	1.00872e-09	Intron (uc001aqr.4/10277, intron 6 of 26)	1	10231014	10241296	10283	1	10277	uc001aqu.3	-62419	ENSG00000130939	UBE4B	ubiquitination factor E4B
chr1	10183095	10183295	chr1:10123037-10123237	4.82611	1.0042	5.90687	-4.64328	1.62228e-24	4.19804e-23	Intron (uc001aqr.4/10277, intron 9 of 26)	1	10231014	10241296	10283	1	10277	uc001aqu.3	-47719	ENSG00000130939	UBE4B	ubiquitination factor E4B
chr1	10230428	10230628	chr1:10170370-10170570	4.1818	4.99909	0.633756	4.06514	5.33987e-11	2.79487e-10	Promoter (<=1kb)	1	10231014	10241296	10283	1	10277	uc001aqu.3	-386	ENSG00000130939	UBE4B	ubiquitination factor E4B
chr1	10271070	10271270	chr1:10211012-10211212	6.14436	6.44384	5.67675	0.728925	0.0023965	0.00399227	Promoter (<=1kb)	1	10270764	10441661	170898	1	23095	uc001aqw.4	306	ENSG00000054523	KIF1B	kinesin family member 1B
chr1	10271519	10271719	chr1:10211461-10211661	5.5926	4.90076	6.13572	-1.20988	1.20141e-07	3.81236e-07	Promoter (<=1kb)	1	10271674	10441661	169988	1	23095	uc001aqx.4	0	ENSG00000054523	KIF1B	kinesin family member 1B
chr1	10278129	10278329	chr1:10218071-10218271	5.70471	3.92352	6.59292	-2.57226	8.04716e-17	8.82095e-16	Intron (uc009vmt.3/23095, intron 1 of 10)	1	10271674	10441661	169988	1	23095	uc001aqx.4	6455	ENSG00000054523	KIF1B	kinesin family member 1B
chr1	10313858	10314058	chr1:10253800-10254000	5.31486	5.95365	3.72221	2.15842	1.10333e-12	7.27709e-12	Intron (uc009vmt.3/23095, intron 2 of 10)	1	10292308	10441655	149348	1	23095	uc001arb.3	21550	ENSG00000054523	KIF1B	kinesin family member 1B
chr1	10319724	10319924	chr1:10259666-10259866	2.37996	2.8251	1.55951	1.05679	0.0226473	0.0324078	Intron (uc009vmt.3/23095, intron 4 of 10)	1	10292308	10441655	149348	1	23095	uc001arb.3	27416	ENSG00000054523	KIF1B	kinesin family member 1B
chr1	10346430	10346630	chr1:10286372-10286572	3.98751	2.99965	4.661	-1.51328	0.000104978	0.000212973	Intron (uc001aqv.4/23095, intron 13 of 20)	1	10292308	10441655	149348	1	23095	uc001arb.3	54122	ENSG00000054523	KIF1B	kinesin family member 1B
chr1	10355655	10355855	chr1:10295597-10295797	3.8795	4.69636	0.341781	3.97363	8.47927e-10	3.72456e-09	Exon (uc001aqv.4/23095, exon 17 of 21)	1	10292308	10441655	149348	1	23095	uc001arb.3	63347	ENSG00000054523	KIF1B	kinesin family member 1B
chr1	10366587	10366787	chr1:10306529-10306729	2.86545	1.30626	3.70766	-2.363	2.01664e-07	6.1833e-07	3' UTR	1	10292308	10441655	149348	1	23095	uc001arb.3	74279	ENSG00000054523	KIF1B	kinesin family member 1B
chr1	10368179	10368379	chr1:10308121-10308321	3.57592	2.25698	4.3575	-1.91495	5.5536e-07	1.59166e-06	3' UTR	1	10292308	10441655	149348	1	23095	uc001arb.3	75871	ENSG00000054523	KIF1B	kinesin family member 1B
chr1	10369392	10369592	chr1:10309334-10309534	4.53388	0.609525	5.6186	-4.77743	1.94951e-22	4.03799e-21	Intron (uc001aqw.4/23095, intron 20 of 46)	1	10292308	10441655	149348	1	23095	uc001arb.3	77084	ENSG00000054523	KIF1B	kinesin family member 1B
chr1	10370715	10370915	chr1:10310657-10310857	3.53055	0.576285	4.56277	-3.62879	1.51194e-11	8.55099e-11	Intron (uc001aqw.4/23095, intron 20 of 46)	1	10292308	10441655	149348	1	23095	uc001arb.3	78407	ENSG00000054523	KIF1B	kinesin family member 1B
chr1	10440755	10440955	chr1:10380697-10380897	6.09581	5.13885	6.7574	-1.56234	2.77804e-11	1.51451e-10	3' UTR	1	10459085	10480201	21117	1	5226	uc001arc.3	-18130	ENSG00000142657	PGD	phosphogluconate dehydrogenase
chr1	10447716	10447916	chr1:10387659-10387859	5.01753	5.50024	4.08286	1.38526	1.61694e-05	3.70424e-05	Distal Intergenic	1	10459085	10480201	21117	1	5226	uc001arc.3	-11169	ENSG00000142657	PGD	phosphogluconate dehydrogenase
chr1	10490718	10490918	chr1:10430661-10430861	7.07003	7.34657	6.64814	0.671659	0.00314702	0.00515347	Promoter (<=1kb)	1	10490804	10512060	21257	1	100526739	uc021ogf.1	0	ENSG00000251503	CENPS-CORT	CENPS-CORT readthrough
chr1	10511435	10511635	chr1:10451378-10451578	4.57531	4.86028	4.13688	0.687076	0.0143803	0.0212616	Promoter (1-2kb)	1	10509776	10512060	2285	1	1325	uc001ari.4	1659	ENSG00000241563	CORT	cortistatin
chr1	10532486	10532686	chr1:10472429-10472629	7.97385	8.36798	7.29118	1.06883	8.48892e-08	2.75595e-07	Promoter (<=1kb)	1	10520603	10532613	12011	2	1676	uc001arj.3	0	ENSG00000160049	DFFA	DNA fragmentation factor subunit alpha
chr1	10554780	10554980	chr1:10494723-10494923	5.46893	5.66859	5.18592	0.482358	0.0221829	0.0317915	Intron (uc001arl.3/5195, intron 1 of 2)	1	10535003	10690815	155813	1	5195	uc010oan.2	19777	ENSG00000142655	PEX14	peroxisomal biogenesis factor 14
chr1	10555236	10555436	chr1:10495179-10495379	2.74877	1.97958	3.32979	-1.27618	0.00153462	0.00263091	5' UTR	1	10535003	10690815	155813	1	5195	uc010oan.2	20233	ENSG00000142655	PEX14	peroxisomal biogenesis factor 14
chr1	10567571	10567771	chr1:10507514-10507714	4.10926	4.43262	3.5916	0.835213	0.0141632	0.0209619	Intron (uc001arl.3/5195, intron 2 of 2)	1	10588312	10690815	102504	1	5195	uc009vmw.3	-20541	ENSG00000142655	PEX14	peroxisomal biogenesis factor 14
chr1	10571047	10571247	chr1:10510990-10511190	4.16853	3.29361	4.79675	-1.44157	3.01192e-06	7.70176e-06	Intron (uc001arl.3/5195, intron 2 of 2)	1	10588312	10690815	102504	1	5195	uc009vmw.3	-17065	ENSG00000142655	PEX14	peroxisomal biogenesis factor 14
chr1	10573587	10573787	chr1:10513530-10513730	2.75194	3.33713	1.42895	1.7649	0.000270454	0.000517613	Intron (uc001arl.3/5195, intron 2 of 2)	1	10588312	10690815	102504	1	5195	uc009vmw.3	-14525	ENSG00000142655	PEX14	peroxisomal biogenesis factor 14
chr1	10579260	10579460	chr1:10519203-10519403	4.431	4.80136	3.80684	0.959134	0.000909661	0.00161215	Intron (uc001arl.3/5195, intron 2 of 2)	1	10588312	10690815	102504	1	5195	uc009vmw.3	-8852	ENSG00000142655	PEX14	peroxisomal biogenesis factor 14
chr1	10582067	10582267	chr1:10522010-10522210	3.25513	3.86951	1.79285	1.97254	4.55424e-05	9.74832e-05	Intron (uc001arm.1/5195, intron 2 of 3)	1	10588312	10690815	102504	1	5195	uc009vmw.3	-6045	ENSG00000142655	PEX14	peroxisomal biogenesis factor 14
chr1	10582608	10582808	chr1:10522551-10522751	3.5062	2.71935	4.09545	-1.29444	0.0016536	0.00282222	Intron (uc001arm.1/5195, intron 2 of 3)	1	10588312	10690815	102504	1	5195	uc009vmw.3	-5504	ENSG00000142655	PEX14	peroxisomal biogenesis factor 14
chr1	10588465	10588665	chr1:10528408-10528608	6.18277	4.83117	6.97335	-2.0784	1.68741e-19	2.53311e-18	Promoter (<=1kb)	1	10588312	10690815	102504	1	5195	uc009vmw.3	153	ENSG00000142655	PEX14	peroxisomal biogenesis factor 14
chr1	10590437	10590637	chr1:10530380-10530580	4.84395	5.63119	1.89016	3.66768	4.58058e-16	4.59159e-15	Promoter (2-3kb)	1	10588312	10690815	102504	1	5195	uc009vmw.3	2125	ENSG00000142655	PEX14	peroxisomal biogenesis factor 14
chr1	10652738	10652938	chr1:10592681-10592881	2.21318	2.85081	0.627099	2.06476	0.000630174	0.00114356	Intron (uc009vmu.1/5195, intron 3 of 4)	1	10588312	10690815	102504	1	5195	uc009vmw.3	64426	ENSG00000142655	PEX14	peroxisomal biogenesis factor 14
chr1	10685695	10685895	chr1:10625638-10625838	3.06824	2.02693	3.76151	-1.52157	7.49539e-05	0.000155449	Intron (uc001arn.3/5195, intron 7 of 8)	1	10718064	10721455	3392	2	54897	uc001arq.1	35560	ENSG00000130940	CASZ1	castor zinc finger 1
chr1	10694636	10694836	chr1:10634579-10634779	4.57342	3.58375	5.2476	-1.59289	4.20946e-07	1.22894e-06	Downstream (1-2kb)	1	10718064	10721455	3392	2	54897	uc001arq.1	26619	ENSG00000130940	CASZ1	castor zinc finger 1
chr1	10699213	10699413	chr1:10639156-10639356	5.5809	5.76072	5.33058	0.425268	0.0342635	0.0475794	Exon (uc001aro.4/54897, exon 21 of 21)	1	10718064	10721455	3392	2	54897	uc001arq.1	22042	ENSG00000130940	CASZ1	castor zinc finger 1
chr1	10709072	10709272	chr1:10649015-10649215	4.24401	4.82912	2.92139	1.89233	1.71006e-07	5.30223e-07	Exon (uc001aro.4/54897, exon 15 of 21)	1	10718064	10721455	3392	2	54897	uc001arq.1	12183	ENSG00000130940	CASZ1	castor zinc finger 1
chr1	10711527	10711727	chr1:10651470-10651670	5.54216	5.94801	4.82942	1.10353	7.08698e-06	1.71454e-05	Intron (uc001aro.4/54897, intron 11 of 20)	1	10718064	10721455	3392	2	54897	uc001arq.1	9728	ENSG00000130940	CASZ1	castor zinc finger 1
chr1	10723761	10723961	chr1:10663704-10663904	7.83797	8.38691	6.66785	1.72481	3.69525e-20	5.96878e-19	Promoter (2-3kb)	1	10718064	10721455	3392	2	54897	uc001arq.1	-2306	ENSG00000130940	CASZ1	castor zinc finger 1
chr1	10726056	10726256	chr1:10665999-10666199	5.43501	3.61821	6.32984	-2.64069	9.80702e-20	1.50964e-18	Intron (uc001aro.4/54897, intron 4 of 20)	1	10718064	10721455	3392	2	54897	uc001arq.1	-4601	ENSG00000130940	CASZ1	castor zinc finger 1
chr1	10731713	10731913	chr1:10671656-10671856	4.76296	4.2796	5.18695	-0.821022	0.00149507	0.00256742	Intron (uc001aro.4/54897, intron 4 of 20)	1	10718064	10721455	3392	2	54897	uc001arq.1	-10258	ENSG00000130940	CASZ1	castor zinc finger 1
chr1	10737118	10737318	chr1:10677061-10677261	5.49611	6.29995	2.24602	3.84304	1.47263e-25	4.26484e-24	Intron (uc001aro.4/54897, intron 4 of 20)	1	10718064	10721455	3392	2	54897	uc001arq.1	-15663	ENSG00000130940	CASZ1	castor zinc finger 1
chr1	10746603	10746803	chr1:10686546-10686746	5.5623	6.27086	3.49735	2.88008	8.69356e-24	2.07886e-22	Intron (uc001aro.4/54897, intron 4 of 20)	1	10713041	10754507	41467	2	54897	uc009vmx.2	7704	ENSG00000130940	CASZ1	castor zinc finger 1
chr1	10754110	10754310	chr1:10694053-10694253	5.69794	5.89762	5.41492	0.474855	0.0175617	0.0255791	Promoter (<=1kb)	1	10713041	10754507	41467	2	54897	uc009vmx.2	197	ENSG00000130940	CASZ1	castor zinc finger 1
chr1	10764787	10764987	chr1:10704730-10704930	4.31376	3.51631	4.9079	-1.29636	4.10789e-05	8.85496e-05	Intron (uc001aro.4/54897, intron 3 of 20)	1	10713041	10754507	41467	2	54897	uc009vmx.2	-10280	ENSG00000130940	CASZ1	castor zinc finger 1
chr1	10784242	10784442	chr1:10724185-10724385	4.19754	4.82142	2.68618	2.27881	2.30049e-08	8.17485e-08	Intron (uc001aro.4/54897, intron 2 of 20)	1	10713041	10754507	41467	2	54897	uc009vmx.2	-29735	ENSG00000130940	CASZ1	castor zinc finger 1
chr1	10785220	10785420	chr1:10725163-10725363	5.22655	4.90942	5.53316	-0.53714	0.0256921	0.0364309	Intron (uc001aro.4/54897, intron 2 of 20)	1	10713041	10754507	41467	2	54897	uc009vmx.2	-30713	ENSG00000130940	CASZ1	castor zinc finger 1
chr1	10786505	10786705	chr1:10726448-10726648	4.031	3.58021	4.43375	-0.760228	0.00937539	0.0142812	Intron (uc001aro.4/54897, intron 2 of 20)	1	10713041	10754507	41467	2	54897	uc009vmx.2	-31998	ENSG00000130940	CASZ1	castor zinc finger 1
chr1	10795375	10795575	chr1:10735318-10735518	4.70486	4.98807	4.2699	0.730995	0.00561048	0.00884247	Intron (uc001aro.4/54897, intron 2 of 20)	1	10713041	10754507	41467	2	54897	uc009vmx.2	-40868	ENSG00000130940	CASZ1	castor zinc finger 1
chr1	10797288	10797488	chr1:10737231-10737431	4.54013	5.2898	2.08458	3.0746	6.61939e-12	3.93308e-11	Intron (uc001aro.4/54897, intron 2 of 20)	1	10713041	10754507	41467	2	54897	uc009vmx.2	-42781	ENSG00000130940	CASZ1	castor zinc finger 1
chr1	10811734	10811934	chr1:10751677-10751877	3.94228	4.26457	3.42692	0.72626	0.01822	0.0264662	Intron (uc001aro.4/54897, intron 2 of 20)	1	10696666	10856733	160068	2	54897	uc001aro.4	44799	ENSG00000130940	CASZ1	castor zinc finger 1
chr1	10813214	10813414	chr1:10753157-10753357	3.85727	4.5506	1.91153	2.4641	1.51429e-09	6.41568e-09	Intron (uc001aro.4/54897, intron 2 of 20)	1	10696666	10856733	160068	2	54897	uc001aro.4	43319	ENSG00000130940	CASZ1	castor zinc finger 1
chr1	10816059	10816259	chr1:10756002-10756202	4.83688	5.16186	4.31576	0.834294	0.0027633	0.00456262	Intron (uc001aro.4/54897, intron 2 of 20)	1	10696666	10856733	160068	2	54897	uc001aro.4	40474	ENSG00000130940	CASZ1	castor zinc finger 1
chr1	10817175	10817375	chr1:10757118-10757318	4.192	4.7773	2.86851	1.88328	9.64743e-08	3.10668e-07	Intron (uc001aro.4/54897, intron 2 of 20)	1	10696666	10856733	160068	2	54897	uc001aro.4	39358	ENSG00000130940	CASZ1	castor zinc finger 1
chr1	10848752	10848952	chr1:10788695-10788895	4.64928	3.73065	5.29561	-1.47792	4.15446e-08	1.41882e-07	Intron (uc001aro.4/54897, intron 1 of 20)	1	10696666	10856733	160068	2	54897	uc001aro.4	7781	ENSG00000130940	CASZ1	castor zinc finger 1
chr1	10850033	10850233	chr1:10789976-10790176	3.0157	1.77747	3.77386	-1.89175	6.39922e-06	1.55791e-05	Intron (uc001aro.4/54897, intron 1 of 20)	1	10696666	10856733	160068	2	54897	uc001aro.4	6500	ENSG00000130940	CASZ1	castor zinc finger 1
chr1	10853989	10854189	chr1:10793932-10794132	4.69363	5.16764	3.78649	1.39829	2.05144e-05	4.62733e-05	Promoter (2-3kb)	1	10696666	10856733	160068	2	54897	uc001aro.4	2544	ENSG00000130940	CASZ1	castor zinc finger 1
chr1	10856660	10856860	chr1:10796603-10796803	5.4387	5.73118	4.98529	0.700372	0.0110607	0.0166606	Promoter (<=1kb)	1	10696666	10856733	160068	2	54897	uc001aro.4	0	ENSG00000130940	CASZ1	castor zinc finger 1
chr1	10864138	10864338	chr1:10804081-10804281	2.91783	2.40812	3.35843	-0.885953	0.0184738	0.0268121	Distal Intergenic	1	10707263	10856733	149471	2	54897	uc001arp.2	-7405	ENSG00000130940	CASZ1	castor zinc finger 1
chr1	10864590	10864790	chr1:10804533-10804733	2.78973	1.91292	3.41875	-1.47512	0.000672665	0.00121551	Distal Intergenic	1	10707263	10856733	149471	2	54897	uc001arp.2	-7857	ENSG00000130940	CASZ1	castor zinc finger 1
chr1	10883218	10883418	chr1:10823161-10823361	2.84264	2.21233	3.35336	-1.03231	0.00774176	0.0119469	Distal Intergenic	1	10707263	10856733	149471	2	54897	uc001arp.2	-26485	ENSG00000130940	CASZ1	castor zinc finger 1
chr1	10885031	10885231	chr1:10824974-10825174	3.64012	3.03678	4.13595	-0.960889	0.00266147	0.00440349	Distal Intergenic	1	10707263	10856733	149471	2	54897	uc001arp.2	-28298	ENSG00000130940	CASZ1	castor zinc finger 1
chr1	10891147	10891347	chr1:10831090-10831290	4.28432	3.39894	4.91695	-1.3941	4.24037e-06	1.06006e-05	Distal Intergenic	1	10707263	10856733	149471	2	54897	uc001arp.2	-34414	ENSG00000130940	CASZ1	castor zinc finger 1
chr1	10896027	10896227	chr1:10835970-10836170	4.67387	5.31842	3.0484	2.31473	1.5633e-12	1.01017e-11	Distal Intergenic	1	10707263	10856733	149471	2	54897	uc001arp.2	-39294	ENSG00000130940	CASZ1	castor zinc finger 1
chr1	10927265	10927465	chr1:10867208-10867408	6.78859	7.22573	5.99096	1.2596	8.35887e-10	3.67494e-09	Distal Intergenic	1	10707263	10856733	149471	2	54897	uc001arp.2	-70532	ENSG00000130940	CASZ1	castor zinc finger 1
chr1	10948957	10949157	chr1:10888900-10889100	4.71648	5.28836	3.45197	1.80358	8.93503e-09	3.37845e-08	Distal Intergenic	1	11006530	11024328	17799	2	148345	uc001arr.2	75171	ENSG00000175262	C1orf127	chromosome 1 open reading frame 127
chr1	11033667	11033867	chr1:10973610-10973810	3.02729	3.38802	2.42589	1.00951	0.0124988	0.0186674	Intron (uc010oao.2/148345, intron 2 of 12)	1	11006530	11042094	35565	2	148345	uc010oao.2	8227	ENSG00000175262	C1orf127	chromosome 1 open reading frame 127
chr1	11035869	11036069	chr1:10975812-10976012	4.90201	4.47143	5.29118	-0.713248	0.0208862	0.0300614	Intron (uc010oao.2/148345, intron 2 of 12)	1	11006530	11042094	35565	2	148345	uc010oao.2	6025	ENSG00000175262	C1orf127	chromosome 1 open reading frame 127
chr1	11039624	11039824	chr1:10979567-10979767	5.18416	5.47687	4.73027	0.762959	0.0131971	0.0196301	Promoter (2-3kb)	1	11006530	11042094	35565	2	148345	uc010oao.2	2270	ENSG00000175262	C1orf127	chromosome 1 open reading frame 127
chr1	11105605	11105805	chr1:11045548-11045748	3.7651	4.1911	2.99849	1.20311	0.000364078	0.000684025	Promoter (1-2kb)	1	11086580	11107296	20717	2	10747	uc001aru.3	1491	ENSG00000009724	MASP2	mannan binding lectin serine peptidase 2
chr1	11132492	11132692	chr1:11072435-11072635	2.44727	0.0682844	3.42496	-3.05475	2.08669e-07	6.38327e-07	Intron (uc001asa.3/5394, intron 19 of 24)	1	11114649	11120091	5443	2	6723	uc001arz.1	-12401	ENSG00000116649	SRM	spermidine synthase
chr1	11194467	11194667	chr1:11134410-11134610	3.11092	0.898017	4.06784	-2.79383	1.57357e-05	3.61081e-05	Promoter (2-3kb)	1	11166588	11191615	25028	2	2475	uc001asc.3	-2852	ENSG00000198793	MTOR	mechanistic target of rapamycin kinase
chr1	11203585	11203785	chr1:11143528-11143728	4.57245	3.7046	5.19767	-1.35377	6.34855e-05	0.000133077	Promoter (<=1kb)	1	11203955	11209595	5641	1	100873935	uc031plf.1	-170	ENSG00000225602	MTOR-AS1	MTOR antisense RNA 1
chr1	11204066	11204266	chr1:11144009-11144209	4.97973	3.45091	5.81495	-2.26756	7.77383e-16	7.58885e-15	Promoter (<=1kb)	1	11203955	11209595	5641	1	100873935	uc031plf.1	111	ENSG00000225602	MTOR-AS1	MTOR antisense RNA 1
chr1	11216641	11216841	chr1:11156584-11156784	3.11749	3.85713	0.76852	2.68401	6.06701e-07	1.72858e-06	Intron (uc001asd.3/2475, intron 30 of 57)	1	11203955	11209595	5641	1	100873935	uc031plf.1	12686	ENSG00000225602	MTOR-AS1	MTOR antisense RNA 1
chr1	11217998	11218198	chr1:11157941-11158141	4.43973	4.90614	3.5561	1.32457	3.23509e-05	7.07984e-05	Intron (uc001asd.3/2475, intron 29 of 57)	1	11203955	11209595	5641	1	100873935	uc031plf.1	14043	ENSG00000225602	MTOR-AS1	MTOR antisense RNA 1
chr1	11218754	11218954	chr1:11158697-11158897	5.71014	6.36514	4.02262	2.29336	5.2278e-12	3.14953e-11	Intron (uc001asd.3/2475, intron 29 of 57)	1	11203955	11209595	5641	1	100873935	uc031plf.1	14799	ENSG00000225602	MTOR-AS1	MTOR antisense RNA 1
chr1	11228893	11229093	chr1:11168836-11169036	5.54877	5.20702	5.87427	-0.608684	0.0205529	0.0296139	Intron (uc001asd.3/2475, intron 28 of 57)	1	11249346	11256038	6693	1	10218	uc001ase.4	-20253	ENSG00000171819	ANGPTL7	angiopoietin like 7
chr1	11234498	11234698	chr1:11174441-11174641	6.65169	7.46764	3.13631	4.32117	4.76364e-51	1.71075e-48	Intron (uc001asd.3/2475, intron 28 of 57)	1	11249346	11256038	6693	1	10218	uc001ase.4	-14648	ENSG00000171819	ANGPTL7	angiopoietin like 7
chr1	11236561	11236761	chr1:11176504-11176704	5.25413	3.77736	6.07694	-2.19822	3.07524e-11	1.66631e-10	Intron (uc001asd.3/2475, intron 28 of 57)	1	11249346	11256038	6693	1	10218	uc001ase.4	-12585	ENSG00000171819	ANGPTL7	angiopoietin like 7
chr1	11246994	11247194	chr1:11186937-11187137	4.15261	4.86602	2.04723	2.87682	1.61469e-10	7.87884e-10	Promoter (2-3kb)	1	11249346	11256038	6693	1	10218	uc001ase.4	-2152	ENSG00000171819	ANGPTL7	angiopoietin like 7
chr1	11248138	11248338	chr1:11188081-11188281	6.71542	7.49768	3.83933	3.71659	3.01031e-38	3.23425e-36	Promoter (1-2kb)	1	11249346	11256038	6693	1	10218	uc001ase.4	-1008	ENSG00000171819	ANGPTL7	angiopoietin like 7
chr1	11297154	11297354	chr1:11237097-11237297	3.72999	1.91174	4.62508	-2.59336	1.5843e-10	7.73956e-10	Intron (uc001asd.3/2475, intron 13 of 57)	1	11166588	11322608	156021	2	2475	uc001asd.3	25254	ENSG00000198793	MTOR	mechanistic target of rapamycin kinase
chr1	11322680	11322880	chr1:11262623-11262823	9.07311	9.28291	8.77296	0.499328	0.00130706	0.00226353	Promoter (<=1kb)	1	11166588	11322608	156021	2	2475	uc001asd.3	-72	ENSG00000198793	MTOR	mechanistic target of rapamycin kinase
chr1	11400042	11400242	chr1:11339985-11340185	3.6071	2.90146	4.15721	-1.12805	0.000604322	0.00109972	Distal Intergenic	1	11333255	11348491	15237	1	29914	uc001asg.3	66787	ENSG00000120942	UBIAD1	UbiA prenyltransferase domain containing 1
chr1	11410479	11410679	chr1:11350422-11350622	3.10754	3.58867	2.17794	1.37674	0.00118071	0.00205775	Distal Intergenic	1	11333255	11348491	15237	1	29914	uc001asg.3	77224	ENSG00000120942	UBIAD1	UbiA prenyltransferase domain containing 1
chr1	11415214	11415414	chr1:11355157-11355357	3.3513	4.08248	1.08593	2.87338	6.16526e-08	2.04929e-07	Distal Intergenic	1	11333255	11348491	15237	1	29914	uc001asg.3	81959	ENSG00000120942	UBIAD1	UbiA prenyltransferase domain containing 1
chr1	11422203	11422403	chr1:11362146-11362346	3.19343	3.63546	2.38191	1.23886	0.00367974	0.00596538	Distal Intergenic	1	11333255	11348491	15237	1	29914	uc001asg.3	88948	ENSG00000120942	UBIAD1	UbiA prenyltransferase domain containing 1
chr1	11434642	11434842	chr1:11374585-11374785	3.99859	2.91516	4.70675	-1.62906	5.46065e-05	0.000115547	Distal Intergenic	1	11333255	11348491	15237	1	29914	uc001asg.3	101387	ENSG00000120942	UBIAD1	UbiA prenyltransferase domain containing 1
chr1	11435886	11436086	chr1:11375829-11376029	2.80496	1.87549	3.45567	-1.48272	0.00057439	0.00104872	Distal Intergenic	1	11333255	11348491	15237	1	29914	uc001asg.3	102631	ENSG00000120942	UBIAD1	UbiA prenyltransferase domain containing 1
chr1	11526099	11526299	chr1:11466042-11466242	2.58705	0.764871	3.48285	-2.52203	3.12862e-06	7.97839e-06	Distal Intergenic	1	11539295	11541938	2644	1	57540	uc009vmz.1	-12996	ENSG00000204624	DISP3	dispatched RND transporter family member 3
chr1	11538852	11539052	chr1:11478795-11478995	5.2776	5.86598	3.94018	1.86693	6.70942e-12	3.98291e-11	Promoter (<=1kb)	1	11539295	11541938	2644	1	57540	uc009vmz.1	-243	ENSG00000204624	DISP3	dispatched RND transporter family member 3
chr1	11540214	11540414	chr1:11480157-11480357	5.20731	5.83104	3.69672	2.17785	2.46708e-13	1.77297e-12	Promoter (<=1kb)	1	11539295	11597640	58346	1	57540	uc001ash.4	919	ENSG00000204624	DISP3	dispatched RND transporter family member 3
chr1	11561664	11561864	chr1:11501607-11501807	4.74028	5.40651	2.98246	2.35189	2.37029e-10	1.12924e-09	Promoter (<=1kb)	1	11561047	11586928	25882	1	57540	uc001asi.1	617	ENSG00000204624	DISP3	dispatched RND transporter family member 3
chr1	11610797	11610997	chr1:11550740-11550940	4.25788	4.69885	3.4494	1.28936	0.000374681	0.000702656	Distal Intergenic	1	11561047	11586928	25882	1	57540	uc001asi.1	49750	ENSG00000204624	DISP3	dispatched RND transporter family member 3
chr1	11628839	11629039	chr1:11568782-11568982	4.25852	0.845118	5.32021	-4.19085	8.99035e-15	7.71682e-14	Distal Intergenic	1	11561047	11586928	25882	1	57540	uc001asi.1	67792	ENSG00000204624	DISP3	dispatched RND transporter family member 3
chr1	11695961	11696161	chr1:11635904-11636104	5.15676	5.72074	3.92566	1.81679	5.98031e-12	3.57476e-11	Distal Intergenic	1	11709144	11714401	5258	2	26232	uc009vnb.1	18240	ENSG00000116661	FBXO2	F-box protein 2
chr1	11708160	11708360	chr1:11648103-11648303	7.14518	7.56248	6.40218	1.16792	2.93968e-07	8.78227e-07	Downstream (<1kb)	1	11709144	11714401	5258	2	26232	uc009vnb.1	6041	ENSG00000116661	FBXO2	F-box protein 2
chr1	11713374	11713574	chr1:11653317-11653517	7.50518	8.00176	6.52514	1.50092	2.24881e-17	2.63946e-16	Promoter (<=1kb)	1	11709144	11714401	5258	2	26232	uc009vnb.1	827	ENSG00000116661	FBXO2	F-box protein 2
chr1	11751475	11751675	chr1:11691418-11691618	5.04324	5.31915	4.62258	0.677892	0.010372	0.0156905	Promoter (<=1kb)	1	11734537	11751678	17142	2	10459	uc001asq.4	3	ENSG00000116670	MAD2L2	mitotic arrest deficient 2 like 2
chr1	11753336	11753536	chr1:11693279-11693479	6.42866	5.08886	7.21602	-2.06356	8.32037e-21	1.44619e-19	Promoter (1-2kb)	1	11751781	11780336	28556	1	374946	uc001asr.1	1555	ENSG00000162490	DRAXIN	dorsal inhibitory axon guidance protein
chr1	11761662	11761862	chr1:11701605-11701805	5.5606	3.95915	6.41224	-2.34897	1.15417e-12	7.59093e-12	Intron (uc001asr.1/374946, intron 1 of 6)	1	11751781	11780336	28556	1	374946	uc001asr.1	9881	ENSG00000162490	DRAXIN	dorsal inhibitory axon guidance protein
chr1	11779864	11780064	chr1:11719807-11720007	5.31617	5.04438	5.58646	-0.479402	0.0281364	0.0396393	3' UTR	1	11796142	11810828	14687	1	57085	uc001ast.3	-16078	ENSG00000177674	AGTRAP	angiotensin II receptor associated protein
chr1	11790535	11790735	chr1:11730478-11730678	3.5969	1.52753	4.53356	-2.92102	2.56402e-12	1.61067e-11	Distal Intergenic	1	11796142	11810828	14687	1	57085	uc001ast.3	-5407	ENSG00000177674	AGTRAP	angiotensin II receptor associated protein
chr1	11791935	11792135	chr1:11731878-11732078	5.04127	3.88954	5.77236	-1.74659	0.000292579	0.000557292	Distal Intergenic	1	11796142	11810828	14687	1	57085	uc001ast.3	-4007	ENSG00000177674	AGTRAP	angiotensin II receptor associated protein
chr1	11795902	11796102	chr1:11735845-11736045	7.62358	7.21373	7.99849	-0.755716	0.000323916	0.000613027	Promoter (<=1kb)	1	11796142	11810828	14687	1	57085	uc001ast.3	-40	ENSG00000177674	AGTRAP	angiotensin II receptor associated protein
chr1	11806193	11806393	chr1:11746136-11746336	2.87682	0.357817	3.87006	-3.36354	9.05528e-10	3.96119e-09	Exon (uc001ast.3/57085, exon 3 of 6)	1	11796142	11810828	14687	1	57085	uc001asx.3	10051	ENSG00000177674	AGTRAP	angiotensin II receptor associated protein
chr1	11807312	11807512	chr1:11747255-11747455	3.33319	1.49703	4.23153	-2.57996	1.10182e-07	3.51571e-07	Exon (uc001ast.3/57085, exon 4 of 6)	1	11796142	11810828	14687	1	57085	uc001asx.3	11170	ENSG00000177674	AGTRAP	angiotensin II receptor associated protein
chr1	11809293	11809493	chr1:11749236-11749436	3.87599	2.45164	4.68573	-2.0703	2.95924e-06	7.57652e-06	Intron (uc001ast.3/57085, intron 5 of 5)	1	11796142	11810828	14687	1	57085	uc001asx.3	13151	ENSG00000177674	AGTRAP	angiotensin II receptor associated protein
chr1	11813730	11813930	chr1:11753673-11753873	3.04011	2.13492	3.68096	-1.40898	0.000228697	0.000442145	Distal Intergenic	1	11796142	11810828	14687	1	57085	uc001asx.3	17588	ENSG00000177674	AGTRAP	angiotensin II receptor associated protein
chr1	11822124	11822324	chr1:11762067-11762267	4.48022	4.88414	3.77248	1.08482	0.00015281	0.000302779	Distal Intergenic	1	11796142	11810828	14687	1	57085	uc001asx.3	25982	ENSG00000177674	AGTRAP	angiotensin II receptor associated protein
chr1	11847696	11847896	chr1:11787639-11787839	5.50837	4.92522	5.99275	-1.0043	0.000380569	0.000712987	3' UTR	1	11845787	11856547	10761	2	4524	uc031plg.1	8651	ENSG00000177000	MTHFR	methylenetetrahydrofolate reductase
chr1	11851042	11851242	chr1:11790985-11791185	7.06103	5.97652	7.76956	-1.76	9.14217e-19	1.26225e-17	Intron (uc031plg.1/4524, intron 7 of 7)	1	11845787	11856547	10761	2	4524	uc031plg.1	5305	ENSG00000177000	MTHFR	methylenetetrahydrofolate reductase
chr1	11863661	11863861	chr1:11803604-11803804	7.30197	7.63009	6.77402	0.863274	1.60647e-05	3.68178e-05	Promoter (<=1kb)	1	11845787	11863440	17654	2	4524	uc001atb.1	-221	ENSG00000177000	MTHFR	methylenetetrahydrofolate reductase
chr1	11865911	11866111	chr1:11805854-11806054	8.97341	9.19037	8.66094	0.500069	0.0288538	0.0405736	Promoter (<=1kb)	1	11866153	11876844	10692	1	1185	uc009vne.2	-42	ENSG00000011021	CLCN6	chloride voltage-gated channel 6
chr1	11900399	11900599	chr1:11840342-11840542	3.91914	1.76164	4.86851	-3.01322	1.5155e-16	1.60723e-15	Promoter (<=1kb)	1	11900376	11907674	7299	1	100379251	uc010oba.1	23	NA	NPPA-AS1	NPPA antisense RNA 1
chr1	11919384	11919584	chr1:11859327-11859527	5.54047	6.00972	4.64811	1.39069	7.3444e-09	2.81182e-08	Promoter (<=1kb)	1	11917521	11918992	1472	2	4879	uc001atj.3	-392	ENSG00000120937	NPPB	natriuretic peptide B
chr1	11941146	11941346	chr1:11881089-11881289	3.6267	2.17297	4.44383	-2.20831	1.03195e-09	4.47812e-09	Distal Intergenic	1	11917521	11918992	1472	2	4879	uc001atj.3	-22154	ENSG00000120937	NPPB	natriuretic peptide B
chr1	11954069	11954269	chr1:11894012-11894212	4.73021	5.03692	4.24772	0.758192	0.00832423	0.0127851	Distal Intergenic	1	11979645	11986485	6841	2	90231	uc001atk.3	32216	ENSG00000116685	KIAA2013	KIAA2013
chr1	11959008	11959208	chr1:11898951-11899151	4.25977	4.69572	3.46549	1.23605	0.000182358	0.000357553	Distal Intergenic	1	11979645	11986485	6841	2	90231	uc001atk.3	27277	ENSG00000116685	KIAA2013	KIAA2013
chr1	11961555	11961755	chr1:11901498-11901698	4.23771	4.61604	3.59432	1.0516	0.00121898	0.0021203	Distal Intergenic	1	11979645	11986485	6841	2	90231	uc001atk.3	24730	ENSG00000116685	KIAA2013	KIAA2013
chr1	11967813	11968013	chr1:11907756-11907956	6.27514	6.63331	5.67969	0.946035	0.00123342	0.00214355	Distal Intergenic	1	11979645	11986485	6841	2	90231	uc001atk.3	18472	ENSG00000116685	KIAA2013	KIAA2013
chr1	11979000	11979200	chr1:11918943-11919143	5.36901	2.96671	6.34941	-3.25829	5.39558e-26	1.63754e-24	Downstream (<1kb)	1	11979645	11986485	6841	2	90231	uc001atk.3	7285	ENSG00000116685	KIAA2013	KIAA2013
chr1	11980282	11980482	chr1:11920225-11920425	4.11908	0	5.22402	-5.24316	3.93577e-15	3.52827e-14	3' UTR	1	11979645	11986485	6841	2	90231	uc001atk.3	6003	ENSG00000116685	KIAA2013	KIAA2013
chr1	11988221	11988421	chr1:11928164-11928364	3.58556	4.23183	1.95004	2.1633	1.69356e-06	4.49992e-06	Promoter (1-2kb)	1	11982232	11986485	4254	2	90231	uc001atl.2	-1736	ENSG00000116685	KIAA2013	KIAA2013
chr1	11994588	11994788	chr1:11934531-11934731	8.337	8.66193	7.81597	0.827678	5.19684e-05	0.000110292	Promoter (<=1kb)	1	11994724	12035599	40876	1	5351	uc001atm.3	0	ENSG00000083444	PLOD1	procollagen-lysine,2-oxoglutarate 5-dioxygenase 1
chr1	11999412	11999612	chr1:11939355-11939555	5.11287	3.83505	5.88272	-2.01103	8.67376e-14	6.60654e-13	Intron (uc001atm.3/5351, intron 1 of 18)	1	11994724	12035599	40876	1	5351	uc010obb.2	4688	ENSG00000083444	PLOD1	procollagen-lysine,2-oxoglutarate 5-dioxygenase 1
chr1	12004490	12004690	chr1:11944433-11944633	4.57401	4.87142	4.11061	0.743588	0.0140677	0.0208322	Exon (uc010obb.2/5351, exon 2 of 20)	1	11994724	12035599	40876	1	5351	uc010obb.2	9766	ENSG00000083444	PLOD1	procollagen-lysine,2-oxoglutarate 5-dioxygenase 1
chr1	12012872	12013072	chr1:11952815-11953015	4.73541	1.35172	5.79547	-4.22717	9.64451e-25	2.55852e-23	Intron (uc001atm.3/5351, intron 5 of 18)	1	11994724	12035599	40876	1	5351	uc010obb.2	18148	ENSG00000083444	PLOD1	procollagen-lysine,2-oxoglutarate 5-dioxygenase 1
chr1	12021338	12021538	chr1:11961281-11961481	3.75871	0.909524	4.78266	-3.60571	1.04856e-15	1.00847e-14	Intron (uc001atm.3/5351, intron 10 of 18)	1	12040238	12073572	33335	1	9927	uc001atn.4	-18700	ENSG00000116688	MFN2	mitofusin 2
chr1	12027301	12027501	chr1:11967244-11967444	3.25589	3.77823	2.18634	1.44592	0.000637842	0.00115651	Intron (uc001atm.3/5351, intron 16 of 18)	1	12040238	12073572	33335	1	9927	uc001atn.4	-12737	ENSG00000116688	MFN2	mitofusin 2
chr1	12040241	12040441	chr1:11980184-11980384	8.87291	9.1233	8.50063	0.596613	0.00452627	0.00723478	Promoter (<=1kb)	1	12040238	12073572	33335	1	9927	uc009vni.3	3	ENSG00000116688	MFN2	mitofusin 2
chr1	12062324	12062524	chr1:12002267-12002467	3.8181	2.94753	4.44447	-1.41526	4.958e-05	0.000105545	Intron (uc001atn.4/9927, intron 11 of 18)	1	12079299	12092106	12808	1	60672	uc001ato.2	-16775	ENSG00000116691	MIIP	migration and invasion inhibitory protein
chr1	12074616	12074816	chr1:12014559-12014759	5.22186	3.45378	6.10758	-2.51232	3.55964e-12	2.19185e-11	Distal Intergenic	1	12079299	12092106	12808	1	60672	uc001ato.2	-4483	ENSG00000116691	MIIP	migration and invasion inhibitory protein
chr1	12092423	12092623	chr1:12032366-12032566	5.76897	3.46554	6.73754	-3.15703	6.46366e-20	1.01663e-18	Distal Intergenic	1	12079299	12092106	12808	1	60672	uc001ato.2	13124	ENSG00000116691	MIIP	migration and invasion inhibitory protein
chr1	12094580	12094780	chr1:12034523-12034723	6.14861	6.79283	4.52503	2.32595	2.6861e-16	2.76715e-15	Distal Intergenic	1	12079299	12092106	12808	1	60672	uc001ato.2	15281	ENSG00000116691	MIIP	migration and invasion inhibitory protein
chr1	12104754	12104954	chr1:12044697-12044897	5.74747	6.08489	5.19913	0.89532	0.000510686	0.000939166	Distal Intergenic	1	12123434	12204264	80831	1	943	uc001atq.3	-18480	ENSG00000120949	TNFRSF8	TNF receptor superfamily member 8
chr1	12135821	12136021	chr1:12075764-12075964	3.32507	2.50782	3.92817	-1.26911	0.00177389	0.00301364	Intron (uc001atq.3/943, intron 1 of 14)	1	12123434	12204264	80831	1	943	uc010obc.2	12387	ENSG00000120949	TNFRSF8	TNF receptor superfamily member 8
chr1	12139648	12139848	chr1:12079591-12079791	4.95496	5.20727	4.57915	0.609851	0.0287422	0.0404296	Intron (uc001atq.3/943, intron 1 of 14)	1	12123434	12204264	80831	1	943	uc010obc.2	16214	ENSG00000120949	TNFRSF8	TNF receptor superfamily member 8
chr1	12155903	12156103	chr1:12095846-12096046	2.84114	1.92885	3.48489	-1.45551	0.00095733	0.00169104	Intron (uc001atq.3/943, intron 2 of 14)	1	12185958	12204264	18307	1	943	uc001atr.3	-29855	ENSG00000120949	TNFRSF8	TNF receptor superfamily member 8
chr1	12172894	12173094	chr1:12112837-12113037	6.6258	5.73938	7.25886	-1.46127	2.24595e-06	5.85304e-06	Intron (uc001atq.3/943, intron 7 of 14)	1	12185958	12204264	18307	1	943	uc001atr.3	-12864	ENSG00000120949	TNFRSF8	TNF receptor superfamily member 8
chr1	12173861	12174061	chr1:12113804-12114004	3.73905	2.45191	4.5116	-1.92568	6.40944e-07	1.81937e-06	Intron (uc001atq.3/943, intron 7 of 14)	1	12185958	12204264	18307	1	943	uc001atr.3	-11897	ENSG00000120949	TNFRSF8	TNF receptor superfamily member 8
chr1	12187558	12187758	chr1:12127501-12127701	4.75733	3.07079	5.62696	-2.50729	1.58875e-13	1.17045e-12	Promoter (1-2kb)	1	12185958	12204264	18307	1	943	uc001ats.3	1600	ENSG00000120949	TNFRSF8	TNF receptor superfamily member 8
chr1	12188187	12188387	chr1:12128130-12128330	3.46452	2.09877	4.25893	-2.09956	9.60005e-08	3.09231e-07	Promoter (2-3kb)	1	12185958	12204264	18307	1	943	uc001ats.3	2229	ENSG00000120949	TNFRSF8	TNF receptor superfamily member 8
chr1	12189750	12189950	chr1:12129693-12129893	3.56181	2.11953	4.37609	-2.08358	4.05338e-07	1.18655e-06	Intron (uc001atq.3/943, intron 12 of 14)	1	12185958	12204264	18307	1	943	uc001ats.3	3792	ENSG00000120949	TNFRSF8	TNF receptor superfamily member 8
chr1	12192241	12192441	chr1:12132184-12132384	3.90927	0.292099	4.98118	-4.40801	3.22848e-17	3.72109e-16	Intron (uc001atq.3/943, intron 12 of 14)	1	12185958	12204264	18307	1	943	uc001ats.3	6283	ENSG00000120949	TNFRSF8	TNF receptor superfamily member 8
chr1	12193142	12193342	chr1:12133085-12133285	4.12211	0.22238	5.2059	-4.76074	3.25789e-17	3.75318e-16	Intron (uc001atq.3/943, intron 12 of 14)	1	12185958	12204264	18307	1	943	uc001ats.3	7184	ENSG00000120949	TNFRSF8	TNF receptor superfamily member 8
chr1	12195812	12196012	chr1:12135755-12135955	6.67008	5.5685	7.38448	-1.77603	1.8143e-09	7.60053e-09	Intron (uc001atq.3/943, intron 13 of 14)	1	12185958	12204264	18307	1	943	uc001ats.3	9854	ENSG00000120949	TNFRSF8	TNF receptor superfamily member 8
chr1	12198381	12198581	chr1:12138324-12138524	3.67747	4.13478	2.82131	1.1433	0.000644605	0.001168	Exon (uc001atq.3/943, exon 14 of 15)	1	12185958	12204264	18307	1	943	uc001ats.3	12423	ENSG00000120949	TNFRSF8	TNF receptor superfamily member 8
chr1	12203741	12203941	chr1:12143684-12143884	8.01046	7.01168	8.68808	-1.64821	3.66058e-11	1.96073e-10	3' UTR	1	12185958	12204264	18307	1	943	uc001ats.3	17783	ENSG00000120949	TNFRSF8	TNF receptor superfamily member 8
chr1	12213343	12213543	chr1:12153286-12153486	6.32484	3.74984	7.32384	-3.50676	2.1902e-30	1.04323e-28	Distal Intergenic	1	12227060	12269277	42218	1	7133	uc001att.3	-13517	ENSG00000028137	TNFRSF1B	TNF receptor superfamily member 1B
chr1	12221929	12222129	chr1:12161872-12162072	5.91435	5.27092	6.43216	-1.12045	9.32286e-05	0.00019055	Distal Intergenic	1	12227060	12269277	42218	1	7133	uc001att.3	-4931	ENSG00000028137	TNFRSF1B	TNF receptor superfamily member 1B
chr1	12225475	12225675	chr1:12165418-12165618	4.49661	1.28823	5.54636	-3.94356	1.51033e-11	8.54243e-11	Promoter (1-2kb)	1	12227060	12269277	42218	1	7133	uc001att.3	-1385	ENSG00000028137	TNFRSF1B	TNF receptor superfamily member 1B
chr1	12230286	12230486	chr1:12170229-12170429	5.71372	2.50125	6.76373	-4.10883	1.80864e-37	1.81309e-35	Intron (uc001att.3/7133, intron 1 of 9)	1	12227060	12269277	42218	1	7133	uc009vnk.3	3226	ENSG00000028137	TNFRSF1B	TNF receptor superfamily member 1B
chr1	12239212	12239412	chr1:12179155-12179355	6.39819	5.89577	6.83424	-0.883798	0.00125439	0.00217786	Intron (uc001att.3/7133, intron 1 of 9)	1	12227060	12269277	42218	1	7133	uc009vnk.3	12152	ENSG00000028137	TNFRSF1B	TNF receptor superfamily member 1B
chr1	12245886	12246086	chr1:12185829-12186029	3.65352	3.16852	4.07856	-0.882139	0.00956189	0.0145449	Intron (uc001att.3/7133, intron 1 of 9)	1	12251762	12251839	78	1	100616438	uc021ogi.1	-5676	ENSG00000263676	MIR4632	microRNA 4632
chr1	12256795	12256995	chr1:12196738-12196938	2.73102	2.22934	3.16661	-0.918842	0.0204005	0.0294073	Intron (uc001att.3/7133, intron 8 of 9)	1	12251762	12251839	78	1	100616438	uc021ogi.1	5033	ENSG00000263676	MIR4632	microRNA 4632
chr1	12290037	12290237	chr1:12229980-12230180	7.38462	7.60085	7.07341	0.513595	0.00453845	0.00725301	Promoter (<=1kb)	1	12290113	12572098	281986	1	55187	uc001atv.3	0	ENSG00000048707	VPS13D	vacuolar protein sorting 13 homolog D
chr1	12292390	12292590	chr1:12232333-12232533	4.31499	3.58603	4.87667	-1.19632	4.59454e-05	9.8282e-05	Promoter (2-3kb)	1	12290113	12572098	281986	1	55187	uc001atw.3	2277	ENSG00000048707	VPS13D	vacuolar protein sorting 13 homolog D
chr1	12299780	12299980	chr1:12239723-12239923	2.52317	0.692274	3.42056	-2.43546	3.80076e-06	9.56905e-06	Intron (uc001atv.3/55187, intron 2 of 69)	1	12290113	12572098	281986	1	55187	uc001atw.3	9667	ENSG00000048707	VPS13D	vacuolar protein sorting 13 homolog D
chr1	12332220	12332420	chr1:12272163-12272363	3.23144	3.62379	2.55329	1.16653	0.00282462	0.00465713	Intron (uc001atv.3/55187, intron 17 of 69)	1	12335882	12572098	236217	1	55187	uc001atx.3	-3462	ENSG00000048707	VPS13D	vacuolar protein sorting 13 homolog D
chr1	12363589	12363789	chr1:12303532-12303732	2.48994	3.29195	0	3.19714	2.39416e-05	5.34603e-05	Intron (uc001atv.3/55187, intron 25 of 69)	1	12371511	12398045	26535	1	55187	uc001aty.1	-7722	ENSG00000048707	VPS13D	vacuolar protein sorting 13 homolog D
chr1	12376561	12376761	chr1:12316504-12316704	6.46464	6.9839	5.40616	1.60414	7.12607e-12	4.21479e-11	Intron (uc001atv.3/55187, intron 30 of 69)	1	12371511	12398045	26535	1	55187	uc001aty.1	5050	ENSG00000048707	VPS13D	vacuolar protein sorting 13 homolog D
chr1	12399473	12399673	chr1:12339416-12339616	4.01797	4.44525	3.24787	1.16334	0.000364769	0.000685217	Intron (uc001atv.3/55187, intron 40 of 69)	1	12371511	12398045	26535	1	55187	uc001aty.1	27962	ENSG00000048707	VPS13D	vacuolar protein sorting 13 homolog D
chr1	12402534	12402734	chr1:12342477-12342677	6.4121	7.21993	3.08004	4.21222	6.0365e-41	8.21748e-39	Intron (uc001atv.3/55187, intron 41 of 69)	1	12427725	12572098	144374	1	55187	uc009vnl.3	-24991	ENSG00000048707	VPS13D	vacuolar protein sorting 13 homolog D
chr1	12416088	12416288	chr1:12356031-12356231	6.4463	6.96252	5.39868	1.60318	1.22871e-15	1.17224e-14	Exon (uc001atv.3/55187, exon 48 of 70)	1	12427725	12572098	144374	1	55187	uc009vnl.3	-11437	ENSG00000048707	VPS13D	vacuolar protein sorting 13 homolog D
chr1	12423781	12423981	chr1:12363725-12363925	2.46276	0.883217	3.30955	-2.23741	2.73485e-05	6.04975e-05	Intron (uc001atv.3/55187, intron 52 of 69)	1	12427725	12572098	144374	1	55187	uc009vnl.3	-3744	ENSG00000048707	VPS13D	vacuolar protein sorting 13 homolog D
chr1	12429426	12429626	chr1:12369371-12369571	7.84644	8.20738	7.24454	0.961258	2.08174e-07	6.36956e-07	Promoter (1-2kb)	1	12427725	12572098	144374	1	55187	uc009vnl.3	1701	ENSG00000048707	VPS13D	vacuolar protein sorting 13 homolog D
chr1	12458006	12458206	chr1:12397949-12398149	4.14727	4.9284	1.28819	3.22196	6.4725e-12	3.85167e-11	Intron (uc001atv.3/55187, intron 60 of 69)	1	12469884	12572098	102215	1	55187	uc010obd.2	-11678	ENSG00000048707	VPS13D	vacuolar protein sorting 13 homolog D
chr1	12466855	12467055	chr1:12406802-12407002	4.10173	4.41315	3.60942	0.720826	0.0273469	0.0386109	Promoter (2-3kb)	1	12469884	12572098	102215	1	55187	uc010obd.2	-2829	ENSG00000048707	VPS13D	vacuolar protein sorting 13 homolog D
chr1	12467560	12467760	chr1:12407507-12407707	6.34324	6.88739	5.19192	1.71017	2.93921e-13	2.09246e-12	Promoter (2-3kb)	1	12469884	12572098	102215	1	55187	uc010obd.2	-2124	ENSG00000048707	VPS13D	vacuolar protein sorting 13 homolog D
chr1	12468029	12468229	chr1:12407976-12408176	3.80944	3.32462	4.23436	-0.843289	0.0304948	0.04271	Promoter (1-2kb)	1	12469884	12572098	102215	1	55187	uc010obd.2	-1655	ENSG00000048707	VPS13D	vacuolar protein sorting 13 homolog D
chr1	12475321	12475521	chr1:12415268-12415468	4.0509	3.02324	4.73921	-1.62726	0.000111972	0.000226289	Intron (uc001atv.3/55187, intron 64 of 69)	1	12469884	12572098	102215	1	55187	uc010obd.2	5437	ENSG00000048707	VPS13D	vacuolar protein sorting 13 homolog D
chr1	12484404	12484604	chr1:12424351-12424551	5.79764	6.36413	4.55606	1.80469	4.56795e-15	4.06139e-14	Intron (uc001atv.3/55187, intron 65 of 69)	1	12469884	12572098	102215	1	55187	uc010obd.2	14520	ENSG00000048707	VPS13D	vacuolar protein sorting 13 homolog D
chr1	12490607	12490807	chr1:12430551-12430751	3.72791	4.58286	0	4.71397	4.21898e-09	1.67255e-08	Intron (uc001atv.3/55187, intron 65 of 69)	1	12469884	12572098	102215	1	55187	uc010obd.2	20723	ENSG00000048707	VPS13D	vacuolar protein sorting 13 homolog D
chr1	12495773	12495973	chr1:12435717-12435917	4.86485	5.46424	3.47616	1.92928	9.92135e-11	4.99619e-10	Intron (uc001atv.3/55187, intron 65 of 69)	1	12469884	12572098	102215	1	55187	uc010obd.2	25889	ENSG00000048707	VPS13D	vacuolar protein sorting 13 homolog D
chr1	12497131	12497331	chr1:12437075-12437275	4.49842	3.94528	4.96534	-0.976311	0.00598359	0.00939168	Intron (uc001atv.3/55187, intron 65 of 69)	1	12469884	12572098	102215	1	55187	uc010obd.2	27247	ENSG00000048707	VPS13D	vacuolar protein sorting 13 homolog D
chr1	12507978	12508178	chr1:12447922-12448122	2.66058	1.68203	3.33053	-1.57838	0.00055471	0.00101504	Intron (uc001atv.3/55187, intron 65 of 69)	1	12469884	12572098	102215	1	55187	uc010obd.2	38094	ENSG00000048707	VPS13D	vacuolar protein sorting 13 homolog D
chr1	12509619	12509819	chr1:12449563-12449763	4.57364	3.40673	5.30964	-1.8224	1.14671e-07	3.64837e-07	Intron (uc001atv.3/55187, intron 65 of 69)	1	12469884	12572098	102215	1	55187	uc010obd.2	39735	ENSG00000048707	VPS13D	vacuolar protein sorting 13 homolog D
chr1	12510601	12510801	chr1:12450545-12450745	2.91721	3.59696	1.06909	2.43638	4.92337e-06	1.21883e-05	Intron (uc001atv.3/55187, intron 65 of 69)	1	12469884	12572098	102215	1	55187	uc010obd.2	40717	ENSG00000048707	VPS13D	vacuolar protein sorting 13 homolog D
chr1	12518708	12518908	chr1:12458653-12458853	5.05106	1.93279	6.09497	-4.09798	9.19463e-31	4.56093e-29	Intron (uc001atv.3/55187, intron 66 of 69)	1	12567300	12567451	152	1	677882	uc001atz.1	-48392	ENSG00000239149	SNORA59B	small nucleolar RNA, H/ACA box 59B
chr1	12524143	12524343	chr1:12464088-12464288	3.20576	1.50168	4.07894	-2.32119	1.48452e-06	3.9796e-06	Intron (uc001atv.3/55187, intron 67 of 69)	1	12567300	12567451	152	1	677882	uc001atz.1	-42957	ENSG00000239149	SNORA59B	small nucleolar RNA, H/ACA box 59B
chr1	12524753	12524953	chr1:12464698-12464898	4.61783	3.85109	5.1977	-1.24311	6.86048e-05	0.000143068	Intron (uc001atv.3/55187, intron 67 of 69)	1	12567300	12567451	152	1	677882	uc001atz.1	-42347	ENSG00000239149	SNORA59B	small nucleolar RNA, H/ACA box 59B
chr1	12527043	12527243	chr1:12466988-12467188	3.34813	0.475727	4.37396	-3.53952	1.63154e-11	9.18373e-11	Intron (uc001atv.3/55187, intron 67 of 69)	1	12567300	12567451	152	1	677882	uc001atz.1	-40057	ENSG00000239149	SNORA59B	small nucleolar RNA, H/ACA box 59B
chr1	12530199	12530399	chr1:12470144-12470344	3.3255	3.79351	2.43695	1.34769	0.000404419	0.000754719	Intron (uc001atv.3/55187, intron 67 of 69)	1	12567300	12567451	152	1	677882	uc001atz.1	-36901	ENSG00000239149	SNORA59B	small nucleolar RNA, H/ACA box 59B
chr1	12535336	12535536	chr1:12475281-12475481	3.65971	2.88062	4.24536	-1.37023	1.79506e-05	4.08235e-05	Intron (uc001atv.3/55187, intron 67 of 69)	1	12567300	12567451	152	1	677882	uc001atz.1	-31764	ENSG00000239149	SNORA59B	small nucleolar RNA, H/ACA box 59B
chr1	12535657	12535857	chr1:12475602-12475802	3.93565	4.2562	3.42403	0.824646	0.0142607	0.021096	Intron (uc001atv.3/55187, intron 67 of 69)	1	12567300	12567451	152	1	677882	uc001atz.1	-31443	ENSG00000239149	SNORA59B	small nucleolar RNA, H/ACA box 59B
chr1	12538186	12538386	chr1:12478131-12478331	6.29153	6.56452	5.87654	0.731167	0.000374078	0.000701589	Intron (uc001atv.3/55187, intron 67 of 69)	1	12567300	12567451	152	1	677882	uc001atz.1	-28914	ENSG00000239149	SNORA59B	small nucleolar RNA, H/ACA box 59B
chr1	12540874	12541074	chr1:12480819-12481019	5.92021	4.6933	6.67494	-1.95066	2.14415e-20	3.55301e-19	Intron (uc001atv.3/55187, intron 67 of 69)	1	12567300	12567451	152	1	677882	uc001atz.1	-26226	ENSG00000239149	SNORA59B	small nucleolar RNA, H/ACA box 59B
chr1	12545269	12545469	chr1:12485214-12485414	3.54053	4.30151	0.953563	2.97977	5.70969e-09	2.22038e-08	Intron (uc001atv.3/55187, intron 67 of 69)	1	12567300	12567451	152	1	677882	uc001atz.1	-21831	ENSG00000239149	SNORA59B	small nucleolar RNA, H/ACA box 59B
chr1	12545932	12546132	chr1:12485877-12486077	3.63268	4.3833	1.16653	2.81916	3.52997e-09	1.41597e-08	Intron (uc001atv.3/55187, intron 67 of 69)	1	12567300	12567451	152	1	677882	uc001atz.1	-21168	ENSG00000239149	SNORA59B	small nucleolar RNA, H/ACA box 59B
chr1	12554959	12555159	chr1:12494905-12495105	5.59335	6.3363	3.21021	3.09908	1.83562e-21	3.42328e-20	Intron (uc001atv.3/55187, intron 67 of 69)	1	12567300	12567451	152	1	677882	uc001atz.1	-12141	ENSG00000239149	SNORA59B	small nucleolar RNA, H/ACA box 59B
chr1	12559775	12559975	chr1:12499721-12499921	4.83545	3.02517	5.72907	-2.63888	3.65429e-15	3.28827e-14	Intron (uc001atv.3/55187, intron 68 of 69)	1	12567300	12567451	152	1	677882	uc001atz.1	-7325	ENSG00000239149	SNORA59B	small nucleolar RNA, H/ACA box 59B
chr1	12561816	12562016	chr1:12501762-12501962	4.4326	4.06645	4.77627	-0.721424	0.00422129	0.00677916	Intron (uc001atv.3/55187, intron 68 of 69)	1	12567300	12567451	152	1	677882	uc001atz.1	-5284	ENSG00000239149	SNORA59B	small nucleolar RNA, H/ACA box 59B
chr1	12562493	12562693	chr1:12502439-12502639	3.25169	3.63692	2.59132	0.908289	0.0148695	0.0219309	Intron (uc001atv.3/55187, intron 68 of 69)	1	12567300	12567451	152	1	677882	uc001atz.1	-4607	ENSG00000239149	SNORA59B	small nucleolar RNA, H/ACA box 59B
chr1	12572265	12572465	chr1:12512213-12512413	2.57838	1.82024	3.15417	-1.31641	0.00145376	0.0025008	Distal Intergenic	1	12567300	12567451	152	1	677882	uc001atz.1	4965	ENSG00000239149	SNORA59B	small nucleolar RNA, H/ACA box 59B
chr1	12576924	12577124	chr1:12516872-12517072	3.7883	2.05145	4.66798	-2.4036	5.05998e-09	1.9834e-08	Distal Intergenic	1	12567300	12567451	152	1	677882	uc001atz.1	9624	ENSG00000239149	SNORA59B	small nucleolar RNA, H/ACA box 59B
chr1	12585469	12585669	chr1:12525427-12525627	4.86776	2.67945	5.82137	-3.04114	1.2153e-20	2.07366e-19	Distal Intergenic	1	12567300	12567451	152	1	677882	uc001atz.1	18169	ENSG00000239149	SNORA59B	small nucleolar RNA, H/ACA box 59B
chr1	12600370	12600570	chr1:12540344-12540544	6.29733	5.13792	7.03092	-1.85617	1.40153e-16	1.49164e-15	Distal Intergenic	1	12567300	12567451	152	1	677882	uc001atz.1	33070	ENSG00000239149	SNORA59B	small nucleolar RNA, H/ACA box 59B
chr1	12601621	12601821	chr1:12541595-12541795	5.48818	3.86164	6.34525	-2.42002	1.96212e-18	2.59951e-17	Distal Intergenic	1	12567300	12567451	152	1	677882	uc001atz.1	34321	ENSG00000239149	SNORA59B	small nucleolar RNA, H/ACA box 59B
chr1	12616490	12616690	chr1:12556460-12556660	4.95279	5.40932	4.09897	1.29406	3.13878e-06	8.00259e-06	Distal Intergenic	1	12640551	12656106	15556	2	9249	uc001aue.1	39416	ENSG00000162496	DHRS3	dehydrogenase/reductase 3
chr1	12640310	12640510	chr1:12580282-12580482	4.93421	2.42555	5.92635	-3.46969	3.36536e-25	9.38027e-24	3' UTR	1	12640551	12656106	15556	2	9249	uc001aue.1	15596	ENSG00000162496	DHRS3	dehydrogenase/reductase 3
chr1	12651405	12651605	chr1:12591392-12591592	6.45714	2.51111	7.54266	-4.87929	1.01124e-57	6.89418e-55	Intron (uc001aub.3/9249, intron 1 of 5)	1	12640551	12656106	15556	2	9249	uc001aue.1	4501	ENSG00000162496	DHRS3	dehydrogenase/reductase 3
chr1	12660421	12660621	chr1:12600409-12600609	5.32503	4.9436	5.67981	-0.623627	0.0222548	0.0318861	Intron (uc001aub.3/9249, intron 1 of 5)	1	12640551	12656106	15556	2	9249	uc001aue.1	-4315	ENSG00000162496	DHRS3	dehydrogenase/reductase 3
chr1	12661380	12661580	chr1:12601368-12601568	4.69132	4.99832	4.20823	0.759157	0.00270283	0.00446828	Intron (uc001aub.3/9249, intron 1 of 5)	1	12640551	12656106	15556	2	9249	uc001aue.1	-5274	ENSG00000162496	DHRS3	dehydrogenase/reductase 3
chr1	12669173	12669373	chr1:12609168-12609368	3.33987	1.5574	4.22832	-2.55362	1.67946e-08	6.09242e-08	Intron (uc001aub.3/9249, intron 1 of 5)	1	12627939	12676788	48850	2	9249	uc001aub.3	7415	ENSG00000162496	DHRS3	dehydrogenase/reductase 3
chr1	12676200	12676400	chr1:12616196-12616396	7.68248	7.84142	7.46529	0.370519	0.0212946	0.0306063	Promoter (<=1kb)	1	12627939	12676788	48850	2	9249	uc001aub.3	388	ENSG00000162496	DHRS3	dehydrogenase/reductase 3
chr1	12679090	12679290	chr1:12619084-12619284	7.59563	7.9338	7.04562	0.881496	1.35657e-09	5.78679e-09	Promoter (1-2kb)	1	12640131	12677820	37690	2	9249	uc001aud.4	-1270	ENSG00000162496	DHRS3	dehydrogenase/reductase 3
chr1	12680588	12680788	chr1:12620582-12620782	4.64108	3.131	5.4719	-2.24689	3.31927e-11	1.78957e-10	Promoter (2-3kb)	1	12640131	12677820	37690	2	9249	uc001aud.4	-2768	ENSG00000162496	DHRS3	dehydrogenase/reductase 3
chr1	12682021	12682221	chr1:12622015-12622215	6.79537	7.45086	5.10488	2.37573	9.32729e-29	3.76305e-27	Distal Intergenic	1	12640131	12677820	37690	2	9249	uc001aud.4	-4201	ENSG00000162496	DHRS3	dehydrogenase/reductase 3
chr1	12687415	12687615	chr1:12627409-12627609	6.06832	6.90179	2.04842	4.68339	1.87247e-32	1.11757e-30	Distal Intergenic	1	12640131	12677820	37690	2	9249	uc001aud.4	-9595	ENSG00000162496	DHRS3	dehydrogenase/reductase 3
chr1	12691142	12691342	chr1:12631136-12631336	3.92883	3.44639	4.35223	-0.80278	0.0101237	0.0153441	Distal Intergenic	1	12704566	12727097	22532	1	343066	uc001auf.3	-13224	ENSG00000204518	AADACL4	arylacetamide deacetylase like 4
chr1	12696505	12696705	chr1:12636500-12636700	4.17445	4.89119	2.04059	2.81373	3.52178e-09	1.41289e-08	Distal Intergenic	1	12704566	12727097	22532	1	343066	uc001auf.3	-7861	ENSG00000204518	AADACL4	arylacetamide deacetylase like 4
chr1	12706690	12706890	chr1:12646671-12646871	2.58293	3.287	0.554271	2.29886	8.82869e-05	0.000181191	Promoter (2-3kb)	1	12704566	12727097	22532	1	343066	uc001auf.3	2124	ENSG00000204518	AADACL4	arylacetamide deacetylase like 4
chr1	12719061	12719261	chr1:12659050-12659250	5.3486	5.74849	4.65125	1.11261	4.92251e-07	1.42216e-06	Intron (uc001auf.3/343066, intron 2 of 3)	1	12704566	12727097	22532	1	343066	uc001auf.3	14495	ENSG00000204518	AADACL4	arylacetamide deacetylase like 4
chr1	12725927	12726127	chr1:12665916-12666116	5.95617	6.68758	3.68867	2.83828	8.74233e-10	3.83248e-09	Exon (uc001auf.3/343066, exon 4 of 4)	1	12704566	12727097	22532	1	343066	uc001auf.3	21361	ENSG00000204518	AADACL4	arylacetamide deacetylase like 4
chr1	12737675	12737875	chr1:12677664-12677864	3.22514	0.290238	4.25589	-3.62426	2.07501e-11	1.15107e-10	Distal Intergenic	1	12704566	12727097	22532	1	343066	uc001auf.3	33109	ENSG00000204518	AADACL4	arylacetamide deacetylase like 4
chr1	12806051	12806251	chr1:12746103-12746303	3.23495	3.71492	2.30902	1.44594	0.000982466	0.00173237	Promoter (<=1kb)	1	12806163	12819698	13536	1	93190	uc010obe.1	0	ENSG00000157330	C1orf158	chromosome 1 open reading frame 158
chr1	12911743	12911943	chr1:12851890-12852090	3.55444	1.10198	4.5405	-3.2032	8.08995e-11	4.12634e-10	Distal Intergenic	1	12907261	12908578	1318	2	343069	uc010obf.2	-3165	ENSG00000179172	HNRNPCL1	heterogeneous nuclear ribonucleoprotein C like 1
chr1	13833682	13833882	chr1:13507187-13507387	3.14813	2.09678	3.84499	-1.54346	9.02799e-05	0.00018496	Intron (uc001avb.3/126755, intron 1 of 1)	1	13801445	13840242	38798	2	126755	uc001avb.3	6360	ENSG00000162494	LRRC38	leucine rich repeat containing 38
chr1	13840150	13840350	chr1:13513655-13513855	5.99042	6.3759	5.32945	1.08398	6.41308e-07	1.82034e-06	Promoter (<=1kb)	1	13801445	13840242	38798	2	126755	uc001avb.3	0	ENSG00000162494	LRRC38	leucine rich repeat containing 38
chr1	13850701	13850901	chr1:13524206-13524406	2.82837	0.211602	3.83151	-3.24304	4.4695e-08	1.5188e-07	Distal Intergenic	1	13801445	13840242	38798	2	126755	uc001avb.3	-10459	ENSG00000162494	LRRC38	leucine rich repeat containing 38
chr1	13854959	13855159	chr1:13528464-13528664	2.88989	3.45098	1.67074	1.58678	0.000673156	0.00121637	Distal Intergenic	1	13801445	13840242	38798	2	126755	uc001avb.3	-14717	ENSG00000162494	LRRC38	leucine rich repeat containing 38
chr1	13856188	13856388	chr1:13529693-13529893	3.70134	4.21086	2.67719	1.52548	0.000489963	0.000903502	Distal Intergenic	1	13801445	13840242	38798	2	126755	uc001avb.3	-15946	ENSG00000162494	LRRC38	leucine rich repeat containing 38
chr1	13869996	13870196	chr1:13543501-13543701	4.86106	3.9898	5.48773	-1.39923	4.27358e-07	1.24638e-06	Distal Intergenic	1	13801445	13840242	38798	2	126755	uc001avb.3	-29754	ENSG00000162494	LRRC38	leucine rich repeat containing 38
chr1	13901927	13902127	chr1:13575432-13575632	4.26762	3.14244	4.98997	-1.78326	1.64562e-08	5.97729e-08	Distal Intergenic	1	13910252	13944452	34201	1	10630	uc001avc.3	-8125	ENSG00000162493	PDPN	podoplanin
chr1	13903698	13903898	chr1:13577203-13577403	5.57101	5.89032	5.06203	0.798001	0.0106178	0.0160366	Distal Intergenic	1	13910252	13944452	34201	1	10630	uc001avc.3	-6354	ENSG00000162493	PDPN	podoplanin
chr1	13909686	13909886	chr1:13583191-13583391	5.57043	5.95154	4.92023	1.02852	0.000147177	0.000292364	Promoter (<=1kb)	1	13910252	13944452	34201	1	10630	uc001avc.3	-366	ENSG00000162493	PDPN	podoplanin
chr1	13912613	13912813	chr1:13586118-13586318	5.56904	4.72079	6.18582	-1.44823	4.43476e-09	1.75221e-08	Promoter (<=1kb)	1	13911967	13944452	32486	1	10630	uc001avf.3	646	ENSG00000162493	PDPN	podoplanin
chr1	13914291	13914491	chr1:13587796-13587996	5.44742	4.93816	5.88775	-0.900059	0.000349271	0.000657835	Promoter (2-3kb)	1	13911967	13944452	32486	1	10630	uc001avf.3	2324	ENSG00000162493	PDPN	podoplanin
chr1	13920284	13920484	chr1:13593789-13593989	7.18976	5.2643	8.10363	-2.81035	3.231e-44	6.03427e-42	Intron (uc001avc.3/10630, intron 1 of 5)	1	13911967	13944452	32486	1	10630	uc001avf.3	8317	ENSG00000162493	PDPN	podoplanin
chr1	13930397	13930597	chr1:13603902-13604102	4.39896	2.01239	5.37753	-3.32592	8.52707e-18	1.04876e-16	Intron (uc001avc.3/10630, intron 1 of 5)	1	13911967	13944452	32486	1	10630	uc001avf.3	18430	ENSG00000162493	PDPN	podoplanin
chr1	13931785	13931985	chr1:13605290-13605490	5.458	4.23228	6.21237	-1.94214	1.65436e-11	9.30374e-11	Intron (uc001avc.3/10630, intron 1 of 5)	1	13911967	13944452	32486	1	10630	uc001avf.3	19818	ENSG00000162493	PDPN	podoplanin
chr1	13933599	13933799	chr1:13607104-13607304	5.81285	4.05639	6.69634	-2.56018	6.6407e-22	1.29911e-20	5' UTR	1	13911967	13944452	32486	1	10630	uc001avf.3	21632	ENSG00000162493	PDPN	podoplanin
chr1	13951082	13951282	chr1:13624587-13624787	2.44406	0.044429	3.42414	-3.17429	8.97396e-08	2.90285e-07	Distal Intergenic	1	13911967	13944452	32486	1	10630	uc001avf.3	39115	ENSG00000162493	PDPN	podoplanin
chr1	13988087	13988287	chr1:13661592-13661792	6.2538	4.44474	7.1472	-2.64646	2.25376e-24	5.74006e-23	Distal Intergenic	1	14026735	14151574	124840	1	7799	uc001avg.3	-38448	ENSG00000116731	PRDM2	PR/SET domain 2
chr1	13992293	13992493	chr1:13665798-13665998	5.03895	4.52805	5.48029	-0.892141	0.000276136	0.000527866	Distal Intergenic	1	14026735	14151574	124840	1	7799	uc001avg.3	-34242	ENSG00000116731	PRDM2	PR/SET domain 2
chr1	14029355	14029555	chr1:13702860-13703060	3.88787	1.2975	4.88841	-3.4545	1.80225e-15	1.68333e-14	Promoter (1-2kb)	1	14031350	14114574	83225	1	7799	uc001avh.3	-1795	ENSG00000116731	PRDM2	PR/SET domain 2
chr1	14035237	14035437	chr1:13708742-13708942	4.27866	4.86501	2.95043	1.97705	1.22444e-08	4.53069e-08	Intron (uc001avg.3/7799, intron 1 of 7)	1	14031350	14151574	120225	1	7799	uc001avi.3	3887	ENSG00000116731	PRDM2	PR/SET domain 2
chr1	14052378	14052578	chr1:13725883-13726083	4.0298	4.434	3.32133	1.1777	0.00152017	0.00260763	Intron (uc001avg.3/7799, intron 2 of 7)	1	14031350	14151574	120225	1	7799	uc001avi.3	21028	ENSG00000116731	PRDM2	PR/SET domain 2
chr1	14064018	14064218	chr1:13737523-13737723	4.74813	5.53667	1.77342	3.68724	2.182e-16	2.27226e-15	Intron (uc001avg.3/7799, intron 4 of 7)	1	14075856	14107358	31503	1	7799	uc021ogk.1	-11638	ENSG00000116731	PRDM2	PR/SET domain 2
chr1	14075716	14075916	chr1:13749221-13749421	8.47648	8.73903	8.08147	0.635134	0.00202975	0.00341845	Promoter (<=1kb)	1	14075856	14107358	31503	1	7799	uc021ogk.1	0	ENSG00000116731	PRDM2	PR/SET domain 2
chr1	14081332	14081532	chr1:13754837-13755037	5.25591	3.67235	6.10359	-2.35695	2.98097e-24	7.47859e-23	Intron (uc001avg.3/7799, intron 6 of 7)	1	14075856	14151574	75719	1	7799	uc009vof.3	5476	ENSG00000116731	PRDM2	PR/SET domain 2
chr1	14083492	14083692	chr1:13756997-13757197	3.62191	4.13698	2.5783	1.6691	6.96902e-05	0.000145182	Intron (uc001avg.3/7799, intron 6 of 7)	1	14075856	14151574	75719	1	7799	uc009vof.3	7636	ENSG00000116731	PRDM2	PR/SET domain 2
chr1	14102072	14102272	chr1:13775577-13775777	3.74008	4.35836	2.25791	2.10062	6.4888e-07	1.84003e-06	Intron (uc001avg.3/7799, intron 6 of 7)	1	14075856	14151574	75719	1	7799	uc009vof.3	26216	ENSG00000116731	PRDM2	PR/SET domain 2
chr1	14191345	14191545	chr1:13864850-13865050	2.56392	0.825358	3.44394	-2.39384	1.09836e-05	2.58119e-05	Distal Intergenic	1	14075856	14151574	75719	1	7799	uc009vof.3	115489	ENSG00000116731	PRDM2	PR/SET domain 2
chr1	14219488	14219688	chr1:13892993-13893193	6.48793	6.90835	5.7365	1.16414	7.82539e-10	3.45635e-09	Distal Intergenic	1	14075856	14151574	75719	1	7799	uc009vof.3	143632	ENSG00000116731	PRDM2	PR/SET domain 2
chr1	14275363	14275563	chr1:13948868-13949068	3.84526	1.94314	4.75518	-2.66353	1.3708e-09	5.84332e-09	Distal Intergenic	1	14075856	14151574	75719	1	7799	uc009vof.3	199507	ENSG00000116731	PRDM2	PR/SET domain 2
chr1	14286949	14287149	chr1:13960454-13960654	4.15774	3.72171	4.5506	-0.683011	0.0180041	0.0261764	Distal Intergenic	1	14075856	14151574	75719	1	7799	uc009vof.3	211093	ENSG00000116731	PRDM2	PR/SET domain 2
chr1	14344126	14344326	chr1:14017631-14017831	4.64088	4.10025	5.10034	-0.908851	0.000667353	0.00120656	Distal Intergenic	1	14075856	14151574	75719	1	7799	uc009vof.3	268270	ENSG00000116731	PRDM2	PR/SET domain 2
chr1	14361958	14362158	chr1:14035463-14035663	2.9882	3.61829	1.44365	1.8701	0.000261033	0.000500684	Distal Intergenic	1	14075856	14151574	75719	1	7799	uc009vof.3	286102	ENSG00000116731	PRDM2	PR/SET domain 2
chr1	14366711	14366911	chr1:14040216-14040416	5.24562	5.77439	4.15253	1.56318	9.38021e-06	2.22763e-05	Distal Intergenic	1	14075856	14151574	75719	1	7799	uc009vof.3	290855	ENSG00000116731	PRDM2	PR/SET domain 2
chr1	14382061	14382261	chr1:14055566-14055766	5.28026	5.67871	4.58663	1.07189	8.02398e-05	0.000165641	Distal Intergenic	1	14075856	14151574	75719	1	7799	uc009vof.3	306205	ENSG00000116731	PRDM2	PR/SET domain 2
chr1	14394259	14394459	chr1:14067764-14067964	3.25496	0.4347	4.27651	-3.54778	5.83022e-11	3.03654e-10	Distal Intergenic	1	14075856	14151574	75719	1	7799	uc009vof.3	318403	ENSG00000116731	PRDM2	PR/SET domain 2
chr1	14435481	14435681	chr1:14108986-14109186	6.06501	4.41254	6.92759	-2.42705	5.24862e-17	5.8884e-16	Distal Intergenic	1	14075856	14151574	75719	1	7799	uc009vof.3	359625	ENSG00000116731	PRDM2	PR/SET domain 2
chr1	14439238	14439438	chr1:14112743-14112943	3.51192	2.30354	4.26098	-1.78291	1.66539e-05	3.80686e-05	Distal Intergenic	1	14075856	14151574	75719	1	7799	uc009vof.3	363382	ENSG00000116731	PRDM2	PR/SET domain 2
chr1	14444278	14444478	chr1:14117783-14117983	3.25545	1.94617	4.03431	-2.02892	1.97094e-05	4.45607e-05	Distal Intergenic	1	14075856	14151574	75719	1	7799	uc009vof.3	368422	ENSG00000116731	PRDM2	PR/SET domain 2
chr1	14464689	14464889	chr1:14138194-14138394	3.02319	1.17239	3.92416	-2.56527	4.03427e-08	1.38126e-07	Distal Intergenic	1	14075856	14151574	75719	1	7799	uc009vof.3	388833	ENSG00000116731	PRDM2	PR/SET domain 2
chr1	14467329	14467529	chr1:14140834-14141034	6.0877	6.49453	5.37239	1.10745	3.80864e-06	9.58716e-06	Distal Intergenic	1	14075856	14151574	75719	1	7799	uc009vof.3	391473	ENSG00000116731	PRDM2	PR/SET domain 2
chr1	14468944	14469144	chr1:14142449-14142649	5.02692	5.77276	2.61314	3.03711	1.30328e-19	1.9795e-18	Distal Intergenic	1	14075856	14151574	75719	1	7799	uc009vof.3	393088	ENSG00000116731	PRDM2	PR/SET domain 2
chr1	14491848	14492048	chr1:14165353-14165553	4.75435	5.4444	2.83296	2.65088	1.67412e-13	1.23e-12	Distal Intergenic	1	14075856	14151574	75719	1	7799	uc009vof.3	415992	ENSG00000116731	PRDM2	PR/SET domain 2
chr1	14507358	14507558	chr1:14180863-14181063	4.03145	4.85357	0.358495	3.96937	1.38054e-11	7.85125e-11	Distal Intergenic	1	14925213	15394651	469439	1	23254	uc009vog.1	-417655	ENSG00000189337	KAZN	kazrin, periplakin interacting protein
chr1	14511160	14511360	chr1:14184665-14184865	4.94493	5.47359	3.85229	1.66235	2.09021e-07	6.39346e-07	Distal Intergenic	1	14925213	15394651	469439	1	23254	uc009vog.1	-413853	ENSG00000189337	KAZN	kazrin, periplakin interacting protein
chr1	14582294	14582494	chr1:14255799-14255999	3.77796	2.74385	4.46862	-1.56017	4.561e-05	9.7613e-05	Distal Intergenic	1	14925213	15394651	469439	1	23254	uc009vog.1	-342719	ENSG00000189337	KAZN	kazrin, periplakin interacting protein
chr1	14585831	14586031	chr1:14259336-14259536	3.95752	3.04086	4.60306	-1.42733	0.00018141	0.000355818	Distal Intergenic	1	14925213	15394651	469439	1	23254	uc009vog.1	-339182	ENSG00000189337	KAZN	kazrin, periplakin interacting protein
chr1	14594585	14594785	chr1:14268090-14268290	4.36634	5.1638	1.23805	3.56173	5.36173e-14	4.19122e-13	Distal Intergenic	1	14925213	15394651	469439	1	23254	uc009vog.1	-330428	ENSG00000189337	KAZN	kazrin, periplakin interacting protein
chr1	14609406	14609606	chr1:14282911-14283111	4.19836	1.06625	5.24319	-3.90403	2.68566e-17	3.12551e-16	Distal Intergenic	1	14925213	15394651	469439	1	23254	uc009vog.1	-315607	ENSG00000189337	KAZN	kazrin, periplakin interacting protein
chr1	14617808	14618008	chr1:14291313-14291513	3.33007	4.03817	1.26886	2.68894	1.43971e-07	4.51305e-07	Distal Intergenic	1	14925213	15394651	469439	1	23254	uc009vog.1	-307205	ENSG00000189337	KAZN	kazrin, periplakin interacting protein
chr1	14623374	14623574	chr1:14296879-14297079	3.02581	3.34696	2.51288	0.802548	0.0321257	0.0448294	Distal Intergenic	1	14925213	15394651	469439	1	23254	uc009vog.1	-301639	ENSG00000189337	KAZN	kazrin, periplakin interacting protein
chr1	14672727	14672927	chr1:14346232-14346432	5.13185	2.94726	6.08495	-2.98985	8.94547e-19	1.23651e-17	Distal Intergenic	1	14925213	15394651	469439	1	23254	uc009vog.1	-252286	ENSG00000189337	KAZN	kazrin, periplakin interacting protein
chr1	14687612	14687812	chr1:14361117-14361317	5.40365	4.89882	5.84121	-0.89132	0.000349217	0.000657757	Distal Intergenic	1	14925213	15394651	469439	1	23254	uc009vog.1	-237401	ENSG00000189337	KAZN	kazrin, periplakin interacting protein
chr1	14704034	14704234	chr1:14377538-14377738	3.15466	1.53046	4.01124	-2.21237	0.000468853	0.000866997	Distal Intergenic	1	14925213	15394651	469439	1	23254	uc009vog.1	-220979	ENSG00000189337	KAZN	kazrin, periplakin interacting protein
chr1	14740423	14740623	chr1:14413927-14414127	5.09918	5.87102	2.37237	3.30769	1.51624e-18	2.03434e-17	Distal Intergenic	1	14925213	15394651	469439	1	23254	uc009vog.1	-184590	ENSG00000189337	KAZN	kazrin, periplakin interacting protein
chr1	14770074	14770274	chr1:14443578-14443778	3.05316	3.75218	1.06417	2.5651	2.47542e-06	6.40635e-06	Distal Intergenic	1	14925213	15394651	469439	1	23254	uc009vog.1	-154939	ENSG00000189337	KAZN	kazrin, periplakin interacting protein
chr1	14813476	14813676	chr1:14486980-14487180	6.22656	6.49697	5.81657	0.670392	0.00222571	0.00372615	Distal Intergenic	1	14925213	15394651	469439	1	23254	uc009vog.1	-111537	ENSG00000189337	KAZN	kazrin, periplakin interacting protein
chr1	14814330	14814530	chr1:14487834-14488034	3.41389	2.78846	3.92193	-1.06003	0.00282708	0.00466077	Distal Intergenic	1	14925213	15394651	469439	1	23254	uc009vog.1	-110683	ENSG00000189337	KAZN	kazrin, periplakin interacting protein
chr1	14824680	14824880	chr1:14498184-14498384	5.35717	5.72563	4.73751	1.00204	0.000484669	0.000894253	Distal Intergenic	1	14925213	15394651	469439	1	23254	uc009vog.1	-100333	ENSG00000189337	KAZN	kazrin, periplakin interacting protein
chr1	14826641	14826841	chr1:14500145-14500345	4.22626	2.79803	5.03699	-2.22033	8.80417e-11	4.46781e-10	Distal Intergenic	1	14925213	15394651	469439	1	23254	uc009vog.1	-98372	ENSG00000189337	KAZN	kazrin, periplakin interacting protein
chr1	14833872	14834072	chr1:14507376-14507576	3.52229	4.39676	0	5.55261	1.33094e-11	7.58745e-11	Distal Intergenic	1	14925213	15394651	469439	1	23254	uc009vog.1	-91141	ENSG00000189337	KAZN	kazrin, periplakin interacting protein
chr1	14837828	14838028	chr1:14511332-14511532	4.25652	5.1118	0	4.84799	2.14102e-10	1.02646e-09	Distal Intergenic	1	14925213	15394651	469439	1	23254	uc009vog.1	-87185	ENSG00000189337	KAZN	kazrin, periplakin interacting protein
chr1	14843958	14844158	chr1:14517462-14517662	5.63401	3.95929	6.50122	-2.48605	2.15115e-15	1.99124e-14	Distal Intergenic	1	14925213	15394651	469439	1	23254	uc009vog.1	-81055	ENSG00000189337	KAZN	kazrin, periplakin interacting protein
chr1	14849443	14849643	chr1:14522947-14523147	4.07771	4.45771	3.43023	1.03887	0.00128431	0.00222665	Distal Intergenic	1	14925213	15394651	469439	1	23254	uc009vog.1	-75570	ENSG00000189337	KAZN	kazrin, periplakin interacting protein
chr1	14862507	14862707	chr1:14536011-14536211	2.95112	2.18183	3.53218	-1.23022	0.00269806	0.00446101	Distal Intergenic	1	14925213	15394651	469439	1	23254	uc009vog.1	-62506	ENSG00000189337	KAZN	kazrin, periplakin interacting protein
chr1	14869291	14869491	chr1:14542795-14542995	2.91178	0.384481	3.90588	-3.44641	1.25265e-09	5.37121e-09	Distal Intergenic	1	14925213	15394651	469439	1	23254	uc009vog.1	-55722	ENSG00000189337	KAZN	kazrin, periplakin interacting protein
chr1	14869879	14870079	chr1:14543383-14543583	4.31913	4.80045	3.38892	1.29142	0.000451536	0.000837042	Distal Intergenic	1	14925213	15394651	469439	1	23254	uc009vog.1	-55134	ENSG00000189337	KAZN	kazrin, periplakin interacting protein
chr1	14878804	14879004	chr1:14552308-14552508	5.47016	5.85766	4.80417	1.07352	4.03102e-05	8.7e-05	Distal Intergenic	1	14925213	15394651	469439	1	23254	uc009vog.1	-46209	ENSG00000189337	KAZN	kazrin, periplakin interacting protein
chr1	14880365	14880565	chr1:14553869-14554069	5.50445	3.90246	6.35621	-2.37635	5.84054e-13	3.99759e-12	Distal Intergenic	1	14925213	15394651	469439	1	23254	uc009vog.1	-44648	ENSG00000189337	KAZN	kazrin, periplakin interacting protein
chr1	14887561	14887761	chr1:14561065-14561265	4.1959	2.94498	4.95785	-2.0166	2.37734e-11	1.30836e-10	Distal Intergenic	1	14925213	15394651	469439	1	23254	uc009vog.1	-37452	ENSG00000189337	KAZN	kazrin, periplakin interacting protein
chr1	14897103	14897303	chr1:14570607-14570807	3.42629	4.23862	0	3.56128	1.79226e-08	6.47461e-08	Distal Intergenic	1	14925213	15394651	469439	1	23254	uc009vog.1	-27910	ENSG00000189337	KAZN	kazrin, periplakin interacting protein
chr1	14904716	14904916	chr1:14578220-14578420	4.91687	5.60331	3.02167	2.58128	1.78105e-14	1.47282e-13	Distal Intergenic	1	14925213	15394651	469439	1	23254	uc009vog.1	-20297	ENSG00000189337	KAZN	kazrin, periplakin interacting protein
chr1	14925155	14925355	chr1:14598659-14598859	6.5507	7.07936	5.45801	1.61962	4.87214e-10	2.22043e-09	Promoter (<=1kb)	1	14925213	15394651	469439	1	23254	uc009vog.1	0	ENSG00000189337	KAZN	kazrin, periplakin interacting protein
chr1	14951530	14951730	chr1:14625034-14625234	3.8181	3.25521	4.29077	-0.921097	0.00544966	0.0086051	Intron (uc009vog.1/23254, intron 1 of 7)	1	14925213	15444544	519332	1	23254	uc001avm.4	26317	ENSG00000189337	KAZN	kazrin, periplakin interacting protein
chr1	14954568	14954768	chr1:14628072-14628272	3.88456	4.64076	1.35471	2.95387	3.6038e-10	1.67271e-09	Intron (uc009vog.1/23254, intron 1 of 7)	1	14925213	15444544	519332	1	23254	uc001avm.4	29355	ENSG00000189337	KAZN	kazrin, periplakin interacting protein
chr1	14961057	14961257	chr1:14634561-14634761	2.75103	3.41126	1.03129	1.89131	0.000253225	0.000486722	Intron (uc009vog.1/23254, intron 1 of 7)	1	14925213	15444544	519332	1	23254	uc001avm.4	35844	ENSG00000189337	KAZN	kazrin, periplakin interacting protein
chr1	15004960	15005160	chr1:14678464-14678664	3.53002	4.12124	2.17959	1.84476	0.00013091	0.000261936	Intron (uc009vog.1/23254, intron 1 of 7)	1	14925213	15444544	519332	1	23254	uc001avm.4	79747	ENSG00000189337	KAZN	kazrin, periplakin interacting protein
chr1	15007820	15008020	chr1:14681324-14681524	3.93952	3.31304	4.44814	-0.972211	0.01118	0.0168277	Intron (uc009vog.1/23254, intron 1 of 7)	1	14925213	15444544	519332	1	23254	uc001avm.4	82607	ENSG00000189337	KAZN	kazrin, periplakin interacting protein
chr1	15026973	15027173	chr1:14700477-14700677	3.57514	2.71068	4.19891	-1.33501	0.000444223	0.000824268	Intron (uc009vog.1/23254, intron 1 of 7)	1	14925213	15444544	519332	1	23254	uc001avm.4	101760	ENSG00000189337	KAZN	kazrin, periplakin interacting protein
chr1	15034472	15034672	chr1:14707976-14708176	3.92173	2.92112	4.60003	-1.60043	4.57862e-05	9.79701e-05	Intron (uc009vog.1/23254, intron 1 of 7)	1	14925213	15444544	519332	1	23254	uc001avm.4	109259	ENSG00000189337	KAZN	kazrin, periplakin interacting protein
chr1	15059876	15060076	chr1:14733380-14733580	3.27593	3.93652	1.55392	2.32423	3.72169e-06	9.3838e-06	Intron (uc009vog.1/23254, intron 1 of 7)	1	14925213	15444544	519332	1	23254	uc001avm.4	134663	ENSG00000189337	KAZN	kazrin, periplakin interacting protein
chr1	15064772	15064972	chr1:14738276-14738476	5.05627	3.5883	5.87692	-2.21666	8.08598e-15	6.98574e-14	Intron (uc009vog.1/23254, intron 1 of 7)	1	14925213	15444544	519332	1	23254	uc001avm.4	139559	ENSG00000189337	KAZN	kazrin, periplakin interacting protein
chr1	15066617	15066817	chr1:14740121-14740321	3.5951	4.2638	1.82128	2.15618	6.7049e-07	1.89762e-06	Intron (uc009vog.1/23254, intron 1 of 7)	1	14925213	15444544	519332	1	23254	uc001avm.4	141404	ENSG00000189337	KAZN	kazrin, periplakin interacting protein
chr1	15068745	15068945	chr1:14742249-14742449	4.37372	3.732	4.89059	-1.08007	0.00629046	0.00983991	Intron (uc009vog.1/23254, intron 1 of 7)	1	14925213	15444544	519332	1	23254	uc001avm.4	143532	ENSG00000189337	KAZN	kazrin, periplakin interacting protein
chr1	15069993	15070193	chr1:14743497-14743697	2.84304	3.28162	2.04134	1.36963	0.00559347	0.00881698	Intron (uc009vog.1/23254, intron 1 of 7)	1	14925213	15444544	519332	1	23254	uc001avm.4	144780	ENSG00000189337	KAZN	kazrin, periplakin interacting protein
chr1	15077366	15077566	chr1:14750870-14751070	3.16864	3.64441	2.25602	1.4716	0.000493091	0.000908881	Intron (uc009vog.1/23254, intron 1 of 7)	1	14925213	15444544	519332	1	23254	uc001avm.4	152153	ENSG00000189337	KAZN	kazrin, periplakin interacting protein
chr1	15092340	15092540	chr1:14765844-14766044	3.15975	1.37159	4.04926	-2.48826	6.26276e-08	2.08e-07	Intron (uc009vog.1/23254, intron 1 of 7)	1	15250625	15394651	144027	1	23254	uc001avo.2	-158085	ENSG00000189337	KAZN	kazrin, periplakin interacting protein
chr1	15095168	15095368	chr1:14768672-14768872	4.92124	3.37236	5.76109	-2.26819	1.86225e-11	1.03989e-10	Intron (uc009vog.1/23254, intron 1 of 7)	1	15250625	15394651	144027	1	23254	uc001avo.2	-155257	ENSG00000189337	KAZN	kazrin, periplakin interacting protein
chr1	15100132	15100332	chr1:14773636-14773836	3.91121	1.84212	4.84782	-2.89572	1.45498e-14	1.21826e-13	Intron (uc009vog.1/23254, intron 1 of 7)	1	15250625	15394651	144027	1	23254	uc001avo.2	-150293	ENSG00000189337	KAZN	kazrin, periplakin interacting protein
chr1	15120257	15120457	chr1:14793761-14793961	3.75851	4.54872	0.75637	3.36388	7.41983e-10	3.28909e-09	Intron (uc009vog.1/23254, intron 1 of 7)	1	15250625	15394651	144027	1	23254	uc001avo.2	-130168	ENSG00000189337	KAZN	kazrin, periplakin interacting protein
chr1	15181872	15182072	chr1:14855376-14855576	2.87339	1.94776	3.52255	-1.50975	0.00026582	0.000509377	Intron (uc009vog.1/23254, intron 1 of 7)	1	15250625	15394651	144027	1	23254	uc001avo.2	-68553	ENSG00000189337	KAZN	kazrin, periplakin interacting protein
chr1	15195788	15195988	chr1:14869292-14869492	4.01516	4.48245	3.12884	1.3045	0.000837287	0.00149107	Intron (uc009vog.1/23254, intron 1 of 7)	1	15250625	15394651	144027	1	23254	uc001avo.2	-54637	ENSG00000189337	KAZN	kazrin, periplakin interacting protein
chr1	15207010	15207210	chr1:14880514-14880714	5.49777	3.8808	6.35279	-2.41734	5.8744e-17	6.55014e-16	Intron (uc009vog.1/23254, intron 1 of 7)	1	15250625	15394651	144027	1	23254	uc001avo.2	-43415	ENSG00000189337	KAZN	kazrin, periplakin interacting protein
chr1	15221491	15221691	chr1:14894995-14895195	5.29266	4.58054	5.84602	-1.21725	5.28493e-07	1.51925e-06	Intron (uc009vog.1/23254, intron 1 of 7)	1	15250625	15394651	144027	1	23254	uc001avo.2	-28934	ENSG00000189337	KAZN	kazrin, periplakin interacting protein
chr1	15237642	15237842	chr1:14911146-14911346	3.8622	2.63387	4.61736	-1.91369	2.26639e-07	6.89526e-07	Intron (uc009vog.1/23254, intron 1 of 7)	1	15250625	15394651	144027	1	23254	uc001avo.2	-12783	ENSG00000189337	KAZN	kazrin, periplakin interacting protein
chr1	15241966	15242166	chr1:14915470-14915670	4.81667	5.17579	4.21901	0.954202	0.000834889	0.00148715	Intron (uc009vog.1/23254, intron 1 of 7)	1	15250625	15394651	144027	1	23254	uc001avo.2	-8459	ENSG00000189337	KAZN	kazrin, periplakin interacting protein
chr1	15250550	15250750	chr1:14924054-14924254	7.04516	7.27797	6.70482	0.552702	0.00708482	0.0109952	Promoter (<=1kb)	1	15250625	15394651	144027	1	23254	uc001avo.2	0	ENSG00000189337	KAZN	kazrin, periplakin interacting protein
chr1	15256108	15256308	chr1:14929612-14929812	5.63264	6.28415	3.96618	2.29452	9.798e-18	1.19709e-16	Promoter (<=1kb)	1	15256296	15394651	138356	1	23254	uc001avp.2	0	ENSG00000189337	KAZN	kazrin, periplakin interacting protein
chr1	15266542	15266742	chr1:14940046-14940246	4.34765	3.94158	4.71991	-0.689267	0.0207112	0.0298282	Intron (uc009vog.1/23254, intron 1 of 7)	1	15272415	15394651	122237	1	23254	uc001avq.2	-5673	ENSG00000189337	KAZN	kazrin, periplakin interacting protein
chr1	15271985	15272185	chr1:14945489-14945689	5.24742	5.63116	4.59076	1.05751	7.82406e-05	0.000161781	Promoter (<=1kb)	1	15272415	15394651	122237	1	23254	uc001avq.2	-230	ENSG00000189337	KAZN	kazrin, periplakin interacting protein
chr1	15273516	15273716	chr1:14947020-14947220	5.78326	5.36599	6.16332	-0.74915	0.0023467	0.00391541	Promoter (1-2kb)	1	15272415	15394651	122237	1	23254	uc001avq.2	1101	ENSG00000189337	KAZN	kazrin, periplakin interacting protein
chr1	15276960	15277160	chr1:14950464-14950664	5.58549	5.99724	4.85728	1.14129	1.45463e-05	3.3562e-05	Intron (uc009vog.1/23254, intron 1 of 7)	1	15272415	15394651	122237	1	23254	uc001avq.2	4545	ENSG00000189337	KAZN	kazrin, periplakin interacting protein
chr1	15279594	15279794	chr1:14953098-14953298	4.10841	3.47002	4.6235	-1.05708	0.00447116	0.00715263	Intron (uc009vog.1/23254, intron 1 of 7)	1	15272415	15394651	122237	1	23254	uc001avq.2	7179	ENSG00000189337	KAZN	kazrin, periplakin interacting protein
chr1	15284190	15284390	chr1:14957694-14957894	3.77518	4.4977	1.59027	2.79433	3.18621e-09	1.28673e-08	Promoter (2-3kb)	1	15287180	15394651	107472	1	23254	uc001avr.2	-2790	ENSG00000189337	KAZN	kazrin, periplakin interacting protein
chr1	15295063	15295263	chr1:14968567-14968767	6.54446	5.1969	7.33395	-2.0828	1.34974e-16	1.4399e-15	Intron (uc009vog.1/23254, intron 2 of 7)	1	15287180	15394651	107472	1	23254	uc001avr.2	7883	ENSG00000189337	KAZN	kazrin, periplakin interacting protein
chr1	15298247	15298447	chr1:14971751-14971951	4.58628	5.0717	3.6429	1.45308	8.98779e-06	2.14038e-05	Intron (uc009vog.1/23254, intron 2 of 7)	1	15287180	15394651	107472	1	23254	uc001avr.2	11067	ENSG00000189337	KAZN	kazrin, periplakin interacting protein
chr1	15301680	15301880	chr1:14975184-14975384	3.27072	3.6896	2.52347	1.13944	0.00340126	0.00554173	Intron (uc009vog.1/23254, intron 2 of 7)	1	15287180	15394651	107472	1	23254	uc001avr.2	14500	ENSG00000189337	KAZN	kazrin, periplakin interacting protein
chr1	15307378	15307578	chr1:14980882-14981082	3.94336	4.5944	2.27973	2.17164	1.19579e-07	3.79605e-07	Intron (uc009vog.1/23254, intron 2 of 7)	1	15287180	15394651	107472	1	23254	uc001avr.2	20198	ENSG00000189337	KAZN	kazrin, periplakin interacting protein
chr1	15312790	15312990	chr1:14986294-14986494	2.56416	3.10814	1.41346	1.3404	0.00376618	0.00609585	Intron (uc009vog.1/23254, intron 2 of 7)	1	15287180	15394651	107472	1	23254	uc001avr.2	25610	ENSG00000189337	KAZN	kazrin, periplakin interacting protein
chr1	15322775	15322975	chr1:14996279-14996479	7.16686	6.79458	7.51501	-0.668159	0.00182377	0.00309283	Intron (uc009vog.1/23254, intron 2 of 7)	1	15287180	15394651	107472	1	23254	uc001avr.2	35595	ENSG00000189337	KAZN	kazrin, periplakin interacting protein
chr1	15335384	15335584	chr1:15008888-15009088	2.321	2.90791	0.990268	1.5679	0.00364207	0.00590832	Intron (uc009vog.1/23254, intron 2 of 7)	1	15287180	15394651	107472	1	23254	uc001avr.2	48204	ENSG00000189337	KAZN	kazrin, periplakin interacting protein
chr1	15354601	15354801	chr1:15028105-15028305	5.89388	4.10757	6.78305	-2.60282	5.25647e-21	9.31895e-20	Intron (uc009vog.1/23254, intron 2 of 7)	1	15287180	15394651	107472	1	23254	uc001avr.2	67421	ENSG00000189337	KAZN	kazrin, periplakin interacting protein
chr1	15394794	15394994	chr1:15068298-15068498	3.49076	4.07225	2.18436	1.84506	7.87155e-06	1.89139e-05	Intron (uc001avm.4/23254, intron 8 of 14)	1	15427704	15444544	16841	1	23254	uc001avs.4	-32710	ENSG00000189337	KAZN	kazrin, periplakin interacting protein
chr1	15407659	15407859	chr1:15081163-15081363	4.99963	5.80846	1.64643	3.89039	9.93846e-20	1.52875e-18	Intron (uc001avm.4/23254, intron 8 of 14)	1	15427704	15444544	16841	1	23254	uc001avs.4	-19845	ENSG00000189337	KAZN	kazrin, periplakin interacting protein
chr1	15415199	15415399	chr1:15088703-15088903	5.82635	6.643	2.2938	4.12552	8.63165e-31	4.29055e-29	Intron (uc001avm.4/23254, intron 8 of 14)	1	15427704	15444544	16841	1	23254	uc001avs.4	-12305	ENSG00000189337	KAZN	kazrin, periplakin interacting protein
chr1	15416966	15417166	chr1:15090470-15090670	6.42263	7.17763	3.9068	3.16645	9.70528e-42	1.40682e-39	Intron (uc001avm.4/23254, intron 8 of 14)	1	15427704	15444544	16841	1	23254	uc001avs.4	-10538	ENSG00000189337	KAZN	kazrin, periplakin interacting protein
chr1	15426937	15427137	chr1:15100441-15100641	4.8195	5.12627	4.33689	0.780228	0.00303273	0.00497774	Promoter (<=1kb)	1	15427704	15444544	16841	1	23254	uc001avs.4	-567	ENSG00000189337	KAZN	kazrin, periplakin interacting protein
chr1	15437443	15437643	chr1:15110947-15111147	2.95354	3.77458	0	3.68246	7.03519e-07	1.98497e-06	Intron (uc001avm.4/23254, intron 13 of 14)	1	15427704	15444544	16841	1	23254	uc001avs.4	9739	ENSG00000189337	KAZN	kazrin, periplakin interacting protein
chr1	15438852	15439052	chr1:15112356-15112556	5.69049	6.36491	3.87875	2.50465	1.52545e-21	2.86973e-20	Exon (uc001avm.4/23254, exon 14 of 15)	1	15427704	15444544	16841	1	23254	uc001avs.4	11148	ENSG00000189337	KAZN	kazrin, periplakin interacting protein
chr1	15453399	15453599	chr1:15126903-15127103	4.02369	1.78405	4.98413	-2.87798	9.3937e-07	2.59973e-06	Intron (uc001avv.4/200197, intron 1 of 4)	1	15438311	15478960	40650	2	200197	uc001avv.4	25361	ENSG00000175147	TMEM51-AS1	TMEM51 antisense RNA 1
chr1	15453857	15454057	chr1:15127361-15127561	3.33689	1.57678	4.22109	-2.43504	2.75543e-09	1.12315e-08	Intron (uc001avv.4/200197, intron 1 of 4)	1	15438311	15478960	40650	2	200197	uc001avv.4	24903	ENSG00000175147	TMEM51-AS1	TMEM51 antisense RNA 1
chr1	15455119	15455319	chr1:15128623-15128823	5.70513	6.1025	5.01425	1.05357	1.93849e-06	5.10198e-06	Intron (uc001avv.4/200197, intron 1 of 4)	1	15438311	15478960	40650	2	200197	uc001avv.4	23641	ENSG00000175147	TMEM51-AS1	TMEM51 antisense RNA 1
chr1	15464425	15464625	chr1:15137929-15138129	3.53004	2.6652	4.15398	-1.46303	0.000538926	0.000987786	Intron (uc001avv.4/200197, intron 1 of 4)	1	15438311	15478960	40650	2	200197	uc001avv.4	14335	ENSG00000175147	TMEM51-AS1	TMEM51 antisense RNA 1
chr1	15468460	15468660	chr1:15141964-15142164	4.53682	5.00767	3.63952	1.30421	1.4258e-05	3.29412e-05	Intron (uc001avv.4/200197, intron 1 of 4)	1	15438311	15478960	40650	2	200197	uc001avv.4	10300	ENSG00000175147	TMEM51-AS1	TMEM51 antisense RNA 1
chr1	15473586	15473786	chr1:15147090-15147290	4.54383	3.8485	5.08872	-1.11355	0.00133813	0.00231424	Intron (uc001avv.4/200197, intron 1 of 4)	1	15438311	15478960	40650	2	200197	uc001avv.4	5174	ENSG00000175147	TMEM51-AS1	TMEM51 antisense RNA 1
chr1	15480087	15480287	chr1:15153591-15153791	7.43927	8.04306	6.02948	1.974	4.37011e-14	3.45586e-13	Promoter (<=1kb)	1	15480229	15546874	66646	1	55092	uc001avz.3	0	ENSG00000171729	TMEM51	transmembrane protein 51
chr1	15481262	15481462	chr1:15154766-15154966	5.25929	5.61562	4.66812	0.929109	4.89285e-05	0.00010424	Promoter (1-2kb)	1	15480229	15546974	66746	1	55092	uc001avy.3	1033	ENSG00000171729	TMEM51	transmembrane protein 51
chr1	15495072	15495272	chr1:15168576-15168776	5.06632	3.83135	5.8235	-1.93506	3.29974e-09	1.32979e-08	Intron (uc001avw.4/55092, intron 1 of 3)	1	15480229	15546974	66746	1	55092	uc001avy.3	14843	ENSG00000171729	TMEM51	transmembrane protein 51
chr1	15500922	15501122	chr1:15174426-15174626	4.66489	5.45807	1.6124	3.62953	1.00426e-15	9.67964e-15	Intron (uc001avw.4/55092, intron 1 of 3)	1	15480229	15546974	66746	1	55092	uc001avy.3	20693	ENSG00000171729	TMEM51	transmembrane protein 51
chr1	15505537	15505737	chr1:15179041-15179241	5.57588	6.07954	4.57191	1.44953	1.16054e-10	5.78226e-10	Intron (uc001avw.4/55092, intron 1 of 3)	1	15480229	15546974	66746	1	55092	uc001avy.3	25308	ENSG00000171729	TMEM51	transmembrane protein 51
chr1	15506759	15506959	chr1:15180263-15180463	6.57424	7.40846	2.5283	4.80454	6.81198e-47	1.66296e-44	Intron (uc001avw.4/55092, intron 1 of 3)	1	15480229	15546974	66746	1	55092	uc001avy.3	26530	ENSG00000171729	TMEM51	transmembrane protein 51
chr1	15515311	15515511	chr1:15188815-15189015	5.13523	3.59439	5.97324	-2.30086	5.44737e-18	6.8521e-17	Intron (uc001avw.4/55092, intron 1 of 3)	1	15480229	15546974	66746	1	55092	uc001avy.3	35082	ENSG00000171729	TMEM51	transmembrane protein 51
chr1	15523621	15523821	chr1:15197125-15197325	5.18166	6.00025	1.60112	3.93614	4.07879e-19	5.8582e-18	Intron (uc001avw.4/55092, intron 1 of 3)	1	15480229	15546974	66746	1	55092	uc001avy.3	43392	ENSG00000171729	TMEM51	transmembrane protein 51
chr1	15533556	15533756	chr1:15207060-15207260	2.40438	2.91908	1.36211	1.25808	0.00979895	0.0148801	Intron (uc001avw.4/55092, intron 1 of 3)	1	15573768	15672019	98252	1	114827	uc001awa.1	-40012	ENSG00000142621	FHAD1	forkhead associated phosphopeptide binding domain 1
chr1	15534042	15534242	chr1:15207546-15207746	3.82914	4.4571	2.29611	1.97831	7.97495e-07	2.23091e-06	Intron (uc001avw.4/55092, intron 1 of 3)	1	15573768	15672019	98252	1	114827	uc001awa.1	-39526	ENSG00000142621	FHAD1	forkhead associated phosphopeptide binding domain 1
chr1	15541153	15541353	chr1:15214657-15214857	4.01948	4.75433	1.71862	2.78151	1.24918e-10	6.19298e-10	Intron (uc001avw.4/55092, intron 2 of 3)	1	15573768	15672019	98252	1	114827	uc001awa.1	-32415	ENSG00000142621	FHAD1	forkhead associated phosphopeptide binding domain 1
chr1	15545412	15545612	chr1:15218916-15219116	3.7195	3.03012	4.26136	-1.13823	0.00100714	0.00177293	Intron (uc001avw.4/55092, intron 3 of 3)	1	15573768	15672019	98252	1	114827	uc001awa.1	-28156	ENSG00000142621	FHAD1	forkhead associated phosphopeptide binding domain 1
chr1	15556230	15556430	chr1:15229734-15229934	3.77723	4.53988	1.16954	3.06002	5.62472e-09	2.18937e-08	Distal Intergenic	1	15573768	15672019	98252	1	114827	uc001awa.1	-17338	ENSG00000142621	FHAD1	forkhead associated phosphopeptide binding domain 1
chr1	15569832	15570032	chr1:15243336-15243536	4.71643	5.40274	2.82211	2.55113	3.58231e-13	2.5233e-12	Distal Intergenic	1	15573768	15672019	98252	1	114827	uc001awa.1	-3736	ENSG00000142621	FHAD1	forkhead associated phosphopeptide binding domain 1
chr1	15572493	15572693	chr1:15245997-15246197	3.72541	4.45384	1.48616	2.84847	4.54684e-09	1.79314e-08	Promoter (1-2kb)	1	15573768	15672019	98252	1	114827	uc001awa.1	-1075	ENSG00000142621	FHAD1	forkhead associated phosphopeptide binding domain 1
chr1	15573776	15573976	chr1:15247280-15247480	6.70473	7.38296	4.86717	2.4615	6.59713e-27	2.20139e-25	Promoter (<=1kb)	1	15573768	15724622	150855	1	114827	uc001awb.2	8	ENSG00000142621	FHAD1	forkhead associated phosphopeptide binding domain 1
chr1	15587842	15588042	chr1:15261346-15261546	4.13664	3.55198	4.62189	-0.922009	0.00338297	0.00551412	Intron (uc001awa.1/114827, intron 2 of 15)	1	15573768	15724622	150855	1	114827	uc001awb.2	14074	ENSG00000142621	FHAD1	forkhead associated phosphopeptide binding domain 1
chr1	15599046	15599246	chr1:15272550-15272750	5.90947	6.40089	4.94654	1.45477	1.22535e-12	8.03039e-12	Intron (uc001awa.1/114827, intron 3 of 15)	1	15573768	15724622	150855	1	114827	uc001awb.2	25278	ENSG00000142621	FHAD1	forkhead associated phosphopeptide binding domain 1
chr1	15606441	15606641	chr1:15279945-15280145	4.52044	5.00784	3.57064	1.38973	3.36567e-05	7.34711e-05	Intron (uc001awa.1/114827, intron 3 of 15)	1	15573768	15724622	150855	1	114827	uc001awb.2	32673	ENSG00000142621	FHAD1	forkhead associated phosphopeptide binding domain 1
chr1	15609442	15609642	chr1:15282946-15283146	5.90269	6.61591	3.79894	2.73513	1.16491e-26	3.79947e-25	Intron (uc001awa.1/114827, intron 3 of 15)	1	15573768	15724622	150855	1	114827	uc001awb.2	35674	ENSG00000142621	FHAD1	forkhead associated phosphopeptide binding domain 1
chr1	15610088	15610288	chr1:15283592-15283792	7.06403	7.40364	6.51081	0.855253	0.000226734	0.000438634	Intron (uc001awa.1/114827, intron 3 of 15)	1	15573768	15724622	150855	1	114827	uc001awb.2	36320	ENSG00000142621	FHAD1	forkhead associated phosphopeptide binding domain 1
chr1	15611608	15611808	chr1:15285112-15285312	5.36668	5.72427	4.77259	0.977884	2.50697e-05	5.57973e-05	Intron (uc001awa.1/114827, intron 3 of 15)	1	15573768	15724622	150855	1	114827	uc001awb.2	37840	ENSG00000142621	FHAD1	forkhead associated phosphopeptide binding domain 1
chr1	15622299	15622499	chr1:15295803-15296003	5.47677	6.31171	1.40504	4.57689	1.75701e-24	4.53063e-23	Intron (uc001awa.1/114827, intron 4 of 15)	1	15668232	15711054	42823	1	114827	uc001awd.1	-45733	ENSG00000142621	FHAD1	forkhead associated phosphopeptide binding domain 1
chr1	15626688	15626888	chr1:15300192-15300392	4.76792	5.4664	2.78312	2.58199	1.24069e-11	7.09756e-11	Intron (uc001awa.1/114827, intron 5 of 15)	1	15668232	15711054	42823	1	114827	uc001awd.1	-41344	ENSG00000142621	FHAD1	forkhead associated phosphopeptide binding domain 1
chr1	15664237	15664437	chr1:15337741-15337941	6.65399	5.72596	7.30411	-1.5434	9.14538e-17	9.95644e-16	Intron (uc001awa.1/114827, intron 12 of 15)	1	15668232	15711054	42823	1	114827	uc001awd.1	-3795	ENSG00000142621	FHAD1	forkhead associated phosphopeptide binding domain 1
chr1	15683450	15683650	chr1:15356954-15357154	3.29081	3.8254	2.17605	1.5426	0.00034589	0.000651834	Promoter (<=1kb)	1	15684287	15690812	6526	1	114827	uc001awf.3	-637	ENSG00000142621	FHAD1	forkhead associated phosphopeptide binding domain 1
chr1	15710957	15711157	chr1:15384461-15384661	3.38067	4.06625	1.49161	2.28305	2.35075e-06	6.10603e-06	3' UTR	1	15707197	15726778	19582	1	114827	uc001awg.3	3760	ENSG00000142621	FHAD1	forkhead associated phosphopeptide binding domain 1
chr1	15713029	15713229	chr1:15386533-15386733	3.45323	3.96817	2.41012	1.58723	4.90197e-05	0.000104421	Intron (uc001awb.2/114827, intron 30 of 30)	1	15707197	15726778	19582	1	114827	uc001awg.3	5832	ENSG00000142621	FHAD1	forkhead associated phosphopeptide binding domain 1
chr1	15720777	15720977	chr1:15394281-15394481	4.26774	4.88998	2.76502	2.30871	3.52552e-10	1.6386e-09	Intron (uc001awb.2/114827, intron 30 of 30)	1	15707197	15726778	19582	1	114827	uc001awg.3	13580	ENSG00000142621	FHAD1	forkhead associated phosphopeptide binding domain 1
chr1	15742547	15742747	chr1:15416051-15416251	6.1531	5.36817	6.74147	-1.3348	2.27817e-08	8.10085e-08	Intron (uc001awh.2/79180, intron 1 of 3)	1	15736391	15756839	20449	1	79180	uc001awh.2	6156	ENSG00000142634	EFHD2	EF-hand domain family member D2
chr1	15744090	15744290	chr1:15417594-15417794	4.97629	4.57062	5.34829	-0.740302	0.00529875	0.00838307	Intron (uc001awh.2/79180, intron 1 of 3)	1	15736391	15756839	20449	1	79180	uc001awh.2	7699	ENSG00000142634	EFHD2	EF-hand domain family member D2
chr1	15749803	15750003	chr1:15423307-15423507	4.11607	4.74282	2.58945	1.99362	3.02167e-08	1.05402e-07	Intron (uc001awh.2/79180, intron 1 of 3)	1	15736391	15756839	20449	1	79180	uc001awh.2	13412	ENSG00000142634	EFHD2	EF-hand domain family member D2
chr1	15756301	15756501	chr1:15429805-15430005	4.3856	2.79129	5.23566	-2.38427	6.20839e-15	5.43237e-14	3' UTR	1	15764938	15773153	8216	1	11330	uc001awi.1	-8437	ENSG00000162438	CTRC	chymotrypsin C
chr1	15759480	15759680	chr1:15432984-15433184	4.87179	5.56037	2.96113	2.55353	1.62542e-09	6.85447e-09	Distal Intergenic	1	15764938	15773153	8216	1	11330	uc001awi.1	-5258	ENSG00000162438	CTRC	chymotrypsin C
chr1	15778754	15778954	chr1:15452259-15452459	3.11663	2.36117	3.69113	-1.24888	0.00627417	0.00981607	Distal Intergenic	1	15783223	15798586	15364	1	63036	uc001awk.3	-4269	ENSG00000142615	CELA2A	chymotrypsin like elastase 2A
chr1	15786492	15786692	chr1:15459997-15460197	5.13912	4.76648	5.48753	-0.630666	0.0164324	0.0240498	Intron (uc001awk.3/63036, intron 2 of 7)	1	15783223	15798586	15364	1	63036	uc001awk.3	3269	ENSG00000142615	CELA2A	chymotrypsin like elastase 2A
chr1	15786905	15787105	chr1:15460410-15460610	4.60243	3.41953	5.34353	-1.8085	8.35506e-08	2.71538e-07	Intron (uc001awk.3/63036, intron 2 of 7)	1	15783223	15798586	15364	1	63036	uc001awk.3	3682	ENSG00000142615	CELA2A	chymotrypsin like elastase 2A
chr1	15790017	15790217	chr1:15463522-15463722	5.12427	5.76542	3.51834	2.29884	1.703e-15	1.59641e-14	Exon (uc001awk.3/63036, exon 5 of 8)	1	15783223	15798586	15364	1	63036	uc001awk.3	6794	ENSG00000142615	CELA2A	chymotrypsin like elastase 2A
chr1	15790814	15791014	chr1:15464319-15464519	3.40845	1.80896	4.25965	-2.3068	6.70966e-08	2.2168e-07	Intron (uc001awk.3/63036, intron 5 of 7)	1	15783223	15798586	15364	1	63036	uc001awk.3	7591	ENSG00000142615	CELA2A	chymotrypsin like elastase 2A
chr1	15841628	15841828	chr1:15515133-15515333	2.93008	2.32115	3.42902	-1.06538	0.00492426	0.00782795	Intron (uc001awm.2/842, intron 2 of 7)	1	15817324	15850940	33617	2	842	uc001awm.2	9112	ENSG00000132906	CASP9	caspase 9
chr1	15884213	15884413	chr1:15557718-15557918	3.5142	1.10504	4.49538	-3.2157	6.69526e-13	4.54587e-12	Promoter (1-2kb)	1	15886021	15918874	32854	1	23341	uc001awu.3	-1608	ENSG00000116138	DNAJC16	DnaJ heat shock protein family (Hsp40) member C16
chr1	15900053	15900253	chr1:15573558-15573758	5.30407	2.43083	6.32997	-3.81925	8.13988e-32	4.55355e-30	3' UTR	1	15898194	15911605	13412	2	79814	uc001awv.2	11352	ENSG00000116771	AGMAT	agmatinase
chr1	15905825	15906025	chr1:15579330-15579530	3.77656	2.94307	4.38688	-1.33137	0.00029119	0.00055481	Intron (uc001awu.3/23341, intron 13 of 13)	1	15898194	15911605	13412	2	79814	uc001awv.2	5580	ENSG00000116771	AGMAT	agmatinase
chr1	15911133	15911333	chr1:15584638-15584838	6.19455	6.55542	5.5928	0.96055	4.39113e-06	1.09518e-05	Promoter (<=1kb)	1	15898194	15911605	13412	2	79814	uc001awv.2	272	ENSG00000116771	AGMAT	agmatinase
chr1	15954214	15954414	chr1:15627719-15627919	3.85059	3.03685	4.45211	-1.27096	0.00235041	0.00392146	Promoter (2-3kb)	1	15956820	15987552	30733	1	84301	uc009voj.2	-2406	ENSG00000197312	DDI2	DNA damage inducible 1 homolog 2
chr1	16006684	16006884	chr1:15680189-15680389	4.42442	3.11248	5.20403	-1.99568	2.77192e-10	1.30711e-09	Distal Intergenic	1	16010827	16061264	50438	1	23207	uc010obo.2	-3943	ENSG00000116786	PLEKHM2	pleckstrin homology and RUN domain containing M2
chr1	16007353	16007553	chr1:15680858-15681058	4.74142	2.18895	5.73813	-3.47707	7.08798e-21	1.24047e-19	Distal Intergenic	1	16010827	16061264	50438	1	23207	uc010obo.2	-3274	ENSG00000116786	PLEKHM2	pleckstrin homology and RUN domain containing M2
chr1	16018015	16018215	chr1:15691520-15691720	4.28406	2.89557	5.08451	-2.12347	2.42383e-11	1.33228e-10	Intron (uc010obo.2/23207, intron 1 of 19)	1	16010827	16061264	50438	1	23207	uc010obo.2	7188	ENSG00000116786	PLEKHM2	pleckstrin homology and RUN domain containing M2
chr1	16019990	16020190	chr1:15693495-15693695	4.8722	1.81685	5.91179	-3.87288	1.43327e-21	2.7045e-20	Intron (uc010obo.2/23207, intron 1 of 19)	1	16010827	16061264	50438	1	23207	uc010obo.2	9163	ENSG00000116786	PLEKHM2	pleckstrin homology and RUN domain containing M2
chr1	16023079	16023279	chr1:15696584-15696784	4.39526	1.18295	5.44526	-4.06109	1.967e-23	4.53581e-22	Intron (uc010obo.2/23207, intron 1 of 19)	1	16010827	16061264	50438	1	23207	uc010obo.2	12252	ENSG00000116786	PLEKHM2	pleckstrin homology and RUN domain containing M2
chr1	16030181	16030381	chr1:15703686-15703886	7.55965	7.01661	8.02057	-0.973056	6.32885e-07	1.79787e-06	Intron (uc010obo.2/23207, intron 1 of 19)	1	16010827	16061264	50438	1	23207	uc010obo.2	19354	ENSG00000116786	PLEKHM2	pleckstrin homology and RUN domain containing M2
chr1	16050504	16050704	chr1:15724009-15724209	3.14079	2.13269	3.82189	-1.50216	0.000228181	0.000441221	Intron (uc010obo.2/23207, intron 7 of 19)	1	16062809	16067884	5076	1	284723	uc001axb.1	-12105	ENSG00000162461	SLC25A34	solute carrier family 25 member 34
chr1	16062581	16062781	chr1:15736086-15736286	4.9573	4.25995	5.50322	-1.188	1.45653e-06	3.90937e-06	Promoter (<=1kb)	1	16062809	16067884	5076	1	284723	uc001axb.1	-28	ENSG00000162461	SLC25A34	solute carrier family 25 member 34
chr1	16084707	16084907	chr1:15758212-15758412	4.99371	5.53778	3.84266	1.73066	2.52038e-08	8.90097e-08	Promoter (<=1kb)	1	16085255	16113084	27830	1	54751	uc001axe.1	-348	ENSG00000162458	FBLIM1	filamin binding LIM protein 1
chr1	16085457	16085657	chr1:15758962-15759162	5.71566	5.91537	5.4326	0.457368	0.0129424	0.0192802	Promoter (<=1kb)	1	16085255	16113084	27830	1	54751	uc001axe.1	202	ENSG00000162458	FBLIM1	filamin binding LIM protein 1
chr1	16092365	16092565	chr1:15765870-15766070	4.45444	3.03333	5.26335	-2.16129	1.76113e-10	8.54488e-10	Promoter (<=1kb)	1	16091459	16113084	21626	1	54751	uc001axi.1	906	ENSG00000162458	FBLIM1	filamin binding LIM protein 1
chr1	16107529	16107729	chr1:15781034-15781234	2.968	0.933101	3.89944	-2.86952	1.55683e-07	4.85557e-07	Intron (uc001axd.1/54751, intron 9 of 9)	1	16091459	16113084	21626	1	54751	uc001axi.1	16070	ENSG00000162458	FBLIM1	filamin binding LIM protein 1
chr1	16113214	16113414	chr1:15786719-15786919	6.73929	5.85774	7.37031	-1.4758	2.6382e-11	1.44236e-10	Distal Intergenic	1	16133657	16134194	538	2	440567	uc009vol.1	20780	ENSG00000233954	UQCRHL	ubiquinol-cytochrome c reductase hinge protein like
chr1	16119746	16119946	chr1:15793251-15793451	6.00606	4.73148	6.77498	-1.99447	7.61952e-13	5.13475e-12	Distal Intergenic	1	16133657	16134194	538	2	440567	uc009vol.1	14248	ENSG00000233954	UQCRHL	ubiquinol-cytochrome c reductase hinge protein like
chr1	16121654	16121854	chr1:15795159-15795359	4.90252	5.32901	4.13457	1.19223	0.000100248	0.000203984	Distal Intergenic	1	16133657	16134194	538	2	440567	uc009vol.1	12340	ENSG00000233954	UQCRHL	ubiquinol-cytochrome c reductase hinge protein like
chr1	16123506	16123706	chr1:15797011-15797211	5.45016	3.59418	6.35204	-2.73795	6.05417e-25	1.63767e-23	Distal Intergenic	1	16133657	16134194	538	2	440567	uc009vol.1	10488	ENSG00000233954	UQCRHL	ubiquinol-cytochrome c reductase hinge protein like
chr1	16125583	16125783	chr1:15799088-15799288	6.99139	6.00165	7.66559	-1.63178	1.23614e-15	1.17893e-14	Distal Intergenic	1	16133657	16134194	538	2	440567	uc009vol.1	8411	ENSG00000233954	UQCRHL	ubiquinol-cytochrome c reductase hinge protein like
chr1	16126057	16126257	chr1:15799562-15799762	6.46157	4.89432	7.3056	-2.36226	1.14785e-25	3.36258e-24	Distal Intergenic	1	16133657	16134194	538	2	440567	uc009vol.1	7937	ENSG00000233954	UQCRHL	ubiquinol-cytochrome c reductase hinge protein like
chr1	16127690	16127890	chr1:15801195-15801395	4.31713	2.62109	5.18869	-2.45755	5.65051e-15	4.97067e-14	Distal Intergenic	1	16133657	16134194	538	2	440567	uc009vol.1	6304	ENSG00000233954	UQCRHL	ubiquinol-cytochrome c reductase hinge protein like
chr1	16129992	16130192	chr1:15803497-15803697	3.95178	4.28697	3.40837	0.860994	0.00679263	0.0105688	Distal Intergenic	1	16133657	16134194	538	2	440567	uc009vol.1	4002	ENSG00000233954	UQCRHL	ubiquinol-cytochrome c reductase hinge protein like
chr1	16152259	16152459	chr1:15825764-15825964	4.55284	2.0557	5.54376	-3.26553	6.76058e-15	5.89554e-14	Distal Intergenic	1	16133657	16134194	538	2	440567	uc009vol.1	-18065	ENSG00000233954	UQCRHL	ubiquinol-cytochrome c reductase hinge protein like
chr1	16157297	16157497	chr1:15830802-15831002	6.42746	5.67167	7.00213	-1.30253	3.19897e-08	1.11112e-07	Distal Intergenic	1	16174359	16266950	92592	1	23013	uc001axk.1	-16862	ENSG00000065526	SPEN	spen family transcriptional repressor
chr1	16163447	16163647	chr1:15836952-15837152	4.82615	3.577	5.58758	-1.93604	4.01269e-11	2.13677e-10	Intron (uc001axj.2/729614, intron 1 of 1)	1	16174359	16266950	92592	1	23013	uc001axk.1	-10712	ENSG00000065526	SPEN	spen family transcriptional repressor
chr1	16163962	16164162	chr1:15837467-15837667	4.82399	5.16817	4.26055	0.914037	0.00103784	0.00182337	Intron (uc001axj.2/729614, intron 1 of 1)	1	16174359	16266950	92592	1	23013	uc001axk.1	-10197	ENSG00000065526	SPEN	spen family transcriptional repressor
chr1	16176586	16176786	chr1:15850091-15850291	5.97944	6.45926	5.05398	1.41776	6.85807e-11	3.53217e-10	Promoter (1-2kb)	1	16160710	16174642	13933	2	729614	uc001axj.2	-1944	ENSG00000179743	FLJ37453	uncharacterized LOC729614
chr1	16192370	16192570	chr1:15865875-15866075	4.32991	3.57169	4.90574	-1.27108	6.49225e-05	0.000135888	Intron (uc001axk.1/23013, intron 1 of 14)	1	16200610	16266950	66341	1	23013	uc010obp.1	-8040	ENSG00000065526	SPEN	spen family transcriptional repressor
chr1	16219778	16219978	chr1:15893283-15893483	5.044	3.37697	5.90962	-2.44381	5.73385e-13	3.92873e-12	Intron (uc001axk.1/23013, intron 3 of 14)	1	16200610	16266950	66341	1	23013	uc010obp.1	19168	ENSG00000065526	SPEN	spen family transcriptional repressor
chr1	16227539	16227739	chr1:15901044-15901244	6.32628	5.99888	6.64085	-0.594896	0.00149158	0.00256195	Intron (uc001axk.1/23013, intron 3 of 14)	1	16200610	16266950	66341	1	23013	uc010obp.1	26929	ENSG00000065526	SPEN	spen family transcriptional repressor
chr1	16237728	16237928	chr1:15911233-15911433	2.63546	0.649647	3.55921	-2.74049	5.91669e-07	1.68836e-06	Exon (uc001axk.1/23013, exon 5 of 15)	1	16200610	16266950	66341	1	23013	uc010obp.1	37118	ENSG00000065526	SPEN	spen family transcriptional repressor
chr1	16242992	16243192	chr1:15916497-15916697	4.50131	3.19433	5.27952	-2.03335	1.12929e-12	7.43619e-12	Intron (uc001axk.1/23013, intron 6 of 14)	1	16200610	16266950	66341	1	23013	uc010obp.1	42382	ENSG00000065526	SPEN	spen family transcriptional repressor
chr1	16264233	16264433	chr1:15937738-15937938	4.77234	2.90188	5.67677	-2.71662	4.14513e-18	5.28822e-17	Exon (uc001axk.1/23013, exon 13 of 15)	1	16268364	16302627	34264	2	7709	uc001axl.4	38194	ENSG00000116809	ZBTB17	zinc finger and BTB domain containing 17
chr1	16265984	16266184	chr1:15939489-15939689	4.98376	3.11101	5.8886	-2.69101	7.99889e-23	1.72697e-21	3' UTR	1	16268364	16302627	34264	2	7709	uc001axl.4	36443	ENSG00000116809	ZBTB17	zinc finger and BTB domain containing 17
chr1	16277500	16277700	chr1:15951005-15951205	5.52558	6.07054	4.3711	1.69183	1.19109e-11	6.83035e-11	Intron (uc001axl.4/7709, intron 2 of 15)	1	16268364	16302627	34264	2	7709	uc001axl.4	24927	ENSG00000116809	ZBTB17	zinc finger and BTB domain containing 17
chr1	16279322	16279522	chr1:15952827-15953027	5.69783	4.72434	6.36583	-1.59728	1.20721e-09	5.18791e-09	Intron (uc001axl.4/7709, intron 2 of 15)	1	16268364	16302627	34264	2	7709	uc001axl.4	23105	ENSG00000116809	ZBTB17	zinc finger and BTB domain containing 17
chr1	16292638	16292838	chr1:15966143-15966343	4.86883	4.19416	5.40313	-1.14792	0.000346876	0.000653604	Intron (uc001axl.4/7709, intron 2 of 15)	1	16268364	16302627	34264	2	7709	uc001axl.4	9789	ENSG00000116809	ZBTB17	zinc finger and BTB domain containing 17
chr1	16339776	16339976	chr1:16013281-16013481	6.82489	7.34592	5.76006	1.58899	6.41148e-12	3.81793e-11	Downstream (<1kb)	1	16340523	16345285	4763	2	27129	uc001axo.2	5309	ENSG00000173641	HSPB7	heat shock protein family B (small) member 7
chr1	16342607	16342807	chr1:16016112-16016312	5.6365	4.53653	6.35034	-1.78108	2.08305e-10	1.00021e-09	Promoter (2-3kb)	1	16340523	16345285	4763	2	27129	uc001axo.2	2478	ENSG00000173641	HSPB7	heat shock protein family B (small) member 7
chr1	16344331	16344531	chr1:16017836-16018036	7.44043	7.62916	7.17559	0.448818	0.0160012	0.0234658	Promoter (<=1kb)	1	16340523	16345285	4763	2	27129	uc001axo.2	754	ENSG00000173641	HSPB7	heat shock protein family B (small) member 7
chr1	16345709	16345909	chr1:16019214-16019414	4.65689	2.42693	5.61607	-3.0292	9.00317e-20	1.39165e-18	Promoter (<=1kb)	1	16340523	16346089	5567	2	27129	uc001axs.2	180	ENSG00000173641	HSPB7	heat shock protein family B (small) member 7
chr1	16346228	16346428	chr1:16019733-16019933	6.21791	5.82451	6.58124	-0.68479	0.00216822	0.0036354	Promoter (<=1kb)	1	16340523	16346089	5567	2	27129	uc001axs.2	-139	ENSG00000173641	HSPB7	heat shock protein family B (small) member 7
chr1	16353280	16353480	chr1:16026785-16026985	4.81638	5.33234	3.76966	1.62973	1.37384e-08	5.04719e-08	Promoter (1-2kb)	1	16355007	16357169	2163	1	1187	uc010obx.1	-1527	ENSG00000186510	CLCNKA	chloride voltage-gated channel Ka
chr1	16373459	16373659	chr1:16046964-16047164	4.7143	5.03816	4.19558	0.787297	0.00164442	0.00280736	Promoter (1-2kb)	1	16375257	16383821	8565	1	1188	uc001axy.5	-1598	ENSG00000184908	CLCNKB	chloride voltage-gated channel Kb
chr1	16375123	16375323	chr1:16048628-16048828	6.05451	6.534	5.13012	1.46291	1.01865e-08	3.81605e-08	Promoter (<=1kb)	1	16375257	16383821	8565	1	1188	uc001axy.5	0	ENSG00000184908	CLCNKB	chloride voltage-gated channel Kb
chr1	16391250	16391450	chr1:16064755-16064955	5.24429	5.55046	4.76291	0.839932	0.000911718	0.00161564	Intron (uc001axz.4/348487, intron 1 of 6)	1	16384264	16400127	15864	2	348487	uc001axz.4	8677	ENSG00000185519	FAM131C	family with sequence similarity 131 member C
chr1	16394926	16395126	chr1:16068431-16068631	6.3807	5.2241	7.11337	-1.84601	1.68292e-18	2.24557e-17	Intron (uc001axz.4/348487, intron 1 of 6)	1	16384264	16400127	15864	2	348487	uc001axz.4	5001	ENSG00000185519	FAM131C	family with sequence similarity 131 member C
chr1	16400040	16400240	chr1:16073545-16073745	6.54486	6.76171	6.23256	0.522998	0.0176628	0.0257152	Promoter (<=1kb)	1	16384264	16400127	15864	2	348487	uc001axz.4	0	ENSG00000185519	FAM131C	family with sequence similarity 131 member C
chr1	16402549	16402749	chr1:16076054-16076254	5.36316	4.38383	6.03341	-1.60892	3.93009e-09	1.5648e-08	Promoter (2-3kb)	1	16384264	16400127	15864	2	348487	uc001axz.4	-2422	ENSG00000185519	FAM131C	family with sequence similarity 131 member C
chr1	16405518	16405718	chr1:16079023-16079223	6.42967	6.62397	6.15563	0.475205	0.00854568	0.0131004	Distal Intergenic	1	16384264	16400127	15864	2	348487	uc001axz.4	-5391	ENSG00000185519	FAM131C	family with sequence similarity 131 member C
chr1	16408891	16409091	chr1:16082396-16082596	4.06815	3.58835	4.48986	-0.814923	0.00346451	0.00563771	Distal Intergenic	1	16384264	16400127	15864	2	348487	uc001axz.4	-8764	ENSG00000185519	FAM131C	family with sequence similarity 131 member C
chr1	16419251	16419451	chr1:16092756-16092956	3.39532	3.91894	2.3211	1.55217	0.000207857	0.00040426	Distal Intergenic	1	16384264	16400127	15864	2	348487	uc001axz.4	-19124	ENSG00000185519	FAM131C	family with sequence similarity 131 member C
chr1	16438530	16438730	chr1:16112035-16112235	6.32113	5.99541	6.6344	-0.571189	0.0163361	0.0239203	Distal Intergenic	1	16384264	16400127	15864	2	348487	uc001axz.4	-38403	ENSG00000185519	FAM131C	family with sequence similarity 131 member C
chr1	16441329	16441529	chr1:16114834-16115034	4.6971	5.50728	1.31451	3.87321	9.89477e-15	8.45332e-14	Distal Intergenic	1	16450832	16482582	31751	2	1969	uc001aya.2	41053	ENSG00000142627	EPHA2	EPH receptor A2
chr1	16445197	16445397	chr1:16118702-16118902	4.04234	4.48083	3.24088	1.30944	0.000371937	0.000697822	Distal Intergenic	1	16450832	16482582	31751	2	1969	uc001aya.2	37185	ENSG00000142627	EPHA2	EPH receptor A2
chr1	16449416	16449616	chr1:16122921-16123121	6.68832	5.15875	7.52372	-2.29736	3.05301e-14	2.45623e-13	Downstream (1-2kb)	1	16450832	16482582	31751	2	1969	uc001aya.2	32966	ENSG00000142627	EPHA2	EPH receptor A2
chr1	16465390	16465590	chr1:16138895-16139095	5.74935	4.74004	6.4309	-1.63539	7.1948e-11	3.6955e-10	Intron (uc001aya.2/1969, intron 3 of 16)	1	16450832	16482582	31751	2	1969	uc001aya.2	16992	ENSG00000142627	EPHA2	EPH receptor A2
chr1	16472150	16472350	chr1:16145655-16145855	7.52702	7.24333	7.80705	-0.537321	0.00262475	0.00434682	Intron (uc001aya.2/1969, intron 3 of 16)	1	16450832	16482582	31751	2	1969	uc001aya.2	10232	ENSG00000142627	EPHA2	EPH receptor A2
chr1	16481544	16481744	chr1:16155049-16155249	7.08364	7.34627	6.68846	0.65515	0.000248976	0.000478961	Promoter (<=1kb)	1	16450832	16482582	31751	2	1969	uc001aya.2	838	ENSG00000142627	EPHA2	EPH receptor A2
chr1	16482536	16482736	chr1:16156041-16156241	7.54098	7.85479	7.04365	0.807124	6.75237e-06	1.63825e-05	Promoter (<=1kb)	1	16450832	16482582	31751	2	1969	uc001aya.2	0	ENSG00000142627	EPHA2	EPH receptor A2
chr1	16483419	16483619	chr1:16156924-16157124	5.62788	4.28068	6.41726	-2.09108	3.00031e-15	2.73027e-14	Promoter (<=1kb)	1	16462084	16482582	20499	2	1969	uc010oca.2	-837	ENSG00000142627	EPHA2	EPH receptor A2
chr1	16485543	16485743	chr1:16159048-16159248	5.7979	6.03106	5.45694	0.532116	0.0287123	0.0403898	Promoter (2-3kb)	1	16462084	16482582	20499	2	1969	uc010oca.2	-2961	ENSG00000142627	EPHA2	EPH receptor A2
chr1	16488978	16489178	chr1:16162483-16162683	5.61026	6.3249	3.4944	2.89449	3.44093e-22	6.94446e-21	Distal Intergenic	1	16462084	16482582	20499	2	1969	uc010oca.2	-6396	ENSG00000142627	EPHA2	EPH receptor A2
chr1	16490807	16491007	chr1:16164312-16164512	7.34527	6.08951	8.10865	-1.98032	1.67351e-24	4.32595e-23	Distal Intergenic	1	16462084	16482582	20499	2	1969	uc010oca.2	-8225	ENSG00000142627	EPHA2	EPH receptor A2
chr1	16492024	16492224	chr1:16165529-16165729	4.02627	4.64799	2.52622	2.09639	7.01334e-09	2.69245e-08	Distal Intergenic	1	16462084	16482582	20499	2	1969	uc010oca.2	-9442	ENSG00000142627	EPHA2	EPH receptor A2
chr1	16494421	16494621	chr1:16167926-16168126	5.90902	6.44587	4.78571	1.65434	9.95867e-12	5.77361e-11	Distal Intergenic	1	16462084	16482582	20499	2	1969	uc010oca.2	-11839	ENSG00000142627	EPHA2	EPH receptor A2
chr1	16500053	16500253	chr1:16173558-16173758	5.89872	6.44174	4.75177	1.67855	8.7794e-09	3.3232e-08	Distal Intergenic	1	16462084	16482582	20499	2	1969	uc010oca.2	-17471	ENSG00000142627	EPHA2	EPH receptor A2
chr1	16509719	16509919	chr1:16183224-16183424	6.59653	3.5779	7.6335	-3.94934	2.98586e-40	3.84022e-38	Distal Intergenic	1	16524599	16533705	9107	2	128272	uc009voo.2	23786	ENSG00000142632	ARHGEF19	Rho guanine nucleotide exchange factor 19
chr1	16515602	16515802	chr1:16189107-16189307	6.78419	5.33424	7.60038	-2.21509	4.63957e-19	6.61491e-18	Distal Intergenic	1	16524599	16533705	9107	2	128272	uc009voo.2	17903	ENSG00000142632	ARHGEF19	Rho guanine nucleotide exchange factor 19
chr1	16518589	16518789	chr1:16192094-16192294	5.61992	6.06573	4.79754	1.26269	4.9088e-08	1.65714e-07	Distal Intergenic	1	16524599	16533705	9107	2	128272	uc009voo.2	14916	ENSG00000142632	ARHGEF19	Rho guanine nucleotide exchange factor 19
chr1	16521778	16521978	chr1:16195283-16195483	3.59973	1.85669	4.48062	-2.38484	4.12179e-08	1.40855e-07	Downstream (2-3kb)	1	16524599	16533705	9107	2	128272	uc009voo.2	11727	ENSG00000142632	ARHGEF19	Rho guanine nucleotide exchange factor 19
chr1	16536698	16536898	chr1:16210203-16210403	7.6511	8.2221	6.39036	1.83439	3.99558e-19	5.74656e-18	Promoter (2-3kb)	1	16524599	16539104	14506	2	128272	uc001ayc.1	2206	ENSG00000142632	ARHGEF19	Rho guanine nucleotide exchange factor 19
chr1	16538822	16539022	chr1:16212327-16212527	5.59423	6.31885	3.39026	2.94812	1.73065e-25	4.96749e-24	Promoter (<=1kb)	1	16524599	16539104	14506	2	128272	uc001ayc.1	82	ENSG00000142632	ARHGEF19	Rho guanine nucleotide exchange factor 19
chr1	16542778	16542978	chr1:16216283-16216483	6.37884	6.81569	5.58206	1.22729	1.6048e-05	3.67825e-05	Distal Intergenic	1	16524599	16539104	14506	2	128272	uc001ayc.1	-3674	ENSG00000142632	ARHGEF19	Rho guanine nucleotide exchange factor 19
chr1	16553402	16553602	chr1:16226907-16227107	5.97185	6.18905	5.65896	0.495061	0.0219669	0.0315022	Distal Intergenic	1	16558182	16563659	5478	2	79363	uc001ayd.3	10057	ENSG00000132881	CPLANE2	ciliogenesis and planar polarity effector 2
chr1	16554301	16554501	chr1:16227806-16228006	4.04445	4.50503	3.17848	1.3143	2.4904e-05	5.54542e-05	Distal Intergenic	1	16558182	16563659	5478	2	79363	uc001ayd.3	9158	ENSG00000132881	CPLANE2	ciliogenesis and planar polarity effector 2
chr1	16563640	16563840	chr1:16237145-16237345	7.5043	7.7934	7.05766	0.709695	0.000874628	0.00155359	Promoter (<=1kb)	1	16558182	16563659	5478	2	79363	uc001ayd.3	0	ENSG00000132881	CPLANE2	ciliogenesis and planar polarity effector 2
chr1	16569907	16570107	chr1:16243412-16243612	4.53048	3.2253	5.30818	-1.99495	3.28329e-13	2.32409e-12	Distal Intergenic	1	16558182	16563659	5478	2	79363	uc001ayd.3	-6248	ENSG00000132881	CPLANE2	ciliogenesis and planar polarity effector 2
chr1	16581171	16581371	chr1:16254676-16254876	4.51726	1.51533	5.55302	-3.9542	1.68424e-18	2.24698e-17	Intron (uc001ayf.3/54455, intron 7 of 10)	1	16558182	16563659	5478	2	79363	uc001ayd.3	-17512	ENSG00000132881	CPLANE2	ciliogenesis and planar polarity effector 2
chr1	16585211	16585411	chr1:16258716-16258916	4.59435	2.25764	5.567	-3.18602	7.23032e-14	5.55887e-13	Intron (uc001ayf.3/54455, intron 5 of 10)	1	16558182	16563659	5478	2	79363	uc001ayd.3	-21552	ENSG00000132881	CPLANE2	ciliogenesis and planar polarity effector 2
chr1	16587415	16587615	chr1:16260920-16261120	4.11409	4.89236	1.29714	3.38988	2.38102e-11	1.31007e-10	Intron (uc001ayf.3/54455, intron 5 of 10)	1	16558182	16563659	5478	2	79363	uc001ayd.3	-23756	ENSG00000132881	CPLANE2	ciliogenesis and planar polarity effector 2
chr1	16612724	16612924	chr1:16286229-16286429	3.3081	0	4.40407	-4.49426	4.42826e-12	2.68987e-11	Intron (uc001ayf.3/54455, intron 5 of 10)	1	16618820	16641930	23111	2	54455	uc001ayh.3	29006	ENSG00000037637	FBXO42	F-box protein 42
chr1	16645221	16645421	chr1:16318726-16318926	3.76903	2.10779	4.63344	-2.39754	1.28787e-09	5.51348e-09	Promoter (2-3kb)	1	16576559	16643088	66530	2	54455	uc001ayf.3	-2133	ENSG00000037637	FBXO42	F-box protein 42
chr1	16650924	16651124	chr1:16324429-16324629	5.57107	5.77429	5.28208	0.488953	0.0243231	0.034623	Intron (uc001ayg.3/54455, intron 1 of 9)	1	16576559	16643088	66530	2	54455	uc001ayf.3	-7836	ENSG00000037637	FBXO42	F-box protein 42
chr1	16653506	16653706	chr1:16327011-16327211	3.20373	3.62061	2.46182	1.18986	0.00314744	0.00515406	Intron (uc001ayg.3/54455, intron 1 of 9)	1	16576559	16643088	66530	2	54455	uc001ayf.3	-10418	ENSG00000037637	FBXO42	F-box protein 42
chr1	16678958	16679158	chr1:16352463-16352663	8.24881	8.41417	8.02155	0.383388	0.02768	0.0390461	Promoter (<=1kb)	1	16576559	16678948	102390	2	54455	uc001ayg.3	-10	ENSG00000037637	FBXO42	F-box protein 42
chr1	16693632	16693832	chr1:16367137-16367337	7.62721	7.87453	7.26059	0.582494	0.00835804	0.0128346	Promoter (<=1kb)	1	16693525	16724643	31119	1	26099	uc031plh.1	107	ENSG00000055070	SZRD1	SUZ RNA binding domain containing 1
chr1	16699362	16699562	chr1:16372867-16373067	3.21982	3.89081	1.431	2.31062	3.04586e-06	7.78262e-06	Intron (uc010ocb.2/26099, intron 1 of 3)	1	16693525	16724643	31119	1	26099	uc031plh.1	5837	ENSG00000055070	SZRD1	SUZ RNA binding domain containing 1
chr1	16710518	16710718	chr1:16384023-16384223	4.21226	2.49114	5.08884	-2.50701	1.04245e-13	7.85194e-13	Intron (uc010ocb.2/26099, intron 1 of 3)	1	16693525	16724643	31119	1	26099	uc031plh.1	16993	ENSG00000055070	SZRD1	SUZ RNA binding domain containing 1
chr1	16712960	16713160	chr1:16386465-16386665	3.48594	3.85288	2.86992	0.941778	0.00609107	0.00954867	Intron (uc010ocb.2/26099, intron 1 of 3)	1	16693525	16724643	31119	1	26099	uc031plh.1	19435	ENSG00000055070	SZRD1	SUZ RNA binding domain containing 1
chr1	16713948	16714148	chr1:16387453-16387653	4.95361	5.56008	3.53074	1.94829	2.92891e-12	1.82553e-11	Intron (uc010ocb.2/26099, intron 1 of 3)	1	16693525	16724643	31119	1	26099	uc031plh.1	20423	ENSG00000055070	SZRD1	SUZ RNA binding domain containing 1
chr1	16719435	16719635	chr1:16392940-16393140	5.49821	2.71314	6.51678	-3.65864	8.00145e-26	2.38398e-24	Intron (uc010ocb.2/26099, intron 1 of 3)	1	16693525	16724643	31119	1	26099	uc031plh.1	25910	ENSG00000055070	SZRD1	SUZ RNA binding domain containing 1
chr1	16723198	16723398	chr1:16396703-16396903	4.59002	3.87158	5.14652	-1.24227	1.23844e-05	2.88707e-05	3' UTR	1	16693525	16724643	31119	1	26099	uc031plh.1	29673	ENSG00000055070	SZRD1	SUZ RNA binding domain containing 1
chr1	16767074	16767274	chr1:16440579-16440779	7.52533	7.80129	7.10457	0.681452	0.000221281	0.000428773	Promoter (<=1kb)	1	16767167	16786584	19418	1	55707	uc001ayo.3	0	ENSG00000157191	NECAP2	NECAP endocytosis associated 2
chr1	16825626	16825826	chr1:16499131-16499331	8.12395	8.52238	7.43039	1.07038	1.73453e-05	3.95294e-05	Distal Intergenic	1	16793931	16819196	25266	2	114819	uc001ayt.2	-6430	ENSG00000080947	CROCCP3	CROCC pseudogene 3
chr1	16840190	16840390	chr1:16513695-16513895	6.46589	5.78245	7.00471	-1.18661	5.15411e-05	0.000109434	Distal Intergenic	1	16793931	16819196	25266	2	114819	uc001ayt.2	-20994	ENSG00000080947	CROCCP3	CROCC pseudogene 3
chr1	16859182	16859382	chr1:16532687-16532887	3.99938	4.3856	3.33656	1.10314	0.000914522	0.00162037	Distal Intergenic	1	16875409	16875482	74	1	100500876	uc021ogu.1	-16027	ENSG00000263811	MIR3675	microRNA 3675
chr1	16918402	16918602	chr1:16591907-16592107	3.08381	3.61262	1.99057	1.39866	0.00376906	0.00610004	Promoter (<=1kb)	1	16893674	16918808	25135	2	55672	uc010oce.1	206	ENSG00000219481	NBPF1	NBPF member 1
chr1	16931615	16931815	chr1:16605120-16605320	3.14961	3.54007	2.47619	0.885134	0.0201307	0.0290457	Intron (uc001ayw.4/55672, intron 2 of 28)	1	16931913	16939752	7840	2	55672	uc001azb.1	7937	ENSG00000219481	NBPF1	NBPF member 1
chr1	16932228	16932428	chr1:16605733-16605933	4.64565	3.53523	5.36304	-1.77068	2.48732e-08	8.79049e-08	Exon (uc001azb.1/55672, exon 3 of 3)	1	16931913	16939752	7840	2	55672	uc001azb.1	7324	ENSG00000219481	NBPF1	NBPF member 1
chr1	16939935	16940135	chr1:16613440-16613640	9.27287	9.64597	8.64211	0.976836	1.69045e-05	3.85983e-05	Promoter (<=1kb)	1	16888922	16940100	51179	2	55672	uc001ayw.4	0	ENSG00000219481	NBPF1	NBPF member 1
chr1	16949938	16950138	chr1:16623443-16623643	6.93841	6.06593	7.5656	-1.48213	4.24068e-11	2.25025e-10	Promoter (2-3kb)	1	16944751	16952994	8244	2	84809	uc010ocf.2	2856	ENSG00000215908	CROCCP2	CROCC pseudogene 2
chr1	16978254	16978454	chr1:16651759-16651959	6.26916	7.02779	3.71065	3.28826	1.76945e-19	2.6475e-18	Distal Intergenic	1	16973908	16976915	3008	1	11209	uc009vox.3	4346	NA	MST1P2	macrophage stimulating 1 pseudogene 2
chr1	17020015	17020215	chr1:16693520-16693720	3.4831	3.87686	2.80141	1.03418	0.00687921	0.0106949	Intron (uc001azn.1/284729, intron 10 of 10)	1	17007750	17007823	74	1	100500876	uc021ogy.1	12265	ENSG00000263811	MIR3675	microRNA 3675
chr1	17027803	17028003	chr1:16701308-16701508	5.11442	5.75582	3.50703	2.06607	0.000229804	0.000444147	Intron (uc001azn.1/284729, intron 6 of 10)	1	17017713	17046652	28940	2	284729	uc001azn.1	18649	NA	ESPNP	espin pseudogene
chr1	17034137	17034337	chr1:16707642-16707842	3.66567	4.28827	2.16103	1.85121	0.00341439	0.00556198	Exon (uc001azn.1/284729, exon 3 of 11)	1	17017713	17046652	28940	2	284729	uc001azn.1	12315	NA	ESPNP	espin pseudogene
chr1	17081983	17082183	chr1:16755488-16755688	5.6402	6.42728	2.68905	3.83468	2.27737e-25	6.46812e-24	3' UTR	1	17081129	17086552	5424	2	11223	uc001azp.5	4369	ENSG00000186715	MST1L	macrophage stimulating 1 like
chr1	17085770	17085970	chr1:16759275-16759475	3.22672	3.72427	2.24343	1.28165	0.0027599	0.00455728	Promoter (<=1kb)	1	17081129	17086552	5424	2	11223	uc001azp.5	582	ENSG00000186715	MST1L	macrophage stimulating 1 like
chr1	17090779	17090979	chr1:16764284-16764484	5.57231	3.25448	6.54266	-3.0866	3.10499e-10	1.45398e-09	Promoter (<=1kb)	1	17081129	17090975	9847	2	11223	uc010ock.3	0	ENSG00000186715	MST1L	macrophage stimulating 1 like
chr1	17091828	17092028	chr1:16765333-16765533	3.57388	1.79914	4.46087	-2.50356	1.72593e-07	5.34778e-07	Promoter (<=1kb)	1	17081129	17090975	9847	2	11223	uc010ock.3	-853	ENSG00000186715	MST1L	macrophage stimulating 1 like
chr1	17092274	17092474	chr1:16765779-16765979	6.03015	6.3394	5.54237	0.743744	0.0116168	0.0174374	Promoter (1-2kb)	1	17081129	17090975	9847	2	11223	uc010ock.3	-1299	ENSG00000186715	MST1L	macrophage stimulating 1 like
chr1	17096924	17097124	chr1:16770429-16770629	6.47493	7.31273	2.29607	4.85062	1.51597e-33	1.0178e-31	Intron (uc009voy.1/9696, intron 1 of 8)	1	17081129	17090975	9847	2	11223	uc010ock.3	-5949	ENSG00000186715	MST1L	macrophage stimulating 1 like
chr1	17099243	17099443	chr1:16772748-16772948	7.40355	7.86028	6.54911	1.28387	2.03895e-06	5.34934e-06	Intron (uc009voy.1/9696, intron 1 of 8)	1	17081129	17090975	9847	2	11223	uc010ock.3	-8268	ENSG00000186715	MST1L	macrophage stimulating 1 like
chr1	17198688	17198888	chr1:16872193-16872393	3.70951	3.36658	4.03591	-0.651883	0.0310619	0.0434466	Exon (uc021ohf.2/uc021ohf.2, exon 1 of 2)	1	17185444	17185516	73	2	100500876	uc021ohc.1	-13172	ENSG00000263811	MIR3675	microRNA 3675
chr1	17229646	17229846	chr1:16903151-16903351	5.40901	4.19679	6.15925	-1.88897	2.44778e-12	1.5417e-11	Intron (uc009voy.1/9696, intron 1 of 8)	1	17248445	17299474	51030	1	9696	uc001azt.2	-18599	ENSG00000058453	CROCC	ciliary rootlet coiled-coil, rootletin
chr1	17231289	17231489	chr1:16904794-16904994	8.43826	8.79098	7.85541	0.908118	1.96305e-05	4.43899e-05	Intron (uc009voy.1/9696, intron 1 of 8)	1	17248445	17299474	51030	1	9696	uc001azt.2	-16956	ENSG00000058453	CROCC	ciliary rootlet coiled-coil, rootletin
chr1	17240355	17240555	chr1:16913860-16914060	8.8092	9.10979	8.33932	0.733317	0.00299991	0.00492691	Intron (uc009voy.1/9696, intron 1 of 8)	1	17248445	17299474	51030	1	9696	uc001azt.2	-7890	ENSG00000058453	CROCC	ciliary rootlet coiled-coil, rootletin
chr1	17248270	17248470	chr1:16921775-16921975	5.19842	5.76918	3.93872	1.77195	2.32101e-09	9.56861e-09	Promoter (<=1kb)	1	17248445	17299474	51030	1	9696	uc001azt.2	0	ENSG00000058453	CROCC	ciliary rootlet coiled-coil, rootletin
chr1	17252121	17252321	chr1:16925626-16925826	3.99312	3.58039	4.37002	-0.712333	0.0263505	0.0372958	Promoter (2-3kb)	1	17249158	17280852	31695	1	9696	uc009voz.1	2963	ENSG00000058453	CROCC	ciliary rootlet coiled-coil, rootletin
chr1	17253183	17253383	chr1:16926688-16926888	6.00961	6.84697	1.84751	4.73851	5.77396e-31	2.93088e-29	Intron (uc009voy.1/9696, intron 1 of 8)	1	17249158	17280852	31695	1	9696	uc009voz.1	4025	ENSG00000058453	CROCC	ciliary rootlet coiled-coil, rootletin
chr1	17275653	17275853	chr1:16949158-16949358	5.52394	5.21387	5.82503	-0.536739	0.0136137	0.0202075	Intron (uc001azt.2/9696, intron 19 of 36)	1	17266389	17299474	33086	1	9696	uc001azu.2	9264	ENSG00000058453	CROCC	ciliary rootlet coiled-coil, rootletin
chr1	17290036	17290236	chr1:16963541-16963741	5.28561	4.99643	5.57008	-0.495318	0.0283922	0.0399717	Intron (uc001azt.2/9696, intron 27 of 36)	1	17294698	17299474	4777	1	9696	uc001azv.2	-4462	ENSG00000058453	CROCC	ciliary rootlet coiled-coil, rootletin
chr1	17293832	17294032	chr1:16967337-16967537	3.98944	4.58104	2.63731	1.89111	6.54172e-07	1.85416e-06	Promoter (<=1kb)	1	17294698	17299474	4777	1	9696	uc001azv.2	-666	ENSG00000058453	CROCC	ciliary rootlet coiled-coil, rootletin
chr1	17306459	17306659	chr1:16979964-16980164	5.02325	5.34295	4.51344	0.821481	0.000458279	0.000848726	Promoter (<=1kb)	1	17300999	17307173	6175	2	4237	uc001azw.3	514	ENSG00000117122	MFAP2	microfibril associated protein 2
chr1	17307052	17307252	chr1:16980557-16980757	6.40079	7.00191	5.00384	2.02464	8.33471e-18	1.02616e-16	Promoter (<=1kb)	1	17300999	17307173	6175	2	4237	uc001azw.3	0	ENSG00000117122	MFAP2	microfibril associated protein 2
chr1	17311313	17311513	chr1:16984818-16985018	7.07725	6.51485	7.54962	-1.00646	1.11632e-09	4.82178e-09	Downstream (<1kb)	1	17300999	17308081	7083	2	4237	uc010ocl.2	-3232	ENSG00000117122	MFAP2	microfibril associated protein 2
chr1	17313561	17313761	chr1:16987066-16987266	4.24896	4.62646	3.60757	0.924318	0.00372457	0.00603351	Exon (uc001baa.2/23400, exon 26 of 29)	1	17300999	17308081	7083	2	4237	uc010ocl.2	-5480	ENSG00000117122	MFAP2	microfibril associated protein 2
chr1	17330408	17330608	chr1:17003913-17004113	4.79069	1.22706	5.86006	-4.35802	6.09143e-25	1.64749e-23	Intron (uc001baa.2/23400, intron 6 of 28)	1	17321982	17327342	5361	2	23400	uc001bad.1	-3066	ENSG00000159363	ATP13A2	ATPase cation transporting 13A2
chr1	17336259	17336459	chr1:17009764-17009964	4.57213	2.29253	5.53771	-3.11809	4.16354e-16	4.19486e-15	Promoter (1-2kb)	1	17312453	17338423	25971	2	23400	uc001baa.2	1964	ENSG00000159363	ATP13A2	ATPase cation transporting 13A2
chr1	17337226	17337426	chr1:17010731-17010931	5.21455	4.86367	5.54691	-0.603986	0.0111786	0.0168258	Promoter (<=1kb)	1	17312453	17338423	25971	2	23400	uc001baa.2	997	ENSG00000159363	ATP13A2	ATPase cation transporting 13A2
chr1	17338392	17338592	chr1:17011897-17012097	8.43108	8.79266	7.82768	0.949245	7.12096e-06	1.72214e-05	Promoter (<=1kb)	1	17312453	17338423	25971	2	23400	uc001baa.2	0	ENSG00000159363	ATP13A2	ATPase cation transporting 13A2
chr1	17353971	17354171	chr1:17027476-17027676	5.84337	2.05988	6.92257	-4.75507	6.35789e-36	5.40444e-34	Intron (uc001bae.3/6390, intron 5 of 7)	1	17312453	17338423	25971	2	23400	uc001bac.2	-15548	ENSG00000159363	ATP13A2	ATPase cation transporting 13A2
chr1	17355378	17355578	chr1:17028883-17029083	3.97622	0.456615	5.04342	-4.28808	1.68696e-16	1.77883e-15	Intron (uc001bae.3/6390, intron 3 of 7)	1	17312453	17338423	25971	2	23400	uc001bac.2	-16955	ENSG00000159363	ATP13A2	ATPase cation transporting 13A2
chr1	17371711	17371911	chr1:17045216-17045416	4.9093	2.02385	5.93618	-3.80228	1.37018e-21	2.59099e-20	Intron (uc001bae.3/6390, intron 1 of 7)	1	17345225	17380665	35441	2	6390	uc001bae.3	8754	ENSG00000117118	SDHB	succinate dehydrogenase complex iron sulfur subunit B
chr1	17372215	17372415	chr1:17045720-17045920	3.99134	3.42161	4.46799	-0.936508	0.00381731	0.00617301	Intron (uc001bae.3/6390, intron 1 of 7)	1	17345225	17380665	35441	2	6390	uc001bae.3	8250	ENSG00000117118	SDHB	succinate dehydrogenase complex iron sulfur subunit B
chr1	17380499	17380699	chr1:17054004-17054204	8.28378	8.53094	7.91744	0.583304	0.00913236	0.013939	Promoter (<=1kb)	1	17345225	17380665	35441	2	6390	uc001bae.3	0	ENSG00000117118	SDHB	succinate dehydrogenase complex iron sulfur subunit B
chr1	17386214	17386414	chr1:17059719-17059919	5.16261	5.52355	4.56072	0.969572	0.000127311	0.000255244	Distal Intergenic	1	17345225	17380665	35441	2	6390	uc001bae.3	-5549	ENSG00000117118	SDHB	succinate dehydrogenase complex iron sulfur subunit B
chr1	17390108	17390308	chr1:17063613-17063813	3.93859	3.26985	4.46979	-1.12698	0.00110344	0.00193152	Downstream (2-3kb)	1	17345225	17380665	35441	2	6390	uc001bae.3	-9443	ENSG00000117118	SDHB	succinate dehydrogenase complex iron sulfur subunit B
chr1	17416113	17416313	chr1:17089618-17089818	5.57979	6.31835	3.2418	3.08781	8.82296e-24	2.10816e-22	Intron (uc001baf.3/11240, intron 6 of 15)	1	17393256	17445948	52693	2	11240	uc001baf.3	29635	ENSG00000117115	PADI2	peptidyl arginine deiminase 2
chr1	17423617	17423817	chr1:17097122-17097322	4.46475	3.86764	4.95707	-0.977316	0.00215419	0.00361345	Intron (uc001baf.3/11240, intron 3 of 15)	1	17393256	17445948	52693	2	11240	uc001baf.3	22131	ENSG00000117115	PADI2	peptidyl arginine deiminase 2
chr1	17436433	17436633	chr1:17109938-17110138	5.61297	6.22651	4.15493	2.13152	2.27224e-17	2.66491e-16	Intron (uc001baf.3/11240, intron 1 of 15)	1	17393256	17445948	52693	2	11240	uc001baf.3	9315	ENSG00000117115	PADI2	peptidyl arginine deiminase 2
chr1	17445901	17446101	chr1:17119406-17119606	6.29169	6.6821	5.61842	1.04887	9.89908e-06	2.34256e-05	Promoter (<=1kb)	1	17393256	17445948	52693	2	11240	uc001baf.3	0	ENSG00000117115	PADI2	peptidyl arginine deiminase 2
chr1	17475802	17476002	chr1:17149307-17149507	4.67442	5.20712	3.56674	1.6893	1.66618e-08	6.04752e-08	Distal Intergenic	1	17405526	17445948	40423	2	11240	uc001bag.1	-29854	ENSG00000117115	PADI2	peptidyl arginine deiminase 2
chr1	17494620	17494820	chr1:17168125-17168325	5.7608	4.92931	6.37023	-1.35772	0.000884243	0.00156964	Distal Intergenic	1	17531621	17572501	40881	1	29943	uc001bah.1	-36801	ENSG00000142623	PADI1	peptidyl arginine deiminase 1
chr1	17510523	17510723	chr1:17184028-17184228	3.79583	2.64065	4.52805	-1.83316	6.59716e-06	1.60316e-05	Distal Intergenic	1	17531621	17572501	40881	1	29943	uc001bah.1	-20898	ENSG00000142623	PADI1	peptidyl arginine deiminase 1
chr1	17511595	17511795	chr1:17185100-17185300	4.10359	1.42165	5.11294	-3.5563	1.65202e-13	1.21461e-12	Distal Intergenic	1	17531621	17572501	40881	1	29943	uc001bah.1	-19826	ENSG00000142623	PADI1	peptidyl arginine deiminase 1
chr1	17512843	17513043	chr1:17186348-17186548	4.74768	5.12536	4.10585	0.982962	0.00182308	0.00309178	Distal Intergenic	1	17531621	17572501	40881	1	29943	uc001bah.1	-18578	ENSG00000142623	PADI1	peptidyl arginine deiminase 1
chr1	17518972	17519172	chr1:17192477-17192677	6.4077	7.26071	1.46344	5.40657	6.05439e-36	5.15429e-34	Distal Intergenic	1	17531621	17572501	40881	1	29943	uc001bah.1	-12449	ENSG00000142623	PADI1	peptidyl arginine deiminase 1
chr1	17528188	17528388	chr1:17201693-17201893	3.18726	3.50951	2.672	0.782412	0.032812	0.0457046	Distal Intergenic	1	17531621	17572501	40881	1	29943	uc001bah.1	-3233	ENSG00000142623	PADI1	peptidyl arginine deiminase 1
chr1	17534615	17534815	chr1:17208120-17208320	5.44576	5.73566	4.99753	0.752144	0.00507068	0.00804608	Promoter (2-3kb)	1	17531621	17572501	40881	1	29943	uc001bah.1	2994	ENSG00000142623	PADI1	peptidyl arginine deiminase 1
chr1	17538676	17538876	chr1:17212181-17212381	3.65318	4.30672	1.97448	2.17601	1.18818e-07	3.77325e-07	Intron (uc001bah.1/29943, intron 1 of 15)	1	17531621	17572501	40881	1	29943	uc001bah.1	7055	ENSG00000142623	PADI1	peptidyl arginine deiminase 1
chr1	17539366	17539566	chr1:17212871-17213071	5.33931	6.07753	3.00477	3.03698	6.11444e-23	1.33716e-21	Intron (uc001bah.1/29943, intron 1 of 15)	1	17531621	17572501	40881	1	29943	uc001bah.1	7745	ENSG00000142623	PADI1	peptidyl arginine deiminase 1
chr1	17553060	17553260	chr1:17226565-17226765	4.33748	4.71628	3.6929	1.07246	0.000574527	0.00104896	Intron (uc001bah.1/29943, intron 6 of 15)	1	17559776	17572501	12726	1	29943	uc010oco.1	-6516	ENSG00000142623	PADI1	peptidyl arginine deiminase 1
chr1	17563655	17563855	chr1:17237160-17237360	5.88934	6.13291	5.52959	0.595021	0.00331995	0.00541804	Promoter (2-3kb)	1	17566190	17572501	6312	1	29943	uc009vpb.1	-2335	ENSG00000142623	PADI1	peptidyl arginine deiminase 1
chr1	17585810	17586010	chr1:17259315-17259515	3.07758	3.60041	2.00625	1.46338	0.000510492	0.000938841	Intron (uc001bai.3/51702, intron 1 of 15)	1	17575593	17610727	35135	1	51702	uc001bai.3	10217	ENSG00000142619	PADI3	peptidyl arginine deiminase 3
chr1	17696063	17696263	chr1:17369568-17369768	4.03836	4.35026	3.54503	0.795098	0.0181893	0.0264247	Promoter (2-3kb)	1	17698741	17728195	29455	1	353238	uc001bak.1	-2478	ENSG00000276747	PADI6	peptidyl arginine deiminase 6
chr1	17732743	17732943	chr1:17406247-17406447	5.39267	5.59363	5.1075	0.501384	0.0169506	0.0247556	Downstream (<1kb)	1	17733251	17765059	31809	2	55920	uc001bal.3	32116	ENSG00000179051	RCC2	regulator of chromosome condensation 2
chr1	17766274	17766474	chr1:17439778-17439978	7.5628	7.76628	7.27338	0.49203	0.00392779	0.00634053	Promoter (<=1kb)	1	17733251	17766250	33000	2	55920	uc001bam.3	-24	ENSG00000179051	RCC2	regulator of chromosome condensation 2
chr1	17786786	17786986	chr1:17460290-17460490	4.15126	2.56055	5.00053	-2.32179	9.96302e-11	5.01596e-10	Distal Intergenic	1	17733251	17766250	33000	2	55920	uc001bam.3	-20536	ENSG00000179051	RCC2	regulator of chromosome condensation 2
chr1	17803929	17804129	chr1:17477433-17477633	3.58725	3.95812	2.96183	0.985897	0.00561552	0.00884991	Distal Intergenic	1	17733251	17766250	33000	2	55920	uc001bam.3	-37679	ENSG00000179051	RCC2	regulator of chromosome condensation 2
chr1	17828893	17829093	chr1:17502397-17502597	6.22601	5.72365	6.66203	-0.879975	0.000102072	0.000207447	Distal Intergenic	1	17846827	17909697	62871	1	55160	uc031pli.1	-17734	ENSG00000074964	ARHGEF10L	Rho guanine nucleotide exchange factor 10 like
chr1	17836076	17836276	chr1:17509580-17509780	2.76527	3.27876	1.72727	1.56749	0.00207136	0.00348346	Distal Intergenic	1	17846827	17909697	62871	1	55160	uc031pli.1	-10551	ENSG00000074964	ARHGEF10L	Rho guanine nucleotide exchange factor 10 like
chr1	17846647	17846847	chr1:17520151-17520351	4.90069	4.4129	5.3275	-0.83	0.0134334	0.0199588	Promoter (<=1kb)	1	17846827	17909697	62871	1	55160	uc031pli.1	0	ENSG00000074964	ARHGEF10L	Rho guanine nucleotide exchange factor 10 like
chr1	17852877	17853077	chr1:17526381-17526581	4.60224	3.73245	5.22829	-1.48422	1.09406e-07	3.49327e-07	Intron (uc031pli.1/55160, intron 1 of 1)	1	17846827	17909697	62871	1	55160	uc031pli.1	6050	ENSG00000074964	ARHGEF10L	Rho guanine nucleotide exchange factor 10 like
chr1	17854104	17854304	chr1:17527608-17527808	5.84983	3.52139	6.82148	-3.24461	9.64488e-32	5.35085e-30	Intron (uc031pli.1/55160, intron 1 of 1)	1	17846827	17909697	62871	1	55160	uc031pli.1	7277	ENSG00000074964	ARHGEF10L	Rho guanine nucleotide exchange factor 10 like
chr1	17871956	17872156	chr1:17545461-17545661	5.32332	3.31377	6.25082	-2.87557	2.82353e-22	5.74684e-21	Intron (uc031pli.1/55160, intron 1 of 1)	1	17866330	18024370	158041	1	55160	uc001ban.3	5626	ENSG00000074964	ARHGEF10L	Rho guanine nucleotide exchange factor 10 like
chr1	17878283	17878483	chr1:17551788-17551988	6.13425	3.66982	7.12162	-3.23996	1.74891e-11	9.80098e-11	Intron (uc031pli.1/55160, intron 1 of 1)	1	17866330	18024370	158041	1	55160	uc001ban.3	11953	ENSG00000074964	ARHGEF10L	Rho guanine nucleotide exchange factor 10 like
chr1	17885878	17886078	chr1:17559383-17559583	4.73195	2.2877	5.71709	-3.31772	1.58957e-18	2.12744e-17	Intron (uc031pli.1/55160, intron 1 of 1)	1	17866330	18024370	158041	1	55160	uc001ban.3	19548	ENSG00000074964	ARHGEF10L	Rho guanine nucleotide exchange factor 10 like
chr1	17888061	17888261	chr1:17561566-17561766	5.12605	2.12219	6.16196	-3.98299	2.83723e-29	1.2114e-27	Intron (uc031pli.1/55160, intron 1 of 1)	1	17907048	18024370	117323	1	55160	uc001bao.3	-18787	ENSG00000074964	ARHGEF10L	Rho guanine nucleotide exchange factor 10 like
chr1	17900237	17900437	chr1:17573742-17573942	5.28227	5.90097	3.79789	2.06568	2.16389e-14	1.77205e-13	Intron (uc031pli.1/55160, intron 1 of 1)	1	17907048	18024370	117323	1	55160	uc001bao.3	-6611	ENSG00000074964	ARHGEF10L	Rho guanine nucleotide exchange factor 10 like
chr1	17912743	17912943	chr1:17586248-17586448	4.04835	3.06852	4.71878	-1.60816	1.25851e-06	3.41246e-06	Promoter (1-2kb)	1	17914911	17966476	51566	1	55160	uc010ocr.1	-1968	ENSG00000074964	ARHGEF10L	Rho guanine nucleotide exchange factor 10 like
chr1	17933403	17933603	chr1:17606908-17607108	4.40369	4.04982	4.73829	-0.642289	0.0157378	0.0231074	Intron (uc009vpe.1/55160, intron 6 of 26)	1	17941583	18024370	82788	1	55160	uc001baq.3	-7980	ENSG00000074964	ARHGEF10L	Rho guanine nucleotide exchange factor 10 like
chr1	17944694	17944894	chr1:17618199-17618399	3.03925	2.58312	3.44554	-0.804651	0.0316181	0.0441659	Promoter (<=1kb)	1	17944811	18024370	79560	1	55160	uc001bar.3	0	ENSG00000074964	ARHGEF10L	Rho guanine nucleotide exchange factor 10 like
chr1	17951366	17951566	chr1:17624871-17625071	3.91184	2.98351	4.56208	-1.47774	1.72956e-05	3.94247e-05	Promoter (<=1kb)	1	17952451	18024370	71920	1	55160	uc009vpf.3	-885	ENSG00000074964	ARHGEF10L	Rho guanine nucleotide exchange factor 10 like
chr1	17956526	17956726	chr1:17630031-17630231	3.86719	1.85147	4.79566	-2.72517	8.39221e-07	2.34014e-06	Intron (uc009vpe.1/55160, intron 14 of 26)	1	17952451	18024370	71920	1	55160	uc009vpf.3	4075	ENSG00000074964	ARHGEF10L	Rho guanine nucleotide exchange factor 10 like
chr1	17959065	17959265	chr1:17632570-17632770	4.70008	3.14125	5.54221	-2.37577	1.00228e-11	5.8084e-11	Intron (uc009vpe.1/55160, intron 15 of 26)	1	17952451	18024370	71920	1	55160	uc009vpf.3	6614	ENSG00000074964	ARHGEF10L	Rho guanine nucleotide exchange factor 10 like
chr1	17960189	17960389	chr1:17633694-17633894	4.55976	3.90446	5.08389	-1.13239	0.00153881	0.00263756	Intron (uc009vpe.1/55160, intron 15 of 26)	1	17952451	18024370	71920	1	55160	uc009vpf.3	7738	ENSG00000074964	ARHGEF10L	Rho guanine nucleotide exchange factor 10 like
chr1	18023009	18023209	chr1:17696514-17696714	4.50774	5.23855	2.24598	3.02658	2.49312e-13	1.79115e-12	Promoter (2-3kb)	1	18020542	18024370	3829	1	55160	uc001bas.3	2467	ENSG00000074964	ARHGEF10L	Rho guanine nucleotide exchange factor 10 like
chr1	18051708	18051908	chr1:17725213-17725413	2.34839	1.07949	3.11565	-1.79612	0.000227309	0.000439668	Distal Intergenic	1	18081808	18153558	71751	1	81569	uc001bat.3	-29900	ENSG00000117148	ACTL8	actin like 8
chr1	18069153	18069353	chr1:17742658-17742858	3.36744	3.90424	2.2443	1.55291	9.05053e-05	0.00018538	Distal Intergenic	1	18081808	18153558	71751	1	81569	uc001bat.3	-12455	ENSG00000117148	ACTL8	actin like 8
chr1	18092113	18092313	chr1:17765618-17765818	4.45078	3.04705	5.25521	-2.1399	8.22498e-12	4.82621e-11	Intron (uc001bat.3/81569, intron 1 of 2)	1	18081808	18153558	71751	1	81569	uc001bat.3	10305	ENSG00000117148	ACTL8	actin like 8
chr1	18095145	18095345	chr1:17768650-17768850	5.03027	4.46341	5.50524	-0.929867	0.00239106	0.003984	Intron (uc001bat.3/81569, intron 1 of 2)	1	18081808	18153558	71751	1	81569	uc001bat.3	13337	ENSG00000117148	ACTL8	actin like 8
chr1	18193039	18193239	chr1:17866543-17866743	3.74253	1.86618	4.64799	-2.66782	4.5621e-10	2.08735e-09	Distal Intergenic	1	18081808	18153558	71751	1	81569	uc001bat.3	111231	ENSG00000117148	ACTL8	actin like 8
chr1	18205499	18205699	chr1:17879005-17879205	3.15475	0.961922	4.10897	-2.89447	2.4801e-08	8.76721e-08	Distal Intergenic	1	18081808	18153558	71751	1	81569	uc001bat.3	123691	ENSG00000117148	ACTL8	actin like 8
chr1	18282216	18282416	chr1:17955722-17955922	3.48095	2.80244	4.01723	-1.0726	0.00145104	0.00249651	Distal Intergenic	1	18434240	18704977	270738	1	84966	uc001bau.2	-151824	ENSG00000117154	IGSF21	immunoglobin superfamily member 21
chr1	18400179	18400379	chr1:18073685-18073885	4.10765	1.60278	5.09939	-3.30841	2.88112e-13	2.05267e-12	Distal Intergenic	1	18434240	18704977	270738	1	84966	uc001bau.2	-33861	ENSG00000117154	IGSF21	immunoglobin superfamily member 21
chr1	18418648	18418848	chr1:18092154-18092354	6.48822	4.87684	7.34202	-2.40198	5.00078e-22	9.91946e-21	Distal Intergenic	1	18434240	18704977	270738	1	84966	uc001bau.2	-15392	ENSG00000117154	IGSF21	immunoglobin superfamily member 21
chr1	18427140	18427340	chr1:18100646-18100846	4.78526	2.9404	5.68516	-2.63271	2.02414e-18	2.67723e-17	Distal Intergenic	1	18434240	18704977	270738	1	84966	uc001bau.2	-6900	ENSG00000117154	IGSF21	immunoglobin superfamily member 21
chr1	18431277	18431477	chr1:18104783-18104983	5.097	3.56185	5.93369	-2.27662	3.28101e-13	2.32257e-12	Promoter (2-3kb)	1	18434240	18704977	270738	1	84966	uc001bau.2	-2763	ENSG00000117154	IGSF21	immunoglobin superfamily member 21
chr1	18434349	18434549	chr1:18107855-18108055	4.99686	5.37117	4.36321	1.01175	0.00114978	0.00200712	Promoter (<=1kb)	1	18434240	18704977	270738	1	84966	uc001bau.2	109	ENSG00000117154	IGSF21	immunoglobin superfamily member 21
chr1	18435669	18435869	chr1:18109175-18109375	4.40835	3.49497	5.05255	-1.4841	9.81064e-06	2.32307e-05	Promoter (1-2kb)	1	18434240	18704977	270738	1	84966	uc001bau.2	1429	ENSG00000117154	IGSF21	immunoglobin superfamily member 21
chr1	18436529	18436729	chr1:18110035-18110235	5.06843	4.41399	5.5921	-1.11796	3.99304e-05	8.62392e-05	Promoter (2-3kb)	1	18434240	18704977	270738	1	84966	uc001bau.2	2289	ENSG00000117154	IGSF21	immunoglobin superfamily member 21
chr1	18475818	18476018	chr1:18149324-18149524	4.50667	2.45889	5.44007	-2.90049	2.39937e-16	2.48642e-15	Intron (uc001bau.2/84966, intron 1 of 9)	1	18434240	18704977	270738	1	84966	uc001bau.2	41578	ENSG00000117154	IGSF21	immunoglobin superfamily member 21
chr1	18509354	18509554	chr1:18182860-18183060	5.61352	4.19437	6.42193	-2.13886	3.18999e-15	2.89204e-14	Intron (uc001bau.2/84966, intron 1 of 9)	1	18434240	18704977	270738	1	84966	uc001bau.2	75114	ENSG00000117154	IGSF21	immunoglobin superfamily member 21
chr1	18538308	18538508	chr1:18211814-18212014	3.72326	2.76654	4.38476	-1.54987	0.00039645	0.000740879	Intron (uc001bau.2/84966, intron 1 of 9)	1	18434240	18704977	270738	1	84966	uc001bau.2	104068	ENSG00000117154	IGSF21	immunoglobin superfamily member 21
chr1	18557474	18557674	chr1:18230980-18231180	4.53161	5.33057	1.37549	3.68396	6.01074e-13	4.10687e-12	Intron (uc001bau.2/84966, intron 2 of 9)	1	18434240	18704977	270738	1	84966	uc001bau.2	123234	ENSG00000117154	IGSF21	immunoglobin superfamily member 21
chr1	18582891	18583091	chr1:18256397-18256597	3.11716	3.53533	2.37181	1.09629	0.0086761	0.0132872	Intron (uc001bau.2/84966, intron 2 of 9)	1	18687861	18704977	17117	1	84966	uc001bav.2	-104770	ENSG00000117154	IGSF21	immunoglobin superfamily member 21
chr1	18665775	18665975	chr1:18339281-18339481	3.0782	2.36648	3.63135	-1.19362	0.00150059	0.00257625	Intron (uc001bau.2/84966, intron 4 of 9)	1	18687861	18704977	17117	1	84966	uc001bav.2	-21886	ENSG00000117154	IGSF21	immunoglobin superfamily member 21
chr1	18712092	18712292	chr1:18385598-18385798	6.83206	7.54692	4.71432	2.85289	2.85015e-28	1.09565e-26	Distal Intergenic	1	18687861	18704977	17117	1	84966	uc001bav.2	24231	ENSG00000117154	IGSF21	immunoglobin superfamily member 21
chr1	18722845	18723045	chr1:18396351-18396551	3.65315	3.99221	3.10116	0.833647	0.0163334	0.023917	Distal Intergenic	1	18687861	18704977	17117	1	84966	uc001bav.2	34984	ENSG00000117154	IGSF21	immunoglobin superfamily member 21
chr1	18726937	18727137	chr1:18400443-18400643	2.76873	2.21928	3.23346	-0.89927	0.0158797	0.0233002	Distal Intergenic	1	18687861	18704977	17117	1	84966	uc001bav.2	39076	ENSG00000117154	IGSF21	immunoglobin superfamily member 21
chr1	18740515	18740715	chr1:18414021-18414221	3.14278	3.75838	1.6743	1.89034	3.08546e-05	6.77333e-05	Distal Intergenic	1	18687861	18704977	17117	1	84966	uc001bav.2	52654	ENSG00000117154	IGSF21	immunoglobin superfamily member 21
chr1	18806895	18807095	chr1:18480401-18480601	4.19857	4.49419	3.73879	0.721925	0.0166369	0.0243245	Promoter (<=1kb)	1	18807424	18812480	5057	1	127707	uc001bax.3	-329	ENSG00000179023	KLHDC7A	kelch domain containing 7A
chr1	18875216	18875416	chr1:18548722-18548922	4.29625	3.11955	5.03538	-1.74471	2.39452e-06	6.21012e-06	Distal Intergenic	1	18807424	18812480	5057	1	127707	uc001bax.3	67792	ENSG00000179023	KLHDC7A	kelch domain containing 7A
chr1	18884198	18884398	chr1:18557704-18557904	4.65662	4.31628	4.98106	-0.59443	0.0184443	0.0267718	Distal Intergenic	1	18957500	19062632	105133	1	5081	uc001bay.3	-73102	ENSG00000009709	PAX7	paired box 7
chr1	18904884	18905084	chr1:18578390-18578590	3.88165	1.80161	4.81989	-2.76693	5.55684e-13	3.81274e-12	Distal Intergenic	1	18957500	19062632	105133	1	5081	uc001bay.3	-52416	ENSG00000009709	PAX7	paired box 7
chr1	18910134	18910334	chr1:18583640-18583840	3.60152	2.81751	4.18946	-1.25087	0.000368475	0.00069172	Distal Intergenic	1	18957500	19062632	105133	1	5081	uc001bay.3	-47166	ENSG00000009709	PAX7	paired box 7
chr1	18948943	18949143	chr1:18622449-18622649	4.31273	1.76374	5.30908	-3.4933	1.3958e-20	2.36267e-19	Distal Intergenic	1	18957500	19062632	105133	1	5081	uc001bay.3	-8357	ENSG00000009709	PAX7	paired box 7
chr1	18986919	18987119	chr1:18660425-18660625	3.29834	1.18749	4.24109	-2.9167	2.47655e-11	1.36019e-10	Intron (uc001bay.3/5081, intron 4 of 7)	1	18957500	19075360	117861	1	5081	uc010oct.2	29419	ENSG00000009709	PAX7	paired box 7
chr1	18994656	18994856	chr1:18668162-18668362	5.00891	3.62721	5.80757	-2.08049	2.90002e-16	2.97655e-15	Intron (uc001bay.3/5081, intron 4 of 7)	1	18957500	19075360	117861	1	5081	uc010oct.2	37156	ENSG00000009709	PAX7	paired box 7
chr1	18995344	18995544	chr1:18668850-18669050	5.61764	4.74443	6.24514	-1.43497	4.84561e-09	1.90472e-08	Intron (uc001bay.3/5081, intron 4 of 7)	1	18957500	19075360	117861	1	5081	uc010oct.2	37844	ENSG00000009709	PAX7	paired box 7
chr1	19010892	19011092	chr1:18684398-18684598	3.98709	4.44925	3.11638	1.31521	0.000521651	0.000958091	Intron (uc001bay.3/5081, intron 4 of 7)	1	18957500	19075360	117861	1	5081	uc010oct.2	53392	ENSG00000009709	PAX7	paired box 7
chr1	19020002	19020202	chr1:18693508-18693708	2.69233	1.23901	3.50937	-2.04738	1.24623e-05	2.90401e-05	Intron (uc001bay.3/5081, intron 5 of 7)	1	18957500	19075360	117861	1	5081	uc010oct.2	62502	ENSG00000009709	PAX7	paired box 7
chr1	19038093	19038293	chr1:18711599-18711799	3.38025	2.04158	4.1673	-2.08749	2.4591e-08	8.69921e-08	Intron (uc001bay.3/5081, intron 7 of 7)	1	18957500	19075360	117861	1	5081	uc010oct.2	80593	ENSG00000009709	PAX7	paired box 7
chr1	19053002	19053202	chr1:18726508-18726708	3.40963	1.84108	4.25395	-2.32573	1.04015e-09	4.511e-09	Intron (uc001bay.3/5081, intron 7 of 7)	1	18957500	19075360	117861	1	5081	uc010oct.2	95502	ENSG00000009709	PAX7	paired box 7
chr1	19201785	19201985	chr1:18875291-18875491	5.16366	4.79999	5.5055	-0.661444	0.0110129	0.0165932	Exon (uc010ocu.2/8659, exon 13 of 15)	1	19209696	19209769	74	2	100616120	uc021ohm.2	7784	ENSG00000265606	MIR4695	microRNA 4695
chr1	19209143	19209343	chr1:18882649-18882849	3.73748	2.25964	4.56055	-2.26321	4.85046e-08	1.63901e-07	Promoter (<=1kb)	1	19209696	19209769	74	2	100616120	uc021ohm.2	426	ENSG00000265606	MIR4695	microRNA 4695
chr1	19210670	19210870	chr1:18884176-18884376	4.97471	4.63514	5.29856	-0.582417	0.0176871	0.0257477	Promoter (<=1kb)	1	19209696	19209769	74	2	100616120	uc021ohm.2	-901	ENSG00000265606	MIR4695	microRNA 4695
chr1	19229270	19229470	chr1:18902776-18902976	8.34097	8.55639	8.03116	0.507915	0.00722493	0.0111977	Promoter (<=1kb)	1	19197924	19229293	31370	2	8659	uc001bbb.3	0	ENSG00000159423	ALDH4A1	aldehyde dehydrogenase 4 family member A1
chr1	19234525	19234725	chr1:18908031-18908231	3.29856	2.50675	3.8901	-1.30476	0.000239717	0.000462102	3' UTR	1	19197924	19229293	31370	2	8659	uc021ohl.1	-5232	ENSG00000159423	ALDH4A1	aldehyde dehydrogenase 4 family member A1
chr1	19239676	19239876	chr1:18913182-18913382	5.97456	4.97716	6.65166	-1.61496	9.6243e-11	4.85549e-10	Intron (uc001bbd.2/126917, intron 5 of 8)	1	19197924	19229293	31370	2	8659	uc021ohl.1	-10383	ENSG00000159423	ALDH4A1	aldehyde dehydrogenase 4 family member A1
chr1	19241910	19242110	chr1:18915416-18915616	3.74119	4.15399	3.01019	1.0663	0.00685808	0.0106649	Intron (uc001bbd.2/126917, intron 5 of 8)	1	19197924	19229293	31370	2	8659	uc021ohl.1	-12617	ENSG00000159423	ALDH4A1	aldehyde dehydrogenase 4 family member A1
chr1	19253181	19253381	chr1:18926687-18926887	7.40068	6.13206	8.16785	-1.99486	7.16642e-16	7.02863e-15	Intron (uc001bbd.2/126917, intron 1 of 8)	1	19197924	19229293	31370	2	8659	uc021ohl.1	-23888	ENSG00000159423	ALDH4A1	aldehyde dehydrogenase 4 family member A1
chr1	19259034	19259234	chr1:18932540-18932740	5.91604	4.93963	6.58517	-1.59046	4.43619e-11	2.3482e-10	Intron (uc001bbd.2/126917, intron 1 of 8)	1	19230774	19282826	52053	2	126917	uc001bbd.2	23592	ENSG00000169991	IFFO2	intermediate filament family orphan 2
chr1	19264956	19265156	chr1:18938462-18938662	4.25892	3.29813	4.922	-1.5571	8.33215e-06	1.99463e-05	Intron (uc001bbd.2/126917, intron 1 of 8)	1	19230774	19282826	52053	2	126917	uc001bbd.2	17670	ENSG00000169991	IFFO2	intermediate filament family orphan 2
chr1	19272022	19272222	chr1:18945528-18945728	4.87234	5.5375	3.12141	2.31448	3.91289e-14	3.11102e-13	Intron (uc001bbd.2/126917, intron 1 of 8)	1	19230774	19282826	52053	2	126917	uc001bbd.2	10604	ENSG00000169991	IFFO2	intermediate filament family orphan 2
chr1	19275029	19275229	chr1:18948535-18948735	6.01659	4.96989	6.71179	-1.67855	9.84565e-08	3.16619e-07	Intron (uc001bbd.2/126917, intron 1 of 8)	1	19230774	19282826	52053	2	126917	uc001bbd.2	7597	ENSG00000169991	IFFO2	intermediate filament family orphan 2
chr1	19275618	19275818	chr1:18949124-18949324	4.94659	4.36781	5.42848	-0.982485	0.000296715	0.000564631	Intron (uc001bbd.2/126917, intron 1 of 8)	1	19230774	19282826	52053	2	126917	uc001bbd.2	7008	ENSG00000169991	IFFO2	intermediate filament family orphan 2
chr1	19277186	19277386	chr1:18950692-18950892	4.03366	2.53491	4.86178	-2.261	9.40909e-11	4.75521e-10	Intron (uc001bbd.2/126917, intron 1 of 8)	1	19230774	19282826	52053	2	126917	uc001bbd.2	5440	ENSG00000169991	IFFO2	intermediate filament family orphan 2
chr1	19278610	19278810	chr1:18952116-18952316	4.82293	1.99268	5.84531	-3.6868	1.87684e-21	3.49472e-20	Intron (uc001bbd.2/126917, intron 1 of 8)	1	19230774	19282826	52053	2	126917	uc001bbd.2	4016	ENSG00000169991	IFFO2	intermediate filament family orphan 2
chr1	19283312	19283512	chr1:18956818-18957018	7.75797	8.10691	7.18376	0.896085	0.000238525	0.000459921	Promoter (<=1kb)	1	19230774	19282826	52053	2	126917	uc001bbd.2	-486	ENSG00000169991	IFFO2	intermediate filament family orphan 2
chr1	19292358	19292558	chr1:18965864-18966064	6.78111	3.67033	7.82451	-4.02988	3.07617e-48	8.51338e-46	Distal Intergenic	1	19230774	19282826	52053	2	126917	uc001bbd.2	-9532	ENSG00000169991	IFFO2	intermediate filament family orphan 2
chr1	19299569	19299769	chr1:18973075-18973275	3.20829	2.4255	3.79566	-1.26235	0.00277955	0.00458787	Distal Intergenic	1	19230774	19282826	52053	2	126917	uc001bbd.2	-16743	ENSG00000169991	IFFO2	intermediate filament family orphan 2
chr1	19324930	19325130	chr1:18998436-18998636	4.07455	1.31939	5.09052	-3.55849	2.36546e-13	1.7044e-12	Distal Intergenic	1	19230774	19282826	52053	2	126917	uc001bbd.2	-42104	ENSG00000169991	IFFO2	intermediate filament family orphan 2
chr1	19325876	19326076	chr1:18999382-18999582	3.13317	1.96969	3.86807	-1.83129	7.25918e-06	1.75329e-05	Distal Intergenic	1	19230774	19282826	52053	2	126917	uc001bbd.2	-43050	ENSG00000169991	IFFO2	intermediate filament family orphan 2
chr1	19336451	19336651	chr1:19009957-19010157	4.64632	4.21691	5.0347	-0.697813	0.028881	0.0406083	Distal Intergenic	1	19230774	19282826	52053	2	126917	uc001bbd.2	-53625	ENSG00000169991	IFFO2	intermediate filament family orphan 2
chr1	19343480	19343680	chr1:19016986-19017186	3.05171	3.72335	1.25855	2.20034	1.2405e-05	2.89167e-05	Distal Intergenic	1	19230774	19282826	52053	2	126917	uc001bbd.2	-60654	ENSG00000169991	IFFO2	intermediate filament family orphan 2
chr1	19360578	19360778	chr1:19034084-19034284	5.06518	3.71213	5.85616	-2.04257	4.58874e-14	3.62005e-13	Distal Intergenic	1	19401000	19408140	7141	2	23352	uc001bbf.3	47362	ENSG00000127481	UBR4	ubiquitin protein ligase E3 component n-recognin 4
chr1	19362668	19362868	chr1:19036174-19036374	3.86485	2.83033	4.55565	-1.64573	2.05506e-06	5.38923e-06	Distal Intergenic	1	19401000	19408140	7141	2	23352	uc001bbf.3	45272	ENSG00000127481	UBR4	ubiquitin protein ligase E3 component n-recognin 4
chr1	19369741	19369941	chr1:19043247-19043447	2.658	2.064	3.14856	-0.965612	0.0305125	0.0427328	Distal Intergenic	1	19401000	19408140	7141	2	23352	uc001bbf.3	38199	ENSG00000127481	UBR4	ubiquitin protein ligase E3 component n-recognin 4
chr1	19380913	19381113	chr1:19054419-19054619	3.86099	3.46606	4.22541	-0.677864	0.0238718	0.0340267	Distal Intergenic	1	19401000	19408140	7141	2	23352	uc001bbf.3	27027	ENSG00000127481	UBR4	ubiquitin protein ligase E3 component n-recognin 4
chr1	19384294	19384494	chr1:19057800-19058000	3.07528	2.40251	3.60859	-1.11984	0.00287447	0.00473397	Distal Intergenic	1	19401000	19408140	7141	2	23352	uc001bbf.3	23646	ENSG00000127481	UBR4	ubiquitin protein ligase E3 component n-recognin 4
chr1	19392803	19393003	chr1:19066309-19066509	5.74587	6.08804	5.18694	0.917242	3.04653e-06	7.78396e-06	Distal Intergenic	1	19401000	19408140	7141	2	23352	uc001bbf.3	15137	ENSG00000127481	UBR4	ubiquitin protein ligase E3 component n-recognin 4
chr1	19401690	19401890	chr1:19075196-19075396	4.20617	4.64483	3.40425	1.2967	2.38115e-05	5.31867e-05	Exon (uc001bbe.1/uc001bbe.1, exon 1 of 1)	1	19401000	19408140	7141	2	23352	uc001bbf.3	6250	ENSG00000127481	UBR4	ubiquitin protein ligase E3 component n-recognin 4
chr1	19408099	19408299	chr1:19081605-19081805	3.94208	2.77552	4.67796	-1.80361	8.75333e-06	2.08857e-05	Promoter (<=1kb)	1	19401000	19408140	7141	2	23352	uc001bbf.3	0	ENSG00000127481	UBR4	ubiquitin protein ligase E3 component n-recognin 4
chr1	19409607	19409807	chr1:19083113-19083313	4.13183	1.31731	5.1529	-3.64491	2.17674e-14	1.78194e-13	Promoter (1-2kb)	1	19401000	19408140	7141	2	23352	uc001bbf.3	-1467	ENSG00000127481	UBR4	ubiquitin protein ligase E3 component n-recognin 4
chr1	19440225	19440425	chr1:19113731-19113931	3.09774	3.45772	2.49809	0.969015	0.0161852	0.0237155	3' UTR	1	19438134	19444474	6341	2	23352	uc001bbj.1	4049	ENSG00000127481	UBR4	ubiquitin protein ligase E3 component n-recognin 4
chr1	19489821	19490021	chr1:19163327-19163527	2.79074	1.11831	3.65747	-2.22601	2.5624e-06	6.61626e-06	Intron (uc001bbi.3/23352, intron 34 of 105)	1	19477418	19483419	6002	2	23352	uc001bbl.1	-6402	ENSG00000127481	UBR4	ubiquitin protein ligase E3 component n-recognin 4
chr1	19536794	19536994	chr1:19210300-19210500	7.75988	8.04478	7.3216	0.706742	0.000283237	0.000540522	Promoter (<=1kb)	1	19401000	19536746	135747	2	23352	uc001bbi.3	-48	ENSG00000127481	UBR4	ubiquitin protein ligase E3 component n-recognin 4
chr1	19558880	19559080	chr1:19232386-19232586	2.97838	1.25644	3.85513	-2.57913	2.22224e-08	7.91725e-08	Intron (uc001bbo.4/23065, intron 15 of 22)	1	19542158	19548410	6253	2	23065	uc001bbn.4	-10470	ENSG00000127463	EMC1	ER membrane protein complex subunit 1
chr1	19567854	19568054	chr1:19241360-19241560	5.07826	4.18109	5.7158	-1.48047	3.87855e-10	1.79255e-09	Intron (uc001bbo.4/23065, intron 5 of 22)	1	19542158	19578053	35896	2	23065	uc001bbo.4	9999	ENSG00000127463	EMC1	ER membrane protein complex subunit 1
chr1	19578068	19578268	chr1:19251574-19251774	7.69742	7.94765	7.32543	0.610085	0.00203403	0.00342511	Promoter (<=1kb)	1	19578075	19586622	8548	1	51154	uc001bbs.3	0	ENSG00000053372	MRTO4	MRT4 homolog, ribosome maturation factor
chr1	19584126	19584326	chr1:19257632-19257832	3.9151	2.72814	4.65747	-1.83572	2.33907e-07	7.10066e-07	Intron (uc001bbs.3/51154, intron 5 of 7)	1	19578075	19586622	8548	1	51154	uc001bbs.3	6051	ENSG00000053372	MRTO4	MRT4 homolog, ribosome maturation factor
chr1	19587224	19587424	chr1:19260730-19260930	4.62255	2.69625	5.53656	-2.79229	1.26333e-14	1.06486e-13	Distal Intergenic	1	19578075	19586622	8548	1	51154	uc001bbs.3	9149	ENSG00000053372	MRTO4	MRT4 homolog, ribosome maturation factor
chr1	19641894	19642094	chr1:19315400-19315600	5.65284	6.07242	4.90369	1.18782	2.91804e-06	7.4779e-06	Intron (uc001bby.3/54896, intron 2 of 8)	1	19638740	19658922	20183	1	54896	uc021ohq.1	3154	ENSG00000040487	SLC66A1	solute carrier family 66 member 1
chr1	19663145	19663345	chr1:19336651-19336851	5.85547	4.76129	6.56733	-1.78972	8.3973e-11	4.27375e-10	Downstream (1-2kb)	1	19638740	19658922	20183	1	54896	uc021ohq.1	24405	ENSG00000040487	SLC66A1	solute carrier family 66 member 1
chr1	19665006	19665206	chr1:19338512-19338712	4.78633	5.42488	3.19504	2.11357	2.01061e-10	9.67615e-10	Downstream (<1kb)	1	19638740	19658922	20183	1	54896	uc021ohq.1	26266	ENSG00000040487	SLC66A1	solute carrier family 66 member 1
chr1	19668002	19668202	chr1:19341508-19341708	5.45637	4.9098	5.91939	-0.954307	1.41387e-05	3.26832e-05	Intron (uc010ocz.2/832, intron 8 of 8)	1	19638740	19658922	20183	1	54896	uc021ohq.1	29262	ENSG00000040487	SLC66A1	solute carrier family 66 member 1
chr1	19668627	19668827	chr1:19342133-19342333	6.0705	4.65767	6.87729	-2.17523	4.50718e-15	4.0114e-14	Intron (uc010ocz.2/832, intron 8 of 8)	1	19638740	19658922	20183	1	54896	uc021ohq.1	29887	ENSG00000040487	SLC66A1	solute carrier family 66 member 1
chr1	19670961	19671161	chr1:19344467-19344667	5.6717	5.05812	6.17323	-1.04763	7.60712e-05	0.000157627	Intron (uc010ocz.2/832, intron 7 of 8)	1	19638740	19658922	20183	1	54896	uc021ohq.1	32221	ENSG00000040487	SLC66A1	solute carrier family 66 member 1
chr1	19686765	19686965	chr1:19360271-19360471	3.75539	3.23994	4.19954	-0.815077	0.0294086	0.0412977	Intron (uc010ocz.2/832, intron 4 of 8)	1	19638740	19658922	20183	1	54896	uc021ohq.1	48025	ENSG00000040487	SLC66A1	solute carrier family 66 member 1
chr1	19696011	19696211	chr1:19369517-19369717	4.05322	2.48317	4.89788	-2.35296	2.03315e-12	1.29322e-11	Intron (uc010ocz.2/832, intron 4 of 8)	1	19638740	19658922	20183	1	54896	uc021ohq.1	57271	ENSG00000040487	SLC66A1	solute carrier family 66 member 1
chr1	19701555	19701755	chr1:19375061-19375261	2.62342	0.506518	3.56704	-2.63108	0.000205642	0.000400277	Intron (uc010ocz.2/832, intron 4 of 8)	1	19638740	19658922	20183	1	54896	uc021ohq.1	62815	ENSG00000040487	SLC66A1	solute carrier family 66 member 1
chr1	19710678	19710878	chr1:19384184-19384384	3.80339	4.18417	3.154	0.97295	0.00479551	0.00763754	Intron (uc010ocz.2/832, intron 3 of 8)	1	19638740	19658922	20183	1	54896	uc021ohq.1	71938	ENSG00000040487	SLC66A1	solute carrier family 66 member 1
chr1	19715599	19715799	chr1:19389105-19389305	4.76863	3.82387	5.42544	-1.51753	1.18153e-07	3.75304e-07	Intron (uc010ocz.2/832, intron 2 of 8)	1	19638740	19658922	20183	1	54896	uc021ohq.1	76859	ENSG00000040487	SLC66A1	solute carrier family 66 member 1
chr1	19724898	19725098	chr1:19398404-19398604	5.38105	2.75997	6.38461	-3.36287	4.63118e-11	2.44477e-10	Intron (uc010ocz.2/832, intron 2 of 8)	1	19665267	19811201	145935	2	832	uc010ocz.2	86103	ENSG00000077549	CAPZB	capping actin protein of muscle Z-line subunit beta
chr1	19726320	19726520	chr1:19399826-19400026	3.79272	1.70016	4.73281	-2.89727	5.19288e-13	3.57751e-12	Intron (uc010ocz.2/832, intron 2 of 8)	1	19665267	19811201	145935	2	832	uc010ocz.2	84681	ENSG00000077549	CAPZB	capping actin protein of muscle Z-line subunit beta
chr1	19726824	19727024	chr1:19400330-19400530	4.10079	4.40881	3.61559	0.858235	0.0124454	0.0185938	Intron (uc010ocz.2/832, intron 2 of 8)	1	19665267	19811201	145935	2	832	uc010ocz.2	84177	ENSG00000077549	CAPZB	capping actin protein of muscle Z-line subunit beta
chr1	19728634	19728834	chr1:19402140-19402340	4.47759	5.19929	2.30009	2.70214	1.28227e-12	8.3841e-12	Intron (uc010ocz.2/832, intron 2 of 8)	1	19665267	19811201	145935	2	832	uc010ocz.2	82367	ENSG00000077549	CAPZB	capping actin protein of muscle Z-line subunit beta
chr1	19732596	19732796	chr1:19406102-19406302	4.94277	5.66944	2.71999	2.77451	1.29757e-14	1.09164e-13	Intron (uc010ocz.2/832, intron 2 of 8)	1	19665267	19811201	145935	2	832	uc010ocz.2	78405	ENSG00000077549	CAPZB	capping actin protein of muscle Z-line subunit beta
chr1	19740536	19740736	chr1:19414042-19414242	4.18169	1.90759	5.14657	-3.07678	6.15796e-14	4.77336e-13	Intron (uc010ocz.2/832, intron 2 of 8)	1	19665267	19811201	145935	2	832	uc010ocz.2	70465	ENSG00000077549	CAPZB	capping actin protein of muscle Z-line subunit beta
chr1	19742741	19742941	chr1:19416247-19416447	3.58693	2.34338	4.34668	-1.86203	2.2514e-07	6.8533e-07	Intron (uc010ocz.2/832, intron 2 of 8)	1	19665267	19811201	145935	2	832	uc010ocz.2	68260	ENSG00000077549	CAPZB	capping actin protein of muscle Z-line subunit beta
chr1	19743606	19743806	chr1:19417112-19417312	4.19553	3.55171	4.71354	-1.06927	0.00208424	0.0035039	Intron (uc010ocz.2/832, intron 2 of 8)	1	19665267	19811201	145935	2	832	uc010ocz.2	67395	ENSG00000077549	CAPZB	capping actin protein of muscle Z-line subunit beta
chr1	19749737	19749937	chr1:19423243-19423443	4.86516	2.92256	5.78189	-2.77656	6.34128e-20	9.9837e-19	Intron (uc010ocz.2/832, intron 1 of 8)	1	19665267	19811201	145935	2	832	uc010ocz.2	61264	ENSG00000077549	CAPZB	capping actin protein of muscle Z-line subunit beta
chr1	19751217	19751417	chr1:19424723-19424923	4.75258	2.96884	5.64126	-2.60113	3.65742e-15	3.29039e-14	Intron (uc010ocz.2/832, intron 1 of 8)	1	19665267	19811201	145935	2	832	uc010ocz.2	59784	ENSG00000077549	CAPZB	capping actin protein of muscle Z-line subunit beta
chr1	19756668	19756868	chr1:19430174-19430374	7.4837	8.04933	6.24571	1.82018	8.08217e-21	1.4061e-19	Intron (uc010ocz.2/832, intron 1 of 8)	1	19665267	19811201	145935	2	832	uc010ocz.2	54333	ENSG00000077549	CAPZB	capping actin protein of muscle Z-line subunit beta
chr1	19762678	19762878	chr1:19436184-19436384	6.29207	5.78853	6.72883	-0.917954	1.47917e-07	4.62782e-07	Intron (uc010ocz.2/832, intron 1 of 8)	1	19665267	19811201	145935	2	832	uc010ocz.2	48323	ENSG00000077549	CAPZB	capping actin protein of muscle Z-line subunit beta
chr1	19764510	19764710	chr1:19438016-19438216	4.74429	3.70358	5.43734	-1.70312	3.42913e-08	1.18637e-07	Intron (uc010ocz.2/832, intron 1 of 8)	1	19665267	19811201	145935	2	832	uc010ocz.2	46491	ENSG00000077549	CAPZB	capping actin protein of muscle Z-line subunit beta
chr1	19766004	19766204	chr1:19439510-19439710	6.28497	6.71824	5.49822	1.25413	1.27669e-05	2.97036e-05	Intron (uc010ocz.2/832, intron 1 of 8)	1	19665267	19811201	145935	2	832	uc010ocz.2	44997	ENSG00000077549	CAPZB	capping actin protein of muscle Z-line subunit beta
chr1	19769206	19769406	chr1:19442712-19442912	5.53853	5.87148	5.00004	0.886064	0.000712699	0.00128251	Intron (uc010ocz.2/832, intron 1 of 8)	1	19665267	19811201	145935	2	832	uc010ocz.2	41795	ENSG00000077549	CAPZB	capping actin protein of muscle Z-line subunit beta
chr1	19771899	19772099	chr1:19445405-19445605	3.37373	4.08637	1.2749	2.63795	1.04614e-07	3.35001e-07	Intron (uc010ocz.2/832, intron 1 of 8)	1	19665267	19811201	145935	2	832	uc010ocz.2	39102	ENSG00000077549	CAPZB	capping actin protein of muscle Z-line subunit beta
chr1	19772506	19772706	chr1:19446012-19446212	5.19954	5.59252	4.51977	1.07795	5.17763e-05	0.000109905	Intron (uc010ocz.2/832, intron 1 of 8)	1	19665267	19811201	145935	2	832	uc010ocz.2	38495	ENSG00000077549	CAPZB	capping actin protein of muscle Z-line subunit beta
chr1	19775005	19775205	chr1:19448511-19448711	4.23257	3.8618	4.57962	-0.662879	0.0209089	0.0300914	Intron (uc010ocz.2/832, intron 1 of 8)	1	19665267	19811201	145935	2	832	uc010ocz.2	35996	ENSG00000077549	CAPZB	capping actin protein of muscle Z-line subunit beta
chr1	19778980	19779180	chr1:19452486-19452686	5.08634	2.93504	6.03485	-3.03813	4.04967e-15	3.62596e-14	Intron (uc010ocz.2/832, intron 1 of 8)	1	19665267	19811201	145935	2	832	uc010ocz.2	32021	ENSG00000077549	CAPZB	capping actin protein of muscle Z-line subunit beta
chr1	19784170	19784370	chr1:19457676-19457876	5.1089	4.68377	5.49435	-0.770697	0.000688485	0.00124224	Intron (uc010ocz.2/832, intron 1 of 8)	1	19665267	19811201	145935	2	832	uc010ocz.2	26831	ENSG00000077549	CAPZB	capping actin protein of muscle Z-line subunit beta
chr1	19786232	19786432	chr1:19459738-19459938	3.07467	1.43523	3.9345	-2.33586	1.60671e-07	5.00046e-07	Intron (uc010ocz.2/832, intron 1 of 8)	1	19665267	19811201	145935	2	832	uc010ocz.2	24769	ENSG00000077549	CAPZB	capping actin protein of muscle Z-line subunit beta
chr1	19795981	19796181	chr1:19469487-19469687	6.02891	5.13093	6.66679	-1.50403	4.246e-08	1.44798e-07	Intron (uc010ocz.2/832, intron 1 of 8)	1	19665267	19811201	145935	2	832	uc010ocz.2	15020	ENSG00000077549	CAPZB	capping actin protein of muscle Z-line subunit beta
chr1	19835431	19835631	chr1:19508937-19509137	3.34675	3.8515	2.33909	1.38624	0.000844144	0.00150266	Distal Intergenic	1	19665267	19812066	146800	2	832	uc021ohr.1	-23365	ENSG00000077549	CAPZB	capping actin protein of muscle Z-line subunit beta
chr1	19840966	19841166	chr1:19514472-19514672	4.06585	4.64021	2.7907	1.76116	6.96725e-06	1.68752e-05	Distal Intergenic	1	19665267	19812066	146800	2	832	uc021ohr.1	-28900	ENSG00000077549	CAPZB	capping actin protein of muscle Z-line subunit beta
chr1	19856181	19856381	chr1:19529687-19529887	2.97174	1.97139	3.64994	-1.57355	0.000630307	0.00114378	Distal Intergenic	1	19665267	19812066	146800	2	832	uc021ohr.1	-44115	ENSG00000077549	CAPZB	capping actin protein of muscle Z-line subunit beta
chr1	19884369	19884569	chr1:19557875-19558075	3.54942	2.28021	4.31677	-1.92398	9.88724e-06	2.33999e-05	Distal Intergenic	1	19923471	19984949	61479	1	100532736	uc009vpl.2	-38902	ENSG00000158747	MICOS10-NBL1	MICOS10-NBL1 readthrough
chr1	19890252	19890452	chr1:19563758-19563958	6.93238	5.76662	7.66801	-1.87007	1.27306e-22	2.69212e-21	Distal Intergenic	1	19923471	19984949	61479	1	100532736	uc009vpl.2	-33019	ENSG00000158747	MICOS10-NBL1	MICOS10-NBL1 readthrough
chr1	19905329	19905529	chr1:19578835-19579035	2.50476	0.910696	3.35477	-2.28121	1.61019e-05	3.68973e-05	Distal Intergenic	1	19923471	19984949	61479	1	100532736	uc009vpl.2	-17942	ENSG00000158747	MICOS10-NBL1	MICOS10-NBL1 readthrough
chr1	19908815	19909015	chr1:19582321-19582521	3.76784	4.27765	2.74272	1.39693	5.61043e-05	0.000118497	Distal Intergenic	1	19923471	19984949	61479	1	100532736	uc009vpl.2	-14456	ENSG00000158747	MICOS10-NBL1	MICOS10-NBL1 readthrough
chr1	19923257	19923457	chr1:19596763-19596963	8.03305	7.83361	8.24085	-0.385605	0.0156151	0.0229427	Promoter (<=1kb)	1	19923471	19984949	61479	1	100532736	uc009vpl.2	-14	ENSG00000158747	MICOS10-NBL1	MICOS10-NBL1 readthrough
chr1	19970658	19970858	chr1:19644164-19644364	7.93661	8.2721	7.39254	0.865461	4.5584e-05	9.75684e-05	Promoter (<=1kb)	1	19970667	19984949	14283	1	4681	uc001bck.3	0	ENSG00000158747	NBL1	NBL1, DAN family BMP antagonist
chr1	19976971	19977171	chr1:19650477-19650677	4.31744	2.69841	5.1729	-2.36858	1.57808e-11	8.90044e-11	Promoter (2-3kb)	1	19974104	19984949	10846	1	4681	uc031pll.1	2867	ENSG00000158747	NBL1	NBL1, DAN family BMP antagonist
chr1	19977364	19977564	chr1:19650870-19651070	4.08282	3.29277	4.67356	-1.27167	6.2858e-05	0.000131846	Intron (uc009vpl.2/100532736, intron 1 of 3)	1	19974104	19984949	10846	1	4681	uc031pll.1	3260	ENSG00000158747	NBL1	NBL1, DAN family BMP antagonist
chr1	19980333	19980533	chr1:19653840-19654040	6.50055	6.97127	5.60365	1.39719	6.94623e-11	3.57604e-10	Intron (uc009vpl.2/100532736, intron 1 of 3)	1	19974104	19984949	10846	1	4681	uc031pll.1	6229	ENSG00000158747	NBL1	NBL1, DAN family BMP antagonist
chr1	19987082	19987282	chr1:19660589-19660789	3.65634	2.18555	4.47769	-2.14841	2.54717e-07	7.68661e-07	Distal Intergenic	1	19991780	20006055	14276	1	3362	uc001bcl.3	-4498	ENSG00000158748	HTR6	5-hydroxytryptamine receptor 6
chr1	19991253	19991453	chr1:19664760-19664960	5.66937	6.21689	4.50488	1.6963	1.65797e-12	1.06627e-11	Promoter (<=1kb)	1	19991780	20006055	14276	1	3362	uc001bcl.3	-327	ENSG00000158748	HTR6	5-hydroxytryptamine receptor 6
chr1	20003104	20003304	chr1:19676611-19676811	6.15949	4.34572	7.05376	-2.66311	3.0738e-24	7.70112e-23	Intron (uc001bcl.3/3362, intron 1 of 2)	1	19991780	20006055	14276	1	3362	uc001bcl.3	11324	ENSG00000158748	HTR6	5-hydroxytryptamine receptor 6
chr1	20042132	20042332	chr1:19715639-19715839	6.55158	6.12051	6.94108	-0.779166	0.000363172	0.000682445	Intron (uc001bcn.3/255104, intron 13 of 15)	1	19991780	20006055	14276	1	3362	uc001bcl.3	50352	ENSG00000158748	HTR6	5-hydroxytryptamine receptor 6
chr1	20062411	20062611	chr1:19735918-19736118	5.60249	3.95208	6.46464	-2.45889	9.42401e-22	1.81335e-20	Intron (uc001bcn.3/255104, intron 13 of 15)	1	20008735	20125837	117103	2	255104	uc001bco.1	63226	ENSG00000162542	TMCO4	transmembrane and coiled-coil domains 4
chr1	20077027	20077227	chr1:19750534-19750734	5.82475	2.28441	6.89298	-4.45481	2.41031e-36	2.15249e-34	Intron (uc001bcn.3/255104, intron 7 of 15)	1	20008735	20125837	117103	2	255104	uc001bco.1	48610	ENSG00000162542	TMCO4	transmembrane and coiled-coil domains 4
chr1	20126879	20127079	chr1:19800386-19800586	4.31297	3.7335	4.79525	-0.993775	0.000615914	0.00111938	Promoter (<=1kb)	1	20072025	20126758	54734	2	255104	uc001bcq.1	-121	ENSG00000162542	TMCO4	transmembrane and coiled-coil domains 4
chr1	20137801	20138001	chr1:19811308-19811508	3.25545	2.4524	3.85214	-1.29644	0.00089783	0.00159238	Downstream (2-3kb)	1	20140522	20141771	1250	2	54546	uc001bcr.3	3770	ENSG00000178828	RNF186	ring finger protein 186
chr1	20198789	20198989	chr1:19872296-19872496	2.54802	1.45836	3.25832	-1.59867	0.000526144	0.000965741	Distal Intergenic	1	20208888	20239437	30550	1	23252	uc001bcs.4	-9899	ENSG00000169914	OTUD3	OTU deubiquitinase 3
chr1	20208778	20208978	chr1:19882285-19882485	8.18984	8.40403	7.88217	0.509547	0.00271563	0.00448805	Promoter (<=1kb)	1	20208888	20239437	30550	1	23252	uc001bcs.4	0	ENSG00000169914	OTUD3	OTU deubiquitinase 3
chr1	20220876	20221076	chr1:19894383-19894583	3.50897	4.10213	2.14957	1.82883	5.21626e-05	0.00011068	Exon (uc001bcs.4/23252, exon 3 of 8)	1	20208888	20239437	30550	1	23252	uc001bcs.4	11988	ENSG00000169914	OTUD3	OTU deubiquitinase 3
chr1	20230156	20230356	chr1:19903663-19903863	3.80708	2.83848	4.4732	-1.50772	0.000174534	0.000342998	Intron (uc001bcs.4/23252, intron 4 of 7)	1	20246800	20250110	3311	2	30814	uc001bct.1	19754	ENSG00000188784	PLA2G2E	phospholipase A2 group IIE
chr1	20250435	20250635	chr1:19923942-19924142	2.9214	2.07405	3.53778	-1.30497	0.00140343	0.00241966	Promoter (<=1kb)	1	20246800	20250110	3311	2	30814	uc001bct.1	-325	ENSG00000188784	PLA2G2E	phospholipase A2 group IIE
chr1	20275595	20275795	chr1:19949102-19949302	4.71744	3.46127	5.48095	-1.95649	1.95216e-11	1.08702e-10	Distal Intergenic	1	20246800	20250110	3311	2	30814	uc001bct.1	-25485	ENSG00000188784	PLA2G2E	phospholipase A2 group IIE
chr1	20301366	20301566	chr1:19974873-19975073	4.66261	3.4716	5.40626	-1.82782	5.99345e-09	2.32435e-08	Downstream (<1kb)	1	20301924	20306152	4229	2	5320	uc001bcu.3	4586	ENSG00000188257	PLA2G2A	phospholipase A2 group IIA
chr1	20303063	20303263	chr1:19976570-19976770	4.59579	3.09332	5.42479	-2.24589	3.28112e-12	2.03094e-11	Promoter (2-3kb)	1	20301924	20306152	4229	2	5320	uc001bcu.3	2889	ENSG00000188257	PLA2G2A	phospholipase A2 group IIA
chr1	20306115	20306315	chr1:19979622-19979822	6.03566	4.96458	6.73951	-1.6928	5.43505e-09	2.12081e-08	Promoter (<=1kb)	1	20301924	20306152	4229	2	5320	uc001bcu.3	0	ENSG00000188257	PLA2G2A	phospholipase A2 group IIA
chr1	20308207	20308407	chr1:19981714-19981914	5.77468	5.24896	6.22512	-0.89007	0.00166866	0.00284605	Promoter (1-2kb)	1	20301924	20306932	5009	2	5320	uc010odb.2	-1275	ENSG00000188257	PLA2G2A	phospholipase A2 group IIA
chr1	20355454	20355654	chr1:20028961-20029161	2.24398	3.03106	0	2.84112	0.000562741	0.00102884	Promoter (<=1kb)	1	20354672	20418394	63723	1	5322	uc001bcx.3	782	ENSG00000127472	PLA2G5	phospholipase A2 group V
chr1	20384626	20384826	chr1:20058133-20058333	2.37482	2.96014	1.05127	1.94258	0.000777999	0.00139192	Intron (uc001bcx.3/5322, intron 3 of 9)	1	20396701	20418394	21694	1	5322	uc001bcy.3	-11875	ENSG00000127472	PLA2G5	phospholipase A2 group V
chr1	20390523	20390723	chr1:20064030-20064230	3.3945	2.07617	4.17591	-1.96828	5.63759e-06	1.38299e-05	Intron (uc001bcx.3/5322, intron 4 of 9)	1	20396701	20418394	21694	1	5322	uc001bcy.3	-5978	ENSG00000127472	PLA2G5	phospholipase A2 group V
chr1	20396556	20396756	chr1:20070063-20070263	5.05993	5.50497	4.23976	1.28035	0.000131949	0.0002639	Promoter (<=1kb)	1	20396701	20418394	21694	1	5322	uc001bcy.3	0	ENSG00000127472	PLA2G5	phospholipase A2 group V
chr1	20451034	20451234	chr1:20124541-20124741	5.04646	4.72737	5.3546	-0.554989	0.021052	0.0302817	Distal Intergenic	1	20439143	20446059	6917	2	26279	uc031plm.1	-4975	ENSG00000117215	PLA2G2D	phospholipase A2 group IID
chr1	20479670	20479870	chr1:20153177-20153377	3.58901	1.52458	4.52492	-2.88395	2.5211e-13	1.81024e-12	Distal Intergenic	1	20465823	20476879	11057	1	64600	uc009vpp.1	13847	ENSG00000158786	PLA2G2F	phospholipase A2 group IIF
chr1	20492671	20492871	chr1:20166178-20166378	3.1431	1.87545	3.90999	-1.92553	8.02065e-06	1.92493e-05	Intron (uc009vpq.1/391013, intron 2 of 2)	1	20490484	20501687	11204	2	391013	uc009vpq.1	8816	ENSG00000187980	PLA2G2C	phospholipase A2 group IIC
chr1	20521750	20521950	chr1:20195257-20195457	3.62023	2.48892	4.34462	-1.73433	1.6584e-06	4.41433e-06	Distal Intergenic	1	20512578	20519942	7365	1	127733	uc001bdb.3	9172	ENSG00000162543	UBXN10	UBX domain protein 10
chr1	20577181	20577381	chr1:20250688-20250888	3.64452	2.64404	4.32277	-1.53577	5.97542e-05	0.000125715	Distal Intergenic	1	20617412	20665715	48304	1	127731	uc001bdd.2	-40031	ENSG00000158816	VWA5B1	von Willebrand factor A domain containing 5B1
chr1	20606095	20606295	chr1:20279602-20279802	3.02499	2.10753	3.67085	-1.32983	0.00111584	0.00195175	Distal Intergenic	1	20617412	20665715	48304	1	127731	uc001bdd.2	-11117	ENSG00000158816	VWA5B1	von Willebrand factor A domain containing 5B1
chr1	20618258	20618458	chr1:20291765-20291965	3.34057	2.71734	3.84741	-0.993285	0.00477072	0.00760045	Promoter (<=1kb)	1	20617412	20681387	63976	1	127731	uc010odc.1	846	ENSG00000158816	VWA5B1	von Willebrand factor A domain containing 5B1
chr1	20685295	20685495	chr1:20358802-20359002	4.08247	4.46919	3.41843	1.02731	0.000806354	0.00143941	Downstream (<1kb)	1	20659259	20681387	22129	1	127731	uc009vpt.2	26036	ENSG00000158816	VWA5B1	von Willebrand factor A domain containing 5B1
chr1	20686064	20686264	chr1:20359571-20359771	4.296	2.61945	5.16358	-2.37901	1.31415e-12	8.58018e-12	Downstream (<1kb)	1	20659259	20681387	22129	1	127731	uc009vpt.2	26805	ENSG00000158816	VWA5B1	von Willebrand factor A domain containing 5B1
chr1	20707182	20707382	chr1:20380689-20380889	3.66156	2.39198	4.42901	-1.8781	6.369e-06	1.55113e-05	Intron (uc009vpu.2/339505, intron 1 of 3)	1	20686294	20732187	45894	2	339505	uc009vpu.2	24805	NA	LINC01141	long intergenic non-protein coding RNA 1141
chr1	20726935	20727135	chr1:20400442-20400642	3.30592	2.50506	3.9016	-1.32385	0.00220894	0.00369955	Intron (uc009vpu.2/339505, intron 1 of 3)	1	20686294	20732187	45894	2	339505	uc009vpu.2	5052	NA	LINC01141	long intergenic non-protein coding RNA 1141
chr1	20732820	20733020	chr1:20406327-20406527	3.10827	1.40918	3.98045	-2.28684	0.000126202	0.000253169	Promoter (<=1kb)	1	20686294	20732187	45894	2	339505	uc009vpu.2	-633	NA	LINC01141	long intergenic non-protein coding RNA 1141
chr1	20737749	20737949	chr1:20411256-20411456	5.93256	5.53608	6.29808	-0.725111	0.00187738	0.00317776	Intron (uc001bdf.2/339505, intron 1 of 11)	1	20686294	20732187	45894	2	339505	uc009vpu.2	-5562	NA	LINC01141	long intergenic non-protein coding RNA 1141
chr1	20753484	20753684	chr1:20426991-20427191	4.65285	4.04215	5.15278	-1.0296	0.000800706	0.00143003	Promoter (1-2kb)	1	20686294	20755287	68994	2	339505	uc001bdf.2	1603	NA	LINC01141	long intergenic non-protein coding RNA 1141
chr1	20799714	20799914	chr1:20473221-20473421	3.51172	3.90573	2.82936	0.998432	0.00581411	0.00914244	Distal Intergenic	1	20808884	20812728	3845	2	55450	uc001bdh.3	12814	ENSG00000162545	CAMK2N1	calcium/calmodulin dependent protein kinase II inhibitor 1
chr1	20801609	20801809	chr1:20475116-20475316	2.88464	2.29539	3.37251	-0.859483	0.0222631	0.0318966	Distal Intergenic	1	20808884	20812728	3845	2	55450	uc001bdh.3	10919	ENSG00000162545	CAMK2N1	calcium/calmodulin dependent protein kinase II inhibitor 1
chr1	20810667	20810867	chr1:20484174-20484374	5.36565	5.59083	5.03884	0.512862	0.0174781	0.0254674	Promoter (1-2kb)	1	20808884	20812728	3845	2	55450	uc001bdh.3	1861	ENSG00000162545	CAMK2N1	calcium/calmodulin dependent protein kinase II inhibitor 1
chr1	20820348	20820548	chr1:20493855-20494055	5.57353	5.29561	5.84885	-0.482584	0.0174335	0.0254058	Distal Intergenic	1	20808884	20812728	3845	2	55450	uc001bdh.3	-7620	ENSG00000162545	CAMK2N1	calcium/calmodulin dependent protein kinase II inhibitor 1
chr1	20822726	20822926	chr1:20496233-20496433	4.63397	4.99562	4.03041	0.938886	0.00571975	0.00900385	Distal Intergenic	1	20808884	20812728	3845	2	55450	uc001bdh.3	-9998	ENSG00000162545	CAMK2N1	calcium/calmodulin dependent protein kinase II inhibitor 1
chr1	20834343	20834543	chr1:20507850-20508050	7.33182	7.62287	6.88127	0.747968	3.24495e-05	7.09984e-05	Promoter (<=1kb)	1	20825941	20834674	8734	2	79594	uc001bdi.4	131	ENSG00000090432	MUL1	mitochondrial E3 ubiquitin protein ligase 1
chr1	20879921	20880121	chr1:20553428-20553628	6.55399	6.81526	6.16139	0.652115	0.00072952	0.0013109	Promoter (<=1kb)	1	20878932	20881513	2582	1	163933	uc001bdj.3	989	ENSG00000183114	FAM43B	family with sequence similarity 43 member B
chr1	20880882	20881082	chr1:20554389-20554589	5.68125	4.92955	6.25396	-1.25574	5.66869e-07	1.62215e-06	Promoter (1-2kb)	1	20878932	20881513	2582	1	163933	uc001bdj.3	1950	ENSG00000183114	FAM43B	family with sequence similarity 43 member B
chr1	20901795	20901995	chr1:20575302-20575502	4.42496	3.8559	4.90122	-0.963558	0.00215387	0.00361295	Distal Intergenic	1	20915444	20945400	29957	1	978	uc001bdk.3	-13449	ENSG00000158825	CDA	cytidine deaminase
chr1	20902974	20903174	chr1:20576481-20576681	3.00765	0.765184	3.96846	-2.97071	5.91772e-09	2.29659e-08	Distal Intergenic	1	20915444	20945400	29957	1	978	uc001bdk.3	-12270	ENSG00000158825	CDA	cytidine deaminase
chr1	20913584	20913784	chr1:20587091-20587291	5.65603	2.8146	6.67934	-3.62245	2.80556e-11	1.52833e-10	Promoter (1-2kb)	1	20915444	20945400	29957	1	978	uc001bdk.3	-1660	ENSG00000158825	CDA	cytidine deaminase
chr1	20914183	20914383	chr1:20587690-20587890	4.68627	2.43783	5.64786	-3.16415	3.88587e-25	1.07489e-23	Promoter (1-2kb)	1	20915444	20945400	29957	1	978	uc001bdk.3	-1061	ENSG00000158825	CDA	cytidine deaminase
chr1	20915386	20915586	chr1:20588893-20589093	5.23657	4.60912	5.74572	-1.06387	7.81016e-05	0.000161517	Promoter (<=1kb)	1	20915444	20945400	29957	1	978	uc001bdk.3	0	ENSG00000158825	CDA	cytidine deaminase
chr1	20926717	20926917	chr1:20600224-20600424	3.63099	1.2369	4.61043	-3.1877	1.93268e-11	1.07672e-10	Intron (uc001bdk.3/978, intron 1 of 3)	1	20915444	20945400	29957	1	978	uc009vpv.3	11273	ENSG00000158825	CDA	cytidine deaminase
chr1	20928013	20928213	chr1:20601520-20601720	3.61619	0.636314	4.65033	-3.7821	9.30297e-13	6.19627e-12	Intron (uc001bdk.3/978, intron 1 of 3)	1	20915444	20945400	29957	1	978	uc009vpv.3	12569	ENSG00000158825	CDA	cytidine deaminase
chr1	20930737	20930937	chr1:20604244-20604444	4.78068	2.14401	5.78575	-3.48068	4.58568e-17	5.18418e-16	Intron (uc001bdk.3/978, intron 1 of 3)	1	20915444	20945400	29957	1	978	uc009vpv.3	15293	ENSG00000158825	CDA	cytidine deaminase
chr1	20939072	20939272	chr1:20612579-20612779	3.65015	1.96624	4.51924	-2.49264	2.57073e-11	1.40786e-10	Intron (uc001bdk.3/978, intron 2 of 3)	1	20959948	20978004	18057	1	65018	uc001bdm.3	-20676	ENSG00000158828	PINK1	PTEN induced kinase 1
chr1	20940502	20940702	chr1:20614009-20614209	7.36496	6.87962	7.79021	-0.881525	8.64023e-08	2.8016e-07	Intron (uc001bdk.3/978, intron 3 of 3)	1	20959948	20978004	18057	1	65018	uc001bdm.3	-19246	ENSG00000158828	PINK1	PTEN induced kinase 1
chr1	20980688	20980888	chr1:20654195-20654395	3.0213	1.33573	3.89073	-2.46825	2.06811e-07	6.33061e-07	Exon (uc001bdo.1/1650, exon 7 of 11)	1	20978260	20988037	9778	2	1650	uc001bdo.1	7149	ENSG00000244038	DDOST	dolichyl-diphosphooligosaccharide--protein glycosyltransferase non-catalytic subunit
chr1	20987953	20988153	chr1:20661460-20661660	9.1097	9.27443	8.88344	0.375631	0.0327311	0.0456029	Promoter (<=1kb)	1	20978260	20988037	9778	2	1650	uc001bdo.1	0	ENSG00000244038	DDOST	dolichyl-diphosphooligosaccharide--protein glycosyltransferase non-catalytic subunit
chr1	21023328	21023528	chr1:20696835-20697035	7.93501	8.10387	7.70224	0.395416	0.0221196	0.031707	Promoter (1-2kb)	1	20990507	21024981	34475	2	57576	uc009vpx.3	1453	ENSG00000117245	KIF17	kinesin family member 17
chr1	21044426	21044626	chr1:20717933-20718133	7.2234	7.58386	6.62263	0.954138	7.54425e-06	1.81715e-05	Promoter (<=1kb)	1	20990507	21044317	53811	2	57576	uc001bds.4	-109	ENSG00000117245	KIF17	kinesin family member 17
chr1	21051650	21051850	chr1:20725157-20725357	5.68391	4.93568	6.25496	-1.26489	6.36033e-08	2.11007e-07	Intron (uc001bdt.1/400745, intron 4 of 8)	1	21046225	21059133	12909	2	400745	uc001bdt.1	7283	ENSG00000189410	SH2D5	SH2 domain containing 5
chr1	21058727	21058927	chr1:20732234-20732434	7.32169	7.59866	6.89897	0.68142	0.00135808	0.00234659	Promoter (<=1kb)	1	21046225	21059133	12909	2	400745	uc001bdt.1	206	ENSG00000189410	SH2D5	SH2 domain containing 5
chr1	21282863	21283063	chr1:20956370-20956570	3.18549	2.29005	3.82231	-1.40094	0.000461007	0.000853391	Intron (uc010odi.2/8672, intron 2 of 25)	1	21132785	21299592	166808	2	8672	uc010odi.2	16529	ENSG00000075151	EIF4G3	eukaryotic translation initiation factor 4 gamma 3
chr1	21326339	21326539	chr1:20999846-21000046	2.75451	1.79022	3.41895	-1.36472	0.000744689	0.00133621	Intron (uc009vpz.3/8672, intron 2 of 29)	1	21132785	21299592	166808	2	8672	uc010odi.2	-26747	ENSG00000075151	EIF4G3	eukaryotic translation initiation factor 4 gamma 3
chr1	21327597	21327797	chr1:21001104-21001304	2.38415	3.05405	0.602486	2.11974	0.000281215	0.000536946	Intron (uc009vpz.3/8672, intron 2 of 29)	1	21132785	21299592	166808	2	8672	uc010odi.2	-28005	ENSG00000075151	EIF4G3	eukaryotic translation initiation factor 4 gamma 3
chr1	21339514	21339714	chr1:21013021-21013221	3.81562	4.473	2.11355	2.29762	1.88763e-08	6.79674e-08	Intron (uc009vpz.3/8672, intron 1 of 29)	1	21132785	21377487	244703	2	8672	uc009vpz.3	37773	ENSG00000075151	EIF4G3	eukaryotic translation initiation factor 4 gamma 3
chr1	21342994	21343194	chr1:21016501-21016701	4.20879	0	5.3179	-5.36532	1.33723e-16	1.42702e-15	Intron (uc009vpz.3/8672, intron 1 of 29)	1	21132785	21377487	244703	2	8672	uc009vpz.3	34293	ENSG00000075151	EIF4G3	eukaryotic translation initiation factor 4 gamma 3
chr1	21348843	21349043	chr1:21022350-21022550	7.12451	7.40539	6.69415	0.701793	0.000646054	0.00117043	Intron (uc009vpz.3/8672, intron 1 of 29)	1	21132785	21377487	244703	2	8672	uc009vpz.3	28444	ENSG00000075151	EIF4G3	eukaryotic translation initiation factor 4 gamma 3
chr1	21359437	21359637	chr1:21032944-21033144	4.84493	5.19705	4.26345	0.963968	0.00171751	0.00292452	Intron (uc009vpz.3/8672, intron 1 of 29)	1	21132785	21377487	244703	2	8672	uc009vpz.3	17850	ENSG00000075151	EIF4G3	eukaryotic translation initiation factor 4 gamma 3
chr1	21360038	21360238	chr1:21033545-21033745	3.06211	3.82867	0.405044	2.98458	6.72155e-07	1.90211e-06	Intron (uc009vpz.3/8672, intron 1 of 29)	1	21132785	21377487	244703	2	8672	uc009vpz.3	17249	ENSG00000075151	EIF4G3	eukaryotic translation initiation factor 4 gamma 3
chr1	21360413	21360613	chr1:21033920-21034120	2.76986	2.09382	3.30486	-1.0432	0.00867881	0.0132908	Intron (uc009vpz.3/8672, intron 1 of 29)	1	21132785	21377487	244703	2	8672	uc009vpz.3	16874	ENSG00000075151	EIF4G3	eukaryotic translation initiation factor 4 gamma 3
chr1	21396158	21396358	chr1:21069665-21069865	2.90023	0.48362	3.88226	-3.05947	9.53244e-08	3.07201e-07	Intron (uc001bec.3/8672, intron 1 of 31)	1	21267738	21377487	109750	2	8672	uc001beg.3	-18671	ENSG00000075151	EIF4G3	eukaryotic translation initiation factor 4 gamma 3
chr1	21403717	21403917	chr1:21077224-21077424	5.15557	2.89122	6.11922	-3.17108	5.12643e-25	1.3989e-23	Intron (uc001bec.3/8672, intron 1 of 31)	1	21267738	21415706	147969	2	8672	uc010odk.2	11789	ENSG00000075151	EIF4G3	eukaryotic translation initiation factor 4 gamma 3
chr1	21409830	21410030	chr1:21083337-21083537	4.95504	3.07813	5.86061	-2.65801	8.87674e-14	6.75133e-13	Intron (uc001bec.3/8672, intron 1 of 31)	1	21267738	21415706	147969	2	8672	uc010odk.2	5676	ENSG00000075151	EIF4G3	eukaryotic translation initiation factor 4 gamma 3
chr1	21417658	21417858	chr1:21091165-21091365	5.47725	4.78278	6.02171	-1.17908	0.000158587	0.000313551	Promoter (1-2kb)	1	21267738	21415706	147969	2	8672	uc010odk.2	-1952	ENSG00000075151	EIF4G3	eukaryotic translation initiation factor 4 gamma 3
chr1	21444061	21444261	chr1:21117568-21117768	3.64218	4.35021	1.58156	2.6778	7.94377e-09	3.02609e-08	Intron (uc001bee.3/8672, intron 2 of 34)	1	21132785	21437876	305092	2	8672	uc001bec.3	-6185	ENSG00000075151	EIF4G3	eukaryotic translation initiation factor 4 gamma 3
chr1	21470246	21470446	chr1:21143753-21143953	3.43693	0.947162	4.42706	-3.19225	7.54e-10	3.33865e-09	Intron (uc001bee.3/8672, intron 2 of 34)	1	21267738	21501251	233514	2	8672	uc001beh.3	30805	ENSG00000075151	EIF4G3	eukaryotic translation initiation factor 4 gamma 3
chr1	21475996	21476196	chr1:21149503-21149703	6.26885	6.96295	4.31731	2.7142	7.68813e-30	3.46517e-28	Intron (uc001bee.3/8672, intron 2 of 34)	1	21267738	21501251	233514	2	8672	uc001beh.3	25055	ENSG00000075151	EIF4G3	eukaryotic translation initiation factor 4 gamma 3
chr1	21477322	21477522	chr1:21150829-21151029	4.66034	4.00756	5.18313	-1.1208	0.000129751	0.000259778	Intron (uc001bee.3/8672, intron 2 of 34)	1	21267738	21501251	233514	2	8672	uc001beh.3	23729	ENSG00000075151	EIF4G3	eukaryotic translation initiation factor 4 gamma 3
chr1	21502200	21502400	chr1:21175707-21175907	5.27633	5.51135	4.93203	0.565546	0.0175213	0.0255258	Promoter (<=1kb)	1	21267738	21501251	233514	2	8672	uc001beh.3	-949	ENSG00000075151	EIF4G3	eukaryotic translation initiation factor 4 gamma 3
chr1	21508767	21508967	chr1:21182274-21182474	2.7267	1.83989	3.35992	-1.51368	0.000281916	0.000538149	Distal Intergenic	1	21132785	21503381	370597	2	8672	uc001bef.3	-5386	ENSG00000075151	EIF4G3	eukaryotic translation initiation factor 4 gamma 3
chr1	21517288	21517488	chr1:21190795-21190995	3.39293	0.881348	4.38539	-3.21435	2.04999e-12	1.30309e-11	Distal Intergenic	1	21132785	21503381	370597	2	8672	uc001bef.3	-13907	ENSG00000075151	EIF4G3	eukaryotic translation initiation factor 4 gamma 3
chr1	21521671	21521871	chr1:21195178-21195378	7.16339	6.8588	7.46017	-0.566571	0.000671572	0.00121365	Distal Intergenic	1	21132785	21503381	370597	2	8672	uc001bef.3	-18290	ENSG00000075151	EIF4G3	eukaryotic translation initiation factor 4 gamma 3
chr1	21544462	21544662	chr1:21217969-21218169	3.54329	2.92684	4.04641	-1.05435	0.00108773	0.00190552	3' UTR	1	21132785	21503381	370597	2	8672	uc001bef.3	-41081	ENSG00000075151	EIF4G3	eukaryotic translation initiation factor 4 gamma 3
chr1	21565733	21565933	chr1:21239240-21239440	3.17646	2.6063	3.65336	-0.945089	0.0184754	0.0268143	Intron (uc001bej.2/1889, intron 8 of 16)	1	21543740	21606183	62444	2	1889	uc001bej.2	40250	ENSG00000117298	ECE1	endothelin converting enzyme 1
chr1	21586972	21587172	chr1:21260479-21260679	5.48854	6.13948	3.82548	2.33001	3.54271e-16	3.59897e-15	Intron (uc001bej.2/1889, intron 2 of 16)	1	21543740	21606183	62444	2	1889	uc001bej.2	19011	ENSG00000117298	ECE1	endothelin converting enzyme 1
chr1	21588345	21588545	chr1:21261852-21262052	7.55082	6.98891	8.02291	-1.00339	5.51093e-07	1.58025e-06	Intron (uc001bej.2/1889, intron 2 of 16)	1	21543740	21606183	62444	2	1889	uc001bej.2	17638	ENSG00000117298	ECE1	endothelin converting enzyme 1
chr1	21595490	21595690	chr1:21268997-21269197	3.22817	3.78874	2.01119	1.72834	5.60972e-05	0.000118483	Intron (uc001bej.2/1889, intron 2 of 16)	1	21543740	21606183	62444	2	1889	uc001bej.2	10493	ENSG00000117298	ECE1	endothelin converting enzyme 1
chr1	21602742	21602942	chr1:21276249-21276449	4.11875	4.93843	0.510132	3.75357	3.36105e-12	2.07656e-11	Exon (uc001ben.1/uc001ben.1, exon 1 of 1)	1	21543740	21606183	62444	2	1889	uc001bej.2	3241	ENSG00000117298	ECE1	endothelin converting enzyme 1
chr1	21603826	21604026	chr1:21277333-21277533	3.4529	4.08047	1.92197	2.03684	1.04238e-06	2.86393e-06	Promoter (2-3kb)	1	21543740	21606183	62444	2	1889	uc001bej.2	2157	ENSG00000117298	ECE1	endothelin converting enzyme 1
chr1	21606120	21606320	chr1:21279627-21279827	5.3538	3.25737	6.29445	-2.92637	1.40213e-20	2.37181e-19	Promoter (<=1kb)	1	21543740	21606183	62444	2	1889	uc001bej.2	0	ENSG00000117298	ECE1	endothelin converting enzyme 1
chr1	21606516	21606716	chr1:21280023-21280223	3.85762	2.30674	4.69793	-2.27771	4.02211e-10	1.85491e-09	Promoter (<=1kb)	1	21543740	21606183	62444	2	1889	uc001bej.2	-333	ENSG00000117298	ECE1	endothelin converting enzyme 1
chr1	21607081	21607281	chr1:21280588-21280788	4.38669	3.12814	5.15091	-1.88814	4.28594e-09	1.69733e-08	Promoter (<=1kb)	1	21543740	21606183	62444	2	1889	uc001bej.2	-898	ENSG00000117298	ECE1	endothelin converting enzyme 1
chr1	21611476	21611676	chr1:21284983-21285183	4.38929	3.47079	5.03558	-1.46866	4.88692e-06	1.21059e-05	Intron (uc001bei.2/1889, intron 1 of 17)	1	21543740	21616766	73027	2	1889	uc001bei.2	5090	ENSG00000117298	ECE1	endothelin converting enzyme 1
chr1	21617363	21617563	chr1:21290870-21291070	4.82782	5.42934	3.42895	2.01957	9.57922e-11	4.83493e-10	Promoter (<=1kb)	1	21559598	21616982	57385	2	1889	uc009vqa.1	-381	ENSG00000117298	ECE1	endothelin converting enzyme 1
chr1	21620929	21621129	chr1:21294436-21294636	5.90228	3.63979	6.86568	-3.17571	2.33656e-35	1.87608e-33	Promoter (1-2kb)	1	21619783	21626362	6580	1	100506801	uc001beo.2	1146	ENSG00000231105	ECE1-AS1	ECE1 antisense RNA 1
chr1	21623543	21623743	chr1:21297050-21297250	4.71069	3.43307	5.48048	-2.00304	2.70018e-10	1.27539e-09	Intron (uc001beo.2/100506801, intron 2 of 2)	1	21619783	21626362	6580	1	100506801	uc001beo.2	3760	ENSG00000231105	ECE1-AS1	ECE1 antisense RNA 1
chr1	21643929	21644129	chr1:21317436-21317636	6.15942	5.00165	6.89247	-1.84446	4.46135e-12	2.70889e-11	Intron (uc001bem.2/1889, intron 1 of 18)	1	21619783	21626362	6580	1	100506801	uc001beo.2	24146	ENSG00000231105	ECE1-AS1	ECE1 antisense RNA 1
chr1	21645210	21645410	chr1:21318717-21318917	5.56545	5.08783	5.98575	-0.836168	0.000644011	0.00116695	Intron (uc001bem.2/1889, intron 1 of 18)	1	21619783	21626362	6580	1	100506801	uc001beo.2	25427	ENSG00000231105	ECE1-AS1	ECE1 antisense RNA 1
chr1	21655966	21656166	chr1:21329473-21329673	4.58761	5.11221	3.50984	1.53605	5.15435e-08	1.73437e-07	Intron (uc001bem.2/1889, intron 1 of 18)	1	21543740	21672034	128295	2	1889	uc001bem.2	15868	ENSG00000117298	ECE1	endothelin converting enzyme 1
chr1	21660831	21661031	chr1:21334338-21334538	7.46899	6.95198	7.91409	-0.922908	0.000176162	0.000346015	Intron (uc001bem.2/1889, intron 1 of 18)	1	21543740	21672034	128295	2	1889	uc001bem.2	11003	ENSG00000117298	ECE1	endothelin converting enzyme 1
chr1	21661241	21661441	chr1:21334748-21334948	6.05224	5.6961	6.38851	-0.632668	0.00753806	0.0116539	Intron (uc001bem.2/1889, intron 1 of 18)	1	21543740	21672034	128295	2	1889	uc001bem.2	10593	ENSG00000117298	ECE1	endothelin converting enzyme 1
chr1	21664823	21665023	chr1:21338330-21338530	5.6469	4.16312	6.47142	-2.24464	1.93464e-20	3.22399e-19	Intron (uc001bem.2/1889, intron 1 of 18)	1	21543740	21672034	128295	2	1889	uc001bem.2	7011	ENSG00000117298	ECE1	endothelin converting enzyme 1
chr1	21671290	21671490	chr1:21344797-21344997	5.60823	5.13219	6.02751	-0.837286	6.02312e-05	0.000126664	Promoter (<=1kb)	1	21543740	21672034	128295	2	1889	uc001bem.2	544	ENSG00000117298	ECE1	endothelin converting enzyme 1
chr1	21677034	21677234	chr1:21350541-21350741	3.65964	4.32109	1.93225	2.1875	1.03957e-07	3.33011e-07	Distal Intergenic	1	21543740	21672034	128295	2	1889	uc001bem.2	-5000	ENSG00000117298	ECE1	endothelin converting enzyme 1
chr1	21682542	21682742	chr1:21356049-21356249	5.07395	5.59219	4.01912	1.54562	2.23736e-06	5.83255e-06	Distal Intergenic	1	21543740	21672034	128295	2	1889	uc001bem.2	-10508	ENSG00000117298	ECE1	endothelin converting enzyme 1
chr1	21712986	21713186	chr1:21386493-21386693	2.64936	1.48145	3.38569	-1.7349	0.000231244	0.00044671	Distal Intergenic	1	21543740	21672034	128295	2	1889	uc001bem.2	-40952	ENSG00000117298	ECE1	endothelin converting enzyme 1
chr1	21754625	21754825	chr1:21428132-21428332	4.16036	4.59158	3.37934	1.23853	0.000284244	0.000542352	Distal Intergenic	1	21766583	21811393	44811	1	84224	uc001ber.4	-11758	ENSG00000142794	NBPF3	NBPF member 3
chr1	21817359	21817559	chr1:21490866-21491066	5.78756	5.14232	6.30633	-1.09708	6.8359e-06	1.65755e-05	Distal Intergenic	1	21835858	21904905	69048	1	249	uc001bet.3	-18299	ENSG00000162551	ALPL	alkaline phosphatase, biomineralization associated
chr1	21838122	21838322	chr1:21511629-21511829	4.07648	2.51574	4.91904	-2.30316	3.48586e-12	2.14871e-11	Promoter (2-3kb)	1	21835858	21904905	69048	1	249	uc010odp.2	2264	ENSG00000162551	ALPL	alkaline phosphatase, biomineralization associated
chr1	21838532	21838732	chr1:21512039-21512239	4.41206	3.36456	5.10755	-1.59856	9.22166e-05	0.000188644	Promoter (2-3kb)	1	21835858	21904905	69048	1	249	uc010odp.2	2674	ENSG00000162551	ALPL	alkaline phosphatase, biomineralization associated
chr1	21861412	21861612	chr1:21534919-21535119	3.47014	4.17722	1.41732	2.40203	2.3396e-06	6.07887e-06	Intron (uc001bet.3/249, intron 1 of 11)	1	21877772	21904905	27134	1	249	uc001beu.4	-16160	ENSG00000162551	ALPL	alkaline phosphatase, biomineralization associated
chr1	21874446	21874646	chr1:21547953-21548153	3.574	4.08336	2.55042	1.42129	0.000277239	0.000529787	Intron (uc001bet.3/249, intron 1 of 11)	1	21877772	21904905	27134	1	249	uc001beu.4	-3126	ENSG00000162551	ALPL	alkaline phosphatase, biomineralization associated
chr1	21880230	21880430	chr1:21553737-21553937	2.8074	1.51088	3.58264	-1.83895	9.67384e-05	0.00019725	Promoter (2-3kb)	1	21877772	21904905	27134	1	249	uc001beu.4	2458	ENSG00000162551	ALPL	alkaline phosphatase, biomineralization associated
chr1	21894892	21895092	chr1:21568399-21568599	3.68233	4.23026	2.51624	1.54103	0.000190764	0.000373015	Intron (uc001bet.3/249, intron 7 of 11)	1	21877772	21904905	27134	1	249	uc001beu.4	17120	ENSG00000162551	ALPL	alkaline phosphatase, biomineralization associated
chr1	21916793	21916993	chr1:21590300-21590500	4.91746	4.26483	5.44018	-1.17431	3.3605e-05	7.33601e-05	Distal Intergenic	1	21922708	21946543	23836	2	5909	uc001bev.3	29550	ENSG00000076864	RAP1GAP	RAP1 GTPase activating protein
chr1	21921198	21921398	chr1:21594705-21594905	5.70116	4.64673	6.39912	-1.70386	4.61623e-11	2.43734e-10	Downstream (1-2kb)	1	21922708	21946543	23836	2	5909	uc001bev.3	25145	ENSG00000076864	RAP1GAP	RAP1 GTPase activating protein
chr1	21934326	21934526	chr1:21607833-21608033	6.23781	6.84144	4.82877	2.00071	1.29737e-13	9.65839e-13	Intron (uc001bev.3/5909, intron 14 of 22)	1	21922708	21946543	23836	2	5909	uc001bev.3	12017	ENSG00000076864	RAP1GAP	RAP1 GTPase activating protein
chr1	21945516	21945716	chr1:21619023-21619223	5.63907	6.41514	2.85366	3.57142	8.75673e-26	2.59609e-24	Promoter (<=1kb)	1	21922708	21946543	23836	2	5909	uc001bev.3	827	ENSG00000076864	RAP1GAP	RAP1 GTPase activating protein
chr1	21947081	21947281	chr1:21620588-21620788	5.47471	6.04066	4.23536	1.82066	1.42795e-13	1.05775e-12	Promoter (<=1kb)	1	21922708	21946543	23836	2	5909	uc001bev.3	-538	ENSG00000076864	RAP1GAP	RAP1 GTPase activating protein
chr1	21948287	21948487	chr1:21621794-21621994	5.068	4.23321	5.67889	-1.39137	1.38969e-07	4.3662e-07	Promoter (<=1kb)	1	21943799	21949011	5213	2	5909	uc001bez.1	524	ENSG00000076864	RAP1GAP	RAP1 GTPase activating protein
chr1	21948932	21949132	chr1:21622439-21622639	6.61789	7.07394	5.76549	1.31744	7.00862e-10	3.11735e-09	Promoter (<=1kb)	1	21943799	21949011	5213	2	5909	uc001bez.1	0	ENSG00000076864	RAP1GAP	RAP1 GTPase activating protein
chr1	21950972	21951172	chr1:21624479-21624679	4.46136	5.31231	0	4.82785	2.66416e-12	1.66976e-11	Promoter (1-2kb)	1	21943799	21949011	5213	2	5909	uc001bez.1	-1961	ENSG00000076864	RAP1GAP	RAP1 GTPase activating protein
chr1	21953671	21953871	chr1:21627178-21627378	3.70651	3.13623	4.18348	-0.95643	0.0092805	0.0141476	Intron (uc001bew.3/5909, intron 2 of 24)	1	21943799	21949011	5213	2	5909	uc001bez.1	-4660	ENSG00000076864	RAP1GAP	RAP1 GTPase activating protein
chr1	21965239	21965439	chr1:21638746-21638946	7.04858	7.22964	6.79625	0.434429	0.0104955	0.0158653	Intron (uc001bew.3/5909, intron 2 of 24)	1	21922708	21978348	55641	2	5909	uc001bew.3	12909	ENSG00000076864	RAP1GAP	RAP1 GTPase activating protein
chr1	21966166	21966366	chr1:21639673-21639873	4.50557	4.9214	3.76647	1.0405	0.000168769	0.000332381	Intron (uc001bew.3/5909, intron 2 of 24)	1	21922708	21978348	55641	2	5909	uc001bew.3	11982	ENSG00000076864	RAP1GAP	RAP1 GTPase activating protein
chr1	21978232	21978432	chr1:21651739-21651939	7.07709	7.39081	6.57994	0.786137	0.000921886	0.00163252	Promoter (<=1kb)	1	21922708	21978348	55641	2	5909	uc001bew.3	0	ENSG00000076864	RAP1GAP	RAP1 GTPase activating protein
chr1	21980158	21980358	chr1:21653665-21653865	4.78088	5.4205	3.18358	2.15535	7.37586e-14	5.66505e-13	Promoter (1-2kb)	1	21922708	21978348	55641	2	5909	uc001bew.3	-1810	ENSG00000076864	RAP1GAP	RAP1 GTPase activating protein
chr1	21985792	21985992	chr1:21659299-21659499	7.07981	7.47267	6.40038	1.07756	8.30328e-07	2.31707e-06	Intron (uc001bex.3/5909, intron 1 of 24)	1	21922708	21978348	55641	2	5909	uc001bew.3	-7444	ENSG00000076864	RAP1GAP	RAP1 GTPase activating protein
chr1	21992374	21992574	chr1:21665881-21666081	6.0424	5.46988	6.52067	-1.02367	3.57513e-05	7.77453e-05	Intron (uc001bex.3/5909, intron 1 of 24)	1	21922708	21995856	73149	2	5909	uc001bex.3	3282	ENSG00000076864	RAP1GAP	RAP1 GTPase activating protein
chr1	21995887	21996087	chr1:21669394-21669594	5.89116	6.25429	5.28412	0.977654	8.44455e-05	0.000173796	Promoter (<=1kb)	1	21922708	21995856	73149	2	5909	uc001bey.3	-31	ENSG00000076864	RAP1GAP	RAP1 GTPase activating protein
chr1	21999392	21999592	chr1:21672899-21673099	4.53945	3.98418	5.00762	-0.904203	0.00371615	0.00602103	Distal Intergenic	1	21922708	21995856	73149	2	5909	uc001bey.3	-3536	ENSG00000076864	RAP1GAP	RAP1 GTPase activating protein
chr1	22007528	22007728	chr1:21681035-21681235	4.25841	2.22922	5.18897	-2.88382	2.80355e-15	2.55955e-14	Intron (uc001bfa.3/84196, intron 13 of 14)	1	21922708	21995856	73149	2	5909	uc001bey.3	-11672	ENSG00000076864	RAP1GAP	RAP1 GTPase activating protein
chr1	22016297	22016497	chr1:21689804-21690004	3.50651	4.19579	1.59068	2.56389	3.5818e-07	1.05675e-06	Exon (uc001bfa.3/84196, exon 12 of 15)	1	22012385	22031108	18724	2	84196	uc001bfd.1	14611	ENSG00000090686	USP48	ubiquitin specific peptidase 48
chr1	22030214	22030414	chr1:21703721-21703921	4.276	4.66065	3.61708	1.00738	0.00358096	0.0058153	Promoter (<=1kb)	1	22012385	22031108	18724	2	84196	uc001bfd.1	694	ENSG00000090686	USP48	ubiquitin specific peptidase 48
chr1	22032186	22032386	chr1:21705693-21705893	3.82491	4.45564	2.27692	1.96746	6.59274e-06	1.60216e-05	Promoter (1-2kb)	1	22012385	22031108	18724	2	84196	uc001bfd.1	-1078	ENSG00000090686	USP48	ubiquitin specific peptidase 48
chr1	22033128	22033328	chr1:21706635-21706835	5.17125	5.62547	4.32428	1.32173	5.49045e-06	1.34932e-05	Promoter (2-3kb)	1	22012385	22031108	18724	2	84196	uc001bfd.1	-2020	ENSG00000090686	USP48	ubiquitin specific peptidase 48
chr1	22082999	22083199	chr1:21756506-21756706	3.02637	0.0757204	4.05832	-3.51851	1.088e-08	4.05816e-08	Exon (uc001bfb.3/84196, exon 3 of 27)	1	22004792	22109688	104897	2	84196	uc001bfb.3	26489	ENSG00000090686	USP48	ubiquitin specific peptidase 48
chr1	22091198	22091398	chr1:21764705-21764905	2.93657	1.55384	3.7355	-2.031	2.39091e-05	5.33934e-05	Intron (uc001bfb.3/84196, intron 1 of 26)	1	22004792	22109688	104897	2	84196	uc001bfb.3	18290	ENSG00000090686	USP48	ubiquitin specific peptidase 48
chr1	22098203	22098403	chr1:21771710-21771910	3.80213	0	4.8889	-4.44076	3.52564e-10	1.63861e-09	Intron (uc001bfb.3/84196, intron 1 of 26)	1	22004792	22109688	104897	2	84196	uc001bfb.3	11285	ENSG00000090686	USP48	ubiquitin specific peptidase 48
chr1	22098845	22099045	chr1:21772352-21772552	2.59613	1.1872	3.40191	-2.13251	4.9677e-06	1.22902e-05	Intron (uc001bfb.3/84196, intron 1 of 26)	1	22004792	22109688	104897	2	84196	uc001bfb.3	10643	ENSG00000090686	USP48	ubiquitin specific peptidase 48
chr1	22110038	22110238	chr1:21783545-21783745	7.5082	7.80607	7.04387	0.749058	5.8645e-05	0.00012353	Promoter (<=1kb)	1	22054339	22109688	55350	2	84196	uc001bff.3	-350	ENSG00000090686	USP48	ubiquitin specific peptidase 48
chr1	22141015	22141215	chr1:21814522-21814722	6.10629	6.31287	5.81161	0.506972	0.0200876	0.0289875	Promoter (2-3kb)	1	22138758	22151714	12957	1	401944	uc001bfg.1	2257	ENSG00000187942	LDLRAD2	low density lipoprotein receptor class A domain containing 2
chr1	22142590	22142790	chr1:21816097-21816297	5.50986	4.30305	6.25843	-1.90511	1.74358e-14	1.44355e-13	Intron (uc001bfg.1/401944, intron 3 of 4)	1	22138758	22151714	12957	1	401944	uc001bfg.1	3832	ENSG00000187942	LDLRAD2	low density lipoprotein receptor class A domain containing 2
chr1	22183994	22184194	chr1:21857501-21857701	3.90044	1.06332	4.9234	-3.74988	3.16041e-14	2.53862e-13	Intron (uc001bfj.3/3339, intron 42 of 96)	1	22148737	22157206	8470	2	3339	uc001bfi.3	-26788	ENSG00000142798	HSPG2	heparan sulfate proteoglycan 2
chr1	22188725	22188925	chr1:21862232-21862432	4.96388	2.29941	5.97159	-3.47644	6.16368e-12	3.6786e-11	Intron (uc001bfj.3/3339, intron 37 of 96)	1	22148737	22157206	8470	2	3339	uc001bfi.3	-31519	ENSG00000142798	HSPG2	heparan sulfate proteoglycan 2
chr1	22218470	22218670	chr1:21891977-21892177	6.45434	7.26951	2.95762	4.14994	1.14448e-49	3.57592e-47	Intron (uc001bfj.3/3339, intron 3 of 96)	1	22213708	22222803	9096	2	3339	uc009vqe.1	4133	ENSG00000142798	HSPG2	heparan sulfate proteoglycan 2
chr1	22221160	22221360	chr1:21894667-21894867	5.70543	6.39404	3.79455	2.58441	7.11486e-18	8.82906e-17	Promoter (1-2kb)	1	22213708	22222803	9096	2	3339	uc009vqe.1	1443	ENSG00000142798	HSPG2	heparan sulfate proteoglycan 2
chr1	22223322	22223522	chr1:21896829-21897029	6.8004	6.39211	7.17422	-0.724592	0.0018352	0.00311101	Promoter (<=1kb)	1	22213708	22222803	9096	2	3339	uc009vqe.1	-519	ENSG00000142798	HSPG2	heparan sulfate proteoglycan 2
chr1	22225322	22225522	chr1:21898829-21899029	5.06172	3.01626	5.99477	-2.8578	4.48022e-19	6.40404e-18	Promoter (2-3kb)	1	22213708	22222803	9096	2	3339	uc009vqe.1	-2519	ENSG00000142798	HSPG2	heparan sulfate proteoglycan 2
chr1	22228647	22228847	chr1:21902154-21902354	4.27686	4.68451	3.55943	1.08597	0.000247489	0.000476248	Intron (uc001bfj.3/3339, intron 1 of 96)	1	22213708	22222803	9096	2	3339	uc009vqe.1	-5844	ENSG00000142798	HSPG2	heparan sulfate proteoglycan 2
chr1	22231430	22231630	chr1:21904937-21905137	6.79883	6.35547	7.19664	-0.79323	0.000148375	0.000294582	Intron (uc001bfj.3/3339, intron 1 of 96)	1	22213708	22222803	9096	2	3339	uc009vqe.1	-8627	ENSG00000142798	HSPG2	heparan sulfate proteoglycan 2
chr1	22232743	22232943	chr1:21906250-21906450	6.02291	3.76977	6.98511	-3.11598	2.14009e-19	3.17179e-18	Intron (uc001bfj.3/3339, intron 1 of 96)	1	22213708	22222803	9096	2	3339	uc009vqe.1	-9940	ENSG00000142798	HSPG2	heparan sulfate proteoglycan 2
chr1	22236331	22236531	chr1:21909838-21910038	8.14606	8.56431	7.4005	1.16477	1.43128e-10	7.03503e-10	Intron (uc001bfj.3/3339, intron 1 of 96)	1	22213708	22222803	9096	2	3339	uc009vqe.1	-13528	ENSG00000142798	HSPG2	heparan sulfate proteoglycan 2
chr1	22238222	22238422	chr1:21911729-21911929	6.23807	6.47785	5.88519	0.575664	0.00801385	0.0123389	Intron (uc001bfj.3/3339, intron 1 of 96)	1	22213708	22222803	9096	2	3339	uc009vqe.1	-15419	ENSG00000142798	HSPG2	heparan sulfate proteoglycan 2
chr1	22240288	22240488	chr1:21913795-21913995	6.66465	5.90473	7.24129	-1.29286	1.69282e-13	1.24288e-12	Intron (uc001bfj.3/3339, intron 1 of 96)	1	22213708	22222803	9096	2	3339	uc009vqe.1	-17485	ENSG00000142798	HSPG2	heparan sulfate proteoglycan 2
chr1	22246053	22246253	chr1:21919560-21919760	4.99256	4.41944	5.47117	-1.02945	8.56742e-05	0.000176153	Intron (uc001bfj.3/3339, intron 1 of 96)	1	22148737	22263750	115014	2	3339	uc001bfj.3	17497	ENSG00000142798	HSPG2	heparan sulfate proteoglycan 2
chr1	22246752	22246952	chr1:21920259-21920459	6.84594	5.72397	7.56722	-1.81933	4.02816e-21	7.23852e-20	Intron (uc001bfj.3/3339, intron 1 of 96)	1	22148737	22263750	115014	2	3339	uc001bfj.3	16798	ENSG00000142798	HSPG2	heparan sulfate proteoglycan 2
chr1	22253373	22253573	chr1:21926880-21927080	4.83092	4.11097	5.38817	-1.19075	3.33385e-05	7.28161e-05	Intron (uc001bfj.3/3339, intron 1 of 96)	1	22148737	22263750	115014	2	3339	uc001bfj.3	10177	ENSG00000142798	HSPG2	heparan sulfate proteoglycan 2
chr1	22254171	22254371	chr1:21927678-21927878	6.83275	5.89928	7.48506	-1.54609	4.52947e-12	2.74776e-11	Intron (uc001bfj.3/3339, intron 1 of 96)	1	22148737	22263750	115014	2	3339	uc001bfj.3	9379	ENSG00000142798	HSPG2	heparan sulfate proteoglycan 2
chr1	22260291	22260491	chr1:21933798-21933998	6.74189	7.25778	5.69543	1.56371	4.75224e-17	5.36164e-16	Intron (uc001bfj.3/3339, intron 1 of 96)	1	22148737	22263750	115014	2	3339	uc001bfj.3	3259	ENSG00000142798	HSPG2	heparan sulfate proteoglycan 2
chr1	22262388	22262588	chr1:21935895-21936095	6.21122	6.71897	5.19321	1.53567	2.56803e-12	1.61301e-11	Promoter (1-2kb)	1	22148737	22263750	115014	2	3339	uc001bfj.3	1162	ENSG00000142798	HSPG2	heparan sulfate proteoglycan 2
chr1	22263726	22263926	chr1:21937233-21937433	6.84079	7.18629	6.27437	0.886799	7.90781e-05	0.000163398	Promoter (<=1kb)	1	22148737	22263750	115014	2	3339	uc001bfj.3	0	ENSG00000142798	HSPG2	heparan sulfate proteoglycan 2
chr1	22283410	22283610	chr1:21956917-21957117	6.99606	7.65707	5.27136	2.40798	1.07718e-34	8.12303e-33	Distal Intergenic	1	22148737	22263750	115014	2	3339	uc009vqd.3	-19660	ENSG00000142798	HSPG2	heparan sulfate proteoglycan 2
chr1	22285048	22285248	chr1:21958555-21958755	2.38366	0.896527	3.20899	-2.29555	1.07601e-05	2.53235e-05	Distal Intergenic	1	22303418	22315847	12430	1	23436	uc001bfk.3	-18170	ENSG00000219073	CELA3B	chymotrypsin like elastase 3B
chr1	22292829	22293029	chr1:21966336-21966536	4.13518	2.60589	4.97051	-2.32998	3.93261e-11	2.09693e-10	Distal Intergenic	1	22303418	22315847	12430	1	23436	uc001bfk.3	-10389	ENSG00000219073	CELA3B	chymotrypsin like elastase 3B
chr1	22345658	22345858	chr1:22019165-22019365	4.48759	3.03339	5.30485	-2.15475	5.65822e-08	1.89181e-07	Distal Intergenic	1	22351707	22357715	6009	1	29092	uc001bfm.4	-5849	ENSG00000218510	LINC00339	long intergenic non-protein coding RNA 339
chr1	22351678	22351878	chr1:22025185-22025385	6.59677	6.84038	6.23693	0.584884	0.00462397	0.00738174	Promoter (<=1kb)	1	22351707	22357715	6009	1	29092	uc001bfm.4	0	ENSG00000218510	LINC00339	long intergenic non-protein coding RNA 339
chr1	22366348	22366548	chr1:22039855-22040055	4.63561	5.1938	3.42834	1.81523	1.0046e-08	3.76677e-08	Distal Intergenic	1	22379120	22413359	34240	1	998	uc009vqg.1	-12572	ENSG00000070831	CDC42	cell division cycle 42
chr1	22372468	22372668	chr1:22045975-22046175	3.27018	3.74116	2.37246	1.42822	0.000311058	0.000590131	Distal Intergenic	1	22379120	22413359	34240	1	998	uc009vqg.1	-6452	ENSG00000070831	CDC42	cell division cycle 42
chr1	22374823	22375023	chr1:22048330-22048530	4.95484	4.50128	5.35943	-0.789619	0.00134745	0.00232946	Distal Intergenic	1	22379120	22413359	34240	1	998	uc009vqg.1	-4097	ENSG00000070831	CDC42	cell division cycle 42
chr1	22379024	22379224	chr1:22052531-22052731	7.94782	8.14309	7.67217	0.452642	0.0261663	0.0370552	Promoter (<=1kb)	1	22379120	22413359	34240	1	998	uc009vqg.1	0	ENSG00000070831	CDC42	cell division cycle 42
chr1	22392791	22392991	chr1:22066298-22066498	3.26181	2.61328	3.78234	-1.05487	0.0053374	0.00843992	Intron (uc009vqg.1/998, intron 1 of 5)	1	22379120	22419436	40317	1	998	uc010ods.2	13671	ENSG00000070831	CDC42	cell division cycle 42
chr1	22404347	22404547	chr1:22077854-22078054	3.74755	2.16019	4.59608	-2.28743	1.13545e-08	4.22355e-08	Intron (uc009vqg.1/998, intron 2 of 5)	1	22379120	22419436	40317	1	998	uc010ods.2	25227	ENSG00000070831	CDC42	cell division cycle 42
chr1	22418943	22419143	chr1:22092450-22092650	3.05422	1.49773	3.89581	-2.32852	1.88095e-07	5.79598e-07	3' UTR	1	22379120	22419436	40317	1	998	uc010ods.2	39823	ENSG00000070831	CDC42	cell division cycle 42
chr1	22432204	22432404	chr1:22105711-22105911	3.51365	3.8935	2.86651	0.916774	0.0189414	0.0274464	Distal Intergenic	1	22443798	22469519	25722	2	54361	uc001bfs.4	37115	ENSG00000162552	WNT4	Wnt family member 4
chr1	22440970	22441170	chr1:22114477-22114677	8.5875	9.03425	7.76238	1.26999	3.89655e-09	1.55273e-08	Downstream (2-3kb)	1	22443798	22469519	25722	2	54361	uc001bfs.4	28349	ENSG00000162552	WNT4	Wnt family member 4
chr1	22449048	22449248	chr1:22122555-22122755	4.94121	5.59875	3.23819	2.26956	1.89742e-08	6.82877e-08	Intron (uc001bfs.4/54361, intron 2 of 4)	1	22443798	22469519	25722	2	54361	uc001bfs.4	20271	ENSG00000162552	WNT4	Wnt family member 4
chr1	22460471	22460671	chr1:22133978-22134178	4.59342	5.18794	3.22766	1.89546	2.75779e-10	1.30091e-09	Intron (uc001bfs.4/54361, intron 1 of 4)	1	22443798	22469519	25722	2	54361	uc001bfs.4	8848	ENSG00000162552	WNT4	Wnt family member 4
chr1	22469687	22469887	chr1:22143194-22143394	7.62622	7.86473	7.27565	0.565549	0.0154744	0.0227551	Promoter (<=1kb)	1	22443798	22469519	25722	2	54361	uc001bfs.4	-168	ENSG00000162552	WNT4	Wnt family member 4
chr1	22480624	22480824	chr1:22154131-22154331	3.63041	4.18956	2.41922	1.7374	4.01157e-05	8.66181e-05	Distal Intergenic	1	22443798	22470385	26588	2	54361	uc010odt.2	-10239	ENSG00000162552	WNT4	Wnt family member 4
chr1	22482043	22482243	chr1:22155550-22155750	4.4739	5.29416	0.850278	4.19532	1.11324e-13	8.35666e-13	Distal Intergenic	1	22443798	22470385	26588	2	54361	uc010odt.2	-11658	ENSG00000162552	WNT4	Wnt family member 4
chr1	22490178	22490378	chr1:22163685-22163885	4.56265	3.90602	5.08749	-1.0497	0.00701748	0.0108971	Distal Intergenic	1	22443798	22470385	26588	2	54361	uc010odt.2	-19793	ENSG00000162552	WNT4	Wnt family member 4
chr1	22502858	22503058	chr1:22176365-22176565	2.95518	1.74756	3.704	-1.82983	4.75456e-05	0.000101504	Distal Intergenic	1	22443798	22470385	26588	2	54361	uc010odt.2	-32473	ENSG00000162552	WNT4	Wnt family member 4
chr1	22503951	22504151	chr1:22177458-22177658	4.42913	4.04747	4.78407	-0.690082	0.0154097	0.0226679	Distal Intergenic	1	22443798	22470385	26588	2	54361	uc010odt.2	-33566	ENSG00000162552	WNT4	Wnt family member 4
chr1	22509511	22509711	chr1:22183018-22183218	5.94673	5.32705	6.45163	-1.04961	6.89168e-05	0.000143664	Distal Intergenic	1	22443798	22470385	26588	2	54361	uc010odt.2	-39126	ENSG00000162552	WNT4	Wnt family member 4
chr1	22511859	22512059	chr1:22185366-22185566	6.43466	6.98236	5.26941	1.74042	4.05472e-09	1.61128e-08	Distal Intergenic	1	22443798	22470385	26588	2	54361	uc010odt.2	-41474	ENSG00000162552	WNT4	Wnt family member 4
chr1	22534526	22534726	chr1:22208033-22208233	5.39586	6.12179	3.17984	2.8561	5.76851e-21	1.01794e-19	Distal Intergenic	1	22443798	22470385	26588	2	54361	uc010odt.2	-64141	ENSG00000162552	WNT4	Wnt family member 4
chr1	22574490	22574690	chr1:22247997-22248197	3.51106	3.82572	3.01192	0.708449	0.0343037	0.0476292	Distal Intergenic	1	22443798	22470385	26588	2	54361	uc010odt.2	-104105	ENSG00000162552	WNT4	Wnt family member 4
chr1	22579693	22579893	chr1:22253200-22253400	4.66409	1.35896	5.71969	-4.18232	8.4654e-20	1.31276e-18	Distal Intergenic	1	22443798	22470385	26588	2	54361	uc010odt.2	-109308	ENSG00000162552	WNT4	Wnt family member 4
chr1	22582244	22582444	chr1:22255751-22255951	4.88957	2.84763	5.82209	-2.84843	5.59965e-19	7.91412e-18	Distal Intergenic	1	22443798	22470385	26588	2	54361	uc010odt.2	-111859	ENSG00000162552	WNT4	Wnt family member 4
chr1	22584310	22584510	chr1:22257817-22258017	4.16941	4.42218	3.79275	0.624614	0.0219569	0.0314894	Distal Intergenic	1	22443798	22470385	26588	2	54361	uc010odt.2	-113925	ENSG00000162552	WNT4	Wnt family member 4
chr1	22586072	22586272	chr1:22259579-22259779	4.01898	3.38142	4.53363	-1.01071	0.00797764	0.0122871	Distal Intergenic	1	22443798	22470385	26588	2	54361	uc010odt.2	-115687	ENSG00000162552	WNT4	Wnt family member 4
chr1	22645120	22645320	chr1:22318627-22318827	5.56746	6.31893	3.09188	3.15135	2.37846e-23	5.43825e-22	Distal Intergenic	1	22778344	22857650	79307	1	9923	uc001bft.2	-133024	ENSG00000184677	ZBTB40	zinc finger and BTB domain containing 40
chr1	22658782	22658982	chr1:22332289-22332489	4.31723	3.92183	4.68198	-0.639216	0.0148001	0.0218359	Distal Intergenic	1	22778344	22857650	79307	1	9923	uc001bft.2	-119362	ENSG00000184677	ZBTB40	zinc finger and BTB domain containing 40
chr1	22659665	22659865	chr1:22333172-22333372	3.66744	2.63391	4.35789	-1.60582	7.21456e-06	1.74365e-05	Distal Intergenic	1	22778344	22857650	79307	1	9923	uc001bft.2	-118479	ENSG00000184677	ZBTB40	zinc finger and BTB domain containing 40
chr1	22667399	22667599	chr1:22340906-22341106	3.96974	1.96067	4.89716	-2.7847	1.42021e-13	1.05243e-12	Distal Intergenic	1	22778344	22857650	79307	1	9923	uc001bft.2	-110745	ENSG00000184677	ZBTB40	zinc finger and BTB domain containing 40
chr1	22668623	22668823	chr1:22342130-22342330	5.81527	5.44278	6.16357	-0.670973	0.00442236	0.00708105	Distal Intergenic	1	22778344	22857650	79307	1	9923	uc001bft.2	-109521	ENSG00000184677	ZBTB40	zinc finger and BTB domain containing 40
chr1	22670592	22670792	chr1:22344099-22344299	4.8396	3.05763	5.72795	-2.56021	2.74845e-14	2.2224e-13	Distal Intergenic	1	22778344	22857650	79307	1	9923	uc001bft.2	-107552	ENSG00000184677	ZBTB40	zinc finger and BTB domain containing 40
chr1	22676736	22676936	chr1:22350243-22350443	5.66909	5.99763	5.14026	0.89458	0.000497322	0.000916086	Distal Intergenic	1	22778344	22857650	79307	1	9923	uc001bft.2	-101408	ENSG00000184677	ZBTB40	zinc finger and BTB domain containing 40
chr1	22687127	22687327	chr1:22360634-22360834	3.66998	2.97986	4.21222	-1.14351	0.000963693	0.00170151	Distal Intergenic	1	22778344	22857650	79307	1	9923	uc001bft.2	-91017	ENSG00000184677	ZBTB40	zinc finger and BTB domain containing 40
chr1	22714676	22714876	chr1:22388183-22388383	4.9961	4.1845	5.59665	-1.32056	2.2937e-05	5.1349e-05	Distal Intergenic	1	22778344	22857650	79307	1	9923	uc001bft.2	-63468	ENSG00000184677	ZBTB40	zinc finger and BTB domain containing 40
chr1	22715686	22715886	chr1:22389193-22389393	4.78513	3.1166	5.65105	-2.39966	5.02202e-15	4.44343e-14	Distal Intergenic	1	22778344	22857650	79307	1	9923	uc001bft.2	-62458	ENSG00000184677	ZBTB40	zinc finger and BTB domain containing 40
chr1	22739593	22739793	chr1:22413100-22413300	4.00783	2.82147	4.75001	-1.85435	7.04528e-07	1.98765e-06	Distal Intergenic	1	22778344	22857650	79307	1	9923	uc001bft.2	-38551	ENSG00000184677	ZBTB40	zinc finger and BTB domain containing 40
chr1	22740820	22741020	chr1:22414327-22414527	4.73595	2.36593	5.71258	-3.26993	2.82566e-20	4.62654e-19	Distal Intergenic	1	22778344	22857650	79307	1	9923	uc001bft.2	-37324	ENSG00000184677	ZBTB40	zinc finger and BTB domain containing 40
chr1	22774145	22774345	chr1:22447652-22447852	6.39155	4.77661	7.24612	-2.38857	4.92202e-15	4.35979e-14	Distal Intergenic	1	22778344	22857650	79307	1	9923	uc001bft.2	-3999	ENSG00000184677	ZBTB40	zinc finger and BTB domain containing 40
chr1	22794964	22795164	chr1:22468471-22468671	1.70738	0	2.58356	-2.4103	0.000123135	0.000247436	Intron (uc001bft.2/9923, intron 2 of 18)	1	22778344	22857650	79307	1	9923	uc009vqi.1	16620	ENSG00000184677	ZBTB40	zinc finger and BTB domain containing 40
chr1	22827114	22827314	chr1:22500621-22500821	5.55603	5.89161	5.01177	0.889779	0.000171147	0.000336716	Promoter (<=1kb)	1	22828069	22838627	10559	1	9923	uc001bfv.1	-755	ENSG00000184677	ZBTB40	zinc finger and BTB domain containing 40
chr1	22834231	22834431	chr1:22507738-22507938	3.26704	3.98596	1.1141	2.55236	3.01161e-06	7.70107e-06	Intron (uc001bft.2/9923, intron 7 of 18)	1	22828069	22838627	10559	1	9923	uc001bfv.1	6162	ENSG00000184677	ZBTB40	zinc finger and BTB domain containing 40
chr1	22853710	22853910	chr1:22527217-22527417	4.52459	3.3117	5.27503	-1.91056	5.05088e-11	2.65355e-10	3' UTR	1	22828069	22838627	10559	1	9923	uc001bfv.1	25641	ENSG00000184677	ZBTB40	zinc finger and BTB domain containing 40
chr1	22854236	22854436	chr1:22527743-22527943	4.15316	2.0394	5.09633	-2.98799	8.36206e-17	9.1464e-16	3' UTR	1	22828069	22838627	10559	1	9923	uc001bfv.1	26167	ENSG00000184677	ZBTB40	zinc finger and BTB domain containing 40
chr1	22857952	22858152	chr1:22531459-22531659	6.74568	7.19517	5.91261	1.30146	9.30345e-07	2.57658e-06	Distal Intergenic	1	22828069	22838627	10559	1	9923	uc001bfv.1	29883	ENSG00000184677	ZBTB40	zinc finger and BTB domain containing 40
chr1	22879783	22879983	chr1:22553290-22553490	4.14952	3.78094	4.49497	-0.633538	0.0249968	0.0355115	Distal Intergenic	1	22890004	22916112	26109	1	2046	uc001bfw.3	-10021	ENSG00000070886	EPHA8	EPH receptor A8
chr1	22889868	22890068	chr1:22563375-22563575	4.98842	5.40496	4.24744	1.16351	3.24424e-06	8.25341e-06	Promoter (<=1kb)	1	22890004	22916112	26109	1	2046	uc001bfw.3	0	ENSG00000070886	EPHA8	EPH receptor A8
chr1	22918166	22918366	chr1:22591673-22591873	3.84687	4.20375	3.25443	1.01076	0.00393758	0.00635548	Intron (uc001bfx.1/2046, intron 5 of 16)	1	22890004	22930087	40084	1	2046	uc001bfx.1	28162	ENSG00000070886	EPHA8	EPH receptor A8
chr1	22992360	22992560	chr1:22665867-22666067	4.1495	4.40437	3.76891	0.627208	0.0324429	0.045239	Distal Intergenic	1	22979682	22988029	8348	1	713	uc001bgd.3	12678	ENSG00000173369	C1QB	complement C1q B chain
chr1	23003179	23003379	chr1:22676686-22676886	4.15504	4.51598	3.55314	0.993801	0.00217952	0.00365302	Distal Intergenic	1	22979682	22988029	8348	1	713	uc001bgd.3	23497	ENSG00000173369	C1QB	complement C1q B chain
chr1	23012301	23012501	chr1:22685808-22686008	4.88158	5.49721	3.41299	2.04982	3.27848e-11	1.76945e-10	Distal Intergenic	1	23037331	23241082	203752	1	2048	uc009vqj.1	-24830	ENSG00000133216	EPHB2	EPH receptor B2
chr1	23016061	23016261	chr1:22689568-22689768	5.98436	4.54581	6.7977	-2.17337	9.43865e-14	7.15081e-13	Distal Intergenic	1	23037331	23241082	203752	1	2048	uc009vqj.1	-21070	ENSG00000133216	EPHB2	EPH receptor B2
chr1	23039182	23039382	chr1:22712689-22712889	6.11339	6.90544	3.08016	3.64632	1.75078e-39	2.10485e-37	Promoter (1-2kb)	1	23037332	23241823	204492	1	2048	uc010odu.2	1850	ENSG00000133216	EPHB2	EPH receptor B2
chr1	23072827	23073027	chr1:22746334-22746534	5.49555	2.98202	6.48821	-3.29109	1.00201e-10	5.04256e-10	Intron (uc009vqj.1/2048, intron 1 of 16)	1	23046010	23046091	82	1	100616391	uc021oib.1	26817	ENSG00000265422	MIR4684	microRNA 4684
chr1	23076878	23077078	chr1:22750385-22750585	6.85875	6.30324	7.32708	-1.0001	2.31358e-07	7.02915e-07	Intron (uc009vqj.1/2048, intron 1 of 16)	1	23046010	23046091	82	1	100616391	uc021oib.1	30868	ENSG00000265422	MIR4684	microRNA 4684
chr1	23077275	23077475	chr1:22750782-22750982	4.9232	4.62732	5.21305	-0.600866	0.0238303	0.033971	Intron (uc009vqj.1/2048, intron 1 of 16)	1	23046010	23046091	82	1	100616391	uc021oib.1	31265	ENSG00000265422	MIR4684	microRNA 4684
chr1	23082784	23082984	chr1:22756291-22756491	4.4845	5.04771	3.25658	1.73986	7.80342e-09	2.97628e-08	Intron (uc009vqj.1/2048, intron 1 of 16)	1	23046010	23046091	82	1	100616391	uc021oib.1	36774	ENSG00000265422	MIR4684	microRNA 4684
chr1	23087072	23087272	chr1:22760579-22760779	4.99319	3.85703	5.71918	-1.78563	1.57928e-08	5.75081e-08	Intron (uc009vqj.1/2048, intron 1 of 16)	1	23046010	23046091	82	1	100616391	uc021oib.1	41062	ENSG00000265422	MIR4684	microRNA 4684
chr1	23105372	23105572	chr1:22778879-22779079	4.95454	4.62685	5.26932	-0.563636	0.0319518	0.044603	Intron (uc009vqj.1/2048, intron 1 of 16)	1	23046010	23046091	82	1	100616391	uc021oib.1	59362	ENSG00000265422	MIR4684	microRNA 4684
chr1	23117237	23117437	chr1:22790744-22790944	4.10649	4.48535	3.46176	1.05027	0.00230918	0.00385657	Intron (uc009vqj.1/2048, intron 3 of 16)	1	23046010	23046091	82	1	100616391	uc021oib.1	71227	ENSG00000265422	MIR4684	microRNA 4684
chr1	23119367	23119567	chr1:22792874-22793074	3.31662	3.70087	2.65869	0.918587	0.011289	0.0169808	Intron (uc009vqj.1/2048, intron 3 of 16)	1	23189652	23189719	68	2	100422914	uc021oic.1	70152	ENSG00000264014	MIR4253	microRNA 4253
chr1	23121232	23121432	chr1:22794739-22794939	3.05802	2.53858	3.50462	-0.771519	0.0316287	0.0441795	Intron (uc009vqj.1/2048, intron 3 of 16)	1	23189652	23189719	68	2	100422914	uc021oic.1	68287	ENSG00000264014	MIR4253	microRNA 4253
chr1	23134898	23135098	chr1:22808405-22808605	5.55783	4.80598	6.13061	-1.28443	4.53868e-09	1.79032e-08	Intron (uc009vqj.1/2048, intron 3 of 16)	1	23189652	23189719	68	2	100422914	uc021oic.1	54621	ENSG00000264014	MIR4253	microRNA 4253
chr1	23137057	23137257	chr1:22810564-22810764	3.86224	2.25434	4.71528	-2.39444	9.62679e-08	3.10033e-07	Intron (uc009vqj.1/2048, intron 3 of 16)	1	23189652	23189719	68	2	100422914	uc021oic.1	52462	ENSG00000264014	MIR4253	microRNA 4253
chr1	23142142	23142342	chr1:22815649-22815849	4.26931	4.55628	3.82691	0.720282	0.0169858	0.0248028	Intron (uc009vqj.1/2048, intron 3 of 16)	1	23189652	23189719	68	2	100422914	uc021oic.1	47377	ENSG00000264014	MIR4253	microRNA 4253
chr1	23142650	23142850	chr1:22816157-22816357	4.66288	3.35296	5.44191	-2.03683	1.22115e-08	4.51941e-08	Intron (uc009vqj.1/2048, intron 3 of 16)	1	23189652	23189719	68	2	100422914	uc021oic.1	46869	ENSG00000264014	MIR4253	microRNA 4253
chr1	23146999	23147199	chr1:22820506-22820706	2.6533	1.85478	3.24792	-1.35339	0.00238626	0.00397667	Intron (uc009vqj.1/2048, intron 3 of 16)	1	23189652	23189719	68	2	100422914	uc021oic.1	42520	ENSG00000264014	MIR4253	microRNA 4253
chr1	23153106	23153306	chr1:22826613-22826813	4.50821	2.77899	5.38639	-2.54586	1.78236e-14	1.47376e-13	Intron (uc009vqj.1/2048, intron 3 of 16)	1	23189652	23189719	68	2	100422914	uc021oic.1	36413	ENSG00000264014	MIR4253	microRNA 4253
chr1	23155580	23155780	chr1:22829087-22829287	3.21924	3.66618	2.39361	1.12489	0.00277429	0.00457969	Intron (uc009vqj.1/2048, intron 3 of 16)	1	23189652	23189719	68	2	100422914	uc021oic.1	33939	ENSG00000264014	MIR4253	microRNA 4253
chr1	23158630	23158830	chr1:22832137-22832337	5.34169	4.73515	5.83929	-1.03852	0.000105664	0.000214279	Intron (uc009vqj.1/2048, intron 3 of 16)	1	23189652	23189719	68	2	100422914	uc021oic.1	30889	ENSG00000264014	MIR4253	microRNA 4253
chr1	23162493	23162693	chr1:22836000-22836200	5.99773	6.83929	1.66447	4.82251	8.14761e-31	4.05957e-29	Intron (uc009vqj.1/2048, intron 3 of 16)	1	23189652	23189719	68	2	100422914	uc021oic.1	27026	ENSG00000264014	MIR4253	microRNA 4253
chr1	23168558	23168758	chr1:22842065-22842265	4.19643	3.5722	4.70382	-1.07995	0.000342777	0.000646409	Intron (uc009vqj.1/2048, intron 3 of 16)	1	23189652	23189719	68	2	100422914	uc021oic.1	20961	ENSG00000264014	MIR4253	microRNA 4253
chr1	23181285	23181485	chr1:22854792-22854992	5.37835	4.60924	5.95933	-1.30521	0.000139763	0.000278491	Intron (uc009vqj.1/2048, intron 3 of 16)	1	23189652	23189719	68	2	100422914	uc021oic.1	8234	ENSG00000264014	MIR4253	microRNA 4253
chr1	23182638	23182838	chr1:22856145-22856345	6.28871	4.65283	7.14778	-2.42963	1.91188e-16	2.00504e-15	Intron (uc009vqj.1/2048, intron 3 of 16)	1	23189652	23189719	68	2	100422914	uc021oic.1	6881	ENSG00000264014	MIR4253	microRNA 4253
chr1	23194889	23195089	chr1:22868396-22868596	2.69308	1.71379	3.3633	-1.63678	0.000228182	0.000441221	Intron (uc009vqj.1/2048, intron 5 of 16)	1	23189652	23189719	68	2	100422914	uc021oic.1	-5170	ENSG00000264014	MIR4253	microRNA 4253
chr1	23197083	23197283	chr1:22870590-22870790	5.43455	6.17492	3.07804	2.96888	3.23865e-20	5.27443e-19	Intron (uc009vqj.1/2048, intron 5 of 16)	1	23189652	23189719	68	2	100422914	uc021oic.1	-7364	ENSG00000264014	MIR4253	microRNA 4253
chr1	23203437	23203637	chr1:22876944-22877144	6.48783	6.84077	5.90448	0.915467	0.0001949	0.000380551	Intron (uc009vqj.1/2048, intron 5 of 16)	1	23189652	23189719	68	2	100422914	uc021oic.1	-13718	ENSG00000264014	MIR4253	microRNA 4253
chr1	23215392	23215592	chr1:22888899-22889099	4.81598	2.82081	5.74122	-2.79326	8.64983e-18	1.06285e-16	Intron (uc009vqj.1/2048, intron 6 of 16)	1	23189652	23189719	68	2	100422914	uc021oic.1	-25673	ENSG00000264014	MIR4253	microRNA 4253
chr1	23229654	23229854	chr1:22903161-22903361	4.04269	3.24713	4.63596	-1.34238	0.000176591	0.000346822	Intron (uc009vqj.1/2048, intron 9 of 16)	1	23189652	23189719	68	2	100422914	uc021oic.1	-39935	ENSG00000264014	MIR4253	microRNA 4253
chr1	23240615	23240815	chr1:22914122-22914322	3.98372	4.54954	2.74492	1.82028	2.92975e-07	8.75465e-07	3' UTR	1	23189652	23189719	68	2	100422914	uc021oic.1	-50896	ENSG00000264014	MIR4253	microRNA 4253
chr1	23243022	23243222	chr1:22916529-22916729	7.34573	6.95048	7.71038	-0.72087	0.00165491	0.00282429	Distal Intergenic	1	23189652	23189719	68	2	100422914	uc021oic.1	-53303	ENSG00000264014	MIR4253	microRNA 4253
chr1	23246995	23247195	chr1:22920502-22920702	4.28324	4.99614	2.18225	2.68181	1.39359e-10	6.86044e-10	Exon (uc001bgg.1/uc001bgg.1, exon 1 of 1)	1	23189652	23189719	68	2	100422914	uc021oic.1	-57276	ENSG00000264014	MIR4253	microRNA 4253
[truncated: 39,874 more rows]
