# Supplementary material for: Genetic risk of osteoarthritis operates during human skeletogenesis
Source: Hum Mol Genet. 2022 Oct 9;32(13):2124–38. doi: 10.1093/hmg/ddac251 (PMC10281754; doi:10.1093/hmg/ddac251)
Supplement: Supplementary_Table_S5_Chr6-9_ddac251 [file supplementary_table_s5_chr6-9_ddac251.xlsx]

## Sheet: Table S5
Supplementary Table S5: Comparison of differentially accessible regions between Foetal knee and Aged knee samples
seqnames	start	end	hg38_peak	Conc	Conc_Fetal_knee	Conc_Aged_knee	Fold	p.value	FDR	annotation	geneChr	geneStart	geneEnd	geneLength	geneStrand	geneId	transcriptId	distanceToTSS	ENSEMBL	SYMBOL	GENENAME
chr6	168843	169043	chr6:168843-169043	2.88585	1.65235	3.64258	-1.79804	5.65655e-05	0.000119405	Distal Intergenic	6	292101	350227	58127	1	56940	uc011dhn.1	-123058	ENSG00000112679	DUSP22	dual specificity phosphatase 22
chr6	189450	189650	chr6:189450-189650	3.73786	2.48541	4.50027	-1.94188	9.30365e-06	2.21042e-05	Distal Intergenic	6	292101	350227	58127	1	56940	uc011dhn.1	-102451	ENSG00000112679	DUSP22	dual specificity phosphatase 22
chr6	195874	196074	chr6:195874-196074	4.91111	3.54978	5.70433	-2.10328	6.88486e-13	4.66761e-12	Distal Intergenic	6	292101	350227	58127	1	56940	uc011dhn.1	-96027	ENSG00000112679	DUSP22	dual specificity phosphatase 22
chr6	215655	215855	chr6:215655-215855	5.89405	5.12269	6.47609	-1.32368	6.54887e-08	2.16786e-07	Distal Intergenic	6	292101	350227	58127	1	56940	uc011dhn.1	-76246	ENSG00000112679	DUSP22	dual specificity phosphatase 22
chr6	220005	220205	chr6:220005-220205	5.36551	4.77349	5.85495	-1.01288	5.99406e-05	0.000126082	Distal Intergenic	6	292101	350227	58127	1	56940	uc011dhn.1	-71896	ENSG00000112679	DUSP22	dual specificity phosphatase 22
chr6	223928	224128	chr6:223928-224128	3.70448	2.87634	4.31242	-1.39876	8.12382e-05	0.000167572	Distal Intergenic	6	292101	350227	58127	1	56940	uc011dhn.1	-67973	ENSG00000112679	DUSP22	dual specificity phosphatase 22
chr6	225169	225369	chr6:225169-225369	4.67546	3.17149	5.50482	-2.27765	2.43795e-12	1.53596e-11	Distal Intergenic	6	292101	350227	58127	1	56940	uc011dhn.1	-66732	ENSG00000112679	DUSP22	dual specificity phosphatase 22
chr6	236092	236292	chr6:236092-236292	2.66154	0.380922	3.62725	-3.03221	1.73219e-08	6.27166e-08	Distal Intergenic	6	292101	350227	58127	1	56940	uc011dhn.1	-55809	ENSG00000112679	DUSP22	dual specificity phosphatase 22
chr6	236628	236828	chr6:236628-236828	2.73241	1.27744	3.54985	-2.16343	1.27431e-06	3.45274e-06	Distal Intergenic	6	292101	350227	58127	1	56940	uc011dhn.1	-55273	ENSG00000112679	DUSP22	dual specificity phosphatase 22
chr6	239620	239820	chr6:239620-239820	2.17949	0.673521	3.00933	-2.37567	2.67465e-05	5.92541e-05	Distal Intergenic	6	292101	350227	58127	1	56940	uc011dhn.1	-52281	ENSG00000112679	DUSP22	dual specificity phosphatase 22
chr6	251983	252183	chr6:251983-252183	3.65829	1.64698	4.58606	-2.81989	1.59181e-12	1.02715e-11	Distal Intergenic	6	292101	350227	58127	1	56940	uc011dhn.1	-39918	ENSG00000112679	DUSP22	dual specificity phosphatase 22
chr6	253235	253435	chr6:253235-253435	3.28054	1.38109	4.19	-2.64806	9.30659e-10	4.06423e-09	Distal Intergenic	6	292101	350227	58127	1	56940	uc011dhn.1	-38666	ENSG00000112679	DUSP22	dual specificity phosphatase 22
chr6	293453	293653	chr6:293453-293653	5.92059	4.62561	6.69539	-2.00962	2.26812e-20	3.74991e-19	Promoter (1-2kb)	6	292101	351355	59255	1	56940	uc003msx.3	1352	ENSG00000112679	DUSP22	dual specificity phosphatase 22
chr6	298952	299152	chr6:298952-299152	3.20607	1.30229	4.11627	-2.57923	2.59589e-09	1.06214e-08	Intron (uc011dhn.1/56940, intron 1 of 6)	6	304628	351353	46726	1	56940	uc003msy.1	-5476	ENSG00000112679	DUSP22	dual specificity phosphatase 22
chr6	324328	324528	chr6:324328-324528	4.15435	4.65068	3.17514	1.42078	4.15266e-05	8.94548e-05	Intron (uc011dhn.1/56940, intron 3 of 6)	6	304628	351353	46726	1	56940	uc003msy.1	19700	ENSG00000112679	DUSP22	dual specificity phosphatase 22
chr6	328183	328383	chr6:328183-328383	7.09623	7.4426	6.52782	0.907423	7.06128e-05	0.000146982	Intron (uc011dhn.1/56940, intron 3 of 6)	6	304628	351353	46726	1	56940	uc003msy.1	23555	ENSG00000112679	DUSP22	dual specificity phosphatase 22
chr6	335721	335921	chr6:335721-335921	5.52652	6.34652	1.90963	4.31517	8.26282e-27	2.72683e-25	Intron (uc011dhn.1/56940, intron 4 of 6)	6	304628	351353	46726	1	56940	uc003msy.1	31093	ENSG00000112679	DUSP22	dual specificity phosphatase 22
chr6	338183	338383	chr6:338183-338383	3.34823	3.86892	2.28462	1.3235	0.000895668	0.00158875	Intron (uc011dhn.1/56940, intron 4 of 6)	6	304628	351353	46726	1	56940	uc003msy.1	33555	ENSG00000112679	DUSP22	dual specificity phosphatase 22
chr6	351039	351239	chr6:351039-351239	4.01393	4.7722	1.4597	2.99184	1.32114e-11	7.53513e-11	3' UTR	6	391739	402637	10899	1	3662	uc010jne.2	-40500	ENSG00000137265	IRF4	interferon regulatory factor 4
chr6	361016	361216	chr6:361016-361216	3.19947	3.53176	2.66245	0.786885	0.0297313	0.0417166	Distal Intergenic	6	391739	402637	10899	1	3662	uc010jne.2	-30523	ENSG00000137265	IRF4	interferon regulatory factor 4
chr6	368943	369143	chr6:368943-369143	4.12923	1.89688	5.08872	-3.08717	1.5602e-13	1.15068e-12	Distal Intergenic	6	391739	402637	10899	1	3662	uc010jne.2	-22596	ENSG00000137265	IRF4	interferon regulatory factor 4
chr6	373969	374169	chr6:373969-374169	5.72131	6.43313	3.62933	2.71772	1.82627e-27	6.4604e-26	Distal Intergenic	6	391739	402637	10899	1	3662	uc010jne.2	-17570	ENSG00000137265	IRF4	interferon regulatory factor 4
chr6	387493	387693	chr6:387493-387693	6.06513	4.7388	6.84877	-2.05894	6.09834e-18	7.62859e-17	Distal Intergenic	6	391739	402637	10899	1	3662	uc010jne.2	-4046	ENSG00000137265	IRF4	interferon regulatory factor 4
chr6	404966	405166	chr6:404966-405166	2.96487	2.43553	3.41753	-0.837151	0.0350283	0.0485585	Exon (uc003msz.4/3662, exon 8 of 9)	6	397056	402637	5582	1	3662	uc003mtc.1	7910	ENSG00000137265	IRF4	interferon regulatory factor 4
chr6	408682	408882	chr6:408682-408882	5.25441	4.85004	5.62549	-0.679405	0.0256233	0.0363386	3' UTR	6	397056	402637	5582	1	3662	uc003mtc.1	11626	ENSG00000137265	IRF4	interferon regulatory factor 4
chr6	422819	423019	chr6:422819-423019	6.33037	5.92394	6.70288	-0.733187	0.00225318	0.00376916	Distal Intergenic	6	397056	402637	5582	1	3662	uc003mtc.1	25763	ENSG00000137265	IRF4	interferon regulatory factor 4
chr6	423178	423378	chr6:423178-423378	3.53122	2.63048	4.17023	-1.43286	9.96104e-05	0.000202775	Distal Intergenic	6	397056	402637	5582	1	3662	uc003mtc.1	26122	ENSG00000137265	IRF4	interferon regulatory factor 4
chr6	432033	432233	chr6:432033-432233	3.75815	2.10005	4.62191	-2.39127	1.3011e-11	7.42946e-11	Distal Intergenic	6	397056	402637	5582	1	3662	uc003mtc.1	34977	ENSG00000137265	IRF4	interferon regulatory factor 4
chr6	436534	436734	chr6:436534-436734	4.25977	3.57452	4.79952	-1.08179	0.00307273	0.0050397	Distal Intergenic	6	397056	402637	5582	1	3662	uc003mtc.1	39478	ENSG00000137265	IRF4	interferon regulatory factor 4
chr6	437089	437289	chr6:437089-437289	3.77196	1.34776	4.75485	-3.24384	4.29576e-13	2.99389e-12	Distal Intergenic	6	397056	402637	5582	1	3662	uc003mtc.1	40033	ENSG00000137265	IRF4	interferon regulatory factor 4
chr6	445941	446141	chr6:445941-446141	5.58569	3.09963	6.57542	-3.3474	1.4058e-19	2.12904e-18	Distal Intergenic	6	397056	402637	5582	1	3662	uc003mtc.1	48885	ENSG00000137265	IRF4	interferon regulatory factor 4
chr6	446858	447058	chr6:446858-447058	6.52465	4.66217	7.42769	-2.66863	1.16261e-15	1.11228e-14	Distal Intergenic	6	397056	402637	5582	1	3662	uc003mtc.1	49802	ENSG00000137265	IRF4	interferon regulatory factor 4
chr6	453196	453396	chr6:453196-453396	5.41802	3.8325	6.26615	-2.36665	1.96061e-14	1.61415e-13	Distal Intergenic	6	397056	402637	5582	1	3662	uc003mtc.1	56140	ENSG00000137265	IRF4	interferon regulatory factor 4
chr6	455077	455277	chr6:455077-455277	3.20523	2.05519	3.93578	-1.74562	1.07926e-05	2.53943e-05	Distal Intergenic	6	397056	402637	5582	1	3662	uc003mtc.1	58021	ENSG00000137265	IRF4	interferon regulatory factor 4
chr6	474881	475081	chr6:474881-475081	4.54461	3.40159	5.27286	-1.72485	1.55965e-05	3.58116e-05	Distal Intergenic	6	397056	402637	5582	1	3662	uc003mtc.1	77825	ENSG00000137265	IRF4	interferon regulatory factor 4
chr6	501925	502125	chr6:501925-502125	3.63711	3.11442	4.0857	-0.852054	0.0329299	0.0458577	Intron (uc003mtd.4/55770, intron 23 of 27)	6	397056	402637	5582	1	3662	uc003mtc.1	104869	ENSG00000137265	IRF4	interferon regulatory factor 4
chr6	506596	506796	chr6:506596-506796	3.9245	3.41661	4.36397	-0.863984	0.0176717	0.0257268	Intron (uc003mtd.4/55770, intron 23 of 27)	6	397056	402637	5582	1	3662	uc003mtc.1	109540	ENSG00000137265	IRF4	interferon regulatory factor 4
chr6	511645	511845	chr6:511645-511845	2.91104	3.66518	0.405044	2.8387	3.34266e-06	8.48692e-06	Intron (uc003mtd.4/55770, intron 23 of 27)	6	397056	402637	5582	1	3662	uc003mtc.1	114589	ENSG00000137265	IRF4	interferon regulatory factor 4
chr6	550026	550226	chr6:550026-550226	3.00161	3.56404	1.77694	1.48027	0.0016905	0.00288116	Intron (uc003mtd.4/55770, intron 21 of 27)	6	655939	656964	1026	2	135458	uc003mtg.3	106738	ENSG00000188996	HUS1B	HUS1 checkpoint clamp component B
chr6	551451	551651	chr6:551451-551651	4.79563	4.2221	5.27449	-0.936611	0.0292002	0.0410243	Intron (uc003mtd.4/55770, intron 21 of 27)	6	655939	656964	1026	2	135458	uc003mtg.3	105313	ENSG00000188996	HUS1B	HUS1 checkpoint clamp component B
chr6	562100	562300	chr6:562100-562300	3.38998	0.730918	4.39719	-3.32694	4.16127e-11	2.21063e-10	Intron (uc003mtd.4/55770, intron 17 of 27)	6	655939	656964	1026	2	135458	uc003mtg.3	94664	ENSG00000188996	HUS1B	HUS1 checkpoint clamp component B
chr6	582405	582605	chr6:582405-582605	4.06878	4.86374	0.985248	3.30668	2.55243e-12	1.60387e-11	Intron (uc003mtd.4/55770, intron 11 of 27)	6	655939	656964	1026	2	135458	uc003mtg.3	74359	ENSG00000188996	HUS1B	HUS1 checkpoint clamp component B
chr6	624984	625184	chr6:624984-625184	4.21615	5.03576	0.609258	3.97517	2.11998e-12	1.34549e-11	Intron (uc003mtd.4/55770, intron 4 of 27)	6	655939	656964	1026	2	135458	uc003mtg.3	31780	ENSG00000188996	HUS1B	HUS1 checkpoint clamp component B
chr6	626317	626517	chr6:626317-626517	5.17344	5.96896	2.07997	3.86099	4.11176e-23	9.15671e-22	Intron (uc003mtd.4/55770, intron 4 of 27)	6	655939	656964	1026	2	135458	uc003mtg.3	30447	ENSG00000188996	HUS1B	HUS1 checkpoint clamp component B
chr6	682003	682203	chr6:682003-682203	6.41445	5.05097	7.20825	-2.1107	1.70784e-22	3.56162e-21	Intron (uc003mtd.4/55770, intron 1 of 27)	6	485138	693141	208004	2	55770	uc003mtd.4	10938	ENSG00000112685	EXOC2	exocyst complex component 2
chr6	683989	684189	chr6:683989-684189	6.41088	6.73504	5.89151	0.823216	0.000902385	0.00159991	Intron (uc003mtd.4/55770, intron 1 of 27)	6	485138	693141	208004	2	55770	uc003mtd.4	8952	ENSG00000112685	EXOC2	exocyst complex component 2
chr6	692915	693115	chr6:692915-693115	7.26897	7.53196	6.8731	0.64064	0.00139011	0.00239837	Promoter (<=1kb)	6	485138	693141	208004	2	55770	uc003mtd.4	26	ENSG00000112685	EXOC2	exocyst complex component 2
chr6	704167	704367	chr6:704167-704367	2.58031	3.39336	0	3.32835	6.97578e-06	1.68942e-05	Distal Intergenic	6	485138	693141	208004	2	55770	uc011dho.3	-11026	ENSG00000112685	EXOC2	exocyst complex component 2
chr6	710925	711125	chr6:710925-711125	6.7003	7.05506	6.11276	0.966239	5.53889e-09	2.15902e-08	Exon (uc003mth.1/uc003mth.1, exon 1 of 1)	6	485138	693141	208004	2	55770	uc011dho.3	-17784	ENSG00000112685	EXOC2	exocyst complex component 2
chr6	716019	716219	chr6:716019-716219	3.74997	4.59463	0	4.42947	2.02075e-09	8.40807e-09	Distal Intergenic	6	485138	693141	208004	2	55770	uc011dho.3	-22878	ENSG00000112685	EXOC2	exocyst complex component 2
chr6	722111	722311	chr6:722111-722311	5.9515	6.33668	5.29127	1.04238	1.23648e-06	3.35738e-06	Distal Intergenic	6	485138	693141	208004	2	55770	uc011dho.3	-28970	ENSG00000112685	EXOC2	exocyst complex component 2
chr6	753584	753784	chr6:753584-753784	3.8651	2.96334	4.50453	-1.42762	5.18137e-05	0.000109979	Distal Intergenic	6	485138	693141	208004	2	55770	uc011dho.3	-60443	ENSG00000112685	EXOC2	exocyst complex component 2
chr6	818239	818439	chr6:818239-818439	4.35535	5.13033	1.58523	3.3199	4.38947e-14	3.47052e-13	Distal Intergenic	6	485138	693141	208004	2	55770	uc011dho.3	-125098	ENSG00000112685	EXOC2	exocyst complex component 2
chr6	836368	836568	chr6:836368-836568	4.28618	3.7559	4.7394	-0.873324	0.0198294	0.0286433	Distal Intergenic	6	485138	693141	208004	2	55770	uc011dho.3	-143227	ENSG00000112685	EXOC2	exocyst complex component 2
chr6	842283	842483	chr6:842283-842483	4.82921	5.51918	2.90831	2.74713	1.23085e-12	8.06394e-12	Distal Intergenic	6	485138	693141	208004	2	55770	uc011dho.3	-149142	ENSG00000112685	EXOC2	exocyst complex component 2
chr6	893110	893310	chr6:893109-893309	3.96013	3.08479	4.58853	-1.35876	0.00104275	0.00183127	Distal Intergenic	6	485138	693141	208004	2	55770	uc011dho.3	-199969	ENSG00000112685	EXOC2	exocyst complex component 2
chr6	901789	901988	chr6:901781-901981	4.02138	4.47323	3.1814	1.33774	0.000105635	0.000214229	Distal Intergenic	6	961241	1101567	140327	2	285768	uc003mtj.3	199579	ENSG00000286785	LINC01622	long intergenic non-protein coding RNA 1622
chr6	958894	959094	chr6:958656-958856	3.47484	4.01917	2.32283	1.63375	0.000168129	0.000331194	Downstream (2-3kb)	6	961241	1101567	140327	2	285768	uc003mtj.3	142473	ENSG00000286785	LINC01622	long intergenic non-protein coding RNA 1622
chr6	961418	961618	chr6:961179-961379	5.17652	5.91852	2.80331	3.16913	1.23339e-19	1.87777e-18	Exon (uc003mtj.3/285768, exon 5 of 5)	6	961241	1101567	140327	2	285768	uc003mtj.3	139949	ENSG00000286785	LINC01622	long intergenic non-protein coding RNA 1622
chr6	1016154	1016354	chr6:1015919-1016119	3.99073	4.59144	2.59573	1.90486	2.94853e-06	7.55048e-06	Intron (uc003mtj.3/285768, intron 1 of 4)	6	961241	1101567	140327	2	285768	uc003mtj.3	85213	ENSG00000286785	LINC01622	long intergenic non-protein coding RNA 1622
chr6	1024931	1025131	chr6:1024696-1024896	5.49758	4.73531	6.07533	-1.29114	2.95465e-06	7.56546e-06	Intron (uc003mtj.3/285768, intron 1 of 4)	6	961241	1101567	140327	2	285768	uc003mtj.3	76436	ENSG00000286785	LINC01622	long intergenic non-protein coding RNA 1622
chr6	1027638	1027838	chr6:1027403-1027603	3.63225	2.52976	4.34696	-1.72113	1.28195e-06	3.47192e-06	Intron (uc003mtj.3/285768, intron 1 of 4)	6	961241	1101567	140327	2	285768	uc003mtj.3	73729	ENSG00000286785	LINC01622	long intergenic non-protein coding RNA 1622
chr6	1029578	1029778	chr6:1029343-1029543	3.87624	0.215578	4.95014	-4.43187	6.01115e-14	4.66603e-13	Intron (uc003mtj.3/285768, intron 1 of 4)	6	961241	1101567	140327	2	285768	uc003mtj.3	71789	ENSG00000286785	LINC01622	long intergenic non-protein coding RNA 1622
chr6	1088731	1088931	chr6:1088496-1088696	3.0676	3.75557	1.16131	2.42771	2.73292e-06	7.02797e-06	Intron (uc003mtk.1/uc003mtk.1, intron 1 of 2)	6	961241	1101567	140327	2	285768	uc003mtj.3	12636	ENSG00000286785	LINC01622	long intergenic non-protein coding RNA 1622
chr6	1111227	1111427	chr6:1110992-1111192	3.98938	2.43952	4.82946	-2.17453	2.13078e-06	5.57238e-06	Distal Intergenic	6	1068624	1101567	32944	2	285768	uc031smk.1	-9660	ENSG00000286785	LINC01622	long intergenic non-protein coding RNA 1622
chr6	1136784	1136984	chr6:1136549-1136749	6.00297	5.22701	6.58717	-1.33361	7.16443e-10	3.18278e-09	Distal Intergenic	6	1068624	1101567	32944	2	285768	uc031smk.1	-35217	ENSG00000286785	LINC01622	long intergenic non-protein coding RNA 1622
chr6	1190730	1190930	chr6:1190495-1190695	4.85662	5.36503	3.83632	1.50023	1.12749e-07	3.59138e-07	Distal Intergenic	6	1068624	1101567	32944	2	285768	uc031smk.1	-89163	ENSG00000286785	LINC01622	long intergenic non-protein coding RNA 1622
chr6	1206702	1206902	chr6:1206467-1206667	5.06046	5.88717	1.25716	4.3245	1.37674e-12	8.96198e-12	Distal Intergenic	6	1068624	1101567	32944	2	285768	uc031smk.1	-105135	ENSG00000286785	LINC01622	long intergenic non-protein coding RNA 1622
chr6	1213257	1213457	chr6:1213022-1213222	3.60472	1.73444	4.50913	-2.60197	2.16241e-09	8.95484e-09	Distal Intergenic	6	1312675	1314993	2319	1	94234	uc003mtl.4	-99218	ENSG00000164379	FOXQ1	forkhead box Q1
chr6	1245266	1245466	chr6:1245031-1245231	2.76264	2.0639	3.30927	-1.17124	0.00626716	0.00980593	Distal Intergenic	6	1312675	1314993	2319	1	94234	uc003mtl.4	-67209	ENSG00000164379	FOXQ1	forkhead box Q1
chr6	1312084	1312284	chr6:1311849-1312049	6.20422	6.7955	4.85349	1.9462	8.43629e-19	1.16931e-17	Promoter (<=1kb)	6	1312675	1314993	2319	1	94234	uc003mtl.4	-391	ENSG00000164379	FOXQ1	forkhead box Q1
chr6	1313092	1313292	chr6:1312857-1313057	4.80495	5.30466	3.8144	1.49165	1.53986e-07	4.80551e-07	Promoter (<=1kb)	6	1312675	1314993	2319	1	94234	uc003mtl.4	417	ENSG00000164379	FOXQ1	forkhead box Q1
chr6	1313952	1314152	chr6:1313717-1313917	5.82906	6.40087	4.56486	1.82252	1.04286e-13	7.85466e-13	Promoter (1-2kb)	6	1312675	1314993	2319	1	94234	uc003mtl.4	1277	ENSG00000164379	FOXQ1	forkhead box Q1
chr6	1335764	1335964	chr6:1335529-1335729	5.42964	4.9832	5.8295	-0.755078	0.00477902	0.00761288	Distal Intergenic	6	1312675	1314993	2319	1	94234	uc003mtl.4	23089	ENSG00000164379	FOXQ1	forkhead box Q1
chr6	1336597	1336797	chr6:1336362-1336562	3.1457	3.73571	1.80086	1.70518	0.000110205	0.000222921	Distal Intergenic	6	1312675	1314993	2319	1	94234	uc003mtl.4	23922	ENSG00000164379	FOXQ1	forkhead box Q1
chr6	1347108	1347308	chr6:1346873-1347073	4.70795	4.20377	5.1451	-0.81946	0.0135387	0.0201054	Distal Intergenic	6	1312675	1314993	2319	1	94234	uc003mtl.4	34433	ENSG00000164379	FOXQ1	forkhead box Q1
chr6	1364485	1364685	chr6:1364250-1364450	3.14258	3.49578	2.55863	0.922054	0.0132015	0.019636	Distal Intergenic	6	1390069	1395832	5764	1	2295	uc003mtm.3	-25384	ENSG00000137273	FOXF2	forkhead box F2
chr6	1382125	1382325	chr6:1381890-1382090	6.19284	6.46779	5.77406	0.697527	0.000977498	0.0017243	Distal Intergenic	6	1390069	1395832	5764	1	2295	uc003mtm.3	-7744	ENSG00000137273	FOXF2	forkhead box F2
chr6	1390251	1390451	chr6:1390016-1390216	5.81397	6.14316	5.28371	0.855459	6.19554e-05	0.000130054	Promoter (<=1kb)	6	1390069	1395832	5764	1	2295	uc003mtm.3	182	ENSG00000137273	FOXF2	forkhead box F2
chr6	1407892	1408092	chr6:1407657-1407857	3.12853	2.00539	3.8502	-1.69995	0.000130058	0.000260346	Distal Intergenic	6	1390069	1395832	5764	1	2295	uc003mtm.3	17823	ENSG00000137273	FOXF2	forkhead box F2
chr6	1424567	1424767	chr6:1424332-1424532	4.595	3.79948	5.18825	-1.26972	0.000141849	0.000282401	Distal Intergenic	6	1390069	1395832	5764	1	2295	uc003mtm.3	34498	ENSG00000137273	FOXF2	forkhead box F2
chr6	1461549	1461749	chr6:1461314-1461514	4.38377	4.82037	3.58768	1.22142	0.00272922	0.00450941	Distal Intergenic	6	1390069	1395832	5764	1	2295	uc003mtm.3	71480	ENSG00000137273	FOXF2	forkhead box F2
chr6	1470319	1470519	chr6:1470084-1470284	4.66232	5.47317	1.26487	3.94879	2.70756e-15	2.47623e-14	Distal Intergenic	6	1390069	1395832	5764	1	2295	uc003mtm.3	80250	ENSG00000137273	FOXF2	forkhead box F2
chr6	1471071	1471271	chr6:1470836-1471036	3.65137	4.28122	2.10815	1.88848	3.10795e-06	7.92954e-06	Distal Intergenic	6	1390069	1395832	5764	1	2295	uc003mtm.3	81002	ENSG00000137273	FOXF2	forkhead box F2
chr6	1477677	1477877	chr6:1477442-1477642	4.83749	5.59804	2.25575	3.33363	1.21513e-18	1.65241e-17	Distal Intergenic	6	1390069	1395832	5764	1	2295	uc003mtm.3	87608	ENSG00000137273	FOXF2	forkhead box F2
chr6	1491953	1492153	chr6:1491718-1491918	3.59526	4.28368	1.68576	2.57073	3.0355e-08	1.05858e-07	Distal Intergenic	6	1390069	1395832	5764	1	2295	uc003mtm.3	101884	ENSG00000137273	FOXF2	forkhead box F2
chr6	1495447	1495647	chr6:1495212-1495412	2.68159	0.981788	3.55392	-2.48105	2.08141e-06	5.45347e-06	Distal Intergenic	6	1390069	1395832	5764	1	2295	uc003mtm.3	105378	ENSG00000137273	FOXF2	forkhead box F2
chr6	1497641	1497841	chr6:1497406-1497606	5.09559	5.5369	4.28614	1.29647	7.82116e-07	2.19084e-06	Intron (uc003mto.3/uc003mto.3, intron 1 of 4)	6	1390069	1395832	5764	1	2295	uc003mtm.3	107572	ENSG00000137273	FOXF2	forkhead box F2
chr6	1500153	1500353	chr6:1499918-1500118	5.37627	6.212	1.27548	4.48315	2.54261e-21	4.66856e-20	Intron (uc003mto.3/uc003mto.3, intron 2 of 4)	6	1390069	1395832	5764	1	2295	uc003mtm.3	110084	ENSG00000137273	FOXF2	forkhead box F2
chr6	1526981	1527181	chr6:1526746-1526946	4.86309	5.33096	3.97498	1.42097	1.66939e-07	5.18418e-07	Distal Intergenic	6	1610681	1614129	3449	1	2296	uc003mtp.3	-83500	ENSG00000054598	FOXC1	forkhead box C1
chr6	1535581	1535781	chr6:1535346-1535546	4.13507	3.00353	4.85953	-1.74795	2.05195e-06	5.38151e-06	Distal Intergenic	6	1610681	1614129	3449	1	2296	uc003mtp.3	-74900	ENSG00000054598	FOXC1	forkhead box C1
chr6	1537014	1537214	chr6:1536779-1536979	3.43787	3.81842	2.78905	1.06534	0.00350148	0.00569378	Distal Intergenic	6	1610681	1614129	3449	1	2296	uc003mtp.3	-73467	ENSG00000054598	FOXC1	forkhead box C1
chr6	1537707	1537907	chr6:1537472-1537672	3.4892	2.64057	4.10615	-1.41009	0.000124863	0.000250673	Distal Intergenic	6	1610681	1614129	3449	1	2296	uc003mtp.3	-72774	ENSG00000054598	FOXC1	forkhead box C1
chr6	1554029	1554229	chr6:1553794-1553994	4.53846	4.10299	4.93095	-0.727159	0.00718226	0.0111359	Distal Intergenic	6	1610681	1614129	3449	1	2296	uc003mtp.3	-56452	ENSG00000054598	FOXC1	forkhead box C1
chr6	1557066	1557266	chr6:1556831-1557031	3.86881	4.66271	0.803889	3.61733	8.49051e-11	4.31804e-10	Distal Intergenic	6	1610681	1614129	3449	1	2296	uc003mtp.3	-53415	ENSG00000054598	FOXC1	forkhead box C1
chr6	1562623	1562823	chr6:1562388-1562588	4.76912	3.76507	5.44871	-1.5968	6.06259e-09	2.34944e-08	Distal Intergenic	6	1610681	1614129	3449	1	2296	uc003mtp.3	-47858	ENSG00000054598	FOXC1	forkhead box C1
chr6	1563979	1564179	chr6:1563744-1563944	3.79653	2.52454	4.56469	-1.96749	8.39545e-09	3.18585e-08	Distal Intergenic	6	1610681	1614129	3449	1	2296	uc003mtp.3	-46502	ENSG00000054598	FOXC1	forkhead box C1
chr6	1576005	1576205	chr6:1575770-1575970	6.97363	7.18303	6.67417	0.51074	0.00463358	0.00739622	Distal Intergenic	6	1610681	1614129	3449	1	2296	uc003mtp.3	-34476	ENSG00000054598	FOXC1	forkhead box C1
chr6	1579546	1579746	chr6:1579311-1579511	6.07399	6.35756	5.63834	0.698889	0.0134269	0.0199495	Distal Intergenic	6	1610681	1614129	3449	1	2296	uc003mtp.3	-30935	ENSG00000054598	FOXC1	forkhead box C1
chr6	1585164	1585364	chr6:1584929-1585129	4.67356	5.48766	1.20213	4.10519	3.03652e-16	3.10999e-15	Distal Intergenic	6	1610681	1614129	3449	1	2296	uc003mtp.3	-25317	ENSG00000054598	FOXC1	forkhead box C1
chr6	1587924	1588124	chr6:1587689-1587889	4.72196	5.5423	1.09626	4.05141	2.36447e-17	2.76804e-16	Distal Intergenic	6	1610681	1614129	3449	1	2296	uc003mtp.3	-22557	ENSG00000054598	FOXC1	forkhead box C1
chr6	1594407	1594607	chr6:1594172-1594372	4.83776	4.45271	5.19513	-0.690115	0.0160137	0.0234824	Distal Intergenic	6	1610681	1614129	3449	1	2296	uc003mtp.3	-16074	ENSG00000054598	FOXC1	forkhead box C1
chr6	1598319	1598519	chr6:1598084-1598284	5.16906	5.90351	2.872	2.87238	2.26735e-18	2.98221e-17	Distal Intergenic	6	1610681	1614129	3449	1	2296	uc003mtp.3	-12162	ENSG00000054598	FOXC1	forkhead box C1
chr6	1603983	1604183	chr6:1603748-1603948	5.54928	6.2054	3.85494	2.3083	6.85363e-20	1.07334e-18	Distal Intergenic	6	1610681	1614129	3449	1	2296	uc003mtp.3	-6498	ENSG00000054598	FOXC1	forkhead box C1
chr6	1604678	1604878	chr6:1604443-1604643	7.83399	7.51743	8.14016	-0.59558	0.00113817	0.00198815	Distal Intergenic	6	1610681	1614129	3449	1	2296	uc003mtp.3	-5803	ENSG00000054598	FOXC1	forkhead box C1
chr6	1614436	1614636	chr6:1614201-1614401	6.55308	6.14574	6.92624	-0.747115	0.000422582	0.00078642	Distal Intergenic	6	1610681	1614129	3449	1	2296	uc003mtp.3	3755	ENSG00000054598	FOXC1	forkhead box C1
chr6	1619434	1619634	chr6:1619199-1619399	5.66993	5.23868	6.05955	-0.77543	0.000204535	0.000398238	Distal Intergenic	6	1610681	1614129	3449	1	2296	uc003mtp.3	8753	ENSG00000054598	FOXC1	forkhead box C1
chr6	1620229	1620429	chr6:1619994-1620194	5.96085	5.46027	6.39575	-0.905373	2.01344e-05	4.54694e-05	Distal Intergenic	6	1610681	1614129	3449	1	2296	uc003mtp.3	9548	ENSG00000054598	FOXC1	forkhead box C1
chr6	1622799	1622999	chr6:1622564-1622764	6.67154	7.14527	5.7653	1.38909	2.09578e-12	1.33074e-11	Downstream (1-2kb)	6	1610681	1614129	3449	1	2296	uc003mtp.3	12118	ENSG00000054598	FOXC1	forkhead box C1
chr6	1625102	1625302	chr6:1624867-1625067	6.89118	6.56258	7.20666	-0.606869	0.00275643	0.00455182	Intron (uc021ykn.1/2762, intron 9 of 10)	6	1610681	1614129	3449	1	2296	uc003mtp.3	14421	ENSG00000054598	FOXC1	forkhead box C1
chr6	1626716	1626916	chr6:1626481-1626681	5.5869	6.39777	2.18889	4.07845	6.01675e-22	1.18242e-20	Intron (uc021ykn.1/2762, intron 9 of 10)	6	1610681	1614129	3449	1	2296	uc003mtp.3	16035	ENSG00000054598	FOXC1	forkhead box C1
chr6	1628169	1628369	chr6:1627934-1628134	6.6473	7.3066	4.93335	2.37009	3.45124e-21	6.24867e-20	Intron (uc021ykn.1/2762, intron 9 of 10)	6	1610681	1614129	3449	1	2296	uc003mtp.3	17488	ENSG00000054598	FOXC1	forkhead box C1
chr6	1647875	1648075	chr6:1647641-1647841	3.23238	1.6855	4.07178	-2.29502	9.73237e-08	3.13211e-07	Intron (uc021ykn.1/2762, intron 9 of 10)	6	1610681	1614129	3449	1	2296	uc003mtp.3	37194	ENSG00000054598	FOXC1	forkhead box C1
chr6	1662887	1663087	chr6:1662653-1662853	2.94008	3.61701	1.11141	2.17746	2.11121e-05	4.75333e-05	Intron (uc021ykn.1/2762, intron 9 of 10)	6	1610681	1614129	3449	1	2296	uc003mtp.3	52206	ENSG00000054598	FOXC1	forkhead box C1
chr6	1686717	1686917	chr6:1686483-1686683	4.3865	4.95589	3.13262	1.82666	7.45649e-08	2.44404e-07	Intron (uc021ykn.1/2762, intron 9 of 10)	6	1610681	1614129	3449	1	2296	uc003mtp.3	76036	ENSG00000054598	FOXC1	forkhead box C1
chr6	1689460	1689660	chr6:1689226-1689426	3.58414	2.36067	4.33783	-1.81797	2.6969e-06	6.94089e-06	Intron (uc021ykn.1/2762, intron 9 of 10)	6	1610681	1614129	3449	1	2296	uc003mtp.3	78779	ENSG00000054598	FOXC1	forkhead box C1
chr6	1702290	1702490	chr6:1702056-1702256	6.80918	7.07609	6.40589	0.68273	0.00128155	0.00222215	Intron (uc021ykn.1/2762, intron 9 of 10)	6	1610681	1614129	3449	1	2296	uc003mtp.3	91609	ENSG00000054598	FOXC1	forkhead box C1
chr6	1724964	1725164	chr6:1724730-1724930	3.84146	3.43723	4.21245	-0.695214	0.0158859	0.0233089	Intron (uc021ykn.1/2762, intron 9 of 10)	6	1610681	1614129	3449	1	2296	uc003mtp.3	114283	ENSG00000054598	FOXC1	forkhead box C1
chr6	1729238	1729438	chr6:1729004-1729204	3.49744	4.04046	2.35045	1.50606	0.000266127	0.000509925	Intron (uc021ykn.1/2762, intron 8 of 10)	6	1610681	1614129	3449	1	2296	uc003mtp.3	118557	ENSG00000054598	FOXC1	forkhead box C1
chr6	1738979	1739179	chr6:1738745-1738945	2.276	2.82874	1.09078	1.69753	0.00235835	0.00393378	Intron (uc021ykn.1/2762, intron 8 of 10)	6	1610681	1614129	3449	1	2296	uc003mtp.3	128298	ENSG00000054598	FOXC1	forkhead box C1
chr6	1775726	1775926	chr6:1775492-1775692	4.40374	5.13472	2.14032	2.86638	1.87004e-12	1.19541e-11	Intron (uc021ykn.1/2762, intron 7 of 10)	6	1610681	1614129	3449	1	2296	uc003mtp.3	165045	ENSG00000054598	FOXC1	forkhead box C1
chr6	1780607	1780807	chr6:1780373-1780573	4.18657	3.26454	4.83427	-1.47665	3.11585e-06	7.94826e-06	Intron (uc021ykn.1/2762, intron 7 of 10)	6	1610681	1614129	3449	1	2296	uc003mtp.3	169926	ENSG00000054598	FOXC1	forkhead box C1
chr6	1781813	1782013	chr6:1781579-1781779	4.77186	3.9326	5.38471	-1.3899	4.88047e-07	1.41101e-06	Intron (uc021ykn.1/2762, intron 7 of 10)	6	1610681	1614129	3449	1	2296	uc003mtp.3	171132	ENSG00000054598	FOXC1	forkhead box C1
chr6	1788305	1788505	chr6:1788071-1788271	6.13711	6.38748	5.76487	0.641103	0.000645842	0.00117007	Intron (uc021ykn.1/2762, intron 7 of 10)	6	1610681	1614129	3449	1	2296	uc003mtp.3	177624	ENSG00000054598	FOXC1	forkhead box C1
chr6	1789365	1789565	chr6:1789131-1789331	5.28845	3.33585	6.20682	-2.79544	2.79109e-19	4.08606e-18	Intron (uc021ykn.1/2762, intron 7 of 10)	6	1610681	1614129	3449	1	2296	uc003mtp.3	178684	ENSG00000054598	FOXC1	forkhead box C1
chr6	1796157	1796357	chr6:1795923-1796123	5.65312	6.44913	2.55099	3.79819	5.39846e-28	2.0205e-26	Intron (uc021ykn.1/2762, intron 7 of 10)	6	1610681	1614129	3449	1	2296	uc003mtp.3	185476	ENSG00000054598	FOXC1	forkhead box C1
chr6	1797123	1797323	chr6:1796889-1797089	5.361	6.12797	2.6986	3.26747	3.03369e-15	2.75929e-14	Intron (uc021ykn.1/2762, intron 7 of 10)	6	1610681	1614129	3449	1	2296	uc003mtp.3	186442	ENSG00000054598	FOXC1	forkhead box C1
chr6	1801699	1801899	chr6:1801465-1801665	6.35561	6.90656	5.17751	1.79087	1.3751e-15	1.30346e-14	Intron (uc021ykn.1/2762, intron 7 of 10)	6	1610681	1614129	3449	1	2296	uc003mtp.3	191018	ENSG00000054598	FOXC1	forkhead box C1
chr6	1802781	1802981	chr6:1802547-1802747	5.98102	6.24399	5.58522	0.654429	0.00187547	0.00317474	Intron (uc021ykn.1/2762, intron 7 of 10)	6	1610681	1614129	3449	1	2296	uc003mtp.3	192100	ENSG00000054598	FOXC1	forkhead box C1
chr6	1804661	1804861	chr6:1804427-1804627	4.47887	5.081	3.07708	1.9352	1.05732e-06	2.90179e-06	Intron (uc021ykn.1/2762, intron 7 of 10)	6	1610681	1614129	3449	1	2296	uc003mtp.3	193980	ENSG00000054598	FOXC1	forkhead box C1
chr6	1810295	1810495	chr6:1810061-1810261	3.52902	4.21071	1.6675	2.36223	1.81531e-07	5.60743e-07	Intron (uc021ykn.1/2762, intron 7 of 10)	6	1610681	1614129	3449	1	2296	uc003mtp.3	199614	ENSG00000054598	FOXC1	forkhead box C1
chr6	1821055	1821255	chr6:1820821-1821021	3.39061	3.78604	2.70465	1.0419	0.00639255	0.00998833	Intron (uc021ykn.1/2762, intron 7 of 10)	6	1610681	1614129	3449	1	2296	uc003mtp.3	210374	ENSG00000054598	FOXC1	forkhead box C1
chr6	1821507	1821707	chr6:1821273-1821473	4.19157	4.68694	3.21557	1.4109	4.86142e-06	1.2047e-05	Intron (uc021ykn.1/2762, intron 7 of 10)	6	1610681	1614129	3449	1	2296	uc003mtp.3	210826	ENSG00000054598	FOXC1	forkhead box C1
chr6	1822269	1822469	chr6:1822035-1822235	5.45273	5.9951	4.30829	1.664	1.27522e-11	7.28679e-11	Intron (uc021ykn.1/2762, intron 7 of 10)	6	1610681	1614129	3449	1	2296	uc003mtp.3	211588	ENSG00000054598	FOXC1	forkhead box C1
chr6	1833149	1833349	chr6:1832915-1833115	5.47603	5.66205	5.21564	0.436532	0.0259133	0.036722	Intron (uc021ykn.1/2762, intron 7 of 10)	6	1610681	1614129	3449	1	2296	uc003mtp.3	222468	ENSG00000054598	FOXC1	forkhead box C1
chr6	1835363	1835563	chr6:1835129-1835329	3.48146	2.78392	4.02748	-1.18976	0.000553803	0.00101347	Intron (uc021ykn.1/2762, intron 7 of 10)	6	1610681	1614129	3449	1	2296	uc003mtp.3	224682	ENSG00000054598	FOXC1	forkhead box C1
chr6	1851038	1851238	chr6:1850804-1851004	4.02061	4.86102	0	4.39546	1.11391e-10	5.56532e-10	Intron (uc021ykn.1/2762, intron 7 of 10)	6	1610681	1614129	3449	1	2296	uc003mtp.3	240357	ENSG00000054598	FOXC1	forkhead box C1
chr6	1854101	1854301	chr6:1853867-1854067	4.73992	5.59927	0	5.35128	3.63409e-13	2.55722e-12	Intron (uc021ykn.1/2762, intron 7 of 10)	6	1610681	1614129	3449	1	2296	uc003mtp.3	243420	ENSG00000054598	FOXC1	forkhead box C1
chr6	1856652	1856852	chr6:1856418-1856618	5.70798	6.13641	4.93469	1.173	4.60523e-07	1.33639e-06	Intron (uc021ykn.1/2762, intron 7 of 10)	6	1610681	1614129	3449	1	2296	uc003mtp.3	245971	ENSG00000054598	FOXC1	forkhead box C1
chr6	1865917	1866117	chr6:1865683-1865883	7.10524	7.75213	5.46612	2.32205	6.42655e-36	5.45726e-34	Intron (uc021ykn.1/2762, intron 7 of 10)	6	1610681	1614129	3449	1	2296	uc003mtp.3	255236	ENSG00000054598	FOXC1	forkhead box C1
chr6	1873531	1873731	chr6:1873297-1873497	3.73294	3.34166	4.09477	-0.640341	0.0336644	0.0468068	Intron (uc021ykn.1/2762, intron 7 of 10)	6	1610681	1614129	3449	1	2296	uc003mtp.3	262850	ENSG00000054598	FOXC1	forkhead box C1
chr6	1874188	1874388	chr6:1873954-1874154	4.18629	3.27972	4.8277	-1.41144	7.20317e-06	1.74112e-05	Intron (uc021ykn.1/2762, intron 7 of 10)	6	1610681	1614129	3449	1	2296	uc003mtp.3	263507	ENSG00000054598	FOXC1	forkhead box C1
chr6	1884569	1884769	chr6:1884335-1884535	4.29906	4.73334	3.50948	1.24764	5.52564e-05	0.000116843	Intron (uc021ykn.1/2762, intron 7 of 10)	6	1610681	1614129	3449	1	2296	uc003mtp.3	273888	ENSG00000054598	FOXC1	forkhead box C1
chr6	1893080	1893280	chr6:1892846-1893046	3.47309	3.98157	2.45259	1.53178	0.000108165	0.000219067	Intron (uc021ykn.1/2762, intron 7 of 10)	6	1610681	1614129	3449	1	2296	uc003mtp.3	282399	ENSG00000054598	FOXC1	forkhead box C1
chr6	1893834	1894034	chr6:1893600-1893800	5.82469	6.10362	5.39814	0.705943	0.0181161	0.0263271	Intron (uc021ykn.1/2762, intron 7 of 10)	6	1624035	2176225	552191	2	2762	uc021ykn.1	282191	ENSG00000112699	GMDS	GDP-mannose 4,6-dehydratase
chr6	1895330	1895530	chr6:1895096-1895296	4.16944	2.33365	5.06771	-2.60238	1.09903e-13	8.25659e-13	Intron (uc021ykn.1/2762, intron 7 of 10)	6	1624035	2176225	552191	2	2762	uc021ykn.1	280695	ENSG00000112699	GMDS	GDP-mannose 4,6-dehydratase
chr6	1900156	1900356	chr6:1899922-1900122	5.30131	3.48001	6.19695	-2.64188	3.61082e-20	5.8414e-19	Intron (uc021ykn.1/2762, intron 7 of 10)	6	1624035	2176225	552191	2	2762	uc021ykn.1	275869	ENSG00000112699	GMDS	GDP-mannose 4,6-dehydratase
chr6	1901163	1901363	chr6:1900929-1901129	3.40621	1.01833	4.38494	-3.21764	2.96657e-12	1.84797e-11	Intron (uc021ykn.1/2762, intron 7 of 10)	6	1624035	2176225	552191	2	2762	uc021ykn.1	274862	ENSG00000112699	GMDS	GDP-mannose 4,6-dehydratase
chr6	1911328	1911528	chr6:1911094-1911294	5.71209	6.46032	3.27241	3.24582	8.34045e-26	2.47706e-24	Intron (uc021ykn.1/2762, intron 7 of 10)	6	1624035	2176225	552191	2	2762	uc021ykn.1	264697	ENSG00000112699	GMDS	GDP-mannose 4,6-dehydratase
chr6	1911860	1912060	chr6:1911626-1911826	4.64254	5.21671	3.36821	1.84767	1.53103e-09	6.482e-09	Intron (uc021ykn.1/2762, intron 7 of 10)	6	1624035	2176225	552191	2	2762	uc021ykn.1	264165	ENSG00000112699	GMDS	GDP-mannose 4,6-dehydratase
chr6	1917972	1918172	chr6:1917738-1917938	7.45119	7.70639	7.07001	0.636839	0.0026778	0.00442928	Intron (uc021ykn.1/2762, intron 7 of 10)	6	1624035	2176225	552191	2	2762	uc021ykn.1	258053	ENSG00000112699	GMDS	GDP-mannose 4,6-dehydratase
chr6	1930124	1930324	chr6:1929890-1930090	3.87589	4.66151	0.947872	3.4766	3.71468e-11	1.98704e-10	Intron (uc021ykn.1/2762, intron 7 of 10)	6	1624035	2176225	552191	2	2762	uc021ykn.1	245901	ENSG00000112699	GMDS	GDP-mannose 4,6-dehydratase
chr6	1930779	1930979	chr6:1930545-1930745	2.63885	3.3167	0.803889	2.30504	5.47958e-05	0.000115921	Intron (uc021ykn.1/2762, intron 6 of 10)	6	1624035	2176225	552191	2	2762	uc021ykn.1	245246	ENSG00000112699	GMDS	GDP-mannose 4,6-dehydratase
chr6	1940640	1940840	chr6:1940406-1940606	4.01152	2.62011	4.81274	-2.0567	9.27253e-10	4.05052e-09	Intron (uc021ykn.1/2762, intron 6 of 10)	6	1624035	2176225	552191	2	2762	uc021ykn.1	235385	ENSG00000112699	GMDS	GDP-mannose 4,6-dehydratase
chr6	1953080	1953280	chr6:1952846-1953046	6.54866	5.20978	7.33576	-2.07619	4.14531e-20	6.65854e-19	Intron (uc021ykn.1/2762, intron 6 of 10)	6	1624035	2176225	552191	2	2762	uc021ykn.1	222945	ENSG00000112699	GMDS	GDP-mannose 4,6-dehydratase
chr6	1958559	1958759	chr6:1958325-1958525	2.91954	3.36066	2.11063	1.2713	0.00516781	0.00818943	Intron (uc021ykn.1/2762, intron 6 of 10)	6	1624035	2176225	552191	2	2762	uc021ykn.1	217466	ENSG00000112699	GMDS	GDP-mannose 4,6-dehydratase
chr6	1971942	1972142	chr6:1971708-1971908	3.13216	3.56852	2.33675	1.22303	0.00543735	0.00858655	Intron (uc021ykn.1/2762, intron 4 of 10)	6	1624035	2176225	552191	2	2762	uc021ykn.1	204083	ENSG00000112699	GMDS	GDP-mannose 4,6-dehydratase
chr6	1988033	1988233	chr6:1987799-1987999	4.66087	5.41583	2.14536	3.1343	1.80997e-14	1.49556e-13	Intron (uc021ykn.1/2762, intron 4 of 10)	6	1624035	2176225	552191	2	2762	uc021ykn.1	187992	ENSG00000112699	GMDS	GDP-mannose 4,6-dehydratase
chr6	2037874	2038074	chr6:2037640-2037840	4.06788	4.49515	3.2978	1.24488	0.000367894	0.000690715	Intron (uc021ykn.1/2762, intron 4 of 10)	6	1624035	2176225	552191	2	2762	uc021ykn.1	138151	ENSG00000112699	GMDS	GDP-mannose 4,6-dehydratase
chr6	2038361	2038561	chr6:2038127-2038327	4.9542	5.64044	3.06046	2.55645	6.21509e-16	6.13866e-15	Intron (uc021ykn.1/2762, intron 4 of 10)	6	1624035	2176225	552191	2	2762	uc021ykn.1	137664	ENSG00000112699	GMDS	GDP-mannose 4,6-dehydratase
chr6	2039194	2039394	chr6:2038960-2039160	3.81288	4.63974	0.00540192	4.18356	1.03107e-09	4.47466e-09	Intron (uc021ykn.1/2762, intron 4 of 10)	6	1624035	2176225	552191	2	2762	uc021ykn.1	136831	ENSG00000112699	GMDS	GDP-mannose 4,6-dehydratase
chr6	2048214	2048414	chr6:2047980-2048180	2.59567	3.35015	0.0858053	2.72139	2.69711e-05	5.97272e-05	Intron (uc021ykn.1/2762, intron 4 of 10)	6	1624035	2176225	552191	2	2762	uc021ykn.1	127811	ENSG00000112699	GMDS	GDP-mannose 4,6-dehydratase
chr6	2081595	2081795	chr6:2081361-2081561	3.37234	3.75099	2.72815	1.02668	0.0219509	0.0314814	Intron (uc021ykn.1/2762, intron 4 of 10)	6	1624035	2176225	552191	2	2762	uc021ykn.1	94430	ENSG00000112699	GMDS	GDP-mannose 4,6-dehydratase
chr6	2086654	2086854	chr6:2086420-2086620	4.85896	2.23906	5.86241	-3.48575	1.63827e-24	4.23812e-23	Intron (uc021ykn.1/2762, intron 4 of 10)	6	1624035	2176225	552191	2	2762	uc021ykn.1	89371	ENSG00000112699	GMDS	GDP-mannose 4,6-dehydratase
chr6	2103293	2103493	chr6:2103059-2103259	5.50679	5.92061	4.77307	1.14678	1.24659e-05	2.90478e-05	Intron (uc021ykn.1/2762, intron 4 of 10)	6	1624035	2176225	552191	2	2762	uc021ykn.1	72732	ENSG00000112699	GMDS	GDP-mannose 4,6-dehydratase
chr6	2110722	2110922	chr6:2110488-2110688	6.33178	3.79586	7.32678	-3.44898	2.05167e-36	1.84598e-34	Intron (uc021ykn.1/2762, intron 4 of 10)	6	1624035	2176225	552191	2	2762	uc021ykn.1	65303	ENSG00000112699	GMDS	GDP-mannose 4,6-dehydratase
chr6	2111522	2111722	chr6:2111288-2111488	5.75483	6.18409	4.97927	1.18899	4.39889e-05	9.43784e-05	Intron (uc021ykn.1/2762, intron 4 of 10)	6	1624035	2176225	552191	2	2762	uc021ykn.1	64503	ENSG00000112699	GMDS	GDP-mannose 4,6-dehydratase
chr6	2118441	2118641	chr6:2118207-2118407	4.73189	5.28379	3.55006	1.71509	2.75323e-08	9.66083e-08	Intron (uc021ykn.1/2762, intron 2 of 10)	6	1624035	2176225	552191	2	2762	uc021ykn.1	57584	ENSG00000112699	GMDS	GDP-mannose 4,6-dehydratase
chr6	2126668	2126868	chr6:2126434-2126634	4.02747	4.86181	0	4.36186	3.52103e-10	1.63669e-09	Intron (uc021ykn.1/2762, intron 1 of 10)	6	1624035	2176225	552191	2	2762	uc021ykn.1	49357	ENSG00000112699	GMDS	GDP-mannose 4,6-dehydratase
chr6	2133299	2133499	chr6:2133065-2133265	3.68846	4.48707	0.539027	3.4179	2.50534e-09	1.02785e-08	Intron (uc021ykn.1/2762, intron 1 of 10)	6	1624035	2176225	552191	2	2762	uc021ykn.1	42726	ENSG00000112699	GMDS	GDP-mannose 4,6-dehydratase
chr6	2134756	2134956	chr6:2134522-2134722	3.31358	4.07371	0.736957	2.89053	8.43592e-08	2.73996e-07	Intron (uc021ykn.1/2762, intron 1 of 10)	6	1624035	2176225	552191	2	2762	uc021ykn.1	41269	ENSG00000112699	GMDS	GDP-mannose 4,6-dehydratase
chr6	2136806	2137006	chr6:2136572-2136772	2.40319	1.28437	3.12341	-1.83116	0.000143687	0.000285853	Intron (uc021ykn.1/2762, intron 1 of 10)	6	1624035	2176225	552191	2	2762	uc021ykn.1	39219	ENSG00000112699	GMDS	GDP-mannose 4,6-dehydratase
chr6	2144521	2144721	chr6:2144287-2144487	4.5341	4.90903	3.89894	1.03719	0.00179986	0.00305512	Intron (uc021ykn.1/2762, intron 1 of 10)	6	1624035	2176225	552191	2	2762	uc021ykn.1	31504	ENSG00000112699	GMDS	GDP-mannose 4,6-dehydratase
chr6	2148389	2148589	chr6:2148155-2148355	6.74999	7.3353	5.42652	1.93176	5.62963e-14	4.38612e-13	Intron (uc021ykn.1/2762, intron 1 of 10)	6	1624035	2176225	552191	2	2762	uc021ykn.1	27636	ENSG00000112699	GMDS	GDP-mannose 4,6-dehydratase
chr6	2149853	2150053	chr6:2149619-2149819	5.25317	6.06189	1.90214	4.01106	7.76363e-22	1.5077e-20	Intron (uc021ykn.1/2762, intron 1 of 10)	6	1624035	2176225	552191	2	2762	uc021ykn.1	26172	ENSG00000112699	GMDS	GDP-mannose 4,6-dehydratase
chr6	2157680	2157880	chr6:2157446-2157646	4.4607	3.36515	5.17303	-1.76077	2.03703e-07	6.24105e-07	Intron (uc021ykn.1/2762, intron 1 of 10)	6	1624035	2176225	552191	2	2762	uc021ykn.1	18345	ENSG00000112699	GMDS	GDP-mannose 4,6-dehydratase
chr6	2161960	2162160	chr6:2161726-2161926	3.78021	2.12467	4.64344	-2.46347	1.31784e-10	6.51184e-10	Intron (uc021ykn.1/2762, intron 1 of 10)	6	1624035	2176225	552191	2	2762	uc021ykn.1	14065	ENSG00000112699	GMDS	GDP-mannose 4,6-dehydratase
chr6	2162423	2162623	chr6:2162189-2162389	3.66241	1.8517	4.55612	-2.62028	3.69255e-11	1.97646e-10	Intron (uc021ykn.1/2762, intron 1 of 10)	6	1624035	2176225	552191	2	2762	uc021ykn.1	13602	ENSG00000112699	GMDS	GDP-mannose 4,6-dehydratase
chr6	2162959	2163159	chr6:2162725-2162925	3.76691	2.96014	4.36529	-1.3177	4.50266e-05	9.64432e-05	Intron (uc021ykn.1/2762, intron 1 of 10)	6	1624035	2176225	552191	2	2762	uc021ykn.1	13066	ENSG00000112699	GMDS	GDP-mannose 4,6-dehydratase
chr6	2165603	2165803	chr6:2165369-2165569	4.8735	1.9238	5.90538	-3.8597	1.03889e-24	2.74557e-23	Intron (uc021ykn.1/2762, intron 1 of 10)	6	1624035	2176225	552191	2	2762	uc021ykn.1	10422	ENSG00000112699	GMDS	GDP-mannose 4,6-dehydratase
chr6	2186857	2187057	chr6:2186623-2186823	3.07042	3.6296	1.85909	1.81854	6.07916e-05	0.000127768	Intron (uc003mtq.3/2762, intron 1 of 10)	6	1624035	2176225	552191	2	2762	uc021ykn.1	-10632	ENSG00000112699	GMDS	GDP-mannose 4,6-dehydratase
chr6	2196496	2196696	chr6:2196262-2196462	5.2501	5.76789	4.19688	1.57034	2.24515e-10	1.073e-09	Intron (uc003mtq.3/2762, intron 1 of 10)	6	1624035	2176225	552191	2	2762	uc021ykn.1	-20271	ENSG00000112699	GMDS	GDP-mannose 4,6-dehydratase
chr6	2197412	2197612	chr6:2197178-2197378	8.33281	8.6191	7.89176	0.721306	8.36467e-05	0.000172248	Intron (uc003mtq.3/2762, intron 1 of 10)	6	1624035	2176225	552191	2	2762	uc021ykn.1	-21187	ENSG00000112699	GMDS	GDP-mannose 4,6-dehydratase
chr6	2203594	2203794	chr6:2203360-2203560	5.97526	6.49504	4.91493	1.61545	2.83596e-10	1.33524e-09	Intron (uc003mtq.3/2762, intron 1 of 10)	6	1624035	2176225	552191	2	2762	uc021ykn.1	-27369	ENSG00000112699	GMDS	GDP-mannose 4,6-dehydratase
chr6	2204175	2204375	chr6:2203941-2204141	3.97233	4.63876	2.2132	2.25813	8.34659e-09	3.16889e-08	Intron (uc003mtq.3/2762, intron 1 of 10)	6	1624035	2176225	552191	2	2762	uc021ykn.1	-27950	ENSG00000112699	GMDS	GDP-mannose 4,6-dehydratase
chr6	2217224	2217424	chr6:2216990-2217190	3.84352	4.60457	1.25557	3.11493	3.70938e-10	1.71939e-09	Intron (uc003mtq.3/2762, intron 1 of 10)	6	1624035	2245868	621834	2	2762	uc003mtq.3	28444	ENSG00000112699	GMDS	GDP-mannose 4,6-dehydratase
chr6	2237307	2237507	chr6:2237073-2237273	5.04418	5.75276	2.97907	2.68319	4.81389e-15	4.26965e-14	Intron (uc003mtq.3/2762, intron 1 of 10)	6	1624035	2245868	621834	2	2762	uc003mtq.3	8361	ENSG00000112699	GMDS	GDP-mannose 4,6-dehydratase
chr6	2246498	2246698	chr6:2246264-2246464	6.54451	7.05406	5.52028	1.52402	8.34909e-16	8.12441e-15	Promoter (<=1kb)	6	2245987	2413825	167839	1	100508120	uc031sml.1	511	NA	GMDS-DT	GMDS divergent transcript
chr6	2256528	2256728	chr6:2256294-2256494	3.62556	1.70023	4.53941	-2.74497	1.61455e-11	9.09296e-11	Intron (uc003mts.2/100508120, intron 2 of 5)	6	2245987	2413825	167839	1	100508120	uc031sml.1	10541	NA	GMDS-DT	GMDS divergent transcript
chr6	2259383	2259583	chr6:2259149-2259349	4.72799	5.57413	0.181117	4.85363	9.36823e-15	8.02515e-14	Intron (uc003mts.2/100508120, intron 2 of 5)	6	2245987	2413825	167839	1	100508120	uc031sml.1	13396	NA	GMDS-DT	GMDS divergent transcript
chr6	2265262	2265462	chr6:2265028-2265228	3.17543	2.49632	3.71202	-1.15062	0.00319118	0.00522059	Intron (uc003mts.2/100508120, intron 3 of 5)	6	2245987	2413825	167839	1	100508120	uc031sml.1	19275	NA	GMDS-DT	GMDS divergent transcript
chr6	2275341	2275541	chr6:2275107-2275307	5.06547	5.77638	2.98112	2.86191	1.60411e-16	1.69729e-15	Intron (uc003mts.2/100508120, intron 5 of 5)	6	2245987	2413825	167839	1	100508120	uc031sml.1	29354	NA	GMDS-DT	GMDS divergent transcript
chr6	2314995	2315195	chr6:2314761-2314961	3.80603	1.25261	4.80284	-3.4269	9.19915e-14	6.97945e-13	Intron (uc031sml.1/100508120, intron 3 of 6)	6	2245987	2413825	167839	1	100508120	uc031sml.1	69008	NA	GMDS-DT	GMDS divergent transcript
chr6	2361366	2361566	chr6:2361132-2361332	2.26425	0	3.22981	-2.9561	5.0167e-07	1.4475e-06	Intron (uc031sml.1/100508120, intron 4 of 6)	6	2399100	2481403	82304	1	100508120	uc003mtu.1	-37534	NA	GMDS-DT	GMDS divergent transcript
chr6	2375724	2375924	chr6:2375490-2375690	4.61994	5.37581	2.09402	3.1614	1.05473e-12	6.97436e-12	Intron (uc031sml.1/100508120, intron 4 of 6)	6	2399100	2481403	82304	1	100508120	uc003mtu.1	-23176	NA	GMDS-DT	GMDS divergent transcript
chr6	2377384	2377584	chr6:2377150-2377350	6.80233	7.06211	6.41253	0.657205	0.00204592	0.00344327	Intron (uc031sml.1/100508120, intron 4 of 6)	6	2399100	2481403	82304	1	100508120	uc003mtu.1	-21516	NA	GMDS-DT	GMDS divergent transcript
chr6	2379275	2379475	chr6:2379041-2379241	4.23701	5.04324	0.938628	3.79798	1.97296e-12	1.25699e-11	Intron (uc031sml.1/100508120, intron 4 of 6)	6	2399100	2481403	82304	1	100508120	uc003mtu.1	-19625	NA	GMDS-DT	GMDS divergent transcript
chr6	2379611	2379811	chr6:2379377-2379577	4.83175	4.36724	5.24355	-0.831351	0.00725526	0.0112417	Intron (uc031sml.1/100508120, intron 4 of 6)	6	2399100	2481403	82304	1	100508120	uc003mtu.1	-19289	NA	GMDS-DT	GMDS divergent transcript
chr6	2382613	2382813	chr6:2382379-2382579	2.65409	1.23316	3.46296	-2.27005	1.2452e-06	3.37911e-06	Intron (uc031sml.1/100508120, intron 4 of 6)	6	2399100	2481403	82304	1	100508120	uc003mtu.1	-16287	NA	GMDS-DT	GMDS divergent transcript
chr6	2382921	2383121	chr6:2382687-2382887	3.5415	1.22566	4.51161	-3.07117	4.59953e-12	2.78815e-11	Intron (uc031sml.1/100508120, intron 4 of 6)	6	2399100	2481403	82304	1	100508120	uc003mtu.1	-15979	NA	GMDS-DT	GMDS divergent transcript
chr6	2383574	2383774	chr6:2383340-2383540	3.62265	4.30357	1.76651	2.49199	1.22199e-08	4.52232e-08	Intron (uc031sml.1/100508120, intron 4 of 6)	6	2399100	2481403	82304	1	100508120	uc003mtu.1	-15326	NA	GMDS-DT	GMDS divergent transcript
chr6	2384729	2384929	chr6:2384495-2384695	5.01449	5.82023	1.72612	3.95775	6.79094e-19	9.50925e-18	Intron (uc031sml.1/100508120, intron 4 of 6)	6	2399100	2481403	82304	1	100508120	uc003mtu.1	-14171	NA	GMDS-DT	GMDS divergent transcript
chr6	2396625	2396825	chr6:2396391-2396591	4.54967	4.98074	3.76906	1.17841	7.3291e-05	0.000152228	Promoter (2-3kb)	6	2399100	2481403	82304	1	100508120	uc003mtu.1	-2275	NA	GMDS-DT	GMDS divergent transcript
chr6	2413082	2413282	chr6:2412848-2413048	3.80132	2.80999	4.47613	-1.56359	0.000107455	0.000217716	Exon (uc031sml.1/100508120, exon 7 of 7)	6	2399100	2481403	82304	1	100508120	uc003mtu.1	13982	NA	GMDS-DT	GMDS divergent transcript
chr6	2414896	2415096	chr6:2414662-2414862	6.07956	3.92684	7.02826	-3.02767	8.08934e-35	6.16672e-33	Intron (uc003mtu.1/100508120, intron 1 of 2)	6	2399100	2481403	82304	1	100508120	uc003mtu.1	15796	NA	GMDS-DT	GMDS divergent transcript
chr6	2415693	2415893	chr6:2415459-2415659	3.13649	0.572397	4.13439	-3.25687	2.64476e-11	1.44562e-10	Intron (uc003mtu.1/100508120, intron 1 of 2)	6	2399100	2481403	82304	1	100508120	uc003mtu.1	16593	NA	GMDS-DT	GMDS divergent transcript
chr6	2434435	2434635	chr6:2434201-2434401	7.02436	7.46685	6.21151	1.23038	1.50908e-08	5.513e-08	Intron (uc003mtu.1/100508120, intron 1 of 2)	6	2399100	2481403	82304	1	100508120	uc003mtu.1	35335	NA	GMDS-DT	GMDS divergent transcript
chr6	2435124	2435324	chr6:2434890-2435090	5.63562	6.00193	5.02109	1.00623	0.000118518	0.000238722	Intron (uc003mtu.1/100508120, intron 1 of 2)	6	2399100	2481403	82304	1	100508120	uc003mtu.1	36024	NA	GMDS-DT	GMDS divergent transcript
chr6	2437093	2437293	chr6:2436859-2437059	5.27024	5.73853	4.38083	1.40213	2.24029e-08	7.97645e-08	Intron (uc003mtu.1/100508120, intron 1 of 2)	6	2399100	2481403	82304	1	100508120	uc003mtu.1	37993	NA	GMDS-DT	GMDS divergent transcript
chr6	2449627	2449827	chr6:2449393-2449593	6.82296	7.5656	4.44306	3.17805	3.08467e-30	1.44467e-28	Intron (uc003mtu.1/100508120, intron 1 of 2)	6	2399100	2481403	82304	1	100508120	uc003mtu.1	50527	NA	GMDS-DT	GMDS divergent transcript
chr6	2476717	2476917	chr6:2476483-2476683	6.4536	4.842	7.30745	-2.41105	2.25329e-28	8.75719e-27	Intron (uc003mtu.1/100508120, intron 2 of 2)	6	2399100	2481403	82304	1	100508120	uc003mtu.1	77617	NA	GMDS-DT	GMDS divergent transcript
chr6	2478475	2478675	chr6:2478241-2478441	6.2078	5.94607	6.46976	-0.483477	0.00597037	0.00937269	Intron (uc003mtu.1/100508120, intron 2 of 2)	6	2399100	2481403	82304	1	100508120	uc003mtu.1	79375	NA	GMDS-DT	GMDS divergent transcript
chr6	2488898	2489098	chr6:2488664-2488864	3.83854	1.53419	4.80722	-3.05795	7.91904e-13	5.32504e-12	Distal Intergenic	6	2399100	2481403	82304	1	100508120	uc003mtu.1	89798	NA	GMDS-DT	GMDS divergent transcript
chr6	2497360	2497560	chr6:2497126-2497326	3.04374	1.48154	3.88664	-2.28643	2.28057e-06	5.9356e-06	Distal Intergenic	6	2399100	2481403	82304	1	100508120	uc003mtu.1	98260	NA	GMDS-DT	GMDS divergent transcript
chr6	2498639	2498839	chr6:2498405-2498605	4.66886	4.11255	5.13764	-0.939277	0.000475559	0.000878613	Distal Intergenic	6	2399100	2481403	82304	1	100508120	uc003mtu.1	99539	NA	GMDS-DT	GMDS divergent transcript
chr6	2502590	2502790	chr6:2502356-2502556	5.52411	4.97966	5.98587	-0.947471	5.60281e-05	0.000118342	Distal Intergenic	6	2399100	2481403	82304	1	100508120	uc003mtu.1	103490	NA	GMDS-DT	GMDS divergent transcript
chr6	2504563	2504763	chr6:2504329-2504529	5.02006	5.52138	4.02408	1.42121	2.59157e-06	6.68661e-06	Distal Intergenic	6	2399100	2481403	82304	1	100508120	uc003mtu.1	105463	NA	GMDS-DT	GMDS divergent transcript
chr6	2513891	2514091	chr6:2513657-2513857	3.2916	4.07648	0.375224	3.3735	3.17035e-07	9.42539e-07	Distal Intergenic	6	2399100	2481403	82304	1	100508120	uc003mtu.1	114791	NA	GMDS-DT	GMDS divergent transcript
chr6	2527092	2527292	chr6:2526858-2527058	4.60739	5.45501	0	5.20953	1.36114e-12	8.86766e-12	Distal Intergenic	6	2622972	2635298	12327	2	154386	uc003mtw.2	108006	ENSG00000164385	LINC01600	long intergenic non-protein coding RNA 1600
chr6	2532171	2532371	chr6:2531937-2532137	4.33204	3.69206	4.84799	-1.1034	0.000109076	0.000220785	Distal Intergenic	6	2622972	2635298	12327	2	154386	uc003mtw.2	102927	ENSG00000164385	LINC01600	long intergenic non-protein coding RNA 1600
chr6	2534866	2535066	chr6:2534632-2534832	5.45746	4.73763	6.01464	-1.24763	3.86259e-07	1.13441e-06	Distal Intergenic	6	2622972	2635298	12327	2	154386	uc003mtw.2	100232	ENSG00000164385	LINC01600	long intergenic non-protein coding RNA 1600
chr6	2547222	2547422	chr6:2546988-2547188	3.30593	4.10528	0.142482	3.21973	9.16577e-07	2.54101e-06	Distal Intergenic	6	2622972	2635298	12327	2	154386	uc003mtw.2	87876	ENSG00000164385	LINC01600	long intergenic non-protein coding RNA 1600
chr6	2550385	2550585	chr6:2550151-2550351	3.30172	4.17619	0	5.31945	1.54196e-10	7.54325e-10	Distal Intergenic	6	2622972	2635298	12327	2	154386	uc003mtw.2	84713	ENSG00000164385	LINC01600	long intergenic non-protein coding RNA 1600
chr6	2559179	2559379	chr6:2558945-2559145	2.91877	3.46441	1.76162	1.42804	0.0015511	0.00265742	Distal Intergenic	6	2622972	2635298	12327	2	154386	uc003mtw.2	75919	ENSG00000164385	LINC01600	long intergenic non-protein coding RNA 1600
chr6	2561207	2561407	chr6:2560973-2561173	4.3432	4.68356	3.78834	0.976182	0.00249694	0.00414821	Distal Intergenic	6	2622972	2635298	12327	2	154386	uc003mtw.2	73891	ENSG00000164385	LINC01600	long intergenic non-protein coding RNA 1600
chr6	2578983	2579183	chr6:2578749-2578949	4.22997	0.853065	5.28967	-4.11257	3.51878e-18	4.52527e-17	Distal Intergenic	6	2622972	2635298	12327	2	154386	uc003mtw.2	56115	ENSG00000164385	LINC01600	long intergenic non-protein coding RNA 1600
chr6	2580014	2580214	chr6:2579780-2579980	5.52281	2.76214	6.53926	-3.62269	2.22458e-27	7.77916e-26	Distal Intergenic	6	2622972	2635298	12327	2	154386	uc003mtw.2	55084	ENSG00000164385	LINC01600	long intergenic non-protein coding RNA 1600
chr6	2589439	2589639	chr6:2589205-2589405	3.40077	4.02108	1.90809	2.03698	7.71004e-06	1.8549e-05	Distal Intergenic	6	2622972	2635298	12327	2	154386	uc003mtw.2	45659	ENSG00000164385	LINC01600	long intergenic non-protein coding RNA 1600
chr6	2611445	2611645	chr6:2611211-2611411	4.46057	2.22454	5.42054	-3.13754	1.00461e-19	1.54417e-18	Distal Intergenic	6	2622972	2635298	12327	2	154386	uc003mtw.2	23653	ENSG00000164385	LINC01600	long intergenic non-protein coding RNA 1600
chr6	2620027	2620227	chr6:2619793-2619993	4.05066	3.41559	4.56396	-1.03859	0.000332199	0.000627818	Downstream (2-3kb)	6	2622972	2635298	12327	2	154386	uc003mtw.2	15071	ENSG00000164385	LINC01600	long intergenic non-protein coding RNA 1600
chr6	2623014	2623214	chr6:2622780-2622980	4.72878	3.04338	5.59817	-2.45626	3.10542e-15	2.82025e-14	3' UTR	6	2622972	2635298	12327	2	154386	uc003mtw.2	12084	ENSG00000164385	LINC01600	long intergenic non-protein coding RNA 1600
chr6	2623666	2623866	chr6:2623432-2623632	6.11377	3.45303	7.12113	-3.61844	3.6836e-41	5.10565e-39	3' UTR	6	2622972	2635298	12327	2	154386	uc003mtw.2	11432	ENSG00000164385	LINC01600	long intergenic non-protein coding RNA 1600
chr6	2631205	2631405	chr6:2630971-2631171	6.40521	5.74179	6.93363	-1.14956	2.81092e-08	9.85131e-08	Intron (uc003mtw.2/154386, intron 2 of 2)	6	2622972	2635298	12327	2	154386	uc003mtw.2	3893	ENSG00000164385	LINC01600	long intergenic non-protein coding RNA 1600
chr6	2635299	2635499	chr6:2635065-2635265	5.65313	6.36955	3.52207	2.89181	1.53716e-26	4.95104e-25	Promoter (<=1kb)	6	2622972	2635298	12327	2	154386	uc003mtw.2	-1	ENSG00000164385	LINC01600	long intergenic non-protein coding RNA 1600
chr6	2659106	2659306	chr6:2658872-2659072	5.10138	3.10157	6.02735	-2.7923	4.78857e-17	5.39985e-16	Distal Intergenic	6	2663863	2679701	15839	2	340156	uc003mtx.4	20395	ENSG00000145949	MYLK4	myosin light chain kinase family member 4
chr6	2660206	2660406	chr6:2659972-2660172	3.61986	4.2204	2.22566	1.9305	4.57877e-06	1.1386e-05	Distal Intergenic	6	2663863	2679701	15839	2	340156	uc003mtx.4	19295	ENSG00000145949	MYLK4	myosin light chain kinase family member 4
chr6	2668420	2668620	chr6:2668186-2668386	2.88494	3.72485	0	3.93215	1.08904e-06	2.98308e-06	Intron (uc003mtx.4/340156, intron 4 of 4)	6	2663863	2679701	15839	2	340156	uc003mtx.4	11081	ENSG00000145949	MYLK4	myosin light chain kinase family member 4
chr6	2669364	2669564	chr6:2669130-2669330	3.58602	4.08627	2.59366	1.4287	0.000583702	0.00106453	Intron (uc003mtx.4/340156, intron 4 of 4)	6	2663863	2679701	15839	2	340156	uc003mtx.4	10137	ENSG00000145949	MYLK4	myosin light chain kinase family member 4
chr6	2680631	2680831	chr6:2680397-2680597	3.59046	3.02619	4.06392	-0.908994	0.0122075	0.0182652	Promoter (<=1kb)	6	2663863	2679701	15839	2	340156	uc003mtx.4	-930	ENSG00000145949	MYLK4	myosin light chain kinase family member 4
chr6	2685730	2685930	chr6:2685496-2685696	4.95301	5.79234	0.713316	4.32234	3.66708e-08	1.26374e-07	Exon (uc003mty.4/340156, exon 5 of 13)	6	2663863	2679701	15839	2	340156	uc003mtx.4	-6029	ENSG00000145949	MYLK4	myosin light chain kinase family member 4
chr6	2688722	2688922	chr6:2688488-2688688	5.06768	4.23093	5.67943	-1.40034	3.63985e-06	9.19057e-06	Intron (uc003mty.4/340156, intron 4 of 12)	6	2663863	2679701	15839	2	340156	uc003mtx.4	-9021	ENSG00000145949	MYLK4	myosin light chain kinase family member 4
chr6	2693597	2693797	chr6:2693363-2693563	3.28409	4.1186	0	4.30918	5.75794e-08	1.92231e-07	Intron (uc003mty.4/340156, intron 2 of 12)	6	2663863	2679701	15839	2	340156	uc003mtx.4	-13896	ENSG00000145949	MYLK4	myosin light chain kinase family member 4
chr6	2695738	2695938	chr6:2695504-2695704	4.11258	4.71318	2.71809	1.98602	5.66675e-08	1.89451e-07	Intron (uc003mty.4/340156, intron 2 of 12)	6	2663863	2679701	15839	2	340156	uc003mtx.4	-16037	ENSG00000145949	MYLK4	myosin light chain kinase family member 4
chr6	2701166	2701366	chr6:2700932-2701132	5.64565	6.26037	4.18166	2.07132	1.80335e-14	1.49034e-13	Intron (uc003mty.4/340156, intron 2 of 12)	6	2663863	2679701	15839	2	340156	uc003mtx.4	-21465	ENSG00000145949	MYLK4	myosin light chain kinase family member 4
chr6	2706849	2707049	chr6:2706615-2706815	5.41452	6.2629	0.749843	5.18128	9.42832e-22	1.81397e-20	Intron (uc003mty.4/340156, intron 2 of 12)	6	2663863	2679701	15839	2	340156	uc003mtx.4	-27148	ENSG00000145949	MYLK4	myosin light chain kinase family member 4
chr6	2716020	2716220	chr6:2715786-2715986	3.15195	3.77982	1.61936	1.92234	4.0911e-05	8.82063e-05	Intron (uc003mty.4/340156, intron 2 of 12)	6	2663863	2751154	87292	2	340156	uc003mty.4	34934	ENSG00000145949	MYLK4	myosin light chain kinase family member 4
chr6	2717271	2717471	chr6:2717037-2717237	5.3909	5.97414	4.07669	1.94176	1.0464e-10	5.24942e-10	Intron (uc003mty.4/340156, intron 2 of 12)	6	2663863	2751154	87292	2	340156	uc003mty.4	33683	ENSG00000145949	MYLK4	myosin light chain kinase family member 4
chr6	2726612	2726812	chr6:2726378-2726578	5.004	5.46957	4.12293	1.30577	6.28535e-07	1.78654e-06	Intron (uc003mty.4/340156, intron 2 of 12)	6	2663863	2751154	87292	2	340156	uc003mty.4	24342	ENSG00000145949	MYLK4	myosin light chain kinase family member 4
chr6	2730714	2730914	chr6:2730480-2730680	7.31811	7.89128	6.0481	1.83749	7.63078e-09	2.9154e-08	Intron (uc003mty.4/340156, intron 2 of 12)	6	2663863	2751154	87292	2	340156	uc003mty.4	20240	ENSG00000145949	MYLK4	myosin light chain kinase family member 4
chr6	2738713	2738913	chr6:2738479-2738679	4.21454	4.67229	3.35709	1.32799	7.20286e-05	0.000149754	Intron (uc003mty.4/340156, intron 2 of 12)	6	2663863	2751154	87292	2	340156	uc003mty.4	12241	ENSG00000145949	MYLK4	myosin light chain kinase family member 4
chr6	2739675	2739875	chr6:2739441-2739641	4.91089	5.72519	1.43482	4.09584	3.32773e-18	4.2901e-17	Intron (uc003mty.4/340156, intron 2 of 12)	6	2663863	2751154	87292	2	340156	uc003mty.4	11279	ENSG00000145949	MYLK4	myosin light chain kinase family member 4
chr6	2747058	2747258	chr6:2746824-2747024	3.86959	4.50565	2.29228	2.02511	5.31051e-08	1.78366e-07	Intron (uc003mty.4/340156, intron 2 of 12)	6	2663863	2751154	87292	2	340156	uc003mty.4	3896	ENSG00000145949	MYLK4	myosin light chain kinase family member 4
chr6	2750243	2750443	chr6:2750009-2750209	5.0004	5.62094	3.50655	2.18905	1.14164e-14	9.6808e-14	Promoter (<=1kb)	6	2663863	2751154	87292	2	340156	uc003mty.4	711	ENSG00000145949	MYLK4	myosin light chain kinase family member 4
chr6	2764865	2765065	chr6:2764631-2764831	5.99054	6.23044	5.63745	0.603146	0.00226051	0.00378034	Promoter (<=1kb)	6	2765666	2785979	20314	1	56897	uc003mtz.3	-601	ENSG00000124535	WRNIP1	WRN helicase interacting protein 1
chr6	2790888	2791088	chr6:2790654-2790854	4.52074	3.77511	5.09053	-1.23917	5.97726e-05	0.000125749	Distal Intergenic	6	2765666	2785979	20314	1	56897	uc003mua.3	25222	ENSG00000124535	WRNIP1	WRN helicase interacting protein 1
chr6	2791538	2791738	chr6:2791304-2791504	5.85374	5.51018	6.1806	-0.595461	0.00379552	0.00613978	Distal Intergenic	6	2765666	2785979	20314	1	56897	uc003mua.3	25872	ENSG00000124535	WRNIP1	WRN helicase interacting protein 1
chr6	2792735	2792935	chr6:2792501-2792701	4.10144	4.47251	3.47556	0.87095	0.00738367	0.0114288	Distal Intergenic	6	2765666	2785979	20314	1	56897	uc003mua.3	27069	ENSG00000124535	WRNIP1	WRN helicase interacting protein 1
chr6	2794188	2794388	chr6:2793954-2794154	3.52197	1.49586	4.45205	-2.76723	9.77009e-10	4.25335e-09	Distal Intergenic	6	2765666	2785979	20314	1	56897	uc003mua.3	28522	ENSG00000124535	WRNIP1	WRN helicase interacting protein 1
chr6	2794686	2794886	chr6:2794452-2794652	3.81068	3.24266	4.28633	-0.93465	0.00183249	0.00310674	Distal Intergenic	6	2765666	2785979	20314	1	56897	uc003mua.3	29020	ENSG00000124535	WRNIP1	WRN helicase interacting protein 1
chr6	2810465	2810665	chr6:2810231-2810431	5.23965	3.77089	6.06051	-2.17825	7.12274e-07	2.00781e-06	Distal Intergenic	6	2832566	2842283	9718	2	1992	uc003mub.4	31618	ENSG00000021355	SERPINB1	serpin family B member 1
chr6	2818265	2818465	chr6:2818031-2818231	6.06051	6.68009	4.57161	2.13604	2.39244e-20	3.94496e-19	Distal Intergenic	6	2832566	2842283	9718	2	1992	uc003mub.4	23818	ENSG00000021355	SERPINB1	serpin family B member 1
chr6	2819042	2819242	chr6:2818808-2819008	3.96612	4.31152	3.39992	0.874437	0.00780765	0.012042	Distal Intergenic	6	2832566	2842283	9718	2	1992	uc003mub.4	23041	ENSG00000021355	SERPINB1	serpin family B member 1
chr6	2820692	2820892	chr6:2820458-2820658	3.61361	0	4.73782	-5.57897	1.95984e-12	1.24934e-11	Distal Intergenic	6	2832566	2842283	9718	2	1992	uc003mub.4	21391	ENSG00000021355	SERPINB1	serpin family B member 1
chr6	2827427	2827627	chr6:2827193-2827393	3.49784	3.8354	2.94918	0.929307	0.0128635	0.0191714	Distal Intergenic	6	2832566	2842283	9718	2	1992	uc003mub.4	14656	ENSG00000021355	SERPINB1	serpin family B member 1
chr6	2830819	2831019	chr6:2830585-2830785	2.45183	0.81909	3.31023	-2.3637	6.18332e-06	1.50887e-05	Downstream (1-2kb)	6	2832566	2842283	9718	2	1992	uc003mub.4	11264	ENSG00000021355	SERPINB1	serpin family B member 1
chr6	2853363	2853563	chr6:2853129-2853329	3.71423	1.34827	4.69039	-3.29234	1.27756e-14	1.07599e-13	Promoter (<=1kb)	6	2854265	2854341	77	2	100616285	uc021ykr.1	778	ENSG00000266750	MIR4645	microRNA 4645
chr6	2854006	2854206	chr6:2853772-2853972	5.75232	4.37942	6.54863	-2.12486	2.62527e-18	3.42371e-17	Promoter (<=1kb)	6	2854265	2854341	77	2	100616285	uc021ykr.1	135	ENSG00000266750	MIR4645	microRNA 4645
chr6	2854719	2854919	chr6:2854485-2854685	3.71744	2.64782	4.42077	-1.77452	1.27811e-06	3.46218e-06	Promoter (<=1kb)	6	2854265	2854341	77	2	100616285	uc021ykr.1	-378	ENSG00000266750	MIR4645	microRNA 4645
chr6	2857835	2858035	chr6:2857601-2857801	6.39857	5.68298	6.95365	-1.22016	0.00014017	0.00027925	Intron (uc003mud.3/221756, intron 1 of 1)	6	2854265	2854341	77	2	100616285	uc021ykr.1	-3494	ENSG00000266750	MIR4645	microRNA 4645
chr6	2866375	2866575	chr6:2866141-2866341	3.86511	4.24031	3.22929	1.07326	0.00289465	0.00476444	Intron (uc003mud.3/221756, intron 1 of 1)	6	2854891	2876744	21854	2	221756	uc003mud.3	10169	NA	SERPINB9P1	serpin family B member 9 pseudogene 1
chr6	2871151	2871351	chr6:2870917-2871117	3.79786	1.17239	4.80185	-3.59706	2.2042e-14	1.80358e-13	Intron (uc003mud.3/221756, intron 1 of 1)	6	2854891	2876744	21854	2	221756	uc003mud.3	5393	NA	SERPINB9P1	serpin family B member 9 pseudogene 1
chr6	2876678	2876878	chr6:2876444-2876644	6.7234	5.78423	7.37798	-1.54946	1.85826e-16	1.95198e-15	Promoter (<=1kb)	6	2854891	2876744	21854	2	221756	uc003mud.3	0	NA	SERPINB9P1	serpin family B member 9 pseudogene 1
chr6	2892018	2892218	chr6:2891784-2891984	6.61171	6.84327	6.27359	0.551729	0.0145862	0.0215431	Promoter (<=1kb)	6	2887500	2892367	4868	2	5272	uc003muf.4	149	ENSG00000170542	SERPINB9	serpin family B member 9
chr6	2901318	2901518	chr6:2901084-2901284	5.75401	3.51333	6.71459	-3.12742	2.02307e-31	1.08055e-29	Promoter (<=1kb)	6	2899247	2900910	1664	2	5272	uc003muh.3	-408	ENSG00000170542	SERPINB9	serpin family B member 9
chr6	2903157	2903357	chr6:2902923-2903123	6.91453	6.61228	7.20944	-0.565631	0.00423292	0.00679672	Promoter (<=1kb)	6	2887500	2903546	16047	2	5272	uc003mug.4	189	ENSG00000170542	SERPINB9	serpin family B member 9
chr6	2910028	2910228	chr6:2909794-2909994	4.56777	5.34154	1.81457	3.33896	1.44086e-15	1.36263e-14	Distal Intergenic	6	2887500	2903546	16047	2	5272	uc003mug.4	-6482	ENSG00000170542	SERPINB9	serpin family B member 9
chr6	2912022	2912222	chr6:2911788-2911988	4.73923	5.24988	3.71116	1.53436	1.20154e-07	3.81271e-07	Distal Intergenic	6	2887500	2903546	16047	2	5272	uc003mug.4	-8476	ENSG00000170542	SERPINB9	serpin family B member 9
chr6	2914601	2914801	chr6:2914367-2914567	3.55375	4.0621	2.53371	1.56853	7.69952e-05	0.000159393	Distal Intergenic	6	2887500	2903546	16047	2	5272	uc003mug.4	-11055	ENSG00000170542	SERPINB9	serpin family B member 9
chr6	2953031	2953231	chr6:2952797-2952997	7.33879	7.54546	7.04397	0.484955	0.0185187	0.0268716	Intron (uc003muj.3/5269, intron 3 of 4)	6	2948393	2958403	10011	2	5269	uc003muj.3	5172	ENSG00000124570	SERPINB6	serpin family B member 6
chr6	2960693	2960893	chr6:2960459-2960659	7.33843	6.96924	7.68433	-0.688207	4.16941e-05	8.97973e-05	Promoter (<=1kb)	6	2948393	2961561	13169	2	5269	uc003muk.3	668	ENSG00000124570	SERPINB6	serpin family B member 6
chr6	2976766	2976966	chr6:2976532-2976732	3.7443	2.27845	4.56444	-2.23371	1.95028e-08	7.00591e-08	Distal Intergenic	6	2948393	2972399	24007	2	5269	uc003muo.3	-4367	ENSG00000124570	SERPINB6	serpin family B member 6
chr6	2982962	2983162	chr6:2982728-2982928	3.30779	2.71265	3.79899	-0.871077	0.0353587	0.048981	Distal Intergenic	6	2988201	2991405	3205	1	401232	uc011dhq.2	-5039	ENSG00000244041	LINC01011	long intergenic non-protein coding RNA 1011
chr6	2989759	2989959	chr6:2989525-2989725	6.46837	6.76334	6.00993	0.727261	0.000174444	0.000342837	Promoter (<=1kb)	6	2988882	2991405	2524	1	401232	uc003mur.5	877	ENSG00000244041	LINC01011	long intergenic non-protein coding RNA 1011
chr6	3002191	3002391	chr6:3001957-3002157	6.40211	5.98452	6.78239	-0.750386	0.000377804	0.00070808	Promoter (2-3kb)	6	3000067	3019994	19928	1	4835	uc003mut.2	2124	ENSG00000124588	NQO2	N-ribosyldihydronicotinamide:quinone reductase 2
chr6	3013816	3014016	chr6:3013582-3013782	3.83107	2.82079	4.51298	-1.51415	0.00394241	0.00636273	Intron (uc003mup.1/4835, intron 5 of 5)	6	3020390	3025005	4616	2	401233	uc031smp.1	10989	NA	HTATSF1P2	HIV-1 Tat specific factor 1 pseudogene 2
chr6	3025069	3025269	chr6:3024835-3025035	5.11141	3.93391	5.85078	-1.8407	2.29165e-12	1.44809e-11	Promoter (<=1kb)	6	3020390	3025005	4616	2	401233	uc031smp.1	-64	NA	HTATSF1P2	HIV-1 Tat specific factor 1 pseudogene 2
chr6	3033339	3033539	chr6:3033105-3033305	3.86876	1.59609	4.83346	-3.10574	8.1384e-13	5.46487e-12	Distal Intergenic	6	3020390	3025005	4616	2	401233	uc031smp.1	-8334	NA	HTATSF1P2	HIV-1 Tat specific factor 1 pseudogene 2
chr6	3052817	3053017	chr6:3052583-3052783	4.99933	4.19738	5.59551	-1.35629	7.73941e-07	2.16947e-06	Distal Intergenic	6	3064122	3115421	51300	1	8737	uc003muv.4	-11105	ENSG00000137275	RIPK1	receptor interacting serine/threonine kinase 1
chr6	3069814	3070014	chr6:3069580-3069780	5.56131	3.15504	6.54216	-3.26189	1.52424e-32	9.17895e-31	Intron (uc003muv.4/8737, intron 1 of 12)	6	3064122	3115421	51300	1	8737	uc010jni.3	5692	ENSG00000137275	RIPK1	receptor interacting serine/threonine kinase 1
chr6	3088767	3088967	chr6:3088533-3088733	4.88177	0.943786	5.967	-4.74435	3.5438e-27	1.21666e-25	Exon (uc021yks.1/uc021yks.1, exon 1 of 1)	6	3076998	3115421	38424	1	8737	uc011dhs.2	11769	ENSG00000137275	RIPK1	receptor interacting serine/threonine kinase 1
chr6	3126724	3126924	chr6:3126490-3126690	6.72809	6.51414	6.9489	-0.401548	0.0275823	0.0389188	Intron (uc003muy.3/670, intron 3 of 7)	6	3118926	3153432	34507	1	670	uc011dht.2	7798	ENSG00000137274	BPHL	biphenyl hydrolase like
chr6	3139583	3139783	chr6:3139349-3139549	5.06403	3.69952	5.8581	-2.07744	4.06276e-12	2.48097e-11	Intron (uc003muy.3/670, intron 6 of 7)	6	3153902	3156482	2581	2	7280	uc003mvb.3	16699	ENSG00000137267	TUBB2A	tubulin beta 2A class IIa
chr6	3156992	3157192	chr6:3156758-3156958	5.19705	5.48416	4.75437	0.752081	0.000812461	0.00144955	Promoter (<=1kb)	6	3153902	3156482	2581	2	7280	uc003mvb.3	-510	ENSG00000137267	TUBB2A	tubulin beta 2A class IIa
chr6	3157808	3158008	chr6:3157574-3157774	7.69242	7.89505	7.40444	0.481908	0.00554073	0.00873952	Promoter (<=1kb)	6	3153902	3157783	3882	2	7280	uc003mvc.3	-25	ENSG00000137267	TUBB2A	tubulin beta 2A class IIa
chr6	3162937	3163137	chr6:3162703-3162903	7.81775	8.06229	7.45624	0.606582	0.000455255	0.000843544	Distal Intergenic	6	3153902	3157783	3882	2	7280	uc003mvc.3	-5154	ENSG00000137267	TUBB2A	tubulin beta 2A class IIa
chr6	3175176	3175376	chr6:3174942-3175142	2.75179	3.5325	0	3.13249	6.33552e-06	1.54354e-05	Distal Intergenic	6	3153902	3157783	3882	2	7280	uc003mvc.3	-17393	ENSG00000137267	TUBB2A	tubulin beta 2A class IIa
chr6	3177060	3177260	chr6:3176826-3177026	5.47936	4.85434	5.98719	-1.057	2.17054e-05	4.87754e-05	Distal Intergenic	6	3183052	3196001	12950	2	100507194	uc003mve.3	18741	ENSG00000230269	LINC02525	long intergenic non-protein coding RNA 2525
chr6	3179010	3179210	chr6:3178776-3178976	4.14089	3.13451	4.82135	-1.60959	5.23126e-08	1.75836e-07	Distal Intergenic	6	3183052	3196001	12950	2	100507194	uc003mve.3	16791	ENSG00000230269	LINC02525	long intergenic non-protein coding RNA 2525
chr6	3193797	3193997	chr6:3193563-3193763	2.80087	3.46662	1.04616	2.19231	2.10494e-05	4.74003e-05	Promoter (2-3kb)	6	3183052	3196001	12950	2	100507194	uc003mve.3	2004	ENSG00000230269	LINC02525	long intergenic non-protein coding RNA 2525
chr6	3194904	3195104	chr6:3194670-3194870	4.37744	4.87393	3.39767	1.4354	3.6619e-06	9.24248e-06	Promoter (<=1kb)	6	3183052	3196001	12950	2	100507194	uc003mve.3	897	ENSG00000230269	LINC02525	long intergenic non-protein coding RNA 2525
chr6	3196371	3196571	chr6:3196137-3196337	3.6427	2.71316	4.29344	-1.51591	6.47679e-06	1.57553e-05	Promoter (<=1kb)	6	3183052	3196001	12950	2	100507194	uc003mvf.3	-370	ENSG00000230269	LINC02525	long intergenic non-protein coding RNA 2525
chr6	3206260	3206460	chr6:3206026-3206226	5.10952	3.95333	5.84206	-1.83161	1.82731e-10	8.84757e-10	Distal Intergenic	6	3183052	3196001	12950	2	100507194	uc003mvf.3	-10259	ENSG00000230269	LINC02525	long intergenic non-protein coding RNA 2525
chr6	3208422	3208622	chr6:3208188-3208388	6.36362	5.57754	6.95252	-1.33821	7.03468e-12	4.16492e-11	Distal Intergenic	6	3183052	3196001	12950	2	100507194	uc003mvf.3	-12421	ENSG00000230269	LINC02525	long intergenic non-protein coding RNA 2525
chr6	3211498	3211698	chr6:3211264-3211464	5.47332	3.49911	6.3952	-2.82163	8.35921e-26	2.48175e-24	Distal Intergenic	6	3183052	3196001	12950	2	100507194	uc003mvf.3	-15497	ENSG00000230269	LINC02525	long intergenic non-protein coding RNA 2525
chr6	3211983	3212183	chr6:3211749-3211949	5.38862	4.08853	6.16488	-1.98901	9.36511e-11	4.73527e-10	Distal Intergenic	6	3224495	3227968	3474	2	347733	uc003mvg.3	15785	ENSG00000137285	TUBB2B	tubulin beta 2B class IIb
chr6	3221913	3222113	chr6:3221679-3221879	2.44581	1.46989	3.11475	-1.56587	0.000678318	0.00122509	Downstream (2-3kb)	6	3224495	3227968	3474	2	347733	uc003mvg.3	5855	ENSG00000137285	TUBB2B	tubulin beta 2B class IIb
chr6	3222696	3222896	chr6:3222462-3222662	3.02405	3.75753	0.73654	2.76964	1.21617e-06	3.30686e-06	Downstream (1-2kb)	6	3224495	3227968	3474	2	347733	uc003mvg.3	5072	ENSG00000137285	TUBB2B	tubulin beta 2B class IIb
chr6	3227833	3228033	chr6:3227599-3227799	7.82218	8.28359	6.95372	1.32412	7.93936e-10	3.50365e-09	Promoter (<=1kb)	6	3224495	3227968	3474	2	347733	uc003mvg.3	0	ENSG00000137285	TUBB2B	tubulin beta 2B class IIb
chr6	3247936	3248136	chr6:3247702-3247902	8.72676	9.15237	7.96122	1.18204	7.09218e-08	2.33334e-07	Intron (uc003mvi.1/uc003mvi.1, intron 1 of 1)	6	3259162	3264097	4936	1	389362	uc003mvj.4	-11026	ENSG00000180822	PSMG4	proteasome assembly chaperone 4
chr6	3252763	3252963	chr6:3252529-3252729	6.83414	6.18903	7.35285	-1.05056	0.0158028	0.0231965	Intron (uc003mvi.1/uc003mvi.1, intron 1 of 1)	6	3259162	3264097	4936	1	389362	uc003mvj.4	-6199	ENSG00000180822	PSMG4	proteasome assembly chaperone 4
chr6	3253250	3253450	chr6:3253016-3253216	5.05285	2.4247	6.0571	-3.49793	2.88359e-23	6.53532e-22	Intron (uc003mvi.1/uc003mvi.1, intron 1 of 1)	6	3259162	3264097	4936	1	389362	uc003mvj.4	-5712	ENSG00000180822	PSMG4	proteasome assembly chaperone 4
chr6	3282446	3282646	chr6:3282212-3282412	6.23221	4.33765	7.14083	-2.73692	1.96468e-40	2.57221e-38	Intron (uc003mvi.1/uc003mvi.1, intron 1 of 1)	6	3259162	3268300	9139	1	389362	uc010jnm.1	23284	ENSG00000180822	PSMG4	proteasome assembly chaperone 4
chr6	3287622	3287822	chr6:3287388-3287588	3.29781	1.64917	4.15958	-2.37097	6.83589e-09	2.62902e-08	5' UTR	6	3259162	3268300	9139	1	389362	uc010jnm.1	28460	ENSG00000180822	PSMG4	proteasome assembly chaperone 4
chr6	3295912	3296112	chr6:3295678-3295878	3.72697	3.17479	4.19332	-0.952257	0.0024112	0.00401517	Intron (uc003mvn.3/63027, intron 6 of 10)	6	3259162	3268300	9139	1	389362	uc010jnm.1	36750	ENSG00000180822	PSMG4	proteasome assembly chaperone 4
chr6	3297354	3297554	chr6:3297120-3297320	3.07296	3.76809	1.11378	2.43747	1.08375e-05	2.54943e-05	Intron (uc003mvn.3/63027, intron 6 of 10)	6	3259162	3268300	9139	1	389362	uc010jnm.1	38192	ENSG00000180822	PSMG4	proteasome assembly chaperone 4
chr6	3318168	3318368	chr6:3317934-3318134	3.24449	2.1757	3.94753	-1.62183	1.62451e-05	3.72032e-05	Intron (uc003mvn.3/63027, intron 5 of 10)	6	3259162	3268300	9139	1	389362	uc010jnm.1	59006	ENSG00000180822	PSMG4	proteasome assembly chaperone 4
chr6	3324807	3325007	chr6:3324573-3324773	4.08129	3.08651	4.7574	-1.6054	7.01161e-06	1.69743e-05	Intron (uc003mvn.3/63027, intron 4 of 10)	6	3259162	3268300	9139	1	389362	uc010jnm.1	65645	ENSG00000180822	PSMG4	proteasome assembly chaperone 4
chr6	3338086	3338286	chr6:3337852-3338052	5.48138	4.80493	6.0166	-1.20106	5.52675e-07	1.58445e-06	Intron (uc003mvn.3/63027, intron 4 of 10)	6	3259162	3268300	9139	1	389362	uc010jnm.1	78924	ENSG00000180822	PSMG4	proteasome assembly chaperone 4
chr6	3341758	3341958	chr6:3341524-3341724	4.97691	3.8447	5.7016	-1.77913	3.60594e-07	1.06341e-06	Intron (uc003mvn.3/63027, intron 4 of 10)	6	3259162	3268300	9139	1	389362	uc010jnm.1	82596	ENSG00000180822	PSMG4	proteasome assembly chaperone 4
chr6	3346210	3346410	chr6:3345976-3346176	4.02084	3.32823	4.56436	-1.06617	0.00166501	0.0028403	Intron (uc003mvn.3/63027, intron 4 of 10)	6	3259162	3268300	9139	1	389362	uc010jnm.1	87048	ENSG00000180822	PSMG4	proteasome assembly chaperone 4
chr6	3357318	3357518	chr6:3357084-3357284	5.65142	6.3737	3.46868	2.95975	1.35554e-19	2.05608e-18	Intron (uc003mvn.3/63027, intron 4 of 10)	6	3269207	3445218	176012	2	63027	uc003mvn.3	87700	ENSG00000137266	SLC22A23	solute carrier family 22 member 23
chr6	3369028	3369228	chr6:3368794-3368994	5.08503	5.5834	4.09896	1.43984	1.79092e-05	4.07381e-05	Intron (uc003mvn.3/63027, intron 4 of 10)	6	3269207	3445218	176012	2	63027	uc003mvn.3	75990	ENSG00000137266	SLC22A23	solute carrier family 22 member 23
chr6	3382638	3382838	chr6:3382404-3382604	3.4115	3.83427	2.65371	1.04269	0.00492475	0.00782866	Intron (uc003mvn.3/63027, intron 4 of 10)	6	3269207	3445218	176012	2	63027	uc003mvn.3	62380	ENSG00000137266	SLC22A23	solute carrier family 22 member 23
chr6	3386076	3386276	chr6:3385842-3386042	5.16504	3.48027	6.0343	-2.45701	9.33272e-19	1.28656e-17	Intron (uc003mvn.3/63027, intron 4 of 10)	6	3269207	3445218	176012	2	63027	uc003mvn.3	58942	ENSG00000137266	SLC22A23	solute carrier family 22 member 23
chr6	3390216	3390416	chr6:3389982-3390182	5.72747	2.71565	6.76395	-4.00671	9.09798e-35	6.8949e-33	Intron (uc003mvn.3/63027, intron 4 of 10)	6	3269207	3445218	176012	2	63027	uc003mvn.3	54802	ENSG00000137266	SLC22A23	solute carrier family 22 member 23
chr6	3391052	3391252	chr6:3390818-3391018	5.32473	4.66964	5.84875	-1.14697	1.97454e-05	4.46359e-05	Intron (uc003mvn.3/63027, intron 4 of 10)	6	3269207	3445218	176012	2	63027	uc003mvn.3	53966	ENSG00000137266	SLC22A23	solute carrier family 22 member 23
chr6	3398751	3398951	chr6:3398517-3398717	3.19438	2.6608	3.64961	-0.824714	0.0271183	0.0383033	Intron (uc003mvn.3/63027, intron 4 of 10)	6	3269207	3445218	176012	2	63027	uc003mvn.3	46267	ENSG00000137266	SLC22A23	solute carrier family 22 member 23
chr6	3401844	3402044	chr6:3401610-3401810	3.0742	1.39074	3.9432	-2.33601	1.45239e-07	4.54988e-07	Intron (uc003mvn.3/63027, intron 4 of 10)	6	3269207	3445218	176012	2	63027	uc003mvn.3	43174	ENSG00000137266	SLC22A23	solute carrier family 22 member 23
chr6	3403565	3403765	chr6:3403331-3403531	5.06074	5.64387	3.74701	1.85798	1.02826e-09	4.46383e-09	Intron (uc003mvn.3/63027, intron 4 of 10)	6	3269207	3445218	176012	2	63027	uc003mvn.3	41453	ENSG00000137266	SLC22A23	solute carrier family 22 member 23
chr6	3405991	3406191	chr6:3405757-3405957	4.38714	1.94738	5.37178	-3.31542	4.99547e-15	4.42157e-14	Intron (uc003mvn.3/63027, intron 4 of 10)	6	3269207	3445218	176012	2	63027	uc003mvn.3	39027	ENSG00000137266	SLC22A23	solute carrier family 22 member 23
chr6	3415014	3415214	chr6:3414780-3414980	4.74461	5.42528	2.89021	2.42592	6.51886e-11	3.36895e-10	Intron (uc003mvn.3/63027, intron 3 of 10)	6	3269207	3445218	176012	2	63027	uc003mvn.3	30004	ENSG00000137266	SLC22A23	solute carrier family 22 member 23
chr6	3420283	3420483	chr6:3420049-3420249	4.25454	3.17419	4.96163	-1.72688	2.54897e-07	7.69134e-07	Intron (uc003mvn.3/63027, intron 2 of 10)	6	3269207	3445218	176012	2	63027	uc003mvn.3	24735	ENSG00000137266	SLC22A23	solute carrier family 22 member 23
chr6	3421129	3421329	chr6:3420895-3421095	3.4454	0.767461	4.45438	-3.48951	2.77609e-11	1.5135e-10	Intron (uc003mvn.3/63027, intron 2 of 10)	6	3269207	3445218	176012	2	63027	uc003mvn.3	23889	ENSG00000137266	SLC22A23	solute carrier family 22 member 23
chr6	3426467	3426667	chr6:3426233-3426433	3.0717	2.05878	3.75459	-1.62501	8.74893e-05	0.000179671	Intron (uc003mvn.3/63027, intron 2 of 10)	6	3269207	3445218	176012	2	63027	uc003mvn.3	18551	ENSG00000137266	SLC22A23	solute carrier family 22 member 23
chr6	3428050	3428250	chr6:3427816-3428016	5.51802	4.55869	6.18054	-1.57642	2.52805e-13	1.81485e-12	Intron (uc003mvn.3/63027, intron 2 of 10)	6	3269207	3445218	176012	2	63027	uc003mvn.3	16968	ENSG00000137266	SLC22A23	solute carrier family 22 member 23
chr6	3438703	3438903	chr6:3438469-3438669	6.80735	7.34692	5.67365	1.67718	9.49392e-14	7.18976e-13	Intron (uc003mvn.3/63027, intron 1 of 10)	6	3269207	3445218	176012	2	63027	uc003mvn.3	6315	ENSG00000137266	SLC22A23	solute carrier family 22 member 23
chr6	3455398	3455598	chr6:3455164-3455364	4.78805	4.06507	5.3468	-1.20941	3.07711e-05	6.7558e-05	Promoter (1-2kb)	6	3269207	3456793	187587	2	63027	uc003mvm.3	1195	ENSG00000137266	SLC22A23	solute carrier family 22 member 23
chr6	3458080	3458280	chr6:3457846-3458046	5.2476	5.65473	4.53152	1.09668	2.80795e-05	6.20049e-05	Promoter (1-2kb)	6	3323558	3456793	133236	2	63027	uc010jno.2	-1287	ENSG00000137266	SLC22A23	solute carrier family 22 member 23
chr6	3473446	3473646	chr6:3473212-3473412	5.82545	4.91989	6.46644	-1.48965	5.13359e-08	1.72798e-07	Distal Intergenic	6	3323558	3456793	133236	2	63027	uc010jno.2	-16653	ENSG00000137266	SLC22A23	solute carrier family 22 member 23
chr6	3481931	3482131	chr6:3481697-3481897	5.16382	3.64909	5.99573	-2.24254	5.32673e-12	3.20487e-11	Distal Intergenic	6	3323558	3456793	133236	2	63027	uc010jno.2	-25138	ENSG00000137266	SLC22A23	solute carrier family 22 member 23
chr6	3483128	3483328	chr6:3482894-3483094	3.63585	4.23766	2.23557	1.90059	1.31952e-06	3.56561e-06	Distal Intergenic	6	3323558	3456793	133236	2	63027	uc010jno.2	-26335	ENSG00000137266	SLC22A23	solute carrier family 22 member 23
chr6	3501038	3501238	chr6:3500804-3501004	4.98421	5.50629	3.91556	1.55882	9.09436e-09	3.43366e-08	Distal Intergenic	6	3323558	3456793	133236	2	63027	uc010jno.2	-44245	ENSG00000137266	SLC22A23	solute carrier family 22 member 23
chr6	3507258	3507458	chr6:3507024-3507224	2.68245	1.46627	3.43391	-1.84301	0.000336458	0.000635236	Distal Intergenic	6	3323558	3456793	133236	2	63027	uc010jno.2	-50465	ENSG00000137266	SLC22A23	solute carrier family 22 member 23
chr6	3509641	3509841	chr6:3509407-3509607	3.68931	3.10966	4.17169	-0.972144	0.00451265	0.00721446	Distal Intergenic	6	3323558	3456793	133236	2	63027	uc010jno.2	-52848	ENSG00000137266	SLC22A23	solute carrier family 22 member 23
chr6	3516434	3516634	chr6:3516200-3516400	4.51366	3.1042	5.31958	-2.14037	7.8016e-10	3.44657e-09	Distal Intergenic	6	3323558	3456793	133236	2	63027	uc010jno.2	-59641	ENSG00000137266	SLC22A23	solute carrier family 22 member 23
chr6	3517591	3517791	chr6:3517357-3517557	4.16128	1.21317	5.19304	-3.75479	6.07958e-16	6.01226e-15	Distal Intergenic	6	3323558	3456793	133236	2	63027	uc010jno.2	-60798	ENSG00000137266	SLC22A23	solute carrier family 22 member 23
chr6	3518598	3518798	chr6:3518364-3518564	6.32836	5.58487	6.89711	-1.25582	3.93467e-06	9.88334e-06	Distal Intergenic	6	3323558	3456793	133236	2	63027	uc010jno.2	-61805	ENSG00000137266	SLC22A23	solute carrier family 22 member 23
chr6	3534930	3535130	chr6:3534696-3534896	2.96746	1.45648	3.79848	-2.15122	2.82221e-06	7.24527e-06	Distal Intergenic	6	3323558	3456793	133236	2	63027	uc010jno.2	-78137	ENSG00000137266	SLC22A23	solute carrier family 22 member 23
chr6	3549936	3550136	chr6:3549702-3549902	4.19442	2.10337	5.13428	-2.86804	5.91806e-13	4.04817e-12	Distal Intergenic	6	3323558	3456793	133236	2	63027	uc010jno.2	-93143	ENSG00000137266	SLC22A23	solute carrier family 22 member 23
chr6	3565665	3565865	chr6:3565431-3565631	3.86193	4.57616	1.74956	2.58456	6.83944e-08	2.25577e-07	Distal Intergenic	6	3323558	3456793	133236	2	63027	uc010jno.2	-108872	ENSG00000137266	SLC22A23	solute carrier family 22 member 23
chr6	3567191	3567391	chr6:3566957-3567157	3.97155	2.99223	4.64179	-1.58031	6.58574e-05	0.000137721	Distal Intergenic	6	3323558	3456793	133236	2	63027	uc010jno.2	-110398	ENSG00000137266	SLC22A23	solute carrier family 22 member 23
chr6	3584869	3585069	chr6:3584635-3584835	2.92162	3.64277	0.749017	2.9844	4.07901e-06	1.02233e-05	Distal Intergenic	6	3323558	3456793	133236	2	63027	uc010jno.2	-128076	ENSG00000137266	SLC22A23	solute carrier family 22 member 23
chr6	3592655	3592855	chr6:3592421-3592621	4.30691	1.37024	5.33779	-3.87276	4.01918e-20	6.46523e-19	Distal Intergenic	6	3323558	3456793	133236	2	63027	uc010jno.2	-135862	ENSG00000137266	SLC22A23	solute carrier family 22 member 23
chr6	3610629	3610829	chr6:3610395-3610595	3.59944	4.22615	2.07309	2.08149	2.73299e-07	8.20881e-07	Distal Intergenic	6	3722836	3752246	29411	2	221749	uc003mvt.2	141417	ENSG00000168994	PXDC1	PX domain containing 1
chr6	3612564	3612764	chr6:3612330-3612530	4.87375	5.37349	3.8831	1.58264	1.41231e-07	4.43318e-07	Distal Intergenic	6	3722836	3752246	29411	2	221749	uc003mvt.2	139482	ENSG00000168994	PXDC1	PX domain containing 1
chr6	3625092	3625292	chr6:3624858-3625058	5.5539	6.37157	1.9964	4.18553	3.01429e-26	9.40001e-25	Distal Intergenic	6	3722836	3752246	29411	2	221749	uc003mvt.2	126954	ENSG00000168994	PXDC1	PX domain containing 1
chr6	3632264	3632464	chr6:3632030-3632230	3.24586	2.0367	3.99516	-1.99617	1.17283e-05	2.74347e-05	Distal Intergenic	6	3722836	3752246	29411	2	221749	uc003mvt.2	119782	ENSG00000168994	PXDC1	PX domain containing 1
chr6	3644936	3645136	chr6:3644702-3644902	3.82933	2.81236	4.51372	-1.64862	1.3218e-06	3.57149e-06	Distal Intergenic	6	3722836	3752246	29411	2	221749	uc003mvt.2	107110	ENSG00000168994	PXDC1	PX domain containing 1
chr6	3661778	3661978	chr6:3661544-3661744	5.87669	6.69545	2.2917	4.17471	6.08295e-30	2.77148e-28	Distal Intergenic	6	3722836	3752246	29411	2	221749	uc003mvt.2	90268	ENSG00000168994	PXDC1	PX domain containing 1
chr6	3692572	3692772	chr6:3692338-3692538	3.09953	3.92692	0	3.79698	3.14192e-07	9.34568e-07	Distal Intergenic	6	3722836	3752246	29411	2	221749	uc003mvt.2	59474	ENSG00000168994	PXDC1	PX domain containing 1
chr6	3697975	3698175	chr6:3697741-3697941	6.6323	6.06473	7.10769	-0.994005	7.62891e-07	2.14039e-06	Distal Intergenic	6	3722836	3752246	29411	2	221749	uc003mvt.2	54071	ENSG00000168994	PXDC1	PX domain containing 1
chr6	3714174	3714374	chr6:3713940-3714140	3.37231	2.78095	3.86139	-0.962046	0.00478437	0.00762085	Distal Intergenic	6	3722836	3752246	29411	2	221749	uc003mvt.2	37872	ENSG00000168994	PXDC1	PX domain containing 1
chr6	3719285	3719485	chr6:3719051-3719251	3.41642	4.1507	1.12108	2.81802	5.91545e-08	1.97164e-07	Distal Intergenic	6	3722836	3752246	29411	2	221749	uc003mvt.2	32761	ENSG00000168994	PXDC1	PX domain containing 1
chr6	3719631	3719831	chr6:3719397-3719597	3.50457	4.20425	1.51052	2.50773	1.14377e-07	3.64007e-07	Distal Intergenic	6	3722836	3752246	29411	2	221749	uc003mvt.2	32415	ENSG00000168994	PXDC1	PX domain containing 1
chr6	3722656	3722856	chr6:3722422-3722622	4.927	3.1432	5.81569	-2.59117	9.65646e-21	1.6665e-19	3' UTR	6	3722836	3752246	29411	2	221749	uc003mvt.2	29390	ENSG00000168994	PXDC1	PX domain containing 1
chr6	3724739	3724939	chr6:3724505-3724705	6.85312	5.88363	7.51959	-1.59968	5.34725e-10	2.42254e-09	Intron (uc003mvt.2/221749, intron 4 of 4)	6	3722836	3752246	29411	2	221749	uc003mvt.2	27307	ENSG00000168994	PXDC1	PX domain containing 1
chr6	3725456	3725656	chr6:3725222-3725422	5.72233	4.79184	6.37345	-1.51913	1.06042e-08	3.96127e-08	Intron (uc003mvt.2/221749, intron 4 of 4)	6	3722836	3752246	29411	2	221749	uc003mvt.2	26590	ENSG00000168994	PXDC1	PX domain containing 1
chr6	3732895	3733095	chr6:3732661-3732861	6.14291	6.4546	5.65004	0.831967	2.02052e-05	4.56195e-05	Intron (uc003mvt.2/221749, intron 3 of 4)	6	3722836	3752246	29411	2	221749	uc003mvt.2	19151	ENSG00000168994	PXDC1	PX domain containing 1
chr6	3737589	3737789	chr6:3737355-3737555	3.67219	3.08742	4.15751	-1.10164	0.000660658	0.00119513	Intron (uc003mvt.2/221749, intron 2 of 4)	6	3722836	3752246	29411	2	221749	uc003mvt.2	14457	ENSG00000168994	PXDC1	PX domain containing 1
chr6	3741202	3741402	chr6:3740968-3741168	4.66144	2.96689	5.53269	-2.46801	3.72752e-16	3.77711e-15	Intron (uc003mvt.2/221749, intron 1 of 4)	6	3722836	3752246	29411	2	221749	uc003mvt.2	10844	ENSG00000168994	PXDC1	PX domain containing 1
chr6	3742685	3742885	chr6:3742451-3742651	5.87546	6.14878	5.45986	0.684905	0.000337735	0.000637526	Intron (uc003mvt.2/221749, intron 1 of 4)	6	3722836	3752246	29411	2	221749	uc003mvt.2	9361	ENSG00000168994	PXDC1	PX domain containing 1
chr6	3748646	3748846	chr6:3748412-3748612	7.41252	6.98369	7.8005	-0.783133	1.15112e-05	2.69626e-05	Intron (uc003mvt.2/221749, intron 1 of 4)	6	3722836	3752246	29411	2	221749	uc003mvt.2	3400	ENSG00000168994	PXDC1	PX domain containing 1
chr6	3750964	3751164	chr6:3750730-3750930	6.92857	6.47255	7.3348	-0.832633	5.64789e-05	0.000119236	Promoter (1-2kb)	6	3722836	3752246	29411	2	221749	uc003mvt.2	1082	ENSG00000168994	PXDC1	PX domain containing 1
chr6	3760106	3760306	chr6:3759872-3760072	5.63317	6.42053	2.67757	3.6279	3.45545e-22	6.96958e-21	Distal Intergenic	6	3722836	3752246	29411	2	221749	uc003mvt.2	-7860	ENSG00000168994	PXDC1	PX domain containing 1
chr6	3766535	3766735	chr6:3766301-3766501	4.02207	4.29371	3.60968	0.592011	0.0353048	0.0489128	Distal Intergenic	6	3722836	3752246	29411	2	221749	uc003mvt.2	-14289	ENSG00000168994	PXDC1	PX domain containing 1
chr6	3777549	3777749	chr6:3777315-3777515	4.90125	5.58036	3.05765	2.44873	3.06095e-15	2.78318e-14	Distal Intergenic	6	3722836	3752246	29411	2	221749	uc003mvt.2	-25303	ENSG00000168994	PXDC1	PX domain containing 1
chr6	3783394	3783594	chr6:3783160-3783360	3.05111	3.51231	2.1833	1.18957	0.00649121	0.0101325	Distal Intergenic	6	3722836	3752246	29411	2	221749	uc003mvt.2	-31148	ENSG00000168994	PXDC1	PX domain containing 1
chr6	3786668	3786868	chr6:3786434-3786634	3.42019	2.63479	4.00877	-1.41649	0.000106951	0.000216755	Distal Intergenic	6	3722836	3752246	29411	2	221749	uc003mvt.2	-34422	ENSG00000168994	PXDC1	PX domain containing 1
chr6	3792156	3792356	chr6:3791922-3792122	3.07703	1.19627	3.98327	-2.58773	7.30289e-08	2.39702e-07	Distal Intergenic	6	3722836	3752246	29411	2	221749	uc003mvt.2	-39910	ENSG00000168994	PXDC1	PX domain containing 1
chr6	3796141	3796341	chr6:3795907-3796107	5.94397	6.6646	3.77598	2.93255	3.80541e-26	1.17405e-24	Distal Intergenic	6	3722836	3752246	29411	2	221749	uc003mvt.2	-43895	ENSG00000168994	PXDC1	PX domain containing 1
chr6	3796659	3796859	chr6:3796425-3796625	3.42002	3.76852	2.84682	0.860263	0.0157454	0.0231174	Distal Intergenic	6	3722836	3752246	29411	2	221749	uc003mvt.2	-44413	ENSG00000168994	PXDC1	PX domain containing 1
chr6	3809200	3809400	chr6:3808966-3809166	6.73225	6.01923	7.28605	-1.22891	5.32283e-08	1.78733e-07	Distal Intergenic	6	3849632	3851551	1920	1	26240	uc003mvu.3	-40232	ENSG00000145945	FAM50B	family with sequence similarity 50 member B
chr6	3820646	3820846	chr6:3820412-3820612	2.95466	3.53821	1.63907	1.77823	0.000114585	0.000231257	Distal Intergenic	6	3849632	3851551	1920	1	26240	uc003mvu.3	-28786	ENSG00000145945	FAM50B	family with sequence similarity 50 member B
chr6	3826304	3826504	chr6:3826070-3826270	7.44151	7.69039	7.07202	0.602341	0.00277889	0.00458695	Distal Intergenic	6	3849632	3851551	1920	1	26240	uc003mvu.3	-23128	ENSG00000145945	FAM50B	family with sequence similarity 50 member B
chr6	3835490	3835690	chr6:3835256-3835456	4.9152	1.23358	5.99003	-4.4538	1.59775e-25	4.60654e-24	Distal Intergenic	6	3849632	3851551	1920	1	26240	uc003mvu.3	-13942	ENSG00000145945	FAM50B	family with sequence similarity 50 member B
chr6	3842188	3842388	chr6:3841954-3842154	3.66764	2.91687	4.23991	-1.23648	0.000296102	0.000563517	Distal Intergenic	6	3849632	3851551	1920	1	26240	uc003mvu.3	-7244	ENSG00000145945	FAM50B	family with sequence similarity 50 member B
chr6	3849350	3849550	chr6:3849116-3849316	8.2196	8.40418	7.96156	0.428039	0.0176026	0.0256347	Promoter (<=1kb)	6	3849632	3851551	1920	1	26240	uc003mvu.3	-82	ENSG00000145945	FAM50B	family with sequence similarity 50 member B
chr6	3867904	3868104	chr6:3867670-3867870	6.68718	7.55221	0.564077	6.7353	9.05812e-28	3.30827e-26	Distal Intergenic	6	3849632	3851551	1920	1	26240	uc003mvu.3	18272	ENSG00000145945	FAM50B	family with sequence similarity 50 member B
chr6	3868843	3869043	chr6:3868609-3868809	5.52723	6.09582	4.27675	1.85333	6.63245e-08	2.19301e-07	Distal Intergenic	6	3849632	3851551	1920	1	26240	uc003mvu.3	19211	ENSG00000145945	FAM50B	family with sequence similarity 50 member B
chr6	3874929	3875129	chr6:3874695-3874895	4.72462	5.55999	0.637316	4.61254	1.27258e-14	1.07217e-13	Distal Intergenic	6	3849632	3851551	1920	1	26240	uc003mvu.3	25297	ENSG00000145945	FAM50B	family with sequence similarity 50 member B
chr6	3877187	3877387	chr6:3876953-3877153	4.16972	4.92405	1.66157	3.28545	1.49048e-12	9.65697e-12	Distal Intergenic	6	3849632	3851551	1920	1	26240	uc003mvu.3	27555	ENSG00000145945	FAM50B	family with sequence similarity 50 member B
chr6	3883227	3883427	chr6:3882993-3883193	4.71046	2.67552	5.6419	-2.80228	1.10245e-15	1.05793e-14	Distal Intergenic	6	3849632	3851551	1920	1	26240	uc003mvu.3	33595	ENSG00000145945	FAM50B	family with sequence similarity 50 member B
chr6	3884301	3884501	chr6:3884067-3884267	5.4822	6.17194	3.56303	2.52571	4.02173e-19	5.78169e-18	Distal Intergenic	6	3849632	3851551	1920	1	26240	uc003mvu.3	34669	ENSG00000145945	FAM50B	family with sequence similarity 50 member B
chr6	3886034	3886234	chr6:3885800-3886000	4.95731	5.64455	3.05627	2.59568	2.86774e-15	2.61545e-14	Distal Intergenic	6	3849632	3851551	1920	1	26240	uc003mvu.3	36402	ENSG00000145945	FAM50B	family with sequence similarity 50 member B
chr6	3887563	3887763	chr6:3887329-3887529	4.18089	4.69363	3.14552	1.5912	1.64843e-06	4.38959e-06	Distal Intergenic	6	3849632	3851551	1920	1	26240	uc003mvu.3	37931	ENSG00000145945	FAM50B	family with sequence similarity 50 member B
chr6	3888463	3888663	chr6:3888229-3888429	3.0715	0.6605	4.0529	-3.05193	4.63396e-09	1.82589e-08	Distal Intergenic	6	3849632	3851551	1920	1	26240	uc003mvu.3	38831	ENSG00000145945	FAM50B	family with sequence similarity 50 member B
chr6	3895856	3896056	chr6:3895622-3895822	2.52741	3.2696	0.152097	2.68561	2.72471e-05	6.02946e-05	Distal Intergenic	6	3849632	3851551	1920	1	26240	uc003mvu.3	46224	ENSG00000145945	FAM50B	family with sequence similarity 50 member B
chr6	3897631	3897831	chr6:3897397-3897597	4.69369	5.54138	0.0662517	4.81683	1.20017e-14	1.01432e-13	Distal Intergenic	6	3849632	3851551	1920	1	26240	uc003mvu.3	47999	ENSG00000145945	FAM50B	family with sequence similarity 50 member B
chr6	3898557	3898757	chr6:3898323-3898523	3.69998	3.21522	4.12486	-0.804998	0.0142932	0.0211414	Distal Intergenic	6	3849632	3851551	1920	1	26240	uc003mvu.3	48925	ENSG00000145945	FAM50B	family with sequence similarity 50 member B
chr6	3902758	3902958	chr6:3902524-3902724	4.60971	5.104	3.63728	1.4526	4.09732e-07	1.19864e-06	Distal Intergenic	6	3849632	3851551	1920	1	26240	uc003mvu.3	53126	ENSG00000145945	FAM50B	family with sequence similarity 50 member B
chr6	3903117	3903317	chr6:3902883-3903083	4.41025	4.8886	3.48947	1.30081	4.45512e-05	9.55066e-05	Distal Intergenic	6	3849632	3851551	1920	1	26240	uc003mvu.3	53485	ENSG00000145945	FAM50B	family with sequence similarity 50 member B
chr6	3904865	3905065	chr6:3904631-3904831	6.01775	6.68194	4.27305	2.44751	3.1693e-18	4.09481e-17	Distal Intergenic	6	3849632	3851551	1920	1	26240	uc003mvu.3	55233	ENSG00000145945	FAM50B	family with sequence similarity 50 member B
chr6	3906207	3906407	chr6:3905973-3906173	5.40282	5.90872	4.3912	1.51027	1.77711e-07	5.49743e-07	Distal Intergenic	6	3849632	3851551	1920	1	26240	uc003mvu.3	56575	ENSG00000145945	FAM50B	family with sequence similarity 50 member B
chr6	3909661	3909861	chr6:3909427-3909627	6.90243	7.74106	2.69107	4.94832	3.41919e-46	7.82318e-44	Distal Intergenic	6	3849632	3851551	1920	1	26240	uc003mvu.3	60029	ENSG00000145945	FAM50B	family with sequence similarity 50 member B
chr6	3912142	3912342	chr6:3911908-3912108	7.21295	8.02398	3.81163	4.16004	1.19538e-60	1.09552e-57	Distal Intergenic	6	3849632	3851551	1920	1	26240	uc003mvu.3	62510	ENSG00000145945	FAM50B	family with sequence similarity 50 member B
chr6	3913366	3913566	chr6:3913132-3913332	6.14182	6.52331	5.49068	1.05425	1.61478e-08	5.87166e-08	Distal Intergenic	6	3849632	3851551	1920	1	26240	uc003mvu.3	63734	ENSG00000145945	FAM50B	family with sequence similarity 50 member B
chr6	3941003	3941203	chr6:3940769-3940969	5.1391	5.92982	2.12823	3.80438	3.50523e-20	5.67824e-19	Distal Intergenic	6	4021569	4065217	43649	1	8899	uc003mvv.3	-80366	ENSG00000112739	PRPF4B	pre-mRNA processing factor 4B
chr6	3945752	3945952	chr6:3945518-3945718	5.59056	5.32966	5.85181	-0.470319	0.0357414	0.0494633	Distal Intergenic	6	4021569	4065217	43649	1	8899	uc003mvv.3	-75617	ENSG00000112739	PRPF4B	pre-mRNA processing factor 4B
chr6	3947108	3947308	chr6:3946874-3947074	5.58666	6.10136	4.54439	1.53995	1.61671e-08	5.87753e-08	Distal Intergenic	6	4021569	4065217	43649	1	8899	uc003mvv.3	-74261	ENSG00000112739	PRPF4B	pre-mRNA processing factor 4B
chr6	3957676	3957876	chr6:3957442-3957642	3.49435	3.97019	2.58146	1.37267	0.000159562	0.000315356	Distal Intergenic	6	4021569	4065217	43649	1	8899	uc003mvv.3	-63693	ENSG00000112739	PRPF4B	pre-mRNA processing factor 4B
chr6	3978581	3978781	chr6:3978347-3978547	6.46754	7.00875	5.3276	1.66517	1.29285e-13	9.62814e-13	Distal Intergenic	6	4021569	4065217	43649	1	8899	uc003mvv.3	-42788	ENSG00000112739	PRPF4B	pre-mRNA processing factor 4B
chr6	3991168	3991368	chr6:3990934-3991134	6.40781	6.74907	5.85091	0.92195	1.23479e-06	3.35314e-06	Distal Intergenic	6	4021569	4065217	43649	1	8899	uc003mvv.3	-30201	ENSG00000112739	PRPF4B	pre-mRNA processing factor 4B
chr6	3997441	3997641	chr6:3997207-3997407	5.46227	6.15387	3.52946	2.66904	2.12267e-21	3.92803e-20	Distal Intergenic	6	4021569	4065217	43649	1	8899	uc003mvv.3	-23928	ENSG00000112739	PRPF4B	pre-mRNA processing factor 4B
chr6	3998185	3998385	chr6:3997951-3998151	2.71963	3.28126	1.4983	1.90715	0.000357282	0.000672018	Distal Intergenic	6	4021569	4065217	43649	1	8899	uc003mvv.3	-23184	ENSG00000112739	PRPF4B	pre-mRNA processing factor 4B
chr6	4008653	4008853	chr6:4008419-4008619	4.07556	4.60634	2.97503	1.61859	1.84206e-06	4.86644e-06	Distal Intergenic	6	4021569	4065217	43649	1	8899	uc003mvv.3	-12716	ENSG00000112739	PRPF4B	pre-mRNA processing factor 4B
chr6	4018816	4019016	chr6:4018582-4018782	7.82625	8.02154	7.55056	0.453486	0.0170081	0.024833	Promoter (2-3kb)	6	4021569	4065217	43649	1	8899	uc003mvv.3	-2553	ENSG00000112739	PRPF4B	pre-mRNA processing factor 4B
chr6	4030185	4030385	chr6:4029951-4030151	2.32727	0.995828	3.11232	-1.92418	6.07699e-05	0.000127724	Intron (uc003mvv.3/8899, intron 1 of 14)	6	4037631	4065217	27587	1	8899	uc003mvw.3	-7246	ENSG00000112739	PRPF4B	pre-mRNA processing factor 4B
chr6	4039708	4039908	chr6:4039474-4039674	2.70659	1.61147	3.41877	-1.68129	0.000145446	0.000289133	Promoter (2-3kb)	6	4037631	4065217	27587	1	8899	uc003mvw.3	2077	ENSG00000112739	PRPF4B	pre-mRNA processing factor 4B
chr6	4055754	4055954	chr6:4055520-4055720	4.07723	3.43602	4.59384	-1.01557	0.00407787	0.00656588	Intron (uc003mvv.3/8899, intron 11 of 14)	6	4037631	4065217	27587	1	8899	uc003mvw.3	18123	ENSG00000112739	PRPF4B	pre-mRNA processing factor 4B
chr6	4059456	4059656	chr6:4059222-4059422	5.05556	4.26452	5.64675	-1.32962	2.1963e-05	4.93141e-05	Intron (uc003mvv.3/8899, intron 14 of 14)	6	4079440	4130999	51560	1	404220	uc003mvz.4	-19784	ENSG00000185689	C6orf201	chromosome 6 open reading frame 201
chr6	4079099	4079299	chr6:4078865-4079065	4.25065	4.5574	3.76808	0.801187	0.0178199	0.0259279	Promoter (<=1kb)	6	4079440	4130999	51560	1	404220	uc003mvz.4	-141	ENSG00000185689	C6orf201	chromosome 6 open reading frame 201
chr6	4084953	4085153	chr6:4084719-4084919	3.64053	4.42124	0.787714	3.37647	1.04513e-09	4.5318e-09	Promoter (2-3kb)	6	4050695	4087578	36884	2	222826	uc010jnq.1	2425	ENSG00000145975	FAM217A	family with sequence similarity 217 member A
chr6	4108878	4109078	chr6:4108644-4108844	3.20479	3.63767	2.41913	1.30211	0.00228348	0.00381609	Intron (uc003mvz.4/404220, intron 2 of 5)	6	4087583	4130999	43417	1	404220	uc003mwb.4	21295	ENSG00000185689	C6orf201	chromosome 6 open reading frame 201
chr6	4136108	4136308	chr6:4135874-4136074	7.93455	8.18324	7.56541	0.590524	0.00921546	0.0140559	Promoter (<=1kb)	6	4115927	4135831	19905	2	10455	uc003mwf.3	-277	ENSG00000198721	ECI2	enoyl-CoA delta isomerase 2
chr6	4153726	4153926	chr6:4153492-4153692	4.76479	5.60812	0.352868	5.07003	2.39092e-13	1.72171e-12	Intron (uc003mwg.1/uc003mwg.1, intron 2 of 3)	6	4115927	4135831	19905	2	10455	uc003mwf.3	-17895	ENSG00000198721	ECI2	enoyl-CoA delta isomerase 2
chr6	4156136	4156336	chr6:4155902-4156102	6.47749	6.67884	6.19165	0.483637	0.0098962	0.0150188	Exon (uc003mwg.1/uc003mwg.1, exon 4 of 4)	6	4115927	4135831	19905	2	10455	uc003mwf.3	-20305	ENSG00000198721	ECI2	enoyl-CoA delta isomerase 2
chr6	4271125	4271325	chr6:4270891-4271091	4.07402	3.11186	4.73764	-1.58644	1.30733e-07	4.12349e-07	Distal Intergenic	6	4115927	4135831	19905	2	10455	uc003mwf.3	-135294	ENSG00000198721	ECI2	enoyl-CoA delta isomerase 2
chr6	4273275	4273475	chr6:4273041-4273241	4.71534	3.00798	5.58919	-2.46599	1.33502e-11	7.60913e-11	Distal Intergenic	6	4115927	4135831	19905	2	10455	uc003mwf.3	-137444	ENSG00000198721	ECI2	enoyl-CoA delta isomerase 2
chr6	4275551	4275751	chr6:4275317-4275517	3.25091	0.931985	4.2214	-3.10559	6.80404e-11	3.50639e-10	Distal Intergenic	6	4115927	4135831	19905	2	10455	uc003mwf.3	-139720	ENSG00000198721	ECI2	enoyl-CoA delta isomerase 2
chr6	4282117	4282317	chr6:4281883-4282083	6.92135	7.20841	6.47878	0.734856	0.000129064	0.000258514	Distal Intergenic	6	4115927	4135831	19905	2	10455	uc003mwf.3	-146286	ENSG00000198721	ECI2	enoyl-CoA delta isomerase 2
chr6	4295720	4295920	chr6:4295486-4295686	5.53307	6.38577	0.609258	5.28328	1.52982e-21	2.87731e-20	Distal Intergenic	6	4115927	4135831	19905	2	10455	uc003mwf.3	-159889	ENSG00000198721	ECI2	enoyl-CoA delta isomerase 2
chr6	4299834	4300034	chr6:4299600-4299800	2.28267	1.44873	2.89319	-1.39934	0.00146904	0.00252522	Distal Intergenic	6	4115927	4135831	19905	2	10455	uc003mwf.3	-164003	ENSG00000198721	ECI2	enoyl-CoA delta isomerase 2
chr6	4302153	4302353	chr6:4301919-4302119	4.60424	5.13603	3.49995	1.67869	1.70163e-06	4.51987e-06	Distal Intergenic	6	4115927	4135831	19905	2	10455	uc003mwf.3	-166322	ENSG00000198721	ECI2	enoyl-CoA delta isomerase 2
chr6	4313570	4313770	chr6:4313336-4313536	5.43375	5.79174	4.83873	0.930319	0.000793269	0.00141754	Distal Intergenic	6	4115927	4135831	19905	2	10455	uc003mwf.3	-177739	ENSG00000198721	ECI2	enoyl-CoA delta isomerase 2
chr6	4317282	4317482	chr6:4317048-4317248	6.51827	5.64982	7.14375	-1.44996	1.63047e-12	1.05003e-11	Distal Intergenic	6	4115927	4135831	19905	2	10455	uc003mwf.3	-181451	ENSG00000198721	ECI2	enoyl-CoA delta isomerase 2
chr6	4337086	4337286	chr6:4336852-4337052	2.84217	0.944269	3.75137	-2.53325	6.37784e-08	2.1155e-07	Distal Intergenic	6	4115927	4135831	19905	2	10455	uc003mwf.3	-201255	ENSG00000198721	ECI2	enoyl-CoA delta isomerase 2
chr6	4343786	4343986	chr6:4343552-4343752	4.29904	5.11138	0.868233	4.03921	3.55982e-13	2.50883e-12	Distal Intergenic	6	4115927	4135831	19905	2	10455	uc003mwf.3	-207955	ENSG00000198721	ECI2	enoyl-CoA delta isomerase 2
chr6	4344822	4345022	chr6:4344588-4344788	3.47878	2.64996	4.08704	-1.41778	0.000123182	0.00024752	Distal Intergenic	6	4115927	4135831	19905	2	10455	uc003mwf.3	-208991	ENSG00000198721	ECI2	enoyl-CoA delta isomerase 2
chr6	4345572	4345772	chr6:4345338-4345538	3.93626	4.76517	0.0662517	4.09328	5.40379e-11	2.82594e-10	Distal Intergenic	6	4115927	4135831	19905	2	10455	uc003mwf.3	-209741	ENSG00000198721	ECI2	enoyl-CoA delta isomerase 2
chr6	4352185	4352385	chr6:4351951-4352151	6.46601	5.91905	6.92926	-0.963703	6.50459e-06	1.58186e-05	Distal Intergenic	6	4115927	4135831	19905	2	10455	uc003mwf.3	-216354	ENSG00000198721	ECI2	enoyl-CoA delta isomerase 2
chr6	4357358	4357558	chr6:4357124-4357324	4.97456	4.2237	5.54686	-1.2603	3.68848e-07	1.08616e-06	Distal Intergenic	6	4115927	4135831	19905	2	10455	uc003mwf.3	-221527	ENSG00000198721	ECI2	enoyl-CoA delta isomerase 2
chr6	4366088	4366288	chr6:4365854-4366054	3.78204	4.50328	1.60857	2.91242	4.65056e-10	2.12545e-09	Distal Intergenic	6	4115927	4135831	19905	2	10455	uc003mwf.3	-230257	ENSG00000198721	ECI2	enoyl-CoA delta isomerase 2
chr6	4399165	4399365	chr6:4398931-4399131	3.61912	4.24843	2.07883	2.09242	5.41303e-07	1.55374e-06	Distal Intergenic	6	4115927	4135831	19905	2	10455	uc003mwf.3	-263334	ENSG00000198721	ECI2	enoyl-CoA delta isomerase 2
chr6	4402783	4402983	chr6:4402549-4402749	5.98445	5.23899	6.55416	-1.28603	9.43168e-08	3.04141e-07	Distal Intergenic	6	4115927	4135831	19905	2	10455	uc003mwf.3	-266952	ENSG00000198721	ECI2	enoyl-CoA delta isomerase 2
chr6	4413396	4413596	chr6:4413162-4413362	3.54175	2.49659	4.2364	-1.63802	1.32007e-05	3.06455e-05	Distal Intergenic	6	4115927	4135831	19905	2	10455	uc003mwf.3	-277565	ENSG00000198721	ECI2	enoyl-CoA delta isomerase 2
chr6	4441425	4441625	chr6:4441191-4441391	2.88044	1.37031	3.71127	-2.02704	5.7897e-05	0.000122062	Distal Intergenic	6	4706393	4955778	249386	1	9425	uc003mwi.3	-264768	ENSG00000153046	CDYL	chromodomain Y like
chr6	4466585	4466785	chr6:4466351-4466551	2.89005	0.964363	3.80396	-2.60827	2.27345e-07	6.91573e-07	Distal Intergenic	6	4706393	4955778	249386	1	9425	uc003mwi.3	-239608	ENSG00000153046	CDYL	chromodomain Y like
chr6	4467439	4467639	chr6:4467205-4467405	2.9715	1.1608	3.8652	-2.56006	1.23886e-08	4.58e-08	Distal Intergenic	6	4706393	4955778	249386	1	9425	uc003mwi.3	-238754	ENSG00000153046	CDYL	chromodomain Y like
chr6	4486581	4486781	chr6:4486347-4486547	4.71075	3.436	5.47972	-1.93998	2.71316e-10	1.28123e-09	Distal Intergenic	6	4706393	4955778	249386	1	9425	uc003mwi.3	-219612	ENSG00000153046	CDYL	chromodomain Y like
chr6	4487919	4488119	chr6:4487685-4487885	5.30867	4.06013	6.06991	-1.94942	1.99052e-10	9.58576e-10	Distal Intergenic	6	4706393	4955778	249386	1	9425	uc003mwi.3	-218274	ENSG00000153046	CDYL	chromodomain Y like
chr6	4511499	4511699	chr6:4511265-4511465	4.45568	2.57472	5.36195	-2.73378	6.40735e-17	7.1179e-16	Distal Intergenic	6	4706393	4955778	249386	1	9425	uc003mwi.3	-194694	ENSG00000153046	CDYL	chromodomain Y like
chr6	4512220	4512420	chr6:4511986-4512186	5.68935	5.22462	6.10128	-0.797539	0.00404984	0.00652394	Distal Intergenic	6	4706393	4955778	249386	1	9425	uc003mwi.3	-193973	ENSG00000153046	CDYL	chromodomain Y like
chr6	4565430	4565630	chr6:4565196-4565396	2.73954	1.63375	3.45537	-1.63259	8.81271e-05	0.000180881	Distal Intergenic	6	4706393	4955778	249386	1	9425	uc003mwi.3	-140763	ENSG00000153046	CDYL	chromodomain Y like
chr6	4603622	4603822	chr6:4603388-4603588	4.77351	1.81165	5.8063	-3.83454	7.86786e-20	1.22428e-18	Distal Intergenic	6	4706393	4955778	249386	1	9425	uc003mwi.3	-102571	ENSG00000153046	CDYL	chromodomain Y like
chr6	4607499	4607699	chr6:4607265-4607465	4.98853	4.45464	5.44394	-0.92794	0.000318761	0.000603837	Distal Intergenic	6	4706393	4955778	249386	1	9425	uc003mwi.3	-98694	ENSG00000153046	CDYL	chromodomain Y like
chr6	4613060	4613260	chr6:4612826-4613026	3.64461	0.999278	4.65051	-3.47601	5.83482e-14	4.53735e-13	Distal Intergenic	6	4706393	4955778	249386	1	9425	uc003mwi.3	-93133	ENSG00000153046	CDYL	chromodomain Y like
chr6	4616204	4616404	chr6:4615970-4616170	4.40226	2.00958	5.38154	-3.29805	2.2972e-16	2.38696e-15	Distal Intergenic	6	4706393	4955778	249386	1	9425	uc003mwi.3	-89989	ENSG00000153046	CDYL	chromodomain Y like
chr6	4638076	4638276	chr6:4637842-4638042	4.52674	3.31575	5.2766	-1.8401	1.43539e-07	4.50058e-07	Distal Intergenic	6	4706393	4955778	249386	1	9425	uc003mwi.3	-68117	ENSG00000153046	CDYL	chromodomain Y like
chr6	4640462	4640662	chr6:4640228-4640428	5.15074	3.81753	5.93628	-2.06383	2.818e-15	2.57204e-14	Distal Intergenic	6	4706393	4955778	249386	1	9425	uc003mwi.3	-65731	ENSG00000153046	CDYL	chromodomain Y like
chr6	4662834	4663034	chr6:4662600-4662800	4.79945	3.24213	5.64123	-2.27768	1.41631e-09	6.025e-09	Distal Intergenic	6	4706393	4955778	249386	1	9425	uc003mwi.3	-43359	ENSG00000153046	CDYL	chromodomain Y like
chr6	4664403	4664603	chr6:4664169-4664369	5.73663	4.23998	6.56424	-2.2757	1.34065e-20	2.2755e-19	Distal Intergenic	6	4706393	4955778	249386	1	9425	uc003mwi.3	-41790	ENSG00000153046	CDYL	chromodomain Y like
chr6	4672337	4672537	chr6:4672103-4672303	2.8527	2.08572	3.43268	-1.14917	0.00377247	0.00610527	Distal Intergenic	6	4706393	4955778	249386	1	9425	uc003mwi.3	-33856	ENSG00000153046	CDYL	chromodomain Y like
chr6	4682044	4682244	chr6:4681810-4682010	4.54833	5.04559	3.56601	1.59733	5.10212e-07	1.47023e-06	Distal Intergenic	6	4706393	4955778	249386	1	9425	uc003mwi.3	-24149	ENSG00000153046	CDYL	chromodomain Y like
chr6	4688345	4688545	chr6:4688111-4688311	3.65965	2.33646	4.44241	-1.95911	4.05629e-07	1.18734e-06	Distal Intergenic	6	4706393	4955778	249386	1	9425	uc003mwi.3	-17848	ENSG00000153046	CDYL	chromodomain Y like
chr6	4703737	4703937	chr6:4703503-4703703	1.95818	0.0546632	2.86834	-2.56171	1.76303e-05	4.01419e-05	Promoter (2-3kb)	6	4706393	4955778	249386	1	9425	uc003mwi.3	-2456	ENSG00000153046	CDYL	chromodomain Y like
chr6	4706123	4706323	chr6:4705889-4706089	3.7929	4.59467	0.583409	3.70542	6.54187e-10	2.92192e-09	Promoter (<=1kb)	6	4706393	4955778	249386	1	9425	uc003mwi.3	-70	ENSG00000153046	CDYL	chromodomain Y like
chr6	4723818	4724018	chr6:4723584-4723784	5.85971	6.51307	4.18211	2.33936	1.01938e-19	1.56559e-18	Intron (uc003mwi.3/9425, intron 2 of 8)	6	4706393	4955778	249386	1	9425	uc003mwi.3	17425	ENSG00000153046	CDYL	chromodomain Y like
chr6	4729325	4729525	chr6:4729091-4729291	5.39042	5.68699	4.92872	0.758661	0.00149579	0.00256857	Intron (uc003mwi.3/9425, intron 2 of 8)	6	4706393	4955778	249386	1	9425	uc003mwi.3	22932	ENSG00000153046	CDYL	chromodomain Y like
chr6	4733261	4733461	chr6:4733027-4733227	7.80589	8.01194	7.51212	0.495388	0.00525946	0.00832413	Intron (uc003mwi.3/9425, intron 2 of 8)	6	4706393	4955778	249386	1	9425	uc003mwi.3	26868	ENSG00000153046	CDYL	chromodomain Y like
chr6	4734573	4734773	chr6:4734339-4734539	6.28707	4.57984	7.16088	-2.51584	1.41071e-23	3.30392e-22	Intron (uc003mwi.3/9425, intron 2 of 8)	6	4706393	4955778	249386	1	9425	uc003mwi.3	28180	ENSG00000153046	CDYL	chromodomain Y like
chr6	4775164	4775364	chr6:4774930-4775130	5.61528	6.13822	4.54357	1.60274	1.45512e-11	8.24883e-11	Promoter (1-2kb)	6	4776680	4955778	179099	1	9425	uc003mwj.3	-1316	ENSG00000153046	CDYL	chromodomain Y like
chr6	4797875	4798075	chr6:4797641-4797841	3.16775	3.60444	2.37141	1.21178	0.0100809	0.0152827	Intron (uc003mwi.3/9425, intron 3 of 8)	6	4776680	4955778	179099	1	9425	uc003mwk.3	21195	ENSG00000153046	CDYL	chromodomain Y like
chr6	4806319	4806519	chr6:4806085-4806285	4.96535	5.22826	4.56966	0.621001	0.0192952	0.0279232	Intron (uc003mwi.3/9425, intron 3 of 8)	6	4776680	4955778	179099	1	9425	uc003mwk.3	29639	ENSG00000153046	CDYL	chromodomain Y like
chr6	4807100	4807300	chr6:4806866-4807066	4.0515	2.6354	4.85912	-2.04774	3.13767e-09	1.26862e-08	Intron (uc003mwi.3/9425, intron 3 of 8)	6	4836332	4955778	119447	1	9425	uc011dhx.2	-29032	ENSG00000153046	CDYL	chromodomain Y like
chr6	4820222	4820422	chr6:4819988-4820188	3.52184	3.90112	2.87611	1.03066	0.00799142	0.0123063	Intron (uc003mwi.3/9425, intron 3 of 8)	6	4836332	4955778	119447	1	9425	uc011dhx.2	-15910	ENSG00000153046	CDYL	chromodomain Y like
chr6	4859386	4859586	chr6:4859152-4859352	2.7592	1.37078	3.55963	-2.0175	5.12823e-06	1.26586e-05	Intron (uc003mwi.3/9425, intron 3 of 8)	6	4836332	4955778	119447	1	9425	uc011dhx.2	23054	ENSG00000153046	CDYL	chromodomain Y like
chr6	4862507	4862707	chr6:4862273-4862473	2.22221	0	3.18237	-2.96691	4.27872e-07	1.24777e-06	Intron (uc003mwi.3/9425, intron 3 of 8)	6	4836332	4955778	119447	1	9425	uc011dhx.2	26175	ENSG00000153046	CDYL	chromodomain Y like
chr6	4910359	4910559	chr6:4910125-4910325	4.27703	5.05634	1.44491	3.5535	8.27255e-14	6.31845e-13	Intron (uc003mwi.3/9425, intron 4 of 8)	6	4890226	4955778	65553	1	9425	uc011dhy.2	20133	ENSG00000153046	CDYL	chromodomain Y like
chr6	4913098	4913298	chr6:4912864-4913064	3.90565	1.87568	4.83632	-2.79721	9.21585e-13	6.14067e-12	Intron (uc003mwi.3/9425, intron 4 of 8)	6	4890226	4955778	65553	1	9425	uc011dhy.2	22872	ENSG00000153046	CDYL	chromodomain Y like
chr6	4914150	4914350	chr6:4913916-4914116	4.47477	4.91078	3.68033	1.19701	1.7121e-05	3.90525e-05	Intron (uc003mwi.3/9425, intron 4 of 8)	6	4890226	4955778	65553	1	9425	uc011dhy.2	23924	ENSG00000153046	CDYL	chromodomain Y like
chr6	4915141	4915341	chr6:4914907-4915107	5.34027	4.61765	5.89883	-1.15499	0.00860552	0.0131867	Intron (uc003mwi.3/9425, intron 4 of 8)	6	4890226	4955778	65553	1	9425	uc011dhy.2	24915	ENSG00000153046	CDYL	chromodomain Y like
chr6	4921358	4921558	chr6:4921124-4921324	3.01766	2.341	3.55299	-1.02102	0.00835869	0.0128351	Intron (uc003mwi.3/9425, intron 4 of 8)	6	4890226	4955778	65553	1	9425	uc011dhy.2	31132	ENSG00000153046	CDYL	chromodomain Y like
chr6	4931113	4931313	chr6:4930879-4931079	3.77338	3.06617	4.32428	-1.10064	0.00284569	0.00468919	Intron (uc003mwi.3/9425, intron 4 of 8)	6	4890226	4955778	65553	1	9425	uc011dhy.2	40887	ENSG00000153046	CDYL	chromodomain Y like
chr6	4931861	4932061	chr6:4931627-4931827	3.94668	2.77797	4.68326	-1.79698	1.89689e-07	5.84274e-07	Intron (uc003mwi.3/9425, intron 4 of 8)	6	4890226	4955778	65553	1	9425	uc011dhy.2	41635	ENSG00000153046	CDYL	chromodomain Y like
chr6	4940706	4940906	chr6:4940472-4940672	3.98007	3.22215	4.55575	-1.15069	0.0267176	0.0377774	Intron (uc003mwi.3/9425, intron 6 of 8)	6	4890226	4955778	65553	1	9425	uc011dhy.2	50480	ENSG00000153046	CDYL	chromodomain Y like
chr6	4942439	4942639	chr6:4942205-4942405	6.86725	7.19745	6.33477	0.887199	1.06486e-07	3.40542e-07	Intron (uc003mwi.3/9425, intron 6 of 8)	6	4890226	4955778	65553	1	9425	uc011dhy.2	52213	ENSG00000153046	CDYL	chromodomain Y like
chr6	4951146	4951346	chr6:4950912-4951112	4.83856	3.57011	5.60569	-1.89758	7.45256e-05	0.000154645	Intron (uc003mwi.3/9425, intron 7 of 8)	6	4995280	5004271	8992	2	10799	uc003mwl.3	52925	ENSG00000124787	RPP40	ribonuclease P/MRP subunit p40
chr6	4957750	4957950	chr6:4957516-4957716	4.14371	2.93413	4.89313	-1.86947	2.73711e-08	9.60688e-08	Distal Intergenic	6	4995280	5004271	8992	2	10799	uc003mwl.3	46321	ENSG00000124787	RPP40	ribonuclease P/MRP subunit p40
chr6	4965227	4965427	chr6:4964993-4965193	3.04998	3.73966	1.13128	2.43802	6.57828e-06	1.59888e-05	Distal Intergenic	6	4995280	5004271	8992	2	10799	uc003mwl.3	38844	ENSG00000124787	RPP40	ribonuclease P/MRP subunit p40
chr6	4971049	4971249	chr6:4970815-4971015	4.41443	4.03244	4.76962	-0.650971	0.0151523	0.0223165	Distal Intergenic	6	4995280	5004271	8992	2	10799	uc003mwl.3	33022	ENSG00000124787	RPP40	ribonuclease P/MRP subunit p40
chr6	4971346	4971546	chr6:4971112-4971312	3.35632	2.72091	3.86981	-1.02678	0.00440397	0.00705348	Distal Intergenic	6	4995280	5004271	8992	2	10799	uc003mwl.3	32725	ENSG00000124787	RPP40	ribonuclease P/MRP subunit p40
chr6	4974324	4974524	chr6:4974090-4974290	6.59297	6.8793	6.15185	0.726674	0.000483639	0.000892459	Distal Intergenic	6	4995280	5004271	8992	2	10799	uc003mwl.3	29747	ENSG00000124787	RPP40	ribonuclease P/MRP subunit p40
chr6	5003833	5004033	chr6:5003599-5003799	8.63867	8.89794	8.24985	0.6275	0.00227618	0.00380453	Promoter (<=1kb)	6	4995280	5004271	8992	2	10799	uc003mwl.3	238	ENSG00000124787	RPP40	ribonuclease P/MRP subunit p40
chr6	5031012	5031212	chr6:5030778-5030978	6.68492	6.0161	7.21616	-1.15989	3.27263e-08	1.13567e-07	Intron (uc003mwn.1/uc003mwn.1, intron 2 of 3)	6	4995280	5004271	8992	2	10799	uc003mwm.3	-26741	ENSG00000124787	RPP40	ribonuclease P/MRP subunit p40
chr6	5057419	5057619	chr6:5057185-5057385	4.06874	3.20582	4.69185	-1.412	2.7784e-05	6.13944e-05	Intron (uc003mwn.1/uc003mwn.1, intron 2 of 3)	6	5085720	5087455	1736	1	648791	uc011dia.1	-28101	ENSG00000219607	PPP1R3G	protein phosphatase 1 regulatory subunit 3G
chr6	5063109	5063309	chr6:5062875-5063075	3.07465	1.05026	4.00446	-2.6763	6.43753e-09	2.48567e-08	Intron (uc003mwn.1/uc003mwn.1, intron 2 of 3)	6	5085720	5087455	1736	1	648791	uc011dia.1	-22411	ENSG00000219607	PPP1R3G	protein phosphatase 1 regulatory subunit 3G
chr6	5066751	5066951	chr6:5066517-5066717	2.90244	1.77608	3.62518	-1.6966	0.000116005	0.000233927	Intron (uc003mwn.1/uc003mwn.1, intron 2 of 3)	6	5085720	5087455	1736	1	648791	uc011dia.1	-18769	ENSG00000219607	PPP1R3G	protein phosphatase 1 regulatory subunit 3G
chr6	5082925	5083125	chr6:5082691-5082891	4.4469	2.40365	5.37962	-2.8944	7.755e-18	9.57878e-17	Promoter (2-3kb)	6	5085720	5087455	1736	1	648791	uc011dia.1	-2595	ENSG00000219607	PPP1R3G	protein phosphatase 1 regulatory subunit 3G
chr6	5086650	5086850	chr6:5086416-5086616	5.09064	5.36571	4.67164	0.628986	0.0099974	0.015164	Promoter (<=1kb)	6	5085720	5087455	1736	1	648791	uc011dia.1	930	ENSG00000219607	PPP1R3G	protein phosphatase 1 regulatory subunit 3G
chr6	5094704	5094904	chr6:5094470-5094670	4.70198	3.41664	5.47402	-2.00335	1.23814e-09	5.31251e-09	Intron (uc003mwn.1/uc003mwn.1, intron 3 of 3)	6	5085720	5087455	1736	1	648791	uc011dia.1	8984	ENSG00000219607	PPP1R3G	protein phosphatase 1 regulatory subunit 3G
chr6	5112879	5113079	chr6:5112645-5112845	4.28331	5.04168	1.72788	3.15312	3.1509e-10	1.47441e-09	Intron (uc003mwn.1/uc003mwn.1, intron 3 of 3)	6	5085720	5087455	1736	1	648791	uc011dia.1	27159	ENSG00000219607	PPP1R3G	protein phosphatase 1 regulatory subunit 3G
chr6	5116919	5117119	chr6:5116685-5116885	5.47795	3.21801	6.44102	-3.1043	1.67849e-27	5.96277e-26	Intron (uc003mwn.1/uc003mwn.1, intron 3 of 3)	6	5085720	5087455	1736	1	648791	uc011dia.1	31199	ENSG00000219607	PPP1R3G	protein phosphatase 1 regulatory subunit 3G
chr6	5133087	5133287	chr6:5132853-5133053	5.15417	3.17097	6.0775	-2.7895	3.79657e-18	4.86536e-17	Intron (uc003mwn.1/uc003mwn.1, intron 3 of 3)	6	5148467	5148556	90	2	100500900	uc021ykv.1	15269	ENSG00000265083	MIR3691	microRNA 3691
chr6	5171470	5171670	chr6:5171236-5171436	5.08113	5.78157	3.08117	2.73282	1.85351e-11	1.03529e-10	Intron (uc003mwn.1/uc003mwn.1, intron 3 of 3)	6	5148467	5148556	90	2	100500900	uc021ykv.1	-22914	ENSG00000265083	MIR3691	microRNA 3691
chr6	5172421	5172621	chr6:5172187-5172387	3.15129	3.84026	1.23776	2.40587	1.11483e-06	3.04919e-06	Intron (uc003mwn.1/uc003mwn.1, intron 3 of 3)	6	5148467	5148556	90	2	100500900	uc021ykv.1	-23865	ENSG00000265083	MIR3691	microRNA 3691
chr6	5201641	5201841	chr6:5201407-5201607	3.87435	0.140557	4.95145	-4.4102	5.18937e-14	4.06539e-13	Intron (uc003mwn.1/uc003mwn.1, intron 3 of 3)	6	5148467	5148556	90	2	100500900	uc021ykv.1	-53085	ENSG00000265083	MIR3691	microRNA 3691
chr6	5208346	5208546	chr6:5208112-5208312	3.36894	2.47868	4.00362	-1.3911	0.000572536	0.00104563	Intron (uc003mwn.1/uc003mwn.1, intron 3 of 3)	6	5108653	5261172	152520	2	57128	uc003mwp.3	52626	ENSG00000214113	LYRM4	LYR motif containing 4
chr6	5214182	5214382	chr6:5213949-5214149	2.39791	1.48343	3.04256	-1.49465	0.00100101	0.00176291	Intron (uc003mwn.1/uc003mwn.1, intron 3 of 3)	6	5108653	5261172	152520	2	57128	uc003mwp.3	46790	ENSG00000214113	LYRM4	LYR motif containing 4
chr6	5215104	5215304	chr6:5214871-5215071	3.77017	2.54481	4.52444	-1.78356	5.71598e-07	1.63467e-06	Intron (uc003mwn.1/uc003mwn.1, intron 3 of 3)	6	5108653	5261172	152520	2	57128	uc003mwp.3	45868	ENSG00000214113	LYRM4	LYR motif containing 4
chr6	5231260	5231460	chr6:5231027-5231227	2.59807	1.50471	3.30965	-1.61492	0.000453278	0.000840132	Intron (uc003mwn.1/uc003mwn.1, intron 3 of 3)	6	5108653	5261172	152520	2	57128	uc003mwp.3	29712	ENSG00000214113	LYRM4	LYR motif containing 4
chr6	5261013	5261213	chr6:5260780-5260980	6.84809	7.14682	6.382	0.738764	0.00165346	0.00282204	Promoter (<=1kb)	6	5108653	5261172	152520	2	57128	uc003mwp.3	0	ENSG00000214113	LYRM4	LYR motif containing 4
chr6	5287988	5288188	chr6:5287755-5287955	5.90064	3.32537	6.89967	-3.42805	1.12769e-22	2.39432e-21	Intron (uc010jnv.1/10667, intron 1 of 6)	6	5261584	5771816	510233	1	10667	uc003mwr.2	26404	ENSG00000145982	FARS2	phenylalanyl-tRNA synthetase 2, mitochondrial
chr6	5294708	5294908	chr6:5294475-5294675	3.90342	0.289923	4.97515	-4.24566	2.14413e-15	1.9854e-14	Intron (uc010jnv.1/10667, intron 1 of 6)	6	5261584	5771816	510233	1	10667	uc003mwr.2	33124	ENSG00000145982	FARS2	phenylalanyl-tRNA synthetase 2, mitochondrial
chr6	5308446	5308646	chr6:5308213-5308413	3.28156	0.676259	4.28357	-3.47547	1.37024e-11	7.79771e-11	Intron (uc010jnv.1/10667, intron 1 of 6)	6	5261584	5771816	510233	1	10667	uc003mwr.2	46862	ENSG00000145982	FARS2	phenylalanyl-tRNA synthetase 2, mitochondrial
chr6	5315526	5315726	chr6:5315293-5315493	3.31167	4.14562	0	4.27224	1.7857e-07	5.52237e-07	Intron (uc010jnv.1/10667, intron 1 of 6)	6	5261584	5771816	510233	1	10667	uc003mwr.2	53942	ENSG00000145982	FARS2	phenylalanyl-tRNA synthetase 2, mitochondrial
chr6	5334020	5334220	chr6:5333787-5333987	3.83004	1.44016	4.809	-3.22196	1.98776e-16	2.08093e-15	Intron (uc010jnv.1/10667, intron 1 of 6)	6	5261584	5771816	510233	1	10667	uc003mwr.2	72436	ENSG00000145982	FARS2	phenylalanyl-tRNA synthetase 2, mitochondrial
chr6	5344344	5344544	chr6:5344111-5344311	3.73548	0.977612	4.75169	-3.5179	9.87133e-15	8.43587e-14	Intron (uc010jnv.1/10667, intron 1 of 6)	6	5261584	5771816	510233	1	10667	uc003mwr.2	82760	ENSG00000145982	FARS2	phenylalanyl-tRNA synthetase 2, mitochondrial
chr6	5379202	5379402	chr6:5378969-5379169	3.84396	0.424168	4.90599	-4.19485	5.4295e-13	3.73086e-12	Intron (uc010jnv.1/10667, intron 2 of 6)	6	5261584	5771816	510233	1	10667	uc003mwr.2	117618	ENSG00000145982	FARS2	phenylalanyl-tRNA synthetase 2, mitochondrial
chr6	5422643	5422843	chr6:5422410-5422610	3.1976	2.57273	3.70535	-0.98278	0.00540152	0.00853351	Intron (uc010jnv.1/10667, intron 3 of 6)	6	5261584	5771816	510233	1	10667	uc003mwr.2	161059	ENSG00000145982	FARS2	phenylalanyl-tRNA synthetase 2, mitochondrial
chr6	5435786	5435986	chr6:5435553-5435753	6.06471	2.68421	7.12461	-4.33686	4.66467e-51	1.68604e-48	Intron (uc010jnv.1/10667, intron 4 of 6)	6	5261584	5771816	510233	1	10667	uc003mwr.2	174202	ENSG00000145982	FARS2	phenylalanyl-tRNA synthetase 2, mitochondrial
chr6	5442863	5443063	chr6:5442630-5442830	3.07477	1.33667	3.9547	-2.31221	3.2065e-07	9.52545e-07	Intron (uc010jnv.1/10667, intron 4 of 6)	6	5261584	5771816	510233	1	10667	uc003mwr.2	181279	ENSG00000145982	FARS2	phenylalanyl-tRNA synthetase 2, mitochondrial
chr6	5447024	5447224	chr6:5446791-5446991	3.66353	1.44259	4.62152	-3.07108	3.34222e-12	2.06601e-11	Intron (uc010jnv.1/10667, intron 4 of 6)	6	5261584	5771816	510233	1	10667	uc003mwr.2	185440	ENSG00000145982	FARS2	phenylalanyl-tRNA synthetase 2, mitochondrial
chr6	5457306	5457506	chr6:5457073-5457273	4.16547	3.5813	4.65044	-0.953258	0.000812507	0.00144962	Intron (uc010jnv.1/10667, intron 4 of 6)	6	5261584	5771816	510233	1	10667	uc003mwr.2	195722	ENSG00000145982	FARS2	phenylalanyl-tRNA synthetase 2, mitochondrial
chr6	5458202	5458402	chr6:5457969-5458169	6.65558	6.24747	7.02928	-0.736939	0.00027938	0.00053363	Intron (uc010jnv.1/10667, intron 4 of 6)	6	5261584	5771816	510233	1	10667	uc003mwr.2	196618	ENSG00000145982	FARS2	phenylalanyl-tRNA synthetase 2, mitochondrial
chr6	5459695	5459895	chr6:5459462-5459662	3.44918	0.945276	4.44082	-3.40204	4.54722e-13	3.15828e-12	Intron (uc010jnv.1/10667, intron 4 of 6)	6	5261584	5771816	510233	1	10667	uc003mwr.2	198111	ENSG00000145982	FARS2	phenylalanyl-tRNA synthetase 2, mitochondrial
chr6	5471981	5472181	chr6:5471748-5471948	2.52265	3.14044	1.04301	2.03313	0.000269655	0.000516202	Intron (uc010jnv.1/10667, intron 4 of 6)	6	5261584	5771816	510233	1	10667	uc003mwr.2	210397	ENSG00000145982	FARS2	phenylalanyl-tRNA synthetase 2, mitochondrial
chr6	5500045	5500245	chr6:5499812-5500012	3.29633	3.80531	2.27409	1.53785	0.000357203	0.000671877	Intron (uc010jnv.1/10667, intron 4 of 6)	6	5261584	5771816	510233	1	10667	uc003mwr.2	238461	ENSG00000145982	FARS2	phenylalanyl-tRNA synthetase 2, mitochondrial
chr6	5507826	5508026	chr6:5507593-5507793	3.1288	1.29031	4.02756	-2.53739	6.43106e-08	2.13176e-07	Intron (uc010jnv.1/10667, intron 4 of 6)	6	5261584	5771816	510233	1	10667	uc003mwr.2	246242	ENSG00000145982	FARS2	phenylalanyl-tRNA synthetase 2, mitochondrial
chr6	5518088	5518288	chr6:5517855-5518055	3.40251	1.86166	4.24052	-2.14237	1.29902e-05	3.01902e-05	Intron (uc010jnv.1/10667, intron 4 of 6)	6	5261584	5771816	510233	1	10667	uc003mwr.2	256504	ENSG00000145982	FARS2	phenylalanyl-tRNA synthetase 2, mitochondrial
chr6	5525003	5525203	chr6:5524770-5524970	4.10741	4.75621	2.45702	2.34099	1.23014e-09	5.28104e-09	Intron (uc010jnv.1/10667, intron 4 of 6)	6	5261584	5771816	510233	1	10667	uc003mwr.2	263419	ENSG00000145982	FARS2	phenylalanyl-tRNA synthetase 2, mitochondrial
chr6	5538343	5538543	chr6:5538110-5538310	4.24358	4.903	2.52889	2.4441	9.35095e-10	4.08243e-09	Intron (uc010jnv.1/10667, intron 4 of 6)	6	5261584	5771816	510233	1	10667	uc003mwr.2	276759	ENSG00000145982	FARS2	phenylalanyl-tRNA synthetase 2, mitochondrial
chr6	5547927	5548127	chr6:5547694-5547894	4.85047	1.78636	5.89068	-3.99359	4.48877e-23	9.95794e-22	Intron (uc010jnv.1/10667, intron 5 of 6)	6	5261584	5771816	510233	1	10667	uc003mwr.2	286343	ENSG00000145982	FARS2	phenylalanyl-tRNA synthetase 2, mitochondrial
chr6	5565005	5565205	chr6:5564772-5564972	2.56728	1.09391	3.38926	-2.0797	8.11334e-06	1.94584e-05	Intron (uc010jnv.1/10667, intron 5 of 6)	6	5261584	5771816	510233	1	10667	uc003mwr.2	303421	ENSG00000145982	FARS2	phenylalanyl-tRNA synthetase 2, mitochondrial
chr6	5569863	5570063	chr6:5569630-5569830	3.76767	2.20802	4.60998	-2.29344	1.78827e-09	7.49863e-09	Intron (uc010jnv.1/10667, intron 5 of 6)	6	5261584	5771816	510233	1	10667	uc003mwr.2	308279	ENSG00000145982	FARS2	phenylalanyl-tRNA synthetase 2, mitochondrial
chr6	5584515	5584715	chr6:5584282-5584482	3.11649	3.65564	1.98442	1.49617	0.0236458	0.0337281	Intron (uc010jnv.1/10667, intron 5 of 6)	6	5261584	5771816	510233	1	10667	uc003mwr.2	322931	ENSG00000145982	FARS2	phenylalanyl-tRNA synthetase 2, mitochondrial
chr6	5590590	5590790	chr6:5590357-5590557	4.19572	4.94312	1.76506	3.37367	1.20777e-11	6.91843e-11	Intron (uc010jnv.1/10667, intron 5 of 6)	6	5261584	5771816	510233	1	10667	uc003mwr.2	329006	ENSG00000145982	FARS2	phenylalanyl-tRNA synthetase 2, mitochondrial
chr6	5613859	5614059	chr6:5613626-5613826	4.36089	5.19335	0.375759	4.28065	1.08971e-12	7.19431e-12	Intron (uc010jnv.1/10667, intron 6 of 6)	6	5261584	5771816	510233	1	10667	uc003mwr.2	352275	ENSG00000145982	FARS2	phenylalanyl-tRNA synthetase 2, mitochondrial
chr6	5639002	5639202	chr6:5638769-5638969	3.54706	4.26471	1.40531	2.48948	3.60863e-08	1.24454e-07	Intron (uc010jnv.1/10667, intron 6 of 6)	6	5998233	6004302	6070	2	51299	uc021ykx.1	365100	ENSG00000124785	NRN1	neuritin 1
chr6	5657990	5658190	chr6:5657757-5657957	2.579	0	3.591	-3.34561	1.32325e-08	4.87328e-08	Intron (uc010jnv.1/10667, intron 6 of 6)	6	5998233	6004302	6070	2	51299	uc021ykx.1	346112	ENSG00000124785	NRN1	neuritin 1
chr6	5664142	5664342	chr6:5663909-5664109	2.57591	3.18919	1.11917	1.63579	0.00115486	0.00201545	Intron (uc010jnv.1/10667, intron 6 of 6)	6	5998233	6004302	6070	2	51299	uc021ykx.1	339960	ENSG00000124785	NRN1	neuritin 1
chr6	5671471	5671671	chr6:5671238-5671438	4.67846	3.56321	5.39749	-1.78494	2.89624e-10	1.36235e-09	Intron (uc010jnv.1/10667, intron 6 of 6)	6	5998233	6004302	6070	2	51299	uc021ykx.1	332631	ENSG00000124785	NRN1	neuritin 1
chr6	5684665	5684865	chr6:5684432-5684632	4.62585	3.77842	5.24227	-1.35053	7.17602e-05	0.000149222	Intron (uc010jnv.1/10667, intron 6 of 6)	6	5998233	6004302	6070	2	51299	uc021ykx.1	319437	ENSG00000124785	NRN1	neuritin 1
chr6	5695557	5695757	chr6:5695324-5695524	6.68446	5.80198	7.31588	-1.46991	2.29944e-08	8.17144e-08	Intron (uc010jnv.1/10667, intron 6 of 6)	6	5998233	6004302	6070	2	51299	uc021ykx.1	308545	ENSG00000124785	NRN1	neuritin 1
chr6	5729427	5729627	chr6:5729194-5729394	7.97484	7.54266	8.3651	-0.792918	2.54272e-06	6.56947e-06	Intron (uc010jnv.1/10667, intron 6 of 6)	6	5998233	6004302	6070	2	51299	uc021ykx.1	274675	ENSG00000124785	NRN1	neuritin 1
chr6	5743484	5743684	chr6:5743251-5743451	3.05604	3.55391	2.07166	1.33516	0.00895352	0.0136846	Intron (uc010jnv.1/10667, intron 6 of 6)	6	5998233	6004302	6070	2	51299	uc021ykx.1	260618	ENSG00000124785	NRN1	neuritin 1
chr6	5752597	5752797	chr6:5752364-5752564	4.45524	3.51505	5.11023	-1.54869	5.88071e-06	1.43924e-05	Intron (uc010jnv.1/10667, intron 6 of 6)	6	5998233	6004302	6070	2	51299	uc021ykx.1	251505	ENSG00000124785	NRN1	neuritin 1
chr6	5763749	5763949	chr6:5763516-5763716	4.8429	4.2825	5.3141	-0.978434	0.000235558	0.00045454	Intron (uc010jnv.1/10667, intron 6 of 6)	6	5998233	6004302	6070	2	51299	uc021ykx.1	240353	ENSG00000124785	NRN1	neuritin 1
chr6	5764857	5765057	chr6:5764624-5764824	7.20385	6.91576	7.48744	-0.523999	0.0260952	0.0369619	Intron (uc010jnv.1/10667, intron 6 of 6)	6	5998233	6004302	6070	2	51299	uc021ykx.1	239245	ENSG00000124785	NRN1	neuritin 1
chr6	5783181	5783381	chr6:5782948-5783148	7.23191	6.27949	7.89173	-1.59	1.98451e-15	1.84381e-14	Distal Intergenic	6	5998233	6004302	6070	2	51299	uc021ykx.1	220921	ENSG00000124785	NRN1	neuritin 1
chr6	5831600	5831800	chr6:5831367-5831567	3.35817	2.79367	3.83177	-0.779498	0.0324706	0.0452749	Distal Intergenic	6	5998233	6004302	6070	2	51299	uc021ykx.1	172502	ENSG00000124785	NRN1	neuritin 1
chr6	5851582	5851782	chr6:5851349-5851549	7.3824	7.78467	6.67892	1.09085	1.18695e-05	2.77405e-05	Distal Intergenic	6	5998233	6004302	6070	2	51299	uc021ykx.1	152520	ENSG00000124785	NRN1	neuritin 1
chr6	5866708	5866908	chr6:5866475-5866675	2.40939	0	3.41137	-3.27674	2.38696e-07	7.23452e-07	Distal Intergenic	6	5998233	6004302	6070	2	51299	uc021ykx.1	137394	ENSG00000124785	NRN1	neuritin 1
chr6	5867005	5867205	chr6:5866772-5866972	2.42449	1.10318	3.20672	-2.07901	4.51665e-05	9.67232e-05	Distal Intergenic	6	5998233	6004302	6070	2	51299	uc021ykx.1	137097	ENSG00000124785	NRN1	neuritin 1
chr6	5898479	5898679	chr6:5898246-5898446	4.82656	1.08963	5.9038	-4.38392	2.69294e-11	1.47013e-10	Distal Intergenic	6	5998233	6004302	6070	2	51299	uc021ykx.1	105623	ENSG00000124785	NRN1	neuritin 1
chr6	5900414	5900614	chr6:5900181-5900381	3.78844	0	4.88278	-4.7107	2.17542e-13	1.57437e-12	Distal Intergenic	6	5998233	6004302	6070	2	51299	uc021ykx.1	103688	ENSG00000124785	NRN1	neuritin 1
chr6	5905992	5906192	chr6:5905759-5905959	6.50818	2.48459	7.59646	-5.02666	1.72774e-60	1.54953e-57	Distal Intergenic	6	5998233	6004302	6070	2	51299	uc021ykx.1	98110	ENSG00000124785	NRN1	neuritin 1
chr6	5942907	5943107	chr6:5942674-5942874	3.69217	3.10395	4.17946	-0.955106	0.00385918	0.00623723	Distal Intergenic	6	5998233	6004302	6070	2	51299	uc021ykx.1	61195	ENSG00000124785	NRN1	neuritin 1
chr6	5950771	5950971	chr6:5950538-5950738	4.77755	3.55962	5.52954	-1.85743	1.97144e-07	6.05567e-07	Distal Intergenic	6	5998233	6004302	6070	2	51299	uc021ykx.1	53331	ENSG00000124785	NRN1	neuritin 1
chr6	5957288	5957488	chr6:5957055-5957255	3.75088	1.91001	4.65007	-2.57835	4.79905e-13	3.32243e-12	Distal Intergenic	6	5998233	6004302	6070	2	51299	uc021ykx.1	46814	ENSG00000124785	NRN1	neuritin 1
chr6	5958024	5958224	chr6:5957791-5957991	4.90442	1.97631	5.93464	-3.78469	5.49504e-29	2.27346e-27	Distal Intergenic	6	5998233	6004302	6070	2	51299	uc021ykx.1	46078	ENSG00000124785	NRN1	neuritin 1
chr6	5965337	5965537	chr6:5965104-5965304	3.51407	2.97437	3.97298	-0.884085	0.0143355	0.0212	Distal Intergenic	6	5998233	6004302	6070	2	51299	uc021ykx.1	38765	ENSG00000124785	NRN1	neuritin 1
chr6	5979982	5980182	chr6:5979749-5979949	2.79911	0.988364	3.69282	-2.60293	3.36132e-08	1.16447e-07	Distal Intergenic	6	5998233	6004302	6070	2	51299	uc021ykx.1	24120	ENSG00000124785	NRN1	neuritin 1
chr6	5989411	5989611	chr6:5989178-5989378	4.97604	2.23164	5.99106	-3.55292	7.61395e-20	1.18687e-18	Distal Intergenic	6	5998233	6004302	6070	2	51299	uc021ykx.1	14691	ENSG00000124785	NRN1	neuritin 1
chr6	5990805	5991005	chr6:5990572-5990772	4.86248	1.86662	5.8978	-3.84914	1.43172e-29	6.30391e-28	Distal Intergenic	6	5998233	6004302	6070	2	51299	uc021ykx.1	13297	ENSG00000124785	NRN1	neuritin 1
chr6	5996427	5996627	chr6:5996194-5996394	6.89247	6.46163	7.28182	-0.778011	0.000717106	0.00128988	Downstream (1-2kb)	6	5998233	6004302	6070	2	51299	uc021ykx.1	7675	ENSG00000124785	NRN1	neuritin 1
chr6	5997766	5997966	chr6:5997533-5997733	4.61069	4.17421	5.00387	-0.801949	0.00089972	0.00159546	Downstream (<1kb)	6	5998233	6004302	6070	2	51299	uc021ykx.1	6336	ENSG00000124785	NRN1	neuritin 1
chr6	5999535	5999735	chr6:5999302-5999502	6.10755	5.2958	6.70818	-1.38328	1.88783e-08	6.79732e-08	Intron (uc021ykx.1/51299, intron 2 of 2)	6	5998233	6004302	6070	2	51299	uc021ykx.1	4567	ENSG00000124785	NRN1	neuritin 1
chr6	6002483	6002683	chr6:6002250-6002450	3.86622	4.48001	2.40696	2.01737	5.60294e-07	1.60459e-06	Promoter (1-2kb)	6	5998233	6004302	6070	2	51299	uc021ykx.1	1619	ENSG00000124785	NRN1	neuritin 1
chr6	6003623	6003823	chr6:6003390-6003590	5.21308	4.8216	5.57506	-0.688088	0.00172038	0.00292899	Promoter (<=1kb)	6	5998233	6004302	6070	2	51299	uc021ykx.1	479	ENSG00000124785	NRN1	neuritin 1
chr6	6007660	6007860	chr6:6007427-6007627	5.07058	4.25283	5.6739	-1.37404	1.02592e-06	2.82165e-06	Promoter (<=1kb)	6	5998233	6007633	9401	2	51299	uc003mwu.3	-27	ENSG00000124785	NRN1	neuritin 1
chr6	6009198	6009398	chr6:6008965-6009165	7.02584	6.52102	7.46339	-0.887911	0.00338627	0.00551902	Promoter (1-2kb)	6	5998233	6007633	9401	2	51299	uc003mwu.3	-1565	ENSG00000124785	NRN1	neuritin 1
chr6	6193531	6193731	chr6:6193298-6193498	4.97544	2.53861	5.95975	-3.28753	1.82528e-18	2.42761e-17	Intron (uc003mwv.3/2162, intron 10 of 14)	6	6144311	6320924	176614	2	2162	uc003mwv.3	127193	ENSG00000124491	F13A1	coagulation factor XIII A chain
chr6	6201614	6201814	chr6:6201381-6201581	2.9595	1.68059	3.72967	-1.88525	4.42577e-05	9.49175e-05	Intron (uc003mwv.3/2162, intron 8 of 14)	6	6144311	6320924	176614	2	2162	uc003mwv.3	119110	ENSG00000124491	F13A1	coagulation factor XIII A chain
chr6	6219039	6219239	chr6:6218806-6219006	6.28211	3.48311	7.30187	-3.73225	1.0217e-40	1.36862e-38	Intron (uc003mwv.3/2162, intron 8 of 14)	6	6144311	6320924	176614	2	2162	uc003mwv.3	101685	ENSG00000124491	F13A1	coagulation factor XIII A chain
chr6	6247923	6248123	chr6:6247690-6247890	2.91313	0.758317	3.86213	-2.87411	4.04702e-09	1.60838e-08	Intron (uc003mwv.3/2162, intron 6 of 14)	6	6144311	6320924	176614	2	2162	uc003mwv.3	72801	ENSG00000124491	F13A1	coagulation factor XIII A chain
chr6	6256600	6256800	chr6:6256367-6256567	6.07434	2.71346	7.13314	-4.33045	2.69012e-53	1.22599e-50	Intron (uc003mwv.3/2162, intron 4 of 14)	6	6144311	6320924	176614	2	2162	uc003mwv.3	64124	ENSG00000124491	F13A1	coagulation factor XIII A chain
chr6	6257312	6257512	chr6:6257079-6257279	4.05265	1.14828	5.08102	-3.9497	2.05334e-19	3.04914e-18	Intron (uc003mwv.3/2162, intron 4 of 14)	6	6144311	6320924	176614	2	2162	uc003mwv.3	63412	ENSG00000124491	F13A1	coagulation factor XIII A chain
chr6	6277729	6277929	chr6:6277496-6277696	3.23389	0.867899	4.21005	-2.89034	1.81904e-05	4.13303e-05	Intron (uc003mwv.3/2162, intron 3 of 14)	6	6144311	6320924	176614	2	2162	uc003mwv.3	42995	ENSG00000124491	F13A1	coagulation factor XIII A chain
chr6	6284655	6284855	chr6:6284422-6284622	5.20858	4.01767	5.95219	-1.8404	2.77238e-08	9.72334e-08	Intron (uc003mwv.3/2162, intron 3 of 14)	6	6144311	6320924	176614	2	2162	uc003mwv.3	36069	ENSG00000124491	F13A1	coagulation factor XIII A chain
chr6	6318092	6318292	chr6:6317859-6318059	4.85349	2.46352	5.83246	-3.23487	5.2829e-21	9.36482e-20	Promoter (2-3kb)	6	6144311	6320924	176614	2	2162	uc003mwv.3	2632	ENSG00000124491	F13A1	coagulation factor XIII A chain
chr6	6321187	6321387	chr6:6320954-6321154	6.62075	4.57955	7.55314	-2.83614	1.99405e-11	1.1088e-10	Promoter (<=1kb)	6	6145759	6320924	175166	2	2162	uc011dib.2	-263	ENSG00000124491	F13A1	coagulation factor XIII A chain
chr6	6325878	6326078	chr6:6325645-6325845	3.67657	4.29281	2.20482	1.85556	0.000185683	0.000363749	Distal Intergenic	6	6145759	6320924	175166	2	2162	uc011dib.2	-4954	ENSG00000124491	F13A1	coagulation factor XIII A chain
chr6	6333841	6334041	chr6:6333608-6333808	3.1972	2.32624	3.82375	-1.39795	0.000158011	0.000312482	Distal Intergenic	6	6145759	6320924	175166	2	2162	uc011dib.2	-12917	ENSG00000124491	F13A1	coagulation factor XIII A chain
chr6	6340159	6340359	chr6:6339926-6340126	2.75384	0	3.77798	-3.65868	3.28982e-09	1.32598e-08	Distal Intergenic	6	6145759	6320924	175166	2	2162	uc011dib.2	-19235	ENSG00000124491	F13A1	coagulation factor XIII A chain
chr6	6346821	6347021	chr6:6346588-6346788	3.25417	0.260115	4.28936	-3.45517	4.80607e-07	1.39089e-06	Exon (uc003mww.4/285780, exon 8 of 8)	6	6145759	6320924	175166	2	2162	uc011dib.2	-25897	ENSG00000124491	F13A1	coagulation factor XIII A chain
chr6	6379913	6380113	chr6:6379680-6379880	6.13552	4.27001	7.03909	-2.73705	9.01014e-31	4.47338e-29	Intron (uc003mww.4/285780, intron 4 of 7)	6	6145759	6320924	175166	2	2162	uc011dib.2	-58989	ENSG00000124491	F13A1	coagulation factor XIII A chain
chr6	6391517	6391717	chr6:6391284-6391484	2.92643	0	3.96413	-3.71699	2.18496e-09	9.04264e-09	Intron (uc003mww.4/285780, intron 4 of 7)	6	6145759	6320924	175166	2	2162	uc011dib.2	-70593	ENSG00000124491	F13A1	coagulation factor XIII A chain
chr6	6415285	6415485	chr6:6415052-6415252	3.06222	0.128834	4.09284	-3.74516	1.44119e-09	6.12595e-09	Intron (uc003mww.4/285780, intron 4 of 7)	6	6145759	6320924	175166	2	2162	uc011dib.2	-94361	ENSG00000124491	F13A1	coagulation factor XIII A chain
chr6	6438676	6438876	chr6:6438443-6438643	2.68875	1.54287	3.41793	-1.65971	0.000410572	0.000765418	Exon (uc003mww.4/285780, exon 4 of 8)	6	6145759	6320924	175166	2	2162	uc011dib.2	-117752	ENSG00000124491	F13A1	coagulation factor XIII A chain
chr6	6452364	6452564	chr6:6452131-6452331	3.80592	0	4.89997	-4.80054	1.2541e-15	1.19504e-14	Intron (uc003mww.4/285780, intron 3 of 7)	6	6145759	6320924	175166	2	2162	uc011dib.2	-131440	ENSG00000124491	F13A1	coagulation factor XIII A chain
chr6	6461534	6461734	chr6:6461301-6461501	4.0897	2.168	5.00293	-2.51526	2.10744e-05	4.74547e-05	Intron (uc003mww.4/285780, intron 3 of 7)	6	6588934	6655216	66283	1	9450	uc003mwy.1	-127200	ENSG00000112799	LY86	lymphocyte antigen 86
chr6	6467657	6467857	chr6:6467424-6467624	4.85726	3.36079	5.68483	-2.20344	9.8648e-10	4.29258e-09	Intron (uc003mww.4/285780, intron 3 of 7)	6	6588934	6655216	66283	1	9450	uc003mwy.1	-121077	ENSG00000112799	LY86	lymphocyte antigen 86
chr6	6469432	6469632	chr6:6469199-6469399	3.59122	0.489582	4.63401	-4.02676	3.0136e-14	2.42616e-13	Intron (uc003mww.4/285780, intron 3 of 7)	6	6588934	6655216	66283	1	9450	uc003mwy.1	-119302	ENSG00000112799	LY86	lymphocyte antigen 86
chr6	6480189	6480389	chr6:6479956-6480156	4.32125	1.7712	5.31772	-3.35611	1.05177e-19	1.61327e-18	Intron (uc003mww.4/285780, intron 3 of 7)	6	6588934	6655216	66283	1	9450	uc003mwy.1	-108545	ENSG00000112799	LY86	lymphocyte antigen 86
chr6	6495050	6495250	chr6:6494817-6495017	3.66129	1.80444	4.56333	-2.65312	5.88245e-11	3.06127e-10	Intron (uc003mww.4/285780, intron 3 of 7)	6	6588934	6655216	66283	1	9450	uc003mwy.1	-93684	ENSG00000112799	LY86	lymphocyte antigen 86
chr6	6517006	6517206	chr6:6516773-6516973	5.82027	0.687605	6.93517	-5.93282	1.09918e-34	8.28149e-33	Intron (uc003mww.4/285780, intron 3 of 7)	6	6588934	6655216	66283	1	9450	uc003mwy.1	-71728	ENSG00000112799	LY86	lymphocyte antigen 86
chr6	6526141	6526341	chr6:6525908-6526108	4.33398	0.701694	5.40658	-4.60097	2.04239e-18	2.70073e-17	Intron (uc003mww.4/285780, intron 3 of 7)	6	6588934	6655216	66283	1	9450	uc003mwy.1	-62593	ENSG00000112799	LY86	lymphocyte antigen 86
chr6	6530197	6530397	chr6:6529964-6530164	2.78985	0.600811	3.74355	-2.88416	3.97973e-09	1.58298e-08	Intron (uc003mww.4/285780, intron 3 of 7)	6	6588934	6655216	66283	1	9450	uc003mwy.1	-58537	ENSG00000112799	LY86	lymphocyte antigen 86
chr6	6556502	6556702	chr6:6556269-6556469	5.58333	4.59951	6.25529	-1.58136	1.08869e-06	2.98217e-06	Intron (uc003mww.4/285780, intron 3 of 7)	6	6588934	6655216	66283	1	9450	uc003mwy.1	-32232	ENSG00000112799	LY86	lymphocyte antigen 86
chr6	6596944	6597144	chr6:6596711-6596911	3.64784	4.19997	2.46506	1.58286	0.000228845	0.000442416	Intron (uc003mwy.1/9450, intron 1 of 4)	6	6588934	6655216	66283	1	9450	uc003mwy.1	8010	ENSG00000112799	LY86	lymphocyte antigen 86
chr6	6601017	6601217	chr6:6600784-6600984	3.55219	3.86571	3.05549	0.842825	0.0217418	0.0312022	Intron (uc003mwy.1/9450, intron 1 of 4)	6	6588934	6655216	66283	1	9450	uc003mwy.1	12083	ENSG00000112799	LY86	lymphocyte antigen 86
chr6	6614643	6614843	chr6:6614410-6614610	4.77979	2.82833	5.69797	-2.7603	7.60747e-17	8.36687e-16	Intron (uc003mwy.1/9450, intron 1 of 4)	6	6346698	6623059	276362	2	285780	uc003mww.4	8216	ENSG00000216863	LY86-AS1	LY86 antisense RNA 1
chr6	6619741	6619941	chr6:6619508-6619708	3.86871	4.24603	3.22775	0.969079	0.0102517	0.01552	Intron (uc003mwy.1/9450, intron 1 of 4)	6	6346698	6623059	276362	2	285780	uc003mww.4	3118	ENSG00000216863	LY86-AS1	LY86 antisense RNA 1
chr6	6645849	6646049	chr6:6645616-6645816	3.14811	0.271339	4.17429	-3.63339	5.5939e-10	2.52568e-09	Intron (uc003mwy.1/9450, intron 3 of 4)	6	6649848	6655216	5369	1	9450	uc003mwz.1	-3799	ENSG00000112799	LY86	lymphocyte antigen 86
chr6	6667377	6667577	chr6:6667144-6667344	2.97958	3.73215	0.491555	3.04221	2.45545e-06	6.3582e-06	Distal Intergenic	6	6649848	6655216	5369	1	9450	uc003mwz.1	17529	ENSG00000112799	LY86	lymphocyte antigen 86
chr6	6677165	6677365	chr6:6676932-6677132	3.6883	3.23766	4.09095	-0.791309	0.0129309	0.0192652	Distal Intergenic	6	6649848	6655216	5369	1	9450	uc003mwz.1	27317	ENSG00000112799	LY86	lymphocyte antigen 86
chr6	6690191	6690391	chr6:6689958-6690158	3.80166	2.42069	4.60012	-2.12549	3.10929e-10	1.45583e-09	Distal Intergenic	6	6649848	6655216	5369	1	9450	uc003mwz.1	40343	ENSG00000112799	LY86	lymphocyte antigen 86
chr6	6700350	6700550	chr6:6700117-6700317	7.35062	7.78862	6.55055	1.25473	7.99686e-15	6.91574e-14	Distal Intergenic	6	6649848	6655216	5369	1	9450	uc003mwz.1	50502	ENSG00000112799	LY86	lymphocyte antigen 86
chr6	6713016	6713216	chr6:6712783-6712983	4.69392	3.52925	5.4292	-1.8381	5.28945e-08	1.77709e-07	Distal Intergenic	6	6649848	6655216	5369	1	9450	uc003mwz.1	63168	ENSG00000112799	LY86	lymphocyte antigen 86
chr6	6714405	6714605	chr6:6714172-6714372	3.25761	4.01673	0.693099	2.85656	1.17557e-07	3.73539e-07	Distal Intergenic	6	6649848	6655216	5369	1	9450	uc003mwz.1	64557	ENSG00000112799	LY86	lymphocyte antigen 86
chr6	6718307	6718507	chr6:6718074-6718274	6.10114	4.27352	6.99793	-2.6469	8.54789e-20	1.32501e-18	Distal Intergenic	6	6649848	6655216	5369	1	9450	uc003mwz.1	68459	ENSG00000112799	LY86	lymphocyte antigen 86
chr6	6724111	6724311	chr6:6723878-6724078	4.50308	4.84355	3.94795	0.818557	0.0033704	0.00549498	Distal Intergenic	6	6649848	6655216	5369	1	9450	uc003mwz.1	74263	ENSG00000112799	LY86	lymphocyte antigen 86
chr6	6731145	6731345	chr6:6730912-6731112	4.87869	2.76429	5.82195	-2.95845	2.6067e-17	3.03826e-16	Distal Intergenic	6	6649848	6655216	5369	1	9450	uc003mwz.1	81297	ENSG00000112799	LY86	lymphocyte antigen 86
chr6	6737494	6737694	chr6:6737261-6737461	6.77645	7.17937	6.07132	1.09494	2.56824e-07	7.74727e-07	Distal Intergenic	6	6649848	6655216	5369	1	9450	uc003mwz.1	87646	ENSG00000112799	LY86	lymphocyte antigen 86
chr6	6749371	6749571	chr6:6749138-6749338	5.02566	5.68894	3.28671	2.42923	2.70349e-14	2.18805e-13	Distal Intergenic	6	6649848	6655216	5369	1	9450	uc003mwz.1	99523	ENSG00000112799	LY86	lymphocyte antigen 86
chr6	6750304	6750504	chr6:6750071-6750271	7.44259	7.20686	7.68247	-0.443062	0.0144611	0.021373	Distal Intergenic	6	6649848	6655216	5369	1	9450	uc003mwz.1	100456	ENSG00000112799	LY86	lymphocyte antigen 86
chr6	6759458	6759658	chr6:6759225-6759425	5.20382	5.4818	4.77914	0.695141	0.00453547	0.00724859	Distal Intergenic	6	6649848	6655216	5369	1	9450	uc003mwz.1	109610	ENSG00000112799	LY86	lymphocyte antigen 86
chr6	6766835	6767035	chr6:6766602-6766802	2.21218	1.57313	2.72763	-1.11292	0.0173124	0.0252425	Distal Intergenic	6	6649848	6655216	5369	1	9450	uc003mwz.1	116987	ENSG00000112799	LY86	lymphocyte antigen 86
chr6	6781470	6781670	chr6:6781237-6781437	6.98537	7.35113	6.37212	0.96383	2.64518e-05	5.8653e-05	Distal Intergenic	6	6649848	6655216	5369	1	9450	uc003mwz.1	131622	ENSG00000112799	LY86	lymphocyte antigen 86
chr6	6791261	6791461	chr6:6791028-6791228	3.86031	2.99424	4.48477	-1.39836	5.12488e-06	1.26509e-05	Distal Intergenic	6	6649848	6655216	5369	1	9450	uc003mwz.1	141413	ENSG00000112799	LY86	lymphocyte antigen 86
chr6	6811688	6811888	chr6:6811455-6811655	4.14869	3.40091	4.71951	-1.2036	0.000498884	0.000918671	Distal Intergenic	6	6649848	6655216	5369	1	9450	uc003mwz.1	161840	ENSG00000112799	LY86	lymphocyte antigen 86
chr6	6826545	6826745	chr6:6826312-6826512	6.76269	6.30697	7.1687	-0.821104	1.79655e-05	4.08548e-05	Distal Intergenic	6	6649848	6655216	5369	1	9450	uc003mwz.1	176697	ENSG00000112799	LY86	lymphocyte antigen 86
chr6	6851395	6851595	chr6:6851162-6851362	5.86925	4.23733	6.72748	-2.42375	1.99572e-18	2.64151e-17	Distal Intergenic	6	6649848	6655216	5369	1	9450	uc003mwz.1	201547	ENSG00000112799	LY86	lymphocyte antigen 86
chr6	6857219	6857419	chr6:6856986-6857186	6.43104	4.66006	7.31731	-2.57673	4.25627e-22	8.50808e-21	Distal Intergenic	6	6649848	6655216	5369	1	9450	uc003mwz.1	207371	ENSG00000112799	LY86	lymphocyte antigen 86
chr6	6876107	6876307	chr6:6875874-6876074	5.43125	3.16961	6.39454	-3.14816	1.32996e-27	4.76602e-26	Distal Intergenic	6	6649848	6655216	5369	1	9450	uc003mwz.1	226259	ENSG00000112799	LY86	lymphocyte antigen 86
chr6	6886138	6886338	chr6:6885905-6886105	4.43124	5.03134	3.03919	1.8014	0.00219497	0.00367733	Distal Intergenic	6	7107830	7252213	144384	1	6239	uc021yky.1	-221492	ENSG00000124782	RREB1	ras responsive element binding protein 1
chr6	6892530	6892730	chr6:6892297-6892497	3.62489	2.30365	4.4071	-2.01171	4.28431e-08	1.46022e-07	Distal Intergenic	6	7107830	7252213	144384	1	6239	uc021yky.1	-215100	ENSG00000124782	RREB1	ras responsive element binding protein 1
chr6	6893468	6893668	chr6:6893235-6893435	4.67877	1.54273	5.72387	-3.96735	4.08999e-22	8.19425e-21	Distal Intergenic	6	7107830	7252213	144384	1	6239	uc021yky.1	-214162	ENSG00000124782	RREB1	ras responsive element binding protein 1
chr6	6894029	6894229	chr6:6893796-6893996	3.70477	2.70773	4.38173	-1.65599	7.73982e-06	1.86174e-05	Distal Intergenic	6	7107830	7252213	144384	1	6239	uc021yky.1	-213601	ENSG00000124782	RREB1	ras responsive element binding protein 1
chr6	6907542	6907742	chr6:6907309-6907509	3.54964	4.17691	2.02027	2.24185	5.26107e-07	1.51273e-06	Distal Intergenic	6	7107830	7252213	144384	1	6239	uc021yky.1	-200088	ENSG00000124782	RREB1	ras responsive element binding protein 1
chr6	6916874	6917074	chr6:6916641-6916841	4.45011	3.74431	5.0003	-1.20454	1.30776e-05	3.03807e-05	Distal Intergenic	6	7107830	7252213	144384	1	6239	uc021yky.1	-190756	ENSG00000124782	RREB1	ras responsive element binding protein 1
chr6	6930570	6930770	chr6:6930337-6930537	4.78636	2.59636	5.7402	-3.03993	4.48446e-19	6.40902e-18	Distal Intergenic	6	7107830	7252213	144384	1	6239	uc021yky.1	-177060	ENSG00000124782	RREB1	ras responsive element binding protein 1
chr6	6943213	6943413	chr6:6942980-6943180	5.21193	3.78671	6.02189	-2.14023	8.01001e-10	3.53241e-09	Distal Intergenic	6	7107830	7252213	144384	1	6239	uc021yky.1	-164417	ENSG00000124782	RREB1	ras responsive element binding protein 1
chr6	6957922	6958122	chr6:6957689-6957889	4.54568	1.57115	5.57942	-3.87283	1.57319e-20	2.64505e-19	Distal Intergenic	6	7107830	7252213	144384	1	6239	uc021yky.1	-149708	ENSG00000124782	RREB1	ras responsive element binding protein 1
chr6	6970204	6970404	chr6:6969971-6970171	3.68093	4.11827	2.88275	1.19764	0.000890855	0.00158083	Distal Intergenic	6	7107830	7252213	144384	1	6239	uc021yky.1	-137426	ENSG00000124782	RREB1	ras responsive element binding protein 1
chr6	6998410	6998610	chr6:6998177-6998377	5.36647	2.66205	6.37789	-3.55872	1.95354e-26	6.22166e-25	Distal Intergenic	6	7107830	7252213	144384	1	6239	uc021yky.1	-109220	ENSG00000124782	RREB1	ras responsive element binding protein 1
chr6	7051240	7051440	chr6:7051007-7051207	7.38441	6.4106	8.05253	-1.61376	4.59162e-15	4.08157e-14	Distal Intergenic	6	7107830	7252213	144384	1	6239	uc021yky.1	-56390	ENSG00000124782	RREB1	ras responsive element binding protein 1
chr6	7052798	7052998	chr6:7052565-7052765	6.5558	6.84473	6.10948	0.74174	0.00260235	0.00431198	Distal Intergenic	6	7107830	7252213	144384	1	6239	uc021yky.1	-54832	ENSG00000124782	RREB1	ras responsive element binding protein 1
chr6	7058738	7058938	chr6:7058505-7058705	7.59433	6.98533	8.09332	-1.07125	4.19232e-06	1.04887e-05	Distal Intergenic	6	7107830	7252213	144384	1	6239	uc021yky.1	-48892	ENSG00000124782	RREB1	ras responsive element binding protein 1
chr6	7086235	7086435	chr6:7086002-7086202	4.66992	3.24728	5.47922	-2.11667	3.30691e-11	1.78348e-10	Distal Intergenic	6	7107830	7252213	144384	1	6239	uc021yky.1	-21395	ENSG00000124782	RREB1	ras responsive element binding protein 1
chr6	7086752	7086952	chr6:7086519-7086719	4.42641	3.13337	5.20065	-2.00602	8.18177e-11	4.17089e-10	Distal Intergenic	6	7107830	7252213	144384	1	6239	uc021yky.1	-20878	ENSG00000124782	RREB1	ras responsive element binding protein 1
chr6	7107104	7107304	chr6:7106871-7107071	6.61383	6.19559	6.99455	-0.760663	0.000192596	0.000376333	Promoter (<=1kb)	6	7107830	7252213	144384	1	6239	uc021yky.1	-526	ENSG00000124782	RREB1	ras responsive element binding protein 1
chr6	7113183	7113383	chr6:7112950-7113150	4.89703	3.68508	5.64719	-1.87858	1.38675e-11	7.88497e-11	Intron (uc021yky.1/6239, intron 1 of 11)	6	7108865	7219324	110460	1	6239	uc003mxd.3	4318	ENSG00000124782	RREB1	ras responsive element binding protein 1
chr6	7115235	7115435	chr6:7115002-7115202	2.98532	3.54868	1.75677	2.02298	6.92123e-05	0.000144253	Intron (uc021yky.1/6239, intron 1 of 11)	6	7108865	7219324	110460	1	6239	uc003mxd.3	6370	ENSG00000124782	RREB1	ras responsive element binding protein 1
chr6	7116099	7116299	chr6:7115866-7116066	5.12342	3.48485	5.98306	-2.38666	1.64939e-20	2.76595e-19	Intron (uc021yky.1/6239, intron 1 of 11)	6	7108865	7219324	110460	1	6239	uc003mxd.3	7234	ENSG00000124782	RREB1	ras responsive element binding protein 1
chr6	7125037	7125237	chr6:7124804-7125004	3.41939	1.99244	4.22979	-2.06331	2.74226e-07	8.23487e-07	Intron (uc021yky.1/6239, intron 1 of 11)	6	7108865	7219324	110460	1	6239	uc003mxd.3	16172	ENSG00000124782	RREB1	ras responsive element binding protein 1
chr6	7130521	7130721	chr6:7130288-7130488	5.46632	2.70256	6.48304	-3.65869	6.00667e-33	3.77158e-31	Intron (uc021yky.1/6239, intron 1 of 11)	6	7108865	7219324	110460	1	6239	uc003mxd.3	21656	ENSG00000124782	RREB1	ras responsive element binding protein 1
chr6	7139265	7139465	chr6:7139032-7139232	5.35797	6.06776	3.28295	2.87277	2.61236e-18	3.40794e-17	Intron (uc021yky.1/6239, intron 1 of 11)	6	7108865	7219324	110460	1	6239	uc003mxd.3	30400	ENSG00000124782	RREB1	ras responsive element binding protein 1
chr6	7141296	7141496	chr6:7141063-7141263	8.6581	8.82868	8.4226	0.389499	0.0345721	0.0479714	Intron (uc021yky.1/6239, intron 1 of 11)	6	7108865	7219324	110460	1	6239	uc003mxd.3	32431	ENSG00000124782	RREB1	ras responsive element binding protein 1
chr6	7141943	7142143	chr6:7141710-7141910	4.99159	4.519	5.40865	-0.854153	0.000251311	0.000483247	Intron (uc021yky.1/6239, intron 1 of 11)	6	7108865	7219324	110460	1	6239	uc003mxd.3	33078	ENSG00000124782	RREB1	ras responsive element binding protein 1
chr6	7146561	7146761	chr6:7146328-7146528	6.65245	6.88981	6.30396	0.568677	0.00254548	0.00422321	Intron (uc021yky.1/6239, intron 1 of 11)	6	7182103	7252213	70111	1	6239	uc021ykz.1	-35342	ENSG00000124782	RREB1	ras responsive element binding protein 1
chr6	7148711	7148911	chr6:7148478-7148678	5.80295	5.37389	6.1911	-0.752233	0.0020593	0.00346439	Intron (uc021yky.1/6239, intron 1 of 11)	6	7182103	7252213	70111	1	6239	uc021ykz.1	-33192	ENSG00000124782	RREB1	ras responsive element binding protein 1
chr6	7152786	7152986	chr6:7152553-7152753	5.42269	6.1638	3.0587	3.24331	7.61145e-23	1.64756e-21	Intron (uc021yky.1/6239, intron 1 of 11)	6	7182103	7252213	70111	1	6239	uc021ykz.1	-29117	ENSG00000124782	RREB1	ras responsive element binding protein 1
chr6	7157194	7157394	chr6:7156961-7157161	4.4064	3.4965	5.04918	-1.46162	2.61199e-05	5.79654e-05	Intron (uc021yky.1/6239, intron 1 of 11)	6	7182103	7252213	70111	1	6239	uc021ykz.1	-24709	ENSG00000124782	RREB1	ras responsive element binding protein 1
chr6	7166688	7166888	chr6:7166455-7166655	4.61168	3.39798	5.36238	-1.82	0.000160481	0.00031707	Intron (uc021yky.1/6239, intron 1 of 11)	6	7182103	7252213	70111	1	6239	uc021ykz.1	-15215	ENSG00000124782	RREB1	ras responsive element binding protein 1
chr6	7172932	7173132	chr6:7172699-7172899	5.97302	4.03462	6.88904	-2.82414	5.93138e-30	2.70316e-28	Intron (uc021yky.1/6239, intron 1 of 11)	6	7182103	7252213	70111	1	6239	uc021ykz.1	-8971	ENSG00000124782	RREB1	ras responsive element binding protein 1
chr6	7184822	7185022	chr6:7184589-7184789	3.77337	3.30681	4.18651	-0.756378	0.0105876	0.0159941	Promoter (2-3kb)	6	7182103	7252213	70111	1	6239	uc021yla.1	2719	ENSG00000124782	RREB1	ras responsive element binding protein 1
chr6	7219648	7219848	chr6:7219415-7219615	6.20229	4.54572	7.06573	-2.41598	5.72455e-15	5.03079e-14	Intron (uc021yky.1/6239, intron 8 of 11)	6	7182103	7252213	70111	1	6239	uc021yla.1	37545	ENSG00000124782	RREB1	ras responsive element binding protein 1
chr6	7239135	7239335	chr6:7238902-7239102	5.52591	5.08714	5.92063	-0.760679	0.00076439	0.00136918	Intron (uc021yky.1/6239, intron 10 of 11)	6	7182103	7252213	70111	1	6239	uc021yla.1	57032	ENSG00000124782	RREB1	ras responsive element binding protein 1
chr6	7267736	7267936	chr6:7267503-7267703	4.57192	4.84498	4.15681	0.681038	0.0167047	0.0244187	Distal Intergenic	6	7281288	7313541	32254	2	6745	uc003mxf.4	45605	ENSG00000124783	SSR1	signal sequence receptor subunit 1
chr6	7313377	7313577	chr6:7313144-7313344	8.4603	8.6743	8.15295	0.496872	0.0181192	0.0263314	Promoter (<=1kb)	6	7281288	7313541	32254	2	6745	uc003mxf.4	0	ENSG00000124783	SSR1	signal sequence receptor subunit 1
chr6	7342615	7342815	chr6:7342382-7342582	3.21947	3.58709	2.60183	1.09999	0.00551385	0.0087004	Intron (uc003mxh.3/285782, intron 7 of 9)	6	7281288	7313541	32254	2	6745	uc003mxf.4	-29074	ENSG00000124783	SSR1	signal sequence receptor subunit 1
chr6	7347928	7348128	chr6:7347695-7347895	3.78395	4.19459	3.05866	1.15124	0.00219874	0.00368339	Intron (uc003mxh.3/285782, intron 7 of 9)	6	7326887	7374364	47478	2	285782	uc003mxh.3	26236	ENSG00000164304	CAGE1	cancer antigen 1
chr6	7389990	7390190	chr6:7389757-7389957	7.84076	8.07768	7.49304	0.570634	0.00386111	0.0062401	Promoter (<=1kb)	6	7390062	7403130	13069	1	83732	uc003mxm.1	0	ENSG00000124784	RIOK1	RIO kinase 1
chr6	7415068	7415268	chr6:7414835-7415035	3.35329	1.59748	4.23665	-2.55565	1.72255e-09	7.23894e-09	Intron (uc003mxn.3/83732, intron 16 of 16)	6	7402880	7418270	15391	1	83732	uc003mxo.3	12188	ENSG00000124784	RIOK1	RIO kinase 1
chr6	7441289	7441489	chr6:7441056-7441256	3.58401	3.1447	3.97909	-0.732786	0.022252	0.0318827	Distal Intergenic	6	7402880	7418270	15391	1	83732	uc003mxo.3	38409	ENSG00000124784	RIOK1	RIO kinase 1
chr6	7446895	7447095	chr6:7446662-7446862	5.10179	4.57201	5.5547	-0.904891	0.000649117	0.00117556	Distal Intergenic	6	7402880	7418270	15391	1	83732	uc003mxo.3	44015	ENSG00000124784	RIOK1	RIO kinase 1
chr6	7447278	7447478	chr6:7447045-7447245	3.57667	2.30249	4.34546	-1.85057	2.17815e-05	4.89358e-05	Distal Intergenic	6	7402880	7418270	15391	1	83732	uc003mxo.3	44398	ENSG00000124784	RIOK1	RIO kinase 1
chr6	7450417	7450617	chr6:7450184-7450384	5.05901	3.6451	5.86608	-2.14028	1.74569e-13	1.27938e-12	Distal Intergenic	6	7402880	7418270	15391	1	83732	uc003mxo.3	47537	ENSG00000124784	RIOK1	RIO kinase 1
chr6	7461752	7461952	chr6:7461519-7461719	3.20979	2.27427	3.86292	-1.39138	0.00152535	0.00261596	Distal Intergenic	6	7402880	7418270	15391	1	83732	uc003mxo.3	58872	ENSG00000124784	RIOK1	RIO kinase 1
chr6	7480186	7480386	chr6:7479953-7480153	5.02848	4.02404	5.70821	-1.5985	1.10167e-06	3.01566e-06	Distal Intergenic	6	7541870	7586946	45077	1	1832	uc003mxp.1	-61484	ENSG00000096696	DSP	desmoplakin
chr6	7505686	7505886	chr6:7505453-7505653	6.53516	6.20602	6.85105	-0.582663	0.00476746	0.00759583	Distal Intergenic	6	7541870	7586946	45077	1	1832	uc003mxp.1	-35984	ENSG00000096696	DSP	desmoplakin
chr6	7540817	7541017	chr6:7540584-7540784	5.07141	3.20426	5.97527	-2.64099	1.25308e-15	1.19414e-14	Promoter (<=1kb)	6	7541870	7586946	45077	1	1832	uc003mxp.1	-853	ENSG00000096696	DSP	desmoplakin
chr6	7543324	7543524	chr6:7543091-7543291	5.13139	4.18914	5.78719	-1.49799	5.5475e-05	0.000117276	Promoter (1-2kb)	6	7541870	7586946	45077	1	1832	uc021yle.1	1454	ENSG00000096696	DSP	desmoplakin
chr6	7546314	7546514	chr6:7546081-7546281	4.19122	3.26277	4.84151	-1.46373	1.54806e-05	3.55646e-05	Intron (uc003mxp.1/1832, intron 1 of 23)	6	7541870	7586946	45077	1	1832	uc021yle.1	4444	ENSG00000096696	DSP	desmoplakin
chr6	7554891	7555091	chr6:7554658-7554858	2.8716	1.88484	3.54467	-1.45322	0.000853452	0.00151841	Intron (uc003mxp.1/1832, intron 1 of 23)	6	7541870	7586946	45077	1	1832	uc021yle.1	13021	ENSG00000096696	DSP	desmoplakin
chr6	7556006	7556206	chr6:7555773-7555973	2.16136	0.377591	3.05005	-2.28496	2.79277e-05	6.16982e-05	Exon (uc003mxp.1/1832, exon 2 of 24)	6	7541870	7586946	45077	1	1832	uc021yle.1	14136	ENSG00000096696	DSP	desmoplakin
chr6	7590340	7590540	chr6:7590107-7590307	7.81806	8.17119	7.23425	0.941212	6.41374e-09	2.47728e-08	Promoter (<=1kb)	6	7590432	7612200	21769	1	154007	uc003mxr.3	0	ENSG00000168566	SNRNP48	small nuclear ribonucleoprotein U11/U12 subunit 48
chr6	7604349	7604549	chr6:7604116-7604316	4.69722	4.10965	5.18413	-0.977599	0.00329671	0.00538273	Promoter (1-2kb)	6	7602856	7609031	6176	1	154007	uc003mxt.1	1493	ENSG00000168566	SNRNP48	small nuclear ribonucleoprotein U11/U12 subunit 48
chr6	7618797	7618997	chr6:7618564-7618764	3.8213	1.97388	4.72166	-2.59069	1.24954e-11	7.14596e-11	Distal Intergenic	6	7602856	7609031	6176	1	154007	uc003mxt.1	15941	ENSG00000168566	SNRNP48	small nuclear ribonucleoprotein U11/U12 subunit 48
chr6	7628813	7629013	chr6:7628580-7628780	4.64366	4.03163	5.14433	-1.01246	0.00191809	0.00324205	Distal Intergenic	6	7602856	7609031	6176	1	154007	uc003mxt.1	25957	ENSG00000168566	SNRNP48	small nuclear ribonucleoprotein U11/U12 subunit 48
chr6	7629629	7629829	chr6:7629396-7629596	3.31592	1.8701	4.13109	-2.16089	2.21201e-07	6.74023e-07	Distal Intergenic	6	7602856	7609031	6176	1	154007	uc003mxt.1	26773	ENSG00000168566	SNRNP48	small nuclear ribonucleoprotein U11/U12 subunit 48
chr6	7644775	7644975	chr6:7644542-7644742	5.31013	4.50269	5.9088	-1.35788	5.49822e-08	1.84206e-07	Distal Intergenic	6	7602856	7609031	6176	1	154007	uc003mxt.1	41919	ENSG00000168566	SNRNP48	small nuclear ribonucleoprotein U11/U12 subunit 48
chr6	7671260	7671460	chr6:7671027-7671227	6.45097	5.45216	7.1286	-1.62915	1.20239e-07	3.81526e-07	Distal Intergenic	6	7727011	7881961	154951	1	654	uc003mxu.4	-55551	ENSG00000153162	BMP6	bone morphogenetic protein 6
chr6	7672036	7672236	chr6:7671803-7672003	5.38377	4.24056	6.11208	-1.79096	1.82125e-12	1.16586e-11	Distal Intergenic	6	7727011	7881961	154951	1	654	uc003mxu.4	-54775	ENSG00000153162	BMP6	bone morphogenetic protein 6
chr6	7673368	7673568	chr6:7673135-7673335	7.71769	7.16364	8.18516	-0.994184	7.55801e-07	2.12195e-06	Distal Intergenic	6	7727011	7881961	154951	1	654	uc003mxu.4	-53443	ENSG00000153162	BMP6	bone morphogenetic protein 6
chr6	7692471	7692671	chr6:7692238-7692438	8.35894	8.717	7.76375	0.956102	4.98717e-11	2.62188e-10	Distal Intergenic	6	7727011	7881961	154951	1	654	uc003mxu.4	-34340	ENSG00000153162	BMP6	bone morphogenetic protein 6
chr6	7696396	7696596	chr6:7696163-7696363	4.11518	1.71627	5.09519	-3.12095	2.6414e-13	1.89104e-12	Distal Intergenic	6	7727011	7881961	154951	1	654	uc003mxu.4	-30415	ENSG00000153162	BMP6	bone morphogenetic protein 6
chr6	7698314	7698514	chr6:7698081-7698281	7.03284	7.34493	6.53911	0.799909	0.000258434	0.000496079	Distal Intergenic	6	7727011	7881961	154951	1	654	uc003mxu.4	-28497	ENSG00000153162	BMP6	bone morphogenetic protein 6
chr6	7699834	7700034	chr6:7699601-7699801	6.51994	7.32425	3.26064	4.02641	3.44642e-50	1.12017e-47	Distal Intergenic	6	7727011	7881961	154951	1	654	uc003mxu.4	-26977	ENSG00000153162	BMP6	bone morphogenetic protein 6
chr6	7703621	7703821	chr6:7703388-7703588	5.05188	4.42268	5.56198	-1.05901	7.08483e-05	0.000147437	Distal Intergenic	6	7727011	7881961	154951	1	654	uc003mxu.4	-23190	ENSG00000153162	BMP6	bone morphogenetic protein 6
chr6	7708075	7708275	chr6:7707842-7708042	4.79374	2.86159	5.70872	-2.68673	1.45712e-14	1.21999e-13	Distal Intergenic	6	7727011	7881961	154951	1	654	uc003mxu.4	-18736	ENSG00000153162	BMP6	bone morphogenetic protein 6
chr6	7713525	7713725	chr6:7713292-7713492	4.86215	5.26437	4.15881	1.12684	1.07202e-05	2.52337e-05	Distal Intergenic	6	7727011	7881961	154951	1	654	uc003mxu.4	-13286	ENSG00000153162	BMP6	bone morphogenetic protein 6
chr6	7714094	7714294	chr6:7713861-7714061	4.53924	5.35177	1.10422	3.96196	5.32526e-15	4.69786e-14	Distal Intergenic	6	7727011	7881961	154951	1	654	uc003mxu.4	-12717	ENSG00000153162	BMP6	bone morphogenetic protein 6
chr6	7722046	7722246	chr6:7721813-7722013	4.83907	5.45955	3.34549	2.12238	2.0606e-10	9.90078e-10	Distal Intergenic	6	7727011	7881961	154951	1	654	uc003mxu.4	-4765	ENSG00000153162	BMP6	bone morphogenetic protein 6
chr6	7727940	7728140	chr6:7727707-7727907	5.90932	6.25456	5.34351	0.926846	4.65853e-06	1.15725e-05	Promoter (<=1kb)	6	7727011	7881961	154951	1	654	uc003mxu.4	929	ENSG00000153162	BMP6	bone morphogenetic protein 6
chr6	7728500	7728700	chr6:7728267-7728467	5.44767	5.717	5.03975	0.649087	0.00106468	0.00186735	Promoter (1-2kb)	6	7727011	7881961	154951	1	654	uc003mxu.4	1489	ENSG00000153162	BMP6	bone morphogenetic protein 6
chr6	7731239	7731439	chr6:7731006-7731206	6.57843	5.51991	7.27785	-1.7141	5.03444e-09	1.97408e-08	Intron (uc003mxu.4/654, intron 1 of 6)	6	7727011	7881961	154951	1	654	uc003mxu.4	4228	ENSG00000153162	BMP6	bone morphogenetic protein 6
chr6	7743805	7744005	chr6:7743572-7743772	4.72024	3.29907	5.52916	-2.11226	2.05597e-07	6.29586e-07	Intron (uc003mxu.4/654, intron 1 of 6)	6	7727011	7881961	154951	1	654	uc003mxu.4	16794	ENSG00000153162	BMP6	bone morphogenetic protein 6
chr6	7744978	7745178	chr6:7744745-7744945	3.4608	1.92516	4.29761	-2.18215	3.0493e-09	1.23539e-08	Intron (uc003mxu.4/654, intron 1 of 6)	6	7727011	7881961	154951	1	654	uc003mxu.4	17967	ENSG00000153162	BMP6	bone morphogenetic protein 6
chr6	7749815	7750015	chr6:7749582-7749782	5.26928	3.13275	6.21571	-2.99469	2.84772e-23	6.45877e-22	Intron (uc003mxu.4/654, intron 1 of 6)	6	7727011	7881961	154951	1	654	uc003mxu.4	22804	ENSG00000153162	BMP6	bone morphogenetic protein 6
chr6	7757606	7757806	chr6:7757373-7757573	2.75195	0.848733	3.66206	-2.60349	6.06682e-08	2.01865e-07	Intron (uc003mxu.4/654, intron 1 of 6)	6	7727011	7881961	154951	1	654	uc003mxu.4	30595	ENSG00000153162	BMP6	bone morphogenetic protein 6
chr6	7761412	7761612	chr6:7761179-7761379	4.63167	5.02505	3.95091	1.11633	0.000257708	0.000494806	Intron (uc003mxu.4/654, intron 1 of 6)	6	7727011	7881961	154951	1	654	uc003mxu.4	34401	ENSG00000153162	BMP6	bone morphogenetic protein 6
chr6	7778107	7778307	chr6:7777874-7778074	6.37098	7.09709	4.15331	3.06373	1.48031e-30	7.17325e-29	Intron (uc003mxu.4/654, intron 1 of 6)	6	7727011	7881961	154951	1	654	uc003mxu.4	51096	ENSG00000153162	BMP6	bone morphogenetic protein 6
chr6	7784991	7785191	chr6:7784758-7784958	3.78719	3.39579	4.14911	-0.680808	0.0315804	0.0441183	Intron (uc003mxu.4/654, intron 1 of 6)	6	7727011	7881961	154951	1	654	uc003mxu.4	57980	ENSG00000153162	BMP6	bone morphogenetic protein 6
chr6	7797450	7797650	chr6:7797217-7797417	3.54999	3.97791	2.77812	1.31648	0.00102243	0.00179787	Intron (uc003mxu.4/654, intron 1 of 6)	6	7727011	7881961	154951	1	654	uc003mxu.4	70439	ENSG00000153162	BMP6	bone morphogenetic protein 6
chr6	7799045	7799245	chr6:7798812-7799012	4.33316	2.98428	5.123	-2.02371	7.5131e-10	3.32789e-09	Intron (uc003mxu.4/654, intron 1 of 6)	6	7727011	7881961	154951	1	654	uc003mxu.4	72034	ENSG00000153162	BMP6	bone morphogenetic protein 6
chr6	7803486	7803686	chr6:7803253-7803453	3.74003	3.24089	4.17402	-0.874662	0.00349444	0.00568311	Intron (uc003mxu.4/654, intron 1 of 6)	6	7727011	7881961	154951	1	654	uc003mxu.4	76475	ENSG00000153162	BMP6	bone morphogenetic protein 6
chr6	7819906	7820106	chr6:7819673-7819873	2.68088	3.30029	1.19284	2.06109	0.000273944	0.000523894	Intron (uc003mxu.4/654, intron 1 of 6)	6	7881483	7910310	28828	2	81567	uc010jnz.3	90204	ENSG00000239264	TXNDC5	thioredoxin domain containing 5
chr6	7847818	7848018	chr6:7847585-7847785	3.21121	2.38363	3.81891	-1.26252	0.00170695	0.00290748	Intron (uc003mxu.4/654, intron 2 of 6)	6	7881483	7910310	28828	2	81567	uc010jnz.3	62292	ENSG00000239264	TXNDC5	thioredoxin domain containing 5
chr6	7857249	7857449	chr6:7857016-7857216	3.29957	2.70423	3.7909	-0.90252	0.0213571	0.0306883	Intron (uc003mxu.4/654, intron 2 of 6)	6	7881483	7910310	28828	2	81567	uc010jnz.3	52861	ENSG00000239264	TXNDC5	thioredoxin domain containing 5
chr6	7878682	7878882	chr6:7878449-7878649	3.41036	3.69836	2.96593	0.779908	0.0321834	0.0449028	Intron (uc003mxu.4/654, intron 4 of 6)	6	7881483	7910310	28828	2	81567	uc010jnz.3	31428	ENSG00000239264	TXNDC5	thioredoxin domain containing 5
chr6	7887022	7887222	chr6:7886789-7886989	5.67676	6.43441	3.12983	3.26324	6.16921e-18	7.71091e-17	Intron (uc010jnz.3/81567, intron 7 of 9)	6	7881483	7910310	28828	2	81567	uc010jnz.3	23088	ENSG00000239264	TXNDC5	thioredoxin domain containing 5
chr6	7895368	7895568	chr6:7895135-7895335	5.31548	3.37736	6.23146	-2.74516	1.01145e-24	2.67684e-23	Exon (uc010jnz.3/81567, exon 4 of 10)	6	7881483	7910310	28828	2	81567	uc010jnz.3	14742	ENSG00000239264	TXNDC5	thioredoxin domain containing 5
chr6	7920141	7920341	chr6:7919908-7920108	3.88794	4.44412	2.6889	1.85441	6.29896e-07	1.78995e-06	Intron (uc003mxw.3/100526836, intron 4 of 12)	6	7888938	7911047	22110	2	81567	uc010joa.2	-9094	ENSG00000239264	TXNDC5	thioredoxin domain containing 5
chr6	7932905	7933105	chr6:7932672-7932872	2.83457	3.36251	1.74455	1.50684	0.000965431	0.00170438	Intron (uc003mxw.3/100526836, intron 4 of 12)	6	7888938	7911047	22110	2	81567	uc010joa.2	-21858	ENSG00000239264	TXNDC5	thioredoxin domain containing 5
chr6	7939851	7940051	chr6:7939618-7939818	4.5146	3.13205	5.31348	-2.04499	1.62533e-10	7.92844e-10	Intron (uc003mxw.3/100526836, intron 4 of 12)	6	7888938	7911047	22110	2	81567	uc010joa.2	-28804	ENSG00000239264	TXNDC5	thioredoxin domain containing 5
chr6	7954069	7954269	chr6:7953836-7954036	2.30668	3.10139	0	3.41081	1.56924e-05	3.60187e-05	Intron (uc003mxw.3/100526836, intron 4 of 12)	6	7986335	7990577	4243	1	206426	uc003mxx.4	-32066	NA	PIP5K1P1	phosphatidylinositol-4-phosphate 5-kinase type 1 pseudogene 1
chr6	7992632	7992832	chr6:7992399-7992599	3.63411	2.72636	4.27601	-1.41657	0.000247543	0.000476346	Intron (uc003mxw.3/100526836, intron 4 of 12)	6	7986335	7990577	4243	1	206426	uc003mxx.4	6297	NA	PIP5K1P1	phosphatidylinositol-4-phosphate 5-kinase type 1 pseudogene 1
chr6	7996881	7997081	chr6:7996648-7996848	4.50767	4.7653	4.12193	0.643357	0.0316537	0.0442104	Intron (uc003mxw.3/100526836, intron 4 of 12)	6	7986335	7990577	4243	1	206426	uc003mxx.4	10546	NA	PIP5K1P1	phosphatidylinositol-4-phosphate 5-kinase type 1 pseudogene 1
chr6	7999427	7999627	chr6:7999194-7999394	5.13718	5.99417	0	5.45414	2.29272e-15	2.11506e-14	Intron (uc003mxw.3/100526836, intron 4 of 12)	6	7986335	7990577	4243	1	206426	uc003mxx.4	13092	NA	PIP5K1P1	phosphatidylinositol-4-phosphate 5-kinase type 1 pseudogene 1
chr6	8006540	8006740	chr6:8006307-8006507	2.76326	3.23037	1.87749	1.27306	0.00636491	0.00994827	Intron (uc003mxw.3/100526836, intron 4 of 12)	6	7986335	7990577	4243	1	206426	uc003mxx.4	20205	NA	PIP5K1P1	phosphatidylinositol-4-phosphate 5-kinase type 1 pseudogene 1
chr6	8014885	8015085	chr6:8014652-8014852	3.15156	3.96527	0	3.83262	2.07411e-07	6.34734e-07	3' UTR	6	7986335	7990577	4243	1	206426	uc003mxx.4	28550	NA	PIP5K1P1	phosphatidylinositol-4-phosphate 5-kinase type 1 pseudogene 1
chr6	8017677	8017877	chr6:8017444-8017644	2.76922	1.04495	3.64643	-2.34893	6.5083e-07	1.84536e-06	Intron (uc003mxw.3/100526836, intron 4 of 12)	6	7986335	7990577	4243	1	206426	uc003mxx.4	31342	NA	PIP5K1P1	phosphatidylinositol-4-phosphate 5-kinase type 1 pseudogene 1
chr6	8029560	8029760	chr6:8029327-8029527	3.57749	2.33725	4.33626	-1.9038	6.58537e-07	1.86584e-06	Intron (uc003mxw.3/100526836, intron 3 of 12)	6	7881483	8064647	183165	2	100526836	uc003mxw.3	34887	ENSG00000259040	BLOC1S5-TXNDC5	BLOC1S5-TXNDC5 readthrough (NMD candidate)
chr6	8080607	8080807	chr6:8080374-8080574	4.02668	2.83965	4.76908	-1.86761	3.52358e-07	1.04058e-06	Intron (uc021ylg.1/100526837, intron 3 of 6)	6	8086641	8086766	126	2	100124533	uc010jod.1	5959	NA	SCARNA27	small Cajal body-specific RNA 27
chr6	8085375	8085575	chr6:8085142-8085342	6.34137	5.14107	7.08793	-1.89495	6.91935e-12	4.10085e-11	Promoter (1-2kb)	6	8086641	8086766	126	2	100124533	uc010jod.1	1191	NA	SCARNA27	small Cajal body-specific RNA 27
chr6	8108569	8108769	chr6:8108336-8108536	6.76939	7.19904	5.99272	1.20899	9.64102e-06	2.28591e-05	Distal Intergenic	6	8079628	8102828	23201	2	9521	uc003mxz.3	-5741	ENSG00000124802	EEF1E1	eukaryotic translation elongation factor 1 epsilon 1
chr6	8140254	8140454	chr6:8140021-8140221	4.11539	2.56261	4.95613	-2.28105	1.32526e-09	5.66187e-09	Distal Intergenic	6	8079628	8102828	23201	2	9521	uc003mxz.3	-37426	ENSG00000124802	EEF1E1	eukaryotic translation elongation factor 1 epsilon 1
chr6	8180661	8180861	chr6:8180428-8180628	3.75116	2.09319	4.61489	-2.30989	3.37846e-07	1.00054e-06	Distal Intergenic	6	8079628	8102828	23201	2	9521	uc003mxz.3	-77833	ENSG00000124802	EEF1E1	eukaryotic translation elongation factor 1 epsilon 1
chr6	8183625	8183825	chr6:8183392-8183592	4.30604	2.72152	5.15394	-2.29587	2.63438e-11	1.44055e-10	Distal Intergenic	6	8079628	8102828	23201	2	9521	uc003mxz.3	-80797	ENSG00000124802	EEF1E1	eukaryotic translation elongation factor 1 epsilon 1
chr6	8215987	8216187	chr6:8215754-8215954	5.89607	6.22391	5.36876	0.846468	0.00107418	0.00188292	Distal Intergenic	6	8079628	8102828	23201	2	9521	uc003mxz.3	-113159	ENSG00000124802	EEF1E1	eukaryotic translation elongation factor 1 epsilon 1
chr6	8330949	8331149	chr6:8330716-8330916	2.92715	3.66308	0.615545	2.84079	1.75839e-06	4.65948e-06	Distal Intergenic	6	8413301	8435734	22434	2	51000	uc003myc.3	104585	ENSG00000124786	SLC35B3	solute carrier family 35 member B3
chr6	8335677	8335877	chr6:8335444-8335644	4.1991	4.94844	1.74721	3.20176	2.0311e-12	1.29201e-11	Distal Intergenic	6	8413301	8435734	22434	2	51000	uc003myc.3	99857	ENSG00000124786	SLC35B3	solute carrier family 35 member B3
chr6	8336227	8336427	chr6:8335994-8336194	4.30655	4.96033	2.62643	2.2225	4.28581e-10	1.96883e-09	Distal Intergenic	6	8413301	8435734	22434	2	51000	uc003myc.3	99307	ENSG00000124786	SLC35B3	solute carrier family 35 member B3
chr6	8432960	8433160	chr6:8432727-8432927	4.57302	5.25257	2.72632	2.38158	2.7584e-13	1.96993e-12	Promoter (2-3kb)	6	8413301	8435734	22434	2	51000	uc003myc.3	2574	ENSG00000124786	SLC35B3	solute carrier family 35 member B3
chr6	8435725	8435925	chr6:8435492-8435692	8.07942	8.30704	7.74829	0.541395	0.00311398	0.00510296	Promoter (<=1kb)	6	8413301	8435734	22434	2	51000	uc003myc.3	0	ENSG00000124786	SLC35B3	solute carrier family 35 member B3
chr6	8523996	8524196	chr6:8523763-8523963	2.4285	0.228192	3.38373	-2.76673	2.50425e-06	6.47687e-06	Intron (uc003mye.3/100506207, intron 2 of 3)	6	8435856	8785678	349823	1	100506207	uc021ylh.1	88140	ENSG00000285219	LOC100506207	uncharacterized LOC100506207
chr6	8524550	8524750	chr6:8524317-8524517	2.58526	0	3.65055	-3.98368	3.12031e-08	1.08614e-07	Intron (uc003mye.3/100506207, intron 2 of 3)	6	8435856	8785678	349823	1	100506207	uc021ylh.1	88694	ENSG00000285219	LOC100506207	uncharacterized LOC100506207
chr6	8627820	8628020	chr6:8627587-8627787	4.13982	2.32465	5.03434	-2.61579	1.89261e-12	1.20915e-11	Intron (uc003mye.3/100506207, intron 3 of 3)	6	8652442	8654080	1639	1	728655	uc003myf.4	-24422	NA	HULC	hepatocellular carcinoma up-regulated long non-coding RNA
chr6	8704977	8705177	chr6:8704744-8704944	3.03311	3.87644	0	4.07562	2.56428e-07	7.73572e-07	Intron (uc003mye.3/100506207, intron 3 of 3)	6	8652442	8654080	1639	1	728655	uc003myf.4	52535	NA	HULC	hepatocellular carcinoma up-regulated long non-coding RNA
chr6	8708398	8708598	chr6:8708165-8708365	5.43984	6.21714	2.63697	3.64733	2.39651e-25	6.7927e-24	Intron (uc003mye.3/100506207, intron 3 of 3)	6	8652442	8654080	1639	1	728655	uc003myf.4	55956	NA	HULC	hepatocellular carcinoma up-regulated long non-coding RNA
chr6	8725067	8725267	chr6:8724834-8725034	1.97701	0	3.02457	-3.64696	1.23841e-06	3.36209e-06	Intron (uc021ylh.1/100506207, intron 3 of 4)	6	8652442	8654080	1639	1	728655	uc003myf.4	72625	NA	HULC	hepatocellular carcinoma up-regulated long non-coding RNA
chr6	8736536	8736736	chr6:8736303-8736503	6.44986	6.74614	5.98875	0.792965	0.000108647	0.000219983	Intron (uc021ylh.1/100506207, intron 3 of 4)	6	8652442	8654080	1639	1	728655	uc003myf.4	84094	NA	HULC	hepatocellular carcinoma up-regulated long non-coding RNA
chr6	8860975	8861175	chr6:8860742-8860942	2.25102	0	3.30737	-3.63511	4.0372e-07	1.18206e-06	Distal Intergenic	6	8652442	8654080	1639	1	728655	uc003myf.4	208533	NA	HULC	hepatocellular carcinoma up-regulated long non-coding RNA
chr6	8906127	8906327	chr6:8905894-8906094	3.59633	2.91319	4.13499	-1.11421	0.00161984	0.00276771	Distal Intergenic	6	8652442	8654080	1639	1	728655	uc003myf.4	253685	NA	HULC	hepatocellular carcinoma up-regulated long non-coding RNA
chr6	9118821	9119021	chr6:9118588-9118788	5.67058	6.51546	1.18566	4.99374	4.76222e-26	1.454e-24	Distal Intergenic	6	8652442	8654080	1639	1	728655	uc003myf.4	466379	NA	HULC	hepatocellular carcinoma up-regulated long non-coding RNA
chr6	9121864	9122064	chr6:9121631-9121831	5.01329	5.71206	3.02622	2.5613	1.65345e-17	1.96752e-16	Distal Intergenic	6	8652442	8654080	1639	1	728655	uc003myf.4	469422	NA	HULC	hepatocellular carcinoma up-regulated long non-coding RNA
chr6	9139305	9139505	chr6:9139072-9139272	3.26499	3.91518	1.60646	2.29379	2.03068e-06	5.32989e-06	Distal Intergenic	6	8652442	8654080	1639	1	728655	uc003myf.4	486863	NA	HULC	hepatocellular carcinoma up-regulated long non-coding RNA
chr6	9141221	9141421	chr6:9140988-9141188	3.79773	4.15903	3.195	0.976047	0.00282626	0.00465969	Distal Intergenic	6	8652442	8654080	1639	1	728655	uc003myf.4	488779	NA	HULC	hepatocellular carcinoma up-regulated long non-coding RNA
chr6	9399168	9399368	chr6:9398935-9399135	4.29967	4.80694	3.28332	1.55694	3.55784e-06	8.9954e-06	Distal Intergenic	6	8652442	8654080	1639	1	728655	uc003myf.4	746726	NA	HULC	hepatocellular carcinoma up-regulated long non-coding RNA
chr6	9521086	9521286	chr6:9520853-9521053	2.51721	1.62104	3.15433	-1.44614	0.00110662	0.00193674	Distal Intergenic	6	8652442	8654080	1639	1	728655	uc003myf.4	868644	NA	HULC	hepatocellular carcinoma up-regulated long non-coding RNA
chr6	9540898	9541098	chr6:9540665-9540865	3.71492	3.29144	4.09926	-0.716104	0.0249963	0.035511	Distal Intergenic	6	10412551	10416402	3852	1	100130275	uc003myw.3	-871453	NA	TFAP2A-AS1	TFAP2A antisense RNA 1
chr6	9574464	9574664	chr6:9574231-9574431	2.58804	0.730616	3.49018	-2.52916	6.28752e-07	1.78694e-06	Distal Intergenic	6	10412551	10416402	3852	1	100130275	uc003myw.3	-837887	NA	TFAP2A-AS1	TFAP2A antisense RNA 1
chr6	9643441	9643641	chr6:9643208-9643408	2.79198	0.898579	3.7004	-2.65806	7.14371e-08	2.34859e-07	Distal Intergenic	6	10412551	10416402	3852	1	100130275	uc003myw.3	-768910	NA	TFAP2A-AS1	TFAP2A antisense RNA 1
chr6	9646704	9646904	chr6:9646471-9646671	5.64095	4.5729	6.34374	-1.70915	6.94156e-09	2.66672e-08	Distal Intergenic	6	10412551	10416402	3852	1	100130275	uc003myw.3	-765647	NA	TFAP2A-AS1	TFAP2A antisense RNA 1
chr6	9766564	9766764	chr6:9766331-9766531	3.37609	3.78813	2.64708	1.15379	0.00270868	0.00447745	Intron (uc010jog.1/uc010jog.1, intron 6 of 6)	6	10412551	10416402	3852	1	100130275	uc003myw.3	-645787	NA	TFAP2A-AS1	TFAP2A antisense RNA 1
chr6	10073679	10073879	chr6:10073446-10073646	2.83623	3.63764	0	3.51958	2.47221e-06	6.39865e-06	Intron (uc010joj.1/uc010joj.1, intron 1 of 4)	6	10412551	10416402	3852	1	100130275	uc003myw.3	-338672	NA	TFAP2A-AS1	TFAP2A antisense RNA 1
chr6	10113516	10113716	chr6:10113283-10113483	4.39879	4.84562	3.57344	1.23086	4.51971e-05	9.67849e-05	Intron (uc010joj.1/uc010joj.1, intron 1 of 4)	6	10412551	10416402	3852	1	100130275	uc003myw.3	-298835	NA	TFAP2A-AS1	TFAP2A antisense RNA 1
chr6	10163575	10163775	chr6:10163342-10163542	5.18061	5.6653	4.23959	1.50765	7.6929e-08	2.51588e-07	Intron (uc003myp.1/uc003myp.1, intron 1 of 2)	6	10412551	10416402	3852	1	100130275	uc003myw.3	-248776	NA	TFAP2A-AS1	TFAP2A antisense RNA 1
chr6	10195529	10195729	chr6:10195296-10195496	2.64638	2.03781	3.14513	-1.02541	0.0141595	0.0209567	Intron (uc003myp.1/uc003myp.1, intron 1 of 2)	6	10412551	10416402	3852	1	100130275	uc003myw.3	-216822	NA	TFAP2A-AS1	TFAP2A antisense RNA 1
chr6	10237960	10238160	chr6:10237727-10237927	5.81451	3.3578	6.80104	-3.3479	3.4377e-26	1.06511e-24	Distal Intergenic	6	10412551	10416402	3852	1	100130275	uc003myw.3	-174391	NA	TFAP2A-AS1	TFAP2A antisense RNA 1
chr6	10311056	10311256	chr6:10310823-10311023	3.86609	4.50838	2.2536	2.26048	1.19278e-08	4.42126e-08	Distal Intergenic	6	10412551	10416402	3852	1	100130275	uc003myw.3	-101295	NA	TFAP2A-AS1	TFAP2A antisense RNA 1
chr6	10316659	10316859	chr6:10316426-10316626	5.79759	6.4205	4.29136	2.10205	4.20344e-12	2.56193e-11	Distal Intergenic	6	10412551	10416402	3852	1	100130275	uc003myw.3	-95692	NA	TFAP2A-AS1	TFAP2A antisense RNA 1
chr6	10355608	10355808	chr6:10355375-10355575	2.77612	1.44122	3.56213	-1.98293	8.79837e-06	2.09834e-05	Distal Intergenic	6	10412551	10416402	3852	1	100130275	uc003myw.3	-56743	NA	TFAP2A-AS1	TFAP2A antisense RNA 1
chr6	10381688	10381888	chr6:10381455-10381655	4.42509	4.81542	3.75201	0.99647	0.00092782	0.00164227	Distal Intergenic	6	10412551	10416402	3852	1	100130275	uc003myw.3	-30663	NA	TFAP2A-AS1	TFAP2A antisense RNA 1
chr6	10414158	10414358	chr6:10413925-10414125	4.79923	5.2699	3.90248	1.43278	6.83728e-06	1.65786e-05	Promoter (<=1kb)	6	10414300	10416190	1891	1	100130275	uc003myy.1	0	NA	TFAP2A-AS1	TFAP2A antisense RNA 1
chr6	10441563	10441763	chr6:10441330-10441530	3.79713	3.17395	4.30395	-0.924325	0.021128	0.030384	Promoter (1-2kb)	6	10439950	10440027	78	1	100846998	uc031smr.1	1613	ENSG00000263705	MIR5689	microRNA 5689
chr6	10452159	10452359	chr6:10451926-10452126	6.71655	6.06932	7.23639	-1.12107	4.71874e-05	0.000100784	Distal Intergenic	6	10439950	10440027	78	1	100846998	uc031smr.1	12209	ENSG00000263705	MIR5689	microRNA 5689
chr6	10510856	10511056	chr6:10510623-10510823	5.06412	5.41283	4.49045	0.966837	0.000356435	0.000670522	Intron (uc010jol.3/2651, intron 3 of 4)	6	10521568	10629601	108034	1	2651	uc010joo.3	-10512	ENSG00000111846	GCNT2	glucosaminyl (N-acetyl) transferase 2 (I blood group)
chr6	10521367	10521567	chr6:10521134-10521334	6.02299	6.86496	1.67248	4.93329	3.34495e-33	2.17185e-31	Promoter (<=1kb)	6	10521568	10629601	108034	1	2651	uc010joo.3	-1	ENSG00000111846	GCNT2	glucosaminyl (N-acetyl) transferase 2 (I blood group)
chr6	10545863	10546063	chr6:10545630-10545830	3.12293	1.48178	3.98312	-2.29262	5.88757e-07	1.68056e-06	Intron (uc010jol.3/2651, intron 3 of 4)	6	10555949	10629601	73653	1	2651	uc003mzd.3	-9886	ENSG00000111846	GCNT2	glucosaminyl (N-acetyl) transferase 2 (I blood group)
chr6	10556087	10556287	chr6:10555854-10556054	5.78143	5.47352	6.08081	-0.540029	0.0150198	0.0221364	Promoter (<=1kb)	6	10555949	10629601	73653	1	2651	uc003mzd.3	138	ENSG00000111846	GCNT2	glucosaminyl (N-acetyl) transferase 2 (I blood group)
chr6	10585844	10586044	chr6:10585611-10585811	5.47632	6.19618	3.31514	2.79727	8.55608e-22	1.6547e-20	Promoter (<=1kb)	6	10585993	10629601	43609	1	2651	uc003mze.3	0	ENSG00000111846	GCNT2	glucosaminyl (N-acetyl) transferase 2 (I blood group)
chr6	10586597	10586797	chr6:10586364-10586564	3.37738	3.8875	2.35118	1.63732	0.000146701	0.000291463	Promoter (<=1kb)	6	10585993	10629601	43609	1	2651	uc003mze.3	604	ENSG00000111846	GCNT2	glucosaminyl (N-acetyl) transferase 2 (I blood group)
chr6	10633600	10633800	chr6:10633367-10633567	2.89503	1.0702	3.79132	-2.44198	7.11854e-07	2.00683e-06	Distal Intergenic	6	10585993	10629601	43609	1	2651	uc003mze.3	47607	ENSG00000111846	GCNT2	glucosaminyl (N-acetyl) transferase 2 (I blood group)
chr6	10659996	10660196	chr6:10659763-10659963	4.34602	4.73807	3.66862	0.997822	0.00350656	0.00570139	Distal Intergenic	6	10671651	10694839	23189	2	347744	uc003mzf.4	34643	ENSG00000137434	C6orf52	chromosome 6 open reading frame 52
chr6	10694854	10695054	chr6:10694621-10694821	6.73037	6.94554	6.42101	0.512829	0.0278785	0.039301	Promoter (<=1kb)	6	10671651	10695030	23380	2	347744	uc011dil.2	0	ENSG00000137434	C6orf52	chromosome 6 open reading frame 52
chr6	10723197	10723397	chr6:10722964-10723164	8.84147	9.05295	8.53845	0.495449	0.00887305	0.0135687	Promoter (<=1kb)	6	10723148	10731362	8215	1	51522	uc021ylj.1	49	ENSG00000111843	TMEM14C	transmembrane protein 14C
chr6	10747808	10748008	chr6:10747575-10747775	8.18072	8.41001	7.84664	0.538208	0.015109	0.0222592	Promoter (<=1kb)	6	10747995	10894437	146443	1	221711	uc011dim.1	0	ENSG00000153157	SYCP2L	synaptonemal complex protein 2 like
chr6	10759579	10759779	chr6:10759346-10759546	3.64609	4.24144	2.2765	1.88031	2.17782e-06	5.68734e-06	Intron (uc010jos.1/81853, intron 3 of 4)	6	10747995	10852986	104992	1	81853	uc010jos.1	11584	ENSG00000137210	TMEM14B	transmembrane protein 14B
chr6	10760328	10760528	chr6:10760095-10760295	3.46259	2.48287	4.13299	-1.6135	3.85824e-06	9.70415e-06	Intron (uc010jos.1/81853, intron 3 of 4)	6	10747995	10852986	104992	1	81853	uc010jos.1	12333	ENSG00000137210	TMEM14B	transmembrane protein 14B
chr6	10801579	10801779	chr6:10801346-10801546	4.82716	5.13867	4.33467	0.794501	0.00289306	0.00476201	Intron (uc010jos.1/81853, intron 4 of 4)	6	10762956	10831110	68155	2	4117	uc010jot.3	29331	ENSG00000111837	MAK	male germ cell associated kinase
chr6	10881858	10882058	chr6:10881625-10881825	3.4907	3.85285	2.88597	1.0153	0.00696547	0.0108213	Promoter (<=1kb)	6	10873456	10882098	8643	2	9247	uc003mzn.4	40	ENSG00000124827	GCM2	glial cells missing transcription factor 2
chr6	10887145	10887345	chr6:10886912-10887112	3.61306	4.13879	2.53116	1.43998	7.65524e-05	0.000158548	Promoter (<=1kb)	6	10887064	10974541	87478	1	221711	uc003mzo.3	81	ENSG00000153157	SYCP2L	synaptonemal complex protein 2 like
chr6	10952256	10952456	chr6:10952023-10952223	3.2878	4.00179	1.17751	2.6732	3.96148e-07	1.16131e-06	Intron (uc003mzo.3/221711, intron 23 of 29)	6	10898244	10974541	76298	1	221711	uc010jow.3	54012	ENSG00000153157	SYCP2L	synaptonemal complex protein 2 like
chr6	11000260	11000460	chr6:11000027-11000227	3.70562	3.16593	4.16452	-0.845859	0.0167593	0.0244931	Exon (uc003mzp.4/54898, exon 4 of 8)	6	11043991	11079377	35387	1	100506409	uc021yln.1	-43531	ENSG00000230314	ELOVL2-AS1	ELOVL2 antisense RNA 1
chr6	11006252	11006452	chr6:11006019-11006219	3.26186	2.27106	3.93647	-1.55891	2.92662e-05	6.44463e-05	Intron (uc003mzp.4/54898, intron 2 of 7)	6	11043991	11079377	35387	1	100506409	uc021yln.1	-37539	ENSG00000230314	ELOVL2-AS1	ELOVL2 antisense RNA 1
chr6	11009682	11009882	chr6:11009449-11009649	4.34957	3.84391	4.78765	-0.843991	0.00344125	0.0056028	Intron (uc003mzp.4/54898, intron 2 of 7)	6	11043991	11079377	35387	1	100506409	uc021yln.1	-34109	ENSG00000230314	ELOVL2-AS1	ELOVL2 antisense RNA 1
chr6	11012020	11012220	chr6:11011787-11011987	4.02913	4.39641	3.41227	0.991945	0.00410697	0.00660873	Intron (uc003mzp.4/54898, intron 1 of 7)	6	11043991	11079377	35387	1	100506409	uc021yln.1	-31771	ENSG00000230314	ELOVL2-AS1	ELOVL2 antisense RNA 1
chr6	11044406	11044606	chr6:11044173-11044373	6.70696	7.28535	5.41426	1.87092	3.16532e-19	4.60538e-18	Promoter (<=1kb)	6	10980993	11044624	63632	2	54898	uc003mzp.4	18	ENSG00000197977	ELOVL2	ELOVL fatty acid elongase 2
chr6	11116451	11116651	chr6:11116218-11116418	3.2547	1.47166	4.14325	-2.62778	6.10786e-09	2.36606e-08	Intron (uc011dio.2/221710, intron 1 of 1)	6	11102722	11112071	9350	2	405754	uc003mzt.3	-4380	ENSG00000244476	ERVFRD-1	endogenous retrovirus group FRD member 1, envelope
chr6	11144036	11144236	chr6:11143803-11144003	5.4321	4.31878	6.15047	-1.76512	6.1992e-09	2.39961e-08	Distal Intergenic	6	11102722	11112071	9350	2	405754	uc003mzt.3	-31965	ENSG00000244476	ERVFRD-1	endogenous retrovirus group FRD member 1, envelope
chr6	11188532	11188732	chr6:11188299-11188499	2.94102	3.45724	1.89338	1.52298	0.00149262	0.00256357	Exon (uc003mzv.2/4739, exon 6 of 7)	6	11183531	11232915	49385	2	4739	uc003mzv.2	44183	ENSG00000111859	NEDD9	neural precursor cell expressed, developmentally down-regulated 9
chr6	11195205	11195405	chr6:11194972-11195172	2.94171	3.72911	0	3.1243	7.93477e-07	2.22041e-06	Intron (uc003mzv.2/4739, intron 2 of 6)	6	11183531	11232915	49385	2	4739	uc003mzv.2	37510	ENSG00000111859	NEDD9	neural precursor cell expressed, developmentally down-regulated 9
chr6	11197524	11197724	chr6:11197291-11197491	3.44551	4.26273	0	3.81114	6.72779e-08	2.22218e-07	Intron (uc003mzv.2/4739, intron 2 of 6)	6	11183531	11232915	49385	2	4739	uc003mzv.2	35191	ENSG00000111859	NEDD9	neural precursor cell expressed, developmentally down-regulated 9
chr6	11198178	11198378	chr6:11197945-11198145	3.48848	4.08372	2.11942	2.00574	1.94772e-06	5.12434e-06	Intron (uc003mzv.2/4739, intron 2 of 6)	6	11183531	11232915	49385	2	4739	uc003mzv.2	34537	ENSG00000111859	NEDD9	neural precursor cell expressed, developmentally down-regulated 9
chr6	11198485	11198685	chr6:11198252-11198452	3.86878	4.1963	3.34214	0.873135	0.0146244	0.0215949	Intron (uc003mzv.2/4739, intron 2 of 6)	6	11183531	11232915	49385	2	4739	uc003mzv.2	34230	ENSG00000111859	NEDD9	neural precursor cell expressed, developmentally down-regulated 9
chr6	11202774	11202974	chr6:11202541-11202741	4.25985	4.71025	3.4241	1.38456	0.000124104	0.000249222	Intron (uc003mzv.2/4739, intron 2 of 6)	6	11183531	11232915	49385	2	4739	uc003mzv.2	29941	ENSG00000111859	NEDD9	neural precursor cell expressed, developmentally down-regulated 9
chr6	11203157	11203357	chr6:11202924-11203124	5.29866	5.71906	4.5473	1.23603	6.06254e-06	1.48106e-05	Intron (uc003mzv.2/4739, intron 2 of 6)	6	11183531	11232915	49385	2	4739	uc003mzv.2	29558	ENSG00000111859	NEDD9	neural precursor cell expressed, developmentally down-regulated 9
chr6	11207528	11207728	chr6:11207295-11207495	6.65505	7.15482	5.66426	1.51587	6.87367e-14	5.29778e-13	Intron (uc003mzv.2/4739, intron 2 of 6)	6	11183531	11232915	49385	2	4739	uc003mzv.2	25187	ENSG00000111859	NEDD9	neural precursor cell expressed, developmentally down-regulated 9
chr6	11211570	11211770	chr6:11211337-11211537	5.52667	6.13327	4.10317	2.0796	1.57826e-17	1.88206e-16	Intron (uc003mzv.2/4739, intron 2 of 6)	6	11183531	11232915	49385	2	4739	uc003mzv.2	21145	ENSG00000111859	NEDD9	neural precursor cell expressed, developmentally down-regulated 9
chr6	11212962	11213162	chr6:11212729-11212929	4.82969	3.902	5.47968	-1.57708	6.7377e-10	3.00434e-09	Intron (uc003mzv.2/4739, intron 2 of 6)	6	11183531	11232915	49385	2	4739	uc003mzv.2	19753	ENSG00000111859	NEDD9	neural precursor cell expressed, developmentally down-regulated 9
chr6	11214684	11214884	chr6:11214451-11214651	7.00773	7.80963	3.7959	4.02587	1.69794e-55	8.95489e-53	Intron (uc003mzv.2/4739, intron 1 of 6)	6	11183531	11232915	49385	2	4739	uc003mzv.2	18031	ENSG00000111859	NEDD9	neural precursor cell expressed, developmentally down-regulated 9
chr6	11232811	11233011	chr6:11232578-11232778	8.63401	8.81064	8.38883	0.413433	0.00733271	0.0113541	Promoter (<=1kb)	6	11183531	11232915	49385	2	4739	uc003mzv.2	0	ENSG00000111859	NEDD9	neural precursor cell expressed, developmentally down-regulated 9
chr6	11242007	11242207	chr6:11241774-11241974	4.2208	4.9408	2.05847	2.64518	2.66937e-10	1.26155e-09	Intron (uc003mzw.3/4739, intron 3 of 9)	6	11200606	11232915	32310	2	4739	uc003mzx.3	-9092	ENSG00000111859	NEDD9	neural precursor cell expressed, developmentally down-regulated 9
chr6	11252035	11252235	chr6:11251802-11252002	6.15768	6.51008	5.57557	0.938575	0.00024156	0.0004655	Intron (uc003mzw.3/4739, intron 3 of 9)	6	11200606	11232915	32310	2	4739	uc003mzx.3	-19120	ENSG00000111859	NEDD9	neural precursor cell expressed, developmentally down-regulated 9
chr6	11262539	11262739	chr6:11262306-11262506	5.9913	6.49085	5.00128	1.55637	4.40853e-10	2.02133e-09	Intron (uc003mzw.3/4739, intron 3 of 9)	6	11200606	11232915	32310	2	4739	uc003mzx.3	-29624	ENSG00000111859	NEDD9	neural precursor cell expressed, developmentally down-regulated 9
chr6	11279528	11279728	chr6:11279295-11279495	3.22335	1.33975	4.13009	-2.54081	1.66143e-05	3.79875e-05	Intron (uc003mzw.3/4739, intron 3 of 9)	6	11200606	11232915	32310	2	4739	uc003mzx.3	-46613	ENSG00000111859	NEDD9	neural precursor cell expressed, developmentally down-regulated 9
chr6	11318614	11318814	chr6:11318381-11318581	5.5473	5.98411	4.75062	1.24885	3.83069e-05	8.29506e-05	Intron (uc003mzw.3/4739, intron 1 of 9)	6	11183531	11382581	199051	2	4739	uc003mzw.3	63767	ENSG00000111859	NEDD9	neural precursor cell expressed, developmentally down-regulated 9
chr6	11329013	11329213	chr6:11328780-11328980	2.88832	2.22481	3.41679	-1.095	0.00973319	0.0147877	Intron (uc003mzw.3/4739, intron 1 of 9)	6	11183531	11382581	199051	2	4739	uc003mzw.3	53368	ENSG00000111859	NEDD9	neural precursor cell expressed, developmentally down-regulated 9
chr6	11330726	11330926	chr6:11330493-11330693	3.22462	3.73973	2.18089	1.40708	0.00116132	0.00202615	Intron (uc003mzw.3/4739, intron 1 of 9)	6	11183531	11382581	199051	2	4739	uc003mzw.3	51655	ENSG00000111859	NEDD9	neural precursor cell expressed, developmentally down-regulated 9
chr6	11350678	11350878	chr6:11350445-11350645	2.55878	0	3.60476	-3.97276	1.99341e-08	7.15212e-08	Intron (uc003mzw.3/4739, intron 1 of 9)	6	11183531	11382581	199051	2	4739	uc003mzw.3	31703	ENSG00000111859	NEDD9	neural precursor cell expressed, developmentally down-regulated 9
chr6	11364515	11364715	chr6:11364282-11364482	2.99938	2.26905	3.56174	-1.23375	0.000840367	0.00149622	Intron (uc003mzw.3/4739, intron 1 of 9)	6	11183531	11382581	199051	2	4739	uc003mzw.3	17866	ENSG00000111859	NEDD9	neural precursor cell expressed, developmentally down-regulated 9
chr6	11369065	11369265	chr6:11368832-11369032	2.48326	0.961447	3.31684	-2.36598	2.55038e-06	6.58713e-06	Intron (uc003mzw.3/4739, intron 1 of 9)	6	11183531	11382581	199051	2	4739	uc003mzw.3	13316	ENSG00000111859	NEDD9	neural precursor cell expressed, developmentally down-regulated 9
chr6	11404972	11405172	chr6:11404739-11404939	3.59325	4.37089	0.785313	3.05917	1.50423e-09	6.37547e-09	Distal Intergenic	6	11183531	11382581	199051	2	4739	uc010joz.2	-22391	ENSG00000111859	NEDD9	neural precursor cell expressed, developmentally down-regulated 9
chr6	11424669	11424869	chr6:11424436-11424636	5.32754	4.70343	5.83487	-1.0698	0.000260502	0.000499757	Intron (uc003mzy.3/uc003mzy.3, intron 1 of 2)	6	11183531	11382581	199051	2	4739	uc010joz.2	-42088	ENSG00000111859	NEDD9	neural precursor cell expressed, developmentally down-regulated 9
chr6	11425895	11426095	chr6:11425662-11425862	2.77847	3.23805	1.91555	1.25736	0.0103781	0.015699	Intron (uc003mzy.3/uc003mzy.3, intron 1 of 2)	6	11183531	11382581	199051	2	4739	uc010joz.2	-43314	ENSG00000111859	NEDD9	neural precursor cell expressed, developmentally down-regulated 9
chr6	11428187	11428387	chr6:11427954-11428154	3.95939	4.63791	2.11981	2.40173	9.12135e-10	3.98884e-09	Intron (uc003mzy.3/uc003mzy.3, intron 1 of 2)	6	11183531	11382581	199051	2	4739	uc010joz.2	-45606	ENSG00000111859	NEDD9	neural precursor cell expressed, developmentally down-regulated 9
chr6	11429957	11430157	chr6:11429724-11429924	2.93727	2.33548	3.43222	-0.958068	0.0204816	0.0295165	Intron (uc003mzy.3/uc003mzy.3, intron 1 of 2)	6	11183531	11382581	199051	2	4739	uc010joz.2	-47376	ENSG00000111859	NEDD9	neural precursor cell expressed, developmentally down-regulated 9
chr6	11432967	11433167	chr6:11432734-11432934	3.12974	2.13794	3.80472	-1.54028	0.000525291	0.000964353	Intron (uc003mzy.3/uc003mzy.3, intron 1 of 2)	6	11183531	11382581	199051	2	4739	uc010joz.2	-50386	ENSG00000111859	NEDD9	neural precursor cell expressed, developmentally down-regulated 9
chr6	11460264	11460464	chr6:11460031-11460231	3.36342	0.790879	4.36217	-3.43941	7.20006e-12	4.25624e-11	Intron (uc003mzy.3/uc003mzy.3, intron 1 of 2)	6	11183531	11382581	199051	2	4739	uc010joz.2	-77683	ENSG00000111859	NEDD9	neural precursor cell expressed, developmentally down-regulated 9
chr6	11500246	11500446	chr6:11500013-11500213	4.99906	5.83472	0.901124	4.58601	2.16969e-18	2.85959e-17	Intron (uc003mzz.1/uc003mzz.1, intron 3 of 4)	6	11538460	11583757	45298	1	100113407	uc010jpa.4	-38014	ENSG00000205269	TMEM170B	transmembrane protein 170B
chr6	11526075	11526275	chr6:11525842-11526042	3.04409	0	4.13484	-4.71303	3.45186e-10	1.60703e-09	Distal Intergenic	6	11538460	11583757	45298	1	100113407	uc010jpa.4	-12185	ENSG00000205269	TMEM170B	transmembrane protein 170B
chr6	11532449	11532649	chr6:11532216-11532416	4.57991	5.32458	2.17864	3.1322	1.81289e-15	1.69279e-14	Distal Intergenic	6	11538460	11583757	45298	1	100113407	uc010jpa.4	-5811	ENSG00000205269	TMEM170B	transmembrane protein 170B
chr6	11537646	11537846	chr6:11537413-11537613	8.76902	9.05929	8.32005	0.716129	0.000607966	0.00110588	Promoter (<=1kb)	6	11538460	11583757	45298	1	100113407	uc010jpa.4	-614	ENSG00000205269	TMEM170B	transmembrane protein 170B
chr6	11552858	11553058	chr6:11552625-11552825	2.65454	3.52901	0	4.77621	4.91557e-09	1.93063e-08	Intron (uc010jpa.4/100113407, intron 1 of 2)	6	11538460	11583757	45298	1	100113407	uc010jpa.4	14398	ENSG00000205269	TMEM170B	transmembrane protein 170B
chr6	11575847	11576047	chr6:11575614-11575814	5.48727	5.69584	5.18923	0.513021	0.0291288	0.0409318	3' UTR	6	11538460	11583757	45298	1	100113407	uc010jpa.4	37387	ENSG00000205269	TMEM170B	transmembrane protein 170B
chr6	11592667	11592867	chr6:11592434-11592634	4.83063	1.0537	5.90955	-4.75226	4.77619e-27	1.62015e-25	Distal Intergenic	6	11538460	11583757	45298	1	100113407	uc010jpa.4	54207	ENSG00000205269	TMEM170B	transmembrane protein 170B
chr6	11609842	11610042	chr6:11609609-11609809	4.11453	1.27015	5.13808	-3.63872	4.49564e-16	4.51156e-15	Distal Intergenic	6	11538460	11583757	45298	1	100113407	uc010jpa.4	71382	ENSG00000205269	TMEM170B	transmembrane protein 170B
chr6	11616468	11616668	chr6:11616235-11616435	5.72309	2.37387	6.78123	-4.22802	6.35752e-29	2.60756e-27	Distal Intergenic	6	11538460	11583757	45298	1	100113407	uc010jpa.4	78008	ENSG00000205269	TMEM170B	transmembrane protein 170B
chr6	11632571	11632771	chr6:11632338-11632538	3.72286	2.57434	4.45291	-1.77877	1.40118e-06	3.77113e-06	Distal Intergenic	6	11538460	11583757	45298	1	100113407	uc010jpa.4	94111	ENSG00000205269	TMEM170B	transmembrane protein 170B
chr6	11633091	11633291	chr6:11632858-11633058	5.0834	3.10736	6.00558	-2.76545	6.97517e-15	6.0732e-14	Distal Intergenic	6	11538460	11583757	45298	1	100113407	uc010jpa.4	94631	ENSG00000205269	TMEM170B	transmembrane protein 170B
chr6	11653623	11653823	chr6:11653390-11653590	3.6682	2.86126	4.26665	-1.23487	0.000762606	0.00136616	Distal Intergenic	6	11713888	11728790	14903	2	84830	uc031smt.1	74967	ENSG00000111863	ADTRP	androgen dependent TFPI regulating protein
chr6	11655836	11656036	chr6:11655603-11655803	5.43462	5.13121	5.73046	-0.538985	0.0232861	0.0332532	Distal Intergenic	6	11713888	11728790	14903	2	84830	uc031smt.1	72754	ENSG00000111863	ADTRP	androgen dependent TFPI regulating protein
chr6	11682792	11682992	chr6:11682559-11682759	3.09506	0.450798	4.10086	-3.41027	1.58561e-09	6.69938e-09	Distal Intergenic	6	11713888	11728790	14903	2	84830	uc031smt.1	45798	ENSG00000111863	ADTRP	androgen dependent TFPI regulating protein
chr6	11702804	11703004	chr6:11702571-11702771	5.21063	3.24171	6.13166	-2.84146	2.65696e-28	1.02509e-26	Distal Intergenic	6	11713888	11728790	14903	2	84830	uc031smt.1	25786	ENSG00000111863	ADTRP	androgen dependent TFPI regulating protein
chr6	11711761	11711961	chr6:11711528-11711728	5.05162	4.66091	5.41306	-0.719536	0.00357864	0.00581193	Downstream (1-2kb)	6	11713888	11728790	14903	2	84830	uc031smt.1	16829	ENSG00000111863	ADTRP	androgen dependent TFPI regulating protein
chr6	11713151	11713351	chr6:11712918-11713118	5.43403	1.18773	6.52946	-5.06284	4.93785e-31	2.52682e-29	Downstream (<1kb)	6	11713888	11728790	14903	2	84830	uc031smt.1	15439	ENSG00000111863	ADTRP	androgen dependent TFPI regulating protein
chr6	11718866	11719066	chr6:11718633-11718833	3.04453	0	4.09661	-3.83896	1.22616e-10	6.08607e-10	Intron (uc031smt.1/84830, intron 2 of 2)	6	11713888	11728790	14903	2	84830	uc031smt.1	9724	ENSG00000111863	ADTRP	androgen dependent TFPI regulating protein
chr6	11732409	11732609	chr6:11732176-11732376	6.35777	3.99144	7.33396	-3.26253	1.56659e-30	7.57602e-29	Intron (uc003naa.3/84830, intron 2 of 4)	6	11713888	11728790	14903	2	84830	uc031smt.1	-3619	ENSG00000111863	ADTRP	androgen dependent TFPI regulating protein
chr6	11738967	11739167	chr6:11738734-11738934	3.55924	1.75585	4.45159	-2.49394	9.05444e-09	3.41967e-08	Promoter (2-3kb)	6	11713888	11736947	23060	2	84830	uc003naa.3	-2020	ENSG00000111863	ADTRP	androgen dependent TFPI regulating protein
chr6	11745119	11745319	chr6:11744886-11745086	4.88932	0.442744	5.99027	-5.26095	4.05654e-25	1.11896e-23	Intron (uc003nab.3/84830, intron 3 of 5)	6	11713888	11736947	23060	2	84830	uc003naa.3	-8172	ENSG00000111863	ADTRP	androgen dependent TFPI regulating protein
chr6	11755188	11755388	chr6:11754955-11755155	5.69171	2.14499	6.76026	-4.5187	7.45892e-37	7.01992e-35	Intron (uc003nab.3/84830, intron 3 of 5)	6	11713888	11736947	23060	2	84830	uc003naa.3	-18241	ENSG00000111863	ADTRP	androgen dependent TFPI regulating protein
chr6	11763460	11763660	chr6:11763227-11763427	4.17458	1.60369	5.17316	-3.45445	2.86417e-16	2.94192e-15	Intron (uc003nab.3/84830, intron 3 of 5)	6	11713888	11779280	65393	2	84830	uc003nab.3	15620	ENSG00000111863	ADTRP	androgen dependent TFPI regulating protein
chr6	11766905	11767105	chr6:11766672-11766872	6.09981	5.11418	6.77246	-1.61186	1.7682e-10	8.57795e-10	Intron (uc003nab.3/84830, intron 2 of 5)	6	11713888	11779280	65393	2	84830	uc003nab.3	12175	ENSG00000111863	ADTRP	androgen dependent TFPI regulating protein
chr6	11769562	11769762	chr6:11769329-11769529	4.64032	2.51952	5.58451	-2.96316	9.66943e-16	9.33824e-15	Intron (uc003nab.3/84830, intron 1 of 5)	6	11713888	11779280	65393	2	84830	uc003nab.3	9518	ENSG00000111863	ADTRP	androgen dependent TFPI regulating protein
chr6	11771105	11771305	chr6:11770872-11771072	8.17001	7.19855	8.83723	-1.61792	9.38184e-16	9.07619e-15	Intron (uc003nab.3/84830, intron 1 of 5)	6	11713888	11779280	65393	2	84830	uc003nab.3	7975	ENSG00000111863	ADTRP	androgen dependent TFPI regulating protein
chr6	11772751	11772951	chr6:11772518-11772718	6.07196	5.48992	6.5557	-1.01981	6.43385e-06	1.56566e-05	Intron (uc003nab.3/84830, intron 1 of 5)	6	11713888	11779280	65393	2	84830	uc003nab.3	6329	ENSG00000111863	ADTRP	androgen dependent TFPI regulating protein
chr6	11779773	11779973	chr6:11779540-11779740	4.9194	2.40563	5.91208	-3.3709	3.42685e-17	3.9362e-16	Promoter (<=1kb)	6	11713888	11779280	65393	2	84830	uc011dip.2	-493	ENSG00000111863	ADTRP	androgen dependent TFPI regulating protein
chr6	11791716	11791916	chr6:11791483-11791683	3.79857	2.14422	4.66154	-2.40137	9.73365e-09	3.65807e-08	Distal Intergenic	6	11713888	11779280	65393	2	84830	uc011dip.2	-12436	ENSG00000111863	ADTRP	androgen dependent TFPI regulating protein
chr6	11810293	11810493	chr6:11810060-11810260	3.76631	2.55605	4.51594	-1.96785	4.4757e-08	1.52085e-07	Distal Intergenic	6	11713888	11779280	65393	2	84830	uc011dip.2	-31013	ENSG00000111863	ADTRP	androgen dependent TFPI regulating protein
chr6	11811100	11811300	chr6:11810867-11811067	4.36995	2.62699	5.25083	-2.51008	2.77548e-14	2.24361e-13	Distal Intergenic	6	11713888	11779280	65393	2	84830	uc011dip.2	-31820	ENSG00000111863	ADTRP	androgen dependent TFPI regulating protein
chr6	11825360	11825560	chr6:11825127-11825327	3.85439	1.25395	4.85593	-3.45564	2.55093e-13	1.83049e-12	Distal Intergenic	6	11713888	11779280	65393	2	84830	uc011dip.2	-46080	ENSG00000111863	ADTRP	androgen dependent TFPI regulating protein
chr6	11851752	11851952	chr6:11851519-11851719	5.82946	3.46508	6.80543	-3.29297	5.04351e-28	1.89442e-26	Distal Intergenic	6	11713888	11779280	65393	2	84830	uc011dip.2	-72472	ENSG00000111863	ADTRP	androgen dependent TFPI regulating protein
chr6	11855206	11855406	chr6:11854973-11855173	2.84519	0.931785	3.75703	-2.67293	1.87774e-07	5.78715e-07	Distal Intergenic	6	11713888	11779280	65393	2	84830	uc011dip.2	-75926	ENSG00000111863	ADTRP	androgen dependent TFPI regulating protein
chr6	11866268	11866468	chr6:11866035-11866235	4.49848	2.49179	5.42553	-2.84274	6.04849e-15	5.29882e-14	Distal Intergenic	6	11713888	11779280	65393	2	84830	uc011dip.2	-86988	ENSG00000111863	ADTRP	androgen dependent TFPI regulating protein
chr6	11870068	11870268	chr6:11869835-11870035	4.81189	5.24534	4.02466	1.20081	6.12321e-05	0.000128629	Distal Intergenic	6	11713888	11779280	65393	2	84830	uc011dip.2	-90788	ENSG00000111863	ADTRP	androgen dependent TFPI regulating protein
chr6	11919255	11919455	chr6:11919022-11919222	5.02028	3.22324	5.91145	-2.63519	1.43507e-19	2.17238e-18	Distal Intergenic	6	12012724	12165232	152509	1	3096	uc003nac.3	-93269	ENSG00000095951	HIVEP1	HIVEP zinc finger 1
chr6	11921347	11921547	chr6:11921114-11921314	7.70387	7.07368	8.21452	-1.1223	9.59953e-11	4.84416e-10	Distal Intergenic	6	12012724	12165232	152509	1	3096	uc003nac.3	-91177	ENSG00000095951	HIVEP1	HIVEP zinc finger 1
chr6	12013316	12013516	chr6:12013083-12013283	7.14051	6.73515	7.51228	-0.74609	0.000427691	0.000795256	Promoter (<=1kb)	6	12012724	12165232	152509	1	3096	uc003nac.3	592	ENSG00000095951	HIVEP1	HIVEP zinc finger 1
chr6	12020578	12020778	chr6:12020345-12020545	3.44243	1.63703	4.33516	-2.62149	1.46282e-11	8.29048e-11	Intron (uc003nac.3/3096, intron 2 of 8)	6	12012724	12165232	152509	1	3096	uc003nac.3	7854	ENSG00000095951	HIVEP1	HIVEP zinc finger 1
chr6	12045277	12045477	chr6:12045044-12045244	5.79042	4.95388	6.40209	-1.40229	2.51719e-10	1.194e-09	Intron (uc003nac.3/3096, intron 2 of 8)	6	12012724	12165232	152509	1	3096	uc003nac.3	32553	ENSG00000095951	HIVEP1	HIVEP zinc finger 1
chr6	12052139	12052339	chr6:12051906-12052106	4.75479	4.28719	5.16859	-0.780414	0.0228479	0.0326736	Intron (uc003nac.3/3096, intron 2 of 8)	6	12012724	12165232	152509	1	3096	uc003nac.3	39415	ENSG00000095951	HIVEP1	HIVEP zinc finger 1
chr6	12058851	12059051	chr6:12058618-12058818	3.49859	2.60094	4.13632	-1.45921	2.94913e-05	6.49156e-05	Intron (uc003nac.3/3096, intron 2 of 8)	6	12012724	12165232	152509	1	3096	uc003nac.3	46127	ENSG00000095951	HIVEP1	HIVEP zinc finger 1
chr6	12113581	12113781	chr6:12113348-12113548	3.71935	1.95604	4.60415	-2.55378	2.54491e-11	1.39486e-10	Intron (uc003nac.3/3096, intron 3 of 8)	6	12120123	12165232	45110	1	3096	uc011diq.2	-6342	ENSG00000095951	HIVEP1	HIVEP zinc finger 1
chr6	12160635	12160835	chr6:12160402-12160602	3.46147	0.401782	4.50137	-3.69041	1.47392e-12	9.55709e-12	Intron (uc003nac.3/3096, intron 7 of 8)	6	12120123	12165232	45110	1	3096	uc011diq.2	40512	ENSG00000095951	HIVEP1	HIVEP zinc finger 1
chr6	12183037	12183237	chr6:12182804-12183004	3.43216	2.33486	4.14508	-1.66713	7.09953e-05	0.000147738	Distal Intergenic	6	12120123	12165232	45110	1	3096	uc011diq.2	62914	ENSG00000095951	HIVEP1	HIVEP zinc finger 1
chr6	12208496	12208696	chr6:12208263-12208463	2.81688	1.88135	3.47002	-1.46695	0.000215577	0.000418368	Distal Intergenic	6	12290529	12293113	2585	1	1906	uc010jpb.3	-81833	ENSG00000078401	EDN1	endothelin 1
chr6	12211172	12211372	chr6:12210939-12211139	2.38474	3.25921	0	4.43667	1.46369e-07	4.58239e-07	Distal Intergenic	6	12290529	12293113	2585	1	1906	uc010jpb.3	-79157	ENSG00000078401	EDN1	endothelin 1
chr6	12296533	12296733	chr6:12296300-12296500	4.0084	2.13682	4.91304	-2.70429	5.60164e-12	3.36026e-11	3' UTR	6	12290529	12297427	6899	1	1906	uc003naf.4	6004	ENSG00000078401	EDN1	endothelin 1
chr6	12314420	12314620	chr6:12314188-12314388	3.01234	2.15479	3.63314	-1.477	0.000199966	0.000389843	Distal Intergenic	6	12290529	12297427	6899	1	1906	uc003naf.4	23891	ENSG00000078401	EDN1	endothelin 1
chr6	12383533	12383733	chr6:12383301-12383501	5.36206	5.85232	4.4029	1.40545	4.18094e-08	1.42696e-07	Distal Intergenic	6	12290529	12297427	6899	1	1906	uc003naf.4	93004	ENSG00000078401	EDN1	endothelin 1
chr6	12403763	12403963	chr6:12403531-12403731	5.11172	4.10184	5.79348	-1.66116	3.44881e-08	1.19291e-07	Distal Intergenic	6	12290529	12297427	6899	1	1906	uc003naf.4	113234	ENSG00000078401	EDN1	endothelin 1
chr6	12416339	12416539	chr6:12416107-12416307	4.8614	5.63215	2.14942	3.40396	1.64726e-16	1.73982e-15	Distal Intergenic	6	12290529	12297427	6899	1	1906	uc003naf.4	125810	ENSG00000078401	EDN1	endothelin 1
chr6	12472924	12473124	chr6:12472692-12472892	3.26454	2.70148	3.7373	-0.998188	0.00339901	0.00553839	Distal Intergenic	6	12290529	12297427	6899	1	1906	uc003naf.4	182395	ENSG00000078401	EDN1	endothelin 1
chr6	12474482	12474682	chr6:12474250-12474450	3.23428	2.54415	3.77652	-1.16899	0.0053448	0.00845067	Distal Intergenic	6	12290529	12297427	6899	1	1906	uc003naf.4	183953	ENSG00000078401	EDN1	endothelin 1
chr6	12484080	12484280	chr6:12483848-12484048	2.94339	1.34473	3.79441	-2.40569	4.54357e-08	1.54225e-07	Distal Intergenic	6	12290529	12297427	6899	1	1906	uc003naf.4	193551	ENSG00000078401	EDN1	endothelin 1
chr6	12539151	12539351	chr6:12538919-12539119	5.15937	3.50695	6.02194	-2.40009	2.41822e-12	1.52433e-11	Distal Intergenic	6	12717037	13253337	536301	1	221692	uc011dir.2	-177686	ENSG00000112137	PHACTR1	phosphatase and actin regulator 1
chr6	12570793	12570993	chr6:12570561-12570761	4.68956	5.40744	2.54579	2.91911	2.94531e-16	3.02063e-15	Distal Intergenic	6	12717037	13253337	536301	1	221692	uc011dir.2	-146044	ENSG00000112137	PHACTR1	phosphatase and actin regulator 1
chr6	12576716	12576916	chr6:12576484-12576684	2.74758	3.25629	1.72629	1.59555	0.00244852	0.00407322	Distal Intergenic	6	12717037	13253337	536301	1	221692	uc011dir.2	-140121	ENSG00000112137	PHACTR1	phosphatase and actin regulator 1
chr6	12606089	12606289	chr6:12605857-12606057	4.35263	3.80846	4.81422	-0.969532	0.00113066	0.00197604	Distal Intergenic	6	12717037	13253337	536301	1	221692	uc011dir.2	-110748	ENSG00000112137	PHACTR1	phosphatase and actin regulator 1
chr6	12653910	12654110	chr6:12653678-12653878	2.81444	1.17299	3.6747	-2.27697	2.10403e-06	5.50802e-06	Distal Intergenic	6	12717037	13253337	536301	1	221692	uc011dir.2	-62927	ENSG00000112137	PHACTR1	phosphatase and actin regulator 1
chr6	12749331	12749531	chr6:12749099-12749299	3.20514	2.68861	3.64996	-0.874028	0.0127656	0.0190353	Intron (uc011dir.2/221692, intron 3 of 11)	6	12718542	12935069	216528	1	221692	uc003nai.3	30789	ENSG00000112137	PHACTR1	phosphatase and actin regulator 1
chr6	12750208	12750408	chr6:12749976-12750176	3.91939	3.05043	4.54508	-1.48629	3.36862e-05	7.35287e-05	Intron (uc011dir.2/221692, intron 4 of 11)	6	12718542	12935069	216528	1	221692	uc003nai.3	31666	ENSG00000112137	PHACTR1	phosphatase and actin regulator 1
chr6	12894127	12894327	chr6:12893895-12894095	4.51522	3.80905	5.0656	-1.13446	0.000520554	0.000956286	Intron (uc011dir.2/221692, intron 4 of 11)	6	12718542	12935069	216528	1	221692	uc003nai.3	175585	ENSG00000112137	PHACTR1	phosphatase and actin regulator 1
chr6	12951354	12951554	chr6:12951122-12951322	2.84925	3.56698	0.706807	2.44893	1.08502e-05	2.55205e-05	Intron (uc011dir.2/221692, intron 4 of 11)	6	12718542	12935069	216528	1	221692	uc003nai.3	232812	ENSG00000112137	PHACTR1	phosphatase and actin regulator 1
chr6	12958466	12958666	chr6:12958234-12958434	3.90548	3.02624	4.53553	-1.36315	3.815e-05	8.263e-05	Intron (uc011dir.2/221692, intron 4 of 11)	6	12718542	12935069	216528	1	221692	uc003nai.3	239924	ENSG00000112137	PHACTR1	phosphatase and actin regulator 1
chr6	12963337	12963537	chr6:12963105-12963305	2.65794	1.32302	3.44395	-1.83361	0.000264411	0.00050685	Intron (uc011dir.2/221692, intron 4 of 11)	6	12718542	12935069	216528	1	221692	uc003nai.3	244795	ENSG00000112137	PHACTR1	phosphatase and actin regulator 1
chr6	13013997	13014197	chr6:13013765-13013965	5.93447	6.24339	5.44739	0.799263	0.000278346	0.000531776	Intron (uc011dir.2/221692, intron 4 of 11)	6	13279527	13295818	16292	2	100130357	uc003nak.1	281621	ENSG00000215022	LOC100130357	uncharacterized LOC100130357
chr6	13014984	13015184	chr6:13014752-13014952	4.75258	5.12709	4.11843	1.06258	0.000192823	0.000376738	Intron (uc011dir.2/221692, intron 4 of 11)	6	13279527	13295818	16292	2	100130357	uc003nak.1	280634	ENSG00000215022	LOC100130357	uncharacterized LOC100130357
chr6	13024785	13024985	chr6:13024553-13024753	3.09791	3.78056	1.22961	2.55747	5.18889e-06	1.27984e-05	Intron (uc011dir.2/221692, intron 4 of 11)	6	13279527	13295818	16292	2	100130357	uc003nak.1	270833	ENSG00000215022	LOC100130357	uncharacterized LOC100130357
chr6	13026838	13027038	chr6:13026606-13026806	4.81633	5.08142	4.41648	0.691756	0.00643202	0.0100453	Intron (uc011dir.2/221692, intron 4 of 11)	6	13279527	13295818	16292	2	100130357	uc003nak.1	268780	ENSG00000215022	LOC100130357	uncharacterized LOC100130357
chr6	13044707	13044907	chr6:13044475-13044675	3.77434	4.06103	3.33248	0.700801	0.0262313	0.0371387	Intron (uc011dir.2/221692, intron 4 of 11)	6	13279527	13295818	16292	2	100130357	uc003nak.1	250911	ENSG00000215022	LOC100130357	uncharacterized LOC100130357
chr6	13048432	13048632	chr6:13048200-13048400	3.54955	0.885372	4.55724	-3.49446	9.84004e-14	7.43844e-13	Intron (uc011dir.2/221692, intron 4 of 11)	6	13279527	13295818	16292	2	100130357	uc003nak.1	247186	ENSG00000215022	LOC100130357	uncharacterized LOC100130357
chr6	13079395	13079595	chr6:13079163-13079363	4.28546	2.80265	5.10974	-2.16786	4.2788e-08	1.45843e-07	Intron (uc011dir.2/221692, intron 5 of 11)	6	13279527	13295818	16292	2	100130357	uc003nak.1	216223	ENSG00000215022	LOC100130357	uncharacterized LOC100130357
chr6	13089595	13089795	chr6:13089363-13089563	4.01818	0.863741	5.06448	-3.98938	3.65195e-17	4.17873e-16	Intron (uc011dir.2/221692, intron 5 of 11)	6	13279527	13295818	16292	2	100130357	uc003nak.1	206023	ENSG00000215022	LOC100130357	uncharacterized LOC100130357
chr6	13194677	13194877	chr6:13194445-13194645	4.22648	1.9329	5.19382	-3.10716	2.92689e-17	3.39236e-16	Intron (uc011dir.2/221692, intron 8 of 11)	6	13279527	13295818	16292	2	100130357	uc003nak.1	100941	ENSG00000215022	LOC100130357	uncharacterized LOC100130357
chr6	13274156	13274356	chr6:13273924-13274124	4.43118	5.11899	2.5261	2.51314	8.43796e-08	2.74051e-07	3' UTR	6	13279527	13295818	16292	2	100130357	uc003nak.1	21462	ENSG00000215022	LOC100130357	uncharacterized LOC100130357
chr6	13303076	13303276	chr6:13302844-13303044	7.21989	6.66938	7.68525	-0.97894	7.00454e-07	1.97685e-06	Intron (uc003naj.3/51256, intron 8 of 8)	6	13279527	13295818	16292	2	100130357	uc003nak.1	-7258	ENSG00000215022	LOC100130357	uncharacterized LOC100130357
chr6	13304004	13304204	chr6:13303772-13303972	5.34785	5.81626	4.45805	1.32663	1.20223e-07	3.81482e-07	Intron (uc003naj.3/51256, intron 8 of 8)	6	13279527	13295818	16292	2	100130357	uc003nak.1	-8186	ENSG00000215022	LOC100130357	uncharacterized LOC100130357
chr6	13304457	13304657	chr6:13304225-13304425	6.54318	7.33725	3.47512	3.92982	2.1195e-50	7.03893e-48	Intron (uc003naj.3/51256, intron 8 of 8)	6	13279527	13295818	16292	2	100130357	uc003nak.1	-8639	ENSG00000215022	LOC100130357	uncharacterized LOC100130357
chr6	13317062	13317262	chr6:13316830-13317030	3.77872	4.14027	3.1754	1.02381	0.00676509	0.0105297	Intron (uc003naj.3/51256, intron 4 of 8)	6	13266774	13328787	62014	2	51256	uc003naj.3	11525	ENSG00000145979	TBC1D7	TBC1 domain family member 7
chr6	13328652	13328852	chr6:13328420-13328620	7.67961	8.00931	7.14822	0.848679	4.2943e-05	9.22963e-05	Promoter (<=1kb)	6	13266774	13328787	62014	2	51256	uc003naj.3	0	ENSG00000145979	TBC1D7	TBC1 domain family member 7
chr6	13336905	13337105	chr6:13336673-13336873	6.614	6.82903	6.30486	0.533574	0.00966413	0.0146904	Distal Intergenic	6	13318946	13328787	9842	2	51256	uc003naq.3	-8118	ENSG00000145979	TBC1D7	TBC1 domain family member 7
chr6	13348871	13349071	chr6:13348639-13348839	4.01185	2.04472	4.93259	-2.62016	9.07721e-07	2.51812e-06	Distal Intergenic	6	13318946	13328787	9842	2	51256	uc003naq.3	-20084	ENSG00000145979	TBC1D7	TBC1 domain family member 7
chr6	13351410	13351610	chr6:13351178-13351378	4.42674	4.9518	3.34728	1.52827	2.72085e-05	6.02131e-05	Distal Intergenic	6	13318946	13328787	9842	2	51256	uc003naq.3	-22623	ENSG00000145979	TBC1D7	TBC1 domain family member 7
chr6	13358108	13358308	chr6:13357876-13358076	3.49638	3.89084	2.8129	1.08516	0.00951004	0.0144702	3' UTR	6	13318946	13328787	9842	2	51256	uc003naq.3	-29321	ENSG00000145979	TBC1D7	TBC1 domain family member 7
chr6	13372464	13372664	chr6:13372232-13372432	3.71758	4.37595	2.00941	2.40405	1.67603e-07	5.20366e-07	Intron (uc021ylt.1/54438, intron 1 of 1)	6	13363587	13408369	44783	2	54438	uc021ylt.1	35705	ENSG00000145990	GFOD1	glucose-fructose oxidoreductase domain containing 1
chr6	13383922	13384122	chr6:13383690-13383890	5.67402	5.13087	6.13501	-0.963277	5.16726e-05	0.000109699	Intron (uc021ylt.1/54438, intron 1 of 1)	6	13363587	13408369	44783	2	54438	uc021ylt.1	24247	ENSG00000145990	GFOD1	glucose-fructose oxidoreductase domain containing 1
chr6	13398366	13398566	chr6:13398134-13398334	4.7747	5.58775	1.32755	3.98172	4.12798e-18	5.26727e-17	Intron (uc021ylt.1/54438, intron 1 of 1)	6	13363587	13408369	44783	2	54438	uc021ylt.1	9803	ENSG00000145990	GFOD1	glucose-fructose oxidoreductase domain containing 1
chr6	13398911	13399111	chr6:13398679-13398879	4.82157	5.20864	4.15665	1.07264	0.000471111	0.000870941	Intron (uc021ylt.1/54438, intron 1 of 1)	6	13363587	13408369	44783	2	54438	uc021ylt.1	9258	ENSG00000145990	GFOD1	glucose-fructose oxidoreductase domain containing 1
chr6	13404433	13404633	chr6:13404201-13404401	4.3255	2.72057	5.17789	-2.43372	2.40196e-13	1.72906e-12	Intron (uc021ylt.1/54438, intron 1 of 1)	6	13363587	13408369	44783	2	54438	uc021ylt.1	3736	ENSG00000145990	GFOD1	glucose-fructose oxidoreductase domain containing 1
chr6	13406493	13406693	chr6:13406261-13406461	5.03593	5.63957	3.62679	1.96201	1.4895e-08	5.44538e-08	Promoter (1-2kb)	6	13363587	13408369	44783	2	54438	uc021ylt.1	1676	ENSG00000145990	GFOD1	glucose-fructose oxidoreductase domain containing 1
chr6	13407145	13407345	chr6:13406913-13407113	3.35137	2.39066	4.01443	-1.46603	9.77374e-05	0.00019918	Promoter (1-2kb)	6	13363587	13408369	44783	2	54438	uc021ylt.1	1024	ENSG00000145990	GFOD1	glucose-fructose oxidoreductase domain containing 1
chr6	13411034	13411234	chr6:13410802-13411002	2.91223	3.64468	0.634651	2.4844	6.88766e-06	1.66939e-05	Promoter (2-3kb)	6	13363587	13408369	44783	2	54438	uc021ylt.1	-2665	ENSG00000145990	GFOD1	glucose-fructose oxidoreductase domain containing 1
chr6	13413716	13413916	chr6:13413484-13413684	4.32151	3.39406	4.9714	-1.44388	6.75564e-06	1.63899e-05	Intron (uc003nas.2/54438, intron 1 of 1)	6	13363587	13408369	44783	2	54438	uc021ylt.1	-5347	ENSG00000145990	GFOD1	glucose-fructose oxidoreductase domain containing 1
chr6	13414481	13414681	chr6:13414249-13414449	3.91162	1.6335	4.87702	-3.03554	3.11813e-10	1.45973e-09	Intron (uc003nas.2/54438, intron 1 of 1)	6	13363587	13408369	44783	2	54438	uc021ylt.1	-6112	ENSG00000145990	GFOD1	glucose-fructose oxidoreductase domain containing 1
chr6	13415709	13415909	chr6:13415477-13415677	3.88648	1.77485	4.82934	-2.70196	7.39543e-06	1.78379e-05	Intron (uc003nas.2/54438, intron 1 of 1)	6	13363587	13408369	44783	2	54438	uc021ylt.1	-7340	ENSG00000145990	GFOD1	glucose-fructose oxidoreductase domain containing 1
chr6	13426326	13426526	chr6:13426094-13426294	5.81229	3.64911	6.76244	-3.00936	6.61517e-22	1.29457e-20	Intron (uc003nas.2/54438, intron 1 of 1)	6	13363587	13408369	44783	2	54438	uc021ylt.1	-17957	ENSG00000145990	GFOD1	glucose-fructose oxidoreductase domain containing 1
chr6	13428582	13428782	chr6:13428350-13428550	4.13555	4.42725	3.68368	0.699341	0.0329786	0.0459206	Intron (uc003nas.2/54438, intron 1 of 1)	6	13363587	13408369	44783	2	54438	uc021ylt.1	-20213	ENSG00000145990	GFOD1	glucose-fructose oxidoreductase domain containing 1
chr6	13432180	13432380	chr6:13431948-13432148	4.28731	3.24546	4.98076	-1.65312	2.6991e-08	9.4836e-08	Intron (uc003nas.2/54438, intron 1 of 1)	6	13363587	13408369	44783	2	54438	uc021ylt.1	-23811	ENSG00000145990	GFOD1	glucose-fructose oxidoreductase domain containing 1
chr6	13437147	13437347	chr6:13436915-13437115	5.18011	3.99212	5.9228	-1.83717	2.85642e-08	1.00008e-07	Intron (uc003nas.2/54438, intron 1 of 1)	6	13363587	13408369	44783	2	54438	uc021ylt.1	-28778	ENSG00000145990	GFOD1	glucose-fructose oxidoreductase domain containing 1
chr6	13445280	13445480	chr6:13445048-13445248	3.39385	3.77494	2.74368	0.882736	0.0126029	0.0188129	Intron (uc003nas.2/54438, intron 1 of 1)	6	13469502	13472295	2794	2	54438	uc003nau.3	26815	ENSG00000145990	GFOD1	glucose-fructose oxidoreductase domain containing 1
chr6	13454833	13455033	chr6:13454601-13454801	6.66466	5.96753	7.21048	-1.20155	1.92528e-07	5.92409e-07	Intron (uc003nas.2/54438, intron 1 of 1)	6	13469502	13472295	2794	2	54438	uc003nau.3	17262	ENSG00000145990	GFOD1	glucose-fructose oxidoreductase domain containing 1
chr6	13461727	13461927	chr6:13461495-13461695	3.6668	1.58317	4.60557	-2.68475	2.78568e-05	6.1548e-05	Intron (uc003nas.2/54438, intron 1 of 1)	6	13469502	13472295	2794	2	54438	uc003nau.3	10368	ENSG00000145990	GFOD1	glucose-fructose oxidoreductase domain containing 1
chr6	13463356	13463556	chr6:13463124-13463324	3.531	4.15457	2.02126	2.00273	4.17755e-06	1.04549e-05	Intron (uc003nas.2/54438, intron 1 of 1)	6	13469502	13472295	2794	2	54438	uc003nau.3	8739	ENSG00000145990	GFOD1	glucose-fructose oxidoreductase domain containing 1
chr6	13466064	13466264	chr6:13465832-13466032	3.21616	1.41326	4.10842	-2.55628	8.10289e-09	3.08243e-08	Intron (uc003nas.2/54438, intron 1 of 1)	6	13469502	13472295	2794	2	54438	uc003nau.3	6031	ENSG00000145990	GFOD1	glucose-fructose oxidoreductase domain containing 1
chr6	13466616	13466816	chr6:13466384-13466584	4.87406	2.0617	5.89494	-3.77933	6.28782e-23	1.37328e-21	Intron (uc003nas.2/54438, intron 1 of 1)	6	13469502	13472295	2794	2	54438	uc003nau.3	5479	ENSG00000145990	GFOD1	glucose-fructose oxidoreductase domain containing 1
chr6	13467536	13467736	chr6:13467304-13467504	4.03425	1.17614	5.05893	-3.71941	5.22494e-16	5.20051e-15	Intron (uc003nas.2/54438, intron 1 of 1)	6	13469502	13472295	2794	2	54438	uc003nau.3	4559	ENSG00000145990	GFOD1	glucose-fructose oxidoreductase domain containing 1
chr6	13470289	13470489	chr6:13470057-13470257	2.7612	3.45467	0.814429	2.27541	0.000128006	0.000256522	Promoter (1-2kb)	6	13469502	13472295	2794	2	54438	uc003nau.3	1806	ENSG00000145990	GFOD1	glucose-fructose oxidoreductase domain containing 1
chr6	13477230	13477430	chr6:13476998-13477198	4.13929	2.34927	5.02915	-2.58461	7.52141e-15	6.52375e-14	Intron (uc003nas.2/54438, intron 1 of 1)	6	13469502	13472295	2794	2	54438	uc003nau.3	-4935	ENSG00000145990	GFOD1	glucose-fructose oxidoreductase domain containing 1
chr6	13481379	13481579	chr6:13481147-13481347	3.43086	1.08086	4.40511	-3.14988	3.4816e-10	1.61967e-09	Intron (uc003nas.2/54438, intron 1 of 1)	6	13363587	13486415	122829	2	54438	uc003nas.2	4836	ENSG00000145990	GFOD1	glucose-fructose oxidoreductase domain containing 1
chr6	13500563	13500763	chr6:13500331-13500531	4.39621	3.17582	5.14896	-1.8725	2.19573e-08	7.8291e-08	Distal Intergenic	6	13469502	13487869	18368	2	54438	uc021ylu.1	-12694	ENSG00000145990	GFOD1	glucose-fructose oxidoreductase domain containing 1
chr6	13507832	13508032	chr6:13507600-13507800	6.02892	6.88877	0.534542	5.92503	3.42437e-24	8.54117e-23	Distal Intergenic	6	13469502	13487869	18368	2	54438	uc021ylu.1	-19963	ENSG00000145990	GFOD1	glucose-fructose oxidoreductase domain containing 1
chr6	13509047	13509247	chr6:13508815-13509015	4.05828	4.6379	2.76017	1.95883	6.56009e-07	1.85915e-06	Distal Intergenic	6	13469502	13487869	18368	2	54438	uc021ylu.1	-21178	ENSG00000145990	GFOD1	glucose-fructose oxidoreductase domain containing 1
chr6	13524589	13524789	chr6:13524357-13524557	4.32755	3.89926	4.71517	-0.718624	0.00988396	0.0150016	Distal Intergenic	6	13469502	13487869	18368	2	54438	uc021ylu.1	-36720	ENSG00000145990	GFOD1	glucose-fructose oxidoreductase domain containing 1
chr6	13527054	13527254	chr6:13526822-13527022	4.42568	3.08956	5.21203	-2.08781	2.99639e-12	1.86482e-11	Distal Intergenic	6	13469502	13487869	18368	2	54438	uc021ylu.1	-39185	ENSG00000145990	GFOD1	glucose-fructose oxidoreductase domain containing 1
chr6	13538392	13538592	chr6:13538160-13538360	2.84525	3.44251	1.46667	1.90929	7.0315e-05	0.000146395	Distal Intergenic	6	13574761	13605970	31210	1	23408	uc003naw.3	-36169	ENSG00000124523	SIRT5	sirtuin 5
chr6	13555279	13555479	chr6:13555047-13555247	8.62207	8.85247	8.286	0.552092	0.00195322	0.00329778	Distal Intergenic	6	13574761	13605970	31210	1	23408	uc003naw.3	-19282	ENSG00000124523	SIRT5	sirtuin 5
chr6	13559033	13559233	chr6:13558801-13559001	4.33497	2.91282	5.14414	-2.20029	3.02801e-13	2.15229e-12	Distal Intergenic	6	13574761	13605970	31210	1	23408	uc003naw.3	-15528	ENSG00000124523	SIRT5	sirtuin 5
chr6	13559458	13559658	chr6:13559226-13559426	4.72603	3.41523	5.50532	-1.92489	0.000253987	0.000488098	Distal Intergenic	6	13574761	13605970	31210	1	23408	uc003naw.3	-15103	ENSG00000124523	SIRT5	sirtuin 5
chr6	13574028	13574228	chr6:13573796-13573996	6.5171	6.2499	6.78359	-0.491985	0.00865483	0.0132566	Promoter (<=1kb)	6	13574761	13605970	31210	1	23408	uc003naw.3	-533	ENSG00000124523	SIRT5	sirtuin 5
chr6	13574559	13574759	chr6:13574327-13574527	8.23895	8.52224	7.80383	0.700064	0.000318542	0.00060345	Promoter (<=1kb)	6	13574761	13605970	31210	1	23408	uc003naw.3	-2	ENSG00000124523	SIRT5	sirtuin 5
chr6	13615484	13615684	chr6:13615252-13615452	7.81573	8.0299	7.50809	0.508444	0.00558331	0.00880221	Promoter (<=1kb)	6	13615559	13621127	5569	1	51406	uc003naz.3	0	ENSG00000225921	NOL7	nucleolar protein 7
chr6	13672022	13672222	chr6:13671790-13671990	3.03992	3.57241	1.93306	1.54903	0.000522508	0.000959581	Intron (uc003nba.3/10048, intron 1 of 11)	6	13621730	13697128	75399	2	10048	uc003nba.3	24906	ENSG00000010017	RANBP9	RAN binding protein 9
chr6	13711037	13711237	chr6:13710805-13711005	6.2705	6.52306	5.89423	0.631386	0.00645081	0.0100735	Promoter (<=1kb)	6	13621730	13711796	90067	2	10048	uc003nbb.3	559	ENSG00000010017	RANBP9	RAN binding protein 9
chr6	13718555	13718755	chr6:13718323-13718523	4.01478	4.59771	2.702	1.94739	3.98388e-06	9.99903e-06	Distal Intergenic	6	13621730	13711796	90067	2	10048	uc003nbb.3	-6759	ENSG00000010017	RANBP9	RAN binding protein 9
chr6	13730219	13730419	chr6:13729987-13730187	2.98236	3.43844	2.12988	1.24853	0.00280631	0.00462926	Distal Intergenic	6	13621730	13711796	90067	2	10048	uc003nbb.3	-18423	ENSG00000010017	RANBP9	RAN binding protein 9
chr6	13760610	13760810	chr6:13760378-13760578	6.58322	5.32714	7.34671	-1.95586	6.15509e-14	4.77158e-13	Distal Intergenic	6	13621730	13711796	90067	2	10048	uc003nbb.3	-48814	ENSG00000010017	RANBP9	RAN binding protein 9
chr6	13761264	13761464	chr6:13761032-13761232	6.15284	5.80102	6.4859	-0.631974	0.00496944	0.00789597	Distal Intergenic	6	13621730	13711796	90067	2	10048	uc003nbb.3	-49468	ENSG00000010017	RANBP9	RAN binding protein 9
chr6	13762933	13763133	chr6:13762701-13762901	6.88058	7.46511	5.56058	1.94612	2.00538e-15	1.86217e-14	Distal Intergenic	6	13621730	13711796	90067	2	10048	uc003nbb.3	-51137	ENSG00000010017	RANBP9	RAN binding protein 9
chr6	13765894	13766094	chr6:13765662-13765862	5.51383	5.06392	5.916	-0.79539	0.00115514	0.00201586	Distal Intergenic	6	13786781	13814792	28012	2	63933	uc003nbc.2	48698	ENSG00000050393	MCUR1	mitochondrial calcium uniporter regulator 1
chr6	13766512	13766712	chr6:13766280-13766480	4.07188	2.86758	4.81967	-1.84624	1.22773e-07	3.89029e-07	Distal Intergenic	6	13786781	13814792	28012	2	63933	uc003nbc.2	48080	ENSG00000050393	MCUR1	mitochondrial calcium uniporter regulator 1
chr6	13776880	13777080	chr6:13776648-13776848	3.72841	2.1274	4.57995	-2.36325	1.31719e-09	5.62968e-09	Distal Intergenic	6	13786781	13814792	28012	2	63933	uc003nbc.2	37712	ENSG00000050393	MCUR1	mitochondrial calcium uniporter regulator 1
chr6	13797777	13797977	chr6:13797545-13797745	5.17349	2.15855	6.2102	-3.87363	2.11979e-22	4.37072e-21	Intron (uc003nbc.2/63933, intron 6 of 8)	6	13786781	13814792	28012	2	63933	uc003nbc.2	16815	ENSG00000050393	MCUR1	mitochondrial calcium uniporter regulator 1
chr6	13849178	13849378	chr6:13848947-13849147	6.00942	6.81577	2.70829	4.11137	1.27181e-29	5.61604e-28	Distal Intergenic	6	13786781	13814792	28012	2	63933	uc010jpf.3	-34386	ENSG00000050393	MCUR1	mitochondrial calcium uniporter regulator 1
chr6	13860219	13860419	chr6:13859988-13860188	5.58612	6.10402	4.53246	1.52789	4.51499e-08	1.53333e-07	Distal Intergenic	6	13786781	13814792	28012	2	63933	uc010jpf.3	-45427	ENSG00000050393	MCUR1	mitochondrial calcium uniporter regulator 1
chr6	13873805	13874005	chr6:13873574-13873774	6.17847	6.43754	5.79002	0.633813	0.0035545	0.00577464	Distal Intergenic	6	13924677	13980240	55564	1	221687	uc021ylw.1	-50672	ENSG00000180537	RNF182	ring finger protein 182
chr6	13877465	13877665	chr6:13877234-13877434	3.61974	4.14388	2.54361	1.50381	4.71281e-05	0.000100661	Distal Intergenic	6	13924677	13980240	55564	1	221687	uc021ylw.1	-47012	ENSG00000180537	RNF182	ring finger protein 182
chr6	13891645	13891845	chr6:13891414-13891614	3.91487	2.85784	4.61375	-1.61231	0.000133614	0.000267031	Distal Intergenic	6	13924677	13980240	55564	1	221687	uc021ylw.1	-32832	ENSG00000180537	RNF182	ring finger protein 182
chr6	13924672	13924872	chr6:13924441-13924641	4.38027	4.74697	3.76481	0.956994	0.0014301	0.00246271	Promoter (<=1kb)	6	13924677	13980240	55564	1	221687	uc021ylw.1	0	ENSG00000180537	RNF182	ring finger protein 182
chr6	14025561	14025761	chr6:14025330-14025530	3.74496	2.8795	4.36916	-1.42422	1.41368e-05	3.26802e-05	Distal Intergenic	6	14117487	14137148	19662	1	9308	uc021ylz.1	-91726	ENSG00000112149	CD83	CD83 molecule
chr6	14027197	14027397	chr6:14026966-14027166	3.05613	3.60555	1.88414	1.68122	0.000348876	0.00065718	Distal Intergenic	6	14117487	14137148	19662	1	9308	uc021ylz.1	-90090	ENSG00000112149	CD83	CD83 molecule
chr6	14037700	14037900	chr6:14037469-14037669	2.93441	1.93275	3.6131	-1.59946	7.75264e-05	0.000160413	Distal Intergenic	6	14117487	14137148	19662	1	9308	uc021ylz.1	-79587	ENSG00000112149	CD83	CD83 molecule
chr6	14049230	14049430	chr6:14048999-14049199	3.57506	4.07586	2.58086	1.54065	6.68344e-05	0.000139621	Distal Intergenic	6	14117487	14137148	19662	1	9308	uc021ylz.1	-68057	ENSG00000112149	CD83	CD83 molecule
chr6	14054117	14054317	chr6:14053886-14054086	2.78715	2.0714	3.34231	-1.2161	0.0081164	0.0124857	Distal Intergenic	6	14117487	14137148	19662	1	9308	uc021ylz.1	-63170	ENSG00000112149	CD83	CD83 molecule
chr6	14055906	14056106	chr6:14055675-14055875	3.69201	2.04223	4.55402	-2.4069	1.88564e-09	7.88266e-09	Distal Intergenic	6	14117487	14137148	19662	1	9308	uc021ylz.1	-61381	ENSG00000112149	CD83	CD83 molecule
chr6	14075335	14075535	chr6:14075104-14075304	5.27686	4.91241	5.61927	-0.616608	0.0188088	0.0272662	Distal Intergenic	6	14117487	14137148	19662	1	9308	uc021ylz.1	-41952	ENSG00000112149	CD83	CD83 molecule
chr6	14079754	14079954	chr6:14079523-14079723	6.87233	7.03557	6.64841	0.381493	0.016591	0.0242624	Distal Intergenic	6	14117487	14137148	19662	1	9308	uc021ylz.1	-37533	ENSG00000112149	CD83	CD83 molecule
chr6	14093814	14094014	chr6:14093583-14093783	4.73099	5.13252	4.02944	1.128	0.000137208	0.000273778	Distal Intergenic	6	14117487	14137148	19662	1	9308	uc021ylz.1	-23473	ENSG00000112149	CD83	CD83 molecule
chr6	14109155	14109355	chr6:14108924-14109124	2.78581	2.01431	3.36792	-1.29058	0.00193857	0.00327447	Distal Intergenic	6	14117487	14137148	19662	1	9308	uc021ylz.1	-8132	ENSG00000112149	CD83	CD83 molecule
chr6	14126582	14126782	chr6:14126351-14126551	4.3055	4.63922	3.76533	0.872574	0.0130623	0.019445	Intron (uc021ylz.1/9308, intron 2 of 4)	6	14117865	14137148	19284	1	9308	uc003nbi.3	8717	ENSG00000112149	CD83	CD83 molecule
chr6	14129880	14130080	chr6:14129649-14129849	5.30675	5.76081	4.46026	1.34351	7.65699e-07	2.14776e-06	Intron (uc021ylz.1/9308, intron 2 of 4)	6	14117865	14137148	19284	1	9308	uc003nbi.3	12015	ENSG00000112149	CD83	CD83 molecule
chr6	14144919	14145119	chr6:14144688-14144888	4.39131	3.91618	4.80999	-0.783029	0.0087514	0.013395	Distal Intergenic	6	14117865	14137148	19284	1	9308	uc003nbi.3	27054	ENSG00000112149	CD83	CD83 molecule
chr6	14150024	14150224	chr6:14149793-14149993	4.27105	4.79273	3.20384	1.61076	4.7177e-06	1.17094e-05	Distal Intergenic	6	14117865	14137148	19284	1	9308	uc003nbi.3	32159	ENSG00000112149	CD83	CD83 molecule
chr6	14211337	14211537	chr6:14211106-14211306	8.02986	8.22798	7.74946	0.457054	0.0323878	0.0451692	Distal Intergenic	6	14117865	14137148	19284	1	9308	uc003nbi.3	93472	ENSG00000112149	CD83	CD83 molecule
chr6	14211852	14212052	chr6:14211621-14211821	5.1454	5.54468	4.44961	1.05032	1.72362e-05	3.9299e-05	Distal Intergenic	6	14117865	14137148	19284	1	9308	uc003nbi.3	93987	ENSG00000112149	CD83	CD83 molecule
chr6	14223225	14223425	chr6:14222994-14223194	2.99004	3.65595	1.23429	2.29916	1.59269e-05	3.65233e-05	Distal Intergenic	6	14117865	14137148	19284	1	9308	uc003nbi.3	105360	ENSG00000112149	CD83	CD83 molecule
chr6	14231556	14231756	chr6:14231325-14231525	3.38064	2.10925	4.14863	-1.78782	1.62344e-05	3.71811e-05	Distal Intergenic	6	14117865	14137148	19284	1	9308	uc003nbi.3	113691	ENSG00000112149	CD83	CD83 molecule
chr6	14246814	14247014	chr6:14246583-14246783	5.83229	6.08717	5.45168	0.648467	0.0108676	0.0163901	Distal Intergenic	6	14117865	14137148	19284	1	9308	uc003nbi.3	128949	ENSG00000112149	CD83	CD83 molecule
chr6	14271385	14271585	chr6:14271154-14271354	7.7051	4.19091	8.77203	-4.51712	6.37909e-78	4.45771e-74	Distal Intergenic	6	14117865	14137148	19284	1	9308	uc003nbi.3	153520	ENSG00000112149	CD83	CD83 molecule
chr6	14282575	14282775	chr6:14282344-14282544	3.559	4.36697	0.224032	3.52372	3.79357e-09	1.51432e-08	Distal Intergenic	6	14117865	14137148	19284	1	9308	uc003nbi.3	164710	ENSG00000112149	CD83	CD83 molecule
chr6	14286435	14286635	chr6:14286204-14286404	5.15518	5.55991	4.44535	1.14627	1.22205e-06	3.32148e-06	Distal Intergenic	6	14117865	14137148	19284	1	9308	uc003nbi.3	168570	ENSG00000112149	CD83	CD83 molecule
chr6	14305466	14305666	chr6:14305235-14305435	5.71003	5.13602	6.18916	-1.00201	3.26864e-05	7.14784e-05	Distal Intergenic	6	14117865	14137148	19284	1	9308	uc003nbi.3	187601	ENSG00000112149	CD83	CD83 molecule
chr6	14306309	14306509	chr6:14306078-14306278	6.19297	6.91841	3.98157	2.98909	3.56301e-27	1.22275e-25	Distal Intergenic	6	14117865	14137148	19284	1	9308	uc003nbi.3	188444	ENSG00000112149	CD83	CD83 molecule
chr6	14317356	14317556	chr6:14317125-14317325	5.59111	6.37289	2.72238	3.52034	9.54291e-30	4.26448e-28	Distal Intergenic	6	14117865	14137148	19284	1	9308	uc003nbi.3	199491	ENSG00000112149	CD83	CD83 molecule
chr6	14320601	14320801	chr6:14320370-14320570	4.63604	5.43899	1.40353	4.03275	1.83657e-15	1.71357e-14	Distal Intergenic	6	14117865	14137148	19284	1	9308	uc003nbi.3	202736	ENSG00000112149	CD83	CD83 molecule
chr6	14329895	14330095	chr6:14329664-14329864	4.29902	5.06295	1.67549	3.24203	5.65036e-13	3.87501e-12	Distal Intergenic	6	14117865	14137148	19284	1	9308	uc003nbi.3	212030	ENSG00000112149	CD83	CD83 molecule
chr6	14353584	14353784	chr6:14353353-14353553	3.99028	4.76992	1.15334	3.37217	5.3989e-10	2.44424e-09	Distal Intergenic	6	14117865	14137148	19284	1	9308	uc003nbi.3	235719	ENSG00000112149	CD83	CD83 molecule
chr6	14360890	14361090	chr6:14360659-14360859	2.98317	0.896525	3.92239	-2.7975	1.27845e-08	4.71743e-08	Distal Intergenic	6	14117865	14137148	19284	1	9308	uc003nbi.3	243025	ENSG00000112149	CD83	CD83 molecule
chr6	14397269	14397469	chr6:14397038-14397238	3.10794	3.4223	2.60944	0.796353	0.0310294	0.0434047	Distal Intergenic	6	14117865	14137148	19284	1	9308	uc003nbi.3	279404	ENSG00000112149	CD83	CD83 molecule
chr6	14442531	14442731	chr6:14442300-14442500	4.21093	4.74605	3.09414	1.6043	1.13991e-05	2.67223e-05	Distal Intergenic	6	14117865	14137148	19284	1	9308	uc003nbi.3	324666	ENSG00000112149	CD83	CD83 molecule
chr6	14456607	14456807	chr6:14456376-14456576	3.16898	3.85991	1.24107	2.22008	9.09428e-06	2.16402e-05	Distal Intergenic	6	14117865	14137148	19284	1	9308	uc003nbi.3	338742	ENSG00000112149	CD83	CD83 molecule
chr6	14457622	14457822	chr6:14457391-14457591	4.79357	5.08097	4.35031	0.766876	0.0131646	0.0195847	Distal Intergenic	6	14117865	14137148	19284	1	9308	uc003nbi.3	339757	ENSG00000112149	CD83	CD83 molecule
chr6	14514515	14514715	chr6:14514284-14514484	3.28444	4.04108	0.74943	3.15677	1.70252e-07	5.28001e-07	Distal Intergenic	6	14117865	14137148	19284	1	9308	uc003nbi.3	396650	ENSG00000112149	CD83	CD83 molecule
chr6	14540587	14540787	chr6:14540356-14540556	5.59366	3.32771	6.55751	-3.17236	6.50176e-23	1.41687e-21	Distal Intergenic	6	14117865	14137148	19284	1	9308	uc003nbi.3	422722	ENSG00000112149	CD83	CD83 molecule
chr6	14543032	14543232	chr6:14542801-14543001	5.30036	4.71553	5.78571	-1.03477	2.91632e-05	6.42355e-05	Distal Intergenic	6	14117865	14137148	19284	1	9308	uc003nbi.3	425167	ENSG00000112149	CD83	CD83 molecule
chr6	14601811	14602011	chr6:14601580-14601780	4.42869	4.99912	3.17043	1.84566	1.18017e-08	4.37799e-08	Distal Intergenic	6	14117865	14137148	19284	1	9308	uc003nbi.3	483946	ENSG00000112149	CD83	CD83 molecule
chr6	14621780	14621980	chr6:14621549-14621749	4.83887	3.20366	5.69779	-2.40437	6.09889e-15	5.33989e-14	Distal Intergenic	6	14117865	14137148	19284	1	9308	uc003nbi.3	503915	ENSG00000112149	CD83	CD83 molecule
chr6	14639380	14639580	chr6:14639149-14639349	4.37111	3.2794	5.08213	-1.73538	1.37017e-06	3.69389e-06	Distal Intergenic	6	14117865	14137148	19284	1	9308	uc003nbi.3	521515	ENSG00000112149	CD83	CD83 molecule
chr6	14640639	14640839	chr6:14640408-14640608	4.24698	4.76158	3.20504	1.53177	4.75336e-07	1.37666e-06	Distal Intergenic	6	14117865	14137148	19284	1	9308	uc003nbi.3	522774	ENSG00000112149	CD83	CD83 molecule
chr6	14642233	14642433	chr6:14642002-14642202	4.59094	5.42751	0.458922	4.3413	2.56848e-13	1.84253e-12	Distal Intergenic	6	14117865	14137148	19284	1	9308	uc003nbi.3	524368	ENSG00000112149	CD83	CD83 molecule
chr6	14661485	14661685	chr6:14661254-14661454	2.77091	0.280271	3.76113	-3.1357	1.88695e-08	6.79456e-08	Distal Intergenic	6	14117865	14137148	19284	1	9308	uc003nbi.3	543620	ENSG00000112149	CD83	CD83 molecule
chr6	14676414	14676614	chr6:14676183-14676383	4.8679	2.42408	5.85299	-3.3587	7.04442e-19	9.842e-18	Distal Intergenic	6	14117865	14137148	19284	1	9308	uc003nbi.3	558549	ENSG00000112149	CD83	CD83 molecule
chr6	14692531	14692731	chr6:14692300-14692500	2.20203	1.07539	2.92487	-1.71289	0.00193318	0.00326592	Distal Intergenic	6	15245734	15497401	251668	1	3720	uc011diu.1	-553003	ENSG00000008083	JARID2	jumonji and AT-rich interaction domain containing 2
chr6	14706686	14706886	chr6:14706455-14706655	7.34407	5.43878	8.25453	-2.76321	2.40206e-37	2.38093e-35	Distal Intergenic	6	15245734	15497401	251668	1	3720	uc011diu.1	-538848	ENSG00000008083	JARID2	jumonji and AT-rich interaction domain containing 2
chr6	14713271	14713471	chr6:14713040-14713240	5.61738	2.72918	6.64447	-3.82956	5.25992e-29	2.18138e-27	Distal Intergenic	6	15245734	15497401	251668	1	3720	uc011diu.1	-532263	ENSG00000008083	JARID2	jumonji and AT-rich interaction domain containing 2
chr6	14731505	14731705	chr6:14731274-14731474	2.85732	0.45487	3.83773	-3.27954	3.09414e-09	1.25235e-08	Distal Intergenic	6	15245734	15497401	251668	1	3720	uc011diu.1	-514029	ENSG00000008083	JARID2	jumonji and AT-rich interaction domain containing 2
chr6	14733047	14733247	chr6:14732816-14733016	4.80766	3.21731	5.65685	-2.34786	1.72049e-09	7.23158e-09	Distal Intergenic	6	15245734	15497401	251668	1	3720	uc011diu.1	-512487	ENSG00000008083	JARID2	jumonji and AT-rich interaction domain containing 2
chr6	14735173	14735373	chr6:14734942-14735142	4.59123	1.74369	5.61504	-3.78227	1.71818e-18	2.29043e-17	Distal Intergenic	6	15245734	15497401	251668	1	3720	uc011diu.1	-510361	ENSG00000008083	JARID2	jumonji and AT-rich interaction domain containing 2
chr6	14744275	14744475	chr6:14744044-14744244	5.64716	4.5599	6.35664	-1.75136	7.17873e-10	3.18845e-09	Distal Intergenic	6	15245734	15497401	251668	1	3720	uc011diu.1	-501259	ENSG00000008083	JARID2	jumonji and AT-rich interaction domain containing 2
chr6	14759037	14759237	chr6:14758806-14759006	3.48342	2.66948	4.08503	-1.3	0.000605781	0.00110226	Distal Intergenic	6	15245734	15497401	251668	1	3720	uc011diu.1	-486497	ENSG00000008083	JARID2	jumonji and AT-rich interaction domain containing 2
chr6	14804260	14804460	chr6:14804029-14804229	4.09049	2.15023	5.00682	-2.70904	4.22904e-15	3.77487e-14	Distal Intergenic	6	15245734	15497401	251668	1	3720	uc011diu.1	-441274	ENSG00000008083	JARID2	jumonji and AT-rich interaction domain containing 2
chr6	14821151	14821351	chr6:14820920-14821120	4.26129	3.38546	4.88989	-1.41275	0.000268451	0.000514014	Distal Intergenic	6	15245734	15497401	251668	1	3720	uc011diu.1	-424383	ENSG00000008083	JARID2	jumonji and AT-rich interaction domain containing 2
chr6	14842234	14842434	chr6:14842003-14842203	3.65273	2.72009	4.30471	-1.48269	0.000489528	0.000902771	Distal Intergenic	6	15245734	15497401	251668	1	3720	uc011diu.1	-403300	ENSG00000008083	JARID2	jumonji and AT-rich interaction domain containing 2
chr6	14848373	14848573	chr6:14848142-14848342	3.82619	0	4.93208	-5.14474	5.95844e-13	4.0738e-12	Distal Intergenic	6	15245734	15497401	251668	1	3720	uc011diu.1	-397161	ENSG00000008083	JARID2	jumonji and AT-rich interaction domain containing 2
chr6	14859350	14859550	chr6:14859119-14859319	4.08007	4.76152	2.2202	2.36466	4.10115e-08	1.40207e-07	Distal Intergenic	6	15245734	15497401	251668	1	3720	uc011diu.1	-386184	ENSG00000008083	JARID2	jumonji and AT-rich interaction domain containing 2
chr6	14864241	14864441	chr6:14864010-14864210	3.07314	3.59173	2.01705	1.38581	0.000926897	0.00164079	Distal Intergenic	6	15245734	15497401	251668	1	3720	uc011diu.1	-381293	ENSG00000008083	JARID2	jumonji and AT-rich interaction domain containing 2
chr6	14865841	14866041	chr6:14865610-14865810	3.28424	3.68533	2.58381	1.11796	0.00558863	0.00880985	Distal Intergenic	6	15245734	15497401	251668	1	3720	uc011diu.1	-379693	ENSG00000008083	JARID2	jumonji and AT-rich interaction domain containing 2
chr6	14875980	14876180	chr6:14875749-14875949	4.87924	2.57829	5.8475	-3.10001	5.42987e-17	6.08319e-16	Distal Intergenic	6	15245734	15497401	251668	1	3720	uc011diu.1	-369554	ENSG00000008083	JARID2	jumonji and AT-rich interaction domain containing 2
chr6	14881739	14881939	chr6:14881508-14881708	4.07645	3.42078	4.60078	-1.08947	0.000614205	0.00111642	Distal Intergenic	6	15245734	15497401	251668	1	3720	uc011diu.1	-363795	ENSG00000008083	JARID2	jumonji and AT-rich interaction domain containing 2
chr6	14883651	14883851	chr6:14883420-14883620	6.16184	6.87954	4.01959	2.92403	6.15809e-34	4.32489e-32	Distal Intergenic	6	15245734	15497401	251668	1	3720	uc011diu.1	-361883	ENSG00000008083	JARID2	jumonji and AT-rich interaction domain containing 2
chr6	14885868	14886068	chr6:14885637-14885837	3.48039	2.10383	4.27769	-2.02035	3.3938e-08	1.17505e-07	Distal Intergenic	6	15245734	15497401	251668	1	3720	uc011diu.1	-359666	ENSG00000008083	JARID2	jumonji and AT-rich interaction domain containing 2
chr6	14903522	14903722	chr6:14903291-14903491	3.39231	3.9542	2.16986	1.71143	0.000234864	0.000453295	Distal Intergenic	6	15245734	15497401	251668	1	3720	uc011diu.1	-342012	ENSG00000008083	JARID2	jumonji and AT-rich interaction domain containing 2
chr6	14918843	14919043	chr6:14918612-14918812	6.14008	6.96098	2.49988	4.41637	7.12141e-38	7.45069e-36	Distal Intergenic	6	15245734	15497401	251668	1	3720	uc011diu.1	-326691	ENSG00000008083	JARID2	jumonji and AT-rich interaction domain containing 2
chr6	14922706	14922906	chr6:14922475-14922675	4.23457	4.76269	3.1439	1.54569	2.46027e-06	6.36981e-06	Distal Intergenic	6	15245734	15497401	251668	1	3720	uc011diu.1	-322828	ENSG00000008083	JARID2	jumonji and AT-rich interaction domain containing 2
chr6	14944945	14945145	chr6:14944714-14944914	3.56608	2.61501	4.22536	-1.55116	6.21285e-06	1.51553e-05	Distal Intergenic	6	15245734	15497401	251668	1	3720	uc011diu.1	-300589	ENSG00000008083	JARID2	jumonji and AT-rich interaction domain containing 2
chr6	14966467	14966667	chr6:14966236-14966436	3.31011	3.76293	2.46729	1.20795	0.00162542	0.00277684	Distal Intergenic	6	15245734	15497401	251668	1	3720	uc011diu.1	-279067	ENSG00000008083	JARID2	jumonji and AT-rich interaction domain containing 2
chr6	15027152	15027352	chr6:15026921-15027121	7.05572	7.32111	6.65531	0.658773	9.96975e-05	0.000202938	Distal Intergenic	6	15245734	15497401	251668	1	3720	uc011diu.1	-218382	ENSG00000008083	JARID2	jumonji and AT-rich interaction domain containing 2
chr6	15037173	15037373	chr6:15036942-15037142	4.91463	4.19072	5.47384	-1.23661	0.000768568	0.0013762	Distal Intergenic	6	15245734	15497401	251668	1	3720	uc011diu.1	-208361	ENSG00000008083	JARID2	jumonji and AT-rich interaction domain containing 2
chr6	15066943	15067143	chr6:15066712-15066912	2.75691	1.10079	3.62026	-2.34446	4.00181e-07	1.1725e-06	Distal Intergenic	6	15245734	15497401	251668	1	3720	uc011diu.1	-178591	ENSG00000008083	JARID2	jumonji and AT-rich interaction domain containing 2
chr6	15073606	15073806	chr6:15073375-15073575	5.39468	4.67357	5.9525	-1.23002	8.32348e-05	0.000171444	Distal Intergenic	6	15245734	15497401	251668	1	3720	uc011diu.1	-171928	ENSG00000008083	JARID2	jumonji and AT-rich interaction domain containing 2
chr6	15133157	15133357	chr6:15132926-15133126	4.64906	3.02397	5.50582	-2.39738	3.68348e-10	1.7078e-09	Distal Intergenic	6	15245734	15497401	251668	1	3720	uc011diu.1	-112377	ENSG00000008083	JARID2	jumonji and AT-rich interaction domain containing 2
chr6	15148731	15148931	chr6:15148500-15148700	4.98439	5.60744	3.4774	1.99515	4.22572e-08	1.44151e-07	Distal Intergenic	6	15245734	15497401	251668	1	3720	uc011diu.1	-96803	ENSG00000008083	JARID2	jumonji and AT-rich interaction domain containing 2
chr6	15206640	15206840	chr6:15206409-15206609	4.31721	2.02339	5.28459	-3.11282	3.49798e-12	2.15602e-11	Distal Intergenic	6	15245734	15497401	251668	1	3720	uc011diu.1	-38894	ENSG00000008083	JARID2	jumonji and AT-rich interaction domain containing 2
chr6	15222179	15222379	chr6:15221948-15222148	3.71981	2.73314	4.39285	-1.58215	2.21157e-06	5.76938e-06	Distal Intergenic	6	15245734	15497401	251668	1	3720	uc011diu.1	-23355	ENSG00000008083	JARID2	jumonji and AT-rich interaction domain containing 2
chr6	15245515	15245715	chr6:15245284-15245484	7.80329	7.99446	7.53443	0.446226	0.0152635	0.0224704	Promoter (<=1kb)	6	15245734	15497401	251668	1	3720	uc011diu.1	-19	ENSG00000008083	JARID2	jumonji and AT-rich interaction domain containing 2
chr6	15248446	15248646	chr6:15248215-15248415	5.57603	5.83975	5.17881	0.645058	0.00398699	0.0064293	Promoter (<=1kb)	6	15249086	15522273	273188	1	3720	uc011div.3	-440	ENSG00000008083	JARID2	jumonji and AT-rich interaction domain containing 2
chr6	15248788	15248988	chr6:15248557-15248757	7.03833	7.35602	6.53282	0.803499	0.000187701	0.000367437	Promoter (<=1kb)	6	15249086	15522273	273188	1	3720	uc011div.3	-98	ENSG00000008083	JARID2	jumonji and AT-rich interaction domain containing 2
chr6	15260092	15260292	chr6:15259861-15260061	5.02437	5.64964	3.50571	2.1216	1.93574e-09	8.07578e-09	Intron (uc011diu.1/3720, intron 1 of 5)	6	15249086	15522273	273188	1	3720	uc011div.3	11006	ENSG00000008083	JARID2	jumonji and AT-rich interaction domain containing 2
chr6	15269324	15269524	chr6:15269093-15269293	3.93038	3.05776	4.55762	-1.39977	3.42207e-05	7.46227e-05	Intron (uc011diu.1/3720, intron 1 of 5)	6	15249086	15522273	273188	1	3720	uc011div.3	20238	ENSG00000008083	JARID2	jumonji and AT-rich interaction domain containing 2
chr6	15289821	15290021	chr6:15289590-15289790	5.91745	4.72152	6.66264	-1.89005	3.2145e-14	2.57972e-13	Intron (uc011diu.1/3720, intron 1 of 5)	6	15249086	15522273	273188	1	3720	uc011div.3	40735	ENSG00000008083	JARID2	jumonji and AT-rich interaction domain containing 2
chr6	15300602	15300802	chr6:15300371-15300571	3.84774	4.45535	2.41926	2.05648	6.44786e-07	1.82916e-06	Intron (uc011diu.1/3720, intron 1 of 5)	6	15249086	15522273	273188	1	3720	uc011div.3	51516	ENSG00000008083	JARID2	jumonji and AT-rich interaction domain containing 2
chr6	15311060	15311260	chr6:15310829-15311029	3.7112	0.813293	4.73906	-3.83658	2.75563e-14	2.22788e-13	Intron (uc011diu.1/3720, intron 1 of 5)	6	15249086	15522273	273188	1	3720	uc011div.3	61974	ENSG00000008083	JARID2	jumonji and AT-rich interaction domain containing 2
chr6	15313690	15313890	chr6:15313459-15313659	4.79824	5.39545	3.41988	1.93479	2.15695e-11	1.19384e-10	Intron (uc011diu.1/3720, intron 1 of 5)	6	15249086	15522273	273188	1	3720	uc011div.3	64604	ENSG00000008083	JARID2	jumonji and AT-rich interaction domain containing 2
chr6	15329458	15329658	chr6:15329227-15329427	5.9124	4.98764	6.56122	-1.54161	9.33564e-09	3.5185e-08	Intron (uc011diu.1/3720, intron 1 of 5)	6	15401089	15509585	108497	1	3720	uc011diw.1	-71431	ENSG00000008083	JARID2	jumonji and AT-rich interaction domain containing 2
chr6	15331396	15331596	chr6:15331165-15331365	4.52215	3.82277	5.06911	-1.17558	1.72886e-05	3.94105e-05	Intron (uc011diu.1/3720, intron 1 of 5)	6	15401089	15509585	108497	1	3720	uc011diw.1	-69493	ENSG00000008083	JARID2	jumonji and AT-rich interaction domain containing 2
chr6	15351985	15352185	chr6:15351754-15351954	6.04816	5.68422	6.39021	-0.648763	0.00524556	0.00830362	Intron (uc011diu.1/3720, intron 1 of 5)	6	15401089	15509585	108497	1	3720	uc011diw.1	-48904	ENSG00000008083	JARID2	jumonji and AT-rich interaction domain containing 2
chr6	15359631	15359831	chr6:15359400-15359600	3.66792	4.29609	2.13377	2.11352	5.41485e-06	1.33183e-05	Intron (uc011diu.1/3720, intron 1 of 5)	6	15401089	15509585	108497	1	3720	uc011diw.1	-41258	ENSG00000008083	JARID2	jumonji and AT-rich interaction domain containing 2
chr6	15365553	15365753	chr6:15365322-15365522	4.60222	5.35343	2.12955	2.98714	1.8795e-14	1.55072e-13	Intron (uc011diu.1/3720, intron 1 of 5)	6	15401089	15509585	108497	1	3720	uc011diw.1	-35336	ENSG00000008083	JARID2	jumonji and AT-rich interaction domain containing 2
chr6	15385129	15385329	chr6:15384898-15385098	2.81283	3.60735	0	3.22267	2.83974e-06	7.28826e-06	Intron (uc011diu.1/3720, intron 2 of 5)	6	15401089	15509585	108497	1	3720	uc011diw.1	-15760	ENSG00000008083	JARID2	jumonji and AT-rich interaction domain containing 2
chr6	15389713	15389913	chr6:15389482-15389682	4.27623	3.81103	4.68847	-0.76718	0.0115964	0.0174085	Intron (uc011diu.1/3720, intron 2 of 5)	6	15401089	15509585	108497	1	3720	uc011diw.1	-11176	ENSG00000008083	JARID2	jumonji and AT-rich interaction domain containing 2
chr6	15390551	15390751	chr6:15390320-15390520	4.10978	4.83411	1.90853	2.70273	4.73545e-11	2.49659e-10	Intron (uc011diu.1/3720, intron 2 of 5)	6	15401089	15509585	108497	1	3720	uc011diw.1	-10338	ENSG00000008083	JARID2	jumonji and AT-rich interaction domain containing 2
chr6	15400312	15400512	chr6:15400081-15400281	4.38465	4.83228	3.55697	1.37684	2.5624e-06	6.61626e-06	Promoter (<=1kb)	6	15401089	15509585	108497	1	3720	uc011diw.1	-577	ENSG00000008083	JARID2	jumonji and AT-rich interaction domain containing 2
chr6	15400986	15401186	chr6:15400755-15400955	4.265	4.53158	3.86234	0.667909	0.0168097	0.0245626	Promoter (<=1kb)	6	15401089	15509585	108497	1	3720	uc011diw.1	0	ENSG00000008083	JARID2	jumonji and AT-rich interaction domain containing 2
chr6	15427733	15427933	chr6:15427502-15427702	3.08918	3.85372	0.457911	3.2072	3.97152e-07	1.16406e-06	Intron (uc011diu.1/3720, intron 3 of 5)	6	15401089	15509585	108497	1	3720	uc011diw.1	26644	ENSG00000008083	JARID2	jumonji and AT-rich interaction domain containing 2
chr6	15429484	15429684	chr6:15429253-15429453	2.98956	2.18555	3.58668	-1.27591	0.00181347	0.00307672	Intron (uc011diu.1/3720, intron 3 of 5)	6	15401089	15509585	108497	1	3720	uc011diw.1	28395	ENSG00000008083	JARID2	jumonji and AT-rich interaction domain containing 2
chr6	15430071	15430271	chr6:15429840-15430040	3.65875	3.98912	3.12592	0.758813	0.0305944	0.0428384	Intron (uc011diu.1/3720, intron 3 of 5)	6	15401089	15509585	108497	1	3720	uc011diw.1	28982	ENSG00000008083	JARID2	jumonji and AT-rich interaction domain containing 2
chr6	15432437	15432637	chr6:15432206-15432406	3.89727	2.26011	4.75662	-2.4493	9.14436e-10	3.99848e-09	Intron (uc011diu.1/3720, intron 3 of 5)	6	15401089	15509585	108497	1	3720	uc011diw.1	31348	ENSG00000008083	JARID2	jumonji and AT-rich interaction domain containing 2
chr6	15441541	15441741	chr6:15441310-15441510	4.97713	5.33141	4.3907	0.912716	0.000223159	0.000432196	Intron (uc011diu.1/3720, intron 3 of 5)	6	15401089	15509585	108497	1	3720	uc011diw.1	40452	ENSG00000008083	JARID2	jumonji and AT-rich interaction domain containing 2
chr6	15444440	15444640	chr6:15444209-15444409	5.26551	6.109	0.84613	4.99421	1.74268e-19	2.60941e-18	Intron (uc011diu.1/3720, intron 3 of 5)	6	15401089	15509585	108497	1	3720	uc011diw.1	43351	ENSG00000008083	JARID2	jumonji and AT-rich interaction domain containing 2
chr6	15445264	15445464	chr6:15445033-15445233	4.26445	5.07429	0.889485	3.85763	1.53826e-13	1.13525e-12	Intron (uc011diu.1/3720, intron 3 of 5)	6	15401089	15509585	108497	1	3720	uc011diw.1	44175	ENSG00000008083	JARID2	jumonji and AT-rich interaction domain containing 2
chr6	15458499	15458699	chr6:15458268-15458468	3.68788	4.54265	0	4.72021	3.31529e-09	1.33564e-08	Intron (uc011diu.1/3720, intron 3 of 5)	6	15401089	15509585	108497	1	3720	uc011diw.1	57410	ENSG00000008083	JARID2	jumonji and AT-rich interaction domain containing 2
chr6	15472942	15473142	chr6:15472711-15472911	5.91014	5.42768	6.33355	-0.868366	9.79551e-05	0.000199602	Intron (uc011diu.1/3720, intron 4 of 5)	6	15401089	15509585	108497	1	3720	uc011diw.1	71853	ENSG00000008083	JARID2	jumonji and AT-rich interaction domain containing 2
chr6	15486185	15486385	chr6:15485954-15486154	4.21211	4.70202	3.25411	1.41	9.63075e-06	2.28367e-05	Intron (uc011diu.1/3720, intron 4 of 5)	6	15401089	15509585	108497	1	3720	uc011diw.1	85096	ENSG00000008083	JARID2	jumonji and AT-rich interaction domain containing 2
chr6	15491708	15491908	chr6:15491477-15491677	4.75721	4.22789	5.20985	-0.907593	0.000390087	0.000729647	Intron (uc011diu.1/3720, intron 5 of 5)	6	15401089	15509585	108497	1	3720	uc011diw.1	90619	ENSG00000008083	JARID2	jumonji and AT-rich interaction domain containing 2
chr6	15495647	15495847	chr6:15495416-15495616	3.56883	2.29139	4.33857	-1.9736	8.7806e-07	2.44093e-06	Intron (uc011diu.1/3720, intron 5 of 5)	6	15401089	15509585	108497	1	3720	uc011diw.1	94558	ENSG00000008083	JARID2	jumonji and AT-rich interaction domain containing 2
chr6	15498958	15499158	chr6:15498727-15498927	4.41388	3.16997	5.17374	-1.96308	1.86015e-08	6.70485e-08	Intron (uc003nbj.4/3720, intron 7 of 17)	6	15401089	15509585	108497	1	3720	uc011diw.1	97869	ENSG00000008083	JARID2	jumonji and AT-rich interaction domain containing 2
chr6	15502328	15502528	chr6:15502097-15502297	7.07549	7.56114	6.13137	1.44085	2.14095e-11	1.1855e-10	Intron (uc003nbj.4/3720, intron 8 of 17)	6	15401089	15509585	108497	1	3720	uc011diw.1	101239	ENSG00000008083	JARID2	jumonji and AT-rich interaction domain containing 2
chr6	15502981	15503181	chr6:15502750-15502950	4.19241	4.73646	3.04149	1.71391	1.39846e-06	3.76429e-06	Intron (uc003nbj.4/3720, intron 8 of 17)	6	15401089	15509585	108497	1	3720	uc011diw.1	101892	ENSG00000008083	JARID2	jumonji and AT-rich interaction domain containing 2
chr6	15522747	15522947	chr6:15522516-15522716	5.14834	3.57169	5.99448	-2.36406	8.76057e-13	5.85336e-12	Downstream (<1kb)	6	15401089	15509585	108497	1	3720	uc011diw.1	121658	ENSG00000008083	JARID2	jumonji and AT-rich interaction domain containing 2
chr6	15544676	15544876	chr6:15544445-15544645	3.09447	2.4074	3.63515	-1.0778	0.00889895	0.013606	Intron (uc003nbl.3/84062, intron 7 of 9)	6	15523032	15663289	140258	2	84062	uc003nbl.3	118413	ENSG00000047579	DTNBP1	dystrobrevin binding protein 1
chr6	15546890	15547090	chr6:15546659-15546859	2.96361	3.6985	0.662225	2.72999	1.67626e-06	4.45834e-06	Intron (uc003nbl.3/84062, intron 7 of 9)	6	15523032	15663289	140258	2	84062	uc003nbl.3	116199	ENSG00000047579	DTNBP1	dystrobrevin binding protein 1
chr6	15578321	15578521	chr6:15578090-15578290	3.26061	3.58827	2.73368	0.929029	0.0137204	0.0203568	Intron (uc003nbl.3/84062, intron 7 of 9)	6	15523032	15663289	140258	2	84062	uc003nbl.3	84768	ENSG00000047579	DTNBP1	dystrobrevin binding protein 1
chr6	15608729	15608929	chr6:15608498-15608698	4.99036	2.9826	5.91758	-2.84758	5.47539e-20	8.67702e-19	Intron (uc003nbl.3/84062, intron 6 of 9)	6	15523032	15663289	140258	2	84062	uc003nbl.3	54360	ENSG00000047579	DTNBP1	dystrobrevin binding protein 1
chr6	15622008	15622208	chr6:15621777-15621977	3.54377	3.98481	2.73509	1.17967	0.00258465	0.00428431	Intron (uc003nbl.3/84062, intron 5 of 9)	6	15523032	15663289	140258	2	84062	uc003nbl.3	41081	ENSG00000047579	DTNBP1	dystrobrevin binding protein 1
chr6	15627581	15627781	chr6:15627350-15627550	2.38607	2.94073	1.19314	1.65818	0.00161313	0.00275692	5' UTR	6	15523032	15663289	140258	2	84062	uc003nbl.3	35508	ENSG00000047579	DTNBP1	dystrobrevin binding protein 1
chr6	15663135	15663335	chr6:15662904-15663104	7.28308	7.59076	6.79857	0.775215	0.000163259	0.000322211	Promoter (<=1kb)	6	15523032	15663289	140258	2	84062	uc003nbl.3	0	ENSG00000047579	DTNBP1	dystrobrevin binding protein 1
chr6	15675111	15675311	chr6:15674880-15675080	2.83071	3.29667	1.94844	1.35962	0.00508673	0.00806964	Distal Intergenic	6	15523801	15663289	139489	2	84062	uc010jph.3	-11822	ENSG00000047579	DTNBP1	dystrobrevin binding protein 1
chr6	15689056	15689256	chr6:15688825-15689025	2.61047	3.38259	0	3.02008	1.21067e-05	2.82611e-05	Distal Intergenic	6	15523801	15663289	139489	2	84062	uc010jph.3	-25767	ENSG00000047579	DTNBP1	dystrobrevin binding protein 1
chr6	15752291	15752491	chr6:15752060-15752260	2.78927	0.928597	3.69199	-2.50459	8.44311e-08	2.74208e-07	Distal Intergenic	6	15523801	15663289	139489	2	84062	uc010jph.3	-89002	ENSG00000047579	DTNBP1	dystrobrevin binding protein 1
chr6	15764196	15764396	chr6:15763965-15764165	3.58808	2.28054	4.36645	-1.9911	6.54684e-07	1.85555e-06	Distal Intergenic	6	15523801	15663289	139489	2	84062	uc010jph.3	-100907	ENSG00000047579	DTNBP1	dystrobrevin binding protein 1
chr6	15825198	15825398	chr6:15824967-15825167	3.20296	3.82184	1.7177	2.00997	1.53058e-05	3.51904e-05	Distal Intergenic	6	15523801	15663289	139489	2	84062	uc010jph.3	-161909	ENSG00000047579	DTNBP1	dystrobrevin binding protein 1
chr6	15853064	15853264	chr6:15852833-15853033	2.94709	3.67708	0.693099	2.5199	1.64184e-05	3.75682e-05	Distal Intergenic	6	15523801	15663289	139489	2	84062	uc010jph.3	-189775	ENSG00000047579	DTNBP1	dystrobrevin binding protein 1
chr6	15870670	15870870	chr6:15870439-15870639	3.81522	2.28369	4.65107	-2.21075	1.93769e-08	6.96384e-08	Distal Intergenic	6	15523801	15663289	139489	2	84062	uc010jph.3	-207381	ENSG00000047579	DTNBP1	dystrobrevin binding protein 1
chr6	15872581	15872781	chr6:15872350-15872550	4.30227	2.12108	5.25491	-3.03516	1.70678e-15	1.5996e-14	Distal Intergenic	6	15523801	15663289	139489	2	84062	uc010jph.3	-209292	ENSG00000047579	DTNBP1	dystrobrevin binding protein 1
chr6	15880304	15880504	chr6:15880073-15880273	5.00347	5.2359	4.6638	0.600095	0.0141415	0.0209316	Distal Intergenic	6	15523801	15663289	139489	2	84062	uc010jph.3	-217015	ENSG00000047579	DTNBP1	dystrobrevin binding protein 1
chr6	15882890	15883090	chr6:15882659-15882859	3.6304	4.42983	0.465395	3.71627	6.67776e-09	2.57222e-08	Distal Intergenic	6	15523801	15663289	139489	2	84062	uc010jph.3	-219601	ENSG00000047579	DTNBP1	dystrobrevin binding protein 1
chr6	15896563	15896763	chr6:15896332-15896532	2.23546	1.31417	2.88287	-1.49508	0.00266265	0.00440518	Distal Intergenic	6	16129317	16148478	19162	1	29116	uc003nbq.3	-232554	ENSG00000007944	MYLIP	myosin regulatory light chain interacting protein
chr6	15953364	15953564	chr6:15953133-15953333	5.35577	5.92576	4.09935	1.89934	2.00676e-08	7.19662e-08	Distal Intergenic	6	16129317	16148478	19162	1	29116	uc003nbq.3	-175753	ENSG00000007944	MYLIP	myosin regulatory light chain interacting protein
chr6	16057724	16057924	chr6:16057493-16057693	2.99439	3.61925	1.47789	1.8697	0.000108657	0.000219998	Distal Intergenic	6	16129317	16148478	19162	1	29116	uc003nbq.3	-71393	ENSG00000007944	MYLIP	myosin regulatory light chain interacting protein
chr6	16064888	16065088	chr6:16064657-16064857	3.46922	2.5505	4.11559	-1.44615	6.93373e-05	0.00014449	Distal Intergenic	6	16129317	16148478	19162	1	29116	uc003nbq.3	-64229	ENSG00000007944	MYLIP	myosin regulatory light chain interacting protein
chr6	16131267	16131467	chr6:16131036-16131236	5.15745	5.44906	4.70579	0.720549	0.00117952	0.00205582	Promoter (1-2kb)	6	16129317	16148478	19162	1	29116	uc003nbr.3	1950	ENSG00000007944	MYLIP	myosin regulatory light chain interacting protein
chr6	16146321	16146521	chr6:16146090-16146290	3.94842	3.26285	4.48834	-1.16281	0.00209473	0.00352015	Intron (uc003nbq.3/29116, intron 6 of 6)	6	16141787	16141855	69	1	100616269	uc021ymb.2	4534	ENSG00000263712	MIR4639	microRNA 4639
chr6	16153815	16154015	chr6:16153584-16153784	3.67407	4.32875	1.98845	2.26809	5.0308e-08	1.69519e-07	Distal Intergenic	6	16141787	16141855	69	1	100616269	uc021ymb.2	12028	ENSG00000263712	MIR4639	microRNA 4639
chr6	16200122	16200322	chr6:16199891-16200091	3.99302	4.58283	2.64909	1.87213	1.44413e-07	4.52564e-07	Distal Intergenic	6	16238811	16295780	56970	1	2766	uc003nbs.3	-38489	ENSG00000137198	GMPR	guanosine monophosphate reductase
chr6	16215845	16216045	chr6:16215614-16215814	3.71679	4.04083	3.19768	0.794086	0.0238924	0.0340535	Distal Intergenic	6	16238811	16295780	56970	1	2766	uc003nbs.3	-22766	ENSG00000137198	GMPR	guanosine monophosphate reductase
chr6	16216947	16217147	chr6:16216716-16216916	4.97576	5.3861	4.25126	1.18248	2.80016e-06	7.19218e-06	Distal Intergenic	6	16238811	16295780	56970	1	2766	uc003nbs.3	-21664	ENSG00000137198	GMPR	guanosine monophosphate reductase
chr6	16219091	16219291	chr6:16218860-16219060	4.92866	5.61291	3.04908	2.29293	0.000520752	0.000956628	Distal Intergenic	6	16238811	16295780	56970	1	2766	uc003nbs.3	-19520	ENSG00000137198	GMPR	guanosine monophosphate reductase
chr6	16238655	16238855	chr6:16238424-16238624	7.99922	8.28869	7.55183	0.707535	0.00158503	0.00271193	Promoter (<=1kb)	6	16238811	16295780	56970	1	2766	uc003nbs.3	0	ENSG00000137198	GMPR	guanosine monophosphate reductase
chr6	16239915	16240115	chr6:16239684-16239884	6.73244	6.00519	7.29328	-1.24398	1.79029e-06	4.73808e-06	Promoter (1-2kb)	6	16238811	16295780	56970	1	2766	uc003nbs.3	1104	ENSG00000137198	GMPR	guanosine monophosphate reductase
chr6	16243413	16243613	chr6:16243182-16243382	7.56885	8.08345	6.5269	1.57335	2.14492e-15	1.98602e-14	Intron (uc003nbs.3/2766, intron 1 of 8)	6	16238811	16295780	56970	1	2766	uc003nbs.3	4602	ENSG00000137198	GMPR	guanosine monophosphate reductase
chr6	16260492	16260692	chr6:16260261-16260461	3.0916	3.91816	0	3.80059	2.2777e-07	6.92765e-07	Intron (uc003nbs.3/2766, intron 4 of 8)	6	16238811	16295780	56970	1	2766	uc003nbs.3	21681	ENSG00000137198	GMPR	guanosine monophosphate reductase
chr6	16273566	16273766	chr6:16273335-16273535	5.36722	6.18402	1.83104	4.42995	1.37531e-24	3.59053e-23	Intron (uc003nbs.3/2766, intron 4 of 8)	6	16238811	16295780	56970	1	2766	uc003nbs.3	34755	ENSG00000137198	GMPR	guanosine monophosphate reductase
chr6	16277640	16277840	chr6:16277409-16277609	4.72381	5.278	3.5328	1.71189	8.05199e-08	2.62466e-07	Intron (uc003nbs.3/2766, intron 5 of 8)	6	16238811	16295780	56970	1	2766	uc003nbs.3	38829	ENSG00000137198	GMPR	guanosine monophosphate reductase
chr6	16283632	16283832	chr6:16283401-16283601	3.60179	4.38773	0.668723	3.33104	1.42919e-08	5.23871e-08	Intron (uc003nbs.3/2766, intron 6 of 8)	6	16238811	16295780	56970	1	2766	uc003nbs.3	44821	ENSG00000137198	GMPR	guanosine monophosphate reductase
chr6	16284292	16284492	chr6:16284061-16284261	3.42457	4.16141	1.1039	2.96268	3.97788e-08	1.36301e-07	Intron (uc003nbs.3/2766, intron 6 of 8)	6	16238811	16295780	56970	1	2766	uc003nbs.3	45481	ENSG00000137198	GMPR	guanosine monophosphate reductase
chr6	16286408	16286608	chr6:16286177-16286377	4.98024	5.304	4.46172	0.806316	0.00157361	0.00269376	Intron (uc003nbs.3/2766, intron 7 of 8)	6	16238811	16295780	56970	1	2766	uc003nbs.3	47597	ENSG00000137198	GMPR	guanosine monophosphate reductase
chr6	16301901	16302101	chr6:16301670-16301870	2.63258	3.3968	0.00540192	3.05243	9.34447e-06	2.21965e-05	3' UTR	6	16238811	16295780	56970	1	2766	uc003nbs.3	63090	ENSG00000137198	GMPR	guanosine monophosphate reductase
chr6	16307158	16307358	chr6:16306927-16307127	2.47807	3.17609	0.496857	2.60315	4.71206e-05	0.000100648	Intron (uc003nbt.3/6310, intron 8 of 8)	6	16238811	16295780	56970	1	2766	uc003nbs.3	68347	ENSG00000137198	GMPR	guanosine monophosphate reductase
chr6	16317114	16317314	chr6:16316883-16317083	7.05977	6.81495	7.30745	-0.466165	0.0204332	0.0294505	Intron (uc003nbt.3/6310, intron 8 of 8)	6	16238811	16295780	56970	1	2766	uc003nbs.3	78303	ENSG00000137198	GMPR	guanosine monophosphate reductase
chr6	16318897	16319097	chr6:16318666-16318866	8.57491	8.31558	8.83485	-0.499127	0.000559308	0.00102288	Intron (uc003nbt.3/6310, intron 8 of 8)	6	16238811	16295780	56970	1	2766	uc003nbs.3	80086	ENSG00000137198	GMPR	guanosine monophosphate reductase
chr6	16320269	16320469	chr6:16320038-16320238	7.44593	7.78964	6.88353	0.907224	2.88308e-07	8.62639e-07	Intron (uc003nbt.3/6310, intron 8 of 8)	6	16238811	16295780	56970	1	2766	uc003nbs.3	81458	ENSG00000137198	GMPR	guanosine monophosphate reductase
chr6	16323882	16324082	chr6:16323651-16323851	6.30911	7.06266	3.80998	3.26871	1.24916e-28	4.97386e-27	Intron (uc003nbt.3/6310, intron 8 of 8)	6	16238811	16295780	56970	1	2766	uc003nbs.3	85071	ENSG00000137198	GMPR	guanosine monophosphate reductase
chr6	16324957	16325157	chr6:16324726-16324926	4.74565	5.48395	2.41031	3.00978	3.02142e-16	3.09509e-15	Intron (uc003nbt.3/6310, intron 8 of 8)	6	16238811	16295780	56970	1	2766	uc003nbs.3	86146	ENSG00000137198	GMPR	guanosine monophosphate reductase
chr6	16331659	16331859	chr6:16331428-16331628	6.20395	6.40007	5.92689	0.469741	0.0143782	0.0212589	Intron (uc003nbt.3/6310, intron 7 of 8)	6	16238811	16295780	56970	1	2766	uc003nbs.3	92848	ENSG00000137198	GMPR	guanosine monophosphate reductase
chr6	16332392	16332592	chr6:16332161-16332361	4.91966	5.12056	4.63459	0.499686	0.0307696	0.0430682	Intron (uc003nbt.3/6310, intron 7 of 8)	6	16238811	16295780	56970	1	2766	uc003nbs.3	93581	ENSG00000137198	GMPR	guanosine monophosphate reductase
chr6	16335026	16335226	chr6:16334795-16334995	5.00748	2.93682	5.94433	-2.91253	7.2953e-18	9.0416e-17	Intron (uc003nbt.3/6310, intron 7 of 8)	6	16238811	16295780	56970	1	2766	uc003nbs.3	96215	ENSG00000137198	GMPR	guanosine monophosphate reductase
chr6	16337551	16337751	chr6:16337320-16337520	5.60667	5.95633	5.03083	0.94585	4.4366e-05	9.51363e-05	Intron (uc003nbt.3/6310, intron 7 of 8)	6	16238811	16295780	56970	1	2766	uc003nbs.3	98740	ENSG00000137198	GMPR	guanosine monophosphate reductase
chr6	16339297	16339497	chr6:16339066-16339266	6.30382	6.87511	5.04184	1.80944	5.55491e-13	3.81158e-12	Intron (uc003nbt.3/6310, intron 7 of 8)	6	16238811	16295780	56970	1	2766	uc003nbs.3	100486	ENSG00000137198	GMPR	guanosine monophosphate reductase
chr6	16345813	16346013	chr6:16345582-16345782	4.61554	5.1461	3.51581	1.58298	2.13411e-07	6.51941e-07	Intron (uc003nbt.3/6310, intron 7 of 8)	6	16238811	16295780	56970	1	2766	uc003nbs.3	107002	ENSG00000137198	GMPR	guanosine monophosphate reductase
chr6	16351616	16351816	chr6:16351385-16351585	4.89798	4.5363	5.23835	-0.646337	0.00562779	0.00886783	Intron (uc003nbt.3/6310, intron 7 of 8)	6	16238811	16295780	56970	1	2766	uc003nbs.3	112805	ENSG00000137198	GMPR	guanosine monophosphate reductase
chr6	16356427	16356627	chr6:16356196-16356396	5.06262	5.31072	4.69458	0.571142	0.0149344	0.0220201	Intron (uc003nbt.3/6310, intron 7 of 8)	6	16238811	16295780	56970	1	2766	uc003nbs.3	117616	ENSG00000137198	GMPR	guanosine monophosphate reductase
chr6	16360693	16360893	chr6:16360462-16360662	6.70258	7.4968	3.63199	3.89766	2.82858e-52	1.13762e-49	Intron (uc003nbt.3/6310, intron 7 of 8)	6	16238811	16295780	56970	1	2766	uc003nbs.3	121882	ENSG00000137198	GMPR	guanosine monophosphate reductase
chr6	16396834	16397034	chr6:16396603-16396803	4.25072	4.69586	3.43027	1.24703	5.13763e-05	0.000109109	Intron (uc003nbt.3/6310, intron 7 of 8)	6	16238811	16295780	56970	1	2766	uc003nbs.3	158023	ENSG00000137198	GMPR	guanosine monophosphate reductase
chr6	16410282	16410482	chr6:16410051-16410251	5.85301	4.4603	6.65456	-2.14598	1.31857e-18	1.78482e-17	Intron (uc003nbt.3/6310, intron 7 of 8)	6	16238811	16295780	56970	1	2766	uc003nbs.3	171471	ENSG00000137198	GMPR	guanosine monophosphate reductase
chr6	16413765	16413965	chr6:16413534-16413734	3.1218	2.08281	3.81423	-1.67354	0.000127676	0.000255915	Intron (uc003nbt.3/6310, intron 7 of 8)	6	16238811	16295780	56970	1	2766	uc003nbs.3	174954	ENSG00000137198	GMPR	guanosine monophosphate reductase
chr6	16421175	16421375	chr6:16420944-16421144	3.44147	1.69339	4.32334	-2.51176	6.74368e-11	3.47774e-10	Intron (uc003nbt.3/6310, intron 7 of 8)	6	16238811	16295780	56970	1	2766	uc003nbs.3	182364	ENSG00000137198	GMPR	guanosine monophosphate reductase
chr6	16439014	16439214	chr6:16438783-16438983	3.13545	2.31843	3.73844	-1.34077	0.000681321	0.0012302	Intron (uc003nbt.3/6310, intron 7 of 8)	6	16238811	16295780	56970	1	2766	uc003nbs.3	200203	ENSG00000137198	GMPR	guanosine monophosphate reductase
chr6	16472561	16472761	chr6:16472330-16472530	2.58782	3.33662	0.141853	2.7358	2.62393e-05	5.82135e-05	Intron (uc003nbt.3/6310, intron 7 of 8)	6	16238811	16295780	56970	1	2766	uc003nbs.3	233750	ENSG00000137198	GMPR	guanosine monophosphate reductase
chr6	16478121	16478321	chr6:16477890-16478090	5.31865	4.33553	5.99035	-1.61815	7.18654e-10	3.19167e-09	Intron (uc003nbt.3/6310, intron 7 of 8)	6	16238811	16295780	56970	1	2766	uc003nbs.3	239310	ENSG00000137198	GMPR	guanosine monophosphate reductase
chr6	16487060	16487260	chr6:16486829-16487029	5.85925	6.50407	4.23214	2.28195	4.05498e-18	5.1795e-17	Intron (uc003nbt.3/6310, intron 6 of 8)	6	16238811	16295780	56970	1	2766	uc003nbs.3	248249	ENSG00000137198	GMPR	guanosine monophosphate reductase
chr6	16488219	16488419	chr6:16487988-16488188	3.32112	3.95176	1.77362	2.06349	6.4249e-06	1.56377e-05	Intron (uc003nbt.3/6310, intron 6 of 8)	6	16238811	16295780	56970	1	2766	uc003nbs.3	249408	ENSG00000137198	GMPR	guanosine monophosphate reductase
chr6	16495125	16495325	chr6:16494894-16495094	7.42524	8.08289	5.72148	2.38131	4.13886e-45	8.42399e-43	Intron (uc003nbt.3/6310, intron 6 of 8)	6	16432795	16750324	317530	2	6310	uc003nbu.1	254999	ENSG00000124788	ATXN1	ataxin 1
chr6	16504373	16504573	chr6:16504142-16504342	4.2393	4.93717	2.2592	2.54361	2.3874e-09	9.82204e-09	Intron (uc003nbt.3/6310, intron 6 of 8)	6	16432795	16750324	317530	2	6310	uc003nbu.1	245751	ENSG00000124788	ATXN1	ataxin 1
chr6	16506252	16506452	chr6:16506021-16506221	6.02231	6.39559	5.39113	1.01635	4.28529e-05	9.21159e-05	Intron (uc003nbt.3/6310, intron 6 of 8)	6	16432795	16750324	317530	2	6310	uc003nbu.1	243872	ENSG00000124788	ATXN1	ataxin 1
chr6	16511365	16511565	chr6:16511134-16511334	4.71774	5.01175	4.26122	0.650731	0.0178813	0.0260105	Intron (uc003nbt.3/6310, intron 6 of 8)	6	16432795	16750324	317530	2	6310	uc003nbu.1	238759	ENSG00000124788	ATXN1	ataxin 1
chr6	16520135	16520335	chr6:16519904-16520104	4.79074	5.55316	2.18593	3.23428	1.22057e-17	1.47545e-16	Intron (uc003nbt.3/6310, intron 6 of 8)	6	16432795	16750324	317530	2	6310	uc003nbu.1	229989	ENSG00000124788	ATXN1	ataxin 1
chr6	16533997	16534197	chr6:16533766-16533966	4.00601	4.4676	3.13701	1.2613	0.000496426	0.000914535	Intron (uc003nbt.3/6310, intron 5 of 8)	6	16432795	16750324	317530	2	6310	uc003nbu.1	216127	ENSG00000124788	ATXN1	ataxin 1
chr6	16535985	16536185	chr6:16535754-16535954	4.30437	2.78439	5.13752	-2.32405	2.78539e-12	1.74184e-11	Intron (uc003nbt.3/6310, intron 5 of 8)	6	16432795	16750324	317530	2	6310	uc003nbu.1	214139	ENSG00000124788	ATXN1	ataxin 1
chr6	16539810	16540010	chr6:16539579-16539779	3.05716	3.70371	1.42003	2.31531	3.07314e-05	6.74752e-05	Intron (uc003nbt.3/6310, intron 5 of 8)	6	16432795	16750324	317530	2	6310	uc003nbu.1	210314	ENSG00000124788	ATXN1	ataxin 1
chr6	16548456	16548656	chr6:16548225-16548425	2.69932	3.11468	1.96149	1.03626	0.0275845	0.0389213	Intron (uc003nbt.3/6310, intron 5 of 8)	6	16432795	16750324	317530	2	6310	uc003nbu.1	201668	ENSG00000124788	ATXN1	ataxin 1
chr6	16562799	16562999	chr6:16562568-16562768	4.15736	2.62729	4.99286	-2.28916	6.27051e-11	3.2475e-10	Intron (uc003nbt.3/6310, intron 5 of 8)	6	16432795	16750324	317530	2	6310	uc003nbu.1	187325	ENSG00000124788	ATXN1	ataxin 1
chr6	16564780	16564980	chr6:16564549-16564749	2.66223	3.51964	0	4.21825	2.52635e-07	7.62786e-07	Intron (uc003nbt.3/6310, intron 5 of 8)	6	16432795	16750324	317530	2	6310	uc003nbu.1	185344	ENSG00000124788	ATXN1	ataxin 1
chr6	16583665	16583865	chr6:16583434-16583634	3.38662	0.589731	4.4062	-3.66418	1.06864e-11	6.16886e-11	Intron (uc003nbt.3/6310, intron 5 of 8)	6	16432795	16750324	317530	2	6310	uc003nbu.1	166459	ENSG00000124788	ATXN1	ataxin 1
chr6	16587092	16587292	chr6:16586861-16587061	3.34567	0.658568	4.35549	-3.29651	3.411e-06	8.64893e-06	Intron (uc003nbt.3/6310, intron 4 of 8)	6	16432795	16750324	317530	2	6310	uc003nbu.1	163032	ENSG00000124788	ATXN1	ataxin 1
chr6	16649564	16649764	chr6:16649333-16649533	3.46288	3.78943	2.93836	0.844695	0.0188233	0.0272854	Intron (uc003nbt.3/6310, intron 4 of 8)	6	16432795	16750324	317530	2	6310	uc003nbu.1	100560	ENSG00000124788	ATXN1	ataxin 1
chr6	16675113	16675313	chr6:16674882-16675082	2.71343	3.42531	0.620862	2.40831	3.62902e-05	7.88443e-05	Intron (uc003nbt.3/6310, intron 3 of 8)	6	16432795	16750324	317530	2	6310	uc003nbu.1	75011	ENSG00000124788	ATXN1	ataxin 1
chr6	16677324	16677524	chr6:16677093-16677293	4.83123	5.24427	4.09959	1.16048	0.000147875	0.000293663	Intron (uc003nbt.3/6310, intron 3 of 8)	6	16432795	16750324	317530	2	6310	uc003nbu.1	72800	ENSG00000124788	ATXN1	ataxin 1
chr6	16681679	16681879	chr6:16681448-16681648	6.15032	6.56363	5.41798	1.12252	2.51432e-07	7.59446e-07	Intron (uc003nbt.3/6310, intron 3 of 8)	6	16432795	16750324	317530	2	6310	uc003nbu.1	68445	ENSG00000124788	ATXN1	ataxin 1
chr6	16683945	16684145	chr6:16683714-16683914	5.81605	6.01336	5.53698	0.479175	0.0329872	0.045931	Intron (uc003nbt.3/6310, intron 3 of 8)	6	16432795	16750324	317530	2	6310	uc003nbu.1	66179	ENSG00000124788	ATXN1	ataxin 1
chr6	16685539	16685739	chr6:16685308-16685508	4.5494	3.2369	5.32916	-2.04451	1.97654e-08	7.09462e-08	Intron (uc003nbt.3/6310, intron 3 of 8)	6	16432795	16750324	317530	2	6310	uc003nbu.1	64585	ENSG00000124788	ATXN1	ataxin 1
chr6	16698798	16698998	chr6:16698567-16698767	4.69566	5.30748	3.24627	2.16025	1.02248e-08	3.82866e-08	Intron (uc003nbt.3/6310, intron 3 of 8)	6	16432795	16750324	317530	2	6310	uc003nbu.1	51326	ENSG00000124788	ATXN1	ataxin 1
chr6	16700777	16700977	chr6:16700546-16700746	4.93922	5.39459	4.08883	1.30972	8.26111e-07	2.30592e-06	Intron (uc003nbt.3/6310, intron 3 of 8)	6	16432795	16750324	317530	2	6310	uc003nbu.1	49347	ENSG00000124788	ATXN1	ataxin 1
chr6	16707738	16707938	chr6:16707507-16707707	4.88336	4.09307	5.4742	-1.30462	3.07732e-07	9.16719e-07	Intron (uc003nbt.3/6310, intron 3 of 8)	6	16432795	16750324	317530	2	6310	uc003nbu.1	42386	ENSG00000124788	ATXN1	ataxin 1
chr6	16722954	16723154	chr6:16722723-16722923	6.12155	6.58935	5.23363	1.38076	2.6437e-06	6.8119e-06	Intron (uc003nbt.3/6310, intron 3 of 8)	6	16432795	16750324	317530	2	6310	uc003nbu.1	27170	ENSG00000124788	ATXN1	ataxin 1
chr6	16724225	16724425	chr6:16723994-16724194	5.15585	5.4766	4.64378	0.765065	0.0073824	0.011427	Intron (uc003nbt.3/6310, intron 3 of 8)	6	16432795	16750324	317530	2	6310	uc003nbu.1	25899	ENSG00000124788	ATXN1	ataxin 1
chr6	16726436	16726636	chr6:16726205-16726405	4.93607	3.32116	5.79064	-2.40332	8.3365e-14	6.36527e-13	Intron (uc003nbt.3/6310, intron 3 of 8)	6	16432795	16750324	317530	2	6310	uc003nbu.1	23688	ENSG00000124788	ATXN1	ataxin 1
chr6	16728390	16728590	chr6:16728159-16728359	3.37653	1.72913	4.23804	-2.45696	3.13203e-08	1.08988e-07	Intron (uc003nbt.3/6310, intron 3 of 8)	6	16432795	16750324	317530	2	6310	uc003nbu.1	21734	ENSG00000124788	ATXN1	ataxin 1
chr6	16729434	16729634	chr6:16729203-16729403	2.41801	3.08225	0.672977	2.20773	0.000599235	0.001091	Intron (uc003nbt.3/6310, intron 3 of 8)	6	16432795	16750324	317530	2	6310	uc003nbu.1	20690	ENSG00000124788	ATXN1	ataxin 1
chr6	16731966	16732166	chr6:16731735-16731935	2.90839	3.72316	0	3.58746	1.5113e-06	4.04707e-06	Intron (uc003nbt.3/6310, intron 3 of 8)	6	16432795	16750324	317530	2	6310	uc003nbu.1	18158	ENSG00000124788	ATXN1	ataxin 1
chr6	16741406	16741606	chr6:16741175-16741375	4.571	3.92241	5.09156	-1.09436	0.00207565	0.00349022	Intron (uc003nbt.3/6310, intron 3 of 8)	6	16432795	16750324	317530	2	6310	uc003nbu.1	8718	ENSG00000124788	ATXN1	ataxin 1
chr6	16741842	16742042	chr6:16741611-16741811	4.33767	3.67584	4.86524	-1.05702	0.00312502	0.00511975	Intron (uc003nbt.3/6310, intron 3 of 8)	6	16432795	16750324	317530	2	6310	uc003nbu.1	8282	ENSG00000124788	ATXN1	ataxin 1
chr6	16747576	16747776	chr6:16747345-16747545	7.20814	7.70255	6.23532	1.46492	1.60538e-12	1.03534e-11	Promoter (2-3kb)	6	16432795	16750324	317530	2	6310	uc003nbu.1	2548	ENSG00000124788	ATXN1	ataxin 1
chr6	16751444	16751644	chr6:16751213-16751413	4.11873	3.55879	4.58966	-0.998106	0.00617999	0.00967785	Promoter (1-2kb)	6	16432795	16750324	317530	2	6310	uc003nbu.1	-1120	ENSG00000124788	ATXN1	ataxin 1
chr6	16752787	16752987	chr6:16752556-16752756	5.63763	6.13047	4.67002	1.42014	8.15557e-11	4.15804e-10	Promoter (<=1kb)	6	16302004	16753578	451575	2	6310	uc010jpj.1	591	ENSG00000124788	ATXN1	ataxin 1
chr6	16754618	16754818	chr6:16754387-16754587	4.31609	4.94237	2.79205	2.07163	4.61153e-08	1.56371e-07	Promoter (1-2kb)	6	16302004	16753578	451575	2	6310	uc010jpj.1	-1040	ENSG00000124788	ATXN1	ataxin 1
chr6	16761918	16762118	chr6:16761687-16761887	7.07972	7.30161	6.75866	0.526572	0.00500925	0.0079553	Promoter (<=1kb)	6	16738703	16761721	23019	2	6310	uc003nbw.1	-197	ENSG00000124788	ATXN1	ataxin 1
chr6	16766506	16766706	chr6:16766275-16766475	5.55023	3.75267	6.4415	-2.61133	5.16434e-17	5.80122e-16	Distal Intergenic	6	16738703	16761721	23019	2	6310	uc003nbw.1	-4785	ENSG00000124788	ATXN1	ataxin 1
chr6	16769425	16769625	chr6:16769194-16769394	5.78096	6.34318	4.55716	1.76992	4.18126e-13	2.9187e-12	Distal Intergenic	6	16738703	16761721	23019	2	6310	uc003nbw.1	-7704	ENSG00000124788	ATXN1	ataxin 1
chr6	16771247	16771447	chr6:16771016-16771216	4.68262	4.2088	5.10046	-0.809556	0.00209165	0.00351548	Distal Intergenic	6	16738703	16761721	23019	2	6310	uc003nbw.1	-9526	ENSG00000124788	ATXN1	ataxin 1
chr6	16803667	16803867	chr6:16803436-16803636	7.80511	8.19118	7.14266	1.06019	5.6525e-10	2.55001e-09	Distal Intergenic	6	16738703	16761721	23019	2	6310	uc003nbw.1	-41946	ENSG00000124788	ATXN1	ataxin 1
chr6	16805470	16805670	chr6:16805239-16805439	5.51821	6.18516	3.75571	2.42848	1.23693e-20	2.10885e-19	Distal Intergenic	6	16738703	16761721	23019	2	6310	uc003nbw.1	-43749	ENSG00000124788	ATXN1	ataxin 1
chr6	16836886	16837086	chr6:16836655-16836855	3.67991	2.17263	4.51006	-2.1949	5.76776e-09	2.24166e-08	Distal Intergenic	6	16738703	16761721	23019	2	6310	uc003nbw.1	-75165	ENSG00000124788	ATXN1	ataxin 1
chr6	16844362	16844562	chr6:16844131-16844331	2.52266	3.14181	1.03598	1.71493	0.00115182	0.00201046	Distal Intergenic	6	16738703	16761721	23019	2	6310	uc003nbw.1	-82641	ENSG00000124788	ATXN1	ataxin 1
chr6	16868067	16868267	chr6:16867836-16868036	1.89623	0	2.87069	-3.12805	2.38155e-06	6.17973e-06	Distal Intergenic	6	16738703	16761721	23019	2	6310	uc003nbw.1	-106346	ENSG00000124788	ATXN1	ataxin 1
chr6	16869317	16869517	chr6:16869086-16869286	2.77393	3.23718	1.8999	1.24978	0.00387361	0.00625917	Distal Intergenic	6	16738703	16761721	23019	2	6310	uc003nbw.1	-107596	ENSG00000124788	ATXN1	ataxin 1
chr6	16902048	16902248	chr6:16901817-16902017	3.14384	2.61023	3.59908	-0.819226	0.0180503	0.0262388	Distal Intergenic	6	16738703	16761721	23019	2	6310	uc003nbw.1	-140327	ENSG00000124788	ATXN1	ataxin 1
chr6	16947832	16948032	chr6:16947601-16947801	2.84835	2.14173	3.39896	-1.20301	0.00247873	0.00411992	Distal Intergenic	6	17102489	17131603	29115	1	401236	uc021ymc.1	-154457	ENSG00000230873	STMND1	stathmin domain containing 1
chr6	16965175	16965375	chr6:16964944-16965144	6.03368	6.23203	5.7529	0.495951	0.0170168	0.0248446	Distal Intergenic	6	17102489	17131603	29115	1	401236	uc021ymc.1	-137114	ENSG00000230873	STMND1	stathmin domain containing 1
chr6	16986168	16986368	chr6:16985937-16986137	3.79164	2.78375	4.47267	-1.56336	4.1331e-05	8.90599e-05	Distal Intergenic	6	17102489	17131603	29115	1	401236	uc021ymc.1	-116121	ENSG00000230873	STMND1	stathmin domain containing 1
chr6	16999804	17000004	chr6:16999573-16999773	3.67137	2.3868	4.44318	-1.97123	1.07456e-07	3.43426e-07	Distal Intergenic	6	17102489	17131603	29115	1	401236	uc021ymc.1	-102485	ENSG00000230873	STMND1	stathmin domain containing 1
chr6	17033004	17033204	chr6:17032773-17032973	4.73778	3.95943	5.32309	-1.34407	1.10887e-05	2.60394e-05	Distal Intergenic	6	17102489	17131603	29115	1	401236	uc021ymc.1	-69285	ENSG00000230873	STMND1	stathmin domain containing 1
chr6	17043098	17043298	chr6:17042867-17043067	2.40514	0.961445	3.21977	-2.11149	1.81831e-05	4.1316e-05	Distal Intergenic	6	17102489	17131603	29115	1	401236	uc021ymc.1	-59191	ENSG00000230873	STMND1	stathmin domain containing 1
chr6	17098879	17099079	chr6:17098648-17098848	3.50979	3.86307	2.92567	1.00155	0.00893059	0.0136518	Distal Intergenic	6	17102489	17131603	29115	1	401236	uc021ymc.1	-3410	ENSG00000230873	STMND1	stathmin domain containing 1
chr6	17102278	17102478	chr6:17102047-17102247	5.52986	6.17122	3.92267	2.21063	1.94622e-15	1.81085e-14	Promoter (<=1kb)	6	17102489	17131603	29115	1	401236	uc021ymc.1	-11	ENSG00000230873	STMND1	stathmin domain containing 1
chr6	17116102	17116302	chr6:17115871-17116071	4.66707	5.26523	3.28425	1.97132	9.7866e-08	3.14841e-07	Intron (uc021ymc.1/401236, intron 2 of 4)	6	17102489	17131603	29115	1	401236	uc021ymc.1	13613	ENSG00000230873	STMND1	stathmin domain containing 1
chr6	17123639	17123839	chr6:17123408-17123608	4.69058	5.45839	2.01741	3.30845	7.56212e-13	5.09739e-12	Intron (uc021ymc.1/401236, intron 3 of 4)	6	17102489	17131603	29115	1	401236	uc021ymc.1	21150	ENSG00000230873	STMND1	stathmin domain containing 1
chr6	17169664	17169864	chr6:17169433-17169633	3.54112	1.4479	4.4813	-2.82278	2.0004e-09	8.3269e-09	Distal Intergenic	6	17102489	17131603	29115	1	401236	uc021ymc.1	67175	ENSG00000230873	STMND1	stathmin domain containing 1
chr6	17179559	17179759	chr6:17179328-17179528	2.97898	1.68735	3.75282	-2.05269	8.40992e-07	2.34468e-06	Distal Intergenic	6	17102489	17131603	29115	1	401236	uc021ymc.1	77070	ENSG00000230873	STMND1	stathmin domain containing 1
chr6	17180004	17180204	chr6:17179773-17179973	3.07474	1.68163	3.8764	-2.03298	4.39257e-06	1.09551e-05	Distal Intergenic	6	17102489	17131603	29115	1	401236	uc021ymc.1	77515	ENSG00000230873	STMND1	stathmin domain containing 1
chr6	17200743	17200943	chr6:17200512-17200712	3.78931	4.09173	3.31567	0.692867	0.0262689	0.03719	Distal Intergenic	6	17281809	17294099	12291	1	221662	uc003nby.4	-80866	ENSG00000112183	RBM24	RNA binding motif protein 24
chr6	17212846	17213046	chr6:17212615-17212815	3.50737	4.07976	2.24067	1.87523	7.57896e-06	1.82504e-05	Distal Intergenic	6	17281809	17294099	12291	1	221662	uc003nby.4	-68763	ENSG00000112183	RBM24	RNA binding motif protein 24
chr6	17290083	17290283	chr6:17289852-17290052	5.35325	3.59339	6.23739	-2.57526	1.71832e-19	2.57651e-18	Promoter (<=1kb)	6	17290200	17294099	3900	1	221662	uc011diy.2	0	ENSG00000112183	RBM24	RNA binding motif protein 24
chr6	17312042	17312242	chr6:17311811-17312011	4.60326	3.54846	5.30136	-1.68515	7.51142e-09	2.87189e-08	Distal Intergenic	6	17290200	17294099	3900	1	221662	uc011diz.2	21842	ENSG00000112183	RBM24	RNA binding motif protein 24
chr6	17361280	17361480	chr6:17361049-17361249	3.3842	3.76241	2.74109	1.02867	0.0202331	0.0291832	Distal Intergenic	6	17393736	17551835	158100	1	10486	uc010jpk.1	-32256	ENSG00000112186	CAP2	cyclase associated actin cytoskeleton regulatory protein 2
chr6	17381685	17381885	chr6:17381454-17381654	3.90242	2.83689	4.60432	-1.65545	6.344e-06	1.54543e-05	Distal Intergenic	6	17393736	17551835	158100	1	10486	uc010jpk.1	-11851	ENSG00000112186	CAP2	cyclase associated actin cytoskeleton regulatory protein 2
chr6	17393745	17393945	chr6:17393514-17393714	7.02062	7.3355	6.52104	0.823222	6.89093e-06	1.67015e-05	Promoter (<=1kb)	6	17393736	17558023	164288	1	10486	uc011djd.2	9	ENSG00000112186	CAP2	cyclase associated actin cytoskeleton regulatory protein 2
chr6	17493642	17493842	chr6:17493411-17493611	3.30765	1.95194	4.09935	-2.00408	9.38211e-07	2.59682e-06	Intron (uc010jpk.1/10486, intron 3 of 11)	6	17393736	17558023	164288	1	10486	uc011djd.2	99906	ENSG00000112186	CAP2	cyclase associated actin cytoskeleton regulatory protein 2
chr6	17506818	17507018	chr6:17506587-17506787	3.52837	1.2309	4.4962	-3.09184	2.44583e-12	1.54064e-11	Intron (uc010jpk.1/10486, intron 3 of 11)	6	17600518	17611950	11433	1	51439	uc003ncc.3	-93500	ENSG00000137414	FAM8A1	family with sequence similarity 8 member A1
chr6	17507325	17507525	chr6:17507094-17507294	3.36705	1.97679	4.16796	-2.10823	8.47732e-08	2.75261e-07	Exon (uc010jpk.1/10486, exon 4 of 12)	6	17600518	17611950	11433	1	51439	uc003ncc.3	-92993	ENSG00000137414	FAM8A1	family with sequence similarity 8 member A1
chr6	17526003	17526203	chr6:17525772-17525972	3.03149	0	4.09769	-4.15229	1.97281e-10	9.50757e-10	Intron (uc010jpk.1/10486, intron 6 of 11)	6	17600518	17611950	11433	1	51439	uc003ncc.3	-74315	ENSG00000137414	FAM8A1	family with sequence similarity 8 member A1
chr6	17575231	17575431	chr6:17575000-17575200	3.98519	3.10079	4.61741	-1.38877	2.23949e-05	5.02157e-05	Distal Intergenic	6	17600518	17611950	11433	1	51439	uc003ncc.3	-25087	ENSG00000137414	FAM8A1	family with sequence similarity 8 member A1
chr6	17580842	17581042	chr6:17580611-17580811	7.33867	7.59214	6.96069	0.616591	0.00366915	0.0059496	Distal Intergenic	6	17600518	17611950	11433	1	51439	uc003ncc.3	-19476	ENSG00000137414	FAM8A1	family with sequence similarity 8 member A1
chr6	17584451	17584651	chr6:17584220-17584420	5.65961	5.98154	5.14504	0.857505	0.000367172	0.000689453	Distal Intergenic	6	17600518	17611950	11433	1	51439	uc003ncc.3	-15867	ENSG00000137414	FAM8A1	family with sequence similarity 8 member A1
chr6	17589736	17589936	chr6:17589505-17589705	5.41064	5.84066	4.63294	1.22499	5.3882e-05	0.000114099	Distal Intergenic	6	17600518	17611950	11433	1	51439	uc003ncc.3	-10582	ENSG00000137414	FAM8A1	family with sequence similarity 8 member A1
chr6	17633811	17634011	chr6:17633580-17633780	4.50837	3.2802	5.26349	-1.86213	2.20172e-10	1.05381e-09	Intron (uc003ncd.2/9972, intron 16 of 21)	6	17600518	17611950	11433	1	51439	uc003ncc.3	33293	ENSG00000137414	FAM8A1	family with sequence similarity 8 member A1
chr6	17666994	17667194	chr6:17666763-17666963	4.76524	5.30817	3.61863	1.77776	4.41253e-07	1.28445e-06	Intron (uc003ncd.2/9972, intron 8 of 21)	6	17615266	17707065	91800	2	9972	uc003ncd.2	39871	ENSG00000124789	NUP153	nucleoporin 153
chr6	17703508	17703708	chr6:17703277-17703477	5.42879	4.68332	5.99851	-1.26503	2.77194e-06	7.12275e-06	Intron (uc003ncd.2/9972, intron 1 of 21)	6	17615266	17707065	91800	2	9972	uc003ncd.2	3357	ENSG00000124789	NUP153	nucleoporin 153
chr6	17706607	17706807	chr6:17706376-17706576	6.61318	6.82043	6.31738	0.490322	0.0130775	0.0194653	Promoter (<=1kb)	6	17615266	17707065	91800	2	9972	uc003ncd.2	258	ENSG00000124789	NUP153	nucleoporin 153
chr6	17715438	17715638	chr6:17715207-17715407	4.54501	3.9878	5.01434	-0.929053	0.000258631	0.000496441	Distal Intergenic	6	17615266	17707065	91800	2	9972	uc011dje.2	-8373	ENSG00000124789	NUP153	nucleoporin 153
chr6	17725407	17725607	chr6:17725176-17725376	4.49883	5.13427	2.925	2.23161	2.05525e-11	1.14068e-10	Distal Intergenic	6	17615266	17707065	91800	2	9972	uc011dje.2	-18342	ENSG00000124789	NUP153	nucleoporin 153
chr6	17815636	17815836	chr6:17815405-17815605	5.36123	4.99371	5.7059	-0.663436	0.00335488	0.00547125	3' UTR	6	17815157	17837321	22165	2	63971	uc003ncj.3	21485	ENSG00000137177	KIF13A	kinesin family member 13A
chr6	17820316	17820516	chr6:17820085-17820285	3.67871	2.76591	4.32267	-1.40193	0.000709656	0.00127743	Intron (uc003ncf.3/63971, intron 16 of 37)	6	17815157	17837321	22165	2	63971	uc003ncj.3	16805	ENSG00000137177	KIF13A	kinesin family member 13A
chr6	17831516	17831716	chr6:17831285-17831485	3.1828	2.28676	3.81988	-1.52804	0.00018843	0.000368759	Intron (uc003ncf.3/63971, intron 12 of 37)	6	17815157	17837321	22165	2	63971	uc003ncj.3	5605	ENSG00000137177	KIF13A	kinesin family member 13A
chr6	17855216	17855416	chr6:17854985-17855185	4.41497	5.20039	1.49018	3.68207	3.37792e-14	2.7035e-13	Intron (uc003ncf.3/63971, intron 6 of 37)	6	17815157	17837321	22165	2	63971	uc003ncj.3	-17895	ENSG00000137177	KIF13A	kinesin family member 13A
chr6	17866092	17866292	chr6:17865861-17866061	7.76047	7.53338	7.99284	-0.427011	0.0132113	0.0196491	Intron (uc003ncf.3/63971, intron 4 of 37)	6	17815157	17837321	22165	2	63971	uc003ncj.3	-28771	ENSG00000137177	KIF13A	kinesin family member 13A
chr6	17879419	17879619	chr6:17879188-17879388	5.64573	6.49322	1.02932	5.21041	4.1178e-23	9.16893e-22	Intron (uc003ncf.3/63971, intron 3 of 37)	6	17815157	17837321	22165	2	63971	uc003ncj.3	-42098	ENSG00000137177	KIF13A	kinesin family member 13A
chr6	17885854	17886054	chr6:17885623-17885823	4.35938	5.21502	0	5.28185	4.70906e-11	2.48385e-10	Intron (uc003ncf.3/63971, intron 3 of 37)	6	17815157	17837321	22165	2	63971	uc003ncj.3	-48533	ENSG00000137177	KIF13A	kinesin family member 13A
chr6	17887171	17887371	chr6:17886940-17887140	3.88833	1.46957	4.8706	-3.23292	5.47764e-14	4.27485e-13	Intron (uc003ncf.3/63971, intron 3 of 37)	6	17815157	17837321	22165	2	63971	uc003ncj.3	-49850	ENSG00000137177	KIF13A	kinesin family member 13A
chr6	17890165	17890365	chr6:17889934-17890134	2.28297	0	3.32822	-3.98546	1.17135e-07	3.72283e-07	Intron (uc003ncf.3/63971, intron 3 of 37)	6	17815157	17837321	22165	2	63971	uc003ncj.3	-52844	ENSG00000137177	KIF13A	kinesin family member 13A
chr6	17908090	17908290	chr6:17907859-17908059	6.19186	2.85724	7.24918	-4.29519	4.69222e-48	1.2775e-45	Intron (uc003ncf.3/63971, intron 2 of 37)	6	17815157	17837321	22165	2	63971	uc003ncj.3	-70769	ENSG00000137177	KIF13A	kinesin family member 13A
chr6	17914951	17915151	chr6:17914720-17914920	4.32214	0	5.43558	-5.68329	1.87397e-16	1.96761e-15	Intron (uc003ncf.3/63971, intron 2 of 37)	6	17759414	17987854	228441	2	63971	uc003ncf.3	72703	ENSG00000137177	KIF13A	kinesin family member 13A
chr6	17919872	17920072	chr6:17919641-17919841	2.37933	1.01978	3.17206	-2.09684	1.46553e-05	3.37962e-05	Intron (uc003ncf.3/63971, intron 2 of 37)	6	17759414	17987854	228441	2	63971	uc003ncf.3	67782	ENSG00000137177	KIF13A	kinesin family member 13A
chr6	17923596	17923796	chr6:17923365-17923565	2.12744	0.912321	2.87858	-1.67632	0.00213711	0.00358677	Intron (uc003ncf.3/63971, intron 2 of 37)	6	17759414	17987854	228441	2	63971	uc003ncf.3	64058	ENSG00000137177	KIF13A	kinesin family member 13A
chr6	17932822	17933022	chr6:17932591-17932791	5.86033	5.2433	6.36376	-1.0782	1.22147e-07	3.87147e-07	Intron (uc003ncf.3/63971, intron 2 of 37)	6	17759414	17987854	228441	2	63971	uc003ncf.3	54832	ENSG00000137177	KIF13A	kinesin family member 13A
chr6	17945431	17945631	chr6:17945200-17945400	3.17681	1.70569	3.99824	-2.12523	4.55918e-07	1.32412e-06	Intron (uc003ncf.3/63971, intron 2 of 37)	6	17759414	17987854	228441	2	63971	uc003ncf.3	42223	ENSG00000137177	KIF13A	kinesin family member 13A
chr6	17957818	17958018	chr6:17957587-17957787	4.31184	1.06549	5.36394	-4.11129	9.50101e-18	1.1619e-16	Intron (uc003ncf.3/63971, intron 2 of 37)	6	17759414	17987854	228441	2	63971	uc003ncf.3	29836	ENSG00000137177	KIF13A	kinesin family member 13A
chr6	17962700	17962900	chr6:17962469-17962669	5.39627	3.92187	6.2185	-2.13248	9.80332e-06	2.32147e-05	Intron (uc003ncf.3/63971, intron 2 of 37)	6	17759414	17987854	228441	2	63971	uc003ncf.3	24954	ENSG00000137177	KIF13A	kinesin family member 13A
chr6	17968533	17968733	chr6:17968302-17968502	4.07217	3.4117	4.59904	-1.08451	0.00045883	0.000849661	Intron (uc003ncf.3/63971, intron 2 of 37)	6	17759414	17987854	228441	2	63971	uc003ncf.3	19121	ENSG00000137177	KIF13A	kinesin family member 13A
chr6	17971808	17972008	chr6:17971577-17971777	4.30313	3.40187	4.94235	-1.44992	2.09819e-06	5.49384e-06	Intron (uc003ncf.3/63971, intron 2 of 37)	6	17759414	17987854	228441	2	63971	uc003ncf.3	15846	ENSG00000137177	KIF13A	kinesin family member 13A
chr6	17993775	17993975	chr6:17993544-17993744	3.18287	1.21307	4.10404	-2.54094	4.903e-05	0.000104442	Distal Intergenic	6	17950637	17987854	37218	2	63971	uc003nck.3	-5921	ENSG00000137177	KIF13A	kinesin family member 13A
chr6	18081606	18081806	chr6:18081375-18081575	2.67938	0.756445	3.59282	-2.45588	1.53019e-06	4.09456e-06	Distal Intergenic	6	18120718	18122851	2134	2	378884	uc003ncl.1	41045	ENSG00000187566	NHLRC1	NHL repeat containing E3 ubiquitin protein ligase 1
chr6	18101620	18101820	chr6:18101389-18101589	3.00105	2.19608	3.59861	-1.18524	0.0063545	0.00993314	Distal Intergenic	6	18120718	18122851	2134	2	378884	uc003ncl.1	21031	ENSG00000187566	NHLRC1	NHL repeat containing E3 ubiquitin protein ligase 1
chr6	18148548	18148748	chr6:18148317-18148517	3.08118	1.69291	3.88157	-2.02082	6.86148e-07	1.93952e-06	Intron (uc003ncm.3/7172, intron 2 of 8)	6	18128545	18155374	26830	2	7172	uc003ncm.3	6626	ENSG00000137364	TPMT	thiopurine S-methyltransferase
chr6	18155518	18155718	chr6:18155287-18155487	8.74914	8.97996	8.41233	0.537035	0.021154	0.0304191	Promoter (<=1kb)	6	18155619	18224084	68466	1	221656	uc003ncn.1	0	ENSG00000165097	KDM1B	lysine demethylase 1B
chr6	18156254	18156454	chr6:18156023-18156223	5.84677	6.04596	5.56458	0.482448	0.0247001	0.0351185	Promoter (<=1kb)	6	18155619	18224084	68466	1	221656	uc003ncn.1	635	ENSG00000165097	KDM1B	lysine demethylase 1B
chr6	18184034	18184234	chr6:18183803-18184003	2.98469	3.79572	0	3.67099	6.7461e-07	1.90857e-06	Promoter (1-2kb)	6	18186003	18224084	38082	1	221656	uc003nco.1	-1769	ENSG00000165097	KDM1B	lysine demethylase 1B
chr6	18224026	18224226	chr6:18223795-18223995	3.32538	4.13704	0	3.72	4.65594e-08	1.57771e-07	3' UTR	6	18211726	18224084	12359	1	221656	uc003ncq.1	12300	ENSG00000165097	KDM1B	lysine demethylase 1B
chr6	18226863	18227063	chr6:18226632-18226832	3.75767	4.26072	2.75579	1.30271	0.0321074	0.0448057	Intron (uc003ncr.1/7913, intron 9 of 10)	6	18211726	18224084	12359	1	221656	uc003ncq.1	15137	ENSG00000165097	KDM1B	lysine demethylase 1B
chr6	18242729	18242929	chr6:18242498-18242698	4.90406	3.91158	5.5793	-1.62504	2.86843e-08	1.00386e-07	Intron (uc003ncr.1/7913, intron 7 of 10)	6	18224400	18264799	40400	2	7913	uc003ncr.1	21870	ENSG00000124795	DEK	DEK proto-oncogene
chr6	18247224	18247424	chr6:18246993-18247193	4.29604	5.12724	0.352868	4.61602	1.33043e-11	7.58504e-11	Intron (uc003ncr.1/7913, intron 7 of 10)	6	18224400	18264799	40400	2	7913	uc003ncr.1	17375	ENSG00000124795	DEK	DEK proto-oncogene
chr6	18260992	18261192	chr6:18260761-18260961	6.51474	6.74527	6.17847	0.55344	0.0355942	0.0492761	Intron (uc003ncr.1/7913, intron 2 of 10)	6	18224400	18264799	40400	2	7913	uc003ncr.1	3607	ENSG00000124795	DEK	DEK proto-oncogene
chr6	18264867	18265067	chr6:18264636-18264836	8.37139	8.71001	7.8204	0.873201	1.12008e-05	2.62868e-05	Promoter (<=1kb)	6	18225256	18264799	39544	2	7913	uc011djg.1	-68	ENSG00000124795	DEK	DEK proto-oncogene
chr6	18277513	18277713	chr6:18277282-18277482	5.95282	6.6803	3.72238	2.97686	5.61353e-29	2.31943e-27	Distal Intergenic	6	18225256	18264799	39544	2	7913	uc011djg.1	-12714	ENSG00000124795	DEK	DEK proto-oncogene
chr6	18280378	18280578	chr6:18280147-18280347	5.65958	6.43076	2.94172	3.5792	1.99681e-28	7.79899e-27	Distal Intergenic	6	18225256	18264799	39544	2	7913	uc011djg.1	-15579	ENSG00000124795	DEK	DEK proto-oncogene
chr6	18303092	18303292	chr6:18302861-18303061	2.74061	3.29522	1.54785	1.70755	0.000570915	0.00104286	Distal Intergenic	6	18225256	18264799	39544	2	7913	uc011djg.1	-38293	ENSG00000124795	DEK	DEK proto-oncogene
chr6	18330508	18330708	chr6:18330277-18330477	3.48473	4.24168	0.946147	3.32521	4.66523e-08	1.58051e-07	Distal Intergenic	6	18387581	18469105	81525	1	255488	uc003ncs.3	-56873	ENSG00000137393	RNF144B	ring finger protein 144B
chr6	18341536	18341736	chr6:18341305-18341505	4.48696	5.26098	1.73038	3.51757	7.61938e-15	6.60428e-14	Distal Intergenic	6	18387581	18469105	81525	1	255488	uc003ncs.3	-45845	ENSG00000137393	RNF144B	ring finger protein 144B
chr6	18344039	18344239	chr6:18343808-18344008	3.57619	4.09059	2.53497	1.37239	0.000161625	0.000319204	Distal Intergenic	6	18387581	18469105	81525	1	255488	uc003ncs.3	-43342	ENSG00000137393	RNF144B	ring finger protein 144B
chr6	18380680	18380880	chr6:18380449-18380649	3.66449	3.96453	3.19572	0.835805	0.015725	0.0230904	Distal Intergenic	6	18387581	18469105	81525	1	255488	uc003ncs.3	-6701	ENSG00000137393	RNF144B	ring finger protein 144B
chr6	18386574	18386774	chr6:18386343-18386543	5.71617	6.22785	4.68455	1.60056	2.24833e-09	9.28772e-09	Promoter (<=1kb)	6	18387581	18469105	81525	1	255488	uc003ncs.3	-807	ENSG00000137393	RNF144B	ring finger protein 144B
chr6	18388629	18388829	chr6:18388398-18388598	5.69137	5.9903	5.22488	0.77936	0.0012269	0.00213304	Promoter (1-2kb)	6	18387581	18469105	81525	1	255488	uc003ncs.3	1048	ENSG00000137393	RNF144B	ring finger protein 144B
chr6	18389282	18389482	chr6:18389051-18389251	5.96106	6.49177	4.86078	1.66649	5.926e-13	4.05344e-12	Promoter (1-2kb)	6	18387581	18469105	81525	1	255488	uc003ncs.3	1701	ENSG00000137393	RNF144B	ring finger protein 144B
chr6	18398591	18398791	chr6:18398360-18398560	2.94233	1.82813	3.661	-1.77771	5.3274e-05	0.000112893	Intron (uc003ncs.3/255488, intron 1 of 7)	6	18387581	18469105	81525	1	255488	uc003ncs.3	11010	ENSG00000137393	RNF144B	ring finger protein 144B
chr6	18403689	18403889	chr6:18403458-18403658	5.56231	6.10394	4.42074	1.70155	1.01762e-06	2.80044e-06	Intron (uc003ncs.3/255488, intron 2 of 7)	6	18387581	18469105	81525	1	255488	uc003ncs.3	16108	ENSG00000137393	RNF144B	ring finger protein 144B
chr6	18405924	18406124	chr6:18405693-18405893	6.67898	6.26656	7.05568	-0.7446	0.000144435	0.000287249	Intron (uc003ncs.3/255488, intron 2 of 7)	6	18387581	18469105	81525	1	255488	uc003ncs.3	18343	ENSG00000137393	RNF144B	ring finger protein 144B
chr6	18412939	18413139	chr6:18412708-18412908	6.4196	7.04173	4.91749	2.09624	1.18528e-16	1.27353e-15	Intron (uc003ncs.3/255488, intron 2 of 7)	6	18387581	18469105	81525	1	255488	uc003ncs.3	25358	ENSG00000137393	RNF144B	ring finger protein 144B
chr6	18421652	18421852	chr6:18421421-18421621	3.23083	1.45449	4.11812	-2.57179	7.10737e-10	3.15935e-09	Intron (uc003ncs.3/255488, intron 2 of 7)	6	18387581	18469105	81525	1	255488	uc003ncs.3	34071	ENSG00000137393	RNF144B	ring finger protein 144B
chr6	18422511	18422711	chr6:18422280-18422480	4.99842	5.77919	2.14476	3.5678	1.09184e-18	1.49189e-17	Intron (uc003ncs.3/255488, intron 2 of 7)	6	18387581	18469105	81525	1	255488	uc003ncs.3	34930	ENSG00000137393	RNF144B	ring finger protein 144B
chr6	18432491	18432691	chr6:18432260-18432460	6.30717	5.59392	6.86109	-1.23692	1.75446e-08	6.34666e-08	Intron (uc003ncs.3/255488, intron 3 of 7)	6	18387581	18469105	81525	1	255488	uc003ncs.3	44910	ENSG00000137393	RNF144B	ring finger protein 144B
chr6	18434778	18434978	chr6:18434547-18434747	6.61764	5.8944	7.17651	-1.24224	3.52114e-07	1.03992e-06	Intron (uc003ncs.3/255488, intron 3 of 7)	6	18387581	18469105	81525	1	255488	uc003ncs.3	47197	ENSG00000137393	RNF144B	ring finger protein 144B
chr6	18444479	18444679	chr6:18444248-18444448	3.08791	2.57232	3.53214	-0.825409	0.033663	0.0468052	Intron (uc003ncs.3/255488, intron 4 of 7)	6	18387581	18469105	81525	1	255488	uc003ncs.3	56898	ENSG00000137393	RNF144B	ring finger protein 144B
chr6	18447864	18448064	chr6:18447633-18447833	2.73971	3.16943	1.96285	1.09056	0.0118595	0.0177787	Intron (uc003ncs.3/255488, intron 4 of 7)	6	18387581	18469105	81525	1	255488	uc003ncs.3	60283	ENSG00000137393	RNF144B	ring finger protein 144B
chr6	18454241	18454441	chr6:18454010-18454210	3.17489	1.56544	4.02828	-2.24227	6.67774e-06	1.62124e-05	Intron (uc003ncs.3/255488, intron 4 of 7)	6	18387581	18469105	81525	1	255488	uc003ncs.3	66660	ENSG00000137393	RNF144B	ring finger protein 144B
chr6	18457412	18457612	chr6:18457181-18457381	2.88551	3.31885	2.09857	1.15947	0.00564574	0.00889411	Exon (uc003ncs.3/255488, exon 5 of 8)	6	18387581	18469105	81525	1	255488	uc003ncs.3	69831	ENSG00000137393	RNF144B	ring finger protein 144B
chr6	18468626	18468826	chr6:18468395-18468595	3.10869	3.94919	0	4.13577	1.71956e-07	5.3299e-07	3' UTR	6	18387581	18469105	81525	1	255488	uc003ncs.3	81045	ENSG00000137393	RNF144B	ring finger protein 144B
chr6	18469882	18470082	chr6:18469651-18469851	3.25406	3.94733	1.3088	2.35536	1.30116e-06	3.51991e-06	Distal Intergenic	6	18387581	18469105	81525	1	255488	uc003ncs.3	82301	ENSG00000137393	RNF144B	ring finger protein 144B
chr6	18497560	18497760	chr6:18497329-18497529	4.75413	5.61924	0	6.15581	3.42332e-14	2.73813e-13	Distal Intergenic	6	18572015	18572111	97	1	693125	uc021yme.1	-74255	ENSG00000207775	MIR548A1	microRNA 548a-1
chr6	18501904	18502104	chr6:18501673-18501873	3.68809	1.74191	4.60541	-2.69693	3.08707e-09	1.2497e-08	Distal Intergenic	6	18572015	18572111	97	1	693125	uc021yme.1	-69911	ENSG00000207775	MIR548A1	microRNA 548a-1
chr6	18503817	18504017	chr6:18503586-18503786	6.19558	6.68329	5.24476	1.4861	1.60611e-10	7.83903e-10	Distal Intergenic	6	18572015	18572111	97	1	693125	uc021yme.1	-67998	ENSG00000207775	MIR548A1	microRNA 548a-1
chr6	18510361	18510561	chr6:18510130-18510330	2.79484	1.69953	3.50709	-1.65275	0.000312486	0.0005927	Distal Intergenic	6	18572015	18572111	97	1	693125	uc021yme.1	-61454	ENSG00000207775	MIR548A1	microRNA 548a-1
chr6	18585250	18585450	chr6:18585019-18585219	7.11793	4.00127	8.16173	-4.02179	2.12029e-39	2.52555e-37	Intron (uc003nct.1/uc003nct.1, intron 3 of 7)	6	18572015	18572111	97	1	693125	uc021yme.1	13235	ENSG00000207775	MIR548A1	microRNA 548a-1
chr6	18599055	18599255	chr6:18598824-18599024	3.52364	2.68762	4.13508	-1.36343	0.000744453	0.00133583	Intron (uc003nct.1/uc003nct.1, intron 4 of 7)	6	18572015	18572111	97	1	693125	uc021yme.1	27040	ENSG00000207775	MIR548A1	microRNA 548a-1
chr6	18600538	18600738	chr6:18600307-18600507	4.7674	5.17067	4.06134	1.17006	6.45919e-05	0.000135238	Intron (uc003nct.1/uc003nct.1, intron 4 of 7)	6	18572015	18572111	97	1	693125	uc021yme.1	28523	ENSG00000207775	MIR548A1	microRNA 548a-1
chr6	18607003	18607203	chr6:18606772-18606972	4.52407	5.36175	0.34989	4.62116	1.90045e-13	1.38602e-12	Intron (uc003nct.1/uc003nct.1, intron 4 of 7)	6	18572015	18572111	97	1	693125	uc021yme.1	34988	ENSG00000207775	MIR548A1	microRNA 548a-1
chr6	18631038	18631238	chr6:18630807-18631007	3.59367	1.81561	4.48128	-2.55826	2.22856e-10	1.06547e-09	Intron (uc003nct.1/uc003nct.1, intron 4 of 7)	6	18572015	18572111	97	1	693125	uc021yme.1	59023	ENSG00000207775	MIR548A1	microRNA 548a-1
chr6	18903360	18903560	chr6:18903129-18903329	2.84075	3.62028	0.00540192	3.2094	3.86816e-06	9.72735e-06	Distal Intergenic	6	18572015	18572111	97	1	693125	uc021yme.1	331345	ENSG00000207775	MIR548A1	microRNA 548a-1
chr6	18978681	18978881	chr6:18978450-18978650	3.18093	3.81738	1.60148	2.12858	1.67031e-05	3.8172e-05	Distal Intergenic	6	18572015	18572111	97	1	693125	uc021yme.1	406666	ENSG00000207775	MIR548A1	microRNA 548a-1
chr6	18990688	18990888	chr6:18990457-18990657	3.91439	3.15944	4.48866	-1.2695	7.80125e-05	0.000161343	Distal Intergenic	6	18572015	18572111	97	1	693125	uc021yme.1	418673	ENSG00000207775	MIR548A1	microRNA 548a-1
chr6	19018846	19019046	chr6:19018615-19018815	3.19277	4.05544	0	4.74614	4.23372e-09	1.67804e-08	Distal Intergenic	6	18572015	18572111	97	1	693125	uc021yme.1	446831	ENSG00000207775	MIR548A1	microRNA 548a-1
chr6	19025080	19025280	chr6:19024849-19025049	3.92109	4.2457	3.40075	0.847256	0.0144706	0.0213857	Distal Intergenic	6	18572015	18572111	97	1	693125	uc021yme.1	453065	ENSG00000207775	MIR548A1	microRNA 548a-1
chr6	19035885	19036085	chr6:19035654-19035854	3.85508	4.50709	2.18562	2.28525	2.07754e-07	6.35715e-07	Distal Intergenic	6	18572015	18572111	97	1	693125	uc021yme.1	463870	ENSG00000207775	MIR548A1	microRNA 548a-1
chr6	19137762	19137962	chr6:19137531-19137731	2.71442	3.29203	1.42512	1.73569	0.000532988	0.000977522	Intron (uc003ncu.1/uc003ncu.1, intron 5 of 10)	6	18572015	18572111	97	1	693125	uc021yme.1	565747	ENSG00000207775	MIR548A1	microRNA 548a-1
chr6	19154181	19154381	chr6:19153950-19154150	4.49665	5.15164	2.80919	2.25588	1.91086e-07	5.88265e-07	Intron (uc003ncu.1/uc003ncu.1, intron 3 of 10)	6	18572015	18572111	97	1	693125	uc021yme.1	582166	ENSG00000207775	MIR548A1	microRNA 548a-1
chr6	19232428	19232628	chr6:19232197-19232397	4.63648	5.41947	1.74935	3.49758	3.43411e-17	3.94372e-16	Distal Intergenic	6	19837601	19842431	4831	1	3400	uc003ncw.4	-604973	ENSG00000172201	ID4	inhibitor of DNA binding 4, HLH protein
chr6	19279580	19279780	chr6:19279349-19279549	3.38914	4.05574	1.62889	2.32624	1.22659e-06	3.33297e-06	Distal Intergenic	6	19837601	19842431	4831	1	3400	uc003ncw.4	-557821	ENSG00000172201	ID4	inhibitor of DNA binding 4, HLH protein
chr6	19298237	19298437	chr6:19298006-19298206	6.25421	6.92319	4.47857	2.43935	8.04548e-17	8.81968e-16	Distal Intergenic	6	19837601	19842431	4831	1	3400	uc003ncw.4	-539164	ENSG00000172201	ID4	inhibitor of DNA binding 4, HLH protein
chr6	19303776	19303976	chr6:19303545-19303745	7.16394	7.78848	5.64907	2.1523	1.09885e-25	3.22806e-24	Distal Intergenic	6	19837601	19842431	4831	1	3400	uc003ncw.4	-533625	ENSG00000172201	ID4	inhibitor of DNA binding 4, HLH protein
chr6	19320482	19320682	chr6:19320251-19320451	7.36046	8.07677	5.23034	2.86359	1.3352e-24	3.48833e-23	Distal Intergenic	6	19837601	19842431	4831	1	3400	uc003ncw.4	-516919	ENSG00000172201	ID4	inhibitor of DNA binding 4, HLH protein
chr6	19322956	19323156	chr6:19322725-19322925	5.03915	5.89085	0.179892	5.61243	2.56591e-14	2.08172e-13	Distal Intergenic	6	19837601	19842431	4831	1	3400	uc003ncw.4	-514445	ENSG00000172201	ID4	inhibitor of DNA binding 4, HLH protein
chr6	19325762	19325962	chr6:19325531-19325731	4.08129	4.45203	3.45622	0.972047	0.00361653	0.00587017	Distal Intergenic	6	19837601	19842431	4831	1	3400	uc003ncw.4	-511639	ENSG00000172201	ID4	inhibitor of DNA binding 4, HLH protein
chr6	19356994	19357194	chr6:19356763-19356963	2.73473	3.17818	1.91912	1.25411	0.00947836	0.0144266	Distal Intergenic	6	19837601	19842431	4831	1	3400	uc003ncw.4	-480407	ENSG00000172201	ID4	inhibitor of DNA binding 4, HLH protein
chr6	19380713	19380913	chr6:19380482-19380682	3.40726	4.03439	1.87871	2.11356	3.50225e-06	8.86436e-06	Distal Intergenic	6	19837601	19842431	4831	1	3400	uc003ncw.4	-456688	ENSG00000172201	ID4	inhibitor of DNA binding 4, HLH protein
chr6	19381376	19381576	chr6:19381145-19381345	2.6837	3.40557	0.504631	2.55955	2.04422e-05	4.61234e-05	Distal Intergenic	6	19837601	19842431	4831	1	3400	uc003ncw.4	-456025	ENSG00000172201	ID4	inhibitor of DNA binding 4, HLH protein
chr6	19410787	19410987	chr6:19410556-19410756	3.93272	4.24926	3.42964	0.749964	0.0224677	0.0321672	Distal Intergenic	6	19837601	19842431	4831	1	3400	uc003ncw.4	-426614	ENSG00000172201	ID4	inhibitor of DNA binding 4, HLH protein
chr6	19465554	19465754	chr6:19465323-19465523	6.23993	3.92621	7.20977	-3.18695	2.12132e-32	1.26071e-30	Distal Intergenic	6	19837601	19842431	4831	1	3400	uc003ncw.4	-371847	ENSG00000172201	ID4	inhibitor of DNA binding 4, HLH protein
chr6	19472448	19472648	chr6:19472217-19472417	3.05476	2.47905	3.53487	-0.901415	0.0236377	0.0337178	Distal Intergenic	6	19837601	19842431	4831	1	3400	uc003ncw.4	-364953	ENSG00000172201	ID4	inhibitor of DNA binding 4, HLH protein
chr6	19535715	19535915	chr6:19535484-19535684	4.71287	5.56433	0	5.04377	1.79141e-13	1.31157e-12	Distal Intergenic	6	19837601	19842431	4831	1	3400	uc003ncw.4	-301686	ENSG00000172201	ID4	inhibitor of DNA binding 4, HLH protein
chr6	19537289	19537489	chr6:19537058-19537258	4.47405	5.23205	1.92288	3.12907	1.16948e-12	7.68497e-12	Distal Intergenic	6	19837601	19842431	4831	1	3400	uc003ncw.4	-300112	ENSG00000172201	ID4	inhibitor of DNA binding 4, HLH protein
chr6	19550589	19550789	chr6:19550358-19550558	4.90136	5.73728	0.793672	4.61661	5.39164e-16	5.35784e-15	Distal Intergenic	6	19837601	19842431	4831	1	3400	uc003ncw.4	-286812	ENSG00000172201	ID4	inhibitor of DNA binding 4, HLH protein
chr6	19554836	19555036	chr6:19554605-19554805	4.95248	5.58225	3.40966	2.19768	1.48896e-11	8.42925e-11	Distal Intergenic	6	19837601	19842431	4831	1	3400	uc003ncw.4	-282565	ENSG00000172201	ID4	inhibitor of DNA binding 4, HLH protein
chr6	19669095	19669295	chr6:19668864-19669064	2.93757	3.31458	2.29736	1.09861	0.0146889	0.021683	Distal Intergenic	6	19837601	19842431	4831	1	3400	uc003ncw.4	-168306	ENSG00000172201	ID4	inhibitor of DNA binding 4, HLH protein
chr6	19669552	19669752	chr6:19669321-19669521	3.0923	3.74567	1.41462	2.14112	1.24918e-05	2.91037e-05	Distal Intergenic	6	19837601	19842431	4831	1	3400	uc003ncw.4	-167849	ENSG00000172201	ID4	inhibitor of DNA binding 4, HLH protein
chr6	19692026	19692226	chr6:19691795-19691995	6.19158	6.46612	5.7736	0.700151	0.000463028	0.000856887	Distal Intergenic	6	19837601	19842431	4831	1	3400	uc003ncw.4	-145375	ENSG00000172201	ID4	inhibitor of DNA binding 4, HLH protein
chr6	19698255	19698455	chr6:19698024-19698224	3.55644	2.83452	4.11466	-1.16218	0.00737979	0.0114232	Distal Intergenic	6	19837601	19842431	4831	1	3400	uc003ncw.4	-139146	ENSG00000172201	ID4	inhibitor of DNA binding 4, HLH protein
chr6	19719958	19720158	chr6:19719727-19719927	4.56419	5.1273	3.3367	1.79243	5.32426e-08	1.78774e-07	Distal Intergenic	6	19837601	19842431	4831	1	3400	uc003ncw.4	-117443	ENSG00000172201	ID4	inhibitor of DNA binding 4, HLH protein
chr6	19723901	19724101	chr6:19723670-19723870	4.45291	3.15457	5.22867	-1.97176	3.16346e-09	1.27819e-08	Distal Intergenic	6	19837601	19842431	4831	1	3400	uc003ncw.4	-113500	ENSG00000172201	ID4	inhibitor of DNA binding 4, HLH protein
chr6	19731618	19731818	chr6:19731387-19731587	5.56754	5.02069	6.03073	-0.947973	0.000287584	0.000548319	Distal Intergenic	6	19837601	19842431	4831	1	3400	uc003ncw.4	-105783	ENSG00000172201	ID4	inhibitor of DNA binding 4, HLH protein
chr6	19732526	19732726	chr6:19732295-19732495	3.83041	4.65945	0	4.18751	1.77338e-09	7.44081e-09	Distal Intergenic	6	19837601	19842431	4831	1	3400	uc003ncw.4	-104875	ENSG00000172201	ID4	inhibitor of DNA binding 4, HLH protein
chr6	19759412	19759612	chr6:19759181-19759381	4.23957	2.24365	5.16492	-2.7895	1.9097e-12	1.2193e-11	Distal Intergenic	6	19837601	19842431	4831	1	3400	uc003ncw.4	-77989	ENSG00000172201	ID4	inhibitor of DNA binding 4, HLH protein
chr6	19813977	19814177	chr6:19813746-19813946	5.30184	6.05664	2.78828	3.1797	1.18206e-18	1.609e-17	Distal Intergenic	6	19837601	19842431	4831	1	3400	uc003ncw.4	-23424	ENSG00000172201	ID4	inhibitor of DNA binding 4, HLH protein
chr6	19819151	19819351	chr6:19818920-19819120	3.59303	1.08855	4.58473	-3.30589	3.57077e-12	2.19822e-11	Distal Intergenic	6	19837601	19842431	4831	1	3400	uc003ncw.4	-18250	ENSG00000172201	ID4	inhibitor of DNA binding 4, HLH protein
chr6	19824724	19824924	chr6:19824493-19824693	2.06617	0.161333	2.97655	-2.70621	7.25053e-06	1.75138e-05	Distal Intergenic	6	19837601	19842431	4831	1	3400	uc003ncw.4	-12677	ENSG00000172201	ID4	inhibitor of DNA binding 4, HLH protein
chr6	19837248	19837448	chr6:19837017-19837217	8.86217	9.06524	8.57344	0.474692	0.0135305	0.0200938	Promoter (<=1kb)	6	19837601	19842431	4831	1	3400	uc003ncw.4	-153	ENSG00000172201	ID4	inhibitor of DNA binding 4, HLH protein
chr6	19839259	19839459	chr6:19839028-19839228	6.98609	7.62189	5.41025	2.22239	1.45935e-20	2.46423e-19	Promoter (1-2kb)	6	19837601	19842431	4831	1	3400	uc003ncw.4	1658	ENSG00000172201	ID4	inhibitor of DNA binding 4, HLH protein
chr6	19852151	19852351	chr6:19851920-19852120	6.29749	6.6636	5.68343	0.991632	6.10084e-08	2.02936e-07	Distal Intergenic	6	19837601	19842431	4831	1	3400	uc003ncw.4	14550	ENSG00000172201	ID4	inhibitor of DNA binding 4, HLH protein
chr6	19866448	19866648	chr6:19866217-19866417	3.16759	3.86252	1.20984	2.56442	5.59896e-07	1.60356e-06	Distal Intergenic	6	19837601	19842431	4831	1	3400	uc003ncw.4	28847	ENSG00000172201	ID4	inhibitor of DNA binding 4, HLH protein
chr6	19892555	19892755	chr6:19892324-19892524	5.65188	6.17517	4.57888	1.61296	1.90138e-09	7.9425e-09	Distal Intergenic	6	19837601	19842431	4831	1	3400	uc003ncw.4	54954	ENSG00000172201	ID4	inhibitor of DNA binding 4, HLH protein
chr6	19896589	19896789	chr6:19896358-19896558	5.35324	5.63117	4.92867	0.694045	0.0290378	0.0408134	Distal Intergenic	6	19837601	19842431	4831	1	3400	uc003ncw.4	58988	ENSG00000172201	ID4	inhibitor of DNA binding 4, HLH protein
chr6	19976976	19977176	chr6:19976745-19976945	3.8463	2.29671	4.68632	-2.22617	2.06547e-07	6.32309e-07	Distal Intergenic	6	19837601	19842431	4831	1	3400	uc003ncw.4	139375	ENSG00000172201	ID4	inhibitor of DNA binding 4, HLH protein
chr6	20039132	20039332	chr6:20038901-20039101	2.88209	0.287129	3.88309	-3.22236	5.0411e-09	1.9766e-08	Distal Intergenic	6	20099916	20212695	112780	2	154141	uc003ncx.2	173363	ENSG00000172197	MBOAT1	membrane bound O-acyltransferase domain containing 1
chr6	20092749	20092949	chr6:20092518-20092718	3.73141	4.03671	3.25182	0.834653	0.0223286	0.031984	Distal Intergenic	6	20099916	20212695	112780	2	154141	uc003ncx.2	119746	ENSG00000172197	MBOAT1	membrane bound O-acyltransferase domain containing 1
chr6	20117213	20117413	chr6:20116982-20117182	4.44357	2.07319	5.42025	-3.15655	7.33359e-17	8.07996e-16	Intron (uc003ncx.2/154141, intron 9 of 12)	6	20099916	20212695	112780	2	154141	uc003ncx.2	95282	ENSG00000172197	MBOAT1	membrane bound O-acyltransferase domain containing 1
chr6	20127160	20127360	chr6:20126929-20127129	5.81448	4.75374	6.51468	-1.69691	1.0657e-10	5.33971e-10	Intron (uc003ncx.2/154141, intron 6 of 12)	6	20099916	20212695	112780	2	154141	uc003ncx.2	85335	ENSG00000172197	MBOAT1	membrane bound O-acyltransferase domain containing 1
chr6	20130036	20130236	chr6:20129805-20130005	4.7599	3.94688	5.36109	-1.33627	7.4898e-07	2.10453e-06	Intron (uc003ncx.2/154141, intron 5 of 12)	6	20099916	20212695	112780	2	154141	uc003ncx.2	82459	ENSG00000172197	MBOAT1	membrane bound O-acyltransferase domain containing 1
chr6	20131162	20131362	chr6:20130931-20131131	3.52353	1.5084	4.4519	-2.78488	5.98421e-11	3.10912e-10	Intron (uc003ncx.2/154141, intron 5 of 12)	6	20099916	20212695	112780	2	154141	uc003ncx.2	81333	ENSG00000172197	MBOAT1	membrane bound O-acyltransferase domain containing 1
chr6	20158054	20158254	chr6:20157823-20158023	4.62052	0	5.74408	-6.24571	2.42783e-17	2.83965e-16	Intron (uc003ncx.2/154141, intron 1 of 12)	6	20099916	20212695	112780	2	154141	uc003ncx.2	54441	ENSG00000172197	MBOAT1	membrane bound O-acyltransferase domain containing 1
chr6	20181297	20181497	chr6:20181066-20181266	4.30897	2.16272	5.25676	-2.96925	6.46557e-18	8.0627e-17	Intron (uc003ncx.2/154141, intron 1 of 12)	6	20099916	20212695	112780	2	154141	uc003ncx.2	31198	ENSG00000172197	MBOAT1	membrane bound O-acyltransferase domain containing 1
chr6	20183225	20183425	chr6:20182994-20183194	6.33188	6.59029	5.94468	0.641848	0.00132955	0.0023004	Intron (uc003ncx.2/154141, intron 1 of 12)	6	20099916	20212695	112780	2	154141	uc003ncx.2	29270	ENSG00000172197	MBOAT1	membrane bound O-acyltransferase domain containing 1
chr6	20218253	20218453	chr6:20218022-20218222	5.19353	1.50731	6.26857	-4.42961	1.10122e-25	3.23445e-24	Distal Intergenic	6	20099916	20212695	112780	2	154141	uc011dji.2	-5558	ENSG00000172197	MBOAT1	membrane bound O-acyltransferase domain containing 1
chr6	20247042	20247242	chr6:20246811-20247011	3.4677	4.31922	0	4.97863	7.28323e-10	3.23187e-09	Distal Intergenic	6	20099916	20212695	112780	2	154141	uc011dji.2	-34347	ENSG00000172197	MBOAT1	membrane bound O-acyltransferase domain containing 1
chr6	20267400	20267600	chr6:20267169-20267369	3.41422	4.14842	1.11962	2.71936	1.05157e-07	3.36565e-07	Distal Intergenic	6	20099916	20212695	112780	2	154141	uc011dji.2	-54705	ENSG00000172197	MBOAT1	membrane bound O-acyltransferase domain containing 1
chr6	20309385	20309585	chr6:20309154-20309354	4.28985	5.11586	0.507306	4.38448	5.27611e-12	3.17658e-11	Distal Intergenic	6	20402137	20483151	81015	1	1871	uc003ncz.2	-92552	ENSG00000112242	E2F3	E2F transcription factor 3
chr6	20341918	20342118	chr6:20341687-20341887	3.31131	1.43618	4.21656	-2.57744	2.30352e-09	9.49955e-09	Distal Intergenic	6	20402137	20483151	81015	1	1871	uc003ncz.2	-60019	ENSG00000112242	E2F3	E2F transcription factor 3
chr6	20377949	20378149	chr6:20377718-20377918	3.0932	3.78147	1.18474	2.71939	1.99258e-06	5.23613e-06	Distal Intergenic	6	20402137	20483151	81015	1	1871	uc003ncz.2	-23988	ENSG00000112242	E2F3	E2F transcription factor 3
chr6	20380162	20380362	chr6:20379931-20380131	3.10962	3.88047	0.396185	3.43759	7.01049e-07	1.9785e-06	Distal Intergenic	6	20402137	20483151	81015	1	1871	uc003ncz.2	-21775	ENSG00000112242	E2F3	E2F transcription factor 3
chr6	20401814	20402014	chr6:20401583-20401783	9.16662	9.3192	8.95927	0.349418	0.0344707	0.0478417	Promoter (<=1kb)	6	20402137	20483151	81015	1	1871	uc003ncz.2	-123	ENSG00000112242	E2F3	E2F transcription factor 3
chr6	20404888	20405088	chr6:20404657-20404857	5.95395	6.19227	5.60372	0.61158	0.00504799	0.00801257	Promoter (<=1kb)	6	20403910	20493945	90036	1	1871	uc021ymj.2	978	ENSG00000112242	E2F3	E2F transcription factor 3
chr6	20416845	20417045	chr6:20416614-20416814	4.00239	1.40847	5.00328	-3.46277	3.48686e-15	3.14436e-14	Intron (uc003ncz.2/1871, intron 1 of 3)	6	20403910	20493945	90036	1	1871	uc021ymj.2	12935	ENSG00000112242	E2F3	E2F transcription factor 3
chr6	20442278	20442478	chr6:20442047-20442247	5.34358	4.9378	5.71564	-0.689058	0.0159315	0.023373	Intron (uc003ncz.2/1871, intron 1 of 3)	6	20403910	20493945	90036	1	1871	uc021ymj.2	38368	ENSG00000112242	E2F3	E2F transcription factor 3
chr6	20445020	20445220	chr6:20444789-20444989	5.12274	2.07043	6.16211	-3.96486	1.59179e-25	4.5917e-24	Intron (uc003ncz.2/1871, intron 1 of 3)	6	20403910	20493945	90036	1	1871	uc021ymj.2	41110	ENSG00000112242	E2F3	E2F transcription factor 3
chr6	20446754	20446954	chr6:20446523-20446723	3.03316	1.36954	3.89807	-2.44377	6.37646e-08	2.11509e-07	Intron (uc003ncz.2/1871, intron 1 of 3)	6	20403910	20493945	90036	1	1871	uc021ymj.2	42844	ENSG00000112242	E2F3	E2F transcription factor 3
chr6	20447905	20448105	chr6:20447674-20447874	2.98586	1.14243	3.88551	-2.59855	2.83862e-08	9.94259e-08	Intron (uc003ncz.2/1871, intron 1 of 3)	6	20403910	20493945	90036	1	1871	uc021ymj.2	43995	ENSG00000112242	E2F3	E2F transcription factor 3
chr6	20455905	20456105	chr6:20455674-20455874	4.03615	1.93825	4.97702	-2.87435	1.54855e-11	8.7427e-11	Intron (uc003ncz.2/1871, intron 1 of 3)	6	20403910	20493945	90036	1	1871	uc021ymj.2	51995	ENSG00000112242	E2F3	E2F transcription factor 3
chr6	20484610	20484810	chr6:20484379-20484579	3.41676	0	4.48363	-4.26118	1.12657e-11	6.48249e-11	Intron (uc003nda.2/1871, intron 4 of 6)	6	20534688	20559903	25216	1	54901	uc003ndb.1	-49878	ENSG00000145996	CDKAL1	CDK5 regulatory subunit associated protein 1 like 1
chr6	20680954	20681154	chr6:20680723-20680923	3.4803	3.93188	2.64108	1.28629	0.000933607	0.00165167	Intron (uc003ndd.2/54901, intron 5 of 15)	6	20546570	21232634	686065	1	54901	uc021ymk.1	134384	ENSG00000145996	CDKAL1	CDK5 regulatory subunit associated protein 1 like 1
chr6	20694076	20694276	chr6:20693845-20694045	3.80517	2.24445	4.64773	-2.31219	8.21161e-09	3.12181e-08	Intron (uc003ndd.2/54901, intron 5 of 15)	6	20546570	21232634	686065	1	54901	uc021ymk.1	147506	ENSG00000145996	CDKAL1	CDK5 regulatory subunit associated protein 1 like 1
chr6	20708619	20708819	chr6:20708388-20708588	3.12337	1.81169	3.9029	-1.79311	0.00470585	0.00750381	Intron (uc003ndd.2/54901, intron 5 of 15)	6	20546570	21232634	686065	1	54901	uc021ymk.1	162049	ENSG00000145996	CDKAL1	CDK5 regulatory subunit associated protein 1 like 1
chr6	20770394	20770594	chr6:20770163-20770363	3.11526	3.94762	0	3.80165	2.746e-07	8.24524e-07	Intron (uc003ndd.2/54901, intron 7 of 15)	6	20546570	21232634	686065	1	54901	uc021ymk.1	223824	ENSG00000145996	CDKAL1	CDK5 regulatory subunit associated protein 1 like 1
chr6	20771090	20771290	chr6:20770859-20771059	3.14901	2.62831	3.59639	-0.820229	0.0228183	0.0326341	Intron (uc003ndd.2/54901, intron 7 of 15)	6	20546570	21232634	686065	1	54901	uc021ymk.1	224520	ENSG00000145996	CDKAL1	CDK5 regulatory subunit associated protein 1 like 1
chr6	20877699	20877899	chr6:20877468-20877668	7.26109	5.84939	8.06759	-2.17937	2.20151e-30	1.04833e-28	Intron (uc003ndd.2/54901, intron 9 of 15)	6	21065279	21232634	167356	1	54901	uc003ndf.2	-187380	ENSG00000145996	CDKAL1	CDK5 regulatory subunit associated protein 1 like 1
chr6	20878784	20878984	chr6:20878553-20878753	5.00526	1.87655	6.04986	-4.06476	1.6792e-26	5.38479e-25	Intron (uc003ndd.2/54901, intron 9 of 15)	6	21065279	21232634	167356	1	54901	uc003ndf.2	-186295	ENSG00000145996	CDKAL1	CDK5 regulatory subunit associated protein 1 like 1
chr6	20952914	20953114	chr6:20952683-20952883	5.70055	4.79551	6.34134	-1.4985	1.53645e-11	8.67818e-11	Intron (uc003ndd.2/54901, intron 9 of 15)	6	21065279	21232634	167356	1	54901	uc003ndf.2	-112165	ENSG00000145996	CDKAL1	CDK5 regulatory subunit associated protein 1 like 1
chr6	21002048	21002248	chr6:21001817-21002017	2.28657	0	3.3725	-4.27804	8.69351e-08	2.81762e-07	Intron (uc003ndd.2/54901, intron 11 of 15)	6	21065279	21232634	167356	1	54901	uc003ndf.2	-63031	ENSG00000145996	CDKAL1	CDK5 regulatory subunit associated protein 1 like 1
chr6	21004122	21004322	chr6:21003891-21004091	3.52346	4.35078	0	4.16987	1.53587e-08	5.6038e-08	Intron (uc003ndd.2/54901, intron 11 of 15)	6	21065279	21232634	167356	1	54901	uc003ndf.2	-60957	ENSG00000145996	CDKAL1	CDK5 regulatory subunit associated protein 1 like 1
chr6	21023005	21023205	chr6:21022774-21022974	3.63283	4.18074	2.46678	1.76882	0.000105707	0.000214364	Intron (uc003ndd.2/54901, intron 11 of 15)	6	21065279	21232634	167356	1	54901	uc003ndf.2	-42074	ENSG00000145996	CDKAL1	CDK5 regulatory subunit associated protein 1 like 1
chr6	21033955	21034155	chr6:21033724-21033924	4.22381	3.32275	4.86296	-1.4302	4.20644e-06	1.05217e-05	Intron (uc003ndd.2/54901, intron 11 of 15)	6	21065279	21232634	167356	1	54901	uc003ndf.2	-31124	ENSG00000145996	CDKAL1	CDK5 regulatory subunit associated protein 1 like 1
chr6	21102531	21102731	chr6:21102300-21102500	6.15656	5.34651	6.75642	-1.3432	8.68779e-05	0.000178466	Intron (uc003ndd.2/54901, intron 12 of 15)	6	21065279	21232634	167356	1	54901	uc003ndf.2	37252	ENSG00000145996	CDKAL1	CDK5 regulatory subunit associated protein 1 like 1
chr6	21103945	21104145	chr6:21103714-21103914	4.02783	4.59088	2.80059	1.80388	2.87057e-06	7.36311e-06	Intron (uc003ndd.2/54901, intron 12 of 15)	6	21065279	21232634	167356	1	54901	uc003ndf.2	38666	ENSG00000145996	CDKAL1	CDK5 regulatory subunit associated protein 1 like 1
chr6	21109670	21109870	chr6:21109439-21109639	3.23633	4.06948	0	4.25545	8.36047e-08	2.71703e-07	Intron (uc003ndd.2/54901, intron 13 of 15)	6	21065279	21232634	167356	1	54901	uc003ndf.2	44391	ENSG00000145996	CDKAL1	CDK5 regulatory subunit associated protein 1 like 1
chr6	21110262	21110462	chr6:21110031-21110231	3.44476	4.17532	1.18535	2.81192	8.32675e-08	2.70681e-07	Intron (uc003ndd.2/54901, intron 13 of 15)	6	21065279	21232634	167356	1	54901	uc003ndf.2	44983	ENSG00000145996	CDKAL1	CDK5 regulatory subunit associated protein 1 like 1
chr6	21133622	21133822	chr6:21133391-21133591	3.42279	4.22063	0.287508	3.53538	3.38333e-08	1.17166e-07	Intron (uc003ndd.2/54901, intron 13 of 15)	6	21065279	21232634	167356	1	54901	uc003ndf.2	68343	ENSG00000145996	CDKAL1	CDK5 regulatory subunit associated protein 1 like 1
chr6	21138654	21138854	chr6:21138423-21138623	2.68617	0.428511	3.64895	-2.93641	1.30047e-07	4.10373e-07	Intron (uc003ndd.2/54901, intron 13 of 15)	6	21065279	21232634	167356	1	54901	uc003ndf.2	73375	ENSG00000145996	CDKAL1	CDK5 regulatory subunit associated protein 1 like 1
chr6	21149862	21150062	chr6:21149631-21149831	2.45488	0.75926	3.32635	-2.35023	1.46563e-05	3.37977e-05	Intron (uc003ndd.2/54901, intron 13 of 15)	6	21065279	21232634	167356	1	54901	uc003ndf.2	84583	ENSG00000145996	CDKAL1	CDK5 regulatory subunit associated protein 1 like 1
chr6	21165260	21165460	chr6:21165029-21165229	3.00777	0.0682844	4.03886	-3.6326	3.21949e-10	1.5047e-09	Intron (uc003ndd.2/54901, intron 13 of 15)	6	21065279	21232634	167356	1	54901	uc003ndf.2	99981	ENSG00000145996	CDKAL1	CDK5 regulatory subunit associated protein 1 like 1
chr6	21165874	21166074	chr6:21165643-21165843	3.21572	2.18152	3.90641	-1.51851	9.90629e-05	0.000201729	Intron (uc003ndd.2/54901, intron 13 of 15)	6	21065279	21232634	167356	1	54901	uc003ndf.2	100595	ENSG00000145996	CDKAL1	CDK5 regulatory subunit associated protein 1 like 1
chr6	21190151	21190351	chr6:21189920-21190120	2.50263	3.19724	0.547236	2.19111	0.000659801	0.00119373	Intron (uc003ndd.2/54901, intron 13 of 15)	6	21065279	21232634	167356	1	54901	uc003ndf.2	124872	ENSG00000145996	CDKAL1	CDK5 regulatory subunit associated protein 1 like 1
chr6	21198573	21198773	chr6:21198342-21198542	4.70067	2.8389	5.60358	-2.63214	2.12956e-12	1.35137e-11	Intron (uc003ndd.2/54901, intron 14 of 15)	6	21065279	21232634	167356	1	54901	uc003ndf.2	133294	ENSG00000145996	CDKAL1	CDK5 regulatory subunit associated protein 1 like 1
chr6	21199905	21200105	chr6:21199674-21199874	4.54693	5.39804	0	4.87753	1.445e-12	9.37862e-12	Intron (uc003ndd.2/54901, intron 14 of 15)	6	21065279	21232634	167356	1	54901	uc003ndf.2	134626	ENSG00000145996	CDKAL1	CDK5 regulatory subunit associated protein 1 like 1
chr6	21201329	21201529	chr6:21201098-21201298	4.14444	4.52242	3.5019	1.09914	0.00532827	0.00842699	Exon (uc003ndd.2/54901, exon 15 of 16)	6	21065279	21232634	167356	1	54901	uc003ndf.2	136050	ENSG00000145996	CDKAL1	CDK5 regulatory subunit associated protein 1 like 1
chr6	21264234	21264434	chr6:21264003-21264203	4.54945	3.46657	5.25741	-1.66546	2.52381e-05	5.61475e-05	Distal Intergenic	6	21065279	21232634	167356	1	54901	uc003ndf.2	198955	ENSG00000145996	CDKAL1	CDK5 regulatory subunit associated protein 1 like 1
chr6	21265598	21265798	chr6:21265367-21265567	2.5867	1.07395	3.41815	-2.15418	3.64997e-06	9.2143e-06	Distal Intergenic	6	21065279	21232634	167356	1	54901	uc003ndf.2	200319	ENSG00000145996	CDKAL1	CDK5 regulatory subunit associated protein 1 like 1
chr6	21281546	21281746	chr6:21281315-21281515	3.78718	4.51494	1.55427	2.6359	8.99961e-08	2.91025e-07	Distal Intergenic	6	21065279	21232634	167356	1	54901	uc003ndf.2	216267	ENSG00000145996	CDKAL1	CDK5 regulatory subunit associated protein 1 like 1
chr6	21310234	21310434	chr6:21310003-21310203	4.21207	4.48666	3.79397	0.687725	0.027099	0.038279	Distal Intergenic	6	21065279	21232634	167356	1	54901	uc003ndf.2	244955	ENSG00000145996	CDKAL1	CDK5 regulatory subunit associated protein 1 like 1
chr6	21325552	21325752	chr6:21325321-21325521	3.6798	4.24639	2.43778	1.80349	8.3151e-06	1.99084e-05	Distal Intergenic	6	21065279	21232634	167356	1	54901	uc003ndf.2	260273	ENSG00000145996	CDKAL1	CDK5 regulatory subunit associated protein 1 like 1
chr6	21333111	21333311	chr6:21332880-21333080	5.19062	5.86861	3.35467	2.53639	1.42843e-18	1.92422e-17	Distal Intergenic	6	21593972	21598849	4878	1	6659	uc003ndi.3	-260661	ENSG00000124766	SOX4	SRY-box transcription factor 4
chr6	21348813	21349013	chr6:21348582-21348782	7.04639	6.19758	7.66341	-1.42698	6.6346e-10	2.96092e-09	Distal Intergenic	6	21593972	21598849	4878	1	6659	uc003ndi.3	-244959	ENSG00000124766	SOX4	SRY-box transcription factor 4
chr6	21350998	21351198	chr6:21350767-21350967	3.66304	4.41397	1.19345	2.95232	1.83149e-09	7.66854e-09	Distal Intergenic	6	21593972	21598849	4878	1	6659	uc003ndi.3	-242774	ENSG00000124766	SOX4	SRY-box transcription factor 4
chr6	21372011	21372211	chr6:21371780-21371980	6.309	6.76668	5.45174	1.35177	8.13919e-06	1.95168e-05	Distal Intergenic	6	21593972	21598849	4878	1	6659	uc003ndi.3	-221761	ENSG00000124766	SOX4	SRY-box transcription factor 4
chr6	21384495	21384695	chr6:21384264-21384464	4.57992	3.67947	5.21881	-1.38466	0.00364577	0.00591402	Distal Intergenic	6	21593972	21598849	4878	1	6659	uc003ndi.3	-209277	ENSG00000124766	SOX4	SRY-box transcription factor 4
chr6	21402676	21402876	chr6:21402445-21402645	5.24968	2.02204	6.30063	-4.06145	8.67673e-25	2.3124e-23	Distal Intergenic	6	21593972	21598849	4878	1	6659	uc003ndi.3	-191096	ENSG00000124766	SOX4	SRY-box transcription factor 4
chr6	21437922	21438122	chr6:21437691-21437891	3.95666	2.4973	4.7752	-2.11749	5.87477e-07	1.67711e-06	Distal Intergenic	6	21593972	21598849	4878	1	6659	uc003ndi.3	-155850	ENSG00000124766	SOX4	SRY-box transcription factor 4
chr6	21438979	21439179	chr6:21438748-21438948	5.15938	3.79913	5.9523	-2.10455	4.58563e-12	2.78002e-11	Distal Intergenic	6	21593972	21598849	4878	1	6659	uc003ndi.3	-154793	ENSG00000124766	SOX4	SRY-box transcription factor 4
chr6	21445103	21445303	chr6:21444872-21445072	4.83581	2.02264	5.85677	-3.72904	3.16423e-22	6.40453e-21	Distal Intergenic	6	21593972	21598849	4878	1	6659	uc003ndi.3	-148669	ENSG00000124766	SOX4	SRY-box transcription factor 4
chr6	21479365	21479565	chr6:21479134-21479334	4.3706	5.05605	2.48249	2.58103	8.52546e-12	4.99117e-11	Distal Intergenic	6	21593972	21598849	4878	1	6659	uc003ndi.3	-114407	ENSG00000124766	SOX4	SRY-box transcription factor 4
chr6	21483283	21483483	chr6:21483052-21483252	4.18799	4.48455	3.72633	0.792031	0.00698796	0.0108548	Distal Intergenic	6	21593972	21598849	4878	1	6659	uc003ndi.3	-110489	ENSG00000124766	SOX4	SRY-box transcription factor 4
chr6	21496555	21496755	chr6:21496324-21496524	4.49526	5.18548	2.57265	2.55911	3.36154e-13	2.37627e-12	Distal Intergenic	6	21593972	21598849	4878	1	6659	uc003ndi.3	-97217	ENSG00000124766	SOX4	SRY-box transcription factor 4
chr6	21508110	21508310	chr6:21507879-21508079	4.53876	2.81121	5.41661	-2.56901	5.89174e-16	5.83441e-15	Distal Intergenic	6	21593972	21598849	4878	1	6659	uc003ndi.3	-85662	ENSG00000124766	SOX4	SRY-box transcription factor 4
chr6	21538792	21538992	chr6:21538561-21538761	7.32246	7.60086	6.89698	0.707297	0.000779735	0.00139474	Distal Intergenic	6	21593972	21598849	4878	1	6659	uc003ndi.3	-54980	ENSG00000124766	SOX4	SRY-box transcription factor 4
chr6	21589573	21589773	chr6:21589342-21589542	6.29788	6.4832	6.03861	0.459664	0.0112823	0.0169722	Distal Intergenic	6	21593972	21598849	4878	1	6659	uc003ndi.3	-4199	ENSG00000124766	SOX4	SRY-box transcription factor 4
chr6	21593832	21594032	chr6:21593601-21593801	7.43152	7.83556	6.72347	1.11127	6.34586e-08	2.1056e-07	Promoter (<=1kb)	6	21593972	21598849	4878	1	6659	uc003ndi.3	0	ENSG00000124766	SOX4	SRY-box transcription factor 4
chr6	21596931	21597131	chr6:21596700-21596900	6.16131	6.41357	5.78558	0.631355	0.00275397	0.00454806	Promoter (2-3kb)	6	21593972	21598849	4878	1	6659	uc003ndi.3	2959	ENSG00000124766	SOX4	SRY-box transcription factor 4
chr6	21604345	21604545	chr6:21604114-21604314	3.04746	3.77401	0.82571	2.77376	6.3714e-07	1.80916e-06	Distal Intergenic	6	21593972	21598849	4878	1	6659	uc003ndi.3	10373	ENSG00000124766	SOX4	SRY-box transcription factor 4
chr6	21634893	21635093	chr6:21634662-21634862	2.93491	0.0980636	3.95784	-3.65599	1.02392e-09	4.4459e-09	Distal Intergenic	6	21665003	21910006	245004	1	401237	uc010jpp.1	-29910	NA	CASC15	cancer susceptibility 15
chr6	21680046	21680246	chr6:21679815-21680015	4.35753	3.55753	4.95283	-1.27177	0.000224616	0.000434837	Intron (uc010jpp.1/401237, intron 3 of 6)	6	21668878	22194616	525739	1	401237	uc011djk.2	11168	NA	CASC15	cancer susceptibility 15
chr6	21727002	21727202	chr6:21726771-21726971	3.29692	3.87586	2.00181	1.69489	6.43413e-05	0.000134745	Intron (uc010jpp.1/401237, intron 3 of 6)	6	21668878	22194616	525739	1	401237	uc011djk.2	58124	NA	CASC15	cancer susceptibility 15
chr6	21729800	21730000	chr6:21729569-21729769	3.15411	1.57557	4.00068	-2.2076	1.64561e-06	4.38273e-06	Intron (uc010jpp.1/401237, intron 3 of 6)	6	21668878	22194616	525739	1	401237	uc011djk.2	60922	NA	CASC15	cancer susceptibility 15
chr6	21748906	21749106	chr6:21748675-21748875	2.75766	3.52689	0.065924	2.74203	5.21701e-06	1.28626e-05	Intron (uc010jpp.1/401237, intron 4 of 6)	6	21668878	22194616	525739	1	401237	uc011djk.2	80028	NA	CASC15	cancer susceptibility 15
chr6	21767274	21767474	chr6:21767043-21767243	2.77463	1.51525	3.53909	-1.98832	5.27738e-06	1.30021e-05	Intron (uc010jpp.1/401237, intron 5 of 6)	6	21845774	21981012	135239	1	401237	uc003ndk.1	-78300	NA	CASC15	cancer susceptibility 15
chr6	21769827	21770027	chr6:21769596-21769796	6.16617	6.51221	5.59854	0.880877	1.73183e-06	4.59439e-06	Intron (uc010jpp.1/401237, intron 5 of 6)	6	21845774	21981012	135239	1	401237	uc003ndk.1	-75747	NA	CASC15	cancer susceptibility 15
chr6	21808350	21808550	chr6:21808119-21808319	5.49387	3.97838	6.32596	-2.29354	2.66992e-17	3.10849e-16	Intron (uc010jpp.1/401237, intron 6 of 6)	6	21845774	21981012	135239	1	401237	uc003ndk.1	-37224	NA	CASC15	cancer susceptibility 15
chr6	21809066	21809266	chr6:21808835-21809035	3.88364	3.28312	4.37788	-1.03896	0.00320288	0.00523846	Intron (uc010jpp.1/401237, intron 6 of 6)	6	21845774	21981012	135239	1	401237	uc003ndk.1	-36508	NA	CASC15	cancer susceptibility 15
chr6	21824737	21824937	chr6:21824506-21824706	2.75315	3.6116	0	4.31532	1.0517e-07	3.36601e-07	Intron (uc010jpp.1/401237, intron 6 of 6)	6	21845774	21981012	135239	1	401237	uc003ndk.1	-20837	NA	CASC15	cancer susceptibility 15
chr6	21832167	21832367	chr6:21831936-21832136	4.56254	2.73863	5.45866	-2.60251	1.05098e-15	1.0105e-14	Intron (uc010jpp.1/401237, intron 6 of 6)	6	21845774	21981012	135239	1	401237	uc003ndk.1	-13407	NA	CASC15	cancer susceptibility 15
chr6	21873893	21874093	chr6:21873662-21873862	4.94361	4.05805	5.57631	-1.45847	1.45468e-07	4.55655e-07	Intron (uc010jpp.1/401237, intron 6 of 6)	6	21898951	22214734	315784	1	401237	uc003ndl.3	-24858	NA	CASC15	cancer susceptibility 15
chr6	21887117	21887317	chr6:21886886-21887086	4.42172	3.72224	4.96872	-1.17861	0.000166339	0.000327892	Intron (uc010jpp.1/401237, intron 6 of 6)	6	21898951	22214734	315784	1	401237	uc003ndl.3	-11634	NA	CASC15	cancer susceptibility 15
chr6	21887982	21888182	chr6:21887751-21887951	4.89853	3.42854	5.71968	-2.17636	1.87954e-10	9.08628e-10	Intron (uc010jpp.1/401237, intron 6 of 6)	6	21898951	22214734	315784	1	401237	uc003ndl.3	-10769	NA	CASC15	cancer susceptibility 15
chr6	21907130	21907330	chr6:21906899-21907099	3.546	3.94306	2.85591	0.985517	0.0107609	0.0162397	Intron (uc010jpp.1/401237, intron 6 of 6)	6	21898951	22214734	315784	1	401237	uc003ndl.3	8179	NA	CASC15	cancer susceptibility 15
chr6	21919097	21919297	chr6:21918866-21919066	3.364	4.13607	0.634204	3.11506	9.98336e-08	3.20777e-07	Intron (uc011djj.1/401237, intron 6 of 6)	6	21898951	22214734	315784	1	401237	uc003ndl.3	20146	NA	CASC15	cancer susceptibility 15
chr6	21946662	21946862	chr6:21946431-21946631	3.9965	3.09607	4.63539	-1.39982	0.000734183	0.00131869	Intron (uc011djj.1/401237, intron 6 of 6)	6	21898951	22214734	315784	1	401237	uc003ndl.3	47711	NA	CASC15	cancer susceptibility 15
chr6	21949613	21949813	chr6:21949382-21949582	3.52354	4.15906	1.94922	2.04502	1.26304e-06	3.42405e-06	Intron (uc011djj.1/401237, intron 6 of 6)	6	21898951	22214734	315784	1	401237	uc003ndl.3	50662	NA	CASC15	cancer susceptibility 15
chr6	21954078	21954278	chr6:21953847-21954047	5.20214	5.48735	4.76324	0.701051	0.00287047	0.0047276	Intron (uc011djj.1/401237, intron 6 of 6)	6	21898951	22214734	315784	1	401237	uc003ndl.3	55127	NA	CASC15	cancer susceptibility 15
chr6	21954668	21954868	chr6:21954437-21954637	3.74524	3.03601	4.29714	-1.12384	0.000505764	0.000930605	Intron (uc011djj.1/401237, intron 6 of 6)	6	21898951	22214734	315784	1	401237	uc003ndl.3	55717	NA	CASC15	cancer susceptibility 15
chr6	21987735	21987935	chr6:21987506-21987706	5.00862	4.65767	5.34103	-0.641006	0.00581719	0.00914686	Intron (uc003ndj.3/401237, intron 6 of 11)	6	21898951	22214734	315784	1	401237	uc003ndl.3	88784	NA	CASC15	cancer susceptibility 15
chr6	21999313	21999513	chr6:21999084-21999284	6.40168	6.79692	5.71623	1.09965	4.49523e-06	1.11944e-05	Intron (uc003ndj.3/401237, intron 6 of 11)	6	21898951	22214734	315784	1	401237	uc003ndl.3	100362	NA	CASC15	cancer susceptibility 15
chr6	22001824	22002024	chr6:22001595-22001795	4.09486	2.32258	4.98138	-2.532	6.60246e-13	4.48753e-12	Intron (uc003ndj.3/401237, intron 6 of 11)	6	21898951	22214734	315784	1	401237	uc003ndl.3	102873	NA	CASC15	cancer susceptibility 15
chr6	22036586	22036786	chr6:22036357-22036557	4.47282	4.95189	3.54972	1.38967	1.57225e-06	4.20043e-06	Intron (uc003ndj.3/401237, intron 7 of 11)	6	22146883	22194616	47734	1	401237	uc003ndn.3	-110097	NA	CASC15	cancer susceptibility 15
chr6	22042114	22042314	chr6:22041885-22042085	4.12891	0.884794	5.18087	-4.07018	6.58759e-20	1.03496e-18	Intron (uc003ndj.3/401237, intron 7 of 11)	6	22146883	22194616	47734	1	401237	uc003ndn.3	-104569	NA	CASC15	cancer susceptibility 15
chr6	22043512	22043712	chr6:22043283-22043483	3.69687	1.90499	4.58708	-2.47607	9.13997e-09	3.44937e-08	Intron (uc003ndj.3/401237, intron 7 of 11)	6	22146883	22194616	47734	1	401237	uc003ndn.3	-103171	NA	CASC15	cancer susceptibility 15
chr6	22049325	22049525	chr6:22049096-22049296	3.2477	4.01906	0.527409	3.11739	6.10277e-07	1.73809e-06	Intron (uc003ndj.3/401237, intron 7 of 11)	6	22146883	22194616	47734	1	401237	uc003ndn.3	-97358	NA	CASC15	cancer susceptibility 15
chr6	22056806	22057006	chr6:22056577-22056777	5.37041	1.75858	6.44207	-4.52943	3.12595e-29	1.32724e-27	Exon (uc003ndj.3/401237, exon 8 of 12)	6	22146883	22194616	47734	1	401237	uc003ndn.3	-89877	NA	CASC15	cancer susceptibility 15
chr6	22063437	22063637	chr6:22063208-22063408	4.62344	2.80754	5.51809	-2.58769	7.93959e-11	4.05434e-10	Exon (uc003ndl.3/401237, exon 6 of 11)	6	22146883	22194616	47734	1	401237	uc003ndn.3	-83246	NA	CASC15	cancer susceptibility 15
chr6	22071972	22072172	chr6:22071743-22071943	5.47715	5.6862	5.17829	0.506047	0.0193283	0.0279668	Intron (uc003ndj.3/401237, intron 8 of 11)	6	22146883	22194616	47734	1	401237	uc003ndn.3	-74711	NA	CASC15	cancer susceptibility 15
chr6	22080130	22080330	chr6:22079901-22080101	2.98375	3.66596	1.11853	2.34082	9.35975e-06	2.22302e-05	Intron (uc003ndj.3/401237, intron 8 of 11)	6	22146883	22194616	47734	1	401237	uc003ndn.3	-66553	NA	CASC15	cancer susceptibility 15
chr6	22082595	22082795	chr6:22082366-22082566	4.28592	4.59074	3.80734	0.750485	0.0138053	0.0204726	Intron (uc003ndj.3/401237, intron 8 of 11)	6	22146883	22194616	47734	1	401237	uc003ndn.3	-64088	NA	CASC15	cancer susceptibility 15
chr6	22100258	22100458	chr6:22100029-22100229	2.48027	1.80748	3.01359	-1.10184	0.0095252	0.0144922	Intron (uc003ndj.3/401237, intron 8 of 11)	6	22146883	22194616	47734	1	401237	uc003ndn.3	-46425	NA	CASC15	cancer susceptibility 15
chr6	22113389	22113589	chr6:22113160-22113360	3.84102	0.714357	4.88549	-3.99229	2.2333e-14	1.8261e-13	Intron (uc003ndj.3/401237, intron 9 of 11)	6	22146883	22194616	47734	1	401237	uc003ndn.3	-33294	NA	CASC15	cancer susceptibility 15
chr6	22141784	22141984	chr6:22141555-22141755	2.76962	1.89521	3.39763	-1.34957	0.00101575	0.00178718	Intron (uc003ndj.3/401237, intron 9 of 11)	6	22146883	22194616	47734	1	401237	uc003ndn.3	-4899	NA	CASC15	cancer susceptibility 15
chr6	22148335	22148535	chr6:22148106-22148306	6.71604	7.30852	5.3598	1.9589	1.4448e-11	8.19444e-11	Promoter (<=1kb)	6	22134831	22147422	12592	2	729177	uc003ndm.2	-913	NA	NBAT1	neuroblastoma associated transcript 1
chr6	22150160	22150360	chr6:22149931-22150131	5.50993	5.88044	4.88541	1.0462	0.000541894	0.000992912	Promoter (2-3kb)	6	22134831	22147422	12592	2	729177	uc003ndm.2	-2738	NA	NBAT1	neuroblastoma associated transcript 1
chr6	22159444	22159644	chr6:22159215-22159415	2.90501	3.64748	0.526927	2.98149	2.93965e-06	7.52934e-06	Intron (uc003ndj.3/401237, intron 9 of 11)	6	22134831	22147422	12592	2	729177	uc003ndm.2	-12022	NA	NBAT1	neuroblastoma associated transcript 1
chr6	22199032	22199232	chr6:22198803-22199003	2.68074	1.15896	3.51432	-2.19993	2.88945e-06	7.40813e-06	Intron (uc003ndl.3/401237, intron 9 of 10)	6	22134831	22147422	12592	2	729177	uc003ndm.2	-51610	NA	NBAT1	neuroblastoma associated transcript 1
chr6	22236961	22237161	chr6:22236732-22236932	5.74363	3.81569	6.65791	-2.78778	1.80979e-23	4.18826e-22	Distal Intergenic	6	22287473	22297308	9836	2	5617	uc003ndo.3	60147	ENSG00000172179	PRL	prolactin
chr6	22239695	22239895	chr6:22239466-22239666	4.8912	5.47241	3.58604	1.98421	5.74879e-10	2.59031e-09	Distal Intergenic	6	22287473	22297308	9836	2	5617	uc003ndo.3	57413	ENSG00000172179	PRL	prolactin
chr6	22271343	22271543	chr6:22271114-22271314	2.93818	3.74133	0	3.6404	7.56707e-07	2.12428e-06	Distal Intergenic	6	22287473	22297308	9836	2	5617	uc003ndo.3	25765	ENSG00000172179	PRL	prolactin
chr6	22298807	22299007	chr6:22298578-22298778	3.50848	4.2159	1.45282	2.87113	1.5234e-08	5.56173e-08	Promoter (1-2kb)	6	22287473	22297730	10258	2	5617	uc003ndp.3	-1077	ENSG00000172179	PRL	prolactin
chr6	22364609	22364809	chr6:22364380-22364580	5.66496	6.35897	3.71414	2.59461	2.81146e-12	1.75709e-11	Distal Intergenic	6	22294638	22303082	8445	2	5617	uc003ndr.1	-61527	ENSG00000172179	PRL	prolactin
chr6	22383349	22383549	chr6:22383120-22383320	3.09627	0.911001	4.04947	-2.90841	7.39742e-10	3.27976e-09	Distal Intergenic	6	22294638	22303082	8445	2	5617	uc003ndr.1	-80267	ENSG00000172179	PRL	prolactin
chr6	22400039	22400239	chr6:22399810-22400010	5.02093	4.40678	5.52277	-1.07846	1.35727e-05	3.1456e-05	Distal Intergenic	6	22294638	22303082	8445	2	5617	uc003ndr.1	-96957	ENSG00000172179	PRL	prolactin
chr6	22438019	22438219	chr6:22437790-22437990	3.22157	4.06414	0	4.27411	7.32609e-08	2.40412e-07	Distal Intergenic	6	22569678	22570750	1073	1	154150	uc003nds.3	-131459	ENSG00000112273	HDGFL1	HDGF like 1
chr6	22440270	22440470	chr6:22440041-22440241	4.55142	5.36484	1.09593	3.99077	1.42257e-14	1.19225e-13	Distal Intergenic	6	22569678	22570750	1073	1	154150	uc003nds.3	-129208	ENSG00000112273	HDGFL1	HDGF like 1
chr6	22447538	22447738	chr6:22447309-22447509	4.63463	3.94043	5.17895	-1.21347	2.94719e-06	7.54763e-06	Distal Intergenic	6	22569678	22570750	1073	1	154150	uc003nds.3	-121940	ENSG00000112273	HDGFL1	HDGF like 1
chr6	22466990	22467190	chr6:22466761-22466961	3.36566	4.19166	0	4.03766	5.74758e-08	1.9191e-07	Distal Intergenic	6	22569678	22570750	1073	1	154150	uc003nds.3	-102488	ENSG00000112273	HDGFL1	HDGF like 1
chr6	22470781	22470981	chr6:22470552-22470752	3.40842	1.61897	4.29818	-2.56754	6.59295e-10	2.94332e-09	Distal Intergenic	6	22569678	22570750	1073	1	154150	uc003nds.3	-98697	ENSG00000112273	HDGFL1	HDGF like 1
chr6	22513298	22513498	chr6:22513069-22513269	2.98849	3.79245	0	3.655	6.82614e-07	1.92988e-06	Distal Intergenic	6	22569678	22570750	1073	1	154150	uc003nds.3	-56180	ENSG00000112273	HDGFL1	HDGF like 1
chr6	22527046	22527246	chr6:22526817-22527017	2.5866	3.35545	0	2.76085	1.4922e-05	3.43679e-05	Distal Intergenic	6	22569678	22570750	1073	1	154150	uc003nds.3	-42432	ENSG00000112273	HDGFL1	HDGF like 1
chr6	22558733	22558933	chr6:22558504-22558704	3.48263	3.98532	2.48195	1.49841	0.000429521	0.000798491	Distal Intergenic	6	22569678	22570750	1073	1	154150	uc003nds.3	-10745	ENSG00000112273	HDGFL1	HDGF like 1
chr6	22576864	22577064	chr6:22576635-22576835	3.22754	2.24819	3.89779	-1.48528	0.000190254	0.00037209	Distal Intergenic	6	22569678	22570750	1073	1	154150	uc003nds.3	7186	ENSG00000112273	HDGFL1	HDGF like 1
chr6	22629807	22630007	chr6:22629578-22629778	3.26807	4.09011	0	3.95981	1.0022e-07	3.21919e-07	Distal Intergenic	6	22569678	22570750	1073	1	154150	uc003nds.3	60129	ENSG00000112273	HDGFL1	HDGF like 1
chr6	22694698	22694898	chr6:22694469-22694669	3.17823	4.02404	0	4.23924	7.94992e-08	2.59437e-07	Distal Intergenic	6	22569678	22570750	1073	1	154150	uc003nds.3	125020	ENSG00000112273	HDGFL1	HDGF like 1
chr6	22710064	22710264	chr6:22709835-22710035	6.25271	6.79157	5.12175	1.67323	1.02061e-08	3.82259e-08	Distal Intergenic	6	22569678	22570750	1073	1	154150	uc003nds.3	140386	ENSG00000112273	HDGFL1	HDGF like 1
chr6	22784823	22785023	chr6:22784594-22784794	5.2559	6.10473	0.566325	5.025	1.12582e-19	1.72087e-18	Distal Intergenic	6	22569678	22570750	1073	1	154150	uc003nds.3	215145	ENSG00000112273	HDGFL1	HDGF like 1
chr6	22785349	22785549	chr6:22785120-22785320	6.79982	7.60864	3.44696	4.1847	1.51087e-41	2.16573e-39	Distal Intergenic	6	22569678	22570750	1073	1	154150	uc003nds.3	215671	ENSG00000112273	HDGFL1	HDGF like 1
chr6	22789575	22789775	chr6:22789346-22789546	4.09913	4.90518	0.804287	3.69256	5.32472e-12	3.20377e-11	Distal Intergenic	6	22569678	22570750	1073	1	154150	uc003nds.3	219897	ENSG00000112273	HDGFL1	HDGF like 1
chr6	22805620	22805820	chr6:22805391-22805591	3.04149	3.88441	0	4.08228	3.48267e-07	1.0291e-06	Distal Intergenic	6	22569678	22570750	1073	1	154150	uc003nds.3	235942	ENSG00000112273	HDGFL1	HDGF like 1
chr6	22827613	22827813	chr6:22827384-22827584	3.51122	4.29686	0.582946	3.63298	6.04012e-09	2.3416e-08	Distal Intergenic	6	22569678	22570750	1073	1	154150	uc003nds.3	257935	ENSG00000112273	HDGFL1	HDGF like 1
chr6	22828539	22828739	chr6:22828310-22828510	5.83472	6.60414	3.14033	3.44896	6.24463e-29	2.5644e-27	Distal Intergenic	6	22569678	22570750	1073	1	154150	uc003nds.3	258861	ENSG00000112273	HDGFL1	HDGF like 1
chr6	22829384	22829584	chr6:22829155-22829355	3.61631	4.47316	0	4.66038	4.19538e-09	1.66387e-08	Distal Intergenic	6	22569678	22570750	1073	1	154150	uc003nds.3	259706	ENSG00000112273	HDGFL1	HDGF like 1
chr6	22881337	22881537	chr6:22881108-22881308	6.54246	7.26226	4.38177	2.8713	2.21626e-31	1.17699e-29	Distal Intergenic	6	22569678	22570750	1073	1	154150	uc003nds.3	311659	ENSG00000112273	HDGFL1	HDGF like 1
chr6	22892754	22892954	chr6:22892525-22892725	4.1818	3.54993	4.69337	-1.07598	0.000231017	0.000446316	Distal Intergenic	6	22569678	22570750	1073	1	154150	uc003nds.3	323076	ENSG00000112273	HDGFL1	HDGF like 1
chr6	22906373	22906573	chr6:22906144-22906344	3.19834	2.40923	3.78864	-1.15302	0.00446337	0.00714146	Distal Intergenic	6	22569678	22570750	1073	1	154150	uc003nds.3	336695	ENSG00000112273	HDGFL1	HDGF like 1
chr6	22926947	22927147	chr6:22926718-22926918	2.47625	3.33129	0	4.04788	7.66027e-07	2.14853e-06	Distal Intergenic	6	22569678	22570750	1073	1	154150	uc003nds.3	357269	ENSG00000112273	HDGFL1	HDGF like 1
chr6	22967094	22967294	chr6:22966865-22967065	4.18636	5.06083	0	6.0924	3.45331e-13	2.43755e-12	Distal Intergenic	6	22569678	22570750	1073	1	154150	uc003nds.3	397416	ENSG00000112273	HDGFL1	HDGF like 1
chr6	22980829	22981029	chr6:22980600-22980800	3.88117	2.66802	4.6317	-1.88367	1.91199e-07	5.88567e-07	Distal Intergenic	6	22569678	22570750	1073	1	154150	uc003nds.3	411151	ENSG00000112273	HDGFL1	HDGF like 1
chr6	23003936	23004136	chr6:23003707-23003907	6.7129	6.98333	6.30286	0.680854	4.57918e-05	9.79796e-05	Distal Intergenic	6	22569678	22570750	1073	1	154150	uc003nds.3	434258	ENSG00000112273	HDGFL1	HDGF like 1
chr6	23014083	23014283	chr6:23013854-23014054	4.3884	3.00038	5.18872	-2.10595	1.98688e-10	9.57015e-10	Distal Intergenic	6	22569678	22570750	1073	1	154150	uc003nds.3	444405	ENSG00000112273	HDGFL1	HDGF like 1
chr6	23017879	23018079	chr6:23017650-23017850	2.70132	3.19956	1.71572	1.46985	0.00192231	0.00324859	Distal Intergenic	6	22569678	22570750	1073	1	154150	uc003nds.3	448201	ENSG00000112273	HDGFL1	HDGF like 1
chr6	23175319	23175519	chr6:23175091-23175291	4.01971	4.53253	2.98407	1.51516	0.000151685	0.000300691	Distal Intergenic	6	22569678	22570750	1073	1	154150	uc003nds.3	605641	ENSG00000112273	HDGFL1	HDGF like 1
chr6	23178839	23179039	chr6:23178611-23178811	3.17346	3.85658	1.30189	2.20042	5.45164e-06	1.34037e-05	Distal Intergenic	6	22569678	22570750	1073	1	154150	uc003nds.3	609161	ENSG00000112273	HDGFL1	HDGF like 1
chr6	23270747	23270947	chr6:23270519-23270719	3.63627	1.93765	4.50836	-2.4605	3.91163e-09	1.55826e-08	Distal Intergenic	6	22569678	22570750	1073	1	154150	uc003nds.3	701069	ENSG00000112273	HDGFL1	HDGF like 1
chr6	23282575	23282775	chr6:23282347-23282547	4.16592	4.89998	1.87283	2.86801	5.43725e-10	2.45985e-09	Distal Intergenic	6	22569678	22570750	1073	1	154150	uc003nds.3	712897	ENSG00000112273	HDGFL1	HDGF like 1
chr6	23349844	23350044	chr6:23349616-23349816	3.20821	2.61193	3.70007	-1.04769	0.00949496	0.0144495	Distal Intergenic	6	24126414	24130334	3921	1	140767	uc003ndv.3	-776370	ENSG00000152954	NRSN1	neurensin 1
chr6	23391254	23391454	chr6:23391026-23391226	4.2627	0.291432	5.34914	-4.66885	2.16761e-21	4.00765e-20	Distal Intergenic	6	24126414	24130334	3921	1	140767	uc003ndv.3	-734960	ENSG00000152954	NRSN1	neurensin 1
chr6	23454416	23454616	chr6:23454188-23454388	3.7751	2.23377	4.61322	-2.30237	3.83989e-08	1.31896e-07	Distal Intergenic	6	24126414	24130334	3921	1	140767	uc003ndv.3	-671798	ENSG00000152954	NRSN1	neurensin 1
chr6	23470911	23471111	chr6:23470683-23470883	2.22029	0.0567098	3.1705	-2.73903	3.90176e-06	9.80554e-06	Distal Intergenic	6	24126414	24130334	3921	1	140767	uc003ndv.3	-655303	ENSG00000152954	NRSN1	neurensin 1
chr6	23532607	23532807	chr6:23532379-23532579	3.36312	1.27421	4.30267	-2.77526	8.97093e-09	3.39133e-08	Distal Intergenic	6	24126414	24130334	3921	1	140767	uc003ndv.3	-593607	ENSG00000152954	NRSN1	neurensin 1
chr6	23534304	23534504	chr6:23534076-23534276	3.25251	0.256783	4.28782	-3.75883	5.05236e-11	2.65424e-10	Distal Intergenic	6	24126414	24130334	3921	1	140767	uc003ndv.3	-591910	ENSG00000152954	NRSN1	neurensin 1
chr6	23534735	23534935	chr6:23534507-23534707	2.65511	0.950086	3.52849	-2.35743	3.51607e-06	8.89799e-06	Distal Intergenic	6	24126414	24130334	3921	1	140767	uc003ndv.3	-591479	ENSG00000152954	NRSN1	neurensin 1
chr6	23584473	23584673	chr6:23584245-23584445	3.04193	0.572208	4.02988	-3.04871	8.01188e-09	3.0503e-08	Distal Intergenic	6	24126414	24130334	3921	1	140767	uc003ndv.3	-541741	ENSG00000152954	NRSN1	neurensin 1
chr6	23602187	23602387	chr6:23601959-23602159	4.08673	1.74968	5.05943	-3.18949	2.36327e-11	1.30113e-10	Distal Intergenic	6	24126414	24130334	3921	1	140767	uc003ndv.3	-524027	ENSG00000152954	NRSN1	neurensin 1
chr6	23621307	23621507	chr6:23621079-23621279	4.38421	4.69357	3.8962	0.776541	0.0100174	0.015192	Distal Intergenic	6	24126414	24130334	3921	1	140767	uc003ndv.3	-504907	ENSG00000152954	NRSN1	neurensin 1
chr6	23651030	23651230	chr6:23650802-23651002	5.28543	5.9952	3.21053	2.75434	9.35492e-17	1.01694e-15	Distal Intergenic	6	24126414	24130334	3921	1	140767	uc003ndv.3	-475184	ENSG00000152954	NRSN1	neurensin 1
chr6	23656536	23656736	chr6:23656308-23656508	4.19287	4.92492	1.91919	3.07495	6.34026e-10	2.83919e-09	Distal Intergenic	6	24126414	24130334	3921	1	140767	uc003ndv.3	-469678	ENSG00000152954	NRSN1	neurensin 1
chr6	23697342	23697542	chr6:23697114-23697314	3.1495	3.6373	2.1984	1.56515	0.000758505	0.00135927	Distal Intergenic	6	24126414	24130334	3921	1	140767	uc003ndv.3	-428872	ENSG00000152954	NRSN1	neurensin 1
chr6	23880922	23881122	chr6:23880694-23880894	3.30882	0	4.41958	-5.3177	1.5849e-11	8.93648e-11	Distal Intergenic	6	24126414	24130334	3921	1	140767	uc003ndv.3	-245292	ENSG00000152954	NRSN1	neurensin 1
chr6	23890749	23890949	chr6:23890521-23890721	4.10263	0	5.24013	-6.97704	7.29394e-19	1.01762e-17	Distal Intergenic	6	24126414	24130334	3921	1	140767	uc003ndv.3	-235465	ENSG00000152954	NRSN1	neurensin 1
chr6	23915892	23916092	chr6:23915664-23915864	3.27756	0.394743	4.30422	-3.62693	1.40429e-12	9.12677e-12	Distal Intergenic	6	24126414	24130334	3921	1	140767	uc003ndv.3	-210322	ENSG00000152954	NRSN1	neurensin 1
chr6	23981309	23981509	chr6:23981081-23981281	3.43261	1.64158	4.32266	-2.54205	5.61664e-10	2.53486e-09	Distal Intergenic	6	24126414	24130334	3921	1	140767	uc003ndv.3	-144905	ENSG00000152954	NRSN1	neurensin 1
chr6	24004355	24004555	chr6:24004127-24004327	5.3448	3.58274	6.22937	-2.56804	2.31315e-18	3.03698e-17	Distal Intergenic	6	24126414	24130334	3921	1	140767	uc003ndv.3	-121859	ENSG00000152954	NRSN1	neurensin 1
chr6	24019838	24020038	chr6:24019610-24019810	3.31466	0.62484	4.32474	-3.30706	2.64694e-07	7.96848e-07	Distal Intergenic	6	24126414	24130334	3921	1	140767	uc003ndv.3	-106376	ENSG00000152954	NRSN1	neurensin 1
chr6	24078490	24078690	chr6:24078262-24078462	4.20917	3.25649	4.86909	-1.53855	4.48965e-05	9.61891e-05	Distal Intergenic	6	24126414	24130334	3921	1	140767	uc003ndv.3	-47724	ENSG00000152954	NRSN1	neurensin 1
chr6	24117325	24117525	chr6:24117097-24117297	3.72015	0.365669	4.77859	-4.08194	4.2469e-14	3.36176e-13	Distal Intergenic	6	24126414	24130334	3921	1	140767	uc003ndv.3	-8889	ENSG00000152954	NRSN1	neurensin 1
chr6	24127106	24127306	chr6:24126878-24127078	3.35853	3.6586	2.88971	0.840328	0.0230271	0.0329097	Promoter (<=1kb)	6	24126414	24147757	21344	1	140767	uc010jpq.1	692	ENSG00000152954	NRSN1	neurensin 1
chr6	24156301	24156501	chr6:24156073-24156273	2.78877	0.5293	3.75179	-2.88812	4.22672e-08	1.44179e-07	Distal Intergenic	6	24126414	24147757	21344	1	140767	uc010jpq.1	29887	ENSG00000152954	NRSN1	neurensin 1
chr6	24205221	24205421	chr6:24204993-24205193	2.91406	2.29363	3.41937	-0.96179	0.0230775	0.0329789	Promoter (<=1kb)	6	24171983	24205531	33549	2	51473	uc003ndw.3	110	ENSG00000146038	DCDC2	doublecortin domain containing 2
chr6	24228953	24229153	chr6:24228725-24228925	4.78861	4.28159	5.22753	-0.863179	0.00665451	0.0103693	Intron (uc003ndx.3/51473, intron 7 of 9)	6	24171983	24205531	33549	2	51473	uc003ndw.3	-23422	ENSG00000146038	DCDC2	doublecortin domain containing 2
chr6	24273872	24274072	chr6:24273644-24273844	2.73175	1.27723	3.54908	-2.05136	7.57713e-06	1.82462e-05	Intron (uc003ndx.3/51473, intron 7 of 9)	6	24171983	24205531	33549	2	51473	uc003ndw.3	-68341	ENSG00000146038	DCDC2	doublecortin domain containing 2
chr6	24283510	24283710	chr6:24283282-24283482	5.14919	5.42518	4.72838	0.702906	0.0091532	0.0139688	Intron (uc003ndx.3/51473, intron 6 of 9)	6	24357131	24358512	1382	1	353219	uc003ndz.1	-73421	ENSG00000146049	KAAG1	kidney associated antigen 1
chr6	24358111	24358311	chr6:24357883-24358083	5.65856	6.18061	4.59006	1.60976	1.58605e-11	8.94235e-11	Promoter (<=1kb)	6	24171983	24358280	186298	2	51473	uc003ndx.3	0	ENSG00000146038	DCDC2	doublecortin domain containing 2
chr6	24360147	24360347	chr6:24359919-24360119	7.38228	7.84916	6.49723	1.36105	9.19346e-11	4.65372e-10	Promoter (1-2kb)	6	24171983	24358280	186298	2	51473	uc003ndx.3	-1867	ENSG00000146038	DCDC2	doublecortin domain containing 2
chr6	24470243	24470443	chr6:24470015-24470215	2.78696	0	3.88847	-4.84912	5.44999e-10	2.46515e-09	Intron (uc003ned.2/2822, intron 7 of 24)	6	24447759	24476506	28748	2	2822	uc010jpr.1	6063	ENSG00000112293	GPLD1	glycosylphosphatidylinositol specific phospholipase D1
chr6	24521264	24521464	chr6:24521036-24521236	5.51473	4.92079	6.00526	-1.02861	0.00013144	0.00026294	Intron (uc003nef.3/7915, intron 7 of 10)	6	24495197	24537435	42239	1	7915	uc003neg.3	26067	ENSG00000112294	ALDH5A1	aldehyde dehydrogenase 5 family member A1
chr6	24646269	24646469	chr6:24646041-24646241	7.76678	8.27005	6.76416	1.51981	4.64939e-14	3.66376e-13	Promoter (<=1kb)	6	24544332	24646383	102052	2	9856	uc003neh.1	0	ENSG00000137261	KIAA0319	KIAA0319
chr6	24659452	24659652	chr6:24659224-24659424	3.49071	0.358151	4.53557	-3.86394	8.88007e-13	5.92872e-12	Intron (uc003nej.3/51567, intron 2 of 6)	6	24650205	24667115	16911	2	51567	uc003nej.3	7463	ENSG00000111802	TDP2	tyrosyl-DNA phosphodiesterase 2
chr6	24667167	24667367	chr6:24666939-24667139	8.39027	8.63607	8.02646	0.587727	0.00281711	0.0046457	Promoter (<=1kb)	6	24667263	24705295	38033	1	55856	uc003nek.3	0	ENSG00000112304	ACOT13	acyl-CoA thioesterase 13
chr6	24692322	24692522	chr6:24692094-24692294	3.06312	1.75545	3.84152	-1.86243	1.08912e-05	2.56107e-05	Intron (uc003nek.3/55856, intron 1 of 2)	6	24667263	24705295	38033	1	55856	uc010jpv.3	25059	ENSG00000112304	ACOT13	acyl-CoA thioesterase 13
chr6	24700165	24700365	chr6:24699937-24700137	4.03777	1.32036	5.05037	-3.56494	7.85241e-17	8.6186e-16	Intron (uc003nek.3/55856, intron 2 of 2)	6	24705090	24719403	14314	2	81688	uc003nel.3	19038	ENSG00000112308	C6orf62	chromosome 6 open reading frame 62
chr6	24720422	24720622	chr6:24720194-24720394	6.8746	6.43617	7.26908	-0.798341	0.000412695	0.000769094	Promoter (1-2kb)	6	24705090	24719403	14314	2	81688	uc003nel.3	-1019	ENSG00000112308	C6orf62	chromosome 6 open reading frame 62
chr6	24721467	24721667	chr6:24721239-24721439	8.40989	8.63411	8.08475	0.526171	0.00749843	0.011597	Promoter (2-3kb)	6	24705090	24719403	14314	2	81688	uc003nel.3	-2064	ENSG00000112308	C6orf62	chromosome 6 open reading frame 62
chr6	24743915	24744115	chr6:24743687-24743887	5.43803	4.95953	5.8589	-0.849265	0.00162724	0.00277978	Distal Intergenic	6	24705090	24719403	14314	2	81688	uc003nel.3	-24512	ENSG00000112308	C6orf62	chromosome 6 open reading frame 62
chr6	24767036	24767236	chr6:24766808-24767008	3.2212	3.97552	0.713107	2.79021	6.05974e-07	1.72662e-06	Distal Intergenic	6	24775159	24786325	11167	1	51053	uc003nem.3	-7923	ENSG00000112312	GMNN	geminin DNA replication inhibitor
chr6	24775503	24775703	chr6:24775275-24775475	8.39839	8.59574	8.11926	0.466389	0.00564082	0.00888661	Promoter (<=1kb)	6	24775641	24786325	10685	1	51053	uc021ymo.1	0	ENSG00000112312	GMNN	geminin DNA replication inhibitor
chr6	24796852	24797052	chr6:24796624-24796824	2.83769	2.06	3.42269	-1.13759	0.0152914	0.0225071	Distal Intergenic	6	24775641	24786325	10685	1	51053	uc021ymo.1	21211	ENSG00000112312	GMNN	geminin DNA replication inhibitor
chr6	24803725	24803925	chr6:24803497-24803697	3.92242	4.40956	2.97346	1.44378	0.000430896	0.000800862	Downstream (<1kb)	6	24775641	24786325	10685	1	51053	uc021ymo.1	28084	ENSG00000112312	GMNN	geminin DNA replication inhibitor
chr6	24832259	24832459	chr6:24832031-24832231	5.0929	0.105881	6.20538	-5.5766	1.46477e-24	3.80926e-23	Intron (uc003neo.1/9750, intron 17 of 22)	6	24839595	24877583	37989	2	9750	uc003nep.3	45124	ENSG00000111913	RIPOR2	RHO family interacting cell polarization regulator 2
chr6	24858371	24858571	chr6:24858143-24858343	2.90441	0.56789	3.87704	-3.14463	1.82988e-08	6.6017e-08	Intron (uc003neo.1/9750, intron 8 of 22)	6	24839595	24877583	37989	2	9750	uc003nep.3	19012	ENSG00000111913	RIPOR2	RHO family interacting cell polarization regulator 2
chr6	24911229	24911429	chr6:24911001-24911201	6.5375	6.84319	6.0571	0.792373	0.000154088	0.000305164	Promoter (<=1kb)	6	24804513	24911195	106683	2	9750	uc003neo.1	-34	ENSG00000111913	RIPOR2	RHO family interacting cell polarization regulator 2
chr6	24919304	24919504	chr6:24919076-24919276	4.87121	4.44053	5.26045	-0.750292	0.00516358	0.00818358	Intron (uc011djs.1/9750, intron 1 of 21)	6	24804513	24911195	106683	2	9750	uc003neo.1	-8109	ENSG00000111913	RIPOR2	RHO family interacting cell polarization regulator 2
chr6	24936112	24936312	chr6:24935884-24936084	3.35754	2.72901	3.86729	-0.960372	0.021926	0.0314486	Promoter (<=1kb)	6	24804513	24936188	131676	2	9750	uc011djs.1	0	ENSG00000111913	RIPOR2	RHO family interacting cell polarization regulator 2
chr6	24936922	24937122	chr6:24936694-24936894	4.04066	1.21489	5.06267	-3.71797	2.12965e-14	1.74578e-13	Promoter (<=1kb)	6	24804513	24936188	131676	2	9750	uc011djs.1	-734	ENSG00000111913	RIPOR2	RHO family interacting cell polarization regulator 2
chr6	25006780	25006980	chr6:25006552-25006752	4.52159	3.69785	5.12758	-1.34247	4.94742e-05	0.000105339	Intron (uc011dju.2/9750, intron 1 of 13)	6	24840351	25042398	202048	2	9750	uc011dju.2	35418	ENSG00000111913	RIPOR2	RHO family interacting cell polarization regulator 2
chr6	25015604	25015804	chr6:25015376-25015576	5.42837	3.17069	6.39116	-3.07879	1.01532e-15	9.78066e-15	Intron (uc011dju.2/9750, intron 1 of 13)	6	24840351	25042398	202048	2	9750	uc011dju.2	26594	ENSG00000111913	RIPOR2	RHO family interacting cell polarization regulator 2
chr6	25017837	25018037	chr6:25017609-25017809	2.8751	1.49966	3.67209	-1.95881	1.75988e-05	4.00735e-05	Intron (uc011dju.2/9750, intron 1 of 13)	6	24840351	25042398	202048	2	9750	uc011dju.2	24361	ENSG00000111913	RIPOR2	RHO family interacting cell polarization regulator 2
chr6	25018284	25018484	chr6:25018056-25018256	3.39243	2.62097	3.97451	-1.27695	0.000541001	0.00099134	Intron (uc011dju.2/9750, intron 1 of 13)	6	24840351	25042398	202048	2	9750	uc011dju.2	23914	ENSG00000111913	RIPOR2	RHO family interacting cell polarization regulator 2
chr6	25065957	25066157	chr6:25065729-25065929	2.82611	0.55632	3.79045	-2.90552	2.33123e-07	7.07841e-07	Distal Intergenic	6	24840351	25042398	202048	2	9750	uc011dju.2	-23559	ENSG00000111913	RIPOR2	RHO family interacting cell polarization regulator 2
chr6	25071035	25071235	chr6:25070807-25071007	4.32916	3.64248	4.86964	-1.17026	0.000143545	0.000285601	Distal Intergenic	6	24840351	25042398	202048	2	9750	uc011dju.2	-28637	ENSG00000111913	RIPOR2	RHO family interacting cell polarization regulator 2
chr6	25089808	25090008	chr6:25089580-25089780	4.05576	3.0808	4.72433	-1.57383	2.48056e-06	6.41917e-06	Intron (uc003ner.4/8418, intron 10 of 12)	6	24840351	25042398	202048	2	9750	uc011dju.2	-47410	ENSG00000111913	RIPOR2	RHO family interacting cell polarization regulator 2
chr6	25122284	25122484	chr6:25122056-25122256	5.1451	2.27428	6.17081	-3.69811	5.98129e-29	2.46188e-27	Intron (uc003ner.4/8418, intron 1 of 12)	6	25081295	25138051	56757	2	8418	uc003ner.4	15567	ENSG00000168405	CMAHP	cytidine monophospho-N-acetylneuraminic acid hydroxylase, pseudogene
chr6	25123003	25123203	chr6:25122775-25122975	4.66341	1.86771	5.68288	-3.62314	8.69413e-24	2.07886e-22	Intron (uc003ner.4/8418, intron 1 of 12)	6	25081295	25138051	56757	2	8418	uc003ner.4	14848	ENSG00000168405	CMAHP	cytidine monophospho-N-acetylneuraminic acid hydroxylase, pseudogene
chr6	25137171	25137371	chr6:25136943-25137143	4.10368	0.383678	5.1802	-4.5819	1.38118e-17	1.65943e-16	Promoter (<=1kb)	6	25081295	25138051	56757	2	8418	uc003ner.4	680	ENSG00000168405	CMAHP	cytidine monophospho-N-acetylneuraminic acid hydroxylase, pseudogene
chr6	25138454	25138654	chr6:25138226-25138426	6.19072	4.44983	7.07119	-2.55804	7.30988e-23	1.58474e-21	Promoter (<=1kb)	6	25081548	25138620	57073	2	8418	uc003nes.3	0	ENSG00000168405	CMAHP	cytidine monophospho-N-acetylneuraminic acid hydroxylase, pseudogene
chr6	25170000	25170200	chr6:25169772-25169972	5.67631	4.51429	6.41073	-1.8167	5.00159e-11	2.62906e-10	Distal Intergenic	6	25093742	25166793	73052	2	8418	uc011djv.1	-3207	ENSG00000168405	CMAHP	cytidine monophospho-N-acetylneuraminic acid hydroxylase, pseudogene
chr6	25173170	25173370	chr6:25172942-25173142	5.29751	3.05095	6.25886	-3.01268	3.40451e-10	1.58644e-09	Distal Intergenic	6	25093742	25166793	73052	2	8418	uc011djv.1	-6377	ENSG00000168405	CMAHP	cytidine monophospho-N-acetylneuraminic acid hydroxylase, pseudogene
chr6	25178722	25178922	chr6:25178494-25178694	3.34899	0	4.43629	-4.53302	2.48081e-11	1.36226e-10	Distal Intergenic	6	25093742	25166793	73052	2	8418	uc011djv.1	-11929	ENSG00000168405	CMAHP	cytidine monophospho-N-acetylneuraminic acid hydroxylase, pseudogene
chr6	25179313	25179513	chr6:25179085-25179285	3.30539	0.309322	4.34073	-3.68075	4.35603e-12	2.64878e-11	Distal Intergenic	6	25093742	25166793	73052	2	8418	uc011djv.1	-12520	ENSG00000168405	CMAHP	cytidine monophospho-N-acetylneuraminic acid hydroxylase, pseudogene
chr6	25179683	25179883	chr6:25179455-25179655	4.21093	1.94096	5.1753	-3.16627	9.21382e-15	7.89974e-14	Distal Intergenic	6	25093742	25166793	73052	2	8418	uc011djv.1	-12890	ENSG00000168405	CMAHP	cytidine monophospho-N-acetylneuraminic acid hydroxylase, pseudogene
chr6	25182150	25182350	chr6:25181922-25182122	4.22048	2.76539	5.03795	-2.20796	3.56628e-10	1.65635e-09	Distal Intergenic	6	25093742	25166793	73052	2	8418	uc011djv.1	-15357	ENSG00000168405	CMAHP	cytidine monophospho-N-acetylneuraminic acid hydroxylase, pseudogene
chr6	25187221	25187421	chr6:25186993-25187193	4.82759	1.40392	5.88983	-4.30596	1.1785e-21	2.24422e-20	Distal Intergenic	6	25093742	25166793	73052	2	8418	uc011djv.1	-20428	ENSG00000168405	CMAHP	cytidine monophospho-N-acetylneuraminic acid hydroxylase, pseudogene
chr6	25193476	25193676	chr6:25193248-25193448	4.59817	3.07915	5.43109	-2.23469	5.90306e-11	3.07076e-10	Distal Intergenic	6	25093742	25166793	73052	2	8418	uc011djv.1	-26683	ENSG00000168405	CMAHP	cytidine monophospho-N-acetylneuraminic acid hydroxylase, pseudogene
chr6	25193897	25194097	chr6:25193669-25193869	3.81804	3.38146	4.21127	-0.812818	0.0092233	0.0140668	Distal Intergenic	6	25093742	25166793	73052	2	8418	uc011djv.1	-27104	ENSG00000168405	CMAHP	cytidine monophospho-N-acetylneuraminic acid hydroxylase, pseudogene
chr6	25194630	25194830	chr6:25194402-25194602	3.89517	0.287421	4.96664	-4.31235	1.82851e-13	1.33681e-12	Distal Intergenic	6	25093742	25166793	73052	2	8418	uc011djv.1	-27837	ENSG00000168405	CMAHP	cytidine monophospho-N-acetylneuraminic acid hydroxylase, pseudogene
chr6	25218722	25218922	chr6:25218494-25218694	4.09159	4.76629	2.27797	2.32114	6.03622e-10	2.71123e-09	Distal Intergenic	6	25093742	25166793	73052	2	8418	uc011djv.1	-51929	ENSG00000168405	CMAHP	cytidine monophospho-N-acetylneuraminic acid hydroxylase, pseudogene
chr6	25220220	25220420	chr6:25219992-25220192	4.29091	2.80582	5.11575	-2.24863	2.53641e-11	1.39056e-10	Distal Intergenic	6	25093742	25166793	73052	2	8418	uc011djv.1	-53427	ENSG00000168405	CMAHP	cytidine monophospho-N-acetylneuraminic acid hydroxylase, pseudogene
chr6	25220949	25221149	chr6:25220721-25220921	4.02826	4.41078	3.37458	1.02022	0.00643211	0.0100453	Distal Intergenic	6	25093742	25166793	73052	2	8418	uc011djv.1	-54156	ENSG00000168405	CMAHP	cytidine monophospho-N-acetylneuraminic acid hydroxylase, pseudogene
chr6	25248430	25248630	chr6:25248202-25248402	4.39856	3.39424	5.07825	-1.59624	1.39272e-06	3.74994e-06	Intron (uc003nex.4/uc003nex.4, intron 3 of 3)	6	25279306	25452825	173520	1	55604	uc031smx.1	-30676	ENSG00000079691	CARMIL1	capping protein regulator and myosin 1 linker 1
chr6	25258292	25258492	chr6:25258064-25258264	3.60377	0.671385	4.63432	-3.61397	2.74402e-14	2.21892e-13	Intron (uc003nex.4/uc003nex.4, intron 2 of 3)	6	25279306	25452825	173520	1	55604	uc031smx.1	-20814	ENSG00000079691	CARMIL1	capping protein regulator and myosin 1 linker 1
chr6	25263860	25264060	chr6:25263632-25263832	4.34588	2.5265	5.24118	-2.65849	1.53875e-13	1.13556e-12	Distal Intergenic	6	25279306	25452825	173520	1	55604	uc031smx.1	-15246	ENSG00000079691	CARMIL1	capping protein regulator and myosin 1 linker 1
chr6	25279477	25279677	chr6:25279249-25279449	8.29371	8.65712	7.68599	0.960916	1.04209e-06	2.86322e-06	Promoter (<=1kb)	6	25279656	25620758	341103	1	55604	uc010jpy.3	0	ENSG00000079691	CARMIL1	capping protein regulator and myosin 1 linker 1
chr6	25280152	25280352	chr6:25279924-25280124	5.19699	5.4136	4.88514	0.568482	0.00729357	0.0112968	Promoter (<=1kb)	6	25279656	25620758	341103	1	55604	uc011djw.2	496	ENSG00000079691	CARMIL1	capping protein regulator and myosin 1 linker 1
chr6	25281406	25281606	chr6:25281178-25281378	6.15841	5.60232	6.62708	-0.972554	5.32849e-06	1.31217e-05	Promoter (1-2kb)	6	25279656	25620758	341103	1	55604	uc011djw.2	1750	ENSG00000079691	CARMIL1	capping protein regulator and myosin 1 linker 1
chr6	25284236	25284436	chr6:25284008-25284208	5.65153	2.05748	6.72235	-4.55136	1.15097e-39	1.40386e-37	Intron (uc031smx.1/55604, intron 1 of 8)	6	25279656	25620758	341103	1	55604	uc011djw.2	4580	ENSG00000079691	CARMIL1	capping protein regulator and myosin 1 linker 1
chr6	25291671	25291871	chr6:25291443-25291643	3.357	1.11851	4.3173	-2.93604	2.94504e-10	1.38379e-09	Intron (uc031smx.1/55604, intron 2 of 8)	6	25279656	25620758	341103	1	55604	uc011djw.2	12015	ENSG00000079691	CARMIL1	capping protein regulator and myosin 1 linker 1
chr6	25295943	25296143	chr6:25295715-25295915	3.11303	0	4.19245	-4.51268	1.35714e-10	6.69478e-10	Intron (uc031smx.1/55604, intron 2 of 8)	6	25279656	25620758	341103	1	55604	uc011djw.2	16287	ENSG00000079691	CARMIL1	capping protein regulator and myosin 1 linker 1
chr6	25303013	25303213	chr6:25302785-25302985	6.60358	4.66816	7.51912	-2.79092	5.98833e-35	4.61966e-33	Intron (uc031smx.1/55604, intron 2 of 8)	6	25279656	25620758	341103	1	55604	uc011djw.2	23357	ENSG00000079691	CARMIL1	capping protein regulator and myosin 1 linker 1
chr6	25311524	25311724	chr6:25311296-25311496	4.9213	4.13523	5.51019	-1.32892	8.24395e-06	1.97476e-05	Intron (uc031smx.1/55604, intron 2 of 8)	6	25279656	25620758	341103	1	55604	uc011djw.2	31868	ENSG00000079691	CARMIL1	capping protein regulator and myosin 1 linker 1
chr6	25327706	25327906	chr6:25327478-25327678	3.14334	3.8131	1.36261	2.32815	5.84286e-06	1.43052e-05	Intron (uc031smx.1/55604, intron 2 of 8)	6	25279656	25620758	341103	1	55604	uc011djw.2	48050	ENSG00000079691	CARMIL1	capping protein regulator and myosin 1 linker 1
chr6	25331558	25331758	chr6:25331330-25331530	3.58368	2.66418	4.23037	-1.52331	1.10305e-05	2.5914e-05	Intron (uc031smx.1/55604, intron 2 of 8)	6	25279656	25620758	341103	1	55604	uc011djw.2	51902	ENSG00000079691	CARMIL1	capping protein regulator and myosin 1 linker 1
chr6	25333183	25333383	chr6:25332955-25333155	4.43197	4.6967	4.03282	0.6637	0.0322962	0.0450485	Intron (uc031smx.1/55604, intron 2 of 8)	6	25279656	25620758	341103	1	55604	uc011djw.2	53527	ENSG00000079691	CARMIL1	capping protein regulator and myosin 1 linker 1
chr6	25359713	25359913	chr6:25359485-25359685	4.28606	2.94607	5.07347	-2.09355	1.09782e-11	6.32535e-11	Intron (uc031smx.1/55604, intron 2 of 8)	6	25279656	25620758	341103	1	55604	uc011djw.2	80057	ENSG00000079691	CARMIL1	capping protein regulator and myosin 1 linker 1
chr6	25369779	25369979	chr6:25369551-25369751	7.27708	7.82342	6.11723	1.73065	1.96153e-15	1.82418e-14	Intron (uc031smx.1/55604, intron 2 of 8)	6	25279656	25620758	341103	1	55604	uc011djw.2	90123	ENSG00000079691	CARMIL1	capping protein regulator and myosin 1 linker 1
chr6	25370550	25370750	chr6:25370322-25370522	6.02737	6.3977	5.40325	1.03571	4.14823e-05	8.93698e-05	Intron (uc031smx.1/55604, intron 2 of 8)	6	25279656	25620758	341103	1	55604	uc011djw.2	90894	ENSG00000079691	CARMIL1	capping protein regulator and myosin 1 linker 1
chr6	25389847	25390047	chr6:25389619-25389819	5.69396	5.2269	6.10741	-0.81337	0.000466085	0.000862201	Intron (uc031smx.1/55604, intron 2 of 8)	6	25279656	25620758	341103	1	55604	uc011djw.2	110191	ENSG00000079691	CARMIL1	capping protein regulator and myosin 1 linker 1
chr6	25405121	25405321	chr6:25404893-25405093	4.29086	3.45627	4.90166	-1.31887	3.80665e-05	8.24589e-05	Intron (uc031smx.1/55604, intron 2 of 8)	6	25527606	25557078	29473	1	55604	uc003nfa.1	-122285	ENSG00000079691	CARMIL1	capping protein regulator and myosin 1 linker 1
chr6	25413849	25414049	chr6:25413621-25413821	2.83147	3.22098	2.16046	0.937862	0.0253779	0.0360092	Intron (uc031smx.1/55604, intron 2 of 8)	6	25527606	25557078	29473	1	55604	uc003nfa.1	-113557	ENSG00000079691	CARMIL1	capping protein regulator and myosin 1 linker 1
chr6	25414541	25414741	chr6:25414313-25414513	5.1187	4.47981	5.63406	-1.08545	1.46598e-05	3.38054e-05	Intron (uc031smx.1/55604, intron 2 of 8)	6	25527606	25557078	29473	1	55604	uc003nfa.1	-112865	ENSG00000079691	CARMIL1	capping protein regulator and myosin 1 linker 1
chr6	25450116	25450316	chr6:25449888-25450088	3.24176	3.95873	1.10587	2.53999	2.83214e-07	8.48685e-07	Exon (uc031smx.1/55604, exon 6 of 9)	6	25527606	25557078	29473	1	55604	uc003nfa.1	-77290	ENSG00000079691	CARMIL1	capping protein regulator and myosin 1 linker 1
chr6	25452286	25452486	chr6:25452058-25452258	3.66524	4.0589	2.98376	1.03252	0.00246152	0.00409359	Exon (uc031smx.1/55604, exon 9 of 9)	6	25527606	25557078	29473	1	55604	uc003nfa.1	-75120	ENSG00000079691	CARMIL1	capping protein regulator and myosin 1 linker 1
chr6	25458830	25459030	chr6:25458602-25458802	3.67591	3.18908	4.10211	-0.84473	0.011573	0.0173753	Intron (uc010jpy.3/55604, intron 8 of 36)	6	25527606	25557078	29473	1	55604	uc003nfa.1	-68576	ENSG00000079691	CARMIL1	capping protein regulator and myosin 1 linker 1
chr6	25476411	25476611	chr6:25476183-25476383	3.60044	1.1544	4.58579	-3.03153	1.01513e-06	2.79421e-06	Intron (uc010jpy.3/55604, intron 11 of 36)	6	25527606	25557078	29473	1	55604	uc003nfa.1	-50995	ENSG00000079691	CARMIL1	capping protein regulator and myosin 1 linker 1
chr6	25505018	25505218	chr6:25504790-25504990	2.90378	1.26447	3.76358	-2.36649	4.13112e-07	1.20796e-06	Intron (uc010jpy.3/55604, intron 17 of 36)	6	25527606	25557078	29473	1	55604	uc003nfa.1	-22388	ENSG00000079691	CARMIL1	capping protein regulator and myosin 1 linker 1
chr6	25511702	25511902	chr6:25511474-25511674	3.82651	1.15848	4.83456	-3.47577	6.9006e-13	4.67753e-12	Intron (uc010jpy.3/55604, intron 20 of 36)	6	25527606	25557078	29473	1	55604	uc003nfa.1	-15704	ENSG00000079691	CARMIL1	capping protein regulator and myosin 1 linker 1
chr6	25543624	25543824	chr6:25543396-25543596	3.53603	4.33525	0.375224	3.62596	1.63186e-08	5.93017e-08	Intron (uc010jpy.3/55604, intron 26 of 36)	6	25527606	25557078	29473	1	55604	uc003nfa.1	16018	ENSG00000079691	CARMIL1	capping protein regulator and myosin 1 linker 1
chr6	25615769	25615969	chr6:25615541-25615741	3.70505	4.336	2.15579	2.26681	4.88091e-07	1.41111e-06	Intron (uc010jpy.3/55604, intron 36 of 36)	6	25652429	25702008	49580	1	10590	uc003nfb.3	-36460	ENSG00000079689	SCGN	secretagogin, EF-hand calcium binding protein
chr6	25642539	25642739	chr6:25642311-25642511	5.54423	6.3476	2.30354	4.06307	2.64376e-21	4.8442e-20	Distal Intergenic	6	25652429	25702008	49580	1	10590	uc003nfb.3	-9690	ENSG00000079689	SCGN	secretagogin, EF-hand calcium binding protein
chr6	25652534	25652734	chr6:25652306-25652506	5.48818	5.70307	5.1793	0.506886	0.0347591	0.0482146	Promoter (<=1kb)	6	25652429	25702008	49580	1	10590	uc010jpz.3	105	ENSG00000079689	SCGN	secretagogin, EF-hand calcium binding protein
chr6	25660832	25661032	chr6:25660604-25660804	4.84477	3.5278	5.62579	-2.05052	3.16518e-12	1.96359e-11	Intron (uc003nfb.3/10590, intron 2 of 10)	6	25652429	25702008	49580	1	10590	uc010jpz.3	8403	ENSG00000079689	SCGN	secretagogin, EF-hand calcium binding protein
chr6	25694679	25694879	chr6:25694451-25694651	3.72907	4.53895	0.352868	4.00975	2.03651e-08	7.2974e-08	Intron (uc003nfb.3/10590, intron 10 of 10)	6	25726291	25726790	500	2	221613	uc003nfc.3	31911	ENSG00000164508	H2AC1	H2A clustered histone 1
chr6	25715101	25715301	chr6:25714873-25715073	3.28329	2.1323	4.01415	-1.75473	1.49602e-05	3.44472e-05	Distal Intergenic	6	25726291	25726790	500	2	221613	uc003nfc.3	11489	ENSG00000164508	H2AC1	H2A clustered histone 1
chr6	25744178	25744378	chr6:25743950-25744150	2.09591	0.177724	3.00856	-2.6281	7.39145e-06	1.7829e-05	Distal Intergenic	6	25754927	25781403	26477	1	10050	uc003nfe.3	-10549	ENSG00000146039	SLC17A4	solute carrier family 17 member 4
chr6	25788829	25789029	chr6:25788601-25788801	2.4007	0.923284	3.22367	-2.0087	4.89239e-05	0.000104232	Intron (uc011djy.2/6568, intron 10 of 10)	6	25773741	25781403	7663	1	10050	uc010jqa.3	15088	ENSG00000146039	SLC17A4	solute carrier family 17 member 4
chr6	25922619	25922819	chr6:25922391-25922591	4.2914	3.03911	5.05376	-1.90206	5.06242e-08	1.70546e-07	Intron (uc011dkb.2/10246, intron 2 of 10)	6	25912984	25926107	13124	2	10246	uc011dkb.2	3288	ENSG00000112337	SLC17A2	solute carrier family 17 member 2
chr6	25971461	25971661	chr6:25971233-25971433	4.46552	3.00799	5.2836	-2.19914	1.94007e-14	1.59795e-13	Promoter (1-2kb)	6	25973401	25987557	14157	1	10475	uc010jqd.4	-1740	ENSG00000112343	TRIM38	tripartite motif containing 38
chr6	25984736	25984936	chr6:25984508-25984708	3.98053	0.740475	5.03224	-4.08608	1.49616e-17	1.79129e-16	3' UTR	6	25973401	25987557	14157	1	10475	uc010jqd.4	11335	ENSG00000112343	TRIM38	tripartite motif containing 38
chr6	26016671	26016871	chr6:26016443-26016643	6.0133	6.5811	4.76616	1.82957	2.61028e-17	3.04201e-16	Promoter (1-2kb)	6	26017260	26018040	781	2	3024	uc003nfo.3	1169	ENSG00000124610	H1-1	H1.1 linker histone, cluster member
chr6	26020575	26020775	chr6:26020347-26020547	6.8418	7.09809	6.45856	0.639224	0.000189484	0.000370697	Promoter (<=1kb)	6	26020718	26021186	469	1	8350	uc003nfp.1	0	ENSG00000275714	H3C1	H3 clustered histone 1
chr6	26021652	26021852	chr6:26021424-26021624	7.14901	7.38586	6.80144	0.566804	0.00353164	0.00573972	Promoter (<=1kb)	6	26021907	26022278	372	1	8359	uc003nfq.3	-55	ENSG00000278637	H4C1	H4 clustered histone 1
chr6	26026496	26026696	chr6:26026268-26026468	7.22174	7.62673	6.51124	1.11501	2.3317e-10	1.11196e-09	Promoter (<=1kb)	6	26027124	26027480	357	2	8366	uc003nfr.3	784	ENSG00000278705	H4C2	H4 clustered histone 2
chr6	26032326	26032526	chr6:26032098-26032298	6.68043	7.11026	5.90328	1.2058	2.01777e-07	6.18632e-07	Promoter (<=1kb)	6	26031817	26032288	472	2	8358	uc003nfs.1	-38	ENSG00000286522	H3C2	H3 clustered histone 2
chr6	26033886	26034086	chr6:26033658-26033858	7.26067	7.61792	6.66735	0.953305	3.22906e-06	8.21666e-06	Promoter (<=1kb)	6	26033320	26033796	477	2	8335	uc003nft.1	-90	ENSG00000278463	H2AC4	H2A clustered histone 4
chr6	26043880	26044080	chr6:26043652-26043852	7.39911	7.74552	6.83064	0.918153	4.4859e-07	1.3044e-06	Promoter (<=1kb)	6	26043455	26043885	431	2	3018	uc003nfu.3	0	ENSG00000276410	H2BC3	H2B clustered histone 3
chr6	26045417	26045617	chr6:26045189-26045389	6.66373	7.05421	5.9903	1.07842	3.31713e-10	1.54759e-09	Promoter (<=1kb)	6	26045639	26046097	459	1	8352	uc003nfv.3	-22	ENSG00000287080	H3C3	H3 clustered histone 3
chr6	26055583	26055783	chr6:26055355-26055555	6.96547	7.21488	6.59502	0.621281	0.000404082	0.000754124	Promoter (<=1kb)	6	26055968	26056699	732	2	3006	uc003nfw.3	916	ENSG00000187837	H1-2	H1.2 linker histone, cluster member
chr6	26071435	26071635	chr6:26071207-26071407	3.04333	2.33141	3.59658	-1.10637	0.00866378	0.0132697	Distal Intergenic	6	26055968	26056699	732	2	3006	uc003nfw.3	-14736	ENSG00000187837	H1-2	H1.2 linker histone, cluster member
chr6	26087692	26087892	chr6:26087464-26087664	6.37314	6.61949	6.0083	0.616265	0.000583712	0.00106453	Promoter (<=1kb)	6	26087509	26095469	7961	1	3077	uc010jqe.1	183	ENSG00000010704	HFE	homeostatic iron regulator
chr6	26097620	26097820	chr6:26097392-26097592	4.91074	5.17944	4.50403	0.639449	0.0109539	0.0165104	Distal Intergenic	6	26104176	26104565	390	1	8364	uc003ngi.3	-6356	ENSG00000197061	H4C3	H4 clustered histone 3
chr6	26104202	26104402	chr6:26103974-26104174	6.96555	7.33247	6.34956	0.969877	5.06122e-09	1.9838e-08	Promoter (<=1kb)	6	26104176	26104565	390	1	8364	uc003ngi.3	26	ENSG00000197061	H4C3	H4 clustered histone 3
chr6	26124155	26124355	chr6:26123927-26124127	7.88395	8.17078	7.44182	0.716355	6.85273e-05	0.000142919	Promoter (<=1kb)	6	26124373	26124918	546	1	8334	uc003ngm.3	-18	ENSG00000180573	H2AC6	H2A clustered histone 6
chr6	26158300	26158500	chr6:26158072-26158272	7.80825	8.21871	7.08343	1.13955	9.39198e-11	4.74771e-10	Promoter (<=1kb)	6	26158349	26158835	487	1	3017	uc003ngr.3	0	ENSG00000158373	H2BC5	H2B clustered histone 5
chr6	26172867	26173067	chr6:26172639-26172839	5.48808	5.8018	4.99095	0.796896	0.00193315	0.0032659	Distal Intergenic	6	26184024	26184458	435	1	8344	uc003ngt.3	-10957	ENSG00000274290	H2BC6	H2B clustered histone 6
chr6	26183958	26184158	chr6:26183730-26183930	6.44202	6.86847	5.67418	1.17589	1.56578e-09	6.62228e-09	Promoter (<=1kb)	6	26184024	26184458	435	1	8344	uc003ngt.3	0	ENSG00000274290	H2BC6	H2B clustered histone 6
chr6	26189164	26189364	chr6:26188936-26189136	6.92881	7.37128	6.11605	1.26053	1.29156e-11	7.37725e-11	Promoter (<=1kb)	6	26188938	26189304	367	2	8360	uc003ngu.3	0	ENSG00000277157	H4C4	H4 clustered histone 4
chr6	26195593	26195793	chr6:26195365-26195565	6.39286	6.92378	5.29181	1.58349	1.61406e-13	1.18805e-12	Downstream (1-2kb)	6	26199012	26199521	510	2	3013	uc003ngw.4	3728	ENSG00000196866	H2AC7	H2A clustered histone 7
chr6	26195824	26196024	chr6:26195596-26195796	4.24989	4.66715	3.50697	1.10145	0.000365326	0.00068617	Downstream (<1kb)	6	26199012	26199521	510	2	3013	uc003ngw.4	3497	ENSG00000196866	H2AC7	H2A clustered histone 7
chr6	26197482	26197682	chr6:26197254-26197454	6.9094	7.50172	5.55389	1.90742	1.9567e-20	3.25848e-19	Promoter (1-2kb)	6	26199012	26199521	510	2	3013	uc003ngw.4	1839	ENSG00000196866	H2AC7	H2A clustered histone 7
chr6	26199568	26199768	chr6:26199340-26199540	6.77478	7.61382	2.5473	4.99597	3.73071e-48	1.0274e-45	Promoter (<=1kb)	6	26199787	26200216	430	1	8343	uc003ngx.3	-19	ENSG00000277224	H2BC7	H2B clustered histone 7
chr6	26204347	26204547	chr6:26204119-26204319	4.14206	4.9703	0.29283	4.09387	2.37278e-12	1.49704e-11	Promoter (<=1kb)	6	26204873	26205249	377	1	8367	uc003ngy.3	-326	ENSG00000276966	H4C5	H4 clustered histone 5
chr6	26204633	26204833	chr6:26204405-26204605	6.02438	6.75923	3.72344	2.93337	3.59032e-28	1.36761e-26	Promoter (<=1kb)	6	26204873	26205249	377	1	8367	uc003ngy.3	-40	ENSG00000276966	H4C5	H4 clustered histone 5
chr6	26205536	26205736	chr6:26205308-26205508	4.5358	5.38653	0	5.14721	2.98171e-12	1.8565e-11	Promoter (<=1kb)	6	26204873	26205249	377	1	8367	uc003ngy.3	663	ENSG00000276966	H4C5	H4 clustered histone 5
chr6	26217233	26217433	chr6:26217005-26217205	6.69071	7.43297	4.31475	3.01451	3.56301e-50	1.15582e-47	Promoter (<=1kb)	6	26217148	26217711	564	1	3012	uc003nha.1	85	ENSG00000277075	H2AC8	H2A clustered histone 8
chr6	26224020	26224220	chr6:26223792-26223992	5.86735	6.7067	1.6267	4.85495	7.46492e-30	3.3691e-28	Promoter (1-2kb)	6	26225383	26225844	462	1	8353	uc003nhc.4	-1163	ENSG00000274750	H3C6	H3 clustered histone 6
chr6	26225323	26225523	chr6:26225095-26225295	6.03553	6.8329	2.90875	3.72906	1.02682e-36	9.51547e-35	Promoter (<=1kb)	6	26225383	26225844	462	1	8353	uc003nhc.4	0	ENSG00000274750	H3C6	H3 clustered histone 6
chr6	26233111	26233311	chr6:26232883-26233083	4.51536	5.36594	0	4.86304	1.00402e-12	6.65661e-12	Promoter (1-2kb)	6	26234440	26235216	777	2	3007	uc003nhd.3	1905	ENSG00000124575	H1-3	H1.3 linker histone, cluster member
chr6	26234127	26234327	chr6:26233899-26234099	5.68847	6.33157	4.0713	2.2173	6.26956e-21	1.10299e-19	Promoter (<=1kb)	6	26234440	26235216	777	2	3007	uc003nhd.3	889	ENSG00000124575	H1-3	H1.3 linker histone, cluster member
chr6	26234912	26235112	chr6:26234684-26234884	4.17625	4.83632	2.45745	2.2711	2.88347e-10	1.35669e-09	Promoter (<=1kb)	6	26234440	26235216	777	2	3007	uc003nhd.3	104	ENSG00000124575	H1-3	H1.3 linker histone, cluster member
chr6	26235157	26235357	chr6:26234929-26235129	5.20842	5.99738	2.2269	3.65764	7.50737e-23	1.62608e-21	Promoter (<=1kb)	6	26234440	26235216	777	2	3007	uc003nhd.3	0	ENSG00000124575	H1-3	H1.3 linker histone, cluster member
chr6	26240807	26241007	chr6:26240579-26240779	6.30842	7.02711	4.15758	2.85197	2.75774e-37	2.71424e-35	Promoter (<=1kb)	6	26240654	26241021	368	1	8361	uc003nhe.1	153	ENSG00000274618	H4C6	H4 clustered histone 6
chr6	26241306	26241506	chr6:26241078-26241278	3.9277	4.48588	2.72051	1.64519	2.04975e-06	5.37633e-06	Promoter (<=1kb)	6	26240654	26241021	368	1	8361	uc003nhe.1	652	ENSG00000274618	H4C6	H4 clustered histone 6
chr6	26241580	26241780	chr6:26241352-26241552	3.95711	4.33207	3.32189	1.11065	0.000773726	0.00138467	Promoter (<=1kb)	6	26240654	26241021	368	1	8361	uc003nhe.1	926	ENSG00000274618	H4C6	H4 clustered histone 6
chr6	26250416	26250616	chr6:26250188-26250388	5.50302	6.29666	2.44251	3.66769	4.54044e-26	1.39069e-24	Promoter (<=1kb)	6	26250370	26250835	466	2	8968	uc003nhg.1	219	ENSG00000277775	H3C7	H3 clustered histone 7
chr6	26251791	26251991	chr6:26251563-26251763	5.84137	6.6917	1.06576	5.1846	5.12484e-29	2.12589e-27	Promoter (<=1kb)	6	26251879	26252303	425	1	8345	uc003nhh.3	0	ENSG00000275713	H2BC9	H2B clustered histone 9
chr6	26253567	26253767	chr6:26253339-26253539	4.27896	5.09898	0.661786	4.21579	6.62848e-13	4.50392e-12	Promoter (1-2kb)	6	26251879	26252303	425	1	8345	uc003nhh.3	1688	ENSG00000275713	H2BC9	H2B clustered histone 9
chr6	26271620	26271820	chr6:26271392-26271592	5.57216	6.12297	4.39464	1.78244	4.47606e-14	3.53481e-13	Promoter (<=1kb)	6	26271146	26271612	467	2	8355	uc003nhi.3	-8	ENSG00000273983	H3C8	H3 clustered histone 8
chr6	26272541	26272741	chr6:26272313-26272513	5.02938	5.28033	4.65607	0.612164	0.00921485	0.0140552	Promoter (<=1kb)	6	26273204	26273640	437	1	8346	uc003nhk.3	-463	ENSG00000278588	H2BC10	H2B clustered histone 10
chr6	26273121	26273321	chr6:26272893-26273093	7.61153	8.10795	6.632	1.46539	4.95966e-16	4.94998e-15	Promoter (<=1kb)	6	26273204	26273640	437	1	8346	uc003nhk.3	0	ENSG00000278588	H2BC10	H2B clustered histone 10
chr6	26284806	26285006	chr6:26284578-26284778	4.98696	5.31006	4.46988	0.854021	0.000214179	0.000415823	Promoter (<=1kb)	6	26285354	26285727	374	2	8365	uc003nhm.2	721	ENSG00000158406	H4C8	H4 clustered histone 8
chr6	26285674	26285874	chr6:26285446-26285646	7.05175	7.34683	6.59308	0.734486	0.0014849	0.00255102	Promoter (<=1kb)	6	26285354	26285727	374	2	8365	uc003nhm.2	0	ENSG00000158406	H4C8	H4 clustered histone 8
chr6	26296550	26296750	chr6:26296322-26296522	4.26031	4.73485	3.35153	1.39359	0.000321796	0.000609277	Distal Intergenic	6	26285354	26285727	374	2	8365	uc003nhm.2	-10823	ENSG00000158406	H4C8	H4 clustered histone 8
chr6	26305561	26305761	chr6:26305333-26305533	5.06422	5.52814	4.18819	1.21192	0.0218847	0.0313943	Exon (uc021ymw.1/uc021ymw.1, exon 1 of 1)	6	26285354	26285727	374	2	8365	uc003nhm.2	-19834	ENSG00000158406	H4C8	H4 clustered histone 8
chr6	26311848	26312048	chr6:26311620-26311820	4.31794	4.66678	3.74396	0.880385	0.0034814	0.00566311	Exon (uc021ymy.1/uc021ymy.1, exon 1 of 1)	6	26285354	26285727	374	2	8365	uc003nhm.2	-26121	ENSG00000158406	H4C8	H4 clustered histone 8
chr6	26313211	26313411	chr6:26312983-26313183	7.16162	7.56952	6.44353	1.12279	2.0745e-09	8.61463e-09	Exon (uc021yna.1/uc021yna.1, exon 1 of 1)	6	26285354	26285727	374	2	8365	uc003nhm.2	-27484	ENSG00000158406	H4C8	H4 clustered histone 8
chr6	26323110	26323310	chr6:26322882-26323082	5.65873	6.16966	4.62971	1.48928	4.45257e-09	1.75871e-08	Exon (uc021ync.1/uc021ync.1, exon 1 of 1)	6	26285354	26285727	374	2	8365	uc003nhm.2	-37383	ENSG00000158406	H4C8	H4 clustered histone 8
chr6	26327789	26327989	chr6:26327561-26327761	3.50986	4.07692	2.26583	1.56151	0.000148251	0.00029435	Exon (uc021ynd.1/uc021ynd.1, exon 1 of 1)	6	26365398	26378540	13143	1	11118	uc010jqh.2	-37409	ENSG00000186470	BTN3A2	butyrophilin subfamily 3 member A2
chr6	26328321	26328521	chr6:26328093-26328293	3.19935	3.88211	1.33025	2.39499	4.3583e-06	1.08748e-05	Exon (uc021yne.1/uc021yne.1, exon 1 of 1)	6	26365398	26378540	13143	1	11118	uc010jqh.2	-36877	ENSG00000186470	BTN3A2	butyrophilin subfamily 3 member A2
chr6	26341905	26342105	chr6:26341677-26341877	7.06216	7.45303	6.38773	1.08417	2.66119e-09	1.08706e-08	Distal Intergenic	6	26365398	26378540	13143	1	11118	uc010jqh.2	-23293	ENSG00000186470	BTN3A2	butyrophilin subfamily 3 member A2
chr6	26383214	26383414	chr6:26382986-26383186	7.9111	8.05696	7.71405	0.341074	0.0242632	0.0345417	Promoter (<=1kb)	6	26383324	26395100	11777	1	10385	uc003nhs.3	0	ENSG00000124508	BTN2A2	butyrophilin subfamily 2 member A2
chr6	26394538	26394738	chr6:26394310-26394510	4.33779	3.57068	4.91783	-1.27605	8.00212e-05	0.000165222	3' UTR	6	26390233	26394197	3965	1	10385	uc011dki.1	4305	ENSG00000124508	BTN2A2	butyrophilin subfamily 2 member A2
chr6	26421528	26421728	chr6:26421300-26421500	7.76231	7.92743	7.53544	0.385492	0.0243801	0.0347005	Promoter (<=1kb)	6	26422317	26431841	9525	1	54718	uc011dkl.1	-589	ENSG00000124549	BTN2A3P	butyrophilin subfamily 2 member A3, pseudogene
chr6	26432092	26432292	chr6:26431864-26432064	4.63945	0.689019	5.72514	-4.61694	1.62843e-13	1.19789e-12	Distal Intergenic	6	26440700	26453643	12944	1	10384	uc003nhz.3	-8408	ENSG00000111801	BTN3A3	butyrophilin subfamily 3 member A3
chr6	26432992	26433192	chr6:26432764-26432964	2.95443	0.919495	3.88586	-2.80503	9.35785e-09	3.52624e-08	Distal Intergenic	6	26440700	26453643	12944	1	10384	uc003nhz.3	-7508	ENSG00000111801	BTN3A3	butyrophilin subfamily 3 member A3
chr6	26440567	26440767	chr6:26440339-26440539	4.01694	2.78253	4.77395	-1.93154	1.15909e-08	4.3054e-08	Promoter (<=1kb)	6	26440700	26453643	12944	1	10384	uc003nhz.3	0	ENSG00000111801	BTN3A3	butyrophilin subfamily 3 member A3
chr6	26459356	26459556	chr6:26459128-26459328	2.84017	0.43078	3.82138	-3.08603	1.57504e-08	5.73686e-08	Promoter (1-2kb)	6	26458153	26476849	18697	1	11120	uc021yni.1	1203	ENSG00000112763	BTN2A1	butyrophilin subfamily 2 member A1
chr6	26538026	26538226	chr6:26537798-26537998	6.43	6.70288	6.01522	0.66337	0.000420329	0.000782487	Promoter (<=1kb)	6	26538572	26547164	8593	1	10473	uc003nig.3	-346	ENSG00000182952	HMGN4	high mobility group nucleosomal binding domain 4
chr6	26550748	26550948	chr6:26550520-26550720	7.26969	7.57248	6.79529	0.759255	0.000519499	0.000954431	Distal Intergenic	6	26538572	26547164	8593	1	10473	uc003nig.3	12176	ENSG00000182952	HMGN4	high mobility group nucleosomal binding domain 4
chr6	26555472	26555672	chr6:26555244-26555444	4.39893	4.65521	4.01572	0.598091	0.029486	0.0413994	Exon (uc021ynq.1/uc021ynq.1, exon 1 of 1)	6	26538572	26547164	8593	1	10473	uc003nig.3	16900	ENSG00000182952	HMGN4	high mobility group nucleosomal binding domain 4
chr6	26568963	26569163	chr6:26568735-26568935	5.35597	5.65995	4.87913	0.779511	0.000209685	0.000407569	Exon (uc021yns.1/uc021yns.1, exon 1 of 1)	6	26597171	26600277	3107	1	29777	uc003nii.3	-28008	ENSG00000146109	ABT1	activator of basal transcription 1
chr6	26569356	26569556	chr6:26569128-26569328	4.61414	4.22375	4.97534	-0.649348	0.0162443	0.0237955	Exon (uc003nih.3/uc003nih.3, exon 1 of 2)	6	26597171	26600277	3107	1	29777	uc003nii.3	-27615	ENSG00000146109	ABT1	activator of basal transcription 1
chr6	26577273	26577473	chr6:26577045-26577245	2.90687	2.00634	3.54579	-1.3902	0.00104117	0.00182871	Exon (uc021ynv.1/uc021ynv.1, exon 1 of 1)	6	26597171	26600277	3107	1	29777	uc003nii.3	-19698	ENSG00000146109	ABT1	activator of basal transcription 1
chr6	26577739	26577939	chr6:26577511-26577711	3.99458	3.04349	4.65388	-1.53499	1.74339e-05	3.97202e-05	Distal Intergenic	6	26597171	26600277	3107	1	29777	uc003nii.3	-19232	ENSG00000146109	ABT1	activator of basal transcription 1
chr6	26596950	26597150	chr6:26596722-26596922	7.53043	7.73972	7.23116	0.492691	0.00619683	0.00970295	Promoter (<=1kb)	6	26597171	26600277	3107	1	29777	uc003nii.3	-21	ENSG00000146109	ABT1	activator of basal transcription 1
chr6	26607706	26607906	chr6:26607478-26607678	3.85308	4.25293	3.15585	1.02571	0.00308557	0.00505967	Distal Intergenic	6	26597171	26600277	3107	1	29777	uc003nii.3	10535	ENSG00000146109	ABT1	activator of basal transcription 1
chr6	26659933	26660133	chr6:26659705-26659905	7.87424	8.06434	7.60713	0.43634	0.0297726	0.0417704	Promoter (<=1kb)	6	26634611	26659980	25370	2	79692	uc003nil.4	0	ENSG00000181315	ZNF322	zinc finger protein 322
chr6	26758286	26758486	chr6:26743398-26743598	4.03357	4.69542	2.3037	2.35824	1.84494e-08	6.65188e-08	Distal Intergenic	6	26634611	26659980	25370	2	79692	uc021ynz.1	-98306	ENSG00000181315	ZNF322	zinc finger protein 322
chr6	27059650	27059850	chr6:27091871-27092071	3.71057	4.16668	2.85803	1.3083	0.000564731	0.00103221	Distal Intergenic	6	27100095	27100575	481	2	8970	uc003niv.3	40725	ENSG00000124635	H2BC11	H2B clustered histone 11
chr6	27064673	27064873	chr6:27096894-27097094	4.19804	4.65518	3.34242	1.24924	9.68936e-05	0.000197538	Distal Intergenic	6	27100095	27100575	481	2	8970	uc003niv.3	35702	ENSG00000124635	H2BC11	H2B clustered histone 11
chr6	27094970	27095170	chr6:27127191-27127391	6.89628	7.11714	6.57703	0.554491	0.00125606	0.00218056	Exon (uc003niu.1/uc003niu.1, exon 2 of 3)	6	27100095	27100575	481	2	8970	uc003niv.3	5405	ENSG00000124635	H2BC11	H2B clustered histone 11
chr6	27099634	27099834	chr6:27131855-27132055	5.61176	5.83347	5.29102	0.53606	0.010829	0.0163347	Promoter (<=1kb)	6	27100095	27100575	481	2	8970	uc003niv.3	741	ENSG00000124635	H2BC11	H2B clustered histone 11
chr6	27100536	27100736	chr6:27132757-27132957	8.35639	8.5634	8.061	0.493982	0.00519816	0.00823394	Promoter (<=1kb)	6	27100095	27100575	481	2	8970	uc003niv.3	0	ENSG00000124635	H2BC11	H2B clustered histone 11
chr6	27101633	27101833	chr6:27133854-27134054	5.49168	5.84404	4.90965	0.925378	5.97402e-05	0.00012569	Promoter (<=1kb)	6	27100817	27101314	498	1	8969	uc003niw.3	816	ENSG00000196787	H2AC11	H2A clustered histone 11
chr6	27107215	27107415	chr6:27139436-27139636	5.76496	6.35084	4.43894	1.9225	1.1702e-16	1.25805e-15	Promoter (<=1kb)	6	27107088	27107457	370	1	8294	uc003niy.1	127	ENSG00000276180	H4C9	H4 clustered histone 9
chr6	27113647	27113847	chr6:27145868-27146068	5.10464	5.40841	4.62824	0.845225	0.000481072	0.000888094	Promoter (<=1kb)	6	27106072	27114637	8566	2	85236	uc003nix.2	790	ENSG00000197903	H2BC12	H2B clustered histone 12
chr6	27114663	27114863	chr6:27146884-27147084	7.23874	7.59438	6.64918	0.946125	2.61165e-06	6.73503e-06	Promoter (<=1kb)	6	27114861	27115341	481	1	85235	uc003niz.4	0	ENSG00000274997	H2AC12	H2A clustered histone 12
chr6	27125270	27125470	chr6:27157491-27157691	4.93878	5.48153	3.79289	1.71232	1.38089e-10	6.80474e-10	Distal Intergenic	6	27115405	27115467	63	1	100422934	uc021yoz.1	9865	ENSG00000265565	MIR3143	microRNA 3143
chr6	27125877	27126077	chr6:27158098-27158298	5.2084	4.91204	5.49863	-0.548972	0.0131903	0.019621	Exon (uc021ypb.1/uc021ypb.1, exon 1 of 1)	6	27115405	27115467	63	1	100422934	uc021yoz.1	10472	ENSG00000265565	MIR3143	microRNA 3143
chr6	27130060	27130260	chr6:27162281-27162481	4.19882	4.74695	3.03188	1.82231	5.53071e-07	1.58548e-06	Exon (uc021ypc.1/uc021ypc.1, exon 1 of 1)	6	27115405	27115467	63	1	100422934	uc021yoz.1	14655	ENSG00000265565	MIR3143	microRNA 3143
chr6	27135884	27136084	chr6:27168105-27168305	2.40969	3.16951	0	3.07178	3.05322e-05	6.70651e-05	Distal Intergenic	6	27115405	27115467	63	1	100422934	uc021yoz.1	20479	ENSG00000265565	MIR3143	microRNA 3143
chr6	27136474	27136674	chr6:27168695-27168895	4.0105	4.75503	1.61071	3.03799	1.70529e-11	9.57314e-11	Distal Intergenic	6	27115405	27115467	63	1	100422934	uc021yoz.1	21069	ENSG00000265565	MIR3143	microRNA 3143
chr6	27156360	27156560	chr6:27188581-27188781	6.34665	6.59577	5.97674	0.614461	0.000302702	0.000575254	Distal Intergenic	6	27115405	27115467	63	1	100422934	uc021yoz.1	40955	ENSG00000265565	MIR3143	microRNA 3143
chr6	27219194	27219394	chr6:27251415-27251615	5.70678	6.3183	4.25889	2.11601	5.40084e-15	4.76153e-14	Promoter (<=1kb)	6	27219455	27224399	4945	1	10279	uc003njd.3	-61	ENSG00000112812	PRSS16	serine protease 16
chr6	27247923	27248123	chr6:27280144-27280344	3.84612	4.31052	2.96862	1.33258	0.000199545	0.000389068	Exon (uc021ypn.1/uc021ypn.1, exon 1 of 1)	6	27219455	27224399	4945	1	10279	uc003njd.3	28468	ENSG00000112812	PRSS16	serine protease 16
chr6	27280317	27280517	chr6:27312538-27312738	4.62455	4.98971	4.01274	1.01716	0.000455939	0.000844662	Promoter (<=1kb)	6	27276842	27280011	3170	2	94026	uc011dku.1	-306	ENSG00000158553	POM121L2	POM121 transmembrane nucleoporin like 2
chr6	27301000	27301200	chr6:27333221-27333421	3.39691	3.81348	2.65585	1.18749	0.00270805	0.0044765	Distal Intergenic	6	27292540	27293741	1202	1	387316	uc010jqt.4	8460	NA	VN1R10P	vomeronasal 1 receptor 10 pseudogene
chr6	27343004	27343204	chr6:27375225-27375425	7.75973	8.29748	6.63297	1.65805	5.06905e-24	1.24234e-22	Promoter (<=1kb)	6	27325602	27343153	17552	2	7754	uc011dkv.2	0	NA	ZNF204P	zinc finger protein 204, pseudogene
chr6	27382834	27383034	chr6:27415055-27415255	2.79115	3.16798	2.15138	1.09732	0.0103199	0.0156182	Distal Intergenic	6	27356524	27369227	12704	1	346157	uc003njf.1	26310	ENSG00000124613	ZNF391	zinc finger protein 391
chr6	27385928	27386128	chr6:27418149-27418349	3.03542	2.31432	3.59323	-1.11602	0.00635399	0.00993243	Distal Intergenic	6	27356524	27369227	12704	1	346157	uc003njf.1	29404	ENSG00000124613	ZNF391	zinc finger protein 391
chr6	27440826	27441026	chr6:27473047-27473247	8.31793	8.54604	7.98595	0.543191	0.00305118	0.00500635	Promoter (<=1kb)	6	27418521	27440884	22364	2	7738	uc003njj.3	0	ENSG00000096654	ZNF184	zinc finger protein 184
chr6	27463245	27463445	chr6:27495466-27495666	5.32848	4.4952	5.93871	-1.39815	3.18889e-09	1.28769e-08	Distal Intergenic	6	27418521	27440897	22377	2	7738	uc003nji.3	-22348	ENSG00000096654	ZNF184	zinc finger protein 184
chr6	27471523	27471723	chr6:27503744-27503944	5.15053	5.43238	4.71828	0.751713	0.00119811	0.00208594	Exon (uc021yqb.1/uc021yqb.1, exon 1 of 1)	6	27418521	27440897	22377	2	7738	uc003nji.3	-30626	ENSG00000096654	ZNF184	zinc finger protein 184
chr6	27473477	27473677	chr6:27505698-27505898	5.27408	4.81185	5.68438	-0.78522	0.00808318	0.0124377	Exon (uc021yqc.1/uc021yqc.1, exon 1 of 1)	6	27418521	27440897	22377	2	7738	uc003nji.3	-32580	ENSG00000096654	ZNF184	zinc finger protein 184
chr6	27513317	27513517	chr6:27545538-27545738	5.57564	5.91426	5.02463	0.867761	0.00137494	0.00237378	Exon (uc021yqg.1/uc021yqg.1, exon 1 of 1)	6	27418521	27440897	22377	2	7738	uc003nji.3	-72420	ENSG00000096654	ZNF184	zinc finger protein 184
chr6	27598677	27598877	chr6:27630898-27631098	5.29007	5.92147	3.73839	2.15463	2.75975e-13	1.9708e-12	Distal Intergenic	6	27661814	27678001	16188	1	100507173	uc021yrb.1	-62937	ENSG00000281706	LINC01012	long intergenic non-protein coding RNA 1012
chr6	27599065	27599265	chr6:27631286-27631486	4.55689	5.21566	2.84619	2.33733	1.40485e-11	7.97785e-11	Exon (uc021yqr.1/uc021yqr.1, exon 1 of 1)	6	27661814	27678001	16188	1	100507173	uc021yrb.1	-62549	ENSG00000281706	LINC01012	long intergenic non-protein coding RNA 1012
chr6	27618662	27618862	chr6:27650883-27651083	2.99691	3.70282	0.953563	2.42234	3.99624e-06	1.00282e-05	Exon (uc021yqs.1/uc021yqs.1, exon 1 of 1)	6	27661814	27678001	16188	1	100507173	uc021yrb.1	-42952	ENSG00000281706	LINC01012	long intergenic non-protein coding RNA 1012
chr6	27637824	27638024	chr6:27670045-27670245	2.74928	2.19768	3.21528	-0.924906	0.0246593	0.0350654	Distal Intergenic	6	27661814	27678001	16188	1	100507173	uc021yrb.1	-23790	ENSG00000281706	LINC01012	long intergenic non-protein coding RNA 1012
chr6	27647833	27648033	chr6:27680054-27680254	2.78681	3.32818	1.64621	1.5964	0.000698484	0.00125887	Distal Intergenic	6	27661814	27678001	16188	1	100507173	uc021yrb.1	-13781	ENSG00000281706	LINC01012	long intergenic non-protein coding RNA 1012
chr6	27655929	27656129	chr6:27688150-27688350	6.69063	6.9004	6.39055	0.490614	0.0295283	0.0414535	Exon (uc021yra.1/uc021yra.1, exon 1 of 1)	6	27661814	27678001	16188	1	100507173	uc021yrb.1	-5685	ENSG00000281706	LINC01012	long intergenic non-protein coding RNA 1012
chr6	27662061	27662261	chr6:27694282-27694482	5.27359	5.64263	4.65257	0.958508	2.76643e-05	6.11443e-05	Promoter (<=1kb)	6	27661858	27676936	15079	1	100507173	uc003njk.3	203	ENSG00000281706	LINC01012	long intergenic non-protein coding RNA 1012
chr6	27720043	27720243	chr6:27752264-27752464	5.7523	6.1676	5.01466	1.17305	3.32886e-07	9.86553e-07	Distal Intergenic	6	27729523	27730966	1444	1	100131289	uc021yrh.2	-9280	NA	LOC100131289	uncharacterized LOC100131289
chr6	27721922	27722122	chr6:27754143-27754343	6.62068	7.17628	5.42396	1.7301	2.3657e-15	2.1789e-14	Distal Intergenic	6	27729523	27730966	1444	1	100131289	uc021yrh.2	-7401	NA	LOC100131289	uncharacterized LOC100131289
chr6	27725089	27725289	chr6:27757310-27757510	5.74149	6.41386	3.94353	2.39031	4.00492e-21	7.19983e-20	Distal Intergenic	6	27729523	27730966	1444	1	100131289	uc021yrh.2	-4234	NA	LOC100131289	uncharacterized LOC100131289
chr6	27730422	27730622	chr6:27762643-27762843	3.21319	3.67517	2.34302	1.25593	0.00273632	0.00452048	Promoter (<=1kb)	6	27729523	27730966	1444	1	100131289	uc021yrh.2	899	NA	LOC100131289	uncharacterized LOC100131289
chr6	27740257	27740457	chr6:27772478-27772678	7.12856	7.39651	6.72329	0.658838	0.00389564	0.00629204	Distal Intergenic	6	27729523	27730966	1444	1	100131289	uc021yrh.2	10734	NA	LOC100131289	uncharacterized LOC100131289
chr6	27754495	27754695	chr6:27786716-27786916	5.15329	6.0051	0.287508	5.25626	1.12083e-16	1.20777e-15	Distal Intergenic	6	27775257	27775709	453	2	8340	uc003njl.3	21014	ENSG00000185130	H2BC13	H2B clustered histone 13
chr6	27759955	27760155	chr6:27792176-27792376	7.01499	7.46897	6.16872	1.30776	8.89066e-12	5.19356e-11	Distal Intergenic	6	27775257	27775709	453	2	8340	uc003njl.3	15554	ENSG00000185130	H2BC13	H2B clustered histone 13
chr6	27775719	27775919	chr6:27807941-27808141	6.76277	7.22289	5.89822	1.33247	3.86469e-09	1.54095e-08	Promoter (<=1kb)	6	27775257	27775709	453	2	8340	uc003njl.3	-10	ENSG00000185130	H2BC13	H2B clustered histone 13
chr6	27777695	27777895	chr6:27809917-27810117	7.17889	7.55395	6.54342	1.00633	3.46672e-07	1.02467e-06	Promoter (1-2kb)	6	27775977	27778314	2338	1	8357	uc003njm.3	1718	ENSG00000278828	H3C10	H3 clustered histone 10
chr6	27782035	27782235	chr6:27814257-27814457	5.28287	5.60723	4.76306	0.895894	0.000221988	0.000430047	Promoter (<=1kb)	6	27782080	27782518	439	2	8331	uc003njn.1	283	ENSG00000276368	H2AC14	H2A clustered histone 14
chr6	27782615	27782815	chr6:27814837-27815037	6.49543	7.04548	5.32095	1.73592	9.43005e-11	4.76437e-10	Promoter (<=1kb)	6	27782822	27783267	446	1	8342	uc003njo.3	-7	ENSG00000273703	H2BC14	H2B clustered histone 14
chr6	27792228	27792428	chr6:27824450-27824650	6.20424	6.69238	5.25199	1.46304	1.41723e-06	3.81141e-06	Promoter (<=1kb)	6	27791903	27792258	356	1	8363	uc003njp.3	325	ENSG00000197238	H4C11	H4 clustered histone 11
chr6	27794376	27794576	chr6:27826598-27826798	4.96226	5.71403	2.48324	3.14111	3.34115e-19	4.84775e-18	Promoter (2-3kb)	6	27791903	27792258	356	1	8363	uc003njp.3	2473	ENSG00000197238	H4C11	H4 clustered histone 11
chr6	27798742	27798942	chr6:27830964-27831164	5.33812	5.87865	4.2008	1.70377	6.50631e-10	2.90681e-09	Promoter (<=1kb)	6	27798952	27799305	354	2	8362	uc003njr.3	363	ENSG00000273542	H4C12	H4 clustered histone 12
chr6	27799244	27799444	chr6:27831466-27831666	4.0937	4.38673	3.63916	0.745829	0.0185779	0.0269518	Promoter (<=1kb)	6	27798952	27799305	354	2	8362	uc003njr.3	0	ENSG00000273542	H4C12	H4 clustered histone 12
chr6	27804854	27805054	chr6:27837076-27837276	6.24329	6.82486	4.93651	1.91662	4.59574e-19	6.55743e-18	Promoter (1-2kb)	6	27805658	27806117	460	2	8330	uc003njs.3	1063	ENSG00000275221	H2AC15	H2A clustered histone 15
chr6	27806265	27806465	chr6:27838487-27838687	6.72865	7.311	5.41838	1.87244	2.86228e-23	6.48875e-22	Promoter (<=1kb)	6	27806440	27806888	449	1	8341	uc003njv.3	0	ENSG00000233822	H2BC15	H2B clustered histone 15
chr6	27807587	27807787	chr6:27839809-27840009	5.49482	5.80678	5.00138	0.800967	0.00053055	0.000973306	Promoter (1-2kb)	6	27806440	27806888	449	1	8341	uc003njv.3	1147	ENSG00000233822	H2BC15	H2B clustered histone 15
chr6	27815561	27815761	chr6:27847783-27847983	4.50515	5.29923	1.43697	3.66601	6.01933e-15	5.27492e-14	Intron (uc003njt.1/uc003njt.1, intron 2 of 2)	6	27806440	27806888	449	1	8341	uc003njv.3	9121	ENSG00000233822	H2BC15	H2B clustered histone 15
chr6	27816113	27816313	chr6:27848335-27848535	4.31645	5.18551	0	5.74938	1.70493e-12	1.09488e-11	Intron (uc003njt.1/uc003njt.1, intron 2 of 2)	6	27806440	27806888	449	1	8341	uc003njv.3	9673	ENSG00000233822	H2BC15	H2B clustered histone 15
chr6	27831752	27831952	chr6:27863974-27864174	4.46835	4.96547	3.48648	1.38957	1.28727e-05	2.99379e-05	Promoter (1-2kb)	6	27833107	27833576	470	1	8332	uc003njw.3	-1155	ENSG00000276903	H2AC16	H2A clustered histone 16
chr6	27832906	27833106	chr6:27865128-27865328	6.60293	7.10583	5.60156	1.52554	5.553e-12	3.33323e-11	Promoter (<=1kb)	6	27833107	27833576	470	1	8332	uc003njw.3	-1	ENSG00000276903	H2AC16	H2A clustered histone 16
chr6	27833907	27834107	chr6:27866129-27866329	4.59879	4.96311	3.98896	0.984677	0.000526386	0.000966152	Promoter (<=1kb)	6	27833107	27833576	470	1	8332	uc003njw.3	800	ENSG00000276903	H2AC16	H2A clustered histone 16
chr6	27835300	27835500	chr6:27867522-27867722	6.26518	6.93889	4.45826	2.4747	6.75977e-18	8.41144e-17	Promoter (<=1kb)	6	27834570	27835359	790	2	3009	uc003njx.3	0	ENSG00000184357	H1-5	H1.5 linker histone, cluster member
chr6	27840080	27840280	chr6:27872302-27872502	6.65884	7.27196	5.20297	2.0348	5.15125e-15	4.55442e-14	Promoter (<=1kb)	6	27839623	27840099	477	2	8354	uc003njy.3	0	ENSG00000275379	H3C11	H3 clustered histone 11
[truncated: 23,368 more rows]
