# Supplementary material for: Genetic risk of osteoarthritis operates during human skeletogenesis
Source: Hum Mol Genet. 2022 Oct 9;32(13):2124–38. doi: 10.1093/hmg/ddac251 (PMC10281754; doi:10.1093/hmg/ddac251)
Supplement: Supplementary_Table_S5_Chr10-15_ddac251 [file supplementary_table_s5_chr10-15_ddac251.xlsx]

## Sheet: Table S5
Supplementary Table S5: Comparison of differentially accessible regions between Foetal knee and Aged knee samples
seqnames	start	end	hg38_peak	Conc	Conc_Fetal_knee	Conc_Aged_knee	Fold	p.value	FDR	annotation	geneChr	geneStart	geneEnd	geneLength	geneStrand	geneId	transcriptId	distanceToTSS	ENSEMBL	SYMBOL	GENENAME
chr10	183185	183385	chr10:137245-137445	4.92814	5.37045	4.11581	1.20167	7.24089e-05	0.000150483	Promoter (1-2kb)	10	181424	300577	119154	1	10771	uc001ifm.3	1761	ENSG00000015171	ZMYND11	zinc finger MYND-type containing 11
chr10	207794	207994	chr10:161854-162054	3.80857	4.42592	2.33118	2.0641	1.11948e-06	3.06127e-06	Intron (uc010pzu.2/10771, intron 1 of 14)	10	225934	295729	69796	1	10771	uc001ifn.3	-17940	ENSG00000015171	ZMYND11	zinc finger MYND-type containing 11
chr10	208725	208925	chr10:162785-162985	3.723	4.29426	2.4612	1.73559	1.02484e-05	2.41943e-05	Intron (uc010pzu.2/10771, intron 1 of 14)	10	225934	295729	69796	1	10771	uc001ifn.3	-17009	ENSG00000015171	ZMYND11	zinc finger MYND-type containing 11
chr10	273069	273269	chr10:227129-227329	3.05112	1.77853	3.81945	-1.85067	1.59199e-05	3.65082e-05	Intron (uc010pzu.2/10771, intron 4 of 14)	10	255829	300577	44749	1	10771	uc010pzy.2	17240	ENSG00000015171	ZMYND11	zinc finger MYND-type containing 11
chr10	310273	310473	chr10:264333-264533	2.96211	3.66129	0.971908	2.48918	1.48311e-05	3.41717e-05	Distal Intergenic	10	255829	300577	44749	1	10771	uc010pzy.2	54444	ENSG00000015171	ZMYND11	zinc finger MYND-type containing 11
chr10	310974	311174	chr10:265034-265234	3.03417	3.46773	2.2466	1.20022	0.0146043	0.0215677	Distal Intergenic	10	255829	300577	44749	1	10771	uc010pzy.2	55145	ENSG00000015171	ZMYND11	zinc finger MYND-type containing 11
chr10	369919	370119	chr10:323979-324179	7.0502	6.45721	7.54019	-1.04369	1.14257e-06	3.11973e-06	Intron (uc001ifp.3/22982, intron 31 of 36)	10	386420	415907	29488	2	22982	uc009xhi.1	45788	ENSG00000151240	DIP2C	disco interacting protein 2 homolog C
chr10	375381	375581	chr10:329441-329641	8.09392	8.31974	7.76597	0.544651	0.00582495	0.00915836	Exon (uc001ifp.3/22982, exon 30 of 37)	10	386420	415907	29488	2	22982	uc009xhi.1	40326	ENSG00000151240	DIP2C	disco interacting protein 2 homolog C
chr10	385436	385636	chr10:339496-339696	3.71359	4.31089	2.33481	1.88477	1.66234e-06	4.42389e-06	Intron (uc001ifp.3/22982, intron 29 of 36)	10	386420	415907	29488	2	22982	uc009xhi.1	30271	ENSG00000151240	DIP2C	disco interacting protein 2 homolog C
chr10	407221	407421	chr10:361281-361481	5.44704	4.80589	5.96362	-1.06259	0.00202453	0.00341025	Intron (uc001ifp.3/22982, intron 22 of 36)	10	386420	415907	29488	2	22982	uc009xhi.1	8486	ENSG00000151240	DIP2C	disco interacting protein 2 homolog C
chr10	415828	416028	chr10:369888-370088	5.13202	5.5193	4.46656	1.07736	0.00141783	0.00244296	Promoter (<=1kb)	10	386420	415907	29488	2	22982	uc009xhi.1	0	ENSG00000151240	DIP2C	disco interacting protein 2 homolog C
chr10	418996	419196	chr10:373056-373256	4.68357	5.08524	3.98163	1.09757	0.000749866	0.00134484	Promoter (<=1kb)	10	401480	419130	17651	2	22982	uc010pzz.1	0	ENSG00000151240	DIP2C	disco interacting protein 2 homolog C
chr10	419474	419674	chr10:373534-373734	4.96099	5.44859	4.01055	1.46713	4.87287e-08	1.64593e-07	Promoter (<=1kb)	10	401480	419130	17651	2	22982	uc010pzz.1	-344	ENSG00000151240	DIP2C	disco interacting protein 2 homolog C
chr10	426629	426829	chr10:380689-380889	4.37318	5.16019	1.42321	3.46985	4.07922e-14	3.23674e-13	Intron (uc001ifp.3/22982, intron 17 of 36)	10	401480	419130	17651	2	22982	uc010pzz.1	-7499	ENSG00000151240	DIP2C	disco interacting protein 2 homolog C
chr10	434262	434462	chr10:388322-388522	3.24154	3.7718	2.14297	1.41723	0.000602132	0.00109598	Intron (uc001ifp.3/22982, intron 13 of 36)	10	401480	419130	17651	2	22982	uc010pzz.1	-15132	ENSG00000151240	DIP2C	disco interacting protein 2 homolog C
chr10	436103	436303	chr10:390163-390363	5.11901	3.67443	5.93387	-2.161	1.91551e-12	1.22275e-11	Exon (uc001ifp.3/22982, exon 12 of 37)	10	401480	419130	17651	2	22982	uc010pzz.1	-16973	ENSG00000151240	DIP2C	disco interacting protein 2 homolog C
chr10	437371	437571	chr10:391431-391631	4.89073	4.36962	5.33836	-0.898989	0.000155328	0.00030751	Intron (uc001ifp.3/22982, intron 10 of 36)	10	401480	419130	17651	2	22982	uc010pzz.1	-18241	ENSG00000151240	DIP2C	disco interacting protein 2 homolog C
chr10	440759	440959	chr10:394819-395019	7.46176	7.85509	6.78115	1.07549	7.09041e-06	1.7153e-05	Intron (uc001ifp.3/22982, intron 10 of 36)	10	428359	460050	31692	2	22982	uc009xhj.1	19091	ENSG00000151240	DIP2C	disco interacting protein 2 homolog C
chr10	462240	462440	chr10:416300-416500	3.57161	3.90648	3.0289	0.832124	0.0190523	0.0275954	Promoter (2-3kb)	10	428359	460050	31692	2	22982	uc009xhj.1	-2190	ENSG00000151240	DIP2C	disco interacting protein 2 homolog C
chr10	466727	466927	chr10:420787-420987	5.90913	2.38391	6.97661	-4.43365	1.11692e-39	1.36432e-37	Intron (uc001ifp.3/22982, intron 5 of 36)	10	428359	460050	31692	2	22982	uc009xhj.1	-6677	ENSG00000151240	DIP2C	disco interacting protein 2 homolog C
chr10	484063	484263	chr10:438123-438323	3.6283	4.37427	1.21315	3.15651	2.80189e-09	1.14075e-08	Intron (uc001ifp.3/22982, intron 4 of 36)	10	428359	460050	31692	2	22982	uc009xhj.1	-24013	ENSG00000151240	DIP2C	disco interacting protein 2 homolog C
chr10	496954	497154	chr10:451014-451214	5.31938	5.64318	4.80078	0.862583	0.00234468	0.0039122	Intron (uc001ifp.3/22982, intron 3 of 36)	10	468764	531104	62341	2	22982	uc009xhk.1	33950	ENSG00000151240	DIP2C	disco interacting protein 2 homolog C
chr10	498765	498965	chr10:452825-453025	3.66376	4.11582	2.82316	1.27494	0.000543792	0.000996203	Intron (uc001ifp.3/22982, intron 3 of 36)	10	468764	531104	62341	2	22982	uc009xhk.1	32139	ENSG00000151240	DIP2C	disco interacting protein 2 homolog C
chr10	530708	530908	chr10:484768-484968	6.0978	5.68584	6.47417	-0.743115	0.00225837	0.00377725	Promoter (<=1kb)	10	468764	531104	62341	2	22982	uc009xhk.1	196	ENSG00000151240	DIP2C	disco interacting protein 2 homolog C
chr10	531827	532027	chr10:485887-486087	4.5757	4.92165	4.00826	0.942207	0.00179734	0.00305122	Promoter (<=1kb)	10	468764	531104	62341	2	22982	uc009xhk.1	-723	ENSG00000151240	DIP2C	disco interacting protein 2 homolog C
chr10	532213	532413	chr10:486273-486473	4.18996	4.70512	3.14604	1.55873	4.57844e-06	1.13853e-05	Promoter (1-2kb)	10	468764	531104	62341	2	22982	uc009xhk.1	-1109	ENSG00000151240	DIP2C	disco interacting protein 2 homolog C
chr10	536343	536543	chr10:490403-490603	7.03565	6.70972	7.34909	-0.605832	0.00233729	0.00390056	Intron (uc001ifp.3/22982, intron 1 of 36)	10	468764	531104	62341	2	22982	uc009xhk.1	-5239	ENSG00000151240	DIP2C	disco interacting protein 2 homolog C
chr10	536962	537162	chr10:491022-491222	5.68612	4.33421	6.47678	-2.05972	3.59758e-16	3.65207e-15	Intron (uc001ifp.3/22982, intron 1 of 36)	10	468764	531104	62341	2	22982	uc009xhk.1	-5858	ENSG00000151240	DIP2C	disco interacting protein 2 homolog C
chr10	538933	539133	chr10:492993-493193	3.41814	4.04606	1.8853	2.05864	3.15831e-06	8.0491e-06	Intron (uc001ifp.3/22982, intron 1 of 36)	10	468764	531104	62341	2	22982	uc009xhk.1	-7829	ENSG00000151240	DIP2C	disco interacting protein 2 homolog C
chr10	546913	547113	chr10:500973-501173	4.46508	4.72814	4.06912	0.735195	0.00660946	0.0103045	Intron (uc001ifp.3/22982, intron 1 of 36)	10	468764	531104	62341	2	22982	uc009xhk.1	-15809	ENSG00000151240	DIP2C	disco interacting protein 2 homolog C
chr10	567922	568122	chr10:521982-522182	4.49513	4.7647	4.08675	0.723857	0.00888486	0.0135859	Intron (uc001ifp.3/22982, intron 1 of 36)	10	468764	531104	62341	2	22982	uc009xhk.1	-36818	ENSG00000151240	DIP2C	disco interacting protein 2 homolog C
chr10	571599	571799	chr10:525659-525859	5.42212	4.12163	6.19849	-2.01051	9.44517e-19	1.30162e-17	Intron (uc001ifp.3/22982, intron 1 of 36)	10	468764	531104	62341	2	22982	uc009xhk.1	-40495	ENSG00000151240	DIP2C	disco interacting protein 2 homolog C
chr10	577027	577227	chr10:531087-531287	3.39653	4.11116	1.28075	2.62202	5.38254e-07	1.54572e-06	Intron (uc001ifp.3/22982, intron 1 of 36)	10	468764	531104	62341	2	22982	uc009xhk.1	-45923	ENSG00000151240	DIP2C	disco interacting protein 2 homolog C
chr10	582510	582710	chr10:536570-536770	2.99525	1.92164	3.69999	-1.55544	0.000263173	0.000504605	Intron (uc001ifp.3/22982, intron 1 of 36)	10	468764	531104	62341	2	22982	uc009xhk.1	-51406	ENSG00000151240	DIP2C	disco interacting protein 2 homolog C
chr10	593265	593465	chr10:547325-547525	4.45119	4.82082	3.82875	1.06141	0.000206276	0.000401418	Intron (uc001ifp.3/22982, intron 1 of 36)	10	468764	531104	62341	2	22982	uc009xhk.1	-62161	ENSG00000151240	DIP2C	disco interacting protein 2 homolog C
chr10	603138	603338	chr10:557198-557398	3.29709	2.6352	3.8247	-1.14232	0.00153013	0.00262373	Intron (uc001ifp.3/22982, intron 1 of 36)	10	468764	531104	62341	2	22982	uc009xhk.1	-72034	ENSG00000151240	DIP2C	disco interacting protein 2 homolog C
chr10	604993	605193	chr10:559053-559253	3.1272	3.69594	1.87611	1.61818	0.000448396	0.000831497	Intron (uc001ifp.3/22982, intron 1 of 36)	10	468764	531104	62341	2	22982	uc009xhk.1	-73889	ENSG00000151240	DIP2C	disco interacting protein 2 homolog C
chr10	611244	611444	chr10:565304-565504	3.0297	3.44454	2.29325	1.13254	0.00507105	0.00804643	Intron (uc001ifp.3/22982, intron 1 of 36)	10	687629	687718	90	2	100847086	uc010qaa.2	76274	ENSG00000263511	MIR5699	microRNA 5699
chr10	617318	617518	chr10:571378-571578	4.10436	3.27803	4.71151	-1.37889	1.4778e-06	3.96272e-06	Intron (uc001ifp.3/22982, intron 1 of 36)	10	687629	687718	90	2	100847086	uc010qaa.2	70200	ENSG00000263511	MIR5699	microRNA 5699
chr10	621488	621688	chr10:575548-575748	4.07929	3.294	4.66783	-1.27215	2.8299e-05	6.24588e-05	Intron (uc001ifp.3/22982, intron 1 of 36)	10	687629	687718	90	2	100847086	uc010qaa.2	66030	ENSG00000263511	MIR5699	microRNA 5699
chr10	622164	622364	chr10:576224-576424	4.78475	3.21458	5.62944	-2.34788	2.39465e-12	1.51016e-11	Intron (uc001ifp.3/22982, intron 1 of 36)	10	687629	687718	90	2	100847086	uc010qaa.2	65354	ENSG00000263511	MIR5699	microRNA 5699
chr10	626734	626934	chr10:580794-580994	6.49688	5.62582	7.12347	-1.46193	1.50193e-09	6.36652e-09	Intron (uc001ifp.3/22982, intron 1 of 36)	10	687629	687718	90	2	100847086	uc010qaa.2	60784	ENSG00000263511	MIR5699	microRNA 5699
chr10	634273	634473	chr10:588333-588533	2.81208	2.10424	3.36329	-1.12283	0.00555938	0.00876705	Intron (uc001ifp.3/22982, intron 1 of 36)	10	687629	687718	90	2	100847086	uc010qaa.2	53245	ENSG00000263511	MIR5699	microRNA 5699
chr10	646156	646356	chr10:600216-600416	5.97709	3.41667	6.97461	-3.43616	2.03529e-35	1.64186e-33	Intron (uc001ifp.3/22982, intron 1 of 36)	10	687629	687718	90	2	100847086	uc010qaa.2	41362	ENSG00000263511	MIR5699	microRNA 5699
chr10	661502	661702	chr10:615562-615762	5.06129	4.23218	5.66967	-1.37279	1.3025e-06	3.52308e-06	Intron (uc001ifp.3/22982, intron 1 of 36)	10	687629	687718	90	2	100847086	uc010qaa.2	26016	ENSG00000263511	MIR5699	microRNA 5699
chr10	664311	664511	chr10:618371-618571	4.49787	4.90747	3.77529	1.17405	2.45023e-05	5.46227e-05	Intron (uc001ifp.3/22982, intron 1 of 36)	10	687629	687718	90	2	100847086	uc010qaa.2	23207	ENSG00000263511	MIR5699	microRNA 5699
chr10	670784	670984	chr10:624844-625044	4.92739	4.56017	5.27185	-0.666403	0.00493544	0.00784432	Intron (uc001ifp.3/22982, intron 1 of 36)	10	687629	687718	90	2	100847086	uc010qaa.2	16734	ENSG00000263511	MIR5699	microRNA 5699
chr10	680283	680483	chr10:634343-634543	6.48851	6.76411	6.06847	0.689161	0.00215699	0.00361783	Intron (uc001ifp.3/22982, intron 1 of 36)	10	687629	687718	90	2	100847086	uc010qaa.2	7235	ENSG00000263511	MIR5699	microRNA 5699
chr10	692356	692556	chr10:646416-646616	4.58244	5.36866	1.64499	3.44345	7.23202e-15	6.28574e-14	Intron (uc001ifp.3/22982, intron 1 of 36)	10	695888	698595	2708	1	414235	uc010qab.2	-3332	ENSG00000180525	DIP2C-AS1	DIP2C antisense RNA 1
chr10	695985	696185	chr10:650045-650245	3.65409	2.5032	4.38491	-1.80503	1.52261e-07	4.75531e-07	Promoter (<=1kb)	10	696017	711109	15093	1	414235	uc001ifr.3	0	ENSG00000180525	DIP2C-AS1	DIP2C antisense RNA 1
chr10	701296	701496	chr10:655356-655556	3.14007	3.8597	0.980941	2.66456	2.59361e-06	6.69137e-06	Intron (uc001ifr.3/414235, intron 1 of 2)	10	696017	711109	15093	1	414235	uc001ifr.3	5279	ENSG00000180525	DIP2C-AS1	DIP2C antisense RNA 1
chr10	708708	708908	chr10:662768-662968	4.26872	3.39562	4.89617	-1.42638	7.99394e-07	2.23558e-06	3' UTR	10	696017	711109	15093	1	414235	uc001ifr.3	12691	ENSG00000180525	DIP2C-AS1	DIP2C antisense RNA 1
chr10	709852	710052	chr10:663912-664112	5.05478	4.7662	5.33877	-0.530511	0.0208804	0.030054	3' UTR	10	696017	711109	15093	1	414235	uc001ifr.3	13835	ENSG00000180525	DIP2C-AS1	DIP2C antisense RNA 1
chr10	723159	723359	chr10:677219-677419	6.25886	4.91341	7.04777	-2.09381	3.62162e-24	9.00769e-23	Intron (uc001ifp.3/22982, intron 1 of 36)	10	320130	735608	415479	2	22982	uc001ifp.3	12249	ENSG00000151240	DIP2C	disco interacting protein 2 homolog C
chr10	729566	729766	chr10:683626-683826	7.78414	6.51117	8.55258	-2.01254	2.35597e-28	9.14216e-27	Intron (uc001ifp.3/22982, intron 1 of 36)	10	320130	735608	415479	2	22982	uc001ifp.3	5842	ENSG00000151240	DIP2C	disco interacting protein 2 homolog C
chr10	771840	772040	chr10:725900-726100	7.43314	5.94102	8.25967	-2.27612	3.71623e-16	3.76612e-15	Distal Intergenic	10	320130	735608	415479	2	22982	uc001ifp.3	-36232	ENSG00000151240	DIP2C	disco interacting protein 2 homolog C
chr10	819524	819724	chr10:773584-773784	4.43262	3.85239	4.91534	-0.949697	0.0121787	0.0182253	Distal Intergenic	10	320130	735608	415479	2	22982	uc001ifp.3	-83916	ENSG00000151240	DIP2C	disco interacting protein 2 homolog C
chr10	821486	821686	chr10:775546-775746	6.42702	5.34195	7.13574	-1.74288	3.71821e-12	2.28245e-11	Distal Intergenic	10	320130	735608	415479	2	22982	uc001ifp.3	-85878	ENSG00000151240	DIP2C	disco interacting protein 2 homolog C
chr10	824965	825165	chr10:779025-779225	6.29925	6.51049	5.99663	0.511642	0.0182633	0.0265245	Distal Intergenic	10	320130	735608	415479	2	22982	uc001ifp.3	-89357	ENSG00000151240	DIP2C	disco interacting protein 2 homolog C
chr10	836067	836267	chr10:790127-790327	4.82474	4.24986	5.30438	-1.0303	1.47892e-05	3.40825e-05	Distal Intergenic	10	320130	735608	415479	2	22982	uc001ifp.3	-100459	ENSG00000151240	DIP2C	disco interacting protein 2 homolog C
chr10	850333	850533	chr10:804393-804593	4.27292	3.47817	4.86582	-1.2802	6.33238e-05	0.000132765	Downstream (2-3kb)	10	320130	735608	415479	2	22982	uc001ifp.3	-114725	ENSG00000151240	DIP2C	disco interacting protein 2 homolog C
chr10	859320	859520	chr10:813380-813580	3.90806	2.3112	4.75869	-2.28125	1.32542e-10	6.54656e-10	Intron (uc031ptb.1/23185, intron 17 of 17)	10	852854	977645	124792	2	23185	uc031ptb.1	118125	ENSG00000107929	LARP4B	La ribonucleoprotein 4B
chr10	924518	924718	chr10:878578-878778	2.73419	1.03331	3.60673	-2.36494	8.69137e-07	2.41797e-06	Intron (uc031ptb.1/23185, intron 3 of 17)	10	852854	977645	124792	2	23185	uc031ptb.1	52927	ENSG00000107929	LARP4B	La ribonucleoprotein 4B
chr10	955877	956077	chr10:909937-910137	2.56427	0.762931	3.45624	-2.50302	2.2231e-07	6.77263e-07	Intron (uc031ptb.1/23185, intron 1 of 17)	10	852854	977645	124792	2	23185	uc031ptb.1	21568	ENSG00000107929	LARP4B	La ribonucleoprotein 4B
chr10	990497	990697	chr10:944557-944757	6.303	4.71555	7.15155	-2.39571	4.39389e-27	1.49444e-25	Distal Intergenic	10	852854	977645	124792	2	23185	uc031ptb.1	-12852	ENSG00000107929	LARP4B	La ribonucleoprotein 4B
chr10	1016347	1016547	chr10:970407-970607	4.80516	3.29971	5.63487	-2.2398	1.18705e-13	8.88167e-13	Distal Intergenic	10	1034349	1063708	29360	1	23560	uc001ift.3	-17802	ENSG00000107937	GTPBP4	GTP binding protein 4
chr10	1016782	1016982	chr10:970842-971042	5.20216	4.22896	5.87005	-1.55401	2.96586e-09	1.20342e-08	Distal Intergenic	10	1034349	1063708	29360	1	23560	uc001ift.3	-17367	ENSG00000107937	GTPBP4	GTP binding protein 4
chr10	1034182	1034382	chr10:988242-988442	8.11192	8.38441	7.69792	0.673213	0.000288061	0.000549154	Promoter (<=1kb)	10	1034349	1063708	29360	1	23560	uc001ift.3	0	ENSG00000107937	GTPBP4	GTP binding protein 4
chr10	1080785	1080985	chr10:1034845-1035045	3.55682	4.2512	1.60319	2.47452	2.99665e-08	1.04583e-07	Intron (uc001ifw.3/55853, intron 1 of 3)	10	1064847	1071799	6953	2	91734	uc001ifv.1	-8986	ENSG00000148377	IDI2	isopentenyl-diphosphate delta isomerase 2
chr10	1082271	1082471	chr10:1036331-1036531	5.80383	6.06761	5.40649	0.634438	0.000873162	0.00155119	Intron (uc001ifw.3/55853, intron 2 of 3)	10	1085964	1091076	5113	2	3422	uc001ifz.3	8605	ENSG00000067064	IDI1	isopentenyl-diphosphate delta isomerase 1
chr10	1094862	1095062	chr10:1048922-1049122	9.10479	9.37615	8.69296	0.66245	0.000834476	0.00148647	Promoter (<=1kb)	10	1085964	1095061	9098	2	3422	uc001iga.3	0	ENSG00000067064	IDI1	isopentenyl-diphosphate delta isomerase 1
chr10	1102287	1102487	chr10:1056347-1056547	8.03489	8.21908	7.77748	0.432534	0.00943572	0.014367	Promoter (<=1kb)	10	1102344	1142566	40223	1	22884	uc001ige.3	0	ENSG00000047056	WDR37	WD repeat domain 37
chr10	1144542	1144742	chr10:1098602-1098802	2.11697	0.911747	2.86505	-1.85305	0.000248562	0.000478202	Intron (uc031ptc.1/22884, intron 9 of 13)	10	1119844	1178237	58394	1	22884	uc001igg.1	24698	ENSG00000047056	WDR37	WD repeat domain 37
chr10	1199310	1199510	chr10:1153370-1153570	2.67206	3.34982	0.837682	2.2286	7.72477e-05	0.000159882	Distal Intergenic	10	1205708	1210612	4905	1	399706	uc010qag.1	-6198	ENSG00000229205	LINC00200	long intergenic non-protein coding RNA 200
chr10	1199779	1199979	chr10:1153839-1154039	3.55088	4.12899	2.25942	1.7753	4.73421e-06	1.17488e-05	Distal Intergenic	10	1205708	1210612	4905	1	399706	uc010qag.1	-5729	ENSG00000229205	LINC00200	long intergenic non-protein coding RNA 200
chr10	1229230	1229430	chr10:1183290-1183490	7.49476	8.22711	5.21816	3.02702	1.52288e-51	5.73943e-49	Exon (uc001igj.2/105, exon 4 of 4)	10	1223253	1234186	10934	2	105	uc001igj.2	4756	ENSG00000185736	ADARB2	adenosine deaminase RNA specific B2 (inactive)
chr10	1234630	1234830	chr10:1188690-1188890	5.36708	4.6388	5.92844	-1.25316	1.03394e-06	2.84231e-06	Promoter (<=1kb)	10	1223253	1234186	10934	2	105	uc001igl.4	-444	ENSG00000185736	ADARB2	adenosine deaminase RNA specific B2 (inactive)
chr10	1245014	1245214	chr10:1199074-1199274	3.09165	3.66294	1.82971	1.76517	9.46862e-05	0.000193331	Promoter (1-2kb)	10	1223253	1246331	23079	2	105	uc001igm.4	1117	ENSG00000185736	ADARB2	adenosine deaminase RNA specific B2 (inactive)
chr10	1276942	1277142	chr10:1231002-1231202	2.97356	3.50591	1.86719	1.52452	0.000582928	0.0010632	Intron (uc009xhq.3/105, intron 6 of 9)	10	1223253	1246331	23079	2	105	uc001igm.4	-30611	ENSG00000185736	ADARB2	adenosine deaminase RNA specific B2 (inactive)
chr10	1282506	1282706	chr10:1240443-1240643	3.17407	1.97251	3.92102	-1.87539	8.65081e-06	2.06576e-05	Intron (uc009xhq.3/105, intron 5 of 9)	10	1223253	1246331	23079	2	105	uc001igm.4	-36175	ENSG00000185736	ADARB2	adenosine deaminase RNA specific B2 (inactive)
chr10	1285161	1285361	chr10:1243109-1243309	4.7014	2.73183	5.62254	-2.77819	9.09716e-15	7.8045e-14	Intron (uc009xhq.3/105, intron 4 of 9)	10	1223253	1246331	23079	2	105	uc001igm.4	-38830	ENSG00000185736	ADARB2	adenosine deaminase RNA specific B2 (inactive)
chr10	1290361	1290561	chr10:1248309-1248509	4.68082	3.86662	5.28255	-1.3175	6.93254e-06	1.67972e-05	Intron (uc009xhq.3/105, intron 4 of 9)	10	1223253	1246331	23079	2	105	uc001igm.4	-44030	ENSG00000185736	ADARB2	adenosine deaminase RNA specific B2 (inactive)
chr10	1297269	1297469	chr10:1255218-1255418	5.23288	2.31312	6.26246	-3.76079	4.68852e-29	1.95408e-27	Intron (uc009xhq.3/105, intron 4 of 9)	10	1223253	1246331	23079	2	105	uc001igm.4	-50938	ENSG00000185736	ADARB2	adenosine deaminase RNA specific B2 (inactive)
chr10	1311153	1311353	chr10:1268958-1269158	3.94568	2.09251	4.84706	-2.63356	1.08342e-11	6.24753e-11	Intron (uc009xhq.3/105, intron 4 of 9)	10	1223253	1246331	23079	2	105	uc001igm.4	-64822	ENSG00000185736	ADARB2	adenosine deaminase RNA specific B2 (inactive)
chr10	1316684	1316884	chr10:1274489-1274689	5.28813	2.34332	6.31963	-3.85417	5.46034e-24	1.33474e-22	Intron (uc009xhq.3/105, intron 3 of 9)	10	1223253	1246331	23079	2	105	uc001igm.4	-70353	ENSG00000185736	ADARB2	adenosine deaminase RNA specific B2 (inactive)
chr10	1330090	1330290	chr10:1287895-1288095	5.86658	2.50277	6.92555	-4.28115	2.89869e-34	2.10726e-32	Intron (uc009xhq.3/105, intron 3 of 9)	10	1223253	1246331	23079	2	105	uc001igm.4	-83759	ENSG00000185736	ADARB2	adenosine deaminase RNA specific B2 (inactive)
chr10	1332287	1332487	chr10:1290092-1290292	4.91672	4.56395	5.25049	-0.60179	0.0223905	0.0320657	Intron (uc009xhq.3/105, intron 3 of 9)	10	1223253	1246331	23079	2	105	uc001igm.4	-85956	ENSG00000185736	ADARB2	adenosine deaminase RNA specific B2 (inactive)
chr10	1339845	1340045	chr10:1297650-1297850	3.86128	4.42864	2.61598	1.80285	4.93215e-06	1.22082e-05	Intron (uc009xhq.3/105, intron 3 of 9)	10	1223253	1246331	23079	2	105	uc001igm.4	-93514	ENSG00000185736	ADARB2	adenosine deaminase RNA specific B2 (inactive)
chr10	1350779	1350979	chr10:1308584-1308784	4.44906	4.83217	3.79394	1.10725	0.000630727	0.00114449	Intron (uc009xhq.3/105, intron 3 of 9)	10	1223253	1246331	23079	2	105	uc001igm.4	-104448	ENSG00000185736	ADARB2	adenosine deaminase RNA specific B2 (inactive)
chr10	1358379	1358579	chr10:1316184-1316384	5.65252	4.95418	6.19895	-1.21264	1.85844e-07	5.73136e-07	Intron (uc009xhq.3/105, intron 3 of 9)	10	1223253	1246331	23079	2	105	uc001igm.4	-112048	ENSG00000185736	ADARB2	adenosine deaminase RNA specific B2 (inactive)
chr10	1394566	1394766	chr10:1352371-1352571	3.62058	2.22976	4.42164	-2.03719	4.12451e-08	1.40945e-07	Intron (uc009xhq.3/105, intron 3 of 9)	10	1223253	1246331	23079	2	105	uc001igm.4	-148235	ENSG00000185736	ADARB2	adenosine deaminase RNA specific B2 (inactive)
chr10	1411103	1411303	chr10:1368908-1369108	4.52458	4.80462	4.09588	0.683725	0.0211405	0.0304007	Intron (uc009xhq.3/105, intron 2 of 9)	10	1568825	1599179	30355	1	642394	uc001ign.3	-157522	ENSG00000205696	ADARB2-AS1	ADARB2 antisense RNA 1
chr10	1411900	1412100	chr10:1369705-1369905	2.86766	3.39832	1.76758	1.53626	0.00189205	0.00320082	Intron (uc009xhq.3/105, intron 2 of 9)	10	1568825	1599179	30355	1	642394	uc001ign.3	-156725	ENSG00000205696	ADARB2-AS1	ADARB2 antisense RNA 1
chr10	1442426	1442626	chr10:1400231-1400431	3.7179	3.33235	4.07564	-0.677232	0.029805	0.0418105	Intron (uc009xhq.3/105, intron 1 of 9)	10	1568825	1599179	30355	1	642394	uc001ign.3	-126199	ENSG00000205696	ADARB2-AS1	ADARB2 antisense RNA 1
chr10	1507023	1507223	chr10:1464828-1465028	4.49736	2.59713	5.40696	-2.67842	3.73266e-13	2.62314e-12	Intron (uc009xhq.3/105, intron 1 of 9)	10	1568825	1599179	30355	1	642394	uc001ign.3	-61602	ENSG00000205696	ADARB2-AS1	ADARB2 antisense RNA 1
chr10	1517111	1517311	chr10:1474916-1475116	3.45739	4.00093	2.30841	1.52994	0.000129983	0.000260207	Intron (uc009xhq.3/105, intron 1 of 9)	10	1568825	1599179	30355	1	642394	uc001ign.3	-51514	ENSG00000205696	ADARB2-AS1	ADARB2 antisense RNA 1
chr10	1556976	1557176	chr10:1514781-1514981	3.47098	4.17418	1.4492	2.50074	6.61795e-08	2.18874e-07	Intron (uc009xhq.3/105, intron 1 of 9)	10	1568825	1599179	30355	1	642394	uc001ign.3	-11649	ENSG00000205696	ADARB2-AS1	ADARB2 antisense RNA 1
chr10	1594738	1594938	chr10:1552543-1552743	2.15197	1.10575	2.847	-1.39138	0.0328342	0.0457316	Intron (uc001ign.3/642394, intron 1 of 1)	10	1568825	1599179	30355	1	642394	uc001ign.3	25913	ENSG00000205696	ADARB2-AS1	ADARB2 antisense RNA 1
chr10	1651196	1651396	chr10:1609001-1609201	3.64259	2.47066	4.38019	-1.78128	1.47369e-06	3.95271e-06	Intron (uc009xhq.3/105, intron 1 of 9)	10	1568825	1599179	30355	1	642394	uc001ign.3	82371	ENSG00000205696	ADARB2-AS1	ADARB2 antisense RNA 1
chr10	1685760	1685960	chr10:1643565-1643765	2.5313	3.10773	1.24717	1.66946	0.00141768	0.00244274	Intron (uc009xhq.3/105, intron 1 of 9)	10	1223253	1779670	556418	2	105	uc009xhq.3	93710	ENSG00000185736	ADARB2	adenosine deaminase RNA specific B2 (inactive)
chr10	1706822	1707022	chr10:1664628-1664828	3.36203	2.59184	3.94353	-1.16517	0.00146892	0.00252506	Intron (uc009xhq.3/105, intron 1 of 9)	10	1223253	1779670	556418	2	105	uc009xhq.3	72648	ENSG00000185736	ADARB2	adenosine deaminase RNA specific B2 (inactive)
chr10	1709669	1709869	chr10:1667475-1667675	4.15633	4.99955	0	4.48185	1.36494e-10	6.73129e-10	Intron (uc009xhq.3/105, intron 1 of 9)	10	1223253	1779670	556418	2	105	uc009xhq.3	69801	ENSG00000185736	ADARB2	adenosine deaminase RNA specific B2 (inactive)
chr10	1710657	1710857	chr10:1668463-1668663	3.98519	4.77119	1.05127	3.68929	8.61188e-11	4.37605e-10	Intron (uc009xhq.3/105, intron 1 of 9)	10	1223253	1779670	556418	2	105	uc009xhq.3	68813	ENSG00000185736	ADARB2	adenosine deaminase RNA specific B2 (inactive)
chr10	1712636	1712836	chr10:1670442-1670642	4.18158	4.67605	3.20853	1.52487	3.86924e-06	9.72979e-06	Intron (uc009xhq.3/105, intron 1 of 9)	10	1223253	1779670	556418	2	105	uc009xhq.3	66834	ENSG00000185736	ADARB2	adenosine deaminase RNA specific B2 (inactive)
chr10	1758154	1758354	chr10:1715960-1716160	3.78392	4.0992	3.28349	0.825379	0.0231915	0.0331306	Intron (uc009xhq.3/105, intron 1 of 9)	10	1223253	1779670	556418	2	105	uc009xhq.3	21316	ENSG00000185736	ADARB2	adenosine deaminase RNA specific B2 (inactive)
chr10	1776002	1776202	chr10:1733808-1734008	2.60864	1.92654	3.14678	-0.910586	0.0300392	0.0421159	Intron (uc009xhq.3/105, intron 1 of 9)	10	1223253	1779670	556418	2	105	uc009xhq.3	3468	ENSG00000185736	ADARB2	adenosine deaminase RNA specific B2 (inactive)
chr10	1779641	1779841	chr10:1737447-1737647	6.05587	6.47452	5.30922	1.13945	2.94674e-06	7.54658e-06	Promoter (<=1kb)	10	1223253	1779670	556418	2	105	uc009xhq.3	0	ENSG00000185736	ADARB2	adenosine deaminase RNA specific B2 (inactive)
chr10	1975507	1975707	chr10:1933313-1933513	6.55942	7.26087	4.55151	2.71416	1.95714e-34	1.44343e-32	Distal Intergenic	10	2047667	2056542	8876	2	282980	uc001igo.2	80835	NA	LINC00700	long intergenic non-protein coding RNA 700
chr10	2010966	2011166	chr10:1968772-1968972	3.94037	2.87118	4.64356	-1.70338	1.51035e-07	4.71885e-07	Distal Intergenic	10	2047667	2056542	8876	2	282980	uc001igo.2	45376	NA	LINC00700	long intergenic non-protein coding RNA 700
chr10	2244665	2244865	chr10:2202471-2202671	4.63216	5.16868	3.51011	1.76307	2.58541e-07	7.79569e-07	Distal Intergenic	10	2342513	2357268	14756	2	399708	uc021pmj.1	112403	NA	LINC00701	long intergenic non-protein coding RNA 701
chr10	2881388	2881588	chr10:2839196-2839396	4.23015	3.11513	4.94909	-1.73978	5.23938e-08	1.761e-07	Distal Intergenic	10	3109712	3178997	69286	1	5214	uc001igp.3	-228124	ENSG00000067057	PFKP	phosphofructokinase, platelet
chr10	2924503	2924703	chr10:2882311-2882511	2.33449	0.444788	3.24228	-2.5245	3.56015e-06	9.00098e-06	Distal Intergenic	10	3109712	3178997	69286	1	5214	uc001igp.3	-185009	ENSG00000067057	PFKP	phosphofructokinase, platelet
chr10	2924980	2925180	chr10:2882788-2882988	3.19701	0	4.26203	-4.1946	5.79167e-12	3.46843e-11	Distal Intergenic	10	3109712	3178997	69286	1	5214	uc001igp.3	-184532	ENSG00000067057	PFKP	phosphofructokinase, platelet
chr10	2967521	2967721	chr10:2925329-2925529	3.46966	2.44826	4.15568	-1.62937	1.5174e-05	3.49036e-05	Distal Intergenic	10	3109712	3178997	69286	1	5214	uc001igp.3	-141991	ENSG00000067057	PFKP	phosphofructokinase, platelet
chr10	2967930	2968130	chr10:2925738-2925938	3.95316	2.77616	4.69239	-1.84286	4.87299e-09	1.91481e-08	Distal Intergenic	10	3109712	3178997	69286	1	5214	uc001igp.3	-141582	ENSG00000067057	PFKP	phosphofructokinase, platelet
chr10	2975344	2975544	chr10:2933152-2933352	3.75592	1.99087	4.64106	-2.50559	3.77031e-08	1.29676e-07	Distal Intergenic	10	3109712	3178997	69286	1	5214	uc001igp.3	-134168	ENSG00000067057	PFKP	phosphofructokinase, platelet
chr10	2979075	2979275	chr10:2936883-2937083	2.79842	3.55986	0.205674	2.9709	3.37801e-06	8.57163e-06	Distal Intergenic	10	3109712	3178997	69286	1	5214	uc001igp.3	-130437	ENSG00000067057	PFKP	phosphofructokinase, platelet
chr10	2992160	2992360	chr10:2949968-2950168	4.13966	3.30627	4.74993	-1.35817	2.5332e-06	6.5469e-06	Distal Intergenic	10	3109712	3178997	69286	1	5214	uc001igp.3	-117352	ENSG00000067057	PFKP	phosphofructokinase, platelet
chr10	3010686	3010886	chr10:2968494-2968694	4.34991	4.67464	3.82932	0.876105	0.00920493	0.0140415	Distal Intergenic	10	3109712	3178997	69286	1	5214	uc001igp.3	-98826	ENSG00000067057	PFKP	phosphofructokinase, platelet
chr10	3040367	3040567	chr10:2998175-2998375	2.51509	1.61305	3.15464	-1.29597	0.00443735	0.00710342	Distal Intergenic	10	3109712	3178997	69286	1	5214	uc001igp.3	-69145	ENSG00000067057	PFKP	phosphofructokinase, platelet
chr10	3044626	3044826	chr10:3002434-3002634	3.24787	3.8222	1.97282	1.77047	7.22748e-05	0.000150229	Distal Intergenic	10	3109712	3178997	69286	1	5214	uc001igp.3	-64886	ENSG00000067057	PFKP	phosphofructokinase, platelet
chr10	3057244	3057444	chr10:3015052-3015252	3.84824	4.33321	2.90633	1.38859	7.94046e-05	0.000164014	Distal Intergenic	10	3109712	3178997	69286	1	5214	uc001igp.3	-52268	ENSG00000067057	PFKP	phosphofructokinase, platelet
chr10	3088121	3088321	chr10:3045929-3046129	7.39482	7.12008	7.66753	-0.513847	0.0140066	0.020748	Distal Intergenic	10	3109712	3178997	69286	1	5214	uc001igp.3	-21391	ENSG00000067057	PFKP	phosphofructokinase, platelet
chr10	3090948	3091148	chr10:3048756-3048956	8.19433	7.64283	8.66028	-0.988435	1.45527e-06	3.90653e-06	Distal Intergenic	10	3109712	3178997	69286	1	5214	uc001igp.3	-18564	ENSG00000067057	PFKP	phosphofructokinase, platelet
chr10	3094150	3094350	chr10:3051958-3052158	5.348	4.68418	5.87663	-1.12388	0.000244315	0.000470485	Distal Intergenic	10	3109712	3178997	69286	1	5214	uc001igp.3	-15362	ENSG00000067057	PFKP	phosphofructokinase, platelet
chr10	3096687	3096887	chr10:3054495-3054695	3.4057	1.65175	4.2887	-2.46242	5.59307e-10	2.52538e-09	Distal Intergenic	10	3109712	3178997	69286	1	5214	uc001igp.3	-12825	ENSG00000067057	PFKP	phosphofructokinase, platelet
chr10	3109632	3109832	chr10:3067440-3067640	6.77216	6.98602	6.46504	0.509663	0.0238165	0.0339525	Promoter (<=1kb)	10	3109712	3178997	69286	1	5214	uc001igp.3	0	ENSG00000067057	PFKP	phosphofructokinase, platelet
chr10	3116322	3116522	chr10:3074130-3074330	5.48139	4.7632	6.03776	-1.2178	2.15782e-06	5.63863e-06	Intron (uc001igp.3/5214, intron 1 of 21)	10	3111430	3178997	67568	1	5214	uc009xhr.3	4892	ENSG00000067057	PFKP	phosphofructokinase, platelet
chr10	3119814	3120014	chr10:3077622-3077822	5.16181	2.15001	6.19829	-3.88273	3.02159e-31	1.57868e-29	Intron (uc001igp.3/5214, intron 1 of 21)	10	3111430	3178997	67568	1	5214	uc009xhr.3	8384	ENSG00000067057	PFKP	phosphofructokinase, platelet
chr10	3122846	3123046	chr10:3080654-3080854	4.98566	3.12246	5.88882	-2.70831	1.65043e-23	3.83854e-22	Intron (uc001igp.3/5214, intron 1 of 21)	10	3111430	3178997	67568	1	5214	uc009xhr.3	11416	ENSG00000067057	PFKP	phosphofructokinase, platelet
chr10	3126337	3126537	chr10:3084145-3084345	3.38278	1.4497	4.29792	-2.69533	1.33482e-08	4.91278e-08	Intron (uc001igp.3/5214, intron 2 of 21)	10	3111430	3178997	67568	1	5214	uc009xhr.3	14907	ENSG00000067057	PFKP	phosphofructokinase, platelet
chr10	3132654	3132854	chr10:3090462-3090662	5.54689	6.24308	3.57962	2.67466	2.78351e-21	5.09027e-20	Intron (uc001igp.3/5214, intron 2 of 21)	10	3146885	3172175	25291	1	5214	uc009xhs.1	-14031	ENSG00000067057	PFKP	phosphofructokinase, platelet
chr10	3133147	3133347	chr10:3090955-3091155	4.63965	5.22222	3.32845	1.83759	7.86214e-10	3.47103e-09	Intron (uc001igp.3/5214, intron 2 of 21)	10	3146885	3172175	25291	1	5214	uc009xhs.1	-13538	ENSG00000067057	PFKP	phosphofructokinase, platelet
chr10	3133668	3133868	chr10:3091476-3091676	6.34469	6.00324	6.66997	-0.631359	0.00270015	0.00446419	Intron (uc001igp.3/5214, intron 2 of 21)	10	3146885	3172175	25291	1	5214	uc009xhs.1	-13017	ENSG00000067057	PFKP	phosphofructokinase, platelet
chr10	3137926	3138126	chr10:3095734-3095934	7.2159	7.48505	6.80833	0.675192	0.0011146	0.00194974	Intron (uc001igp.3/5214, intron 2 of 21)	10	3146885	3172175	25291	1	5214	uc009xhs.1	-8759	ENSG00000067057	PFKP	phosphofructokinase, platelet
chr10	3138564	3138764	chr10:3096372-3096572	4.42367	3.88141	4.88411	-0.978259	0.000105719	0.000214384	Intron (uc001igp.3/5214, intron 2 of 21)	10	3146885	3172175	25291	1	5214	uc009xhs.1	-8121	ENSG00000067057	PFKP	phosphofructokinase, platelet
chr10	3141686	3141886	chr10:3099494-3099694	5.67672	6.19241	4.63095	1.46078	1.04158e-08	3.89601e-08	Intron (uc001igp.3/5214, intron 3 of 21)	10	3146885	3172175	25291	1	5214	uc009xhs.1	-4999	ENSG00000067057	PFKP	phosphofructokinase, platelet
chr10	3146420	3146620	chr10:3104228-3104428	4.53124	3.52169	5.21287	-1.68908	5.09096e-09	1.99489e-08	Promoter (<=1kb)	10	3146885	3172175	25291	1	5214	uc009xhs.1	-265	ENSG00000067057	PFKP	phosphofructokinase, platelet
chr10	3146729	3146929	chr10:3104537-3104737	6.59428	6.37642	6.81855	-0.420644	0.0341692	0.0474556	Promoter (<=1kb)	10	3146885	3172175	25291	1	5214	uc009xhs.1	0	ENSG00000067057	PFKP	phosphofructokinase, platelet
chr10	3149803	3150003	chr10:3107611-3107811	7.87899	7.554	8.1917	-0.604316	0.00129643	0.00224636	Promoter (<=1kb)	10	3149950	3178997	29048	1	5214	uc009xht.3	0	ENSG00000067057	PFKP	phosphofructokinase, platelet
chr10	3164748	3164948	chr10:3122556-3122756	7.00629	4.97007	7.93792	-2.91242	1.15635e-37	1.17965e-35	Intron (uc001igp.3/5214, intron 16 of 21)	10	3155564	3178997	23434	1	5214	uc009xhu.3	9184	ENSG00000067057	PFKP	phosphofructokinase, platelet
chr10	3169087	3169287	chr10:3126895-3127095	6.85362	5.88437	7.51999	-1.59675	2.93773e-09	1.19256e-08	Intron (uc001igp.3/5214, intron 16 of 21)	10	3155564	3178997	23434	1	5214	uc009xhu.3	13523	ENSG00000067057	PFKP	phosphofructokinase, platelet
chr10	3173410	3173610	chr10:3131218-3131418	5.02429	5.70896	3.14172	2.4247	3.45351e-16	3.51282e-15	Intron (uc001igp.3/5214, intron 17 of 21)	10	3183793	3190821	7029	1	100507034	uc001igv.2	-10183	ENSG00000237399	PITRM1-AS1	PITRM1 antisense RNA 1
chr10	3178612	3178812	chr10:3136420-3136620	4.40706	3.7636	4.92488	-1.05785	0.0018358	0.00311184	3' UTR	10	3183793	3190821	7029	1	100507034	uc001igv.2	-4981	ENSG00000237399	PITRM1-AS1	PITRM1 antisense RNA 1
chr10	3179636	3179836	chr10:3137444-3137644	6.29534	4.75319	7.13364	-2.30482	1.4008e-11	7.95727e-11	3' UTR	10	3183793	3190821	7029	1	100507034	uc001igv.2	-3957	ENSG00000237399	PITRM1-AS1	PITRM1 antisense RNA 1
chr10	3235547	3235747	chr10:3193355-3193555	5.61612	5.30238	5.92009	-0.544426	0.0149457	0.0220361	Distal Intergenic	10	3180427	3215033	34607	2	10531	uc010qai.2	-20514	ENSG00000107959	PITRM1	pitrilysin metallopeptidase 1
chr10	3245503	3245703	chr10:3203311-3203511	3.76508	3.02398	4.33269	-1.14687	0.000596175	0.00108583	Distal Intergenic	10	3180427	3215033	34607	2	10531	uc010qai.2	-30470	ENSG00000107959	PITRM1	pitrilysin metallopeptidase 1
chr10	3269267	3269467	chr10:3227075-3227275	6.44015	5.3827	7.13919	-1.72068	2.73696e-12	1.71277e-11	Distal Intergenic	10	3180427	3215033	34607	2	10531	uc010qai.2	-54234	ENSG00000107959	PITRM1	pitrilysin metallopeptidase 1
chr10	3283709	3283909	chr10:3241517-3241717	4.64425	5.10404	3.78066	1.25957	4.99071e-06	1.23426e-05	Distal Intergenic	10	3180427	3215033	34607	2	10531	uc010qai.2	-68676	ENSG00000107959	PITRM1	pitrilysin metallopeptidase 1
chr10	3291164	3291364	chr10:3248972-3249172	6.31076	5.98323	6.62542	-0.58651	0.0127236	0.0189782	Distal Intergenic	10	3180427	3215033	34607	2	10531	uc010qai.2	-76131	ENSG00000107959	PITRM1	pitrilysin metallopeptidase 1
chr10	3299841	3300041	chr10:3257649-3257849	2.64502	3.33819	0.700479	2.22289	0.000214582	0.000416571	Distal Intergenic	10	3180427	3215033	34607	2	10531	uc010qai.2	-84808	ENSG00000107959	PITRM1	pitrilysin metallopeptidase 1
chr10	3313180	3313380	chr10:3270988-3271188	5.03361	5.86815	0.97571	4.59749	3.54045e-17	4.05945e-16	Distal Intergenic	10	3180427	3215033	34607	2	10531	uc010qai.2	-98147	ENSG00000107959	PITRM1	pitrilysin metallopeptidase 1
chr10	3335977	3336177	chr10:3293785-3293985	3.22768	1.61866	4.08097	-2.34609	1.52903e-08	5.58054e-08	Distal Intergenic	10	3180427	3215033	34607	2	10531	uc010qai.2	-120944	ENSG00000107959	PITRM1	pitrilysin metallopeptidase 1
chr10	3336604	3336804	chr10:3294412-3294612	2.55717	1.48328	3.26201	-1.69895	0.000229851	0.000444223	Distal Intergenic	10	3180427	3215033	34607	2	10531	uc010qai.2	-121571	ENSG00000107959	PITRM1	pitrilysin metallopeptidase 1
chr10	3356938	3357138	chr10:3314746-3314946	3.84528	3.22433	4.35088	-0.957803	0.00789209	0.0121642	Distal Intergenic	10	3180427	3215033	34607	2	10531	uc010qai.2	-141905	ENSG00000107959	PITRM1	pitrilysin metallopeptidase 1
chr10	3366317	3366517	chr10:3324125-3324325	6.03539	6.44413	5.31508	1.15965	2.51011e-06	6.49131e-06	Intron (uc001igy.1/uc001igy.1, intron 1 of 1)	10	3180427	3215033	34607	2	10531	uc010qai.2	-151284	ENSG00000107959	PITRM1	pitrilysin metallopeptidase 1
chr10	3378516	3378716	chr10:3336324-3336524	5.71098	6.38859	3.87761	2.53921	4.34189e-21	7.76733e-20	Intron (uc001igy.1/uc001igy.1, intron 1 of 1)	10	3180427	3215033	34607	2	10531	uc010qai.2	-163483	ENSG00000107959	PITRM1	pitrilysin metallopeptidase 1
chr10	3381939	3382139	chr10:3339747-3339947	4.35654	4.88246	3.27395	1.69223	4.56378e-08	1.5488e-07	Intron (uc001igy.1/uc001igy.1, intron 1 of 1)	10	3180427	3215033	34607	2	10531	uc010qai.2	-166906	ENSG00000107959	PITRM1	pitrilysin metallopeptidase 1
chr10	3390006	3390206	chr10:3347814-3348014	4.7615	5.57973	1.18987	4.20489	1.2684e-16	1.35745e-15	Intron (uc001igy.1/uc001igy.1, intron 1 of 1)	10	3180427	3215033	34607	2	10531	uc010qai.2	-174973	ENSG00000107959	PITRM1	pitrilysin metallopeptidase 1
chr10	3431439	3431639	chr10:3389247-3389447	4.99134	5.78353	1.95579	3.69521	2.55793e-20	4.20667e-19	Intron (uc001igy.1/uc001igy.1, intron 1 of 1)	10	3180427	3215033	34607	2	10531	uc010qai.2	-216406	ENSG00000107959	PITRM1	pitrilysin metallopeptidase 1
chr10	3439504	3439704	chr10:3397312-3397512	3.10402	1.18395	4.01699	-2.63816	1.96534e-07	6.0386e-07	Intron (uc001igy.1/uc001igy.1, intron 1 of 1)	10	3180427	3215033	34607	2	10531	uc010qai.2	-224471	ENSG00000107959	PITRM1	pitrilysin metallopeptidase 1
chr10	3468494	3468694	chr10:3426302-3426502	4.33681	4.87943	3.1914	1.67593	6.22898e-07	1.77168e-06	Intron (uc001igy.1/uc001igy.1, intron 1 of 1)	10	3180427	3215033	34607	2	10531	uc010qai.2	-253461	ENSG00000107959	PITRM1	pitrilysin metallopeptidase 1
chr10	3470336	3470536	chr10:3428144-3428344	4.27398	3.72026	4.74125	-0.937314	0.00283828	0.00467781	Intron (uc001igy.1/uc001igy.1, intron 1 of 1)	10	3180427	3215033	34607	2	10531	uc010qai.2	-255303	ENSG00000107959	PITRM1	pitrilysin metallopeptidase 1
chr10	3474800	3475000	chr10:3432608-3432808	5.9798	6.81312	1.96484	4.62206	5.10855e-31	2.60853e-29	Intron (uc001igy.1/uc001igy.1, intron 1 of 1)	10	3180427	3215033	34607	2	10531	uc010qai.2	-259767	ENSG00000107959	PITRM1	pitrilysin metallopeptidase 1
chr10	3507872	3508072	chr10:3465680-3465880	4.06335	3.63195	4.45308	-0.790277	0.00317057	0.00518951	Intron (uc001igy.1/uc001igy.1, intron 1 of 1)	10	3180427	3215033	34607	2	10531	uc010qai.2	-292839	ENSG00000107959	PITRM1	pitrilysin metallopeptidase 1
chr10	3509662	3509862	chr10:3467470-3467670	3.8268	1.66663	4.77654	-2.93505	2.13837e-11	1.18434e-10	Intron (uc001igy.1/uc001igy.1, intron 1 of 1)	10	3180427	3215033	34607	2	10531	uc010qai.2	-294629	ENSG00000107959	PITRM1	pitrilysin metallopeptidase 1
chr10	3511319	3511519	chr10:3469127-3469327	6.23437	6.419	5.97623	0.459587	0.0215165	0.0309017	Intron (uc001igy.1/uc001igy.1, intron 1 of 1)	10	3180427	3215033	34607	2	10531	uc010qai.2	-296286	ENSG00000107959	PITRM1	pitrilysin metallopeptidase 1
chr10	3514981	3515181	chr10:3472789-3472989	5.93458	6.23914	5.45652	0.78028	0.000109528	0.000221647	Intron (uc001igy.1/uc001igy.1, intron 1 of 1)	10	3180427	3215033	34607	2	10531	uc010qai.2	-299948	ENSG00000107959	PITRM1	pitrilysin metallopeptidase 1
chr10	3524538	3524738	chr10:3482346-3482546	6.74229	6.97618	6.40002	0.576548	0.000972183	0.00171545	Intron (uc001igy.1/uc001igy.1, intron 1 of 1)	10	3818188	3827473	9286	2	1316	uc001iha.3	302735	ENSG00000067082	KLF6	Kruppel like factor 6
chr10	3526723	3526923	chr10:3484531-3484731	5.518	6.28511	2.85399	3.33114	2.83838e-23	6.43894e-22	Intron (uc001igy.1/uc001igy.1, intron 1 of 1)	10	3818188	3827473	9286	2	1316	uc001iha.3	300550	ENSG00000067082	KLF6	Kruppel like factor 6
chr10	3528613	3528813	chr10:3486421-3486621	5.85706	6.24235	5.19655	1.03484	3.46501e-05	7.55021e-05	Intron (uc001igy.1/uc001igy.1, intron 1 of 1)	10	3818188	3827473	9286	2	1316	uc001iha.3	298660	ENSG00000067082	KLF6	Kruppel like factor 6
chr10	3536652	3536852	chr10:3494460-3494660	4.85469	4.13006	5.41425	-1.16046	0.00206147	0.00346766	Intron (uc001igy.1/uc001igy.1, intron 1 of 1)	10	3818188	3827473	9286	2	1316	uc001iha.3	290621	ENSG00000067082	KLF6	Kruppel like factor 6
chr10	3537546	3537746	chr10:3495354-3495554	2.12127	2.93546	0	3.25767	4.06076e-05	8.76013e-05	Intron (uc001igy.1/uc001igy.1, intron 1 of 1)	10	3818188	3827473	9286	2	1316	uc001iha.3	289727	ENSG00000067082	KLF6	Kruppel like factor 6
chr10	3551642	3551842	chr10:3509450-3509650	3.20027	3.80871	1.76769	1.82786	4.00507e-05	8.64855e-05	Intron (uc001igy.1/uc001igy.1, intron 1 of 1)	10	3818188	3827473	9286	2	1316	uc001iha.3	275631	ENSG00000067082	KLF6	Kruppel like factor 6
chr10	3558454	3558654	chr10:3516262-3516462	7.04938	7.89741	2.40397	5.39843	1.06599e-52	4.51465e-50	Intron (uc001igy.1/uc001igy.1, intron 1 of 1)	10	3818188	3827473	9286	2	1316	uc001iha.3	268819	ENSG00000067082	KLF6	Kruppel like factor 6
chr10	3568104	3568304	chr10:3525912-3526112	6.42638	6.00189	6.81139	-0.760143	0.000915566	0.00162208	Intron (uc001igy.1/uc001igy.1, intron 1 of 1)	10	3818188	3827473	9286	2	1316	uc001iha.3	259169	ENSG00000067082	KLF6	Kruppel like factor 6
chr10	3574935	3575135	chr10:3532743-3532943	3.21299	2.2766	3.86646	-1.49757	0.000321916	0.000609476	Intron (uc001igy.1/uc001igy.1, intron 1 of 1)	10	3818188	3827473	9286	2	1316	uc001iha.3	252338	ENSG00000067082	KLF6	Kruppel like factor 6
chr10	3575569	3575769	chr10:3533377-3533577	2.97481	3.73817	0.358495	2.92171	7.48231e-07	2.10253e-06	Intron (uc001igy.1/uc001igy.1, intron 1 of 1)	10	3818188	3827473	9286	2	1316	uc001iha.3	251704	ENSG00000067082	KLF6	Kruppel like factor 6
chr10	3584538	3584738	chr10:3542346-3542546	5.21872	4.2692	5.8774	-1.5679	1.38744e-09	5.90992e-09	Intron (uc001igy.1/uc001igy.1, intron 1 of 1)	10	3818188	3827473	9286	2	1316	uc001iha.3	242735	ENSG00000067082	KLF6	Kruppel like factor 6
chr10	3590970	3591170	chr10:3548778-3548978	3.25282	2.34786	3.89358	-1.51958	4.92651e-05	0.000104917	Intron (uc001igy.1/uc001igy.1, intron 1 of 1)	10	3818188	3827473	9286	2	1316	uc001iha.3	236303	ENSG00000067082	KLF6	Kruppel like factor 6
chr10	3660829	3661029	chr10:3618637-3618837	3.43013	4.20225	0.699624	3.33607	1.58969e-08	5.7862e-08	Intron (uc001igy.1/uc001igy.1, intron 1 of 1)	10	3818188	3827473	9286	2	1316	uc001iha.3	166444	ENSG00000067082	KLF6	Kruppel like factor 6
chr10	3666020	3666220	chr10:3623828-3624028	6.62436	7.38206	4.07674	3.40241	7.90169e-33	4.89187e-31	Intron (uc001igy.1/uc001igy.1, intron 1 of 1)	10	3818188	3827473	9286	2	1316	uc001iha.3	161253	ENSG00000067082	KLF6	Kruppel like factor 6
chr10	3666684	3666884	chr10:3624492-3624692	5.02664	5.59113	3.79341	1.78994	1.1949e-06	3.25303e-06	Intron (uc001igy.1/uc001igy.1, intron 1 of 1)	10	3818188	3827473	9286	2	1316	uc001iha.3	160589	ENSG00000067082	KLF6	Kruppel like factor 6
chr10	3677560	3677760	chr10:3635368-3635568	5.15324	5.95498	1.94433	3.93881	3.30759e-17	3.80782e-16	Intron (uc001igy.1/uc001igy.1, intron 1 of 1)	10	3818188	3827473	9286	2	1316	uc001iha.3	149713	ENSG00000067082	KLF6	Kruppel like factor 6
chr10	3684824	3685024	chr10:3642632-3642832	4.67089	0.821124	5.75276	-4.69539	5.26357e-24	1.28833e-22	Intron (uc001igy.1/uc001igy.1, intron 1 of 1)	10	3818188	3827473	9286	2	1316	uc001iha.3	142449	ENSG00000067082	KLF6	Kruppel like factor 6
chr10	3690451	3690651	chr10:3648259-3648459	5.37462	6.18788	1.92279	4.23644	2.30646e-24	5.86626e-23	Intron (uc001igy.1/uc001igy.1, intron 1 of 1)	10	3818188	3827473	9286	2	1316	uc001iha.3	136822	ENSG00000067082	KLF6	Kruppel like factor 6
chr10	3695183	3695383	chr10:3652991-3653191	4.67075	4.11819	5.13733	-0.931723	0.00181691	0.00308195	Intron (uc001igy.1/uc001igy.1, intron 1 of 1)	10	3818188	3827473	9286	2	1316	uc001iha.3	132090	ENSG00000067082	KLF6	Kruppel like factor 6
chr10	3724242	3724442	chr10:3682050-3682250	4.61094	3.76587	5.22633	-1.33151	2.17317e-05	4.88307e-05	Intron (uc001igy.1/uc001igy.1, intron 1 of 1)	10	3818188	3827473	9286	2	1316	uc001iha.3	103031	ENSG00000067082	KLF6	Kruppel like factor 6
chr10	3732325	3732525	chr10:3690133-3690333	4.34162	3.2244	5.06131	-1.7085	1.50634e-05	3.46691e-05	Intron (uc001igy.1/uc001igy.1, intron 1 of 1)	10	3818188	3827473	9286	2	1316	uc001iha.3	94948	ENSG00000067082	KLF6	Kruppel like factor 6
chr10	3734564	3734764	chr10:3692372-3692572	3.47188	2.53537	4.1254	-1.41921	0.00058631	0.00106899	Intron (uc001igy.1/uc001igy.1, intron 1 of 1)	10	3818188	3827473	9286	2	1316	uc001iha.3	92709	ENSG00000067082	KLF6	Kruppel like factor 6
chr10	3742197	3742397	chr10:3700005-3700205	4.66855	3.95009	5.22506	-1.18846	0.000136094	0.000271682	Intron (uc001igy.1/uc001igy.1, intron 1 of 1)	10	3818188	3827473	9286	2	1316	uc001iha.3	85076	ENSG00000067082	KLF6	Kruppel like factor 6
chr10	3743747	3743947	chr10:3701555-3701755	2.83251	1.41601	3.64024	-2.00573	3.60136e-06	9.09996e-06	Intron (uc001igy.1/uc001igy.1, intron 1 of 1)	10	3818188	3827473	9286	2	1316	uc001iha.3	83526	ENSG00000067082	KLF6	Kruppel like factor 6
chr10	3762755	3762955	chr10:3720563-3720763	3.91315	2.20872	4.78641	-2.362	1.22298e-10	6.07083e-10	Intron (uc001igy.1/uc001igy.1, intron 1 of 1)	10	3818188	3827473	9286	2	1316	uc001iha.3	64518	ENSG00000067082	KLF6	Kruppel like factor 6
chr10	3771701	3771901	chr10:3729509-3729709	4.16908	3.24579	4.8173	-1.44101	0.000414335	0.000771919	Intron (uc001igy.1/uc001igy.1, intron 1 of 1)	10	3818188	3827473	9286	2	1316	uc001iha.3	55572	ENSG00000067082	KLF6	Kruppel like factor 6
chr10	3782668	3782868	chr10:3740476-3740676	3.24927	2.54555	3.79841	-1.15032	0.0112134	0.0168751	Intron (uc001igy.1/uc001igy.1, intron 1 of 1)	10	3818188	3827473	9286	2	1316	uc001iha.3	44605	ENSG00000067082	KLF6	Kruppel like factor 6
chr10	3797802	3798002	chr10:3755610-3755810	5.05073	4.19424	5.67108	-1.45196	1.02211e-08	3.82746e-08	Distal Intergenic	10	3818188	3827473	9286	2	1316	uc001iha.3	29471	ENSG00000067082	KLF6	Kruppel like factor 6
chr10	3800229	3800429	chr10:3758037-3758237	3.74763	3.13938	4.2462	-1.0469	0.00264438	0.00437696	Distal Intergenic	10	3818188	3827473	9286	2	1316	uc001iha.3	27044	ENSG00000067082	KLF6	Kruppel like factor 6
chr10	3819310	3819510	chr10:3777118-3777318	5.81545	6.21881	5.10919	1.13162	2.25653e-06	5.87861e-06	3' UTR	10	3818188	3827473	9286	2	1316	uc001iha.3	7963	ENSG00000067082	KLF6	Kruppel like factor 6
chr10	3822526	3822726	chr10:3780334-3780534	5.21004	4.53395	5.74508	-1.1252	1.59911e-05	3.66624e-05	3' UTR	10	3818188	3827473	9286	2	1316	uc001iha.3	4747	ENSG00000067082	KLF6	Kruppel like factor 6
chr10	3823680	3823880	chr10:3781488-3781688	4.8677	2.89283	5.78969	-2.8019	1.32306e-19	2.00863e-18	Exon (uc001iha.3/1316, exon 2 of 4)	10	3818188	3827473	9286	2	1316	uc001iha.3	3593	ENSG00000067082	KLF6	Kruppel like factor 6
chr10	3825577	3825777	chr10:3783385-3783585	6.6634	7.22704	5.43367	1.79306	5.43826e-18	6.84115e-17	Promoter (1-2kb)	10	3818188	3827473	9286	2	1316	uc001iha.3	1696	ENSG00000067082	KLF6	Kruppel like factor 6
chr10	3834542	3834742	chr10:3792350-3792550	3.08429	2.01184	3.78862	-1.64552	0.0002224	0.000430825	Distal Intergenic	10	3822519	3827473	4955	2	1316	uc001ihb.2	-7069	ENSG00000067082	KLF6	Kruppel like factor 6
chr10	3846586	3846786	chr10:3804394-3804594	3.84792	2.03242	4.74251	-2.59652	2.98034e-11	1.61765e-10	Distal Intergenic	10	3822519	3827473	4955	2	1316	uc001ihb.2	-19113	ENSG00000067082	KLF6	Kruppel like factor 6
chr10	3847507	3847707	chr10:3805315-3805515	4.71189	2.15191	5.70937	-3.37586	4.67805e-18	5.93199e-17	Distal Intergenic	10	3822519	3827473	4955	2	1316	uc001ihb.2	-20034	ENSG00000067082	KLF6	Kruppel like factor 6
chr10	3848901	3849101	chr10:3806709-3806909	5.70715	4.08998	6.56221	-2.34485	2.08622e-07	6.38194e-07	Distal Intergenic	10	3822519	3827473	4955	2	1316	uc001ihb.2	-21428	ENSG00000067082	KLF6	Kruppel like factor 6
chr10	3852295	3852495	chr10:3810103-3810303	7.80958	7.49396	8.11501	-0.5817	0.0101862	0.0154303	Distal Intergenic	10	3822519	3827473	4955	2	1316	uc001ihb.2	-24822	ENSG00000067082	KLF6	Kruppel like factor 6
chr10	3862618	3862818	chr10:3820426-3820626	3.63222	2.58861	4.32631	-1.60776	0.000226252	0.000437756	Distal Intergenic	10	3822519	3827473	4955	2	1316	uc001ihb.2	-35145	ENSG00000067082	KLF6	Kruppel like factor 6
chr10	3893767	3893967	chr10:3851575-3851775	5.62033	3.87098	6.50245	-2.58738	8.93353e-18	1.09594e-16	Distal Intergenic	10	3822519	3827473	4955	2	1316	uc001ihb.2	-66294	ENSG00000067082	KLF6	Kruppel like factor 6
chr10	3913734	3913934	chr10:3871542-3871742	3.04392	0.994761	3.97753	-2.70323	1.98596e-08	7.12707e-08	Distal Intergenic	10	3822519	3827473	4955	2	1316	uc001ihb.2	-86261	ENSG00000067082	KLF6	Kruppel like factor 6
chr10	3916096	3916296	chr10:3873904-3874104	3.3373	3.99617	1.62602	2.50393	2.16507e-07	6.60626e-07	Distal Intergenic	10	3822519	3827473	4955	2	1316	uc001ihb.2	-88623	ENSG00000067082	KLF6	Kruppel like factor 6
chr10	3928942	3929142	chr10:3886750-3886950	6.44596	6.04119	6.81732	-0.716868	0.00461042	0.00736108	Distal Intergenic	10	3822519	3827473	4955	2	1316	uc001ihb.2	-101469	ENSG00000067082	KLF6	Kruppel like factor 6
chr10	3930138	3930338	chr10:3887946-3888146	6.92882	6.52792	7.29747	-0.731984	0.000190102	0.000371832	Distal Intergenic	10	3822519	3827473	4955	2	1316	uc001ihb.2	-102665	ENSG00000067082	KLF6	Kruppel like factor 6
chr10	3937541	3937741	chr10:3895349-3895549	3.72586	2.17136	4.567	-2.34458	2.42602e-09	9.97067e-09	Distal Intergenic	10	3822519	3827473	4955	2	1316	uc001ihb.2	-110068	ENSG00000067082	KLF6	Kruppel like factor 6
chr10	3944658	3944858	chr10:3902466-3902666	3.69285	1.8204	4.59764	-2.49884	1.26186e-08	4.6597e-08	Distal Intergenic	10	3822519	3827473	4955	2	1316	uc001ihb.2	-117185	ENSG00000067082	KLF6	Kruppel like factor 6
chr10	3945059	3945259	chr10:3902867-3903067	3.84812	2.71594	4.57279	-1.74866	5.05419e-07	1.45757e-06	Distal Intergenic	10	3822519	3827473	4955	2	1316	uc001ihb.2	-117586	ENSG00000067082	KLF6	Kruppel like factor 6
chr10	3949809	3950009	chr10:3907617-3907817	5.14743	2.58653	6.14501	-3.40603	5.06259e-21	8.99425e-20	Distal Intergenic	10	3822519	3827473	4955	2	1316	uc001ihb.2	-122336	ENSG00000067082	KLF6	Kruppel like factor 6
chr10	3966626	3966826	chr10:3924434-3924634	5.44246	3.55848	6.34925	-2.64707	2.52147e-13	1.81043e-12	Distal Intergenic	10	3822519	3827473	4955	2	1316	uc001ihb.2	-139153	ENSG00000067082	KLF6	Kruppel like factor 6
chr10	3978430	3978630	chr10:3936238-3936438	5.56579	6.15072	4.244	1.93274	2.56841e-14	2.08365e-13	Distal Intergenic	10	3822519	3827473	4955	2	1316	uc001ihb.2	-150957	ENSG00000067082	KLF6	Kruppel like factor 6
chr10	3992019	3992219	chr10:3949827-3950027	4.09075	4.74243	2.42326	2.15766	3.46243e-08	1.19723e-07	Distal Intergenic	10	3822519	3827473	4955	2	1316	uc001ihb.2	-164546	ENSG00000067082	KLF6	Kruppel like factor 6
chr10	4014960	4015160	chr10:3972768-3972968	3.05635	0.922729	4.00236	-2.74072	4.25282e-09	1.68509e-08	Distal Intergenic	10	3822519	3827473	4955	2	1316	uc001ihb.2	-187487	ENSG00000067082	KLF6	Kruppel like factor 6
chr10	4037531	4037731	chr10:3995339-3995539	3.58109	0.72452	4.60563	-3.54561	5.40893e-14	4.22634e-13	Distal Intergenic	10	3822519	3827473	4955	2	1316	uc001ihb.2	-210058	ENSG00000067082	KLF6	Kruppel like factor 6
chr10	4056101	4056301	chr10:4013909-4014109	4.19208	1.82698	5.16813	-3.24667	1.35983e-17	1.6359e-16	Distal Intergenic	10	3822519	3827473	4955	2	1316	uc001ihb.2	-228628	ENSG00000067082	KLF6	Kruppel like factor 6
chr10	4070309	4070509	chr10:4028117-4028317	5.91882	1.56473	7.01732	-5.19541	1.8994e-36	1.71541e-34	Distal Intergenic	10	3822519	3827473	4955	2	1316	uc001ihb.2	-242836	ENSG00000067082	KLF6	Kruppel like factor 6
chr10	4077093	4077293	chr10:4034901-4035101	4.19002	2.70212	5.01553	-2.22266	2.59751e-11	1.42169e-10	Distal Intergenic	10	3822519	3827473	4955	2	1316	uc001ihb.2	-249620	ENSG00000067082	KLF6	Kruppel like factor 6
chr10	4087270	4087470	chr10:4045078-4045278	4.59141	2.2022	5.57029	-3.27183	3.69222e-17	4.2225e-16	Distal Intergenic	10	3822519	3827473	4955	2	1316	uc001ihb.2	-259797	ENSG00000067082	KLF6	Kruppel like factor 6
chr10	4093342	4093542	chr10:4051150-4051350	3.85043	2.42322	4.66089	-2.13234	1.9141e-10	9.24082e-10	Distal Intergenic	10	3822519	3827473	4955	2	1316	uc001ihb.2	-265869	ENSG00000067082	KLF6	Kruppel like factor 6
chr10	4102104	4102304	chr10:4059912-4060112	3.43086	0	4.54238	-5.06998	1.87384e-11	1.04584e-10	Intron (uc001ihc.1/uc001ihc.1, intron 1 of 3)	10	3822519	3827473	4955	2	1316	uc001ihb.2	-274631	ENSG00000067082	KLF6	Kruppel like factor 6
chr10	4103609	4103809	chr10:4061417-4061617	2.74628	0.598255	3.69432	-2.83858	1.04424e-08	3.90544e-08	Intron (uc001ihc.1/uc001ihc.1, intron 1 of 3)	10	3822519	3827473	4955	2	1316	uc001ihb.2	-276136	ENSG00000067082	KLF6	Kruppel like factor 6
chr10	4110118	4110318	chr10:4067926-4068126	2.64011	1.53702	3.35502	-1.75691	7.77368e-05	0.000160811	Intron (uc001ihc.1/uc001ihc.1, intron 1 of 3)	10	3822519	3827473	4955	2	1316	uc001ihb.2	-282645	ENSG00000067082	KLF6	Kruppel like factor 6
chr10	4116240	4116440	chr10:4074048-4074248	5.01303	3.02704	5.93681	-2.8235	4.80063e-19	6.83176e-18	Intron (uc001ihc.1/uc001ihc.1, intron 1 of 3)	10	3822519	3827473	4955	2	1316	uc001ihb.2	-288767	ENSG00000067082	KLF6	Kruppel like factor 6
chr10	4123908	4124108	chr10:4081716-4081916	3.80666	2.72341	4.51475	-1.70888	8.92983e-06	2.12754e-05	Intron (uc001ihc.1/uc001ihc.1, intron 1 of 3)	10	3822519	3827473	4955	2	1316	uc001ihb.2	-296435	ENSG00000067082	KLF6	Kruppel like factor 6
chr10	4162744	4162944	chr10:4120552-4120752	2.83401	1.51251	3.6163	-2.04546	4.52728e-06	1.1268e-05	Distal Intergenic	10	3822519	3827473	4955	2	1316	uc001ihb.2	-335271	ENSG00000067082	KLF6	Kruppel like factor 6
chr10	4173799	4173999	chr10:4131607-4131807	4.3453	4.80433	3.48401	1.3547	1.41819e-05	3.27772e-05	Distal Intergenic	10	3822519	3827473	4955	2	1316	uc001ihb.2	-346326	ENSG00000067082	KLF6	Kruppel like factor 6
chr10	4187004	4187204	chr10:4144812-4145012	2.79148	1.46929	3.57396	-1.9713	2.93856e-06	7.52703e-06	Distal Intergenic	10	3822519	3827473	4955	2	1316	uc001ihb.2	-359531	ENSG00000067082	KLF6	Kruppel like factor 6
chr10	4204868	4205068	chr10:4162676-4162876	4.19647	0	5.30334	-5.32647	1.02643e-15	9.88033e-15	Distal Intergenic	10	3822519	3827473	4955	2	1316	uc001ihb.2	-377395	ENSG00000067082	KLF6	Kruppel like factor 6
chr10	4223435	4223635	chr10:4181243-4181443	4.53928	4.95903	3.7897	1.22594	0.000107537	0.000217865	Distal Intergenic	10	3822519	3827473	4955	2	1316	uc001ihb.2	-395962	ENSG00000067082	KLF6	Kruppel like factor 6
chr10	4237501	4237701	chr10:4195309-4195509	3.93156	2.51823	4.73848	-2.09106	1.37616e-09	5.86439e-09	Distal Intergenic	10	3822519	3827473	4955	2	1316	uc001ihb.2	-410028	ENSG00000067082	KLF6	Kruppel like factor 6
chr10	4239057	4239257	chr10:4196865-4197065	3.79236	1.28528	4.78434	-3.33843	2.26376e-11	1.2497e-10	Distal Intergenic	10	3822519	3827473	4955	2	1316	uc001ihb.2	-411584	ENSG00000067082	KLF6	Kruppel like factor 6
chr10	4247192	4247392	chr10:4205000-4205200	3.60467	4.05219	2.77733	1.27794	0.00126875	0.0022013	Distal Intergenic	10	3822519	3827473	4955	2	1316	uc001ihb.2	-419719	ENSG00000067082	KLF6	Kruppel like factor 6
chr10	4284060	4284260	chr10:4241868-4242068	3.51728	3.89586	2.87325	0.98404	0.0129438	0.0192818	Distal Intergenic	10	4698348	4704606	6259	1	338588	uc001ihg.3	-414088	ENSG00000225269	LINC00705	long intergenic non-protein coding RNA 705
chr10	4289261	4289461	chr10:4247069-4247269	3.03312	1.77432	3.79741	-1.8728	0.000112492	0.000227266	Distal Intergenic	10	4698348	4704606	6259	1	338588	uc001ihg.3	-408887	ENSG00000225269	LINC00705	long intergenic non-protein coding RNA 705
chr10	4302699	4302899	chr10:4260507-4260707	4.59551	4.97176	3.95714	0.970639	0.000142257	0.000283156	Distal Intergenic	10	4698348	4704606	6259	1	338588	uc001ihg.3	-395449	ENSG00000225269	LINC00705	long intergenic non-protein coding RNA 705
chr10	4309354	4309554	chr10:4267162-4267362	2.75278	3.16506	2.02315	1.09187	0.0131721	0.0195955	Distal Intergenic	10	4698348	4704606	6259	1	338588	uc001ihg.3	-388794	ENSG00000225269	LINC00705	long intergenic non-protein coding RNA 705
chr10	4312399	4312599	chr10:4270207-4270407	3.08813	2.1331	3.74897	-1.34047	0.00206052	0.00346624	Distal Intergenic	10	4698348	4704606	6259	1	338588	uc001ihg.3	-385749	ENSG00000225269	LINC00705	long intergenic non-protein coding RNA 705
chr10	4322672	4322872	chr10:4280480-4280680	5.37047	5.91343	4.22375	1.67788	1.54639e-08	5.63922e-08	Distal Intergenic	10	4698348	4704606	6259	1	338588	uc001ihg.3	-375476	ENSG00000225269	LINC00705	long intergenic non-protein coding RNA 705
chr10	4326228	4326428	chr10:4284036-4284236	7.65522	7.38889	7.92099	-0.489898	0.0256527	0.0363773	Distal Intergenic	10	4698348	4704606	6259	1	338588	uc001ihg.3	-371920	ENSG00000225269	LINC00705	long intergenic non-protein coding RNA 705
chr10	4334371	4334571	chr10:4292179-4292379	2.79267	0.517179	3.75774	-2.90194	2.51426e-08	8.88052e-08	Distal Intergenic	10	4698348	4704606	6259	1	338588	uc001ihg.3	-363777	ENSG00000225269	LINC00705	long intergenic non-protein coding RNA 705
chr10	4343551	4343751	chr10:4301359-4301559	4.40029	2.83872	5.24304	-2.34476	5.90881e-12	3.53517e-11	Distal Intergenic	10	4698348	4704606	6259	1	338588	uc001ihg.3	-354597	ENSG00000225269	LINC00705	long intergenic non-protein coding RNA 705
chr10	4345277	4345477	chr10:4303085-4303285	3.28124	2.13618	4.01015	-1.7393	0.000180784	0.00035464	Distal Intergenic	10	4698348	4704606	6259	1	338588	uc001ihg.3	-352871	ENSG00000225269	LINC00705	long intergenic non-protein coding RNA 705
chr10	4357825	4358025	chr10:4315633-4315833	5.47861	5.95133	4.5755	1.41065	4.84675e-07	1.40191e-06	Distal Intergenic	10	4698348	4704606	6259	1	338588	uc001ihg.3	-340323	ENSG00000225269	LINC00705	long intergenic non-protein coding RNA 705
chr10	4358748	4358948	chr10:4316556-4316756	7.02138	6.60545	7.4005	-0.75924	0.000105484	0.000213943	Distal Intergenic	10	4698348	4704606	6259	1	338588	uc001ihg.3	-339400	ENSG00000225269	LINC00705	long intergenic non-protein coding RNA 705
chr10	4373419	4373619	chr10:4331227-4331427	3.91029	2.90103	4.59181	-1.57015	2.60996e-05	5.79219e-05	Distal Intergenic	10	4698348	4704606	6259	1	338588	uc001ihg.3	-324729	ENSG00000225269	LINC00705	long intergenic non-protein coding RNA 705
chr10	4377526	4377726	chr10:4335334-4335534	3.35012	3.92528	2.07149	1.70035	0.000759571	0.00136104	Distal Intergenic	10	4698348	4704606	6259	1	338588	uc001ihg.3	-320622	ENSG00000225269	LINC00705	long intergenic non-protein coding RNA 705
chr10	4386755	4386955	chr10:4344563-4344763	7.48857	7.67342	7.23008	0.441725	0.0114668	0.0172275	Distal Intergenic	10	4698348	4704606	6259	1	338588	uc001ihg.3	-311393	ENSG00000225269	LINC00705	long intergenic non-protein coding RNA 705
chr10	4396143	4396343	chr10:4353951-4354151	3.16017	3.61158	2.32149	1.212	0.00420132	0.00674903	Distal Intergenic	10	4698348	4704606	6259	1	338588	uc001ihg.3	-302005	ENSG00000225269	LINC00705	long intergenic non-protein coding RNA 705
chr10	4401259	4401459	chr10:4359067-4359267	2.40371	0.353591	3.33747	-2.79829	4.17638e-07	1.22e-06	Distal Intergenic	10	4698348	4704606	6259	1	338588	uc001ihg.3	-296889	ENSG00000225269	LINC00705	long intergenic non-protein coding RNA 705
chr10	4411747	4411947	chr10:4369555-4369755	3.5449	4.23408	1.62981	2.52874	5.39457e-08	1.80951e-07	Distal Intergenic	10	4698348	4704606	6259	1	338588	uc001ihg.3	-286401	ENSG00000225269	LINC00705	long intergenic non-protein coding RNA 705
chr10	4450017	4450217	chr10:4407825-4408025	3.18077	3.52523	2.61671	0.937548	0.0248343	0.0352969	Intron (uc001ihd.1/uc001ihd.1, intron 1 of 1)	10	4698348	4704606	6259	1	338588	uc001ihg.3	-248131	ENSG00000225269	LINC00705	long intergenic non-protein coding RNA 705
chr10	4469838	4470038	chr10:4427646-4427846	2.91163	1.551	3.70466	-1.94701	0.000131139	0.000262362	Distal Intergenic	10	4698348	4704606	6259	1	338588	uc001ihg.3	-228310	ENSG00000225269	LINC00705	long intergenic non-protein coding RNA 705
chr10	4471867	4472067	chr10:4429675-4429875	3.26982	1.65821	4.12368	-2.24173	5.212e-08	1.7524e-07	Distal Intergenic	10	4698348	4704606	6259	1	338588	uc001ihg.3	-226281	ENSG00000225269	LINC00705	long intergenic non-protein coding RNA 705
chr10	4493482	4493682	chr10:4451290-4451490	4.84646	5.4296	3.53273	1.7772	5.69056e-07	1.6279e-06	Distal Intergenic	10	4698348	4704606	6259	1	338588	uc001ihg.3	-204666	ENSG00000225269	LINC00705	long intergenic non-protein coding RNA 705
chr10	4541161	4541361	chr10:4498969-4499169	4.50262	4.8367	3.96165	0.898654	0.0151715	0.0223433	Distal Intergenic	10	4698348	4704606	6259	1	338588	uc001ihg.3	-156987	ENSG00000225269	LINC00705	long intergenic non-protein coding RNA 705
chr10	4556699	4556899	chr10:4514507-4514707	3.75256	0.58695	4.79958	-3.87474	5.22142e-15	4.61062e-14	Distal Intergenic	10	4698348	4704606	6259	1	338588	uc001ihg.3	-141449	ENSG00000225269	LINC00705	long intergenic non-protein coding RNA 705
chr10	4583530	4583730	chr10:4541338-4541538	6.1172	3.4733	7.12296	-3.55697	1.52941e-45	3.28846e-43	Distal Intergenic	10	4698348	4704606	6259	1	338588	uc001ihg.3	-114618	ENSG00000225269	LINC00705	long intergenic non-protein coding RNA 705
chr10	4588816	4589016	chr10:4546624-4546824	3.70445	2.68963	4.38804	-1.59827	5.36367e-06	1.32015e-05	Distal Intergenic	10	4698348	4704606	6259	1	338588	uc001ihg.3	-109332	ENSG00000225269	LINC00705	long intergenic non-protein coding RNA 705
chr10	4692800	4693000	chr10:4650608-4650808	3.10875	2.41311	3.65381	-1.16869	0.00126091	0.00218849	Exon (uc001ihf.4/100216001, exon 4 of 4)	10	4698348	4704606	6259	1	338588	uc001ihg.3	-5348	ENSG00000225269	LINC00705	long intergenic non-protein coding RNA 705
chr10	4693870	4694070	chr10:4651678-4651878	3.25357	3.59816	2.68922	0.837786	0.024783	0.0352292	Intron (uc001ihe.4/100216001, intron 1 of 3)	10	4698348	4704606	6259	1	338588	uc001ihg.3	-4278	ENSG00000225269	LINC00705	long intergenic non-protein coding RNA 705
chr10	4697674	4697874	chr10:4655482-4655682	3.38786	3.90388	2.34092	1.4795	0.000271673	0.000519821	Promoter (<=1kb)	10	4698348	4704606	6259	1	338588	uc001ihg.3	-474	ENSG00000225269	LINC00705	long intergenic non-protein coding RNA 705
chr10	4705446	4705646	chr10:4663254-4663454	7.48161	7.03011	7.88483	-0.817586	1.13442e-05	2.66034e-05	Intron (uc001ihe.4/100216001, intron 1 of 3)	10	4698348	4704606	6259	1	338588	uc001ihg.3	7098	ENSG00000225269	LINC00705	long intergenic non-protein coding RNA 705
chr10	4713870	4714070	chr10:4671678-4671878	3.52402	3.8832	2.92623	0.930377	0.0103222	0.0156213	Intron (uc001ihe.4/100216001, intron 1 of 3)	10	4621443	4720262	98820	2	100216001	uc001ihe.4	6192	ENSG00000231298	MANCR	mitotically associated long non coding RNA
chr10	4728395	4728595	chr10:4686203-4686403	3.17962	3.98006	0	3.36609	1.12868e-07	3.5949e-07	Distal Intergenic	10	4692377	4720262	27886	2	100216001	uc001ihf.4	-8133	ENSG00000231298	MANCR	mitotically associated long non coding RNA
chr10	4728925	4729125	chr10:4686733-4686933	5.7122	6.14866	4.91652	1.24063	9.5618e-08	3.081e-07	Distal Intergenic	10	4692377	4720262	27886	2	100216001	uc001ihf.4	-8663	ENSG00000231298	MANCR	mitotically associated long non coding RNA
chr10	4754072	4754272	chr10:4711880-4712080	3.25359	2.43966	3.85519	-1.34275	0.000199602	0.000389171	Distal Intergenic	10	4692377	4720262	27886	2	100216001	uc001ihf.4	-33810	ENSG00000231298	MANCR	mitotically associated long non coding RNA
chr10	4764240	4764440	chr10:4722048-4722248	2.01675	0.493458	2.85067	-2.04433	0.000435825	0.000809537	Distal Intergenic	10	4692377	4720262	27886	2	100216001	uc001ihf.4	-43978	ENSG00000231298	MANCR	mitotically associated long non coding RNA
chr10	4768401	4768601	chr10:4726209-4726409	4.9266	5.56845	3.3166	2.18418	1.16054e-11	6.66539e-11	Distal Intergenic	10	4692377	4720262	27886	2	100216001	uc001ihf.4	-48139	ENSG00000231298	MANCR	mitotically associated long non coding RNA
chr10	4805901	4806101	chr10:4763709-4763909	3.41523	1.07338	4.3885	-3.26227	3.69724e-11	1.97878e-10	Distal Intergenic	10	4868369	4888391	20023	1	83592	uc010qam.2	-62268	ENSG00000165568	AKR1E2	aldo-keto reductase family 1 member E2
chr10	4807729	4807929	chr10:4765537-4765737	2.57521	1.36672	3.32431	-1.75352	0.000598729	0.00109016	Distal Intergenic	10	4868369	4888391	20023	1	83592	uc010qam.2	-60440	ENSG00000165568	AKR1E2	aldo-keto reductase family 1 member E2
chr10	4813026	4813226	chr10:4770834-4771034	4.25675	2.69624	5.09925	-2.29267	8.3602e-09	3.17355e-08	Distal Intergenic	10	4868369	4888391	20023	1	83592	uc010qam.2	-55143	ENSG00000165568	AKR1E2	aldo-keto reductase family 1 member E2
chr10	4855250	4855450	chr10:4813058-4813258	5.52442	5.7491	5.19847	0.520861	0.033004	0.0459525	Distal Intergenic	10	4868369	4888391	20023	1	83592	uc010qam.2	-12919	ENSG00000165568	AKR1E2	aldo-keto reductase family 1 member E2
chr10	4889781	4889981	chr10:4847589-4847789	5.42727	4.79946	5.93661	-1.08044	2.15872e-05	4.85234e-05	3' UTR	10	4868369	4890251	21883	1	83592	uc031ptd.1	21412	ENSG00000165568	AKR1E2	aldo-keto reductase family 1 member E2
chr10	4892654	4892854	chr10:4850462-4850662	4.1171	1.69852	5.09936	-3.2852	6.44184e-15	5.6293e-14	Distal Intergenic	10	4868369	4890251	21883	1	83592	uc031ptd.1	24285	ENSG00000165568	AKR1E2	aldo-keto reductase family 1 member E2
chr10	4894127	4894327	chr10:4851935-4852135	5.28114	5.71529	4.49194	1.25181	1.04651e-05	2.46721e-05	Distal Intergenic	10	4868369	4890251	21883	1	83592	uc031ptd.1	25758	ENSG00000165568	AKR1E2	aldo-keto reductase family 1 member E2
chr10	4944995	4945195	chr10:4902803-4903003	3.02639	1.15139	3.93162	-2.71476	2.90822e-07	8.69387e-07	Intron (uc001iho.3/1645, intron 1 of 13)	10	4934796	5020158	85363	1	1645	uc001iho.3	10199	ENSG00000187134	AKR1C1	aldo-keto reductase family 1 member C1
chr10	4982114	4982314	chr10:4939922-4940122	3.6901	2.45725	4.44664	-1.96179	1.65085e-07	5.12993e-07	Intron (uc001iho.3/1645, intron 4 of 13)	10	5005454	5010035	4582	1	1645	uc009xhx.2	-23140	ENSG00000187134	AKR1C1	aldo-keto reductase family 1 member C1
chr10	4999240	4999440	chr10:4957048-4957248	4.22253	3.80646	4.60175	-0.717445	0.0192431	0.0278524	Intron (uc001iho.3/1645, intron 5 of 13)	10	5005454	5010035	4582	1	1645	uc009xhx.2	-6014	ENSG00000187134	AKR1C1	aldo-keto reductase family 1 member C1
chr10	5000222	5000422	chr10:4958030-4958230	5.20411	3.4803	6.08123	-2.55163	3.12592e-19	4.55201e-18	Intron (uc001iho.3/1645, intron 5 of 13)	10	5005454	5010035	4582	1	1645	uc009xhx.2	-5032	ENSG00000187134	AKR1C1	aldo-keto reductase family 1 member C1
chr10	5005512	5005712	chr10:4963320-4963520	2.88337	1.50512	3.68111	-2.13898	9.32252e-06	2.21468e-05	Promoter (<=1kb)	10	5005454	5149878	144425	1	8644	uc001ihr.3	58	ENSG00000196139	AKR1C3	aldo-keto reductase family 1 member C3
chr10	5025035	5025235	chr10:4982843-4983043	6.62764	2.711	7.71207	-4.81275	2.84039e-40	3.65593e-38	Intron (uc001ihr.3/8644, intron 2 of 8)	10	5005454	5149878	144425	1	8644	uc001ihr.3	19581	ENSG00000196139	AKR1C3	aldo-keto reductase family 1 member C3
chr10	5027278	5027478	chr10:4985086-4985286	5.25928	3.85784	6.06312	-2.11206	4.02706e-08	1.37885e-07	Intron (uc001ihr.3/8644, intron 2 of 8)	10	5029968	5046206	16239	2	1646	uc009xhy.3	18728	ENSG00000151632	AKR1C2	aldo-keto reductase family 1 member C2
chr10	5036637	5036837	chr10:4994445-4994645	2.77305	0.387319	3.75153	-3.20653	4.28082e-09	1.69555e-08	Intron (uc001ihr.3/8644, intron 2 of 8)	10	5029968	5046206	16239	2	1646	uc009xhy.3	9369	ENSG00000151632	AKR1C2	aldo-keto reductase family 1 member C2
chr10	5043914	5044114	chr10:5001722-5001922	4.65267	0	5.76199	-5.58077	1.45577e-20	2.45847e-19	Promoter (2-3kb)	10	5029968	5046206	16239	2	1646	uc009xhy.3	2092	ENSG00000151632	AKR1C2	aldo-keto reductase family 1 member C2
chr10	5045953	5046153	chr10:5003761-5003961	4.19243	2.36222	5.0897	-2.62676	3.24338e-14	2.60128e-13	Promoter (<=1kb)	10	5029968	5046206	16239	2	1646	uc009xhy.3	53	ENSG00000151632	AKR1C2	aldo-keto reductase family 1 member C2
chr10	5050517	5050717	chr10:5008325-5008525	4.57078	2.04011	5.56524	-3.30155	2.52897e-10	1.19935e-09	Intron (uc001ihr.3/8644, intron 2 of 8)	10	5042103	5046206	4104	2	1646	uc010qao.2	-4311	ENSG00000151632	AKR1C2	aldo-keto reductase family 1 member C2
chr10	5051488	5051688	chr10:5009296-5009496	4.09257	2.94737	4.82153	-1.83431	5.83683e-09	2.26698e-08	Intron (uc001ihr.3/8644, intron 2 of 8)	10	5042103	5046206	4104	2	1646	uc010qao.2	-5282	ENSG00000151632	AKR1C2	aldo-keto reductase family 1 member C2
chr10	5061188	5061388	chr10:5018996-5019196	5.36203	4.76662	5.85339	-1.04062	1.75294e-06	4.64592e-06	Promoter (<=1kb)	10	5029968	5060225	30258	2	1646	uc001iht.3	-963	ENSG00000151632	AKR1C2	aldo-keto reductase family 1 member C2
chr10	5061583	5061783	chr10:5019391-5019591	3.94698	4.29837	3.36718	0.866434	0.00626376	0.00980134	Promoter (1-2kb)	10	5029968	5060225	30258	2	1646	uc001iht.3	-1358	ENSG00000151632	AKR1C2	aldo-keto reductase family 1 member C2
chr10	5062219	5062419	chr10:5020027-5020227	3.83263	4.42053	2.4974	2.001	3.30065e-06	8.38675e-06	Promoter (1-2kb)	10	5029968	5060225	30258	2	1646	uc001iht.3	-1994	ENSG00000151632	AKR1C2	aldo-keto reductase family 1 member C2
chr10	5064198	5064398	chr10:5022006-5022206	3.42295	1.30186	4.36718	-2.72013	3.28999e-05	7.1921e-05	Intron (uc001ihr.3/8644, intron 2 of 8)	10	5029968	5060225	30258	2	1646	uc001iht.3	-3973	ENSG00000151632	AKR1C2	aldo-keto reductase family 1 member C2
chr10	5075662	5075862	chr10:5033470-5033670	3.65481	2.36168	4.42907	-1.98065	4.79982e-06	1.19025e-05	Intron (uc001ihr.3/8644, intron 2 of 8)	10	5090958	5149878	58921	1	8644	uc021pml.1	-15096	ENSG00000196139	AKR1C3	aldo-keto reductase family 1 member C3
chr10	5083090	5083290	chr10:5040898-5041098	3.15929	2.25686	3.799	-1.47083	0.000168224	0.000331366	Intron (uc001ihr.3/8644, intron 2 of 8)	10	5090958	5149878	58921	1	8644	uc021pml.1	-7668	ENSG00000196139	AKR1C3	aldo-keto reductase family 1 member C3
chr10	5086011	5086211	chr10:5043819-5044019	2.91086	3.52077	1.47099	1.87969	0.000378756	0.00070979	Intron (uc001ihr.3/8644, intron 2 of 8)	10	5090958	5149878	58921	1	8644	uc021pml.1	-4747	ENSG00000196139	AKR1C3	aldo-keto reductase family 1 member C3
chr10	5113788	5113988	chr10:5071596-5071796	5.89241	5.56193	6.20934	-0.611357	0.0114657	0.0172259	Intron (uc001ihr.3/8644, intron 2 of 8)	10	5119973	5149878	29906	1	8644	uc010qap.2	-5985	ENSG00000196139	AKR1C3	aldo-keto reductase family 1 member C3
chr10	5118898	5119098	chr10:5076706-5076906	3.37342	1.90769	4.19353	-2.13041	2.30704e-06	5.99995e-06	Promoter (<=1kb)	10	5119973	5149878	29906	1	8644	uc010qap.2	-875	ENSG00000196139	AKR1C3	aldo-keto reductase family 1 member C3
chr10	5136794	5136994	chr10:5094602-5094802	4.12507	3.62635	4.55879	-0.844897	0.0151414	0.0223023	Promoter (<=1kb)	10	5136568	5149878	13311	1	8644	uc001ihu.3	226	ENSG00000196139	AKR1C3	aldo-keto reductase family 1 member C3
chr10	5276184	5276384	chr10:5234221-5234421	3.61605	2.3599	4.37956	-1.97107	4.94066e-08	1.66702e-07	Distal Intergenic	10	5238798	5260910	22113	1	1109	uc001ihw.2	37386	ENSG00000198610	AKR1C4	aldo-keto reductase family 1 member C4
chr10	5325526	5325726	chr10:5283563-5283763	4.7433	4.4089	5.06322	-0.630654	0.0206851	0.0297927	Distal Intergenic	10	5406976	5416169	9194	1	114131	uc001ihx.1	-81250	ENSG00000178473	UCN3	urocortin 3
chr10	5326460	5326660	chr10:5284497-5284697	4.79661	1.53029	5.84992	-4.06706	6.13479e-23	1.3412e-21	Distal Intergenic	10	5406976	5416169	9194	1	114131	uc001ihx.1	-80316	ENSG00000178473	UCN3	urocortin 3
chr10	5333720	5333920	chr10:5291757-5291957	5.25148	1.59464	6.3252	-4.43931	2.54666e-29	1.09262e-27	Distal Intergenic	10	5406976	5416169	9194	1	114131	uc001ihx.1	-73056	ENSG00000178473	UCN3	urocortin 3
chr10	5336155	5336355	chr10:5294192-5294392	3.61264	3.07324	4.07136	-0.880114	0.00883038	0.013507	Distal Intergenic	10	5406976	5416169	9194	1	114131	uc001ihx.1	-70621	ENSG00000178473	UCN3	urocortin 3
chr10	5347499	5347699	chr10:5305536-5305736	3.77484	1.34979	4.75783	-3.20423	2.42683e-15	2.23239e-14	Distal Intergenic	10	5406976	5416169	9194	1	114131	uc001ihx.1	-59277	ENSG00000178473	UCN3	urocortin 3
chr10	5359694	5359894	chr10:5317731-5317931	6.55254	4.09457	7.53921	-3.36033	5.38107e-31	2.74224e-29	Distal Intergenic	10	5406976	5416169	9194	1	114131	uc001ihx.1	-47082	ENSG00000178473	UCN3	urocortin 3
chr10	5418004	5418204	chr10:5376041-5376241	3.65151	0.358451	4.70641	-4.07367	8.4675e-14	6.45824e-13	Distal Intergenic	10	5406976	5416169	9194	1	114131	uc001ihx.1	11028	ENSG00000178473	UCN3	urocortin 3
chr10	5465924	5466124	chr10:5423961-5424161	2.8044	3.44159	1.2208	2.20635	7.54871e-05	0.000156469	Intron (uc001iia.4/10276, intron 1 of 11)	10	5455752	5501019	45268	1	10276	uc010qar.3	10172	ENSG00000173848	NET1	neuroepithelial cell transforming 1
chr10	5488469	5488669	chr10:5446506-5446706	7.7284	7.9704	7.3715	0.587998	0.00127301	0.00220833	Promoter (<=1kb)	10	5488514	5501019	12506	1	10276	uc001iib.4	0	ENSG00000173848	NET1	neuroepithelial cell transforming 1
chr10	5508431	5508631	chr10:5466468-5466668	5.9104	6.63658	3.69213	2.91393	2.78943e-30	1.31374e-28	Distal Intergenic	10	5488514	5501019	12506	1	10276	uc010qas.3	19917	ENSG00000173848	NET1	neuroepithelial cell transforming 1
chr10	5516712	5516912	chr10:5474749-5474949	4.84023	3.93853	5.47964	-1.46951	1.4733e-06	3.95181e-06	Distal Intergenic	10	5540658	5541533	876	2	51806	uc001iic.2	24621	ENSG00000178372	CALML5	calmodulin like 5
chr10	5519678	5519878	chr10:5477715-5477915	3.56884	4.32436	1.04697	3.00927	1.54569e-08	5.63716e-08	Distal Intergenic	10	5540658	5541533	876	2	51806	uc001iic.2	21655	ENSG00000178372	CALML5	calmodulin like 5
chr10	5530389	5530589	chr10:5488426-5488626	5.8419	6.1794	5.29339	0.874461	0.00104453	0.00183408	Distal Intergenic	10	5540658	5541533	876	2	51806	uc001iic.2	10944	ENSG00000178372	CALML5	calmodulin like 5
chr10	5544215	5544415	chr10:5502252-5502452	3.51979	4.09624	2.23557	1.74969	0.000110698	0.000223866	Promoter (2-3kb)	10	5540658	5541533	876	2	51806	uc001iic.2	-2682	ENSG00000178372	CALML5	calmodulin like 5
chr10	5548965	5549165	chr10:5507002-5507202	3.38659	2.43524	4.04599	-1.4851	0.000344789	0.00064992	Distal Intergenic	10	5540658	5541533	876	2	51806	uc001iic.2	-7432	ENSG00000178372	CALML5	calmodulin like 5
chr10	5550175	5550375	chr10:5508212-5508412	5.37069	2.38189	6.40549	-3.93272	1.29948e-31	7.09667e-30	Distal Intergenic	10	5540658	5541533	876	2	51806	uc001iic.2	-8642	ENSG00000178372	CALML5	calmodulin like 5
chr10	5567967	5568167	chr10:5526004-5526204	6.1053	3.45199	7.11196	-3.57329	1.11635e-30	5.48086e-29	Promoter (1-2kb)	10	5566924	5568225	1302	1	810	uc001iie.1	1043	ENSG00000178363	CALML3	calmodulin like 3
chr10	5571724	5571924	chr10:5529761-5529961	4.25375	4.99844	1.85225	3.00518	1.07073e-12	7.07599e-12	Distal Intergenic	10	5566924	5568225	1302	1	810	uc001iie.1	4800	ENSG00000178363	CALML3	calmodulin like 3
chr10	5574985	5575185	chr10:5533022-5533222	6.1824	5.1803	6.86126	-1.62853	1.70885e-11	9.59248e-11	Distal Intergenic	10	5566924	5568225	1302	1	810	uc001iie.1	8061	ENSG00000178363	CALML3	calmodulin like 3
chr10	5577093	5577293	chr10:5535130-5535330	3.37628	3.76104	2.71706	0.986988	0.00695462	0.0108055	Distal Intergenic	10	5566924	5568225	1302	1	810	uc001iie.1	10169	ENSG00000178363	CALML3	calmodulin like 3
chr10	5588043	5588243	chr10:5546080-5546280	7.04687	5.75085	7.82197	-2.0375	3.72764e-18	4.78032e-17	Distal Intergenic	10	5566924	5568225	1302	1	810	uc001iie.1	21119	ENSG00000178363	CALML3	calmodulin like 3
chr10	5595415	5595615	chr10:5553452-5553652	5.42787	4.96898	5.83597	-0.787905	0.00129052	0.0022367	Distal Intergenic	10	5566924	5568225	1302	1	810	uc001iie.1	28491	ENSG00000178363	CALML3	calmodulin like 3
chr10	5596520	5596720	chr10:5554557-5554757	7.29339	7.85633	6.06658	1.79995	7.58637e-11	3.8839e-10	Distal Intergenic	10	5566924	5568225	1302	1	810	uc001iie.1	29596	ENSG00000178363	CALML3	calmodulin like 3
chr10	5601752	5601952	chr10:5559789-5559989	4.7586	5.34715	3.42043	1.93856	6.22531e-10	2.79078e-09	Distal Intergenic	10	5566924	5568225	1302	1	810	uc001iie.1	34828	ENSG00000178363	CALML3	calmodulin like 3
chr10	5606126	5606326	chr10:5564163-5564363	7.59087	5.48747	8.53254	-2.98636	4.71567e-30	2.17035e-28	Distal Intergenic	10	5566924	5568225	1302	1	810	uc001iie.1	39202	ENSG00000178363	CALML3	calmodulin like 3
chr10	5608717	5608917	chr10:5566754-5566954	5.20754	3.82188	6.00724	-2.1249	1.02082e-10	5.12955e-10	Distal Intergenic	10	5566924	5568225	1302	1	810	uc001iie.1	41793	ENSG00000178363	CALML3	calmodulin like 3
chr10	5612131	5612331	chr10:5570168-5570368	3.65446	2.63914	4.33823	-1.58688	1.5274e-05	3.51226e-05	Distal Intergenic	10	5566924	5568225	1302	1	810	uc001iie.1	45207	ENSG00000178363	CALML3	calmodulin like 3
chr10	5617454	5617654	chr10:5575491-5575691	6.27594	6.54781	5.86312	0.689851	0.000385963	0.000722489	Distal Intergenic	10	5566924	5568225	1302	1	810	uc001iie.1	50530	ENSG00000178363	CALML3	calmodulin like 3
chr10	5625571	5625771	chr10:5583608-5583808	4.68236	5.43361	2.20921	3.11658	2.26039e-17	2.65157e-16	Distal Intergenic	10	5566924	5568225	1302	1	810	uc001iie.1	58647	ENSG00000178363	CALML3	calmodulin like 3
chr10	5627084	5627284	chr10:5585121-5585321	7.11354	5.66224	7.93008	-2.22043	1.08329e-19	1.65813e-18	Distal Intergenic	10	5566924	5568225	1302	1	810	uc001iie.1	60160	ENSG00000178363	CALML3	calmodulin like 3
chr10	5631982	5632182	chr10:5590019-5590219	4.69552	5.39414	2.70965	2.57861	8.98409e-12	5.24485e-11	Distal Intergenic	10	5566924	5568225	1302	1	810	uc001iie.1	65058	ENSG00000178363	CALML3	calmodulin like 3
chr10	5636642	5636842	chr10:5594679-5594879	3.88955	4.33747	3.06103	1.26759	0.00016322	0.000322146	Distal Intergenic	10	5566924	5568225	1302	1	810	uc001iie.1	69718	ENSG00000178363	CALML3	calmodulin like 3
chr10	5652734	5652934	chr10:5610771-5610971	5.8463	3.80945	6.77803	-2.87426	6.91252e-19	9.6698e-18	Distal Intergenic	10	5680820	5708558	27739	2	79754	uc001iig.2	55624	ENSG00000196372	ASB13	ankyrin repeat and SOCS box containing 13
chr10	5657362	5657562	chr10:5615399-5615599	8.15077	8.43691	7.71002	0.731663	2.80813e-08	9.84255e-08	Distal Intergenic	10	5680820	5708558	27739	2	79754	uc001iig.2	50996	ENSG00000196372	ASB13	ankyrin repeat and SOCS box containing 13
chr10	5658014	5658214	chr10:5616051-5616251	5.28332	4.03126	6.04561	-1.94635	6.24286e-16	6.16391e-15	Distal Intergenic	10	5680820	5708558	27739	2	79754	uc001iig.2	50344	ENSG00000196372	ASB13	ankyrin repeat and SOCS box containing 13
chr10	5658929	5659129	chr10:5616966-5617166	5.30887	5.76282	4.46271	1.30432	4.57669e-09	1.80438e-08	Distal Intergenic	10	5680820	5708558	27739	2	79754	uc001iig.2	49429	ENSG00000196372	ASB13	ankyrin repeat and SOCS box containing 13
chr10	5661830	5662030	chr10:5619867-5620067	5.70595	5.88619	5.45495	0.481426	0.026895	0.0380139	Distal Intergenic	10	5680820	5708558	27739	2	79754	uc001iig.2	46528	ENSG00000196372	ASB13	ankyrin repeat and SOCS box containing 13
chr10	5662322	5662522	chr10:5620359-5620559	5.22925	4.35154	5.85865	-1.43065	8.32244e-07	2.32211e-06	Distal Intergenic	10	5680820	5708558	27739	2	79754	uc001iig.2	46036	ENSG00000196372	ASB13	ankyrin repeat and SOCS box containing 13
chr10	5665135	5665335	chr10:5623172-5623372	7.23944	7.03425	7.45244	-0.393701	0.0195336	0.0282452	Distal Intergenic	10	5680820	5708558	27739	2	79754	uc001iig.2	43223	ENSG00000196372	ASB13	ankyrin repeat and SOCS box containing 13
chr10	5668220	5668420	chr10:5626257-5626457	4.61672	2.95164	5.48194	-2.38455	3.09845e-12	1.92419e-11	Distal Intergenic	10	5680820	5708558	27739	2	79754	uc001iig.2	40138	ENSG00000196372	ASB13	ankyrin repeat and SOCS box containing 13
chr10	5685287	5685487	chr10:5643324-5643524	3.95263	4.39885	3.12907	1.16597	0.000596175	0.00108583	Intron (uc001iig.2/79754, intron 4 of 5)	10	5680820	5708558	27739	2	79754	uc001iig.2	23071	ENSG00000196372	ASB13	ankyrin repeat and SOCS box containing 13
chr10	5687436	5687636	chr10:5645473-5645673	3.54442	2.62239	4.19214	-1.53734	2.95048e-06	7.55537e-06	Intron (uc001iig.2/79754, intron 4 of 5)	10	5680820	5708558	27739	2	79754	uc001iig.2	20922	ENSG00000196372	ASB13	ankyrin repeat and SOCS box containing 13
chr10	5688311	5688511	chr10:5646348-5646548	5.78525	4.51611	6.55257	-1.98075	1.8469e-16	1.94041e-15	Intron (uc001iig.2/79754, intron 4 of 5)	10	5680820	5708558	27739	2	79754	uc001iig.2	20047	ENSG00000196372	ASB13	ankyrin repeat and SOCS box containing 13
chr10	5694234	5694434	chr10:5652271-5652471	4.02423	2.30095	4.90125	-2.51565	3.57875e-12	2.20281e-11	Intron (uc001iig.2/79754, intron 2 of 5)	10	5680820	5708558	27739	2	79754	uc001iig.2	14124	ENSG00000196372	ASB13	ankyrin repeat and SOCS box containing 13
chr10	5701905	5702105	chr10:5659942-5660142	5.45148	4.76835	5.99015	-1.14292	5.24896e-05	0.000111332	Intron (uc001iig.2/79754, intron 1 of 5)	10	5680820	5708558	27739	2	79754	uc001iig.2	6453	ENSG00000196372	ASB13	ankyrin repeat and SOCS box containing 13
chr10	5727894	5728094	chr10:5685931-5686131	4.41316	4.8897	3.49808	1.3573	8.84824e-06	2.10936e-05	Promoter (1-2kb)	10	5726801	5805703	78903	1	54906	uc001iij.3	1093	ENSG00000108021	TASOR2	transcription activation suppressor family member 2
chr10	5734762	5734962	chr10:5692799-5692999	7.87377	8.20097	7.34784	0.855529	3.47012e-06	8.78806e-06	Exon (uc021pmm.1/uc021pmm.1, exon 1 of 3)	10	5726801	5805703	78903	1	54906	uc001iij.3	7961	ENSG00000108021	TASOR2	transcription activation suppressor family member 2
chr10	5761496	5761696	chr10:5719533-5719733	3.15926	2.1144	3.8538	-1.52811	0.00020975	0.000407681	Intron (uc001iij.3/54906, intron 3 of 20)	10	5772735	5805703	32969	1	54906	uc001iik.3	-11039	ENSG00000108021	TASOR2	transcription activation suppressor family member 2
chr10	5794692	5794892	chr10:5752729-5752929	6.14954	5.75563	6.51323	-0.685546	0.0209614	0.0301615	Intron (uc001iij.3/54906, intron 15 of 20)	10	5772735	5805703	32969	1	54906	uc001iik.3	21957	ENSG00000108021	TASOR2	transcription activation suppressor family member 2
chr10	5804037	5804237	chr10:5762074-5762274	3.21723	3.86885	1.55007	2.1911	3.87056e-06	9.7328e-06	Intron (uc001iij.3/54906, intron 19 of 20)	10	5772735	5805703	32969	1	54906	uc001iik.3	31302	ENSG00000108021	TASOR2	transcription activation suppressor family member 2
chr10	5804527	5804727	chr10:5762564-5762764	2.9325	3.73359	0	3.55628	1.79072e-06	4.73917e-06	Exon (uc001iij.3/54906, exon 20 of 21)	10	5772735	5805703	32969	1	54906	uc001iik.3	31792	ENSG00000108021	TASOR2	transcription activation suppressor family member 2
chr10	5818849	5819049	chr10:5776886-5777086	4.82841	3.99605	5.43823	-1.39846	1.70341e-06	4.52394e-06	Intron (uc001iil.4/2665, intron 6 of 10)	10	5807186	5855512	48327	2	2665	uc001iil.4	36463	ENSG00000057608	GDI2	GDP dissociation inhibitor 2
chr10	5819325	5819525	chr10:5777362-5777562	4.45524	1.52347	5.48574	-3.83739	5.38524e-19	7.6249e-18	Intron (uc001iil.4/2665, intron 6 of 10)	10	5807186	5855512	48327	2	2665	uc001iil.4	35987	ENSG00000057608	GDI2	GDP dissociation inhibitor 2
chr10	5821684	5821884	chr10:5779721-5779921	3.3151	2.47382	3.92885	-1.35737	0.000101599	0.000206574	Intron (uc001iil.4/2665, intron 6 of 10)	10	5807186	5855512	48327	2	2665	uc001iil.4	33628	ENSG00000057608	GDI2	GDP dissociation inhibitor 2
chr10	5824265	5824465	chr10:5782302-5782502	3.30598	3.93659	1.75858	1.88645	2.86748e-05	6.32311e-05	Intron (uc001iil.4/2665, intron 6 of 10)	10	5807186	5855512	48327	2	2665	uc001iil.4	31047	ENSG00000057608	GDI2	GDP dissociation inhibitor 2
chr10	5882295	5882495	chr10:5840332-5840532	7.19352	7.74525	6.01237	1.72802	3.41703e-19	4.95227e-18	Distal Intergenic	10	5807186	5855512	48327	2	2665	uc009xid.3	-26783	ENSG00000057608	GDI2	GDP dissociation inhibitor 2
chr10	5883014	5883214	chr10:5841051-5841251	4.84616	5.47491	3.30889	2.18651	7.90273e-09	3.01148e-08	Distal Intergenic	10	5807186	5855512	48327	2	2665	uc009xid.3	-27502	ENSG00000057608	GDI2	GDP dissociation inhibitor 2
chr10	5887140	5887340	chr10:5845177-5845377	3.80901	2.73573	4.51364	-1.68792	8.0601e-08	2.62695e-07	Distal Intergenic	10	5807186	5855512	48327	2	2665	uc009xid.3	-31628	ENSG00000057608	GDI2	GDP dissociation inhibitor 2
chr10	5888294	5888494	chr10:5846331-5846531	3.34283	2.89913	3.74085	-0.759306	0.0301667	0.0422794	Distal Intergenic	10	5807186	5855512	48327	2	2665	uc009xid.3	-32782	ENSG00000057608	GDI2	GDP dissociation inhibitor 2
chr10	5903306	5903506	chr10:5861343-5861543	4.36473	3.47301	5.00001	-1.41675	9.8513e-06	2.33197e-05	Downstream (<1kb)	10	5931535	5979558	48024	1	84893	uc001iir.4	-28029	ENSG00000134452	FBH1	F-box DNA helicase 1
chr10	5913627	5913827	chr10:5871664-5871864	2.77329	3.16437	2.09834	0.956398	0.034563	0.04796	Intron (uc009xie.3/54522, intron 5 of 5)	10	5931535	5979558	48024	1	84893	uc001iir.4	-17708	ENSG00000134452	FBH1	F-box DNA helicase 1
chr10	5915566	5915766	chr10:5873603-5873803	4.04611	4.35357	3.56207	0.813559	0.00798609	0.0122991	Intron (uc009xie.3/54522, intron 5 of 5)	10	5931535	5979558	48024	1	84893	uc001iir.4	-15769	ENSG00000134452	FBH1	F-box DNA helicase 1
chr10	5952787	5952987	chr10:5910824-5911024	3.14511	2.34833	3.73893	-1.26581	0.00113507	0.00198315	Exon (uc001iir.4/84893, exon 6 of 22)	10	5936349	5979558	43210	1	84893	uc001iit.4	16438	ENSG00000134452	FBH1	F-box DNA helicase 1
chr10	5969407	5969607	chr10:5927444-5927644	4.61252	3.2016	5.41882	-2.12412	1.09123e-10	5.46109e-10	Exon (uc001iir.4/84893, exon 20 of 22)	10	5936349	5979558	43210	1	84893	uc001iit.4	33058	ENSG00000134452	FBH1	F-box DNA helicase 1
chr10	5977335	5977535	chr10:5935372-5935572	2.36159	0	3.43447	-3.67714	4.3583e-07	1.26961e-06	Intron (uc001iir.4/84893, intron 20 of 21)	10	5936349	5979558	43210	1	84893	uc001iit.4	40986	ENSG00000134452	FBH1	F-box DNA helicase 1
chr10	5985597	5985797	chr10:5943634-5943834	5.91007	5.36894	6.36984	-0.960983	4.92936e-05	0.000104977	Distal Intergenic	10	5994334	6019574	25241	2	3601	uc001iiv.3	33777	ENSG00000134470	IL15RA	interleukin 15 receptor subunit alpha
chr10	5986427	5986627	chr10:5944464-5944664	6.16859	4.76064	6.97412	-2.18469	6.39701e-28	2.37937e-26	Distal Intergenic	10	5994334	6019574	25241	2	3601	uc001iiv.3	32947	ENSG00000134470	IL15RA	interleukin 15 receptor subunit alpha
chr10	5987775	5987975	chr10:5945812-5946012	4.87885	3.45479	5.68851	-2.14417	2.47215e-10	1.1739e-09	Distal Intergenic	10	5994334	6019574	25241	2	3601	uc001iiv.3	31599	ENSG00000134470	IL15RA	interleukin 15 receptor subunit alpha
chr10	5993130	5993330	chr10:5951167-5951367	4.86462	2.93378	5.7794	-2.74654	6.81844e-18	8.48194e-17	Downstream (1-2kb)	10	5994334	6019574	25241	2	3601	uc001iiv.3	26244	ENSG00000134470	IL15RA	interleukin 15 receptor subunit alpha
chr10	6019488	6019688	chr10:5977525-5977725	8.04945	7.43264	8.55277	-1.10029	2.09355e-08	7.48785e-08	Promoter (<=1kb)	10	5994334	6019574	25241	2	3601	uc001iiv.3	0	ENSG00000134470	IL15RA	interleukin 15 receptor subunit alpha
chr10	6056150	6056350	chr10:6014187-6014387	3.97819	3.20742	4.55995	-1.24279	0.000172769	0.000339705	Intron (uc001iiz.2/3559, intron 7 of 7)	10	6061391	6067988	6598	2	3559	uc001ija.1	11638	ENSG00000134460	IL2RA	interleukin 2 receptor subunit alpha
chr10	6065631	6065831	chr10:6023668-6023868	5.09879	1.47543	6.17098	-4.57227	8.13796e-28	2.98978e-26	Promoter (2-3kb)	10	6061391	6067988	6598	2	3559	uc001ija.1	2157	ENSG00000134460	IL2RA	interleukin 2 receptor subunit alpha
chr10	6092986	6093186	chr10:6051023-6051223	5.06181	3.38396	5.92966	-2.49948	8.74358e-12	5.11227e-11	Intron (uc001iiz.2/3559, intron 1 of 7)	10	6052657	6104333	51677	2	3559	uc001iiz.2	11147	ENSG00000134460	IL2RA	interleukin 2 receptor subunit alpha
chr10	6099267	6099467	chr10:6057304-6057504	4.68538	0	5.79678	-5.61571	3.26899e-19	4.74921e-18	Intron (uc001iiz.2/3559, intron 1 of 7)	10	6052657	6104333	51677	2	3559	uc001iiz.2	4866	ENSG00000134460	IL2RA	interleukin 2 receptor subunit alpha
chr10	6100740	6100940	chr10:6058777-6058977	3.41666	1.68219	4.29588	-2.38425	3.06488e-08	1.06813e-07	Intron (uc001iiz.2/3559, intron 1 of 7)	10	6052657	6104333	51677	2	3559	uc001iiz.2	3393	ENSG00000134460	IL2RA	interleukin 2 receptor subunit alpha
chr10	6112719	6112919	chr10:6070756-6070956	3.07079	0.814284	4.03343	-3.08823	1.30816e-08	4.82079e-08	Distal Intergenic	10	6052657	6104333	51677	2	3559	uc009xih.2	-8386	ENSG00000134460	IL2RA	interleukin 2 receptor subunit alpha
chr10	6151040	6151240	chr10:6109077-6109277	2.76502	3.10895	2.20213	0.897457	0.0297133	0.0416934	Intron (uc001ijb.3/84991, intron 6 of 11)	10	6156126	6159422	3297	1	84991	uc001ijc.3	-4886	ENSG00000134453	RBM17	RNA binding motif protein 17
chr10	6163181	6163381	chr10:6121218-6121418	2.57411	0.51171	3.50972	-2.90801	1.47446e-07	4.61387e-07	Distal Intergenic	10	6156126	6159422	3297	1	84991	uc001ijc.3	7055	ENSG00000134453	RBM17	RNA binding motif protein 17
chr10	6166755	6166955	chr10:6124792-6124992	4.47609	1.9807	5.46682	-3.25503	2.26737e-16	2.35721e-15	Distal Intergenic	10	6156126	6159422	3297	1	84991	uc001ijc.3	10629	ENSG00000134453	RBM17	RNA binding motif protein 17
chr10	6167823	6168023	chr10:6125860-6126060	4.14436	2.46516	5.01249	-2.39976	3.32212e-13	2.3498e-12	Distal Intergenic	10	6156126	6159422	3297	1	84991	uc001ijc.3	11697	ENSG00000134453	RBM17	RNA binding motif protein 17
chr10	6170874	6171074	chr10:6128911-6129111	3.61998	3.99538	2.9837	1.01588	0.00819524	0.0125988	Distal Intergenic	10	6156126	6159422	3297	1	84991	uc001ijc.3	14748	ENSG00000134453	RBM17	RNA binding motif protein 17
chr10	6171976	6172176	chr10:6130013-6130213	4.69013	3.30797	5.4889	-2.07396	7.66914e-08	2.50855e-07	Distal Intergenic	10	6186843	6277507	90665	1	5209	uc001ijd.3	-14667	ENSG00000170525	PFKFB3	6-phosphofructo-2-kinase/fructose-2,6-biphosphatase 3
chr10	6178441	6178641	chr10:6136478-6136678	3.85881	2.66704	4.6027	-1.88589	1.95779e-07	6.01668e-07	Distal Intergenic	10	6186843	6277507	90665	1	5209	uc001ijd.3	-8202	ENSG00000170525	PFKFB3	6-phosphofructo-2-kinase/fructose-2,6-biphosphatase 3
chr10	6183263	6183463	chr10:6141300-6141500	5.18991	4.54429	5.70888	-1.10481	2.07375e-05	4.67381e-05	Distal Intergenic	10	6186843	6277507	90665	1	5209	uc001ijd.3	-3380	ENSG00000170525	PFKFB3	6-phosphofructo-2-kinase/fructose-2,6-biphosphatase 3
chr10	6193491	6193691	chr10:6151528-6151728	6.16699	5.54133	6.67516	-1.08055	6.79881e-05	0.000141883	Promoter (<=1kb)	10	6194159	6194240	82	1	100422989	uc021pmq.1	-468	ENSG00000263628	MIR3155A	microRNA 3155a
chr10	6199618	6199818	chr10:6157655-6157855	3.11098	0.237899	4.13686	-3.5272	1.79813e-09	7.53636e-09	Intron (uc001ijd.3/5209, intron 1 of 14)	10	6194171	6194225	55	2	100628560	uc021pmr.1	-5393	ENSG00000283634	MIR3155B	microRNA 3155b
chr10	6213941	6214141	chr10:6171978-6172178	3.3802	2.15671	4.1339	-1.899	2.32136e-05	5.19329e-05	Intron (uc001ijd.3/5209, intron 1 of 14)	10	6194171	6194225	55	2	100628560	uc021pmr.1	-19716	ENSG00000283634	MIR3155B	microRNA 3155b
chr10	6216325	6216525	chr10:6174362-6174562	4.55031	1.39748	5.59651	-4.14799	2.95338e-22	6.00094e-21	Intron (uc001ijd.3/5209, intron 1 of 14)	10	6194171	6194225	55	2	100628560	uc021pmr.1	-22100	ENSG00000283634	MIR3155B	microRNA 3155b
chr10	6218730	6218930	chr10:6176767-6176967	5.03621	2.83068	5.99215	-3.02864	4.06301e-26	1.2503e-24	Intron (uc001ijd.3/5209, intron 1 of 14)	10	6194171	6194225	55	2	100628560	uc021pmr.1	-24505	ENSG00000283634	MIR3155B	microRNA 3155b
chr10	6224473	6224673	chr10:6182510-6182710	4.35221	2.57605	5.23947	-2.45271	2.32423e-13	1.67606e-12	Intron (uc001ijd.3/5209, intron 1 of 14)	10	6244840	6277507	32668	1	5209	uc001ije.3	-20167	ENSG00000170525	PFKFB3	6-phosphofructo-2-kinase/fructose-2,6-biphosphatase 3
chr10	6234385	6234585	chr10:6192422-6192622	6.10021	5.87314	6.33258	-0.413922	0.0346088	0.0480172	Intron (uc001ijd.3/5209, intron 1 of 14)	10	6244840	6277507	32668	1	5209	uc001ije.3	-10255	ENSG00000170525	PFKFB3	6-phosphofructo-2-kinase/fructose-2,6-biphosphatase 3
chr10	6237411	6237611	chr10:6195448-6195648	4.79315	3.67013	5.51478	-1.81051	1.47617e-12	9.57054e-12	Intron (uc001ijd.3/5209, intron 1 of 14)	10	6244840	6277507	32668	1	5209	uc001ije.3	-7229	ENSG00000170525	PFKFB3	6-phosphofructo-2-kinase/fructose-2,6-biphosphatase 3
chr10	6243555	6243755	chr10:6201592-6201792	8.09944	8.5317	7.31552	1.21773	6.81523e-14	5.25418e-13	Promoter (1-2kb)	10	6244840	6277507	32668	1	5209	uc001ije.3	-1085	ENSG00000170525	PFKFB3	6-phosphofructo-2-kinase/fructose-2,6-biphosphatase 3
chr10	6254087	6254287	chr10:6212124-6212324	6.39102	5.65716	6.9551	-1.27977	1.34525e-11	7.66403e-11	Intron (uc001ijd.3/5209, intron 1 of 14)	10	6244840	6277507	32668	1	5209	uc001ijf.3	9247	ENSG00000170525	PFKFB3	6-phosphofructo-2-kinase/fructose-2,6-biphosphatase 3
chr10	6255501	6255701	chr10:6213538-6213738	5.58797	3.02843	6.5854	-3.47354	1.65622e-35	1.35101e-33	Exon (uc001ijd.3/5209, exon 2 of 15)	10	6266112	6277507	11396	1	5209	uc001ijg.3	-10411	ENSG00000170525	PFKFB3	6-phosphofructo-2-kinase/fructose-2,6-biphosphatase 3
chr10	6261011	6261211	chr10:6219048-6219248	3.93104	2.99083	4.58603	-1.58954	2.23233e-06	5.82018e-06	Intron (uc001ijd.3/5209, intron 6 of 14)	10	6266112	6277507	11396	1	5209	uc001ijg.3	-4901	ENSG00000170525	PFKFB3	6-phosphofructo-2-kinase/fructose-2,6-biphosphatase 3
chr10	6270220	6270420	chr10:6228257-6228457	5.86322	3.83029	6.79435	-2.92855	5.85924e-29	2.415e-27	Intron (uc001ijd.3/5209, intron 14 of 14)	10	6266112	6277507	11396	1	5209	uc009xil.3	4108	ENSG00000170525	PFKFB3	6-phosphofructo-2-kinase/fructose-2,6-biphosphatase 3
chr10	6281273	6281473	chr10:6239310-6239510	7.42112	7.0559	7.76412	-0.670658	0.000334898	0.000632498	Distal Intergenic	10	6266112	6277507	11396	1	5209	uc009xil.3	15161	ENSG00000170525	PFKFB3	6-phosphofructo-2-kinase/fructose-2,6-biphosphatase 3
chr10	6289318	6289518	chr10:6247355-6247555	3.77258	1.38606	4.75114	-3.18539	1.77596e-11	9.94423e-11	Distal Intergenic	10	6266112	6277507	11396	1	5209	uc009xil.3	23206	ENSG00000170525	PFKFB3	6-phosphofructo-2-kinase/fructose-2,6-biphosphatase 3
chr10	6297749	6297949	chr10:6255786-6255986	4.75825	0.382998	5.85733	-5.1227	3.08158e-23	6.96333e-22	Distal Intergenic	10	6319650	6377937	58288	1	399715	uc021pms.1	-21701	ENSG00000215244	LINC02649	long intergenic non-protein coding RNA 2649
chr10	6300607	6300807	chr10:6258644-6258844	3.46496	0.179263	4.51943	-3.86427	2.92917e-11	1.59153e-10	Distal Intergenic	10	6319650	6377937	58288	1	399715	uc021pms.1	-18843	ENSG00000215244	LINC02649	long intergenic non-protein coding RNA 2649
chr10	6312343	6312543	chr10:6270380-6270580	5.91527	2.79334	6.95943	-4.05866	1.54204e-37	1.55513e-35	Distal Intergenic	10	6319650	6377937	58288	1	399715	uc021pms.1	-7107	ENSG00000215244	LINC02649	long intergenic non-protein coding RNA 2649
chr10	6317269	6317469	chr10:6275306-6275506	8.24865	7.33788	8.89178	-1.53136	4.23411e-16	4.26206e-15	Promoter (2-3kb)	10	6319650	6377937	58288	1	399715	uc021pms.1	-2181	ENSG00000215244	LINC02649	long intergenic non-protein coding RNA 2649
chr10	6321511	6321711	chr10:6279548-6279748	5.98919	4.53355	6.80681	-2.19855	2.57425e-15	2.36113e-14	Promoter (1-2kb)	10	6319650	6377937	58288	1	399715	uc021pms.1	1861	ENSG00000215244	LINC02649	long intergenic non-protein coding RNA 2649
chr10	6333344	6333544	chr10:6291381-6291581	6.13199	6.47472	5.57181	0.898082	2.12089e-05	4.77319e-05	Intron (uc021pms.1/399715, intron 1 of 6)	10	6319650	6377937	58288	1	399715	uc021pms.1	13694	ENSG00000215244	LINC02649	long intergenic non-protein coding RNA 2649
chr10	6342457	6342657	chr10:6300494-6300694	5.83309	6.26576	5.04804	1.28096	1.33401e-08	4.91e-08	Intron (uc021pms.1/399715, intron 1 of 6)	10	6319650	6377937	58288	1	399715	uc021pms.1	22807	ENSG00000215244	LINC02649	long intergenic non-protein coding RNA 2649
chr10	6347457	6347657	chr10:6305494-6305694	4.61262	5.34294	2.35555	2.99426	8.1091e-16	7.89913e-15	Intron (uc021pms.1/399715, intron 1 of 6)	10	6319650	6377937	58288	1	399715	uc021pms.1	27807	ENSG00000215244	LINC02649	long intergenic non-protein coding RNA 2649
chr10	6351930	6352130	chr10:6309967-6310167	4.57478	3.97331	5.06956	-1.06401	1.97964e-05	4.47458e-05	Intron (uc021pms.1/399715, intron 1 of 6)	10	6319650	6377937	58288	1	399715	uc021pms.1	32280	ENSG00000215244	LINC02649	long intergenic non-protein coding RNA 2649
chr10	6353829	6354029	chr10:6311866-6312066	5.2558	5.96265	3.20474	2.80719	5.92673e-17	6.60629e-16	Intron (uc021pms.1/399715, intron 1 of 6)	10	6319650	6377937	58288	1	399715	uc021pms.1	34179	ENSG00000215244	LINC02649	long intergenic non-protein coding RNA 2649
chr10	6355671	6355871	chr10:6313708-6313908	3.62557	2.77996	4.2412	-1.34469	0.000692959	0.00124979	Intron (uc021pms.1/399715, intron 1 of 6)	10	6319650	6377937	58288	1	399715	uc021pms.1	36021	ENSG00000215244	LINC02649	long intergenic non-protein coding RNA 2649
chr10	6363924	6364124	chr10:6321961-6322161	4.78891	2.9414	5.68929	-2.64301	7.94839e-17	8.71838e-16	Intron (uc021pms.1/399715, intron 1 of 6)	10	6319650	6377937	58288	1	399715	uc021pms.1	44274	ENSG00000215244	LINC02649	long intergenic non-protein coding RNA 2649
chr10	6369908	6370108	chr10:6327946-6328146	3.07239	1.48897	3.92004	-2.27254	4.39486e-07	1.27959e-06	Exon (uc021pms.1/399715, exon 3 of 7)	10	6319650	6377937	58288	1	399715	uc021pms.1	50258	ENSG00000215244	LINC02649	long intergenic non-protein coding RNA 2649
chr10	6370777	6370977	chr10:6328815-6329015	3.48513	0.920393	4.48309	-3.44769	9.52571e-14	7.21254e-13	Exon (uc021pms.1/399715, exon 3 of 7)	10	6319650	6377937	58288	1	399715	uc021pms.1	51127	ENSG00000215244	LINC02649	long intergenic non-protein coding RNA 2649
chr10	6384054	6384254	chr10:6342092-6342292	3.38643	3.76858	2.73365	1.07557	0.00345261	0.00561967	Distal Intergenic	10	6319650	6377937	58288	1	399715	uc021pms.1	64404	ENSG00000215244	LINC02649	long intergenic non-protein coding RNA 2649
chr10	6385701	6385901	chr10:6343739-6343939	4.31468	3.06981	5.07483	-1.92943	1.27203e-07	4.02033e-07	Distal Intergenic	10	6319650	6377937	58288	1	399715	uc021pms.1	66051	ENSG00000215244	LINC02649	long intergenic non-protein coding RNA 2649
chr10	6389573	6389773	chr10:6347611-6347811	3.77806	1.64334	4.72423	-2.85677	1.16178e-12	7.63885e-12	Distal Intergenic	10	6319650	6377937	58288	1	399715	uc021pms.1	69923	ENSG00000215244	LINC02649	long intergenic non-protein coding RNA 2649
chr10	6390170	6390370	chr10:6348208-6348408	5.67883	3.69612	6.60208	-2.80421	4.26449e-19	6.11131e-18	Distal Intergenic	10	6319650	6377937	58288	1	399715	uc021pms.1	70520	ENSG00000215244	LINC02649	long intergenic non-protein coding RNA 2649
chr10	6395555	6395755	chr10:6353593-6353793	3.10624	3.88956	0.213985	3.4378	6.27658e-07	1.7842e-06	Distal Intergenic	10	6319650	6377937	58288	1	399715	uc021pms.1	75905	ENSG00000215244	LINC02649	long intergenic non-protein coding RNA 2649
chr10	6396442	6396642	chr10:6354480-6354680	4.55559	4.82695	4.14376	0.710191	0.0191825	0.0277723	Distal Intergenic	10	6319650	6377937	58288	1	399715	uc021pms.1	76792	ENSG00000215244	LINC02649	long intergenic non-protein coding RNA 2649
chr10	6425088	6425288	chr10:6383126-6383326	4.73316	4.32301	5.10828	-0.696597	0.0273905	0.0386679	Distal Intergenic	10	6319650	6377937	58288	1	399715	uc021pms.1	105438	ENSG00000215244	LINC02649	long intergenic non-protein coding RNA 2649
chr10	6427774	6427974	chr10:6385812-6386012	3.4608	2.96469	3.89289	-0.886249	0.0195221	0.02823	Distal Intergenic	10	6319650	6377937	58288	1	399715	uc021pms.1	108124	ENSG00000215244	LINC02649	long intergenic non-protein coding RNA 2649
chr10	6441276	6441476	chr10:6399314-6399514	4.05943	4.84647	1.10901	3.49255	1.62266e-12	1.04553e-11	Distal Intergenic	10	6469105	6557280	88176	2	5588	uc001iji.1	115804	ENSG00000065675	PRKCQ	protein kinase C theta
chr10	6442381	6442581	chr10:6400419-6400619	6.06375	6.57269	5.04163	1.56142	3.08415e-15	2.80246e-14	Distal Intergenic	10	6469105	6557280	88176	2	5588	uc001iji.1	114699	ENSG00000065675	PRKCQ	protein kinase C theta
chr10	6448248	6448448	chr10:6406286-6406486	4.3687	4.7111	3.80925	0.940375	0.00225199	0.00376733	Distal Intergenic	10	6469105	6557280	88176	2	5588	uc001iji.1	108832	ENSG00000065675	PRKCQ	protein kinase C theta
chr10	6452326	6452526	chr10:6410364-6410564	5.42577	4.35736	6.12868	-1.70116	8.91175e-12	5.20515e-11	Distal Intergenic	10	6469105	6557280	88176	2	5588	uc001iji.1	104754	ENSG00000065675	PRKCQ	protein kinase C theta
chr10	6465083	6465283	chr10:6423121-6423321	5.87966	4.09224	6.76904	-2.60096	3.79295e-23	8.48277e-22	Distal Intergenic	10	6469105	6557280	88176	2	5588	uc001iji.1	91997	ENSG00000065675	PRKCQ	protein kinase C theta
chr10	6473987	6474187	chr10:6432025-6432225	3.06077	3.48149	2.30856	1.118	0.00594964	0.00934233	Intron (uc001iji.1/5588, intron 15 of 16)	10	6469105	6557280	88176	2	5588	uc001iji.1	83093	ENSG00000065675	PRKCQ	protein kinase C theta
chr10	6504331	6504531	chr10:6462369-6462569	2.88898	3.68032	0	3.54467	3.00728e-06	7.69058e-06	Intron (uc001iji.1/5588, intron 12 of 16)	10	6469105	6557280	88176	2	5588	uc001iji.1	52749	ENSG00000065675	PRKCQ	protein kinase C theta
chr10	6516146	6516346	chr10:6474184-6474384	4.53654	5.05776	3.47101	1.52973	6.35914e-06	1.54885e-05	Intron (uc001iji.1/5588, intron 11 of 16)	10	6469105	6557280	88176	2	5588	uc001iji.1	40934	ENSG00000065675	PRKCQ	protein kinase C theta
chr10	6584988	6585188	chr10:6543026-6543226	3.06536	2.43742	3.57479	-0.924055	0.0159743	0.023429	Intron (uc001ijj.2/5588, intron 1 of 17)	10	6469105	6557280	88176	2	5588	uc001iji.1	-27708	ENSG00000065675	PRKCQ	protein kinase C theta
chr10	6621219	6621419	chr10:6579257-6579457	5.20485	4.50423	5.75244	-1.16367	4.71386e-07	1.36604e-06	Promoter (<=1kb)	10	6469105	6622254	153150	2	5588	uc001ijj.2	835	ENSG00000065675	PRKCQ	protein kinase C theta
chr10	6652705	6652905	chr10:6610743-6610943	3.06026	1.86094	3.80651	-1.85975	1.2337e-05	2.87647e-05	Distal Intergenic	10	6622387	6627323	4937	1	439949	uc021pmt.1	30318	ENSG00000237943	PRKCQ-AS1	PRKCQ antisense RNA 1
chr10	6661755	6661955	chr10:6619793-6619993	5.83051	2.37388	6.89449	-4.37773	1.83462e-33	1.22196e-31	Distal Intergenic	10	6622387	6627323	4937	1	439949	uc021pmt.1	39368	ENSG00000237943	PRKCQ-AS1	PRKCQ antisense RNA 1
chr10	6663553	6663753	chr10:6621591-6621791	3.6885	2.70191	4.36151	-1.53034	7.1109e-05	0.000147954	Distal Intergenic	10	6622387	6627323	4937	1	439949	uc021pmt.1	41166	ENSG00000237943	PRKCQ-AS1	PRKCQ antisense RNA 1
chr10	6673008	6673208	chr10:6631046-6631246	3.28015	0.489304	4.29921	-3.5045	7.06026e-13	4.77783e-12	Distal Intergenic	10	6622387	6627323	4937	1	439949	uc021pmt.1	50621	ENSG00000237943	PRKCQ-AS1	PRKCQ antisense RNA 1
chr10	6685954	6686154	chr10:6643992-6644192	4.855	2.80061	5.7894	-2.88168	8.05307e-14	6.15952e-13	Distal Intergenic	10	6622387	6627323	4937	1	439949	uc021pmt.1	63567	ENSG00000237943	PRKCQ-AS1	PRKCQ antisense RNA 1
chr10	6689923	6690123	chr10:6647961-6648161	5.38887	3.72779	6.25325	-2.47198	6.03797e-21	1.06403e-19	Distal Intergenic	10	6622387	6627323	4937	1	439949	uc021pmt.1	67536	ENSG00000237943	PRKCQ-AS1	PRKCQ antisense RNA 1
chr10	6740354	6740554	chr10:6698392-6698592	3.33362	3.7567	2.57499	1.27816	0.00232706	0.00388449	Distal Intergenic	10	6821560	6884868	63309	1	100507127	uc001ijm.3	-81006	ENSG00000238266	LINC00707	long intergenic non-protein coding RNA 707
chr10	6763483	6763683	chr10:6721521-6721721	5.075	3.96886	5.79094	-1.80662	1.41306e-08	5.18265e-08	Distal Intergenic	10	6821560	6884868	63309	1	100507127	uc001ijm.3	-57877	ENSG00000238266	LINC00707	long intergenic non-protein coding RNA 707
chr10	6771128	6771328	chr10:6729166-6729366	6.74596	4.72935	7.67456	-2.87017	4.51453e-35	3.52979e-33	Distal Intergenic	10	6821560	6884868	63309	1	100507127	uc001ijm.3	-50232	ENSG00000238266	LINC00707	long intergenic non-protein coding RNA 707
chr10	6782051	6782251	chr10:6740089-6740289	3.87703	2.10776	4.76298	-2.6401	1.11037e-12	7.32011e-12	Distal Intergenic	10	6821560	6884868	63309	1	100507127	uc001ijm.3	-39309	ENSG00000238266	LINC00707	long intergenic non-protein coding RNA 707
chr10	6821059	6821259	chr10:6779097-6779297	6.06086	5.42565	6.57423	-1.11901	1.91366e-06	5.04249e-06	Promoter (<=1kb)	10	6821560	6884868	63309	1	100507127	uc001ijm.3	-301	ENSG00000238266	LINC00707	long intergenic non-protein coding RNA 707
chr10	6880126	6880326	chr10:6838164-6838364	3.75757	2.33942	4.56573	-2.01196	4.1276e-07	1.20695e-06	Intron (uc001ijm.3/100507127, intron 4 of 4)	10	6821560	6884868	63309	1	100507127	uc001ijm.3	58566	ENSG00000238266	LINC00707	long intergenic non-protein coding RNA 707
chr10	6889626	6889826	chr10:6847664-6847864	2.90382	3.4631	1.69215	1.74909	0.000373031	0.000699703	Distal Intergenic	10	6821560	6884868	63309	1	100507127	uc001ijm.3	68066	ENSG00000238266	LINC00707	long intergenic non-protein coding RNA 707
chr10	6934948	6935148	chr10:6892986-6893186	2.58472	3.44118	0	3.97787	7.31431e-06	1.76559e-05	Distal Intergenic	10	6821560	6884868	63309	1	100507127	uc001ijm.3	113388	ENSG00000238266	LINC00707	long intergenic non-protein coding RNA 707
chr10	6942206	6942406	chr10:6900244-6900444	4.31013	4.89055	3.00843	1.78651	2.22019e-05	4.98084e-05	Distal Intergenic	10	6821560	6884868	63309	1	100507127	uc001ijm.3	120646	ENSG00000238266	LINC00707	long intergenic non-protein coding RNA 707
chr10	6962069	6962269	chr10:6920107-6920307	6.42336	6.82676	5.71699	1.13363	2.13054e-10	1.02175e-09	Distal Intergenic	10	6821560	6884868	63309	1	100507127	uc001ijm.3	140509	ENSG00000238266	LINC00707	long intergenic non-protein coding RNA 707
chr10	6966214	6966414	chr10:6924252-6924452	5.58861	5.99719	4.86872	1.13702	1.6757e-05	3.8286e-05	Distal Intergenic	10	6821560	6884868	63309	1	100507127	uc001ijm.3	144654	ENSG00000238266	LINC00707	long intergenic non-protein coding RNA 707
chr10	6967002	6967202	chr10:6925040-6925240	3.72484	4.55839	0	4.32603	9.89484e-09	3.7134e-08	Distal Intergenic	10	6821560	6884868	63309	1	100507127	uc001ijm.3	145442	ENSG00000238266	LINC00707	long intergenic non-protein coding RNA 707
chr10	6969598	6969798	chr10:6927636-6927836	4.12514	4.44215	3.62104	0.778687	0.0246523	0.0350562	Distal Intergenic	10	6821560	6884868	63309	1	100507127	uc001ijm.3	148038	ENSG00000238266	LINC00707	long intergenic non-protein coding RNA 707
chr10	6998608	6998808	chr10:6956646-6956846	2.97048	1.75745	3.72098	-1.79763	2.07626e-05	4.67923e-05	Distal Intergenic	10	6821560	6884868	63309	1	100507127	uc001ijm.3	177048	ENSG00000238266	LINC00707	long intergenic non-protein coding RNA 707
chr10	7029520	7029720	chr10:6987558-6987758	8.3722	9.01474	6.75829	2.24862	2.60371e-18	3.39791e-17	Distal Intergenic	10	6821560	6884868	63309	1	100507127	uc001ijm.3	207960	ENSG00000238266	LINC00707	long intergenic non-protein coding RNA 707
chr10	7031610	7031810	chr10:6989648-6989848	5.07071	5.69381	3.56348	2.16708	1.02856e-09	4.46505e-09	Distal Intergenic	10	6821560	6884868	63309	1	100507127	uc001ijm.3	210050	ENSG00000238266	LINC00707	long intergenic non-protein coding RNA 707
chr10	7036214	7036414	chr10:6994252-6994452	3.95778	4.78361	0.180505	4.31994	1.86453e-10	9.0192e-10	Distal Intergenic	10	6821560	6884868	63309	1	100507127	uc001ijm.3	214654	ENSG00000238266	LINC00707	long intergenic non-protein coding RNA 707
chr10	7042130	7042330	chr10:7000168-7000368	5.60659	6.46748	0.00609352	5.69535	4.81213e-19	6.84523e-18	Distal Intergenic	10	6821560	6884868	63309	1	100507127	uc001ijm.3	220570	ENSG00000238266	LINC00707	long intergenic non-protein coding RNA 707
chr10	7057573	7057773	chr10:7015611-7015811	4.43568	3.48966	5.09298	-1.53023	2.99863e-08	1.04648e-07	Distal Intergenic	10	6821560	6884868	63309	1	100507127	uc001ijm.3	236013	ENSG00000238266	LINC00707	long intergenic non-protein coding RNA 707
chr10	7070295	7070495	chr10:7028333-7028533	5.5558	5.98823	4.77137	1.26987	5.4494e-07	1.56353e-06	Distal Intergenic	10	6821560	6884868	63309	1	100507127	uc001ijm.3	248735	ENSG00000238266	LINC00707	long intergenic non-protein coding RNA 707
chr10	7082401	7082601	chr10:7040439-7040639	4.12654	4.90993	1.23324	3.31598	7.8202e-12	4.60109e-11	Distal Intergenic	10	6821560	6884868	63309	1	100507127	uc001ijm.3	260841	ENSG00000238266	LINC00707	long intergenic non-protein coding RNA 707
chr10	7084060	7084260	chr10:7042098-7042298	3.2033	3.98179	0.383148	3.33366	1.22529e-07	3.88315e-07	Distal Intergenic	10	6821560	6884868	63309	1	100507127	uc001ijm.3	262500	ENSG00000238266	LINC00707	long intergenic non-protein coding RNA 707
chr10	7086095	7086295	chr10:7044133-7044333	3.53961	2.06804	4.36115	-2.1697	3.16372e-06	8.06166e-06	Distal Intergenic	10	6821560	6884868	63309	1	100507127	uc001ijm.3	264535	ENSG00000238266	LINC00707	long intergenic non-protein coding RNA 707
chr10	7108648	7108848	chr10:7066686-7066886	5.17854	5.78471	3.75716	2.06378	6.36321e-14	4.92222e-13	Distal Intergenic	10	6821560	6884868	63309	1	100507127	uc001ijm.3	287088	ENSG00000238266	LINC00707	long intergenic non-protein coding RNA 707
chr10	7111133	7111333	chr10:7069171-7069371	2.91	3.60401	0.959232	2.18034	3.0816e-05	6.7652e-05	Distal Intergenic	10	6821560	6884868	63309	1	100507127	uc001ijm.3	289573	ENSG00000238266	LINC00707	long intergenic non-protein coding RNA 707
chr10	7124522	7124722	chr10:7082560-7082760	3.83952	4.68066	0	4.20324	3.14091e-09	1.26978e-08	Distal Intergenic	10	6821560	6884868	63309	1	100507127	uc001ijm.3	302962	ENSG00000238266	LINC00707	long intergenic non-protein coding RNA 707
chr10	7127385	7127585	chr10:7085423-7085623	5.82993	6.65341	2.11959	4.28567	1.10152e-24	2.90426e-23	Distal Intergenic	10	6821560	6884868	63309	1	100507127	uc001ijm.3	305825	ENSG00000238266	LINC00707	long intergenic non-protein coding RNA 707
chr10	7127948	7128148	chr10:7085986-7086186	4.46001	5.06844	3.02745	1.94252	6.56827e-09	2.53324e-08	Distal Intergenic	10	6821560	6884868	63309	1	100507127	uc001ijm.3	306388	ENSG00000238266	LINC00707	long intergenic non-protein coding RNA 707
chr10	7131315	7131515	chr10:7089353-7089553	3.43301	2.65818	4.01668	-1.23168	0.00352238	0.00572583	Distal Intergenic	10	6821560	6884868	63309	1	100507127	uc001ijm.3	309755	ENSG00000238266	LINC00707	long intergenic non-protein coding RNA 707
chr10	7132524	7132724	chr10:7090562-7090762	3.24807	1.37001	4.15383	-2.61161	3.43907e-09	1.38186e-08	Distal Intergenic	10	6821560	6884868	63309	1	100507127	uc001ijm.3	310964	ENSG00000238266	LINC00707	long intergenic non-protein coding RNA 707
chr10	7144068	7144268	chr10:7102106-7102306	2.61956	1.98277	3.13378	-1.08595	0.0150285	0.0221478	Distal Intergenic	10	7200586	7451303	250718	2	57713	uc009xio.2	307035	ENSG00000198879	SFMBT2	Scm like with four mbt domains 2
chr10	7155235	7155435	chr10:7113273-7113473	2.44083	0.213745	3.39963	-3.05201	9.04289e-08	2.92329e-07	Distal Intergenic	10	7200586	7451303	250718	2	57713	uc009xio.2	295868	ENSG00000198879	SFMBT2	Scm like with four mbt domains 2
chr10	7165733	7165933	chr10:7123771-7123971	3.25183	4.02741	0.47334	3.13835	2.88606e-07	8.63425e-07	Distal Intergenic	10	7200586	7451303	250718	2	57713	uc009xio.2	285370	ENSG00000198879	SFMBT2	Scm like with four mbt domains 2
chr10	7175429	7175629	chr10:7133467-7133667	3.89367	4.55926	2.14	2.46386	1.08299e-09	4.68518e-09	Distal Intergenic	10	7200586	7451303	250718	2	57713	uc009xio.2	275674	ENSG00000198879	SFMBT2	Scm like with four mbt domains 2
chr10	7241227	7241427	chr10:7199265-7199465	3.93054	4.33012	3.23398	1.0358	0.00140496	0.0024222	Intron (uc009xio.2/57713, intron 14 of 20)	10	7200586	7451303	250718	2	57713	uc009xio.2	209876	ENSG00000198879	SFMBT2	Scm like with four mbt domains 2
chr10	7244843	7245043	chr10:7202881-7203081	3.42584	4.15264	1.20183	2.89499	1.31968e-07	4.15994e-07	Intron (uc009xio.2/57713, intron 12 of 20)	10	7200586	7451303	250718	2	57713	uc009xio.2	206260	ENSG00000198879	SFMBT2	Scm like with four mbt domains 2
chr10	7272973	7273173	chr10:7231011-7231211	3.59949	1.85661	4.48035	-2.43611	2.0758e-08	7.42755e-08	Intron (uc009xio.2/57713, intron 9 of 20)	10	7200586	7451303	250718	2	57713	uc009xio.2	178130	ENSG00000198879	SFMBT2	Scm like with four mbt domains 2
chr10	7275675	7275875	chr10:7233713-7233913	3.85141	2.05026	4.74335	-2.4812	1.5745e-10	7.69369e-10	Intron (uc009xio.2/57713, intron 9 of 20)	10	7200586	7451303	250718	2	57713	uc009xio.2	175428	ENSG00000198879	SFMBT2	Scm like with four mbt domains 2
chr10	7289237	7289437	chr10:7247275-7247475	3.50587	4.31221	0.205072	3.85718	1.71779e-08	6.22313e-08	Intron (uc009xio.2/57713, intron 8 of 20)	10	7200586	7451303	250718	2	57713	uc009xio.2	161866	ENSG00000198879	SFMBT2	Scm like with four mbt domains 2
chr10	7291600	7291800	chr10:7249638-7249838	3.54986	4.38019	0	3.93927	1.00093e-08	3.75441e-08	Intron (uc009xio.2/57713, intron 7 of 20)	10	7200586	7451303	250718	2	57713	uc009xio.2	159503	ENSG00000198879	SFMBT2	Scm like with four mbt domains 2
chr10	7292104	7292304	chr10:7250142-7250342	2.36344	3.18811	0	3.93409	1.1665e-06	3.18042e-06	Intron (uc009xio.2/57713, intron 7 of 20)	10	7200586	7451303	250718	2	57713	uc009xio.2	158999	ENSG00000198879	SFMBT2	Scm like with four mbt domains 2
chr10	7299335	7299535	chr10:7257373-7257573	4.89076	5.66762	2.09419	3.39916	3.20743e-16	3.27563e-15	Intron (uc009xio.2/57713, intron 7 of 20)	10	7200586	7451303	250718	2	57713	uc009xio.2	151768	ENSG00000198879	SFMBT2	Scm like with four mbt domains 2
chr10	7301000	7301200	chr10:7259038-7259238	4.47188	5.1971	2.2625	2.78656	1.75745e-10	8.52852e-10	Intron (uc009xio.2/57713, intron 7 of 20)	10	7200586	7451303	250718	2	57713	uc009xio.2	150103	ENSG00000198879	SFMBT2	Scm like with four mbt domains 2
chr10	7302525	7302725	chr10:7260563-7260763	5.62699	4.19375	6.43898	-2.16932	6.85174e-15	5.97162e-14	Intron (uc009xio.2/57713, intron 7 of 20)	10	7200586	7451303	250718	2	57713	uc009xio.2	148578	ENSG00000198879	SFMBT2	Scm like with four mbt domains 2
chr10	7306547	7306747	chr10:7264585-7264785	4.41625	5.00637	3.0709	1.90923	1.77023e-06	4.68878e-06	Intron (uc009xio.2/57713, intron 7 of 20)	10	7200586	7451303	250718	2	57713	uc009xio.2	144556	ENSG00000198879	SFMBT2	Scm like with four mbt domains 2
chr10	7307538	7307738	chr10:7265576-7265776	3.82474	1.41837	4.8056	-3.34679	5.03891e-15	4.45791e-14	Intron (uc009xio.2/57713, intron 7 of 20)	10	7200586	7451303	250718	2	57713	uc009xio.2	143565	ENSG00000198879	SFMBT2	Scm like with four mbt domains 2
chr10	7311415	7311615	chr10:7269453-7269653	3.9979	3.43615	4.4699	-0.927884	0.00174762	0.00297217	Intron (uc009xio.2/57713, intron 7 of 20)	10	7200586	7451303	250718	2	57713	uc009xio.2	139688	ENSG00000198879	SFMBT2	Scm like with four mbt domains 2
chr10	7317852	7318052	chr10:7275890-7276090	4.61715	4.96582	4.04354	0.969386	0.000525562	0.00096481	Intron (uc009xio.2/57713, intron 7 of 20)	10	7200586	7451303	250718	2	57713	uc009xio.2	133251	ENSG00000198879	SFMBT2	Scm like with four mbt domains 2
chr10	7344360	7344560	chr10:7302398-7302598	3.38933	2.61876	3.971	-1.16289	0.00148783	0.0025558	Intron (uc009xio.2/57713, intron 4 of 20)	10	7200586	7451303	250718	2	57713	uc009xio.2	106743	ENSG00000198879	SFMBT2	Scm like with four mbt domains 2
chr10	7348089	7348289	chr10:7306127-7306327	5.7479	6.50454	3.2129	3.21601	1.7584e-29	7.65389e-28	Intron (uc009xio.2/57713, intron 4 of 20)	10	7200586	7451303	250718	2	57713	uc009xio.2	103014	ENSG00000198879	SFMBT2	Scm like with four mbt domains 2
chr10	7387782	7387982	chr10:7345820-7346020	2.99614	1.4699	3.83075	-2.26629	6.13692e-07	1.74719e-06	Intron (uc009xio.2/57713, intron 4 of 20)	10	7200586	7451303	250718	2	57713	uc009xio.2	63321	ENSG00000198879	SFMBT2	Scm like with four mbt domains 2
chr10	7417133	7417333	chr10:7375171-7375371	5.5941	6.26274	3.82068	2.3903	1.67608e-13	1.23131e-12	Intron (uc009xio.2/57713, intron 2 of 20)	10	7200586	7451303	250718	2	57713	uc009xio.2	33970	ENSG00000198879	SFMBT2	Scm like with four mbt domains 2
chr10	7432494	7432694	chr10:7390532-7390732	4.53457	5.26327	2.29284	2.96432	1.60392e-13	1.181e-12	Intron (uc009xio.2/57713, intron 1 of 20)	10	7200586	7451303	250718	2	57713	uc009xio.2	18609	ENSG00000198879	SFMBT2	Scm like with four mbt domains 2
chr10	7435173	7435373	chr10:7393211-7393411	3.00913	3.49318	2.07013	1.27645	0.00351175	0.00570954	Intron (uc009xio.2/57713, intron 1 of 20)	10	7200586	7451303	250718	2	57713	uc009xio.2	15930	ENSG00000198879	SFMBT2	Scm like with four mbt domains 2
chr10	7439693	7439893	chr10:7397731-7397931	2.58668	1.01322	3.43211	-2.19506	7.64907e-06	1.8411e-05	Intron (uc009xio.2/57713, intron 1 of 20)	10	7200586	7451303	250718	2	57713	uc009xio.2	11410	ENSG00000198879	SFMBT2	Scm like with four mbt domains 2
chr10	7450519	7450719	chr10:7408557-7408757	6.24574	6.45511	5.94633	0.496697	0.00754655	0.0116658	Promoter (<=1kb)	10	7200586	7451303	250718	2	57713	uc009xio.2	584	ENSG00000198879	SFMBT2	Scm like with four mbt domains 2
chr10	7451126	7451326	chr10:7409164-7409364	5.25823	5.53919	4.8277	0.718645	0.00120959	0.00210469	Promoter (<=1kb)	10	7200586	7451303	250718	2	57713	uc009xio.2	0	ENSG00000198879	SFMBT2	Scm like with four mbt domains 2
chr10	7475488	7475688	chr10:7433526-7433726	3.48636	4.11425	1.95365	1.96333	6.27959e-06	1.53069e-05	Distal Intergenic	10	7326144	7453448	127305	2	57713	uc001ijo.2	-22040	ENSG00000198879	SFMBT2	Scm like with four mbt domains 2
chr10	7480599	7480799	chr10:7438637-7438837	3.89983	4.53181	2.345	2.04121	9.60443e-08	3.09361e-07	Distal Intergenic	10	7326144	7453448	127305	2	57713	uc001ijo.2	-27151	ENSG00000198879	SFMBT2	Scm like with four mbt domains 2
chr10	7486627	7486827	chr10:7444665-7444865	3.32131	3.79586	2.41251	1.25869	0.000675076	0.00121963	Distal Intergenic	10	7326144	7453448	127305	2	57713	uc001ijo.2	-33179	ENSG00000198879	SFMBT2	Scm like with four mbt domains 2
chr10	7498378	7498578	chr10:7456416-7456616	3.56656	4.26456	1.58546	2.4057	1.28376e-07	4.0548e-07	Distal Intergenic	10	7326144	7453448	127305	2	57713	uc001ijo.2	-44930	ENSG00000198879	SFMBT2	Scm like with four mbt domains 2
chr10	7500589	7500789	chr10:7458627-7458827	3.87421	4.50125	2.34607	2.06818	4.77511e-07	1.38243e-06	Distal Intergenic	10	7326144	7453448	127305	2	57713	uc001ijo.2	-47141	ENSG00000198879	SFMBT2	Scm like with four mbt domains 2
chr10	7504889	7505089	chr10:7462927-7463127	5.10017	5.93595	0.997698	4.54265	2.29261e-18	3.01165e-17	Distal Intergenic	10	7326144	7453448	127305	2	57713	uc001ijo.2	-51441	ENSG00000198879	SFMBT2	Scm like with four mbt domains 2
chr10	7509309	7509509	chr10:7467347-7467547	4.32117	5.07959	1.76518	3.24133	3.12603e-13	2.21905e-12	Distal Intergenic	10	7326144	7453448	127305	2	57713	uc001ijo.2	-55861	ENSG00000198879	SFMBT2	Scm like with four mbt domains 2
chr10	7513846	7514046	chr10:7471884-7472084	4.34063	3.84107	4.77488	-0.818388	0.00810254	0.012466	Distal Intergenic	10	7326144	7453448	127305	2	57713	uc001ijo.2	-60398	ENSG00000198879	SFMBT2	Scm like with four mbt domains 2
chr10	7517517	7517717	chr10:7475555-7475755	6.48496	6.9003	5.74721	1.17659	1.45843e-09	6.19376e-09	Distal Intergenic	10	7326144	7453448	127305	2	57713	uc001ijo.2	-64069	ENSG00000198879	SFMBT2	Scm like with four mbt domains 2
chr10	7522826	7523026	chr10:7480864-7481064	3.01913	3.70758	1.10933	2.28598	8.37567e-06	2.00422e-05	Distal Intergenic	10	7326144	7453448	127305	2	57713	uc001ijo.2	-69378	ENSG00000198879	SFMBT2	Scm like with four mbt domains 2
chr10	7535941	7536141	chr10:7493979-7494179	4.11549	4.6476	3.00998	1.60178	6.35388e-05	0.000133179	Distal Intergenic	10	7326144	7453448	127305	2	57713	uc001ijo.2	-82493	ENSG00000198879	SFMBT2	Scm like with four mbt domains 2
chr10	7561364	7561564	chr10:7519402-7519602	3.35817	3.95025	2.00377	1.68299	4.79236e-05	0.000102261	Distal Intergenic	10	7601232	7661636	60405	2	80760	uc021pmu.1	100072	ENSG00000123243	ITIH5	inter-alpha-trypsin inhibitor heavy chain 5
chr10	7562873	7563073	chr10:7520911-7521111	2.68102	1.84596	3.29203	-1.34271	0.00178	0.00302356	Distal Intergenic	10	7601232	7661636	60405	2	80760	uc021pmu.1	98563	ENSG00000123243	ITIH5	inter-alpha-trypsin inhibitor heavy chain 5
chr10	7568091	7568291	chr10:7526129-7526329	3.56087	1.87676	4.43001	-2.46772	5.96241e-10	2.68016e-09	Distal Intergenic	10	7601232	7661636	60405	2	80760	uc021pmu.1	93345	ENSG00000123243	ITIH5	inter-alpha-trypsin inhibitor heavy chain 5
chr10	7575080	7575280	chr10:7533118-7533318	3.18699	3.76985	1.87449	1.96844	1.50674e-05	3.46767e-05	Distal Intergenic	10	7601232	7661636	60405	2	80760	uc021pmu.1	86356	ENSG00000123243	ITIH5	inter-alpha-trypsin inhibitor heavy chain 5
chr10	7588580	7588780	chr10:7546618-7546818	5.30632	4.7817	5.7561	-0.863899	0.0337797	0.0469554	Distal Intergenic	10	7601232	7661636	60405	2	80760	uc021pmu.1	72856	ENSG00000123243	ITIH5	inter-alpha-trypsin inhibitor heavy chain 5
chr10	7604045	7604245	chr10:7562083-7562283	5.06121	3.18739	5.96624	-2.66858	9.13748e-21	1.58068e-19	3' UTR	10	7601232	7661636	60405	2	80760	uc021pmu.1	57391	ENSG00000123243	ITIH5	inter-alpha-trypsin inhibitor heavy chain 5
chr10	7605758	7605958	chr10:7563795-7563995	3.8336	4.14353	3.3444	0.794636	0.0145455	0.0214887	Intron (uc021pmu.1/80760, intron 9 of 10)	10	7601232	7661636	60405	2	80760	uc021pmu.1	55678	ENSG00000123243	ITIH5	inter-alpha-trypsin inhibitor heavy chain 5
chr10	7647903	7648103	chr10:7605940-7606140	3.74235	4.54522	0.51139	3.88914	4.81286e-10	2.19532e-09	Intron (uc021pmu.1/80760, intron 3 of 10)	10	7601232	7661636	60405	2	80760	uc021pmu.1	13533	ENSG00000123243	ITIH5	inter-alpha-trypsin inhibitor heavy chain 5
chr10	7648961	7649161	chr10:7606998-7607198	1.89689	0	2.9673	-3.64233	1.50666e-06	4.03547e-06	Intron (uc021pmu.1/80760, intron 3 of 10)	10	7601232	7661636	60405	2	80760	uc021pmu.1	12475	ENSG00000123243	ITIH5	inter-alpha-trypsin inhibitor heavy chain 5
chr10	7652729	7652929	chr10:7610766-7610966	3.44936	2.51387	4.10248	-1.41659	0.000211726	0.000411359	Intron (uc021pmu.1/80760, intron 3 of 10)	10	7601232	7661636	60405	2	80760	uc021pmu.1	8707	ENSG00000123243	ITIH5	inter-alpha-trypsin inhibitor heavy chain 5
chr10	7691941	7692141	chr10:7649978-7650178	6.35316	5.37942	7.02126	-1.61709	5.76059e-14	4.48212e-13	Intron (uc021pmv.1/80760, intron 2 of 14)	10	7601232	7708961	107730	2	80760	uc021pmv.1	16820	ENSG00000123243	ITIH5	inter-alpha-trypsin inhibitor heavy chain 5
chr10	7728276	7728476	chr10:7686313-7686513	3.3178	1.83228	4.14274	-2.10399	5.53405e-07	1.58627e-06	Distal Intergenic	10	7745236	7791483	46248	1	3698	uc001ijs.3	-16760	ENSG00000151655	ITIH2	inter-alpha-trypsin inhibitor heavy chain 2
chr10	7738614	7738814	chr10:7696651-7696851	4.20551	3.17837	4.89364	-1.60605	2.65216e-07	7.98304e-07	Distal Intergenic	10	7745236	7791483	46248	1	3698	uc001ijs.3	-6422	ENSG00000151655	ITIH2	inter-alpha-trypsin inhibitor heavy chain 2
chr10	7839535	7839735	chr10:7797572-7797772	3.67659	2.72751	4.3351	-1.48294	6.1246e-05	0.000128653	Intron (uc010qbb.2/509, intron 3 of 3)	10	7830093	7849762	19670	1	509	uc001ijv.3	9442	ENSG00000165629	ATP5F1C	ATP synthase F1 subunit gamma
chr10	7860445	7860645	chr10:7818482-7818682	6.286	6.51095	5.95959	0.555651	0.00263824	0.00436769	Promoter (<=1kb)	10	7860467	8057016	196550	1	83860	uc010qbd.3	0	ENSG00000165632	TAF3	TATA-box binding protein associated factor 3
chr10	7899343	7899543	chr10:7857380-7857580	3.9676	4.35459	3.30287	1.17758	0.000332132	0.000627699	Intron (uc010qbd.3/83860, intron 2 of 6)	10	7860467	8057016	196550	1	83860	uc010qbd.3	38876	ENSG00000165632	TAF3	TATA-box binding protein associated factor 3
chr10	7937400	7937600	chr10:7895437-7895637	3.00991	0.869552	3.95688	-2.8728	2.95739e-09	1.20007e-08	Intron (uc010qbd.3/83860, intron 2 of 6)	10	7860467	8057016	196550	1	83860	uc010qbd.3	76933	ENSG00000165632	TAF3	TATA-box binding protein associated factor 3
chr10	7987542	7987742	chr10:7945579-7945779	3.92569	2.05157	4.83077	-2.58998	7.01146e-13	4.74711e-12	Intron (uc010qbd.3/83860, intron 2 of 6)	10	8092413	8095447	3035	2	399717	uc001ijx.1	107705	ENSG00000197308	GATA3-AS1	GATA3 antisense RNA 1
chr10	8068870	8069070	chr10:8026907-8027107	3.81298	4.23084	3.06847	1.18698	0.00187647	0.00317635	Distal Intergenic	10	8092413	8095447	3035	2	399717	uc001ijx.1	26377	ENSG00000197308	GATA3-AS1	GATA3 antisense RNA 1
chr10	8087177	8087377	chr10:8045214-8045414	5.28755	5.63701	4.71216	0.914029	0.00021613	0.000419392	Distal Intergenic	10	8092413	8095447	3035	2	399717	uc001ijx.1	8070	ENSG00000197308	GATA3-AS1	GATA3 antisense RNA 1
chr10	8092767	8092967	chr10:8050804-8051004	4.80061	5.22481	4.03894	1.14812	1.62797e-05	3.72759e-05	Promoter (2-3kb)	10	8092413	8095447	3035	2	399717	uc001ijx.1	2480	ENSG00000197308	GATA3-AS1	GATA3 antisense RNA 1
chr10	8095367	8095567	chr10:8053404-8053604	6.41947	6.82297	5.71281	1.11345	5.73575e-07	1.63994e-06	Promoter (<=1kb)	10	8092413	8095447	3035	2	399717	uc001ijx.1	0	ENSG00000197308	GATA3-AS1	GATA3 antisense RNA 1
chr10	8096488	8096688	chr10:8054525-8054725	5.6945	5.97837	5.25825	0.701116	0.000978921	0.00172661	Promoter (<=1kb)	10	8096667	8117164	20498	1	2625	uc001ijz.3	0	ENSG00000107485	GATA3	GATA binding protein 3
chr10	8097571	8097771	chr10:8055608-8055808	5.33081	5.71566	4.67141	1.01348	4.19122e-06	1.04865e-05	Promoter (<=1kb)	10	8096667	8117164	20498	1	2625	uc001ika.3	904	ENSG00000107485	GATA3	GATA binding protein 3
chr10	8117428	8117628	chr10:8075465-8075665	3.30632	3.7825	2.39238	1.50641	0.000266337	0.000510316	Distal Intergenic	10	8096667	8117164	20498	1	2625	uc001ika.3	20761	ENSG00000107485	GATA3	GATA binding protein 3
chr10	8125527	8125727	chr10:8083564-8083764	4.4145	3.99187	4.79824	-0.696518	0.0128653	0.0191735	Distal Intergenic	10	8096667	8117164	20498	1	2625	uc001ika.3	28860	ENSG00000107485	GATA3	GATA binding protein 3
chr10	8126900	8127100	chr10:8084937-8085137	2.83713	3.54173	0.804287	2.37611	6.73925e-05	0.00014071	Distal Intergenic	10	8096667	8117164	20498	1	2625	uc001ika.3	30233	ENSG00000107485	GATA3	GATA binding protein 3
chr10	8154600	8154800	chr10:8112637-8112837	2.6397	1.52675	3.35795	-1.73818	9.42682e-05	0.000192527	Distal Intergenic	10	8096667	8117164	20498	1	2625	uc001ika.3	57933	ENSG00000107485	GATA3	GATA binding protein 3
chr10	8201882	8202082	chr10:8159919-8160119	3.88818	4.57307	2.00411	2.7049	2.79149e-09	1.1369e-08	Distal Intergenic	10	8096667	8117164	20498	1	2625	uc001ika.3	105215	ENSG00000107485	GATA3	GATA binding protein 3
chr10	8216858	8217058	chr10:8174895-8175095	3.81431	4.56562	1.34047	2.96909	1.28735e-09	5.5119e-09	Distal Intergenic	10	8096667	8117164	20498	1	2625	uc001ika.3	120191	ENSG00000107485	GATA3	GATA binding protein 3
chr10	8312155	8312355	chr10:8270192-8270392	2.77081	1.68571	3.47954	-1.60732	0.000954782	0.00168686	Distal Intergenic	10	8096667	8117164	20498	1	2625	uc001ika.3	215488	ENSG00000107485	GATA3	GATA binding protein 3
chr10	8354096	8354296	chr10:8312133-8312333	3.15358	0	4.23755	-4.32553	1.05477e-10	5.28812e-10	Distal Intergenic	10	8096667	8117164	20498	1	2625	uc001ika.3	257429	ENSG00000107485	GATA3	GATA binding protein 3
chr10	8354857	8355057	chr10:8312894-8313094	5.00462	3.75315	5.76673	-1.939	6.13994e-14	4.76071e-13	Distal Intergenic	10	8096667	8117164	20498	1	2625	uc001ika.3	258190	ENSG00000107485	GATA3	GATA binding protein 3
chr10	8374355	8374555	chr10:8332392-8332592	6.4623	6.66348	6.17674	0.493597	0.0156558	0.0229967	Distal Intergenic	10	8096667	8117164	20498	1	2625	uc001ika.3	277688	ENSG00000107485	GATA3	GATA binding protein 3
chr10	8417200	8417400	chr10:8375237-8375437	3.37417	0.811355	4.37193	-3.25109	1.27796e-11	7.30178e-11	Distal Intergenic	10	8096667	8117164	20498	1	2625	uc001ika.3	320533	ENSG00000107485	GATA3	GATA binding protein 3
chr10	8422591	8422791	chr10:8380628-8380828	2.84095	2.18583	3.36498	-1.12595	0.00398622	0.00642811	Distal Intergenic	10	8096667	8117164	20498	1	2625	uc001ika.3	325924	ENSG00000107485	GATA3	GATA binding protein 3
chr10	8431662	8431862	chr10:8389699-8389899	3.44364	0.658321	4.46222	-3.56346	9.94486e-13	6.59655e-12	Distal Intergenic	10	8096667	8117164	20498	1	2625	uc001ika.3	334995	ENSG00000107485	GATA3	GATA binding protein 3
chr10	8434316	8434516	chr10:8392353-8392553	4.14949	2.69825	4.966	-2.17712	2.97151e-08	1.03751e-07	Distal Intergenic	10	8096667	8117164	20498	1	2625	uc001ika.3	337649	ENSG00000107485	GATA3	GATA binding protein 3
chr10	8477788	8477988	chr10:8435825-8436025	4.02437	2.54179	4.8486	-2.18454	3.31323e-09	1.33488e-08	Distal Intergenic	10	8096667	8117164	20498	1	2625	uc001ika.3	381121	ENSG00000107485	GATA3	GATA binding protein 3
chr10	8486678	8486878	chr10:8444715-8444915	3.26698	3.68513	2.52168	1.13112	0.00840725	0.0129026	Distal Intergenic	10	8096667	8117164	20498	1	2625	uc001ika.3	390011	ENSG00000107485	GATA3	GATA binding protein 3
chr10	8495656	8495856	chr10:8453693-8453893	5.80331	3.59027	6.76024	-3.10114	6.53902e-28	2.42949e-26	Distal Intergenic	10	8096667	8117164	20498	1	2625	uc001ika.3	398989	ENSG00000107485	GATA3	GATA binding protein 3
chr10	8496433	8496633	chr10:8454470-8454670	4.47995	1.47832	5.5157	-3.80048	1.54624e-23	3.6042e-22	Distal Intergenic	10	8096667	8117164	20498	1	2625	uc001ika.3	399766	ENSG00000107485	GATA3	GATA binding protein 3
chr10	8504667	8504867	chr10:8462704-8462904	2.34178	0	3.33041	-3.02273	4.26139e-07	1.24298e-06	Distal Intergenic	10	8096667	8117164	20498	1	2625	uc001ika.3	408000	ENSG00000107485	GATA3	GATA binding protein 3
chr10	8680481	8680681	chr10:8638518-8638718	3.91108	4.59783	2.01364	2.71887	1.65854e-09	6.98676e-09	Distal Intergenic	10	8096667	8117164	20498	1	2625	uc001ika.3	583814	ENSG00000107485	GATA3	GATA binding protein 3
chr10	8740044	8740244	chr10:8698081-8698281	3.11038	1.36103	3.9925	-2.37353	1.51314e-06	4.05185e-06	Distal Intergenic	10	8096667	8117164	20498	1	2625	uc001ika.3	643377	ENSG00000107485	GATA3	GATA binding protein 3
chr10	8744968	8745168	chr10:8703005-8703205	4.85291	4.31249	5.31225	-0.912842	0.00546428	0.00862648	Distal Intergenic	10	8096667	8117164	20498	1	2625	uc001ika.3	648301	ENSG00000107485	GATA3	GATA binding protein 3
chr10	8763787	8763987	chr10:8721824-8722024	3.00869	2.23471	3.59195	-1.28879	0.000834278	0.00148617	Distal Intergenic	10	8096667	8117164	20498	1	2625	uc001ika.3	667120	ENSG00000107485	GATA3	GATA binding protein 3
chr10	8820876	8821076	chr10:8778913-8779113	4.07852	3.01983	4.778	-1.53781	0.00716939	0.011118	Distal Intergenic	10	8096667	8117164	20498	1	2625	uc001ika.3	724209	ENSG00000107485	GATA3	GATA binding protein 3
chr10	9085349	9085549	chr10:9043386-9043586	4.83524	5.68546	0.0662517	4.96722	1.72039e-15	1.6119e-14	Distal Intergenic	10	8096667	8117164	20498	1	2625	uc001ika.3	988682	ENSG00000107485	GATA3	GATA binding protein 3
chr10	9297127	9297327	chr10:9255164-9255364	4.69421	3.34193	5.48498	-2.08806	1.21875e-08	4.51124e-08	Distal Intergenic	10	8096667	8117164	20498	1	2625	uc001ika.3	1200460	ENSG00000107485	GATA3	GATA binding protein 3
chr10	9558006	9558206	chr10:9516043-9516243	5.73459	3.30372	6.71824	-3.33391	5.76374e-29	2.37739e-27	Distal Intergenic	10	10826402	10836877	10476	2	207107	uc001ikf.1	1278671	ENSG00000225383	SFTA1P	surfactant associated 1, lncRNA
chr10	9667101	9667301	chr10:9625138-9625338	2.87249	3.617	0.47284	2.95495	3.91633e-06	9.8389e-06	Distal Intergenic	10	10826402	10836877	10476	2	207107	uc001ikf.1	1169576	ENSG00000225383	SFTA1P	surfactant associated 1, lncRNA
chr10	10251202	10251402	chr10:10209239-10209439	2.13176	0.928799	2.87914	-1.69559	0.000778714	0.00139308	Distal Intergenic	10	10826402	10836877	10476	2	207107	uc001ikf.1	585475	ENSG00000225383	SFTA1P	surfactant associated 1, lncRNA
chr10	10335534	10335734	chr10:10293571-10293771	4.11805	4.47128	3.53401	0.92833	0.00627864	0.00982242	Distal Intergenic	10	10826402	10836877	10476	2	207107	uc001ikf.1	501143	ENSG00000225383	SFTA1P	surfactant associated 1, lncRNA
chr10	10349921	10350121	chr10:10307958-10308158	2.7827	3.48367	0.778512	2.48822	1.28431e-05	2.98702e-05	Distal Intergenic	10	10826402	10836877	10476	2	207107	uc001ikf.1	486756	ENSG00000225383	SFTA1P	surfactant associated 1, lncRNA
chr10	10408411	10408611	chr10:10366448-10366648	2.85192	3.58148	0.602028	2.75898	1.07101e-05	2.52118e-05	Distal Intergenic	10	10826402	10836877	10476	2	207107	uc001ikf.1	428266	ENSG00000225383	SFTA1P	surfactant associated 1, lncRNA
chr10	10409339	10409539	chr10:10367376-10367576	3.29118	3.89544	1.87909	1.87322	4.43505e-05	9.51068e-05	Distal Intergenic	10	10826402	10836877	10476	2	207107	uc001ikf.1	427338	ENSG00000225383	SFTA1P	surfactant associated 1, lncRNA
chr10	10414443	10414643	chr10:10372480-10372680	3.60578	4.38331	0.799605	3.34388	3.42757e-09	1.37757e-08	Distal Intergenic	10	10826402	10836877	10476	2	207107	uc001ikf.1	422234	ENSG00000225383	SFTA1P	surfactant associated 1, lncRNA
chr10	10584609	10584809	chr10:10542646-10542846	2.61232	0.707884	3.52264	-2.68529	7.02335e-07	1.98186e-06	Distal Intergenic	10	10826402	10836877	10476	2	207107	uc001ikf.1	252068	ENSG00000225383	SFTA1P	surfactant associated 1, lncRNA
chr10	10653246	10653446	chr10:10611283-10611483	2.49532	0.536145	3.41476	-2.67606	1.13741e-06	3.10685e-06	Distal Intergenic	10	10826402	10836877	10476	2	207107	uc001ikf.1	183431	ENSG00000225383	SFTA1P	surfactant associated 1, lncRNA
chr10	10684204	10684404	chr10:10642241-10642441	3.29233	2.2039	4.00222	-1.61815	0.000187874	0.000367745	Distal Intergenic	10	10826402	10836877	10476	2	207107	uc001ikf.1	152473	ENSG00000225383	SFTA1P	surfactant associated 1, lncRNA
chr10	10686385	10686585	chr10:10644422-10644622	3.67864	0.819769	4.70337	-3.77909	9.14824e-16	8.86247e-15	Distal Intergenic	10	10826402	10836877	10476	2	207107	uc001ikf.1	150292	ENSG00000225383	SFTA1P	surfactant associated 1, lncRNA
chr10	10726530	10726730	chr10:10684567-10684767	3.35109	0	4.4216	-4.37392	4.3392e-13	3.02216e-12	Distal Intergenic	10	10826402	10836877	10476	2	207107	uc001ikf.1	110147	ENSG00000225383	SFTA1P	surfactant associated 1, lncRNA
chr10	10727091	10727291	chr10:10685128-10685328	3.51079	1.65716	4.41226	-2.43497	2.66333e-05	5.90291e-05	Distal Intergenic	10	10826402	10836877	10476	2	207107	uc001ikf.1	109586	ENSG00000225383	SFTA1P	surfactant associated 1, lncRNA
chr10	10817857	10818057	chr10:10775894-10776094	5.15236	6.0099	0	5.73698	5.67804e-15	4.99332e-14	Distal Intergenic	10	10826402	10836877	10476	2	207107	uc001ikf.1	18820	ENSG00000225383	SFTA1P	surfactant associated 1, lncRNA
chr10	10836889	10837089	chr10:10794926-10795126	3.54862	2.14747	4.35238	-1.91404	0.00281011	0.00463484	Promoter (<=1kb)	10	10826402	10836877	10476	2	207107	uc001ikf.1	-12	ENSG00000225383	SFTA1P	surfactant associated 1, lncRNA
chr10	10838078	10838278	chr10:10796115-10796315	4.18714	3.63249	4.65496	-1.01287	0.000511428	0.000940458	Promoter (1-2kb)	10	10826402	10836877	10476	2	207107	uc001ikf.1	-1201	ENSG00000225383	SFTA1P	surfactant associated 1, lncRNA
chr10	10838452	10838652	chr10:10796489-10796689	3.80726	2.81885	4.48096	-1.5509	7.40067e-06	1.78492e-05	Promoter (1-2kb)	10	10826402	10836877	10476	2	207107	uc001ikf.1	-1575	ENSG00000225383	SFTA1P	surfactant associated 1, lncRNA
chr10	10845394	10845594	chr10:10803431-10803631	4.13118	2.06928	5.06671	-2.84734	2.28456e-10	1.09063e-09	Distal Intergenic	10	10826402	10836877	10476	2	207107	uc001ikf.1	-8517	ENSG00000225383	SFTA1P	surfactant associated 1, lncRNA
chr10	10847412	10847612	chr10:10805449-10805649	5.68514	3.46442	6.6431	-3.10317	8.54965e-22	1.65365e-20	Distal Intergenic	10	10826402	10836877	10476	2	207107	uc001ikf.1	-10535	ENSG00000225383	SFTA1P	surfactant associated 1, lncRNA
chr10	10873189	10873389	chr10:10831226-10831426	6.48119	5.34604	7.20685	-1.81957	1.41387e-13	1.04787e-12	Distal Intergenic	10	10826402	10836877	10476	2	207107	uc001ikf.1	-36312	ENSG00000225383	SFTA1P	surfactant associated 1, lncRNA
chr10	10907402	10907602	chr10:10865439-10865639	3.04982	2.31633	3.61372	-1.08064	0.0110223	0.0166065	Distal Intergenic	10	10826402	10836877	10476	2	207107	uc001ikf.1	-70525	ENSG00000225383	SFTA1P	surfactant associated 1, lncRNA
chr10	10912756	10912956	chr10:10870793-10870993	2.78622	1.5297	3.54984	-1.78543	6.96955e-05	0.000145191	Distal Intergenic	10	10826402	10836877	10476	2	207107	uc001ikf.1	-75879	ENSG00000225383	SFTA1P	surfactant associated 1, lncRNA
chr10	10914085	10914285	chr10:10872122-10872322	2.76031	1.28121	3.58369	-2.09642	1.09144e-05	2.56599e-05	Distal Intergenic	10	10826402	10836877	10476	2	207107	uc001ikf.1	-77208	ENSG00000225383	SFTA1P	surfactant associated 1, lncRNA
chr10	10933471	10933671	chr10:10891508-10891708	4.72166	3.20859	5.55319	-2.26397	2.96298e-11	1.60896e-10	Distal Intergenic	10	10976903	10994126	17224	2	254312	uc001ikh.4	60455	ENSG00000229240	LINC00710	long intergenic non-protein coding RNA 710
chr10	10953469	10953669	chr10:10911506-10911706	7.03756	7.59997	5.81297	1.76735	1.89357e-09	7.91303e-09	Distal Intergenic	10	10976903	10994126	17224	2	254312	uc001ikh.4	40457	ENSG00000229240	LINC00710	long intergenic non-protein coding RNA 710
chr10	10965199	10965399	chr10:10923236-10923436	4.75979	5.24549	3.81549	1.49729	8.56045e-07	2.38423e-06	Distal Intergenic	10	10976903	10994126	17224	2	254312	uc001ikh.4	28727	ENSG00000229240	LINC00710	long intergenic non-protein coding RNA 710
chr10	11059840	11060040	chr10:11017877-11018077	6.4036	6.91205	5.3832	1.54213	9.49771e-13	6.31869e-12	Promoter (<=1kb)	10	11059893	11374605	314713	1	10659	uc001ikk.2	0	ENSG00000048740	CELF2	CUGBP Elav-like family member 2
chr10	11148694	11148894	chr10:11106731-11106931	4.47232	5.24725	1.70303	3.32904	9.54329e-14	7.22487e-13	Promoter (1-2kb)	10	11113506	11147451	33946	2	439950	uc001ikn.2	-1243	ENSG00000237986	CELF2-AS2	CELF2 antisense RNA 2
chr10	11152563	11152763	chr10:11110600-11110800	5.02121	5.8155	1.9495	3.93607	9.89896e-19	1.35968e-17	Intron (uc010qbi.2/10659, intron 1 of 7)	10	11113506	11147451	33946	2	439950	uc001ikn.2	-5112	ENSG00000237986	CELF2-AS2	CELF2 antisense RNA 2
chr10	11191499	11191699	chr10:11149536-11149736	4.11865	4.76301	2.49419	2.3659	5.12545e-08	1.72559e-07	Intron (uc010qbi.2/10659, intron 1 of 7)	10	11206993	11330515	123523	1	10659	uc010qbk.1	-15294	ENSG00000048740	CELF2	CUGBP Elav-like family member 2
chr10	11192972	11193172	chr10:11151009-11151209	3.57958	4.0307	2.74172	1.40542	0.000945446	0.00167117	Intron (uc010qbi.2/10659, intron 1 of 7)	10	11206993	11330515	123523	1	10659	uc010qbk.1	-13821	ENSG00000048740	CELF2	CUGBP Elav-like family member 2
chr10	11206880	11207080	chr10:11164917-11165117	4.97942	5.33789	4.38329	1.00658	0.000107105	0.000217057	Promoter (<=1kb)	10	11206993	11330515	123523	1	10659	uc010qbk.1	0	ENSG00000048740	CELF2	CUGBP Elav-like family member 2
chr10	11220704	11220904	chr10:11178741-11178941	3.18739	3.64717	2.32384	1.1265	0.00508791	0.00807128	Intron (uc010qbi.2/10659, intron 2 of 7)	10	11207449	11374605	167157	1	10659	uc010qbp.1	13255	ENSG00000048740	CELF2	CUGBP Elav-like family member 2
chr10	11246486	11246686	chr10:11204523-11204723	2.47716	3.04284	1.23896	1.61683	0.00195464	0.00330001	Intron (uc010qbi.2/10659, intron 2 of 7)	10	11207449	11374605	167157	1	10659	uc010qbp.1	39037	ENSG00000048740	CELF2	CUGBP Elav-like family member 2
chr10	11257597	11257797	chr10:11215634-11215834	2.86599	0	3.92097	-3.75931	2.77374e-09	1.13006e-08	Intron (uc010qbi.2/10659, intron 2 of 7)	10	11207449	11374605	167157	1	10659	uc010qbp.1	50148	ENSG00000048740	CELF2	CUGBP Elav-like family member 2
chr10	11284560	11284760	chr10:11242597-11242797	3.82799	4.33382	2.81661	1.3652	0.000254958	0.000489822	Intron (uc010qbi.2/10659, intron 2 of 7)	10	11207449	11374605	167157	1	10659	uc010qbp.1	77111	ENSG00000048740	CELF2	CUGBP Elav-like family member 2
chr10	11307564	11307764	chr10:11265601-11265801	2.64681	3.30974	0.910058	2.19557	5.09544e-05	0.000108276	Intron (uc010qbi.2/10659, intron 4 of 7)	10	11207449	11374605	167157	1	10659	uc010qbp.1	100115	ENSG00000048740	CELF2	CUGBP Elav-like family member 2
chr10	11312617	11312817	chr10:11270654-11270854	6.48596	6.79637	5.99577	0.820275	3.46452e-05	7.54933e-05	5' UTR	10	11207449	11374605	167157	1	10659	uc010qbp.1	105168	ENSG00000048740	CELF2	CUGBP Elav-like family member 2
chr10	11316428	11316628	chr10:11274465-11274665	3.93027	4.70186	1.2069	3.24735	2.9064e-11	1.58018e-10	Intron (uc010qbi.2/10659, intron 5 of 7)	10	11207449	11374605	167157	1	10659	uc010qbp.1	108979	ENSG00000048740	CELF2	CUGBP Elav-like family member 2
chr10	11364007	11364207	chr10:11322044-11322244	3.23665	3.96788	0.970814	2.47515	0.000711236	0.00128002	Intron (uc010qbj.1/10659, intron 11 of 13)	10	11207449	11374605	167157	1	10659	uc010qbp.1	156558	ENSG00000048740	CELF2	CUGBP Elav-like family member 2
chr10	11370655	11370855	chr10:11328692-11328892	3.13815	2.37327	3.71713	-1.15311	0.00260827	0.00432115	Intron (uc010qbj.1/10659, intron 12 of 13)	10	11207449	11374605	167157	1	10659	uc010qbp.1	163206	ENSG00000048740	CELF2	CUGBP Elav-like family member 2
chr10	11395105	11395305	chr10:11353106-11353306	3.42858	2.0781	4.21885	-1.97329	8.62141e-07	2.39998e-06	Distal Intergenic	10	11502509	11574274	71766	2	9712	uc001iks.1	178969	ENSG00000148429	USP6NL	USP6 N-terminal like
chr10	11408987	11409187	chr10:11366988-11367188	2.49871	1.6477	3.11668	-1.31478	0.00209171	0.00351553	Distal Intergenic	10	11502509	11574274	71766	2	9712	uc001iks.1	165087	ENSG00000148429	USP6NL	USP6 N-terminal like
chr10	11429208	11429408	chr10:11387209-11387409	3.81321	3.33439	4.23428	-0.757854	0.014854	0.0219093	Distal Intergenic	10	11502509	11574274	71766	2	9712	uc001iks.1	144866	ENSG00000148429	USP6NL	USP6 N-terminal like
chr10	11440337	11440537	chr10:11398338-11398538	4.81021	3.35755	5.62708	-2.19279	4.66325e-12	2.82524e-11	Distal Intergenic	10	11502509	11574274	71766	2	9712	uc001iks.1	133737	ENSG00000148429	USP6NL	USP6 N-terminal like
chr10	11466583	11466783	chr10:11424584-11424784	5.07465	4.66973	5.44611	-0.72628	0.00212259	0.00356401	Distal Intergenic	10	11502509	11574274	71766	2	9712	uc001iks.1	107491	ENSG00000148429	USP6NL	USP6 N-terminal like
chr10	11467358	11467558	chr10:11425359-11425559	3.19766	3.85421	1.50063	2.17843	1.51846e-05	3.49252e-05	Distal Intergenic	10	11502509	11574274	71766	2	9712	uc001iks.1	106716	ENSG00000148429	USP6NL	USP6 N-terminal like
chr10	11510226	11510426	chr10:11468227-11468427	2.87357	1.68698	3.61583	-1.83444	3.6182e-05	7.86196e-05	Intron (uc001iks.1/9712, intron 13 of 13)	10	11502509	11574274	71766	2	9712	uc001iks.1	63848	ENSG00000148429	USP6NL	USP6 N-terminal like
chr10	11514244	11514444	chr10:11472245-11472445	3.12457	2.6952	3.51291	-0.75893	0.0303641	0.0425379	Intron (uc001iks.1/9712, intron 13 of 13)	10	11502509	11574274	71766	2	9712	uc001iks.1	59830	ENSG00000148429	USP6NL	USP6 N-terminal like
chr10	11518122	11518322	chr10:11476123-11476323	4.7499	1.34023	5.81139	-4.35564	2.8739e-26	8.98729e-25	Intron (uc001iks.1/9712, intron 13 of 13)	10	11502509	11574274	71766	2	9712	uc001iks.1	55952	ENSG00000148429	USP6NL	USP6 N-terminal like
chr10	11523511	11523711	chr10:11481512-11481712	2.29271	0	3.35184	-3.58325	8.72718e-07	2.42732e-06	Intron (uc001iks.1/9712, intron 13 of 13)	10	11502509	11574274	71766	2	9712	uc001iks.1	50563	ENSG00000148429	USP6NL	USP6 N-terminal like
chr10	11530244	11530444	chr10:11488245-11488445	3.56855	3.09698	3.98494	-0.770482	0.0220693	0.0316397	Intron (uc001iks.1/9712, intron 9 of 13)	10	11502509	11574274	71766	2	9712	uc001iks.1	43830	ENSG00000148429	USP6NL	USP6 N-terminal like
chr10	11536970	11537170	chr10:11494971-11495171	5.47344	4.53446	6.12795	-1.55121	9.71277e-10	4.23016e-09	Intron (uc001iks.1/9712, intron 6 of 13)	10	11502509	11574274	71766	2	9712	uc001iks.1	37104	ENSG00000148429	USP6NL	USP6 N-terminal like
chr10	11547701	11547901	chr10:11505702-11505902	4.01117	3.22473	4.60024	-1.30862	7.21797e-05	0.00015005	Intron (uc001iks.1/9712, intron 5 of 13)	10	11502509	11574274	71766	2	9712	uc001iks.1	26373	ENSG00000148429	USP6NL	USP6 N-terminal like
chr10	11558165	11558365	chr10:11516166-11516366	2.88369	3.662	0.0662517	3.03627	1.75603e-06	4.65352e-06	Intron (uc001iks.1/9712, intron 4 of 13)	10	11502509	11574274	71766	2	9712	uc001iks.1	15909	ENSG00000148429	USP6NL	USP6 N-terminal like
chr10	11559279	11559479	chr10:11517280-11517480	4.3359	5.04719	2.24834	2.55139	8.40206e-11	4.27591e-10	Intron (uc001iks.1/9712, intron 4 of 13)	10	11502509	11574274	71766	2	9712	uc001iks.1	14795	ENSG00000148429	USP6NL	USP6 N-terminal like
chr10	11559869	11560069	chr10:11517870-11518070	3.26795	4.04664	0.444913	3.37951	1.80896e-07	5.58915e-07	Intron (uc001iks.1/9712, intron 4 of 13)	10	11502509	11574274	71766	2	9712	uc001iks.1	14205	ENSG00000148429	USP6NL	USP6 N-terminal like
chr10	11564808	11565008	chr10:11522809-11523009	4.36532	3.59095	4.94877	-1.27071	6.1696e-06	1.50574e-05	Intron (uc001iks.1/9712, intron 3 of 13)	10	11502509	11574274	71766	2	9712	uc001iks.1	9266	ENSG00000148429	USP6NL	USP6 N-terminal like
chr10	11567612	11567812	chr10:11525613-11525813	5.46247	2.34619	6.50624	-4.05301	3.8372e-30	1.78326e-28	Intron (uc001iks.1/9712, intron 2 of 13)	10	11502509	11574274	71766	2	9712	uc001iks.1	6462	ENSG00000148429	USP6NL	USP6 N-terminal like
chr10	11574430	11574630	chr10:11532431-11532631	3.82473	4.23777	3.0931	1.22665	0.000905194	0.00160474	Promoter (<=1kb)	10	11502509	11574274	71766	2	9712	uc001iks.1	-156	ENSG00000148429	USP6NL	USP6 N-terminal like
chr10	11575546	11575746	chr10:11533547-11533747	4.02149	2.76548	4.78496	-1.8754	1.45544e-07	4.55877e-07	Promoter (1-2kb)	10	11502509	11574274	71766	2	9712	uc001iks.1	-1272	ENSG00000148429	USP6NL	USP6 N-terminal like
chr10	11615537	11615737	chr10:11573538-11573738	4.09138	3.07177	4.77674	-1.60261	1.12868e-06	3.08477e-06	Intron (uc001ikt.3/9712, intron 2 of 14)	10	11502509	11653679	151171	2	9712	uc001ikt.3	37942	ENSG00000148429	USP6NL	USP6 N-terminal like
chr10	11618164	11618364	chr10:11576165-11576365	4.26684	2.9755	5.04059	-1.99833	2.59567e-09	1.06208e-08	Intron (uc001ikt.3/9712, intron 2 of 14)	10	11502509	11653679	151171	2	9712	uc001ikt.3	35315	ENSG00000148429	USP6NL	USP6 N-terminal like
chr10	11637407	11637607	chr10:11595408-11595608	5.79697	4.44864	6.58666	-2.08888	5.61384e-16	5.57139e-15	Intron (uc001ikt.3/9712, intron 2 of 14)	10	11502509	11653679	151171	2	9712	uc001ikt.3	16072	ENSG00000148429	USP6NL	USP6 N-terminal like
chr10	11640795	11640995	chr10:11598796-11598996	2.96114	3.59758	1.38169	2.04371	0.000116343	0.000234563	Intron (uc001ikt.3/9712, intron 1 of 14)	10	11502509	11653679	151171	2	9712	uc001ikt.3	12684	ENSG00000148429	USP6NL	USP6 N-terminal like
chr10	11653566	11653766	chr10:11611567-11611767	7.82014	8.05761	7.47144	0.560938	0.00795044	0.0122481	Promoter (<=1kb)	10	11502509	11653679	151171	2	9712	uc001ikt.3	0	ENSG00000148429	USP6NL	USP6 N-terminal like
chr10	11667169	11667369	chr10:11625170-11625370	3.94477	0.557738	5.00502	-4.36336	8.21872e-15	7.09115e-14	Distal Intergenic	10	11606126	11653679	47554	2	9712	uc001iku.3	-13490	ENSG00000148429	USP6NL	USP6 N-terminal like
chr10	11705507	11705707	chr10:11663508-11663708	4.09811	0	5.18919	-4.72916	5.41644e-16	5.38121e-15	Distal Intergenic	10	11606126	11653679	47554	2	9712	uc001iku.3	-51828	ENSG00000148429	USP6NL	USP6 N-terminal like
chr10	11715760	11715960	chr10:11673761-11673961	3.97833	4.5724	2.61473	1.90444	6.09097e-08	2.02636e-07	Distal Intergenic	10	11606126	11653679	47554	2	9712	uc001iku.3	-62081	ENSG00000148429	USP6NL	USP6 N-terminal like
chr10	11720222	11720422	chr10:11678223-11678423	4.46001	4.85022	3.78725	0.963957	0.0123838	0.0185082	Distal Intergenic	10	11784356	11806065	21710	1	79746	uc001ikw.4	-63934	ENSG00000134463	ECHDC3	enoyl-CoA hydratase domain containing 3
chr10	11725056	11725256	chr10:11683057-11683257	5.14404	5.59106	4.31815	1.30785	1.35057e-07	4.25055e-07	Distal Intergenic	10	11784356	11806065	21710	1	79746	uc001ikw.4	-59100	ENSG00000134463	ECHDC3	enoyl-CoA hydratase domain containing 3
chr10	11731529	11731729	chr10:11689530-11689730	4.20218	3.07696	4.92454	-1.75917	9.7938e-07	2.70221e-06	Distal Intergenic	10	11784356	11806065	21710	1	79746	uc001ikw.4	-52627	ENSG00000134463	ECHDC3	enoyl-CoA hydratase domain containing 3
chr10	11733229	11733429	chr10:11691230-11691430	4.73608	5.03588	4.26781	0.794885	0.00335768	0.00547562	Distal Intergenic	10	11784356	11806065	21710	1	79746	uc001ikw.4	-50927	ENSG00000134463	ECHDC3	enoyl-CoA hydratase domain containing 3
chr10	11755062	11755262	chr10:11713063-11713263	6.92453	7.50815	5.60863	1.89867	6.62189e-12	3.93429e-11	Distal Intergenic	10	11784356	11806065	21710	1	79746	uc001ikw.4	-29094	ENSG00000134463	ECHDC3	enoyl-CoA hydratase domain containing 3
chr10	11755966	11756166	chr10:11713967-11714167	6.18231	6.61995	5.38327	1.24134	2.15566e-05	4.84599e-05	Distal Intergenic	10	11784356	11806065	21710	1	79746	uc001ikw.4	-28190	ENSG00000134463	ECHDC3	enoyl-CoA hydratase domain containing 3
chr10	11767258	11767458	chr10:11725259-11725459	5.32012	5.70388	4.66339	1.07993	1.90124e-05	4.30725e-05	Distal Intergenic	10	11784356	11806065	21710	1	79746	uc001ikw.4	-16898	ENSG00000134463	ECHDC3	enoyl-CoA hydratase domain containing 3
chr10	11799575	11799775	chr10:11757576-11757776	3.72092	2.91623	4.31834	-1.27607	0.000188935	0.000369675	Intron (uc001ikw.4/79746, intron 4 of 4)	10	11784356	11806065	21710	1	79746	uc009xix.4	15219	ENSG00000134463	ECHDC3	enoyl-CoA hydratase domain containing 3
chr10	11835938	11836138	chr10:11793939-11794139	4.12002	2.84725	4.8884	-1.93497	1.34727e-06	3.63592e-06	Distal Intergenic	10	11865397	11914276	48880	1	254427	uc001ikx.3	-29259	ENSG00000148426	PROSER2	proline and serine rich 2
chr10	11838509	11838709	chr10:11796510-11796710	3.56827	4.25408	1.67753	2.34989	8.06874e-08	2.6293e-07	Distal Intergenic	10	11865397	11914276	48880	1	254427	uc001ikx.3	-26688	ENSG00000148426	PROSER2	proline and serine rich 2
chr10	11865267	11865467	chr10:11823268-11823468	6.52171	6.80275	6.09103	0.710132	0.000832529	0.0014832	Promoter (<=1kb)	10	11865397	11914276	48880	1	254427	uc001ikx.3	0	ENSG00000148426	PROSER2	proline and serine rich 2
chr10	11866112	11866312	chr10:11824113-11824313	3.76556	4.36542	2.37467	1.9034	6.39247e-06	1.5564e-05	Promoter (<=1kb)	10	11865397	11914276	48880	1	254427	uc001ikx.3	715	ENSG00000148426	PROSER2	proline and serine rich 2
chr10	11866514	11866714	chr10:11824515-11824715	5.39333	6.14234	2.94505	3.16969	1.22045e-23	2.87721e-22	Promoter (1-2kb)	10	11865397	11914276	48880	1	254427	uc001ikx.3	1117	ENSG00000148426	PROSER2	proline and serine rich 2
chr10	11866865	11867065	chr10:11824866-11825066	4.46072	4.92199	3.59266	1.32425	4.27327e-06	1.06774e-05	Promoter (1-2kb)	10	11865397	11914276	48880	1	254427	uc001ikx.3	1468	ENSG00000148426	PROSER2	proline and serine rich 2
chr10	11873733	11873933	chr10:11831734-11831934	4.67042	5.12283	3.82879	1.38084	1.51783e-05	3.49127e-05	Intron (uc001ikx.3/254427, intron 1 of 3)	10	11865397	11914276	48880	1	254427	uc001ikx.3	8336	ENSG00000148426	PROSER2	proline and serine rich 2
chr10	11877810	11878010	chr10:11835811-11836011	4.37116	5.2334	0	5.34153	2.28983e-11	1.26318e-10	Intron (uc001ikx.3/254427, intron 1 of 3)	10	11865397	11914276	48880	1	254427	uc001ikx.3	12413	ENSG00000148426	PROSER2	proline and serine rich 2
chr10	11884469	11884669	chr10:11842470-11842670	2.80942	3.50508	0.84613	2.5016	9.0025e-06	2.14367e-05	Intron (uc001ikx.3/254427, intron 1 of 3)	10	11865397	11914276	48880	1	254427	uc001ikx.3	19072	ENSG00000148426	PROSER2	proline and serine rich 2
chr10	11913597	11913797	chr10:11871598-11871798	5.98684	6.78645	2.81855	3.8989	2.70975e-31	1.42463e-29	3' UTR	10	11891607	11936709	45103	2	219731	uc001iky.2	22912	ENSG00000225778	PROSER2-AS1	PROSER2 antisense RNA 1
chr10	11922225	11922425	chr10:11880226-11880426	5.85785	4.63858	6.61025	-1.92183	4.99964e-13	3.45189e-12	Intron (uc001iky.2/219731, intron 2 of 5)	10	11891607	11936709	45103	2	219731	uc001iky.2	14284	ENSG00000225778	PROSER2-AS1	PROSER2 antisense RNA 1
chr10	11928128	11928328	chr10:11886129-11886329	3.65056	2.53657	4.36915	-1.80309	2.2237e-07	6.77423e-07	Intron (uc001iky.2/219731, intron 2 of 5)	10	11891607	11936709	45103	2	219731	uc001iky.2	8381	ENSG00000225778	PROSER2-AS1	PROSER2 antisense RNA 1
chr10	11928958	11929158	chr10:11886959-11887159	3.38114	2.6606	3.93868	-1.26697	0.00157803	0.00270082	Intron (uc001iky.2/219731, intron 2 of 5)	10	11891607	11936709	45103	2	219731	uc001iky.2	7551	ENSG00000225778	PROSER2-AS1	PROSER2 antisense RNA 1
chr10	11935241	11935441	chr10:11893242-11893442	2.61865	3.1851	1.3772	1.80228	0.00104047	0.00182762	Promoter (1-2kb)	10	11891607	11936709	45103	2	219731	uc001iky.2	1268	ENSG00000225778	PROSER2-AS1	PROSER2 antisense RNA 1
chr10	11940286	11940486	chr10:11898287-11898487	3.46594	4.10636	1.8641	2.04714	1.83821e-06	4.85664e-06	Distal Intergenic	10	11891607	11936709	45103	2	219731	uc001iky.2	-3577	ENSG00000225778	PROSER2-AS1	PROSER2 antisense RNA 1
chr10	11943763	11943963	chr10:11901764-11901964	5.02833	5.48171	4.18384	1.28908	8.8763e-07	2.4659e-06	Distal Intergenic	10	11891607	11936709	45103	2	219731	uc001iky.2	-7054	ENSG00000225778	PROSER2-AS1	PROSER2 antisense RNA 1
chr10	11951783	11951983	chr10:11909784-11909984	4.01326	4.32523	3.51979	0.840278	0.00755544	0.0116789	Distal Intergenic	10	11891607	11936709	45103	2	219731	uc001iky.2	-15074	ENSG00000225778	PROSER2-AS1	PROSER2 antisense RNA 1
chr10	11975107	11975307	chr10:11933108-11933308	4.0155	4.63383	2.53307	2.12701	1.54038e-07	4.80697e-07	Intron (uc001ila.3/26019, intron 18 of 20)	10	11891607	11936709	45103	2	219731	uc001iky.2	-38398	ENSG00000225778	PROSER2-AS1	PROSER2 antisense RNA 1
chr10	11975901	11976101	chr10:11933902-11934102	2.86661	3.5369	1.08241	2.38385	1.02234e-05	2.41402e-05	Intron (uc001ila.3/26019, intron 18 of 20)	10	11891607	11936709	45103	2	219731	uc001iky.2	-39192	ENSG00000225778	PROSER2-AS1	PROSER2 antisense RNA 1
chr10	11976361	11976561	chr10:11934362-11934562	5.7307	5.08922	6.24746	-1.07688	2.87228e-06	7.36692e-06	Intron (uc001ila.3/26019, intron 18 of 20)	10	11891607	11936709	45103	2	219731	uc001iky.2	-39652	ENSG00000225778	PROSER2-AS1	PROSER2 antisense RNA 1
chr10	12028721	12028921	chr10:11986722-11986922	4.6398	4.98842	4.0663	0.946456	0.000605816	0.00110232	Intron (uc001ila.3/26019, intron 7 of 20)	10	11962021	12077896	115876	2	26019	uc001ila.3	48975	ENSG00000151461	UPF2	UPF2 regulator of nonsense mediated mRNA decay
chr10	12085180	12085380	chr10:12043181-12043381	7.54892	7.77364	7.22292	0.522995	0.0221599	0.0317607	Promoter (<=1kb)	10	11962021	12085169	123149	2	26019	uc001ilc.3	-11	ENSG00000151461	UPF2	UPF2 regulator of nonsense mediated mRNA decay
chr10	12172350	12172550	chr10:12130351-12130551	6.50115	6.95692	5.64955	1.3182	1.67972e-10	8.17829e-10	Promoter (<=1kb)	10	12171640	12211957	40318	1	55176	uc001ilh.4	710	ENSG00000065665	SEC61A2	SEC61 translocon subunit alpha 2
chr10	12237767	12237967	chr10:12195768-12195968	7.05046	7.29746	6.68444	0.601366	0.00291703	0.00479977	Promoter (<=1kb)	10	12237961	12258491	20531	1	8872	uc009xja.2	0	ENSG00000151465	CDC123	cell division cycle 123
chr10	12262591	12262791	chr10:12220592-12220792	3.76694	0	4.86295	-4.90048	3.10269e-14	2.49417e-13	Intron (uc001ill.3/8872, intron 6 of 12)	10	12209573	12238143	28571	2	11164	uc001ilj.3	-24448	ENSG00000165609	NUDT5	nudix hydrolase 5
chr10	12265903	12266103	chr10:12223904-12224104	4.81294	5.24509	4.02933	1.25711	3.38791e-06	8.59506e-06	Intron (uc001ill.3/8872, intron 6 of 12)	10	12209573	12238143	28571	2	11164	uc001ilj.3	-27760	ENSG00000165609	NUDT5	nudix hydrolase 5
chr10	12266531	12266731	chr10:12224532-12224732	2.81815	3.65572	0	3.90626	7.38471e-07	2.07688e-06	Intron (uc001ill.3/8872, intron 6 of 12)	10	12209573	12238143	28571	2	11164	uc001ilj.3	-28388	ENSG00000165609	NUDT5	nudix hydrolase 5
chr10	12277931	12278131	chr10:12235932-12236132	4.92903	5.58125	3.25829	2.37217	7.46033e-16	7.30194e-15	Intron (uc001ill.3/8872, intron 8 of 12)	10	12209573	12238143	28571	2	11164	uc001ilj.3	-39788	ENSG00000165609	NUDT5	nudix hydrolase 5
chr10	12307732	12307932	chr10:12265733-12265933	4.60975	4.21675	4.97281	-0.640643	0.0356442	0.0493394	Distal Intergenic	10	12209573	12238143	28571	2	11164	uc001ilj.3	-69589	ENSG00000165609	NUDT5	nudix hydrolase 5
chr10	12342572	12342772	chr10:12300573-12300773	3.66907	1.92409	4.55033	-2.42736	2.58661e-05	5.74433e-05	Distal Intergenic	10	12391583	12868137	476555	1	57118	uc001iln.3	-48811	ENSG00000183049	CAMK1D	calcium/calmodulin dependent protein kinase ID
chr10	12350116	12350316	chr10:12308117-12308317	3.03627	1.11015	3.95025	-2.61305	1.20736e-08	4.47233e-08	Distal Intergenic	10	12391583	12868137	476555	1	57118	uc001iln.3	-41267	ENSG00000183049	CAMK1D	calcium/calmodulin dependent protein kinase ID
chr10	12364895	12365095	chr10:12322896-12323096	4.9497	3.60914	5.73727	-2.01005	1.38591e-10	6.82704e-10	Distal Intergenic	10	12391583	12868137	476555	1	57118	uc001iln.3	-26488	ENSG00000183049	CAMK1D	calcium/calmodulin dependent protein kinase ID
chr10	12375675	12375875	chr10:12333676-12333876	7.87909	8.17812	7.41241	0.768956	6.09898e-06	1.48948e-05	Distal Intergenic	10	12391583	12868137	476555	1	57118	uc001iln.3	-15708	ENSG00000183049	CAMK1D	calcium/calmodulin dependent protein kinase ID
chr10	12393533	12393733	chr10:12351534-12351734	4.89852	3.27583	5.75476	-2.41598	1.15091e-15	1.10198e-14	Promoter (1-2kb)	10	12391583	12871733	480151	1	57118	uc001ilo.3	1950	ENSG00000183049	CAMK1D	calcium/calmodulin dependent protein kinase ID
chr10	12395533	12395733	chr10:12353534-12353734	5.0452	2.82324	6.00333	-3.06499	9.87383e-24	2.35021e-22	Intron (uc001iln.3/57118, intron 1 of 9)	10	12391583	12871733	480151	1	57118	uc001ilo.3	3950	ENSG00000183049	CAMK1D	calcium/calmodulin dependent protein kinase ID
chr10	12401334	12401534	chr10:12359335-12359535	3.86817	1.7574	4.81091	-3.01162	1.32032e-15	1.25487e-14	Intron (uc001iln.3/57118, intron 1 of 9)	10	12391583	12871733	480151	1	57118	uc001ilo.3	9751	ENSG00000183049	CAMK1D	calcium/calmodulin dependent protein kinase ID
chr10	12406007	12406207	chr10:12364008-12364208	3.62926	1.51616	4.57234	-2.9014	2.33708e-12	1.47557e-11	Intron (uc001iln.3/57118, intron 1 of 9)	10	12391583	12871733	480151	1	57118	uc001ilo.3	14424	ENSG00000183049	CAMK1D	calcium/calmodulin dependent protein kinase ID
chr10	12417376	12417576	chr10:12375377-12375577	5.46704	3.60964	6.36918	-2.65977	4.22332e-21	7.56976e-20	Intron (uc001iln.3/57118, intron 1 of 9)	10	12391583	12871733	480151	1	57118	uc001ilo.3	25793	ENSG00000183049	CAMK1D	calcium/calmodulin dependent protein kinase ID
chr10	12423829	12424029	chr10:12381830-12382030	2.59011	0.495242	3.53054	-2.84578	1.99165e-07	6.11306e-07	Intron (uc001iln.3/57118, intron 1 of 9)	10	12391583	12871733	480151	1	57118	uc001ilo.3	32246	ENSG00000183049	CAMK1D	calcium/calmodulin dependent protein kinase ID
chr10	12436704	12436904	chr10:12394705-12394905	6.07029	4.32197	6.95221	-2.55528	1.20813e-18	1.64316e-17	Intron (uc001iln.3/57118, intron 1 of 9)	10	12391583	12871733	480151	1	57118	uc001ilo.3	45121	ENSG00000183049	CAMK1D	calcium/calmodulin dependent protein kinase ID
chr10	12439600	12439800	chr10:12397601-12397801	5.24476	5.77501	4.1462	1.6669	5.32057e-12	3.20139e-11	Intron (uc001iln.3/57118, intron 1 of 9)	10	12391583	12871733	480151	1	57118	uc001ilo.3	48017	ENSG00000183049	CAMK1D	calcium/calmodulin dependent protein kinase ID
chr10	12440925	12441125	chr10:12398926-12399126	3.72043	2.96996	4.29255	-1.28951	5.6277e-05	0.000118833	Intron (uc001iln.3/57118, intron 1 of 9)	10	12391583	12871733	480151	1	57118	uc001ilo.3	49342	ENSG00000183049	CAMK1D	calcium/calmodulin dependent protein kinase ID
chr10	12447272	12447472	chr10:12405273-12405473	3.40958	4.15004	1.05228	2.69533	1.14408e-07	3.64098e-07	Intron (uc001iln.3/57118, intron 1 of 9)	10	12391583	12871733	480151	1	57118	uc001ilo.3	55689	ENSG00000183049	CAMK1D	calcium/calmodulin dependent protein kinase ID
chr10	12456676	12456876	chr10:12414677-12414877	4.3942	4.90286	3.37306	1.56113	3.42207e-05	7.46227e-05	Intron (uc001iln.3/57118, intron 1 of 9)	10	12391583	12871733	480151	1	57118	uc001ilo.3	65093	ENSG00000183049	CAMK1D	calcium/calmodulin dependent protein kinase ID
chr10	12459398	12459598	chr10:12417399-12417599	4.61415	3.96068	5.1373	-1.07785	0.000651443	0.00117949	Intron (uc001iln.3/57118, intron 1 of 9)	10	12391583	12871733	480151	1	57118	uc001ilo.3	67815	ENSG00000183049	CAMK1D	calcium/calmodulin dependent protein kinase ID
chr10	12461393	12461593	chr10:12419394-12419594	7.09322	7.30531	6.78915	0.516338	0.00757261	0.0117039	Intron (uc001iln.3/57118, intron 1 of 9)	10	12391583	12871733	480151	1	57118	uc001ilo.3	69810	ENSG00000183049	CAMK1D	calcium/calmodulin dependent protein kinase ID
chr10	12461911	12462111	chr10:12419912-12420112	4.48666	3.97369	4.92928	-0.920143	0.00155326	0.00266097	Intron (uc001iln.3/57118, intron 1 of 9)	10	12391583	12871733	480151	1	57118	uc001ilo.3	70328	ENSG00000183049	CAMK1D	calcium/calmodulin dependent protein kinase ID
chr10	12467483	12467683	chr10:12425484-12425684	3.21843	1.70048	4.0511	-2.16409	1.6204e-06	4.31893e-06	Intron (uc001iln.3/57118, intron 1 of 9)	10	12391583	12871733	480151	1	57118	uc001ilo.3	75900	ENSG00000183049	CAMK1D	calcium/calmodulin dependent protein kinase ID
chr10	12473830	12474030	chr10:12431831-12432031	3.87699	1.93125	4.79423	-2.78099	3.04152e-13	2.16144e-12	Intron (uc001iln.3/57118, intron 1 of 9)	10	12391583	12871733	480151	1	57118	uc001ilo.3	82247	ENSG00000183049	CAMK1D	calcium/calmodulin dependent protein kinase ID
chr10	12490772	12490972	chr10:12448773-12448973	4.49235	1.65467	5.51534	-3.82606	4.96744e-21	8.82988e-20	Intron (uc001iln.3/57118, intron 1 of 9)	10	12391583	12871733	480151	1	57118	uc001ilo.3	99189	ENSG00000183049	CAMK1D	calcium/calmodulin dependent protein kinase ID
chr10	12516032	12516232	chr10:12474033-12474233	3.22668	1.52227	4.09993	-2.48999	2.02428e-09	8.42069e-09	Intron (uc001iln.3/57118, intron 1 of 9)	10	12620752	12620822	71	1	100616151	uc021pmz.1	-104520	ENSG00000263584	MIR4480	microRNA 4480
chr10	12521001	12521201	chr10:12479002-12479202	2.6868	1.49257	3.43146	-1.82126	0.000111065	0.000224575	Intron (uc001iln.3/57118, intron 1 of 9)	10	12620752	12620822	71	1	100616151	uc021pmz.1	-99551	ENSG00000263584	MIR4480	microRNA 4480
chr10	12524743	12524943	chr10:12482744-12482944	3.12424	3.83225	1.06383	2.81667	5.24757e-07	1.50903e-06	Intron (uc001iln.3/57118, intron 1 of 9)	10	12620752	12620822	71	1	100616151	uc021pmz.1	-95809	ENSG00000263584	MIR4480	microRNA 4480
chr10	12526150	12526350	chr10:12484151-12484351	3.90506	2.73561	4.64187	-1.79571	4.27668e-06	1.0685e-05	Intron (uc001iln.3/57118, intron 1 of 9)	10	12620752	12620822	71	1	100616151	uc021pmz.1	-94402	ENSG00000263584	MIR4480	microRNA 4480
chr10	12526556	12526756	chr10:12484557-12484757	4.04187	3.0198	4.72814	-1.62778	1.10245e-05	2.59011e-05	Intron (uc001iln.3/57118, intron 1 of 9)	10	12620752	12620822	71	1	100616151	uc021pmz.1	-93996	ENSG00000263584	MIR4480	microRNA 4480
chr10	12541159	12541359	chr10:12499160-12499360	3.37124	2.19828	4.10917	-1.81832	4.6552e-06	1.15651e-05	Intron (uc001iln.3/57118, intron 1 of 9)	10	12620752	12620822	71	1	100616151	uc021pmz.1	-79393	ENSG00000263584	MIR4480	microRNA 4480
chr10	12543971	12544171	chr10:12501972-12502172	4.2585	3.52206	4.82384	-1.28536	2.24522e-05	5.03356e-05	Intron (uc001iln.3/57118, intron 1 of 9)	10	12620752	12620822	71	1	100616151	uc021pmz.1	-76581	ENSG00000263584	MIR4480	microRNA 4480
chr10	12549526	12549726	chr10:12507527-12507727	3.54047	4.09069	2.3653	1.6037	0.000612842	0.00111406	Intron (uc001iln.3/57118, intron 1 of 9)	10	12620752	12620822	71	1	100616151	uc021pmz.1	-71026	ENSG00000263584	MIR4480	microRNA 4480
chr10	12552595	12552795	chr10:12510596-12510796	4.19441	3.61619	4.67597	-0.965543	0.00511677	0.00811437	Intron (uc001iln.3/57118, intron 1 of 9)	10	12620752	12620822	71	1	100616151	uc021pmz.1	-67957	ENSG00000263584	MIR4480	microRNA 4480
chr10	12555183	12555383	chr10:12513184-12513384	3.01766	1.58033	3.83069	-2.10195	1.08581e-06	2.97495e-06	Intron (uc001iln.3/57118, intron 1 of 9)	10	12620752	12620822	71	1	100616151	uc021pmz.1	-65369	ENSG00000263584	MIR4480	microRNA 4480
chr10	12601678	12601878	chr10:12559679-12559879	3.73376	2.99789	4.29882	-1.22313	0.000611507	0.00111181	Intron (uc001iln.3/57118, intron 2 of 9)	10	12620752	12620822	71	1	100616151	uc021pmz.1	-18874	ENSG00000263584	MIR4480	microRNA 4480
chr10	12608302	12608502	chr10:12566303-12566503	5.05048	2.12577	6.08043	-3.8751	7.14646e-30	3.22972e-28	Intron (uc001iln.3/57118, intron 2 of 9)	10	12620752	12620822	71	1	100616151	uc021pmz.1	-12250	ENSG00000263584	MIR4480	microRNA 4480
chr10	12622010	12622210	chr10:12580011-12580211	6.11715	4.1785	7.03322	-2.8008	2.10556e-30	1.00463e-28	Promoter (1-2kb)	10	12620752	12620822	71	1	100616151	uc021pmz.1	1258	ENSG00000263584	MIR4480	microRNA 4480
chr10	12635217	12635417	chr10:12593218-12593418	2.92734	2.27922	3.44765	-1.08163	0.00606166	0.00950628	Intron (uc001iln.3/57118, intron 2 of 9)	10	12620752	12620822	71	1	100616151	uc021pmz.1	14465	ENSG00000263584	MIR4480	microRNA 4480
chr10	12647707	12647907	chr10:12605708-12605908	6.42343	5.37824	7.1181	-1.70703	1.4248e-11	8.08679e-11	Intron (uc001iln.3/57118, intron 2 of 9)	10	12620752	12620822	71	1	100616151	uc021pmz.1	26955	ENSG00000263584	MIR4480	microRNA 4480
chr10	12659364	12659564	chr10:12617365-12617565	4.46117	4.86753	3.74709	1.19718	4.72068e-05	0.000100821	Intron (uc001iln.3/57118, intron 2 of 9)	10	12620752	12620822	71	1	100616151	uc021pmz.1	38612	ENSG00000263584	MIR4480	microRNA 4480
chr10	12686241	12686441	chr10:12644242-12644442	5.76566	4.35393	6.57216	-2.15579	2.11462e-20	3.50649e-19	Intron (uc001iln.3/57118, intron 2 of 9)	10	12620752	12620822	71	1	100616151	uc021pmz.1	65489	ENSG00000263584	MIR4480	microRNA 4480
chr10	12727623	12727823	chr10:12685624-12685824	4.57425	2.93324	5.43441	-2.40031	4.97838e-11	2.61784e-10	Intron (uc001iln.3/57118, intron 3 of 9)	10	12620752	12620822	71	1	100616151	uc021pmz.1	106871	ENSG00000263584	MIR4480	microRNA 4480
chr10	12741442	12741642	chr10:12699443-12699643	5.18537	3.72877	6.00322	-2.2258	5.12803e-17	5.76159e-16	Intron (uc001iln.3/57118, intron 3 of 9)	10	12620752	12620822	71	1	100616151	uc021pmz.1	120690	ENSG00000263584	MIR4480	microRNA 4480
chr10	12760057	12760257	chr10:12718058-12718258	3.34355	1.4222	4.25673	-2.66909	5.57077e-09	2.17054e-08	Intron (uc001iln.3/57118, intron 3 of 9)	10	12875133	12877545	2413	1	283070	uc001ilp.4	-114876	NA	NA	NA
chr10	12761468	12761668	chr10:12719469-12719669	4.31965	1.33924	5.35383	-3.80226	5.28695e-20	8.39267e-19	Intron (uc001iln.3/57118, intron 3 of 9)	10	12875133	12877545	2413	1	283070	uc001ilp.4	-113465	NA	NA	NA
chr10	12783363	12783563	chr10:12741364-12741564	4.15111	1.40326	5.16643	-3.63494	4.78869e-17	5.39985e-16	Intron (uc001iln.3/57118, intron 3 of 9)	10	12875133	12877545	2413	1	283070	uc001ilp.4	-91570	NA	NA	NA
chr10	12791822	12792022	chr10:12749823-12750023	2.68497	1.83948	3.30055	-1.30082	0.00289697	0.00476812	Intron (uc001iln.3/57118, intron 3 of 9)	10	12875133	12877545	2413	1	283070	uc001ilp.4	-83111	NA	NA	NA
chr10	12802485	12802685	chr10:12760486-12760686	4.57264	2.146	5.5558	-3.15332	1.18616e-14	1.0032e-13	Intron (uc001iln.3/57118, intron 3 of 9)	10	12875133	12877545	2413	1	283070	uc001ilp.4	-72448	NA	NA	NA
chr10	12810529	12810729	chr10:12768530-12768730	4.20722	1.02205	5.2555	-4.09898	1.59625e-20	2.6814e-19	Intron (uc001iln.3/57118, intron 4 of 9)	10	12875133	12877545	2413	1	283070	uc001ilp.4	-64404	NA	NA	NA
chr10	12811418	12811618	chr10:12769419-12769619	3.45513	1.7963	4.31904	-2.47964	1.62738e-09	6.86222e-09	Intron (uc001iln.3/57118, intron 4 of 9)	10	12875133	12877545	2413	1	283070	uc001ilp.4	-63515	NA	NA	NA
chr10	12826364	12826564	chr10:12784365-12784565	2.90834	1.11909	3.79805	-2.53132	7.69753e-08	2.51734e-07	Intron (uc001iln.3/57118, intron 5 of 9)	10	12875133	12877545	2413	1	283070	uc001ilp.4	-48569	NA	NA	NA
chr10	12826788	12826988	chr10:12784789-12784989	4.68395	2.1599	5.67772	-3.28927	1.25686e-20	2.14109e-19	Intron (uc001iln.3/57118, intron 5 of 9)	10	12875133	12877545	2413	1	283070	uc001ilp.4	-48145	NA	NA	NA
chr10	12827525	12827725	chr10:12785526-12785726	3.83346	2.37721	4.65123	-2.20149	4.71051e-08	1.59466e-07	Intron (uc001iln.3/57118, intron 5 of 9)	10	12875133	12877545	2413	1	283070	uc001ilp.4	-47408	NA	NA	NA
chr10	12853967	12854167	chr10:12811968-12812168	5.77754	5.03311	6.34675	-1.24571	5.29346e-06	1.30394e-05	Intron (uc001iln.3/57118, intron 6 of 9)	10	12875133	12877545	2413	1	283070	uc001ilp.4	-20966	NA	NA	NA
chr10	12861284	12861484	chr10:12819285-12819485	3.847	2.10974	4.72676	-2.45368	8.34472e-10	3.66923e-09	Intron (uc001iln.3/57118, intron 8 of 9)	10	12875133	12877545	2413	1	283070	uc001ilp.4	-13649	NA	NA	NA
chr10	12872693	12872893	chr10:12830694-12830894	3.5415	2.01687	4.37574	-2.17294	1.06622e-07	3.40942e-07	Promoter (2-3kb)	10	12875133	12877545	2413	1	283070	uc001ilp.4	-2240	NA	NA	NA
chr10	12887205	12887405	chr10:12845205-12845405	6.04257	6.66281	4.55026	2.13784	5.54761e-25	1.50648e-23	Distal Intergenic	10	12875133	12877545	2413	1	283070	uc001ilp.4	12072	NA	NA	NA
chr10	12891614	12891814	chr10:12849614-12849814	5.568	5.8956	5.04118	0.865363	0.000417541	0.000777538	Distal Intergenic	10	12875133	12877545	2413	1	283070	uc001ilp.4	16481	NA	NA	NA
chr10	12907609	12907809	chr10:12865609-12865809	2.98661	1.16193	3.88287	-2.47669	8.22031e-07	2.29522e-06	Distal Intergenic	10	12875133	12877545	2413	1	283070	uc001ilp.4	32476	NA	NA	NA
chr10	12911502	12911702	chr10:12869502-12869702	4.09651	2.69235	4.90105	-2.1329	1.64293e-10	8.01032e-10	Distal Intergenic	10	12875133	12877545	2413	1	283070	uc001ilp.4	36369	NA	NA	NA
chr10	12930516	12930716	chr10:12888516-12888716	5.19921	4.21364	5.87183	-1.57871	5.1558e-08	1.73479e-07	Distal Intergenic	10	12875133	12877545	2413	1	283070	uc001ilp.4	55383	NA	NA	NA
chr10	12948243	12948443	chr10:12906243-12906443	6.20842	2.55829	7.28184	-4.61298	5.3938e-47	1.3362e-44	Intron (uc001ilq.1/83643, intron 2 of 2)	10	12875133	12877545	2413	1	283070	uc001ilp.4	73110	NA	NA	NA
chr10	12951884	12952084	chr10:12909884-12910084	6.04914	5.19533	6.66834	-1.4416	1.62905e-11	9.17122e-11	Intron (uc001ilq.1/83643, intron 2 of 2)	10	12875133	12877545	2413	1	283070	uc001ilp.4	76751	NA	NA	NA
chr10	12976868	12977068	chr10:12934868-12935068	3.06573	1.66985	3.86812	-1.987	1.68463e-06	4.47883e-06	Intron (uc001ilq.1/83643, intron 2 of 2)	10	12938625	13043704	105080	2	83643	uc001ilq.1	66636	ENSG00000151468	CCDC3	coiled-coil domain containing 3
chr10	12984430	12984630	chr10:12942430-12942630	2.37369	0.8959	3.19675	-2.05766	2.81591e-05	6.21716e-05	Intron (uc001ilq.1/83643, intron 2 of 2)	10	12938625	13043704	105080	2	83643	uc001ilq.1	59074	ENSG00000151468	CCDC3	coiled-coil domain containing 3
chr10	13090901	13091101	chr10:13048901-13049101	2.6903	0.243402	3.67574	-3.09717	1.37793e-08	5.06111e-08	Promoter (<=1kb)	10	12938625	13091941	153317	2	83643	uc009xjb.1	840	ENSG00000151468	CCDC3	coiled-coil domain containing 3
chr10	13137220	13137420	chr10:13095220-13095420	3.71671	1.9703	4.59826	-2.45621	3.81493e-11	2.03722e-10	Intron (uc001ilr.2/83643, intron 3 of 6)	10	12938625	13141713	203089	2	83643	uc001ilr.2	4293	ENSG00000151468	CCDC3	coiled-coil domain containing 3
chr10	13144226	13144426	chr10:13102226-13102426	4.98756	1.85633	6.03233	-3.96513	1.23643e-27	4.45179e-26	Promoter (2-3kb)	10	13142082	13180276	38195	1	10133	uc010qbr.1	2144	ENSG00000123240	OPTN	optineurin
chr10	13150115	13150315	chr10:13108115-13108315	2.93984	1.88228	3.63892	-1.58844	0.000479511	0.000885407	5' UTR	10	13142082	13180276	38195	1	10133	uc010qbr.1	8033	ENSG00000123240	OPTN	optineurin
chr10	13204061	13204261	chr10:13162061-13162261	5.33294	5.99999	3.56978	2.46742	7.57148e-16	7.40343e-15	Promoter (<=1kb)	10	13203554	13253104	49551	1	55388	uc001imc.3	507	ENSG00000065328	MCM10	minichromosome maintenance 10 replication initiation factor
chr10	13237076	13237276	chr10:13195076-13195276	4.64873	2.6455	5.57524	-2.85199	1.64938e-17	1.9631e-16	Exon (uc001ima.3/55388, exon 14 of 20)	10	13203554	13253104	49551	1	55388	uc001imc.3	33522	ENSG00000065328	MCM10	minichromosome maintenance 10 replication initiation factor
chr10	13261844	13262044	chr10:13219844-13220044	5.99503	6.50054	4.98475	1.55845	1.3045e-06	3.52803e-06	Downstream (1-2kb)	10	13263767	13276328	12562	2	221044	uc001imd.3	14284	ENSG00000165623	UCMA	upper zone of growth plate and cartilage matrix associated
chr10	13273883	13274083	chr10:13231883-13232083	4.92447	5.4724	3.75836	1.74413	9.82076e-08	3.15867e-07	Promoter (2-3kb)	10	13263767	13276328	12562	2	221044	uc001imd.3	2245	ENSG00000165623	UCMA	upper zone of growth plate and cartilage matrix associated
chr10	13274636	13274836	chr10:13232636-13232836	4.96767	5.67024	2.95093	2.87581	2.5997e-17	3.03052e-16	Promoter (1-2kb)	10	13263767	13276328	12562	2	221044	uc001imd.3	1492	ENSG00000165623	UCMA	upper zone of growth plate and cartilage matrix associated
chr10	13276319	13276519	chr10:13234319-13234519	6.62564	7.43801	3.19422	4.26208	7.55253e-43	1.24181e-40	Promoter (<=1kb)	10	13263767	13276328	12562	2	221044	uc001imd.3	0	ENSG00000165623	UCMA	upper zone of growth plate and cartilage matrix associated
chr10	13280264	13280464	chr10:13238264-13238464	6.24659	7.07406	2.4206	4.51467	3.85053e-35	3.03325e-33	Distal Intergenic	10	13263767	13276328	12562	2	221044	uc001imd.3	-3936	ENSG00000165623	UCMA	upper zone of growth plate and cartilage matrix associated
chr10	13282594	13282794	chr10:13240594-13240794	6.1043	6.96354	0.668286	6.00381	1.1777e-25	3.44643e-24	Distal Intergenic	10	13263767	13276328	12562	2	221044	uc001imd.3	-6266	ENSG00000165623	UCMA	upper zone of growth plate and cartilage matrix associated
chr10	13283800	13284000	chr10:13241800-13242000	5.56325	6.4301	0	6.08358	1.33768e-15	1.27002e-14	Distal Intergenic	10	13263767	13276328	12562	2	221044	uc001imd.3	-7472	ENSG00000165623	UCMA	upper zone of growth plate and cartilage matrix associated
chr10	13289386	13289586	chr10:13247386-13247586	7.77395	8.58885	4.28377	4.27392	7.47249e-65	1.01067e-61	Distal Intergenic	10	13263767	13276328	12562	2	221044	uc001imd.3	-13058	ENSG00000165623	UCMA	upper zone of growth plate and cartilage matrix associated
chr10	13298039	13298239	chr10:13256039-13256239	4.22384	5.08474	0	5.16912	1.18792e-10	5.9083e-10	Distal Intergenic	10	13263767	13276328	12562	2	221044	uc001imd.3	-21711	ENSG00000165623	UCMA	upper zone of growth plate and cartilage matrix associated
chr10	13305665	13305865	chr10:13263665-13263865	8.49647	9.33213	4.39825	4.95485	2.09108e-51	7.79333e-49	Distal Intergenic	10	13263767	13276328	12562	2	221044	uc001imd.3	-29337	ENSG00000165623	UCMA	upper zone of growth plate and cartilage matrix associated
chr10	13313691	13313891	chr10:13271691-13271891	4.62356	4.21252	4.9993	-0.678848	0.0167169	0.0244351	Distal Intergenic	10	13319796	13341746	21951	2	5264	uc001ime.3	27855	ENSG00000107537	PHYH	phytanoyl-CoA 2-hydroxylase
chr10	13314253	13314453	chr10:13272253-13272453	6.77135	7.51025	4.43001	3.09978	1.44244e-41	2.06942e-39	Distal Intergenic	10	13319796	13341746	21951	2	5264	uc001ime.3	27293	ENSG00000107537	PHYH	phytanoyl-CoA 2-hydroxylase
chr10	13319033	13319233	chr10:13277033-13277233	4.10748	4.73478	2.57794	2.22314	5.52816e-08	1.8515e-07	Downstream (<1kb)	10	13319796	13341746	21951	2	5264	uc001ime.3	22513	ENSG00000107537	PHYH	phytanoyl-CoA 2-hydroxylase
chr10	13387915	13388115	chr10:13345915-13346115	5.09681	5.7028	3.67623	2.12163	1.55697e-12	1.00649e-11	Promoter (2-3kb)	10	13359438	13390298	30861	2	22929	uc001imk.3	2183	ENSG00000086475	SEPHS1	selenophosphate synthetase 1
chr10	13388420	13388620	chr10:13346420-13346620	5.34174	4.84835	5.7721	-0.870247	3.73794e-05	8.1071e-05	Promoter (1-2kb)	10	13359438	13390298	30861	2	22929	uc001imk.3	1678	ENSG00000086475	SEPHS1	selenophosphate synthetase 1
chr10	13414021	13414221	chr10:13372021-13372221	6.11796	6.40844	5.66854	0.764166	0.000133949	0.000267647	Distal Intergenic	10	13370879	13390298	19420	2	22929	uc009xje.3	-23723	ENSG00000086475	SEPHS1	selenophosphate synthetase 1
chr10	13424853	13425053	chr10:13382853-13383053	6.78001	7.26243	5.84624	1.45496	1.56363e-10	7.64431e-10	Distal Intergenic	10	13370879	13390298	19420	2	22929	uc009xje.3	-34555	ENSG00000086475	SEPHS1	selenophosphate synthetase 1
chr10	13432720	13432920	chr10:13390720-13390920	4.83224	5.41009	3.54189	1.91947	7.93882e-10	3.5035e-09	Distal Intergenic	10	13370879	13390298	19420	2	22929	uc009xje.3	-42422	ENSG00000086475	SEPHS1	selenophosphate synthetase 1
chr10	13482499	13482699	chr10:13440499-13440699	5.25486	5.48491	4.91944	0.556471	0.0176999	0.0257649	Intron (uc001iml.2/222389, intron 3 of 3)	10	13480484	13502080	21597	2	222389	uc001iml.2	19381	ENSG00000165626	BEND7	BEN domain containing 7
chr10	13490315	13490515	chr10:13448315-13448515	2.86446	2.1579	3.41504	-1.16038	0.00304324	0.00499386	Intron (uc001iml.2/222389, intron 2 of 3)	10	13480484	13502080	21597	2	222389	uc001iml.2	11565	ENSG00000165626	BEND7	BEN domain containing 7
chr10	13492134	13492334	chr10:13450134-13450334	2.60617	1.5313	3.31135	-1.69095	0.000152866	0.000302874	Intron (uc001iml.2/222389, intron 2 of 3)	10	13480484	13502080	21597	2	222389	uc001iml.2	9746	ENSG00000165626	BEND7	BEN domain containing 7
chr10	13560194	13560394	chr10:13518194-13518394	3.62976	4.28224	1.95747	2.16033	1.94892e-07	5.99172e-07	Distal Intergenic	10	13483088	13544976	61889	2	222389	uc001imo.4	-15218	ENSG00000165626	BEND7	BEN domain containing 7
chr10	13570966	13571166	chr10:13528966-13529166	7.20026	7.5274	6.67447	0.822678	0.000666077	0.00120436	Distal Intergenic	10	13483088	13544976	61889	2	222389	uc001imo.4	-25990	ENSG00000165626	BEND7	BEN domain containing 7
chr10	13666742	13666942	chr10:13624742-13624942	3.98133	2.49884	4.80553	-2.17196	5.41744e-09	2.11467e-08	Intron (uc001imp.3/8559, intron 9 of 9)	10	13629006	13697929	68924	1	8559	uc001imq.3	37736	ENSG00000165630	PRPF18	pre-mRNA processing factor 18
chr10	13675784	13675984	chr10:13633784-13633984	4.52783	5.10555	3.23805	1.87717	1.1498e-07	3.65771e-07	Intron (uc001imq.3/8559, intron 3 of 8)	10	13629006	13697929	68924	1	8559	uc001imq.3	46778	ENSG00000165630	PRPF18	pre-mRNA processing factor 18
chr10	13702081	13702281	chr10:13660081-13660281	4.50546	4.08243	4.88947	-0.692278	0.0106629	0.0161003	Intron (uc001ims.3/55691, intron 20 of 24)	10	13629006	13697929	68924	1	8559	uc001imq.3	73075	ENSG00000165630	PRPF18	pre-mRNA processing factor 18
chr10	13726458	13726658	chr10:13684458-13684658	5.82356	5.44524	6.1761	-0.670904	0.0186031	0.0269852	Intron (uc001ims.3/55691, intron 15 of 24)	10	13629006	13697929	68924	1	8559	uc001imq.3	97452	ENSG00000165630	PRPF18	pre-mRNA processing factor 18
chr10	13749468	13749668	chr10:13707468-13707668	6.97871	7.19829	6.66169	0.536319	0.00497699	0.00790735	Intron (uc001ims.3/55691, intron 12 of 24)	10	13629006	13697929	68924	1	8559	uc001imq.3	120462	ENSG00000165630	PRPF18	pre-mRNA processing factor 18
chr10	13755012	13755212	chr10:13713012-13713212	6.4602	6.73123	6.04899	0.646875	0.00663043	0.0103347	Intron (uc001ims.3/55691, intron 12 of 24)	10	13629006	13697929	68924	1	8559	uc001imq.3	126006	ENSG00000165630	PRPF18	pre-mRNA processing factor 18
chr10	13760188	13760388	chr10:13718188-13718388	5.9438	6.25344	5.45521	0.774535	0.000923376	0.00163502	Intron (uc001ims.3/55691, intron 12 of 24)	10	13629006	13697929	68924	1	8559	uc001imq.3	131182	ENSG00000165630	PRPF18	pre-mRNA processing factor 18
chr10	13829175	13829375	chr10:13787175-13787375	2.60766	1.40478	3.35501	-1.93393	2.85528e-05	6.29845e-05	Intron (uc001ims.3/55691, intron 5 of 24)	10	13708097	14014369	306273	2	55691	uc001imt.1	184994	ENSG00000151474	FRMD4A	FERM domain containing 4A
chr10	13829889	13830089	chr10:13787889-13788089	4.05608	4.70831	2.38527	2.18692	4.76711e-08	1.61291e-07	Intron (uc001ims.3/55691, intron 5 of 24)	10	13708097	14014369	306273	2	55691	uc001imt.1	184280	ENSG00000151474	FRMD4A	FERM domain containing 4A
chr10	13851540	13851740	chr10:13809540-13809740	4.09199	4.83073	1.75219	2.70584	3.70681e-09	1.48225e-08	Intron (uc001ims.3/55691, intron 4 of 24)	10	13708097	14014369	306273	2	55691	uc001imt.1	162629	ENSG00000151474	FRMD4A	FERM domain containing 4A
chr10	13869688	13869888	chr10:13827688-13827888	3.14718	3.70109	1.95729	1.63851	0.000180369	0.00035386	Intron (uc001ims.3/55691, intron 3 of 24)	10	13708097	14014369	306273	2	55691	uc001imt.1	144481	ENSG00000151474	FRMD4A	FERM domain containing 4A
chr10	13881730	13881930	chr10:13839730-13839930	6.2905	6.92256	4.73528	2.14831	1.56403e-17	1.86629e-16	Intron (uc001ims.3/55691, intron 3 of 24)	10	13708097	14014369	306273	2	55691	uc001imt.1	132439	ENSG00000151474	FRMD4A	FERM domain containing 4A
chr10	13889368	13889568	chr10:13847368-13847568	3.75806	4.42783	1.97728	2.25129	1.06553e-07	3.40741e-07	Intron (uc001ims.3/55691, intron 3 of 24)	10	13708097	14014369	306273	2	55691	uc001imt.1	124801	ENSG00000151474	FRMD4A	FERM domain containing 4A
chr10	13932764	13932964	chr10:13890764-13890964	4.08162	4.72265	2.47631	2.07271	5.80243e-09	2.25457e-08	Intron (uc001ims.3/55691, intron 2 of 24)	10	13708097	14014369	306273	2	55691	uc001imt.1	81405	ENSG00000151474	FRMD4A	FERM domain containing 4A
chr10	13933721	13933921	chr10:13891721-13891921	6.09585	6.83972	3.70294	2.98417	1.19232e-27	4.30406e-26	Intron (uc001ims.3/55691, intron 2 of 24)	10	13708097	14014369	306273	2	55691	uc001imt.1	80448	ENSG00000151474	FRMD4A	FERM domain containing 4A
chr10	13966095	13966295	chr10:13924095-13924295	1.65946	0	2.69659	-3.2983	9.35051e-05	0.00019108	Intron (uc001ims.3/55691, intron 2 of 24)	10	13708097	14014369	306273	2	55691	uc001imt.1	48074	ENSG00000151474	FRMD4A	FERM domain containing 4A
chr10	13991982	13992182	chr10:13949982-13950182	4.17407	3.3023	4.80096	-1.42652	0.000338581	0.000639028	Intron (uc001ims.3/55691, intron 2 of 24)	10	13708097	14014369	306273	2	55691	uc001imt.1	22187	ENSG00000151474	FRMD4A	FERM domain containing 4A
chr10	14020640	14020840	chr10:13978640-13978840	3.63187	2.72746	4.2724	-1.39387	0.00773436	0.0119361	Intron (uc001ims.3/55691, intron 2 of 24)	10	13708097	14014369	306273	2	55691	uc001imt.1	-6271	ENSG00000151474	FRMD4A	FERM domain containing 4A
chr10	14035326	14035526	chr10:13993326-13993526	5.73212	6.46056	3.4928	2.78657	1.04003e-21	1.98959e-20	Intron (uc001ims.3/55691, intron 2 of 24)	10	13734169	14050160	315992	2	55691	uc001imu.1	14634	ENSG00000151474	FRMD4A	FERM domain containing 4A
chr10	14043755	14043955	chr10:14001755-14001955	4.34447	5.20114	0	5.29435	3.5312e-11	1.89555e-10	Intron (uc001ims.3/55691, intron 2 of 24)	10	13734169	14050160	315992	2	55691	uc001imu.1	6205	ENSG00000151474	FRMD4A	FERM domain containing 4A
chr10	14046637	14046837	chr10:14004638-14004838	3.73024	4.49053	1.15163	3.02188	4.71295e-10	2.15174e-09	Intron (uc001ims.3/55691, intron 2 of 24)	10	13734169	14050160	315992	2	55691	uc001imu.1	3323	ENSG00000151474	FRMD4A	FERM domain containing 4A
chr10	14050766	14050966	chr10:14008767-14008967	3.91799	4.70452	0.97571	3.47656	8.2217e-11	4.18972e-10	Promoter (<=1kb)	10	13734169	14050160	315992	2	55691	uc001imu.1	-606	ENSG00000151474	FRMD4A	FERM domain containing 4A
chr10	14053265	14053465	chr10:14011266-14011466	3.35804	1.40767	4.27605	-2.80398	3.16162e-10	1.47906e-09	Intron (uc001ims.3/55691, intron 2 of 24)	10	13734169	14050160	315992	2	55691	uc001imu.1	-3105	ENSG00000151474	FRMD4A	FERM domain containing 4A
chr10	14065403	14065603	chr10:14023404-14023604	6.46401	7.27284	3.11058	4.03742	2.77048e-49	8.35688e-47	Intron (uc001ims.3/55691, intron 2 of 24)	10	13734169	14050160	315992	2	55691	uc001imu.1	-15243	ENSG00000151474	FRMD4A	FERM domain containing 4A
chr10	14066795	14066995	chr10:14024796-14024996	3.83059	4.58956	1.26783	3.02854	2.9204e-10	1.37291e-09	Intron (uc001ims.3/55691, intron 2 of 24)	10	13734169	14050160	315992	2	55691	uc001imu.1	-16635	ENSG00000151474	FRMD4A	FERM domain containing 4A
chr10	14106046	14106246	chr10:14064047-14064247	5.71868	6.39653	3.8837	2.45367	2.84404e-18	3.68979e-17	Intron (uc001ims.3/55691, intron 2 of 24)	10	13734169	14050160	315992	2	55691	uc001imu.1	-55886	ENSG00000151474	FRMD4A	FERM domain containing 4A
chr10	14116493	14116693	chr10:14074494-14074694	5.11684	5.85209	2.81193	2.87402	7.22552e-17	7.96821e-16	Intron (uc001ims.3/55691, intron 2 of 24)	10	13734169	14050160	315992	2	55691	uc001imu.1	-66333	ENSG00000151474	FRMD4A	FERM domain containing 4A
chr10	14227664	14227864	chr10:14185665-14185865	3.28958	4.01895	1.0415	2.45998	0.00042861	0.000796904	Intron (uc001ims.3/55691, intron 2 of 24)	10	13685706	14372866	687161	2	55691	uc001ims.3	145002	ENSG00000151474	FRMD4A	FERM domain containing 4A
chr10	14238997	14239197	chr10:14196998-14197198	3.25065	2.54988	3.79831	-1.13638	0.00147563	0.00253587	Intron (uc001ims.3/55691, intron 2 of 24)	10	13685706	14372866	687161	2	55691	uc001ims.3	133669	ENSG00000151474	FRMD4A	FERM domain containing 4A
chr10	14261511	14261711	chr10:14219512-14219712	3.07851	0.845035	4.03816	-3.01102	5.47806e-10	2.47678e-09	Intron (uc001ims.3/55691, intron 2 of 24)	10	13685706	14372866	687161	2	55691	uc001ims.3	111155	ENSG00000151474	FRMD4A	FERM domain containing 4A
chr10	14324349	14324549	chr10:14282350-14282550	3.11775	0.97358	4.06526	-3.05791	3.19048e-10	1.49189e-09	Intron (uc001ims.3/55691, intron 2 of 24)	10	13685706	14372866	687161	2	55691	uc001ims.3	48317	ENSG00000151474	FRMD4A	FERM domain containing 4A
chr10	14369611	14369811	chr10:14327612-14327812	3.84213	4.55558	1.73644	2.58535	1.92192e-08	6.9119e-08	Intron (uc001ims.3/55691, intron 2 of 24)	10	13685706	14372866	687161	2	55691	uc001ims.3	3055	ENSG00000151474	FRMD4A	FERM domain containing 4A
chr10	14428231	14428431	chr10:14386232-14386432	2.89913	1.92524	3.56729	-1.47812	0.000466372	0.000862704	Intron (uc001imv.3/55691, intron 1 of 3)	10	14478575	14478660	86	1	100302116	uc021pne.1	-50144	ENSG00000221371	MIR1265	microRNA 1265
chr10	14480198	14480398	chr10:14438199-14438399	3.24209	0.7483	4.23265	-3.38246	1.35017e-11	7.69e-11	Promoter (1-2kb)	10	14478575	14478660	86	1	100302116	uc021pne.1	1623	ENSG00000221371	MIR1265	microRNA 1265
chr10	14492053	14492253	chr10:14450054-14450254	3.72	2.84138	4.34978	-1.45028	9.55363e-05	0.000194977	Intron (uc001imv.3/55691, intron 1 of 3)	10	14124946	14504143	379198	2	55691	uc001imv.3	11890	ENSG00000151474	FRMD4A	FERM domain containing 4A
chr10	14508374	14508574	chr10:14466375-14466575	4.97146	1.92079	6.01072	-4.02055	1.56763e-26	5.04431e-25	Distal Intergenic	10	14368174	14504143	135970	2	55691	uc001imw.1	-4231	ENSG00000151474	FRMD4A	FERM domain containing 4A
chr10	14510125	14510325	chr10:14468126-14468326	3.54045	2.89859	4.05741	-1.06984	0.00704651	0.0109394	Distal Intergenic	10	14368174	14504143	135970	2	55691	uc001imw.1	-5982	ENSG00000151474	FRMD4A	FERM domain containing 4A
chr10	14518867	14519067	chr10:14476868-14477068	5.11339	3.54731	5.95715	-2.35964	4.20638e-16	4.23573e-15	Distal Intergenic	10	14368174	14504143	135970	2	55691	uc001imw.1	-14724	ENSG00000151474	FRMD4A	FERM domain containing 4A
chr10	14520291	14520491	chr10:14478292-14478492	4.69996	2.79877	5.60972	-2.67502	7.12965e-17	7.86725e-16	Distal Intergenic	10	14368174	14504143	135970	2	55691	uc001imw.1	-16148	ENSG00000151474	FRMD4A	FERM domain containing 4A
chr10	14521041	14521241	chr10:14479042-14479242	3.52839	2.60977	4.17471	-1.45708	5.84719e-05	0.000123192	Distal Intergenic	10	14368174	14504143	135970	2	55691	uc001imw.1	-16898	ENSG00000151474	FRMD4A	FERM domain containing 4A
chr10	14528876	14529076	chr10:14486877-14487077	5.32713	4.69951	5.83637	-1.06123	3.55115e-05	7.72584e-05	Distal Intergenic	10	14368174	14504143	135970	2	55691	uc001imw.1	-24733	ENSG00000151474	FRMD4A	FERM domain containing 4A
chr10	14541070	14541270	chr10:14499071-14499271	5.54623	5.20528	5.87113	-0.570842	0.0283501	0.0399168	Distal Intergenic	10	14368174	14504143	135970	2	55691	uc001imw.1	-36927	ENSG00000151474	FRMD4A	FERM domain containing 4A
chr10	14550913	14551113	chr10:14508914-14509114	4.80693	4.28483	5.25517	-0.887737	0.00167923	0.00286291	Distal Intergenic	10	14560559	14590627	30069	2	83641	uc001imx.1	39514	ENSG00000065809	FAM107B	family with sequence similarity 107 member B
chr10	14565425	14565625	chr10:14523426-14523626	2.74373	3.2704	1.65842	1.53523	0.00142669	0.00245724	Intron (uc001imx.1/83641, intron 2 of 3)	10	14560559	14590627	30069	2	83641	uc001imx.1	25002	ENSG00000065809	FAM107B	family with sequence similarity 107 member B
chr10	14578545	14578745	chr10:14536546-14536746	4.97457	0.760898	6.06903	-4.90461	1.01109e-23	2.40528e-22	Intron (uc001imx.1/83641, intron 1 of 3)	10	14560559	14590627	30069	2	83641	uc001imx.1	11882	ENSG00000065809	FAM107B	family with sequence similarity 107 member B
chr10	14579031	14579231	chr10:14537032-14537232	6.11403	5.37047	6.68283	-1.25697	5.51442e-10	2.49194e-09	Intron (uc001imx.1/83641, intron 1 of 3)	10	14560559	14590627	30069	2	83641	uc001imx.1	11396	ENSG00000065809	FAM107B	family with sequence similarity 107 member B
chr10	14587889	14588089	chr10:14545890-14546090	3.84806	1.33719	4.84043	-3.31168	6.13517e-14	4.75723e-13	Promoter (2-3kb)	10	14560559	14590627	30069	2	83641	uc001imx.1	2538	ENSG00000065809	FAM107B	family with sequence similarity 107 member B
chr10	14591532	14591732	chr10:14549533-14549733	4.2381	4.87563	2.65257	2.06341	0.000136708	0.000272863	Promoter (<=1kb)	10	14560559	14590627	30069	2	83641	uc001imx.1	-905	ENSG00000065809	FAM107B	family with sequence similarity 107 member B
chr10	14595544	14595744	chr10:14553545-14553745	4.38698	2.92759	5.20552	-2.17712	2.0802e-11	1.1538e-10	Intron (uc009xjg.1/83641, intron 1 of 4)	10	14560559	14590627	30069	2	83641	uc001imx.1	-4917	ENSG00000065809	FAM107B	family with sequence similarity 107 member B
chr10	14611783	14611983	chr10:14569784-14569984	3.07307	1.67657	3.87562	-2.02206	1.90044e-06	5.00978e-06	Promoter (2-3kb)	10	14560559	14614188	53630	2	83641	uc009xjg.1	2205	ENSG00000065809	FAM107B	family with sequence similarity 107 member B
chr10	14614255	14614455	chr10:14572256-14572456	5.0773	3.6637	5.88428	-2.16742	1.09041e-15	1.04691e-14	Promoter (<=1kb)	10	14560559	14614188	53630	2	83641	uc009xjg.1	-67	ENSG00000065809	FAM107B	family with sequence similarity 107 member B
chr10	14620483	14620683	chr10:14578484-14578684	5.80326	3.57091	6.76275	-3.11538	3.33361e-38	3.57016e-36	Intron (uc001imy.1/83641, intron 1 of 4)	10	14560559	14614188	53630	2	83641	uc009xjg.1	-6295	ENSG00000065809	FAM107B	family with sequence similarity 107 member B
chr10	14630094	14630294	chr10:14588095-14588295	2.63171	1.14734	3.45637	-2.13374	5.2468e-05	0.000111293	Intron (uc001imy.1/83641, intron 1 of 4)	10	14560559	14614188	53630	2	83641	uc009xjg.1	-15906	ENSG00000065809	FAM107B	family with sequence similarity 107 member B
chr10	14644072	14644272	chr10:14602073-14602273	5.12617	4.57858	5.5898	-0.931813	0.000537219	0.000984829	Promoter (2-3kb)	10	14560559	14646417	85859	2	83641	uc001imy.1	2145	ENSG00000065809	FAM107B	family with sequence similarity 107 member B
chr10	14646284	14646484	chr10:14604285-14604485	8.03031	8.27925	7.66072	0.592234	0.0094642	0.014407	Promoter (<=1kb)	10	14560559	14646417	85859	2	83641	uc001imy.1	0	ENSG00000065809	FAM107B	family with sequence similarity 107 member B
chr10	14647465	14647665	chr10:14605466-14605666	4.82418	3.69516	5.5478	-1.76444	1.96749e-09	8.19948e-09	Promoter (1-2kb)	10	14560559	14646417	85859	2	83641	uc001imz.1	-1048	ENSG00000065809	FAM107B	family with sequence similarity 107 member B
chr10	14659974	14660174	chr10:14617975-14618175	3.23832	2.54868	3.78033	-1.17569	0.00173348	0.00294984	Intron (uc001ina.1/83641, intron 2 of 4)	10	14560559	14646417	85859	2	83641	uc001imz.1	-13557	ENSG00000065809	FAM107B	family with sequence similarity 107 member B
chr10	14690339	14690539	chr10:14648340-14648540	4.72267	4.23357	5.15032	-0.839606	0.00347589	0.00565469	Intron (uc001ina.1/83641, intron 2 of 4)	10	14560559	14646417	85859	2	83641	uc001imz.1	-43922	ENSG00000065809	FAM107B	family with sequence similarity 107 member B
chr10	14712934	14713134	chr10:14670935-14671135	4.11556	1.81452	5.08384	-3.07929	1.17087e-14	9.91263e-14	Intron (uc001ina.1/83641, intron 1 of 4)	10	14560559	14646417	85859	2	83641	uc001imz.1	-66517	ENSG00000065809	FAM107B	family with sequence similarity 107 member B
chr10	14728541	14728741	chr10:14686542-14686742	4.71306	5.38893	2.89158	2.34468	5.9059e-05	0.000124358	Intron (uc001ina.1/83641, intron 1 of 4)	10	14560559	14646417	85859	2	83641	uc001imz.1	-82124	ENSG00000065809	FAM107B	family with sequence similarity 107 member B
chr10	14750350	14750550	chr10:14708351-14708551	2.33231	0.512631	3.22766	-2.43756	7.05008e-06	1.70608e-05	Intron (uc001ina.1/83641, intron 1 of 4)	10	14560559	14816896	256338	2	83641	uc001ina.1	66346	ENSG00000065809	FAM107B	family with sequence similarity 107 member B
chr10	14778881	14779081	chr10:14736882-14737082	2.91261	2.15697	3.48721	-1.29006	0.00124201	0.00215765	Intron (uc001ina.1/83641, intron 1 of 4)	10	14560559	14816896	256338	2	83641	uc001ina.1	37815	ENSG00000065809	FAM107B	family with sequence similarity 107 member B
chr10	14790627	14790827	chr10:14748628-14748828	3.30076	1.45158	4.20144	-2.63021	1.26555e-09	5.42308e-09	Intron (uc001ina.1/83641, intron 1 of 4)	10	14560559	14816896	256338	2	83641	uc001ina.1	26069	ENSG00000065809	FAM107B	family with sequence similarity 107 member B
chr10	14793988	14794188	chr10:14751989-14752189	5.44945	1.28115	6.54251	-5.11402	1.23569e-33	8.40731e-32	Intron (uc001ina.1/83641, intron 1 of 4)	10	14560559	14816896	256338	2	83641	uc001ina.1	22708	ENSG00000065809	FAM107B	family with sequence similarity 107 member B
chr10	14799521	14799721	chr10:14757522-14757722	4.2311	2.40856	5.12698	-2.57832	5.31791e-12	3.19991e-11	Intron (uc001ina.1/83641, intron 1 of 4)	10	14560559	14816896	256338	2	83641	uc001ina.1	17175	ENSG00000065809	FAM107B	family with sequence similarity 107 member B
chr10	14843859	14844059	chr10:14801860-14802060	4.04477	4.77205	1.81631	2.79653	3.14297e-11	1.7008e-10	Distal Intergenic	10	14560559	14816896	256338	2	83641	uc010qbu.1	-26963	ENSG00000065809	FAM107B	family with sequence similarity 107 member B
chr10	14862181	14862381	chr10:14820182-14820382	3.19133	1.81272	3.98917	-2.17619	2.84414e-06	7.29877e-06	Intron (uc001inb.1/441549, intron 3 of 3)	10	14861251	14879983	18733	2	441549	uc001inb.1	17602	ENSG00000185267	CDNF	cerebral dopamine neurotrophic factor
chr10	14880934	14881134	chr10:14838935-14839135	5.67227	6.11448	4.86024	1.28769	6.13317e-08	2.03927e-07	Promoter (<=1kb)	10	14861251	14880574	19324	2	441549	uc001inc.1	-360	ENSG00000185267	CDNF	cerebral dopamine neurotrophic factor
chr10	14981083	14981283	chr10:14939084-14939284	2.60688	1.06002	3.44627	-2.28554	3.25402e-06	8.27604e-06	Intron (uc010qbx.2/64421, intron 4 of 13)	10	14964980	14976774	11795	2	64421	uc009xjj.1	-4309	ENSG00000152457	DCLRE1C	DNA cross-link repair 1C
chr10	14996040	14996240	chr10:14954041-14954241	8.38205	8.56414	8.12807	0.426874	0.00658426	0.0102685	Promoter (<=1kb)	10	14940228	14996094	55867	2	64421	uc010qbx.2	0	ENSG00000152457	DCLRE1C	DNA cross-link repair 1C
chr10	15033447	15033647	chr10:14991448-14991648	3.38563	3.84783	2.51481	1.20709	0.00280171	0.00462236	Intron (uc021pni.1/64421, intron 1 of 9)	10	14948871	15063862	114992	2	64421	uc021pni.1	30215	ENSG00000152457	DCLRE1C	DNA cross-link repair 1C
chr10	15063063	15063263	chr10:15021064-15021264	3.26227	2.06648	4.00742	-1.79525	9.69676e-06	2.29805e-05	Promoter (<=1kb)	10	14948871	15063862	114992	2	64421	uc021pni.1	599	ENSG00000152457	DCLRE1C	DNA cross-link repair 1C
chr10	15069272	15069472	chr10:15027273-15027473	3.53265	4.19476	1.80113	2.23104	3.15668e-07	9.38809e-07	Intron (uc010qby.1/414149, intron 3 of 7)	10	14948871	15063862	114992	2	64421	uc021pni.1	-5410	ENSG00000152457	DCLRE1C	DNA cross-link repair 1C
chr10	15130731	15130931	chr10:15088732-15088932	8.22618	8.53382	7.74175	0.779232	6.41216e-05	0.000134312	Promoter (<=1kb)	10	15057071	15130775	73705	2	414149	uc010qby.1	0	ENSG00000176244	ACBD7	acyl-CoA binding domain containing 7
chr10	15138954	15139154	chr10:15096955-15097155	7.52043	7.82676	7.03872	0.779004	2.4722e-05	5.50768e-05	Promoter (<=1kb)	10	15139179	15146256	7078	1	10557	uc001inx.5	-25	ENSG00000152464	RPP38	ribonuclease P/MRP subunit p38
chr10	15148507	15148707	chr10:15106508-15106708	5.10823	5.34144	4.76717	0.534767	0.0224143	0.0320966	3' UTR	10	15137384	15139318	1935	2	221060	uc001inw.3	-9189	ENSG00000176236	RPP38-DT	RPP38 divergent transcript
chr10	15179092	15179292	chr10:15137093-15137293	3.83784	2.61551	4.59118	-1.71562	0.00324324	0.005301	Intron (uc010qbz.1/9397, intron 3 of 11)	10	15196721	15197346	626	2	100192204	uc010qca.1	18054	ENSG00000206448	PPIAP30	peptidylprolyl isomerase A pseudogene 30
chr10	15179770	15179970	chr10:15137771-15137971	2.09265	0	3.12319	-3.28685	2.11464e-06	5.5331e-06	Intron (uc010qbz.1/9397, intron 3 of 11)	10	15196721	15197346	626	2	100192204	uc010qca.1	17376	ENSG00000206448	PPIAP30	peptidylprolyl isomerase A pseudogene 30
chr10	15183248	15183448	chr10:15141249-15141449	4.34103	5.19766	0	5.14257	1.8568e-09	7.76867e-09	5' UTR	10	15196721	15197346	626	2	100192204	uc010qca.1	13898	ENSG00000206448	PPIAP30	peptidylprolyl isomerase A pseudogene 30
chr10	15188149	15188349	chr10:15146150-15146350	2.88972	3.63906	0.437835	2.81094	9.78421e-06	2.31737e-05	Intron (uc010qbz.1/9397, intron 2 of 11)	10	15196721	15197346	626	2	100192204	uc010qca.1	8997	ENSG00000206448	PPIAP30	peptidylprolyl isomerase A pseudogene 30
chr10	15198733	15198933	chr10:15156734-15156934	2.32776	0.183461	3.27528	-2.85857	6.52398e-07	1.84957e-06	Promoter (1-2kb)	10	15196721	15197346	626	2	100192204	uc010qca.1	-1387	ENSG00000206448	PPIAP30	peptidylprolyl isomerase A pseudogene 30
chr10	15208179	15208379	chr10:15166180-15166380	5.51113	6.31056	2.34632	3.91397	1.27706e-28	5.08015e-27	Promoter (2-3kb)	10	15147771	15210695	62925	2	9397	uc001inz.1	2316	ENSG00000152465	NMT2	N-myristoyltransferase 2
chr10	15209409	15209609	chr10:15167410-15167610	4.99875	5.62955	3.45042	2.21338	2.16458e-11	1.19776e-10	Promoter (1-2kb)	10	15147771	15210695	62925	2	9397	uc001inz.1	1086	ENSG00000152465	NMT2	N-myristoyltransferase 2
chr10	15232332	15232532	chr10:15190333-15190533	4.34249	1.14139	5.39178	-3.94456	3.6413e-11	1.95108e-10	Distal Intergenic	10	15147771	15210695	62925	2	9397	uc001ioa.1	-21637	ENSG00000152465	NMT2	N-myristoyltransferase 2
chr10	15251909	15252109	chr10:15209910-15210110	5.60053	5.97428	4.96821	1.01359	8.53272e-05	0.000175504	Downstream (1-2kb)	10	15147771	15210695	62925	2	9397	uc001ioa.1	-41214	ENSG00000152465	NMT2	N-myristoyltransferase 2
chr10	15253438	15253638	chr10:15211439-15211639	3.52944	3.02351	3.96768	-0.863795	0.0211254	0.0303805	Downstream (<1kb)	10	15147771	15210695	62925	2	9397	uc001ioa.1	-42743	ENSG00000152465	NMT2	N-myristoyltransferase 2
chr10	15289844	15290044	chr10:15247845-15248045	3.56458	3.11133	3.96897	-0.770737	0.0295911	0.0415337	Intron (uc001iob.3/221061, intron 5 of 7)	10	15147771	15210695	62925	2	9397	uc001ioa.1	-79149	ENSG00000152465	NMT2	N-myristoyltransferase 2
chr10	15341617	15341817	chr10:15299618-15299818	3.61817	4.17173	2.42967	1.64062	7.46134e-05	0.000154798	Intron (uc001iob.3/221061, intron 1 of 7)	10	15253644	15413058	159415	2	221061	uc001iob.3	71241	ENSG00000148468	FAM171A1	family with sequence similarity 171 member A1
chr10	15355825	15356025	chr10:15313826-15314026	3.76928	4.0688	3.30157	0.838794	0.0226353	0.0323917	Intron (uc001iob.3/221061, intron 1 of 7)	10	15253644	15413058	159415	2	221061	uc001iob.3	57033	ENSG00000148468	FAM171A1	family with sequence similarity 171 member A1
chr10	15358257	15358457	chr10:15316258-15316458	3.1062	3.90781	0	3.30647	3.04192e-07	9.06769e-07	Intron (uc001iob.3/221061, intron 1 of 7)	10	15253644	15413058	159415	2	221061	uc001iob.3	54601	ENSG00000148468	FAM171A1	family with sequence similarity 171 member A1
chr10	15367705	15367905	chr10:15325706-15325906	2.88433	1.96073	3.53268	-1.47624	0.0003948	0.000737968	Intron (uc001iob.3/221061, intron 1 of 7)	10	15253644	15413058	159415	2	221061	uc001iob.3	45153	ENSG00000148468	FAM171A1	family with sequence similarity 171 member A1
chr10	15390602	15390802	chr10:15348603-15348803	2.99133	2.42907	3.46362	-0.83422	0.0297227	0.0417052	Intron (uc001iob.3/221061, intron 1 of 7)	10	15253644	15413058	159415	2	221061	uc001iob.3	22256	ENSG00000148468	FAM171A1	family with sequence similarity 171 member A1
chr10	15453150	15453350	chr10:15411151-15411351	3.61943	4.02937	2.89596	1.20418	0.00174687	0.00297103	Distal Intergenic	10	15253644	15413058	159415	2	221061	uc001iob.3	-40092	ENSG00000148468	FAM171A1	family with sequence similarity 171 member A1
chr10	15476562	15476762	chr10:15434563-15434763	3.57653	3.01253	4.04984	-0.907473	0.0130532	0.0194329	Distal Intergenic	10	15253644	15413058	159415	2	221061	uc001iob.3	-63504	ENSG00000148468	FAM171A1	family with sequence similarity 171 member A1
chr10	15481639	15481839	chr10:15439640-15439840	5.29512	4.36869	5.9446	-1.50414	2.24114e-11	1.23787e-10	Distal Intergenic	10	15253644	15413058	159415	2	221061	uc001iob.3	-68581	ENSG00000148468	FAM171A1	family with sequence similarity 171 member A1
chr10	15503366	15503566	chr10:15461367-15461567	2.48945	1.47893	3.17145	-1.54523	0.000768064	0.0013754	Distal Intergenic	10	15253644	15413058	159415	2	221061	uc001iob.3	-90308	ENSG00000148468	FAM171A1	family with sequence similarity 171 member A1
chr10	15528072	15528272	chr10:15486073-15486273	2.2365	1.10505	2.96094	-1.64469	0.010045	0.0152317	Distal Intergenic	10	15253644	15413058	159415	2	221061	uc001iob.3	-115014	ENSG00000148468	FAM171A1	family with sequence similarity 171 member A1
chr10	15546523	15546723	chr10:15504524-15504724	2.31366	0.832196	3.13761	-2.25746	3.17135e-05	6.94895e-05	Distal Intergenic	10	15253644	15413058	159415	2	221061	uc001iob.3	-133465	ENSG00000148468	FAM171A1	family with sequence similarity 171 member A1
chr10	15738017	15738217	chr10:15696018-15696218	4.19548	4.70115	3.18464	1.43971	9.62552e-05	0.000196355	Intron (uc001ioc.1/8516, intron 2 of 29)	10	15559088	15761770	202683	2	8516	uc001ioc.1	23553	ENSG00000077943	ITGA8	integrin subunit alpha 8
chr10	15761584	15761784	chr10:15719585-15719785	4.67071	5.15416	3.73366	1.39512	6.73497e-05	0.000140628	Promoter (<=1kb)	10	15559088	15761770	202683	2	8516	uc001ioc.1	0	ENSG00000077943	ITGA8	integrin subunit alpha 8
chr10	15834175	15834375	chr10:15792176-15792376	4.74938	5.18865	3.94572	1.34163	1.60934e-05	3.688e-05	Intron (uc001iod.1/80013, intron 11 of 14)	10	15820175	15902519	82345	2	80013	uc001iod.1	68144	ENSG00000148481	MINDY3	MINDY lysine 48 deubiquitinase 3
chr10	15850375	15850575	chr10:15808376-15808576	3.18177	4.00052	0	3.86706	1.77757e-07	5.49864e-07	Intron (uc001iod.1/80013, intron 10 of 14)	10	15820175	15902519	82345	2	80013	uc001iod.1	51944	ENSG00000148481	MINDY3	MINDY lysine 48 deubiquitinase 3
chr10	15880173	15880373	chr10:15838174-15838374	2.79569	3.65461	0	4.34513	8.87337e-08	2.87264e-07	Exon (uc001iod.1/80013, exon 5 of 15)	10	15820175	15902519	82345	2	80013	uc001iod.1	22146	ENSG00000148481	MINDY3	MINDY lysine 48 deubiquitinase 3
chr10	16013504	16013704	chr10:15971505-15971705	3.03815	3.86758	0	3.71099	6.80341e-07	1.92378e-06	Distal Intergenic	10	15820175	15902519	82345	2	80013	uc001ioe.1	-110985	ENSG00000148481	MINDY3	MINDY lysine 48 deubiquitinase 3
chr10	16183564	16183764	chr10:16141565-16141765	3.24527	3.66291	2.50133	1.27404	0.00258687	0.00428777	Distal Intergenic	10	15820175	15902519	82345	2	80013	uc001ioe.1	-281045	ENSG00000148481	MINDY3	MINDY lysine 48 deubiquitinase 3
chr10	16683760	16683960	chr10:16641761-16641961	4.37863	5.15075	1.64806	3.32354	7.39895e-14	5.68122e-13	Intron (uc001iok.3/6251, intron 7 of 7)	10	16555742	16564004	8263	2	389941	uc001ioj.1	-119756	ENSG00000165985	C1QL3	complement C1q like 3
chr10	16698998	16699198	chr10:16656999-16657199	4.66853	5.42827	2.09658	3.41684	1.03723e-14	8.83968e-14	Intron (uc001iok.3/6251, intron 7 of 7)	10	16555742	16564004	8263	2	389941	uc001ioj.1	-134994	ENSG00000165985	C1QL3	complement C1q like 3
chr10	16766589	16766789	chr10:16724590-16724790	3.78734	1.2857	4.77874	-3.18524	4.66516e-12	2.82629e-11	Intron (uc001iok.3/6251, intron 6 of 7)	10	16632617	16859382	226766	2	6251	uc001iok.3	92593	ENSG00000148484	RSU1	Ras suppressor protein 1
chr10	16834771	16834971	chr10:16792772-16792972	3.63602	4.22029	2.31721	1.79969	0.000198462	0.000387091	Intron (uc001iok.3/6251, intron 1 of 7)	10	16632617	16859382	226766	2	6251	uc001iok.3	24411	ENSG00000148484	RSU1	Ras suppressor protein 1
chr10	16869600	16869800	chr10:16827601-16827801	4.29575	1.74795	5.29198	-3.31029	4.10804e-15	3.67469e-14	Intron (uc001ioo.3/8029, intron 66 of 66)	10	16792876	16859453	66578	2	6251	uc001ion.3	-10147	ENSG00000148484	RSU1	Ras suppressor protein 1
chr10	16870881	16871081	chr10:16828882-16829082	6.30223	5.49172	6.90229	-1.37139	6.33446e-09	2.44886e-08	Exon (uc001ioo.3/8029, exon 66 of 67)	10	16792876	16859453	66578	2	6251	uc001ion.3	-11428	ENSG00000148484	RSU1	Ras suppressor protein 1
chr10	16874755	16874955	chr10:16832756-16832956	6.47001	6.10454	6.81318	-0.65256	0.00307849	0.00504855	Intron (uc001ioo.3/8029, intron 64 of 66)	10	16792876	16859453	66578	2	6251	uc001ion.3	-15302	ENSG00000148484	RSU1	Ras suppressor protein 1
chr10	16890854	16891054	chr10:16848855-16849055	4.35388	3.17199	5.09466	-1.83735	4.77527e-09	1.87861e-08	Intron (uc001ioo.3/8029, intron 60 of 66)	10	16792876	16859453	66578	2	6251	uc001ion.3	-31401	ENSG00000148484	RSU1	Ras suppressor protein 1
chr10	16933428	16933628	chr10:16891429-16891629	5.85891	6.25489	5.17157	1.02592	4.09628e-05	8.8313e-05	Intron (uc001ioo.3/8029, intron 54 of 66)	10	16893234	16949747	56514	2	8029	uc009xjq.1	16119	ENSG00000107611	CUBN	cubilin
chr10	16935744	16935944	chr10:16893745-16893945	3.64239	4.47312	0	4.22655	2.76347e-08	9.69476e-08	Intron (uc001ioo.3/8029, intron 54 of 66)	10	16893234	16949747	56514	2	8029	uc009xjq.1	13803	ENSG00000107611	CUBN	cubilin
chr10	16969836	16970036	chr10:16927837-16928037	3.102	0.707386	4.0815	-3.24192	6.87959e-11	3.54293e-10	Intron (uc001ioo.3/8029, intron 41 of 66)	10	16911635	16949747	38113	2	8029	uc009xjr.1	-20089	ENSG00000107611	CUBN	cubilin
chr10	16985756	16985956	chr10:16943757-16943957	3.55419	4.15122	2.17664	2.00871	4.3047e-06	1.07507e-05	Intron (uc001ioo.3/8029, intron 36 of 66)	10	16911635	16949747	38113	2	8029	uc009xjr.1	-36009	ENSG00000107611	CUBN	cubilin
chr10	16986555	16986755	chr10:16944556-16944756	3.7281	4.38171	2.04906	2.15686	1.68995e-07	5.24395e-07	Intron (uc001ioo.3/8029, intron 36 of 66)	10	16911635	16949747	38113	2	8029	uc009xjr.1	-36808	ENSG00000107611	CUBN	cubilin
chr10	16993145	16993345	chr10:16951146-16951346	3.83616	4.58673	1.37061	3.10485	1.31882e-10	6.51606e-10	Intron (uc001ioo.3/8029, intron 33 of 66)	10	16911635	16949747	38113	2	8029	uc009xjr.1	-43398	ENSG00000107611	CUBN	cubilin
chr10	16997571	16997771	chr10:16955572-16955772	2.90103	3.72834	0	3.92619	1.08585e-06	2.97502e-06	Intron (uc001ioo.3/8029, intron 31 of 66)	10	16911635	16949747	38113	2	8029	uc009xjr.1	-47824	ENSG00000107611	CUBN	cubilin
chr10	17008195	17008395	chr10:16966196-16966396	7.35397	8.06358	5.28038	2.79171	3.63677e-40	4.63121e-38	Intron (uc001ioo.3/8029, intron 31 of 66)	10	16911635	16949747	38113	2	8029	uc009xjr.1	-58448	ENSG00000107611	CUBN	cubilin
chr10	17009343	17009543	chr10:16967344-16967544	4.5766	5.18679	3.13535	2.00093	3.84869e-09	1.53508e-08	Intron (uc001ioo.3/8029, intron 31 of 66)	10	16911635	16949747	38113	2	8029	uc009xjr.1	-59596	ENSG00000107611	CUBN	cubilin
chr10	17028471	17028671	chr10:16986472-16986672	7.69987	8.46958	5.00165	3.46531	3.07235e-30	1.4397e-28	Intron (uc001ioo.3/8029, intron 29 of 66)	10	16911635	16949747	38113	2	8029	uc009xjr.1	-78724	ENSG00000107611	CUBN	cubilin
chr10	17038711	17038911	chr10:16996712-16996912	5.63924	6.32455	3.75216	2.60919	1.41452e-22	2.97731e-21	Intron (uc001ioo.3/8029, intron 28 of 66)	10	16911635	16949747	38113	2	8029	uc009xjr.1	-88964	ENSG00000107611	CUBN	cubilin
chr10	17044539	17044739	chr10:17002540-17002740	6.93247	7.61078	5.09433	2.57198	7.49759e-28	2.76724e-26	Intron (uc001ioo.3/8029, intron 28 of 66)	10	16911635	16949747	38113	2	8029	uc009xjr.1	-94792	ENSG00000107611	CUBN	cubilin
chr10	17045230	17045430	chr10:17003231-17003431	5.15578	5.46178	4.67475	0.823881	0.000423452	0.000787907	Intron (uc001ioo.3/8029, intron 28 of 66)	10	16911635	16949747	38113	2	8029	uc009xjr.1	-95483	ENSG00000107611	CUBN	cubilin
chr10	17045691	17045891	chr10:17003692-17003892	4.00868	2.08012	4.92307	-2.71502	6.06638e-11	3.14908e-10	Intron (uc001ioo.3/8029, intron 28 of 66)	10	16911635	16949747	38113	2	8029	uc009xjr.1	-95944	ENSG00000107611	CUBN	cubilin
chr10	17048867	17049067	chr10:17006868-17007068	4.63322	3.90818	5.19299	-1.19349	3.00356e-06	7.68214e-06	Intron (uc001ioo.3/8029, intron 28 of 66)	10	16911635	16949747	38113	2	8029	uc009xjr.1	-99120	ENSG00000107611	CUBN	cubilin
chr10	17052820	17053020	chr10:17010821-17011021	6.53022	7.40003	0	6.79784	1.16071e-23	2.74448e-22	Intron (uc001ioo.3/8029, intron 28 of 66)	10	16911635	16949747	38113	2	8029	uc009xjr.1	-103073	ENSG00000107611	CUBN	cubilin
chr10	17067698	17067898	chr10:17025699-17025899	5.41434	4.94415	5.82984	-0.828872	0.00583943	0.00917985	Intron (uc001ioo.3/8029, intron 27 of 66)	10	16865965	17171816	305852	2	8029	uc001ioo.3	103918	ENSG00000107611	CUBN	cubilin
chr10	17068817	17069017	chr10:17026818-17027018	4.4285	2.92441	5.25789	-2.27435	1.58092e-11	8.91553e-11	Intron (uc001ioo.3/8029, intron 27 of 66)	10	16865965	17171816	305852	2	8029	uc001ioo.3	102799	ENSG00000107611	CUBN	cubilin
chr10	17071619	17071819	chr10:17029620-17029820	3.69861	3.12299	4.17866	-1.03916	0.00105665	0.00185404	Intron (uc001ioo.3/8029, intron 27 of 66)	10	16865965	17171816	305852	2	8029	uc001ioo.3	99997	ENSG00000107611	CUBN	cubilin
chr10	17080735	17080935	chr10:17038736-17038936	4.05583	1.83537	5.01376	-2.99133	3.14235e-11	1.70053e-10	Intron (uc001ioo.3/8029, intron 27 of 66)	10	16865965	17171816	305852	2	8029	uc001ioo.3	90881	ENSG00000107611	CUBN	cubilin
chr10	17083799	17083999	chr10:17041800-17042000	4.04141	4.80988	1.35971	3.13047	1.14412e-06	3.12354e-06	Intron (uc001ioo.3/8029, intron 26 of 66)	10	16865965	17171816	305852	2	8029	uc001ioo.3	87817	ENSG00000107611	CUBN	cubilin
chr10	17085347	17085547	chr10:17043348-17043548	3.03644	3.72976	1.09078	2.53556	5.23087e-06	1.28949e-05	Intron (uc001ioo.3/8029, intron 26 of 66)	10	16865965	17171816	305852	2	8029	uc001ioo.3	86269	ENSG00000107611	CUBN	cubilin
chr10	17091200	17091400	chr10:17049201-17049401	2.96696	0.709846	3.92967	-2.96736	8.92515e-09	3.37494e-08	Intron (uc001ioo.3/8029, intron 22 of 66)	10	16865965	17171816	305852	2	8029	uc001ioo.3	80416	ENSG00000107611	CUBN	cubilin
chr10	17104120	17104320	chr10:17062121-17062321	4.21627	4.67411	3.35852	1.40867	5.62128e-05	0.000118708	Intron (uc001ioo.3/8029, intron 22 of 66)	10	16865965	17171816	305852	2	8029	uc001ioo.3	67496	ENSG00000107611	CUBN	cubilin
chr10	17117611	17117811	chr10:17075612-17075812	5.17198	5.44058	4.76547	0.648	0.0156176	0.0229458	Intron (uc001ioo.3/8029, intron 17 of 66)	10	16865965	17171816	305852	2	8029	uc001ioo.3	54005	ENSG00000107611	CUBN	cubilin
chr10	17142685	17142885	chr10:17100686-17100886	3.02095	1.39874	3.8771	-2.33147	5.6001e-07	1.60386e-06	Intron (uc001ioo.3/8029, intron 13 of 66)	10	16865965	17171816	305852	2	8029	uc001ioo.3	28931	ENSG00000107611	CUBN	cubilin
chr10	17143667	17143867	chr10:17101668-17101868	5.39003	2.20191	6.4385	-4.05213	1.97485e-36	1.78068e-34	Intron (uc001ioo.3/8029, intron 13 of 66)	10	16865965	17171816	305852	2	8029	uc001ioo.3	27949	ENSG00000107611	CUBN	cubilin
chr10	17156014	17156214	chr10:17114015-17114215	3.05697	1.1995	3.95912	-2.49658	1.17706e-08	4.36733e-08	Exon (uc001ioo.3/8029, exon 8 of 67)	10	16865965	17171816	305852	2	8029	uc001ioo.3	15602	ENSG00000107611	CUBN	cubilin
chr10	17157023	17157223	chr10:17115024-17115224	3.30712	0.402077	4.33554	-3.71949	2.26279e-12	1.43066e-11	Intron (uc001ioo.3/8029, intron 7 of 66)	10	16865965	17171816	305852	2	8029	uc001ioo.3	14593	ENSG00000107611	CUBN	cubilin
chr10	17193847	17194047	chr10:17151848-17152048	3.51342	0.801787	4.5255	-3.45185	1.46054e-10	7.17086e-10	3' UTR	10	17193582	17211538	17957	2	1787	uc010qcc.1	17491	ENSG00000107614	TRDMT1	tRNA aspartic acid methyltransferase 1
chr10	17200203	17200403	chr10:17158204-17158404	2.7711	3.64557	0	4.8195	5.48847e-09	2.14026e-08	Intron (uc001iop.3/1787, intron 7 of 10)	10	17193582	17211538	17957	2	1787	uc010qcc.1	11135	ENSG00000107614	TRDMT1	tRNA aspartic acid methyltransferase 1
chr10	17204923	17205123	chr10:17162924-17163124	4.12599	4.81839	2.18725	2.547	3.05777e-10	1.43319e-09	Intron (uc001iop.3/1787, intron 3 of 10)	10	17193582	17211538	17957	2	1787	uc010qcc.1	6415	ENSG00000107614	TRDMT1	tRNA aspartic acid methyltransferase 1
chr10	17217646	17217846	chr10:17175647-17175847	3.19119	2.29004	3.83038	-1.40505	0.000699791	0.00126106	Promoter (<=1kb)	10	17201145	17216659	15515	2	1787	uc021pno.1	-987	ENSG00000107614	TRDMT1	tRNA aspartic acid methyltransferase 1
chr10	17230363	17230563	chr10:17188364-17188564	3.45181	4.07709	1.93306	2.06642	3.46403e-06	8.77464e-06	Intron (uc001iop.3/1787, intron 1 of 10)	10	17184982	17244070	59089	2	1787	uc001iop.3	13507	ENSG00000107614	TRDMT1	tRNA aspartic acid methyltransferase 1
chr10	17243393	17243593	chr10:17201394-17201594	8.82814	9.28163	7.98334	1.28902	5.21468e-11	2.73387e-10	Promoter (<=1kb)	10	17184982	17244070	59089	2	1787	uc001iop.3	477	ENSG00000107614	TRDMT1	tRNA aspartic acid methyltransferase 1
chr10	17256070	17256270	chr10:17214071-17214271	3.6653	4.30435	2.07126	2.08861	8.25917e-07	2.30542e-06	Distal Intergenic	10	17194934	17244070	49137	2	1787	uc010qcd.2	-12000	ENSG00000107614	TRDMT1	tRNA aspartic acid methyltransferase 1
chr10	17258335	17258535	chr10:17216336-17216536	6.57524	6.81892	6.2153	0.602741	0.00901517	0.0137726	Intron (uc001iot.1/uc001iot.1, intron 1 of 2)	10	17270258	17279592	9335	1	7431	uc001iou.2	-11723	ENSG00000026025	VIM	vimentin
chr10	17268895	17269095	chr10:17226896-17227096	5.67402	5.08004	6.16458	-1.0277	1.1964e-05	2.79447e-05	Promoter (1-2kb)	10	17270258	17279592	9335	1	7431	uc001iou.2	-1163	ENSG00000026025	VIM	vimentin
chr10	17270474	17270674	chr10:17228475-17228675	8.43866	8.67047	8.10011	0.553859	0.00454511	0.00726316	Promoter (<=1kb)	10	17270258	17279592	9335	1	7431	uc001iou.2	216	ENSG00000026025	VIM	vimentin
chr10	17280551	17280751	chr10:17238552-17238752	3.90288	4.40215	2.91382	1.53778	7.87076e-05	0.000162678	Distal Intergenic	10	17270258	17279592	9335	1	7431	uc001iou.2	10293	ENSG00000026025	VIM	vimentin
chr10	17291835	17292035	chr10:17249836-17250036	2.59434	3.1794	1.27196	1.87466	0.000351314	0.000661497	Distal Intergenic	10	17270258	17279592	9335	1	7431	uc001iou.2	21577	ENSG00000026025	VIM	vimentin
chr10	17377162	17377362	chr10:17335163-17335363	3.7089	2.15914	4.54896	-2.24658	2.12821e-08	7.60323e-08	Intron (uc001ipd.3/338596, intron 4 of 7)	10	17428935	17450285	21351	1	100128098	uc001ipe.3	-51573	ENSG00000204832	ST8SIA6-AS1	ST8SIA6 antisense RNA 1
chr10	17554466	17554666	chr10:17512467-17512667	5.9565	6.31197	5.36732	0.96827	8.23856e-05	0.000169799	Distal Intergenic	10	17362676	17496254	133579	2	338596	uc010qce.2	-58212	ENSG00000148488	ST8SIA6	ST8 alpha-N-acetyl-neuraminide alpha-2,8-sialyltransferase 6
chr10	17575820	17576020	chr10:17533821-17534021	3.26339	4.08122	0	3.94786	8.54901e-08	2.77417e-07	Distal Intergenic	10	17362676	17496254	133579	2	338596	uc010qce.2	-79566	ENSG00000148488	ST8SIA6	ST8 alpha-N-acetyl-neuraminide alpha-2,8-sialyltransferase 6
chr10	17604703	17604903	chr10:17562704-17562904	5.10185	5.795	3.15749	2.56235	2.61133e-18	3.40685e-17	Distal Intergenic	10	17631958	17659373	27416	2	9200	uc001ipg.3	54470	ENSG00000165996	HACD1	3-hydroxyacyl-CoA dehydratase 1
chr10	17605568	17605768	chr10:17563569-17563769	4.85393	5.30853	4.00585	1.30911	2.88353e-07	8.62745e-07	Distal Intergenic	10	17631958	17659373	27416	2	9200	uc001ipg.3	53605	ENSG00000165996	HACD1	3-hydroxyacyl-CoA dehydratase 1
chr10	17659118	17659318	chr10:17617119-17617319	6.93952	7.2573	6.43379	0.827868	1.17939e-05	2.75772e-05	Promoter (<=1kb)	10	17631958	17659373	27416	2	9200	uc001ipg.3	55	ENSG00000165996	HACD1	3-hydroxyacyl-CoA dehydratase 1
chr10	17707811	17708011	chr10:17665812-17666012	2.34592	1.2106	3.07163	-1.72415	0.000385139	0.000721051	Intron (uc001ipj.2/8027, intron 2 of 13)	10	17686124	17758821	72698	1	8027	uc010qcf.2	21687	ENSG00000136738	STAM	signal transducing adaptor molecule
chr10	17715893	17716093	chr10:17673894-17674094	4.68517	3.35797	5.46904	-2.04165	2.23266e-09	9.22618e-09	Intron (uc001ipj.2/8027, intron 2 of 13)	10	17737048	17758821	21774	1	8027	uc009xjw.2	-20955	ENSG00000136738	STAM	signal transducing adaptor molecule
chr10	17771717	17771917	chr10:17729718-17729918	3.79303	1.72984	4.72876	-2.91752	7.08418e-13	4.79344e-12	Distal Intergenic	10	17794260	17842866	48607	1	653567	uc009xjx.4	-22343	ENSG00000148483	TMEM236	transmembrane protein 236
chr10	17790791	17790991	chr10:17748792-17748992	3.65592	4.1197	2.78029	1.29755	0.00153251	0.0026275	Distal Intergenic	10	17794260	17842866	48607	1	653567	uc009xjx.4	-3269	ENSG00000148483	TMEM236	transmembrane protein 236
chr10	17798795	17798995	chr10:17756796-17756996	3.2281	3.91192	1.35152	2.35843	9.59623e-07	2.65171e-06	Intron (uc009xjx.4/653567, intron 1 of 3)	10	17794260	17842866	48607	1	653567	uc009xjx.4	4535	ENSG00000148483	TMEM236	transmembrane protein 236
chr10	17800267	17800467	chr10:17758268-17758468	3.65688	4.3926	1.34733	3.01599	3.13686e-09	1.26833e-08	Intron (uc009xjx.4/653567, intron 1 of 3)	10	17794260	17842866	48607	1	653567	uc009xjx.4	6007	ENSG00000148483	TMEM236	transmembrane protein 236
chr10	17825225	17825425	chr10:17783226-17783426	3.78236	4.08953	3.29892	0.718872	0.0222784	0.0319169	Intron (uc009xjx.4/653567, intron 3 of 3)	10	17813273	17842866	29594	1	653567	uc010qcg.2	11952	ENSG00000148483	TMEM236	transmembrane protein 236
chr10	17829709	17829909	chr10:17787710-17787910	3.69759	4.00371	3.21633	0.768729	0.0228137	0.0326283	Intron (uc009xjx.4/653567, intron 3 of 3)	10	17813273	17842866	29594	1	653567	uc010qcg.2	16436	ENSG00000148483	TMEM236	transmembrane protein 236
chr10	18177233	18177433	chr10:17888304-17888504	3.54938	0.260437	4.60404	-4.04922	1.20553e-14	1.01845e-13	Intron (uc031ptj.1/4360, intron 22 of 29)	10	18134036	18134122	87	1	574446	uc010qcj.1	43197	NA	NA	NA
chr10	18180368	18180568	chr10:17891439-17891639	3.10353	0.364236	4.11809	-3.41351	2.31135e-10	1.10263e-09	Intron (uc031ptj.1/4360, intron 22 of 29)	10	18134036	18134122	87	1	574446	uc010qcj.1	46332	NA	NA	NA
chr10	18241069	18241269	chr10:17952140-17952340	4.31004	2.08834	5.26813	-3.03694	6.55124e-13	4.45403e-12	Promoter (<=1kb)	10	18240768	18332221	91454	1	221074	uc010qck.1	301	ENSG00000148482	SLC39A12	solute carrier family 39 member 12
chr10	18250942	18251142	chr10:17962013-17962213	2.8144	0.366907	3.7999	-3.09734	3.34437e-09	1.34645e-08	Intron (uc001ipn.2/221074, intron 3 of 11)	10	18240768	18332221	91454	1	221074	uc010qck.1	10174	ENSG00000148482	SLC39A12	solute carrier family 39 member 12
chr10	18270832	18271032	chr10:17981903-17982103	2.68938	3.31549	1.16622	1.87448	0.000642749	0.00116479	Intron (uc001ipn.2/221074, intron 6 of 11)	10	18290715	18299491	8777	2	100129213	uc001ipq.1	28459	ENSG00000226083	SLC39A12-AS1	SLC39A12 antisense RNA 1
chr10	18294786	18294986	chr10:18005857-18006057	3.57503	4.02505	2.74039	1.21302	0.000724295	0.00130205	Intron (uc001ipn.2/221074, intron 11 of 11)	10	18290715	18299491	8777	2	100129213	uc001ipq.1	4505	ENSG00000226083	SLC39A12-AS1	SLC39A12 antisense RNA 1
chr10	18333950	18334150	chr10:18045021-18045221	5.0186	5.69397	3.20054	2.39979	7.52515e-17	8.28339e-16	Distal Intergenic	10	18290715	18299491	8777	2	100129213	uc001ipq.1	-34459	ENSG00000226083	SLC39A12-AS1	SLC39A12 antisense RNA 1
chr10	18376179	18376379	chr10:18087250-18087450	3.96052	4.68127	1.79146	2.67606	8.53831e-09	3.23713e-08	Distal Intergenic	10	18429606	18830688	401083	1	783	uc001ipr.2	-53227	ENSG00000165995	CACNB2	calcium voltage-gated channel auxiliary subunit beta 2
chr10	18429308	18429508	chr10:18140379-18140579	7.68401	8.05566	7.05676	0.982167	8.47745e-07	2.36233e-06	Promoter (<=1kb)	10	18429606	18830688	401083	1	783	uc001ipr.2	-98	ENSG00000165995	CACNB2	calcium voltage-gated channel auxiliary subunit beta 2
chr10	18430583	18430783	chr10:18141654-18141854	5.0141	5.46125	4.18785	1.24068	1.39119e-06	3.74617e-06	Promoter (<=1kb)	10	18429742	18830688	400947	1	783	uc009xka.2	841	ENSG00000165995	CACNB2	calcium voltage-gated channel auxiliary subunit beta 2
chr10	18447016	18447216	chr10:18158087-18158287	5.46014	5.74154	5.02875	0.71674	0.00489117	0.00777926	Intron (uc001ipr.2/783, intron 2 of 13)	10	18429742	18830688	400947	1	783	uc009xka.2	17274	ENSG00000165995	CACNB2	calcium voltage-gated channel auxiliary subunit beta 2
chr10	18451263	18451463	chr10:18162334-18162534	3.45381	1.997	4.27171	-2.12722	1.9571e-07	6.01473e-07	Intron (uc001ipr.2/783, intron 2 of 13)	10	18429742	18830688	400947	1	783	uc009xka.2	21521	ENSG00000165995	CACNB2	calcium voltage-gated channel auxiliary subunit beta 2
chr10	18454106	18454306	chr10:18165177-18165377	2.582	1.90513	3.11743	-1.12101	0.00476408	0.00759095	Intron (uc001ipr.2/783, intron 2 of 13)	10	18429742	18830688	400947	1	783	uc009xka.2	24364	ENSG00000165995	CACNB2	calcium voltage-gated channel auxiliary subunit beta 2
chr10	18467598	18467798	chr10:18178669-18178869	3.98542	4.70989	1.78284	2.72351	2.67658e-10	1.2647e-09	Intron (uc001ipr.2/783, intron 2 of 13)	10	18429742	18830688	400947	1	783	uc009xka.2	37856	ENSG00000165995	CACNB2	calcium voltage-gated channel auxiliary subunit beta 2
chr10	18468855	18469055	chr10:18179926-18180126	5.43306	6.20157	2.75063	3.45017	1.41298e-27	5.05706e-26	Intron (uc001ipr.2/783, intron 2 of 13)	10	18429742	18830688	400947	1	783	uc009xka.2	39113	ENSG00000165995	CACNB2	calcium voltage-gated channel auxiliary subunit beta 2
chr10	18492162	18492362	chr10:18203233-18203433	3.39755	4.10689	1.32614	2.61803	3.0995e-07	9.22866e-07	Intron (uc001ipr.2/783, intron 2 of 13)	10	18549584	18830688	281105	1	783	uc001ipw.2	-57222	ENSG00000165995	CACNB2	calcium voltage-gated channel auxiliary subunit beta 2
chr10	18503997	18504197	chr10:18215068-18215268	4.49467	4.87964	3.83497	1.05598	0.000141291	0.000281377	Intron (uc001ipr.2/783, intron 2 of 13)	10	18549584	18830688	281105	1	783	uc001ipw.2	-45387	ENSG00000165995	CACNB2	calcium voltage-gated channel auxiliary subunit beta 2
chr10	18549622	18549822	chr10:18260693-18260893	3.10947	3.67545	1.87001	1.71473	0.000112315	0.000226935	Promoter (<=1kb)	10	18549584	18830688	281105	1	783	uc001ipx.2	38	ENSG00000165995	CACNB2	calcium voltage-gated channel auxiliary subunit beta 2
chr10	18550079	18550279	chr10:18261150-18261350	2.88079	3.50904	1.34617	2.19937	3.384e-05	7.38461e-05	Promoter (<=1kb)	10	18549584	18830688	281105	1	783	uc001ipx.2	495	ENSG00000165995	CACNB2	calcium voltage-gated channel auxiliary subunit beta 2
chr10	18582502	18582702	chr10:18293573-18293773	4.14286	3.28531	4.76367	-1.44862	1.92004e-06	5.05793e-06	Intron (uc001ipr.2/783, intron 2 of 13)	10	18549584	18830688	281105	1	783	uc001ipx.2	32918	ENSG00000165995	CACNB2	calcium voltage-gated channel auxiliary subunit beta 2
chr10	18593437	18593637	chr10:18304508-18304708	5.29591	6.12139	1.52861	4.48407	4.00487e-23	8.93766e-22	Intron (uc001ipr.2/783, intron 2 of 13)	10	18629614	18807345	177732	1	783	uc009xkb.1	-35977	ENSG00000165995	CACNB2	calcium voltage-gated channel auxiliary subunit beta 2
chr10	18597577	18597777	chr10:18308648-18308848	5.25109	5.95356	3.23513	2.77866	1.16621e-17	1.41279e-16	Intron (uc001ipr.2/783, intron 2 of 13)	10	18629614	18807345	177732	1	783	uc009xkb.1	-31837	ENSG00000165995	CACNB2	calcium voltage-gated channel auxiliary subunit beta 2
chr10	18601395	18601595	chr10:18312466-18312666	4.24156	5.03424	1.19764	3.66462	3.85223e-13	2.70241e-12	Intron (uc001ipr.2/783, intron 2 of 13)	10	18629614	18807345	177732	1	783	uc009xkb.1	-28019	ENSG00000165995	CACNB2	calcium voltage-gated channel auxiliary subunit beta 2
chr10	18601738	18601938	chr10:18312809-18313009	3.36199	3.82672	2.48345	1.36268	0.000987322	0.00174033	Intron (uc001ipr.2/783, intron 2 of 13)	10	18629614	18807345	177732	1	783	uc009xkb.1	-27676	ENSG00000165995	CACNB2	calcium voltage-gated channel auxiliary subunit beta 2
chr10	18615306	18615506	chr10:18326377-18326577	5.78423	6.48514	3.78049	2.69827	1.08707e-22	2.31041e-21	Intron (uc001ipr.2/783, intron 2 of 13)	10	18629614	18807345	177732	1	783	uc009xkb.1	-14108	ENSG00000165995	CACNB2	calcium voltage-gated channel auxiliary subunit beta 2
chr10	18629641	18629841	chr10:18340712-18340912	5.32316	5.68079	4.72897	1.01831	4.67911e-05	9.99965e-05	Promoter (<=1kb)	10	18629614	18830688	201075	1	783	uc001ipz.2	27	ENSG00000165995	CACNB2	calcium voltage-gated channel auxiliary subunit beta 2
chr10	18691809	18692009	chr10:18402880-18403080	4.12058	4.96931	0	4.72399	5.14314e-10	2.33574e-09	Promoter (2-3kb)	10	18689513	18830688	141176	1	783	uc010qco.1	2296	ENSG00000165995	CACNB2	calcium voltage-gated channel auxiliary subunit beta 2
chr10	18734447	18734647	chr10:18445518-18445718	3.14923	1.84448	3.9268	-1.89166	8.92437e-06	2.12639e-05	Intron (uc001ipr.2/783, intron 3 of 13)	10	18689513	18830688	141176	1	783	uc010qco.1	44934	ENSG00000165995	CACNB2	calcium voltage-gated channel auxiliary subunit beta 2
chr10	18787987	18788187	chr10:18499058-18499258	3.37341	4.20098	0	4.37988	3.54104e-08	1.22264e-07	Intron (uc001ipr.2/783, intron 4 of 13)	10	18689513	18830688	141176	1	783	uc010qco.1	98474	ENSG00000165995	CACNB2	calcium voltage-gated channel auxiliary subunit beta 2
chr10	18812108	18812308	chr10:18523179-18523379	3.88484	2.86318	4.57095	-1.64471	2.72281e-06	7.0039e-06	Intron (uc001ipr.2/783, intron 9 of 13)	10	18689513	18830688	141176	1	783	uc010qco.1	122595	ENSG00000165995	CACNB2	calcium voltage-gated channel auxiliary subunit beta 2
chr10	18897019	18897219	chr10:18608090-18608290	2.94858	1.93897	3.63025	-1.5329	0.000465618	0.000861414	Intron (uc010qcp.1/221078, intron 6 of 10)	10	18834264	18940550	106287	2	221078	uc010qcp.1	43331	ENSG00000241058	NSUN6	NOP2/Sun RNA methyltransferase 6
chr10	18899529	18899729	chr10:18610600-18610800	3.41231	1.80437	4.26536	-2.28689	1.3565e-08	4.9873e-08	Intron (uc010qcp.1/221078, intron 5 of 10)	10	18834264	18940550	106287	2	221078	uc010qcp.1	40821	ENSG00000241058	NSUN6	NOP2/Sun RNA methyltransferase 6
chr10	18940547	18940747	chr10:18651618-18651818	6.9904	7.37657	6.32769	1.04559	8.87339e-09	3.35658e-08	Promoter (<=1kb)	10	18834264	18940550	106287	2	221078	uc010qcp.1	0	ENSG00000241058	NSUN6	NOP2/Sun RNA methyltransferase 6
chr10	18948197	18948397	chr10:18659268-18659468	8.19378	8.44115	7.82709	0.594766	0.00259274	0.00429716	Promoter (<=1kb)	10	18948313	18966940	18628	1	221079	uc001iqd.1	0	ENSG00000165997	ARL5B	ADP ribosylation factor like GTPase 5B
chr10	19002085	19002285	chr10:18713156-18713356	3.22111	0.877898	4.19455	-3.04668	2.51443e-10	1.19273e-09	Distal Intergenic	10	18948313	18966940	18628	1	221079	uc001iqd.1	53772	ENSG00000165997	ARL5B	ADP ribosylation factor like GTPase 5B
chr10	19273535	19273735	chr10:18984606-18984806	3.14105	1.92569	3.89225	-1.86909	2.45233e-05	5.46675e-05	Distal Intergenic	10	18948313	18966940	18628	1	221079	uc001iqd.1	325222	ENSG00000165997	ARL5B	ADP ribosylation factor like GTPase 5B
chr10	19493273	19493473	chr10:19204344-19204544	3.72836	4.57256	0	4.33543	1.74652e-08	6.31986e-08	Distal Intergenic	10	18948313	18966940	18628	1	221079	uc001iqd.1	544960	ENSG00000165997	ARL5B	ADP ribosylation factor like GTPase 5B
chr10	19591152	19591352	chr10:19302223-19302423	2.5459	3.18162	0.97046	2.00708	0.000479384	0.000885192	Distal Intergenic	10	20105372	20569115	463744	1	84898	uc001iqg.1	-514020	ENSG00000120594	PLXDC2	plexin domain containing 2
chr10	19648289	19648489	chr10:19359360-19359560	3.78829	0.670052	4.83219	-3.83102	7.8461e-14	6.00833e-13	Distal Intergenic	10	20105372	20569115	463744	1	84898	uc001iqg.1	-456883	ENSG00000120594	PLXDC2	plexin domain containing 2
chr10	19757508	19757708	chr10:19468579-19468779	3.11085	3.79074	1.26187	2.53614	4.37557e-06	1.09151e-05	Distal Intergenic	10	20105372	20569115	463744	1	84898	uc001iqg.1	-347664	ENSG00000120594	PLXDC2	plexin domain containing 2
chr10	19777897	19778097	chr10:19488968-19489168	5.59581	5.89597	5.12681	0.787591	0.000750431	0.00134577	5' UTR	10	20105372	20569115	463744	1	84898	uc001iqg.1	-327275	ENSG00000120594	PLXDC2	plexin domain containing 2
chr10	19787668	19787868	chr10:19498739-19498939	2.95014	0.691298	3.91308	-3.0845	9.05392e-10	3.96069e-09	Intron (uc010qcq.1/uc010qcq.1, intron 3 of 6)	10	20105372	20569115	463744	1	84898	uc001iqg.1	-317504	ENSG00000120594	PLXDC2	plexin domain containing 2
chr10	19835733	19835933	chr10:19546804-19547004	3.99563	4.64065	2.36742	2.15482	2.53697e-07	7.65776e-07	Intron (uc010qcq.1/uc010qcq.1, intron 4 of 6)	10	20105372	20569115	463744	1	84898	uc001iqg.1	-269439	ENSG00000120594	PLXDC2	plexin domain containing 2
chr10	19866321	19866521	chr10:19577392-19577592	2.47009	0	3.50099	-3.41837	3.00499e-08	1.04857e-07	Intron (uc010qcq.1/uc010qcq.1, intron 5 of 6)	10	20105372	20569115	463744	1	84898	uc001iqg.1	-238851	ENSG00000120594	PLXDC2	plexin domain containing 2
chr10	19881313	19881513	chr10:19592384-19592584	3.63787	4.01157	3.00567	1.09343	0.00238038	0.00396771	Intron (uc010qcq.1/uc010qcq.1, intron 5 of 6)	10	20105372	20569115	463744	1	84898	uc001iqg.1	-223859	ENSG00000120594	PLXDC2	plexin domain containing 2
chr10	19918031	19918231	chr10:19629102-19629302	5.86268	5.43114	6.25251	-0.765599	0.000407926	0.000760832	Intron (uc010qcr.1/uc010qcr.1, intron 1 of 4)	10	20105372	20569115	463744	1	84898	uc001iqg.1	-187141	ENSG00000120594	PLXDC2	plexin domain containing 2
chr10	19927532	19927732	chr10:19638603-19638803	4.61896	2.68719	5.53388	-2.72852	1.55954e-17	1.86173e-16	Intron (uc010qcr.1/uc010qcr.1, intron 1 of 4)	10	20105372	20569115	463744	1	84898	uc001iqg.1	-177640	ENSG00000120594	PLXDC2	plexin domain containing 2
chr10	19935124	19935324	chr10:19646195-19646395	2.41879	0.158501	3.38191	-2.9308	6.19448e-07	1.76268e-06	Intron (uc010qcr.1/uc010qcr.1, intron 1 of 4)	10	20105372	20569115	463744	1	84898	uc001iqg.1	-170048	ENSG00000120594	PLXDC2	plexin domain containing 2
chr10	19948921	19949121	chr10:19659992-19660192	4.26885	2.74351	5.10325	-2.20631	6.92858e-07	1.95693e-06	Intron (uc010qcr.1/uc010qcr.1, intron 1 of 4)	10	20105372	20569115	463744	1	84898	uc001iqg.1	-156251	ENSG00000120594	PLXDC2	plexin domain containing 2
chr10	20104897	20105097	chr10:19815968-19816168	8.12852	8.39175	7.7322	0.645654	0.000380229	0.000712408	Promoter (<=1kb)	10	20105372	20569115	463744	1	84898	uc001iqg.1	-275	ENSG00000120594	PLXDC2	plexin domain containing 2
chr10	20106370	20106570	chr10:19817441-19817641	6.21594	6.40655	5.94799	0.44991	0.0241745	0.0344234	Promoter (<=1kb)	10	20105372	20569115	463744	1	84898	uc001iqh.1	998	ENSG00000120594	PLXDC2	plexin domain containing 2
chr10	20116637	20116837	chr10:19827708-19827908	2.43123	0	3.50035	-4.13584	6.18464e-08	2.05544e-07	Intron (uc001iqg.1/84898, intron 1 of 13)	10	20105372	20569115	463744	1	84898	uc001iqh.1	11265	ENSG00000120594	PLXDC2	plexin domain containing 2
chr10	20133217	20133417	chr10:19844288-19844488	2.4833	0.209634	3.44814	-2.87713	2.88725e-07	8.63758e-07	Intron (uc001iqg.1/84898, intron 1 of 13)	10	20105372	20569115	463744	1	84898	uc001iqh.1	27845	ENSG00000120594	PLXDC2	plexin domain containing 2
chr10	20134521	20134721	chr10:19845592-19845792	5.52572	6.25015	3.32353	2.97288	5.03581e-24	1.23511e-22	Intron (uc001iqg.1/84898, intron 1 of 13)	10	20105372	20569115	463744	1	84898	uc001iqh.1	29149	ENSG00000120594	PLXDC2	plexin domain containing 2
chr10	20136323	20136523	chr10:19847394-19847594	4.93179	5.41718	3.9885	1.40002	2.00496e-06	5.26625e-06	Intron (uc001iqg.1/84898, intron 1 of 13)	10	20105372	20569115	463744	1	84898	uc001iqh.1	30951	ENSG00000120594	PLXDC2	plexin domain containing 2
chr10	20137615	20137815	chr10:19848686-19848886	5.43255	5.74875	4.93018	0.83012	0.000330517	0.000624787	Intron (uc001iqg.1/84898, intron 1 of 13)	10	20105372	20569115	463744	1	84898	uc001iqh.1	32243	ENSG00000120594	PLXDC2	plexin domain containing 2
chr10	20142819	20143019	chr10:19853890-19854090	4.16752	1.97644	5.12151	-3.11324	1.15621e-15	1.10679e-14	Intron (uc001iqg.1/84898, intron 1 of 13)	10	20105372	20569115	463744	1	84898	uc001iqh.1	37447	ENSG00000120594	PLXDC2	plexin domain containing 2
chr10	20145444	20145644	chr10:19856515-19856715	3.23758	1.29637	4.15407	-2.69954	2.84463e-09	1.157e-08	Intron (uc001iqg.1/84898, intron 1 of 13)	10	20105372	20569115	463744	1	84898	uc001iqh.1	40072	ENSG00000120594	PLXDC2	plexin domain containing 2
chr10	20163804	20164004	chr10:19874875-19875075	3.85097	1.18613	4.85872	-3.54037	4.56797e-16	4.57972e-15	Intron (uc001iqg.1/84898, intron 1 of 13)	10	20105372	20569115	463744	1	84898	uc001iqh.1	58432	ENSG00000120594	PLXDC2	plexin domain containing 2
chr10	20166480	20166680	chr10:19877551-19877751	2.61404	0	3.63235	-3.39187	1.04038e-08	3.89162e-08	Intron (uc001iqg.1/84898, intron 1 of 13)	10	20105372	20569115	463744	1	84898	uc001iqh.1	61108	ENSG00000120594	PLXDC2	plexin domain containing 2
chr10	20184621	20184821	chr10:19895692-19895892	3.88924	0.799056	4.93124	-3.99499	9.92525e-16	9.57262e-15	Intron (uc001iqg.1/84898, intron 1 of 13)	10	20105372	20569115	463744	1	84898	uc001iqh.1	79249	ENSG00000120594	PLXDC2	plexin domain containing 2
chr10	20193364	20193564	chr10:19904435-19904635	4.40729	2.58463	5.30319	-2.6237	5.29413e-14	4.14127e-13	Intron (uc001iqg.1/84898, intron 1 of 13)	10	20105372	20569115	463744	1	84898	uc001iqh.1	87992	ENSG00000120594	PLXDC2	plexin domain containing 2
chr10	20195189	20195389	chr10:19906260-19906460	3.43632	0	4.50615	-4.2431	1.90308e-12	1.21533e-11	Intron (uc001iqg.1/84898, intron 1 of 13)	10	20105372	20569115	463744	1	84898	uc001iqh.1	89817	ENSG00000120594	PLXDC2	plexin domain containing 2
chr10	20205043	20205243	chr10:19916114-19916314	2.46428	0	3.50766	-3.91291	5.69087e-08	1.90174e-07	Intron (uc001iqg.1/84898, intron 1 of 13)	10	20105372	20569115	463744	1	84898	uc001iqh.1	99671	ENSG00000120594	PLXDC2	plexin domain containing 2
chr10	20205913	20206113	chr10:19916984-19917184	3.39709	2.51353	4.02896	-1.40484	0.000394487	0.000737431	Intron (uc001iqg.1/84898, intron 1 of 13)	10	20105372	20569115	463744	1	84898	uc001iqh.1	100541	ENSG00000120594	PLXDC2	plexin domain containing 2
chr10	20210364	20210564	chr10:19921435-19921635	3.90781	3.10549	4.50416	-1.32898	1.56023e-05	3.58216e-05	Intron (uc001iqg.1/84898, intron 1 of 13)	10	20105372	20569115	463744	1	84898	uc001iqh.1	104992	ENSG00000120594	PLXDC2	plexin domain containing 2
chr10	20211304	20211504	chr10:19922375-19922575	6.82953	7.08406	6.44958	0.645624	0.000133985	0.000267712	Intron (uc001iqg.1/84898, intron 1 of 13)	10	20105372	20569115	463744	1	84898	uc001iqh.1	105932	ENSG00000120594	PLXDC2	plexin domain containing 2
chr10	20216052	20216252	chr10:19927123-19927323	4.73955	3.57297	5.47544	-1.81935	2.59335e-07	7.8181e-07	Intron (uc001iqg.1/84898, intron 1 of 13)	10	20105372	20569115	463744	1	84898	uc001iqh.1	110680	ENSG00000120594	PLXDC2	plexin domain containing 2
chr10	20218650	20218850	chr10:19929721-19929921	4.55599	3.49853	5.25503	-1.71332	1.70515e-09	7.16995e-09	Intron (uc001iqg.1/84898, intron 1 of 13)	10	20105372	20569115	463744	1	84898	uc001iqh.1	113278	ENSG00000120594	PLXDC2	plexin domain containing 2
chr10	20220590	20220790	chr10:19931661-19931861	5.98191	5.5809	6.35063	-0.720351	0.000254244	0.000488539	Intron (uc001iqg.1/84898, intron 1 of 13)	10	20105372	20569115	463744	1	84898	uc001iqh.1	115218	ENSG00000120594	PLXDC2	plexin domain containing 2
chr10	20234214	20234414	chr10:19945285-19945485	3.65427	3.99825	3.09126	0.963602	0.0057061	0.00898346	Intron (uc001iqg.1/84898, intron 1 of 13)	10	20105372	20569115	463744	1	84898	uc001iqh.1	128842	ENSG00000120594	PLXDC2	plexin domain containing 2
chr10	20236790	20236990	chr10:19947861-19948061	3.75239	2.1946	4.59428	-2.24324	2.81566e-08	9.86668e-08	Intron (uc001iqg.1/84898, intron 1 of 13)	10	20105372	20569115	463744	1	84898	uc001iqh.1	131418	ENSG00000120594	PLXDC2	plexin domain containing 2
chr10	20241638	20241838	chr10:19952709-19952909	3.06332	3.60688	1.91427	1.50767	0.000504182	0.000927845	Intron (uc001iqg.1/84898, intron 1 of 13)	10	20105372	20569115	463744	1	84898	uc001iqh.1	136266	ENSG00000120594	PLXDC2	plexin domain containing 2
chr10	20249130	20249330	chr10:19960201-19960401	3.07621	0	4.12162	-3.99025	6.71365e-11	3.46375e-10	Intron (uc001iqg.1/84898, intron 1 of 13)	10	20105372	20569115	463744	1	84898	uc001iqh.1	143758	ENSG00000120594	PLXDC2	plexin domain containing 2
chr10	20250639	20250839	chr10:19961710-19961910	4.6743	1.63844	5.71251	-3.98583	1.15576e-26	3.77109e-25	Intron (uc001iqg.1/84898, intron 1 of 13)	10	20105372	20569115	463744	1	84898	uc001iqh.1	145267	ENSG00000120594	PLXDC2	plexin domain containing 2
chr10	20255741	20255941	chr10:19966812-19967012	2.83814	3.43425	1.46494	1.86294	0.000152123	0.000301496	Intron (uc001iqg.1/84898, intron 1 of 13)	10	20105372	20569115	463744	1	84898	uc001iqh.1	150369	ENSG00000120594	PLXDC2	plexin domain containing 2
chr10	20268644	20268844	chr10:19979715-19979915	2.76191	1.4374	3.54503	-1.98449	1.33161e-05	3.08978e-05	Intron (uc001iqg.1/84898, intron 1 of 13)	10	20105372	20569115	463744	1	84898	uc001iqh.1	163272	ENSG00000120594	PLXDC2	plexin domain containing 2
chr10	20278671	20278871	chr10:19989742-19989942	2.50642	1.3005	3.25471	-1.85254	0.000101203	0.000205817	Intron (uc001iqg.1/84898, intron 1 of 13)	10	20432224	20569115	136892	1	84898	uc009xkc.1	-153353	ENSG00000120594	PLXDC2	plexin domain containing 2
chr10	20292718	20292918	chr10:20003789-20003989	5.44924	4.33629	6.16749	-1.7597	4.72074e-07	1.36783e-06	Intron (uc001iqg.1/84898, intron 2 of 13)	10	20432224	20569115	136892	1	84898	uc009xkc.1	-139306	ENSG00000120594	PLXDC2	plexin domain containing 2
chr10	20293171	20293371	chr10:20004242-20004442	3.46601	3.82653	2.86509	0.930046	0.0112062	0.016865	Intron (uc001iqg.1/84898, intron 2 of 13)	10	20432224	20569115	136892	1	84898	uc009xkc.1	-138853	ENSG00000120594	PLXDC2	plexin domain containing 2
chr10	20294600	20294800	chr10:20005671-20005871	2.48195	0.18974	3.44913	-2.80229	3.15853e-07	9.39309e-07	Intron (uc001iqg.1/84898, intron 2 of 13)	10	20432224	20569115	136892	1	84898	uc009xkc.1	-137424	ENSG00000120594	PLXDC2	plexin domain containing 2
chr10	20306993	20307193	chr10:20018064-20018264	3.83068	2.90274	4.48078	-1.50458	2.94142e-05	6.47544e-05	Intron (uc001iqg.1/84898, intron 2 of 13)	10	20432224	20569115	136892	1	84898	uc009xkc.1	-125031	ENSG00000120594	PLXDC2	plexin domain containing 2
chr10	20324389	20324589	chr10:20035460-20035660	2.40999	0	3.40581	-3.16583	2.05491e-07	6.29305e-07	Intron (uc001iqg.1/84898, intron 2 of 13)	10	20432224	20569115	136892	1	84898	uc009xkc.1	-107635	ENSG00000120594	PLXDC2	plexin domain containing 2
chr10	20330973	20331173	chr10:20042044-20042244	2.79876	0.760264	3.73075	-2.83365	5.54205e-09	2.16015e-08	Intron (uc001iqg.1/84898, intron 2 of 13)	10	20432224	20569115	136892	1	84898	uc009xkc.1	-101051	ENSG00000120594	PLXDC2	plexin domain containing 2
chr10	20348112	20348312	chr10:20059183-20059383	3.83534	4.20888	3.20351	0.932547	0.00498632	0.00792136	Intron (uc001iqg.1/84898, intron 3 of 13)	10	20432224	20569115	136892	1	84898	uc009xkc.1	-83912	ENSG00000120594	PLXDC2	plexin domain containing 2
chr10	20373301	20373501	chr10:20084372-20084572	2.48277	1.5696	3.12689	-1.45448	0.000981221	0.00173025	Intron (uc001iqg.1/84898, intron 4 of 13)	10	20432224	20569115	136892	1	84898	uc009xkc.1	-58723	ENSG00000120594	PLXDC2	plexin domain containing 2
chr10	20522688	20522888	chr10:20233759-20233959	2.67354	0.450798	3.63177	-2.94092	4.43177e-08	1.5072e-07	Intron (uc001iqg.1/84898, intron 12 of 13)	10	20432224	20569115	136892	1	84898	uc009xkc.1	90464	ENSG00000120594	PLXDC2	plexin domain containing 2
chr10	20529715	20529915	chr10:20240786-20240986	3.34993	1.87333	4.1727	-2.1088	2.34103e-06	6.08221e-06	Intron (uc001iqg.1/84898, intron 12 of 13)	10	20432224	20569115	136892	1	84898	uc009xkc.1	97491	ENSG00000120594	PLXDC2	plexin domain containing 2
chr10	20530517	20530717	chr10:20241588-20241788	3.06647	0	4.17205	-5.14018	1.01575e-10	5.10608e-10	Intron (uc001iqg.1/84898, intron 12 of 13)	10	20432224	20569115	136892	1	84898	uc009xkc.1	98293	ENSG00000120594	PLXDC2	plexin domain containing 2
chr10	20565153	20565353	chr10:20276224-20276424	4.76341	2.26572	5.75438	-3.33646	3.62595e-19	5.24011e-18	Intron (uc001iqg.1/84898, intron 13 of 13)	10	20432224	20569115	136892	1	84898	uc009xkc.1	132929	ENSG00000120594	PLXDC2	plexin domain containing 2
chr10	20575670	20575870	chr10:20286741-20286941	4.62562	2.68495	5.54202	-2.79081	2.74126e-17	3.18734e-16	Distal Intergenic	10	20432224	20569115	136892	1	84898	uc009xkc.1	143446	ENSG00000120594	PLXDC2	plexin domain containing 2
chr10	20648609	20648809	chr10:20359680-20359880	2.28685	1.33546	2.94626	-1.40353	0.002925	0.00481221	Distal Intergenic	10	20840899	20840975	77	1	100616383	uc021pnt.1	-192090	ENSG00000265372	MIR4675	microRNA 4675
chr10	20695648	20695848	chr10:20406719-20406919	2.78004	2.04341	3.34547	-1.23463	0.00695255	0.0108025	Distal Intergenic	10	20840899	20840975	77	1	100616383	uc021pnt.1	-145051	ENSG00000265372	MIR4675	microRNA 4675
chr10	20704747	20704947	chr10:20415818-20416018	2.47639	0.90355	3.32167	-2.25901	1.5473e-05	3.5549e-05	Distal Intergenic	10	20840899	20840975	77	1	100616383	uc021pnt.1	-135952	ENSG00000265372	MIR4675	microRNA 4675
chr10	20724086	20724286	chr10:20435157-20435357	2.39139	0	3.39214	-3.33432	8.50648e-08	2.76122e-07	Distal Intergenic	10	20840899	20840975	77	1	100616383	uc021pnt.1	-116613	ENSG00000265372	MIR4675	microRNA 4675
chr10	20878692	20878892	chr10:20589763-20589963	3.04274	3.91721	0	5.07517	6.91807e-10	3.07953e-09	Distal Intergenic	10	20840899	20840975	77	1	100616383	uc021pnt.1	37793	ENSG00000265372	MIR4675	microRNA 4675
chr10	20887606	20887806	chr10:20598677-20598877	7.35098	6.87507	7.77018	-0.862867	9.19709e-07	2.5491e-06	Distal Intergenic	10	20840899	20840975	77	1	100616383	uc021pnt.1	46707	ENSG00000265372	MIR4675	microRNA 4675
chr10	20911935	20912135	chr10:20623006-20623206	4.93391	5.46266	3.84091	1.64479	9.48993e-06	2.25215e-05	Distal Intergenic	10	20840899	20840975	77	1	100616383	uc021pnt.1	71036	ENSG00000265372	MIR4675	microRNA 4675
chr10	20913666	20913866	chr10:20624737-20624937	4.25767	2.15659	5.199	-2.98196	3.87253e-18	4.95718e-17	Distal Intergenic	10	20840899	20840975	77	1	100616383	uc021pnt.1	72767	ENSG00000265372	MIR4675	microRNA 4675
chr10	20923788	20923988	chr10:20634859-20635059	3.14351	3.84559	1.13065	2.76874	1.58388e-06	4.22887e-06	Distal Intergenic	10	20840899	20840975	77	1	100616383	uc021pnt.1	82889	ENSG00000265372	MIR4675	microRNA 4675
chr10	21003544	21003744	chr10:20714615-20714815	3.15908	1.34275	4.05381	-2.56723	2.20342e-08	7.8547e-08	Distal Intergenic	10	20840899	20840975	77	1	100616383	uc021pnt.1	162645	ENSG00000265372	MIR4675	microRNA 4675
chr10	21049406	21049606	chr10:20760477-20760677	2.59077	0	3.64503	-3.71983	2.78961e-08	9.78114e-08	Distal Intergenic	10	21068903	21186531	117629	2	10529	uc001iqi.3	136925	ENSG00000078114	NEBL	nebulette
chr10	21055939	21056139	chr10:20767010-20767210	4.46509	2.0734	5.44426	-3.15618	8.55962e-16	8.32059e-15	Distal Intergenic	10	21068903	21186531	117629	2	10529	uc001iqi.3	130392	ENSG00000078114	NEBL	nebulette
chr10	21065768	21065968	chr10:20776839-20777039	4.0912	3.44428	4.61087	-1.02499	0.000898053	0.00159271	Downstream (2-3kb)	10	21068903	21186531	117629	2	10529	uc001iqi.3	120563	ENSG00000078114	NEBL	nebulette
chr10	21100167	21100367	chr10:20811238-20811438	3.77276	2.01961	4.65561	-2.49414	2.96219e-10	1.39127e-09	Intron (uc001iqi.3/10529, intron 24 of 27)	10	21068903	21186531	117629	2	10529	uc001iqi.3	86164	ENSG00000078114	NEBL	nebulette
chr10	21106159	21106359	chr10:20817230-20817430	2.47064	0.406487	3.40651	-2.73058	4.08995e-07	1.1967e-06	Intron (uc001iqi.3/10529, intron 21 of 27)	10	21068903	21186531	117629	2	10529	uc001iqi.3	80172	ENSG00000078114	NEBL	nebulette
chr10	21211076	21211276	chr10:20922147-20922347	3.59146	2.33535	4.35495	-1.89193	3.49311e-07	1.03202e-06	Intron (uc001iqk.3/10529, intron 4 of 6)	10	21068903	21186531	117629	2	10529	uc001iqj.3	-24545	ENSG00000078114	NEBL	nebulette
chr10	21215080	21215280	chr10:20926151-20926351	3.08838	1.41991	3.95429	-2.41106	3.5036e-07	1.03503e-06	Intron (uc001iqk.3/10529, intron 4 of 6)	10	21068903	21186531	117629	2	10529	uc001iqj.3	-28549	ENSG00000078114	NEBL	nebulette
chr10	21225196	21225396	chr10:20936267-20936467	3.39851	2.31676	4.10608	-1.65451	0.000459494	0.000850797	Intron (uc001iqk.3/10529, intron 4 of 6)	10	21068903	21186531	117629	2	10529	uc001iqj.3	-38665	ENSG00000078114	NEBL	nebulette
chr10	21246885	21247085	chr10:20957956-20958156	3.45134	4.16691	1.32755	2.59982	2.25456e-07	6.86237e-07	Intron (uc001iqk.3/10529, intron 4 of 6)	10	21068903	21186531	117629	2	10529	uc001iqj.3	-60354	ENSG00000078114	NEBL	nebulette
chr10	21248448	21248648	chr10:20959519-20959719	4.46498	5.28246	0.912261	4.34943	1.02806e-13	7.75017e-13	Intron (uc001iqk.3/10529, intron 4 of 6)	10	21068903	21186531	117629	2	10529	uc001iqj.3	-61917	ENSG00000078114	NEBL	nebulette
chr10	21259093	21259293	chr10:20970164-20970364	4.16224	3.11759	4.85671	-1.74715	4.98786e-07	1.43965e-06	Intron (uc001iqk.3/10529, intron 3 of 6)	10	21068903	21186531	117629	2	10529	uc001iqj.3	-72562	ENSG00000078114	NEBL	nebulette
chr10	21284153	21284353	chr10:20995224-20995424	4.5818	4.24703	4.90201	-0.554679	0.0224335	0.0321216	Intron (uc001iqk.3/10529, intron 3 of 6)	10	21068903	21186531	117629	2	10529	uc001iqj.3	-97622	ENSG00000078114	NEBL	nebulette
chr10	21291200	21291400	chr10:21002271-21002471	4.06344	4.8754	0.641274	3.67031	6.45032e-12	3.83902e-11	Intron (uc001iqk.3/10529, intron 3 of 6)	10	21068903	21186531	117629	2	10529	uc001iqj.3	-104669	ENSG00000078114	NEBL	nebulette
chr10	21315120	21315320	chr10:21026191-21026391	3.69605	2.74833	4.35402	-1.49487	2.02994e-05	4.58178e-05	Intron (uc001iqk.3/10529, intron 2 of 6)	10	21414692	21435488	20797	2	387638	uc001iqm.3	120168	NA	NA	NA
chr10	21319148	21319348	chr10:21030219-21030419	4.91862	1.97524	5.95001	-3.84555	5.11501e-25	1.39646e-23	Intron (uc001iqk.3/10529, intron 2 of 6)	10	21414692	21435488	20797	2	387638	uc001iqm.3	116140	NA	NA	NA
chr10	21341082	21341282	chr10:21052153-21052353	4.34473	0.654376	5.41995	-4.55087	7.09945e-19	9.91641e-18	Intron (uc001iqk.3/10529, intron 2 of 6)	10	21414692	21435488	20797	2	387638	uc001iqm.3	94206	NA	NA	NA
chr10	21349656	21349856	chr10:21060727-21060927	3.21661	0.817817	4.1966	-3.31664	5.99783e-12	3.58446e-11	Intron (uc001iqk.3/10529, intron 2 of 6)	10	21414692	21435488	20797	2	387638	uc001iqm.3	85632	NA	NA	NA
chr10	21359924	21360124	chr10:21070995-21071195	2.47763	1.20431	3.24617	-1.9389	8.6052e-05	0.000176873	Intron (uc001iqk.3/10529, intron 2 of 6)	10	21414692	21435488	20797	2	387638	uc001iqm.3	75364	NA	NA	NA
chr10	21369245	21369445	chr10:21080316-21080516	4.1937	4.58498	3.51824	1.02907	0.00563305	0.00887562	Intron (uc001iqk.3/10529, intron 2 of 6)	10	21414692	21435488	20797	2	387638	uc001iqm.3	66043	NA	NA	NA
chr10	21378896	21379096	chr10:21089967-21090167	3.18775	2.11136	3.89345	-1.62425	0.000156122	0.00030898	Intron (uc001iqk.3/10529, intron 2 of 6)	10	21414692	21435488	20797	2	387638	uc001iqm.3	56392	NA	NA	NA
chr10	21382804	21383004	chr10:21093875-21094075	4.09342	3.20556	4.72708	-1.48281	2.34518e-05	5.24287e-05	Intron (uc001iqk.3/10529, intron 2 of 6)	10	21414692	21435488	20797	2	387638	uc001iqm.3	52484	NA	NA	NA
chr10	21423930	21424130	chr10:21135001-21135201	7.76546	7.98216	7.45343	0.531681	0.00217434	0.00364513	Intron (uc001iqk.3/10529, intron 2 of 6)	10	21414692	21435488	20797	2	387638	uc001iqm.3	11358	NA	NA	NA
chr10	21431091	21431291	chr10:21142162-21142362	5.85542	5.2886	6.33037	-0.954226	0.000434425	0.000807062	Intron (uc001iqk.3/10529, intron 2 of 6)	10	21414692	21435488	20797	2	387638	uc001iqm.3	4197	NA	NA	NA
chr10	21438722	21438922	chr10:21149793-21149993	4.09111	3.40165	4.63303	-1.13044	0.000594022	0.00108228	Intron (uc001iqk.3/10529, intron 2 of 6)	10	21414692	21435488	20797	2	387638	uc021pnv.1	-3234	NA	NA	NA
chr10	21455924	21456124	chr10:21166995-21167195	5.17251	4.08799	5.88104	-1.74543	5.97489e-11	3.10476e-10	Intron (uc001iqk.3/10529, intron 2 of 6)	10	21462919	21463852	934	1	100128511	uc031ptk.1	-6795	ENSG00000231920	NEBL-AS1	NEBL antisense RNA 1
chr10	21462890	21463090	chr10:21173961-21174161	8.28828	8.64034	7.70693	0.913679	3.42427e-05	7.46667e-05	Promoter (<=1kb)	10	21462919	21463852	934	1	100128511	uc031ptk.1	0	ENSG00000231920	NEBL-AS1	NEBL antisense RNA 1
chr10	21492724	21492924	chr10:21203795-21203995	3.09819	3.74382	1.4664	1.91762	2.37184e-05	5.29921e-05	Distal Intergenic	10	21463231	21463852	622	1	100128511	uc031ptl.1	29493	ENSG00000231920	NEBL-AS1	NEBL antisense RNA 1
chr10	21549032	21549232	chr10:21260103-21260303	3.06665	0	4.10763	-3.66939	7.40845e-11	3.79849e-10	Distal Intergenic	10	21463231	21463852	622	1	100128511	uc031ptl.1	85801	ENSG00000231920	NEBL-AS1	NEBL antisense RNA 1
chr10	21549450	21549650	chr10:21260521-21260721	3.8777	2.84777	4.56684	-1.54677	0.000143567	0.000285636	Distal Intergenic	10	21463231	21463852	622	1	100128511	uc031ptl.1	86219	ENSG00000231920	NEBL-AS1	NEBL antisense RNA 1
chr10	21554608	21554808	chr10:21265679-21265879	3.13747	2.60556	3.59168	-0.772754	0.032468	0.0452716	Distal Intergenic	10	21463231	21463852	622	1	100128511	uc031ptl.1	91377	ENSG00000231920	NEBL-AS1	NEBL antisense RNA 1
chr10	21562379	21562579	chr10:21273450-21273650	3.55683	2.86568	4.09959	-1.17201	0.00105532	0.00185191	Distal Intergenic	10	21463231	21463852	622	1	100128511	uc031ptl.1	99148	ENSG00000231920	NEBL-AS1	NEBL antisense RNA 1
chr10	21606949	21607149	chr10:21318020-21318220	4.80327	5.27294	3.90963	1.34886	2.80764e-06	7.21029e-06	Distal Intergenic	10	21463231	21463852	622	1	100128511	uc031ptl.1	143718	ENSG00000231920	NEBL-AS1	NEBL antisense RNA 1
chr10	21619001	21619201	chr10:21330072-21330272	5.99377	6.32102	5.46774	0.836656	0.000357295	0.000672036	Distal Intergenic	10	21463231	21463852	622	1	100128511	uc031ptl.1	155770	ENSG00000231920	NEBL-AS1	NEBL antisense RNA 1
chr10	21619670	21619870	chr10:21330741-21330941	5.74547	6.41994	3.93342	2.44398	7.86042e-14	6.01848e-13	Distal Intergenic	10	21463231	21463852	622	1	100128511	uc031ptl.1	156439	ENSG00000231920	NEBL-AS1	NEBL antisense RNA 1
chr10	21631498	21631698	chr10:21342569-21342769	4.25004	5.02759	1.44349	3.45898	3.40592e-10	1.58706e-09	Distal Intergenic	10	21785491	21785570	80	2	100302129	uc021pnw.1	153872	ENSG00000222071	MIR1915	microRNA 1915
chr10	21653436	21653636	chr10:21364507-21364707	4.5084	4.17106	4.83056	-0.634257	0.0256562	0.0363819	Distal Intergenic	10	21785491	21785570	80	2	100302129	uc021pnw.1	131934	ENSG00000222071	MIR1915	microRNA 1915
chr10	21658029	21658229	chr10:21369100-21369300	5.15218	5.94455	2.11355	3.7424	1.63431e-19	2.45868e-18	Distal Intergenic	10	21785491	21785570	80	2	100302129	uc021pnw.1	127341	ENSG00000222071	MIR1915	microRNA 1915
chr10	21661935	21662135	chr10:21373006-21373206	6.02227	6.5206	5.03638	1.49388	2.35114e-11	1.29487e-10	Distal Intergenic	10	21785491	21785570	80	2	100302129	uc021pnw.1	123435	ENSG00000222071	MIR1915	microRNA 1915
chr10	21674601	21674801	chr10:21385672-21385872	4.8992	5.73451	0.814234	4.37374	2.93684e-18	3.80372e-17	Distal Intergenic	10	21785491	21785570	80	2	100302129	uc021pnw.1	110769	ENSG00000222071	MIR1915	microRNA 1915
chr10	21678188	21678388	chr10:21389259-21389459	5.34399	6.17558	1.38762	4.45314	1.57926e-24	4.0924e-23	Distal Intergenic	10	21785491	21785570	80	2	100302129	uc021pnw.1	107182	ENSG00000222071	MIR1915	microRNA 1915
chr10	21687593	21687793	chr10:21398664-21398864	7.00016	7.54362	5.85153	1.69364	3.99366e-12	2.44082e-11	Distal Intergenic	10	21785491	21785570	80	2	100302129	uc021pnw.1	97777	ENSG00000222071	MIR1915	microRNA 1915
chr10	21688662	21688862	chr10:21399733-21399933	4.52227	5.2549	2.243	2.98901	5.3786e-15	4.74267e-14	Distal Intergenic	10	21785491	21785570	80	2	100302129	uc021pnw.1	96708	ENSG00000222071	MIR1915	microRNA 1915
chr10	21734625	21734825	chr10:21445696-21445896	2.45059	0	3.47605	-3.24215	2.11852e-05	4.76819e-05	Distal Intergenic	10	21785491	21785570	80	2	100302129	uc021pnw.1	50745	ENSG00000222071	MIR1915	microRNA 1915
chr10	21777637	21777837	chr10:21488708-21488908	4.88383	5.22285	4.33194	0.970895	0.000147428	0.000292821	Distal Intergenic	10	21785491	21785570	80	2	100302129	uc021pnw.1	7733	ENSG00000222071	MIR1915	microRNA 1915
chr10	21784689	21784889	chr10:21495760-21495960	7.55457	7.78694	7.21501	0.549131	0.00350222	0.00569488	Promoter (<=1kb)	10	21785491	21785570	80	2	100302129	uc021pnw.1	681	ENSG00000222071	MIR1915	microRNA 1915
chr10	21785199	21785399	chr10:21496270-21496470	5.53616	5.92703	4.86172	1.04232	7.77257e-06	1.86921e-05	Promoter (<=1kb)	10	21785491	21785570	80	2	100302129	uc021pnw.1	171	ENSG00000222071	MIR1915	microRNA 1915
chr10	21786179	21786379	chr10:21497250-21497450	7.07288	7.27035	6.79357	0.476244	0.0070932	0.0110072	Promoter (<=1kb)	10	21783421	21786213	2793	2	399726	uc001iqn.4	0	ENSG00000204682	MIR1915HG	MIR1915 host gene
chr10	21789270	21789470	chr10:21500341-21500541	5.68124	6.03003	5.10736	0.976793	7.77645e-06	1.87009e-05	Distal Intergenic	10	21783421	21786213	2793	2	399726	uc001iqn.4	-3057	ENSG00000204682	MIR1915HG	MIR1915 host gene
chr10	21807274	21807474	chr10:21518345-21518545	5.972	6.74159	3.27542	3.49899	8.927e-27	2.93734e-25	5' UTR	10	21802409	21814611	12203	2	387640	uc009xkd.3	7137	ENSG00000180592	SKIDA1	SKI/DACH domain containing 1
chr10	21822972	21823172	chr10:21534043-21534243	7.86291	8.19237	7.33206	0.828177	0.000808096	0.00144224	Promoter (<=1kb)	10	21823101	21846114	23014	1	8028	uc001iqq.2	0	ENSG00000078403	MLLT10	MLLT10 histone lysine methyltransferase DOT1L cofactor
chr10	21823592	21823792	chr10:21534663-21534863	6.65172	6.85515	6.36239	0.477349	0.00936861	0.0142714	Promoter (<=1kb)	10	21823574	22032559	208986	1	8028	uc021pny.1	18	ENSG00000078403	MLLT10	MLLT10 histone lysine methyltransferase DOT1L cofactor
chr10	21861664	21861864	chr10:21572735-21572935	3.64305	2.83726	4.24098	-1.3078	0.000265158	0.000508184	Intron (uc001iqs.3/8028, intron 3 of 23)	10	21823574	22032559	208986	1	8028	uc021pny.1	38090	ENSG00000078403	MLLT10	MLLT10 histone lysine methyltransferase DOT1L cofactor
chr10	21942885	21943085	chr10:21653956-21654156	2.87869	0	3.97154	-4.11505	4.31528e-07	1.25782e-06	Intron (uc001iqs.3/8028, intron 9 of 23)	10	21962570	22032559	69990	1	8028	uc001irb.3	-19485	ENSG00000078403	MLLT10	MLLT10 histone lysine methyltransferase DOT1L cofactor
chr10	22004545	22004745	chr10:21715616-21715816	2.99233	3.35684	2.38203	1.05962	0.0206253	0.0297133	Intron (uc001iqs.3/8028, intron 15 of 23)	10	21962570	22032559	69990	1	8028	uc001irb.3	41975	ENSG00000078403	MLLT10	MLLT10 histone lysine methyltransferase DOT1L cofactor
chr10	22013723	22013923	chr10:21724794-21724994	5.69333	6.34461	4.0283	2.3439	1.30639e-20	2.22006e-19	Intron (uc001iqs.3/8028, intron 15 of 23)	10	21962570	22032559	69990	1	8028	uc001irb.3	51153	ENSG00000078403	MLLT10	MLLT10 histone lysine methyltransferase DOT1L cofactor
chr10	22022795	22022995	chr10:21733866-21734066	3.71389	4.23122	2.66228	1.66679	2.35483e-05	5.26339e-05	Exon (uc001iqs.3/8028, exon 21 of 24)	10	21962570	22032559	69990	1	8028	uc001irb.3	60225	ENSG00000078403	MLLT10	MLLT10 histone lysine methyltransferase DOT1L cofactor
chr10	22096175	22096375	chr10:21807246-21807446	3.07783	2.03147	3.77291	-1.51748	0.000264164	0.000506407	Intron (uc001irc.3/64215, intron 8 of 11)	10	21962570	22032559	69990	1	8028	uc001irb.3	133605	ENSG00000078403	MLLT10	MLLT10 histone lysine methyltransferase DOT1L cofactor
chr10	22267511	22267711	chr10:21978582-21978782	3.7542	4.18317	2.9794	1.32509	0.000377147	0.0007069	Intron (uc001irc.3/64215, intron 1 of 11)	10	22045477	22292650	247174	2	64215	uc001irc.3	24939	ENSG00000136770	DNAJC1	DnaJ heat shock protein family (Hsp40) member C1
chr10	22284219	22284419	chr10:21995290-21995490	3.44552	4.02866	2.13172	1.8167	2.23887e-05	5.02026e-05	Intron (uc001irc.3/64215, intron 1 of 11)	10	22045477	22292650	247174	2	64215	uc001irc.3	8231	ENSG00000136770	DNAJC1	DnaJ heat shock protein family (Hsp40) member C1
chr10	22292546	22292746	chr10:22003617-22003817	8.77018	9.00896	8.41913	0.578639	0.000997597	0.0017573	Promoter (<=1kb)	10	22045477	22292650	247174	2	64215	uc001irc.3	0	ENSG00000136770	DNAJC1	DnaJ heat shock protein family (Hsp40) member C1
chr10	22375695	22375895	chr10:22086766-22086966	5.29906	5.65094	4.71812	0.89091	0.000721389	0.001297	Distal Intergenic	10	22208761	22292650	83890	2	64215	uc021pnz.1	-83045	ENSG00000136770	DNAJC1	DnaJ heat shock protein family (Hsp40) member C1
chr10	22376135	22376335	chr10:22087206-22087406	4.3014	4.73605	3.5108	1.19035	9.19559e-05	0.00018815	Distal Intergenic	10	22208761	22292650	83890	2	64215	uc021pnz.1	-83485	ENSG00000136770	DNAJC1	DnaJ heat shock protein family (Hsp40) member C1
chr10	22400360	22400560	chr10:22111431-22111631	2.58655	3.21474	1.05228	1.83887	0.000513558	0.000944198	Distal Intergenic	10	22497743	22498912	1170	2	340900	uc021pob.1	98352	ENSG00000223601	EBLN1	endogenous Bornavirus like nucleoprotein 1
chr10	22422679	22422879	chr10:22133750-22133950	2.39985	0.555867	3.29959	-2.44212	2.49391e-06	6.45152e-06	Distal Intergenic	10	22497743	22498912	1170	2	340900	uc021pob.1	76033	ENSG00000223601	EBLN1	endogenous Bornavirus like nucleoprotein 1
chr10	22425122	22425322	chr10:22136193-22136393	3.61577	3.12	4.04763	-0.850779	0.00807414	0.0124247	Distal Intergenic	10	22497743	22498912	1170	2	340900	uc021pob.1	73590	ENSG00000223601	EBLN1	endogenous Bornavirus like nucleoprotein 1
chr10	22508302	22508502	chr10:22219373-22219573	3.71971	2.38518	4.50561	-2.05828	1.48879e-08	5.4429e-08	Distal Intergenic	10	22497743	22498912	1170	2	340900	uc021pob.1	-9390	ENSG00000223601	EBLN1	endogenous Bornavirus like nucleoprotein 1
chr10	22518162	22518362	chr10:22229233-22229433	7.77409	7.94557	7.53715	0.381847	0.0345198	0.0479048	Distal Intergenic	10	22497743	22498912	1170	2	340900	uc021pob.1	-19250	ENSG00000223601	EBLN1	endogenous Bornavirus like nucleoprotein 1
chr10	22519484	22519684	chr10:22230555-22230755	4.62117	5.28191	2.8982	2.36654	8.99347e-12	5.24996e-11	Distal Intergenic	10	22497743	22498912	1170	2	340900	uc021pob.1	-20572	ENSG00000223601	EBLN1	endogenous Bornavirus like nucleoprotein 1
chr10	22534638	22534838	chr10:22245709-22245909	4.04547	2.45743	4.89415	-2.32071	1.03188e-12	6.8316e-12	Distal Intergenic	10	22541001	22547477	6477	1	100130992	uc021pod.2	-6163	NA	LOC100130992	uncharacterized LOC100130992
chr10	22535622	22535822	chr10:22246693-22246893	5.58347	4.71774	6.20779	-1.43362	2.10602e-08	7.52972e-08	Distal Intergenic	10	22541001	22547477	6477	1	100130992	uc021pod.2	-5179	NA	LOC100130992	uncharacterized LOC100130992
chr10	22542489	22542689	chr10:22253560-22253760	4.29414	2.52718	5.17964	-2.54503	4.64289e-15	4.12518e-14	Promoter (1-2kb)	10	22541001	22547477	6477	1	100130992	uc021pod.2	1488	NA	LOC100130992	uncharacterized LOC100130992
chr10	22560763	22560963	chr10:22271834-22272034	4.02548	2.59034	4.83796	-2.14191	4.51918e-08	1.53466e-07	Distal Intergenic	10	22541001	22547477	6477	1	100130992	uc021pod.2	19762	NA	LOC100130992	uncharacterized LOC100130992
chr10	22597389	22597589	chr10:22308460-22308660	3.76856	3.22069	4.23235	-0.944316	0.00615224	0.00963772	Distal Intergenic	10	22605312	22620414	15103	1	100532731	uc009xkg.3	-7723	ENSG00000269897	COMMD3-BMI1	COMMD3-BMI1 readthrough
chr10	22605254	22605454	chr10:22316325-22316525	7.02413	7.30561	6.5926	0.686568	0.00124577	0.00216373	Promoter (<=1kb)	10	22605312	22620414	15103	1	100532731	uc009xkg.3	0	ENSG00000269897	COMMD3-BMI1	COMMD3-BMI1 readthrough
chr10	22609638	22609838	chr10:22320709-22320909	6.86043	7.0535	6.58843	0.444281	0.0230098	0.0328884	Promoter (<=1kb)	10	22610139	22620414	10276	1	648	uc001irh.3	-301	ENSG00000168283	BMI1	BMI1 proto-oncogene, polycomb ring finger
chr10	22614642	22614842	chr10:22325713-22325913	7.50791	7.70241	7.23354	0.455353	0.0179952	0.0261648	Intron (uc009xkg.3/100532731, intron 5 of 13)	10	22610139	22620414	10276	1	648	uc001irh.3	4503	ENSG00000168283	BMI1	BMI1 proto-oncogene, polycomb ring finger
chr10	22625413	22625613	chr10:22336484-22336684	6.2873	6.93985	4.61461	2.31043	6.65994e-21	1.16824e-19	Distal Intergenic	10	22634374	22706539	72166	1	9576	uc001iri.3	-8761	ENSG00000077327	SPAG6	sperm associated antigen 6
chr10	22670103	22670303	chr10:22381174-22381374	2.91676	3.54345	1.39048	1.90055	7.974e-05	0.000164662	Intron (uc001iri.3/9576, intron 4 of 10)	10	22675683	22706539	30857	1	9576	uc021poe.1	-5380	ENSG00000077327	SPAG6	sperm associated antigen 6
chr10	22706041	22706241	chr10:22417112-22417312	4.41126	5.26875	0	5.38938	8.59923e-12	5.0319e-11	3' UTR	10	22724354	22726858	2505	2	100499489	uc021pof.2	20617	NA	LOC100499489	uncharacterized LOC100499489
chr10	22716157	22716357	chr10:22427228-22427428	6.65395	6.83327	6.40443	0.437835	0.00792169	0.0122067	Distal Intergenic	10	22724354	22726858	2505	2	100499489	uc021pof.2	10501	NA	LOC100499489	uncharacterized LOC100499489
chr10	22716886	22717086	chr10:22427957-22428157	6.47528	7.21361	4.13963	3.07496	5.33963e-25	1.45353e-23	Distal Intergenic	10	22724354	22726858	2505	2	100499489	uc021pof.2	9772	NA	LOC100499489	uncharacterized LOC100499489
chr10	22732613	22732813	chr10:22443684-22443884	3.17299	1.69074	3.99713	-2.16137	4.57848e-07	1.32929e-06	Distal Intergenic	10	22724354	22726858	2505	2	100499489	uc021pof.2	-5755	NA	LOC100499489	uncharacterized LOC100499489
chr10	22733210	22733410	chr10:22444281-22444481	5.66444	2.63142	6.70245	-3.86223	2.72924e-31	1.43398e-29	Distal Intergenic	10	22724354	22726858	2505	2	100499489	uc021pof.2	-6352	NA	LOC100499489	uncharacterized LOC100499489
chr10	22746912	22747112	chr10:22457983-22458183	3.1694	3.8774	1.10901	2.59809	4.47884e-07	1.30244e-06	Distal Intergenic	10	22724354	22726858	2505	2	100499489	uc021pof.2	-20054	NA	LOC100499489	uncharacterized LOC100499489
chr10	22751014	22751214	chr10:22462085-22462285	3.79462	4.60107	0.491555	3.87237	2.15411e-09	8.92221e-09	Distal Intergenic	10	22724354	22726858	2505	2	100499489	uc021pof.2	-24156	NA	LOC100499489	uncharacterized LOC100499489
chr10	22752036	22752236	chr10:22463107-22463307	2.8695	3.4442	1.59287	1.593	0.000581185	0.00106027	Distal Intergenic	10	22724354	22726858	2505	2	100499489	uc021pof.2	-25178	NA	LOC100499489	uncharacterized LOC100499489
chr10	22764930	22765130	chr10:22476001-22476201	6.54709	6.8392	6.0944	0.738806	8.39269e-05	0.000172784	Distal Intergenic	10	22724354	22726858	2505	2	100499489	uc021pof.2	-38072	NA	LOC100499489	uncharacterized LOC100499489
chr10	22768392	22768592	chr10:22479463-22479663	4.4062	2.36475	5.33863	-2.88583	1.34615e-17	1.62024e-16	Distal Intergenic	10	22724354	22726858	2505	2	100499489	uc021pof.2	-41534	NA	LOC100499489	uncharacterized LOC100499489
chr10	22771214	22771414	chr10:22482285-22482485	7.1068	6.73661	7.45343	-0.668541	0.000455337	0.000843649	Distal Intergenic	10	22724354	22726858	2505	2	100499489	uc021pof.2	-44356	NA	LOC100499489	uncharacterized LOC100499489
chr10	22789853	22790053	chr10:22500924-22501124	5.19676	5.67792	4.26704	1.46767	7.5511e-08	2.47259e-07	Distal Intergenic	10	22724354	22726858	2505	2	100499489	uc021pof.2	-62995	NA	LOC100499489	uncharacterized LOC100499489
chr10	22792798	22792998	chr10:22503869-22504069	4.44835	3.64935	5.04319	-1.30327	2.56177e-05	5.69271e-05	Distal Intergenic	10	22724354	22726858	2505	2	100499489	uc021pof.2	-65940	NA	LOC100499489	uncharacterized LOC100499489
chr10	22795084	22795284	chr10:22506155-22506355	4.45822	4.92892	3.56136	1.37182	2.93386e-05	6.45973e-05	Distal Intergenic	10	22724354	22726858	2505	2	100499489	uc021pof.2	-68226	NA	LOC100499489	uncharacterized LOC100499489
chr10	22826024	22826224	chr10:22537095-22537295	2.57039	1.32438	3.33088	-1.8538	2.94072e-05	6.47398e-05	3' UTR	10	22823766	22880710	56945	2	5305	uc010qcu.2	54486	ENSG00000150867	PIP4K2A	phosphatidylinositol-5-phosphate 4-kinase type 2 alpha
chr10	22841933	22842133	chr10:22553004-22553204	6.0065	6.54765	4.86674	1.7111	7.94267e-13	5.33986e-12	Intron (uc010qcu.2/5305, intron 4 of 7)	10	22823766	22880710	56945	2	5305	uc010qcu.2	38577	ENSG00000150867	PIP4K2A	phosphatidylinositol-5-phosphate 4-kinase type 2 alpha
chr10	22888143	22888343	chr10:22599214-22599414	3.57505	4.13619	2.35568	1.74036	1.53156e-05	3.52105e-05	Intron (uc001irl.4/5305, intron 3 of 9)	10	22823766	22880710	56945	2	5305	uc010qcu.2	-7433	ENSG00000150867	PIP4K2A	phosphatidylinositol-5-phosphate 4-kinase type 2 alpha
chr10	22895240	22895440	chr10:22606311-22606511	4.83858	3.22051	5.69384	-2.35126	1.02007e-10	5.12609e-10	Intron (uc001irl.4/5305, intron 3 of 9)	10	22823766	22880710	56945	2	5305	uc010qcu.2	-14530	ENSG00000150867	PIP4K2A	phosphatidylinositol-5-phosphate 4-kinase type 2 alpha
chr10	22909292	22909492	chr10:22620363-22620563	8.15534	8.43279	7.7317	0.694185	3.17982e-05	6.96648e-05	Intron (uc001irl.4/5305, intron 1 of 9)	10	22823766	22880710	56945	2	5305	uc010qcu.2	-28582	ENSG00000150867	PIP4K2A	phosphatidylinositol-5-phosphate 4-kinase type 2 alpha
chr10	22913377	22913577	chr10:22624448-22624648	5.52554	6.18652	3.80113	2.48512	2.37214e-19	3.49838e-18	Intron (uc001irl.4/5305, intron 1 of 9)	10	22823766	22880710	56945	2	5305	uc010qcu.2	-32667	ENSG00000150867	PIP4K2A	phosphatidylinositol-5-phosphate 4-kinase type 2 alpha
chr10	22963659	22963859	chr10:22674730-22674930	4.17713	2.26607	5.08858	-2.78653	2.40502e-14	1.95887e-13	Intron (uc001irl.4/5305, intron 1 of 9)	10	22823766	23003503	179738	2	5305	uc001irl.4	39644	ENSG00000150867	PIP4K2A	phosphatidylinositol-5-phosphate 4-kinase type 2 alpha
chr10	22964615	22964815	chr10:22675686-22675886	4.41901	3.87087	4.88296	-0.897043	0.00448054	0.0071664	Intron (uc001irl.4/5305, intron 1 of 9)	10	22823766	23003503	179738	2	5305	uc001irl.4	38688	ENSG00000150867	PIP4K2A	phosphatidylinositol-5-phosphate 4-kinase type 2 alpha
chr10	22972250	22972450	chr10:22683321-22683521	4.48792	3.85959	4.99756	-1.09048	4.96696e-05	0.000105722	Intron (uc001irl.4/5305, intron 1 of 9)	10	22823766	23003503	179738	2	5305	uc001irl.4	31053	ENSG00000150867	PIP4K2A	phosphatidylinositol-5-phosphate 4-kinase type 2 alpha
chr10	22984789	22984989	chr10:22695860-22696060	2.82833	3.59786	0.132482	2.93516	6.4385e-06	1.56674e-05	Intron (uc001irl.4/5305, intron 1 of 9)	10	22823766	23003503	179738	2	5305	uc001irl.4	18514	ENSG00000150867	PIP4K2A	phosphatidylinositol-5-phosphate 4-kinase type 2 alpha
chr10	22988990	22989190	chr10:22700061-22700261	2.55467	3.16924	1.09143	1.77927	0.000807754	0.00144168	Intron (uc001irl.4/5305, intron 1 of 9)	10	22823766	23003503	179738	2	5305	uc001irl.4	14313	ENSG00000150867	PIP4K2A	phosphatidylinositol-5-phosphate 4-kinase type 2 alpha
chr10	22993410	22993610	chr10:22704481-22704681	2.52781	1.5493	3.19774	-1.53093	0.000503078	0.000925896	Intron (uc001irl.4/5305, intron 1 of 9)	10	22823766	23003503	179738	2	5305	uc001irl.4	9893	ENSG00000150867	PIP4K2A	phosphatidylinositol-5-phosphate 4-kinase type 2 alpha
chr10	23000916	23001116	chr10:22711987-22712187	5.17506	5.97304	2.03707	3.76764	1.94408e-21	3.61549e-20	Promoter (2-3kb)	10	22823766	23003503	179738	2	5305	uc001irl.4	2387	ENSG00000150867	PIP4K2A	phosphatidylinositol-5-phosphate 4-kinase type 2 alpha
chr10	23002574	23002774	chr10:22713645-22713845	5.29546	5.54045	4.93312	0.544459	0.0188776	0.0273598	Promoter (<=1kb)	10	22823766	23003503	179738	2	5305	uc001irl.4	729	ENSG00000150867	PIP4K2A	phosphatidylinositol-5-phosphate 4-kinase type 2 alpha
chr10	23013745	23013945	chr10:22724816-22725016	2.27499	1.0341	3.03395	-1.76436	0.000211201	0.000410402	Distal Intergenic	10	22823766	23003503	179738	2	5305	uc001irl.4	-10242	ENSG00000150867	PIP4K2A	phosphatidylinositol-5-phosphate 4-kinase type 2 alpha
chr10	23055312	23055512	chr10:22766383-22766583	2.87706	3.54232	1.12549	2.38814	9.46752e-06	2.24709e-05	Distal Intergenic	10	22823766	23003503	179738	2	5305	uc001irl.4	-51809	ENSG00000150867	PIP4K2A	phosphatidylinositol-5-phosphate 4-kinase type 2 alpha
chr10	23055748	23055948	chr10:22766819-22767019	4.20792	4.59272	3.5486	0.992423	0.000905981	0.001606	Distal Intergenic	10	22823766	23003503	179738	2	5305	uc001irl.4	-52245	ENSG00000150867	PIP4K2A	phosphatidylinositol-5-phosphate 4-kinase type 2 alpha
chr10	23069107	23069307	chr10:22780178-22780378	2.9964	3.57355	1.70913	1.79337	9.16701e-05	0.000187595	Distal Intergenic	10	22823766	23003503	179738	2	5305	uc001irl.4	-65604	ENSG00000150867	PIP4K2A	phosphatidylinositol-5-phosphate 4-kinase type 2 alpha
chr10	23105803	23106003	chr10:22816874-22817074	4.59022	3.76433	5.19718	-1.42745	2.9563e-07	8.82817e-07	Distal Intergenic	10	22823766	23003503	179738	2	5305	uc001irl.4	-102300	ENSG00000150867	PIP4K2A	phosphatidylinositol-5-phosphate 4-kinase type 2 alpha
chr10	23189881	23190081	chr10:22900952-22901152	2.5996	0	3.71543	-5.09861	9.49913e-11	4.79768e-10	Distal Intergenic	10	23216954	23326514	109561	1	219681	uc001irm.4	-26873	ENSG00000165309	ARMC3	armadillo repeat containing 3
chr10	23216829	23217029	chr10:22927900-22928100	6.35255	6.84754	5.37779	1.47238	2.06668e-10	9.928e-10	Promoter (<=1kb)	10	23216954	23326514	109561	1	219681	uc001irm.4	0	ENSG00000165309	ARMC3	armadillo repeat containing 3
chr10	23276155	23276355	chr10:22987226-22987426	2.66599	3.38363	0.524288	2.55585	2.11837e-05	4.76791e-05	Intron (uc001irm.4/219681, intron 10 of 18)	10	23244125	23250656	6532	1	219681	uc001irn.1	32030	ENSG00000165309	ARMC3	armadillo repeat containing 3
chr10	23290874	23291074	chr10:23001945-23002145	4.83429	4.46265	5.18196	-0.620518	0.0216587	0.03109	Exon (uc001irm.4/219681, exon 12 of 19)	10	23244125	23250656	6532	1	219681	uc001irn.1	46749	ENSG00000165309	ARMC3	armadillo repeat containing 3
chr10	23305703	23305903	chr10:23016774-23016974	5.87939	6.42414	4.72572	1.76335	1.14966e-14	9.74536e-14	Intron (uc001irm.4/219681, intron 16 of 18)	10	23244125	23250656	6532	1	219681	uc001irn.1	61578	ENSG00000165309	ARMC3	armadillo repeat containing 3
chr10	23344980	23345180	chr10:23056051-23056251	3.86297	4.54503	1.99881	2.46646	3.08932e-09	1.25052e-08	Distal Intergenic	10	23384427	23410942	26516	1	22921	uc001iro.3	-39247	ENSG00000148450	MSRB2	methionine sulfoxide reductase B2
chr10	23370169	23370369	chr10:23081240-23081440	4.66971	3.23226	5.48277	-2.17068	3.44096e-10	1.6024e-09	Distal Intergenic	10	23384427	23410942	26516	1	22921	uc001iro.3	-14058	ENSG00000148450	MSRB2	methionine sulfoxide reductase B2
chr10	23400932	23401132	chr10:23112003-23112203	2.89557	1.46923	3.70582	-1.96815	0.000129523	0.000259349	Intron (uc001iro.3/22921, intron 3 of 4)	10	23384427	23410942	26516	1	22921	uc001iro.3	16505	ENSG00000148450	MSRB2	methionine sulfoxide reductase B2
chr10	23444168	23444368	chr10:23155239-23155439	3.40663	2.40722	4.08448	-1.65902	2.37909e-06	6.17373e-06	Distal Intergenic	10	23481460	23483181	1722	1	256297	uc001irp.3	-37092	ENSG00000168267	PTF1A	pancreas associated transcription factor 1a
chr10	23449697	23449897	chr10:23160768-23160968	6.19797	1.53162	7.30415	-5.68663	6.20113e-55	3.14201e-52	Distal Intergenic	10	23481460	23483181	1722	1	256297	uc001irp.3	-31563	ENSG00000168267	PTF1A	pancreas associated transcription factor 1a
chr10	23450268	23450468	chr10:23161339-23161539	3.79022	0.588081	4.83958	-4.02748	7.27758e-17	8.02247e-16	Distal Intergenic	10	23481460	23483181	1722	1	256297	uc001irp.3	-30992	ENSG00000168267	PTF1A	pancreas associated transcription factor 1a
chr10	23450596	23450796	chr10:23161667-23161867	4.26964	0.593088	5.34425	-4.60219	7.49952e-21	1.30935e-19	Distal Intergenic	10	23481460	23483181	1722	1	256297	uc001irp.3	-30664	ENSG00000168267	PTF1A	pancreas associated transcription factor 1a
chr10	23460302	23460502	chr10:23171373-23171573	3.85725	4.14179	3.41968	0.700621	0.0320703	0.0447584	Distal Intergenic	10	23481460	23483181	1722	1	256297	uc001irp.3	-20958	ENSG00000168267	PTF1A	pancreas associated transcription factor 1a
chr10	23463164	23463364	chr10:23174235-23174435	3.12357	2.45627	3.65402	-1.08085	0.00369029	0.00598139	Distal Intergenic	10	23481460	23483181	1722	1	256297	uc001irp.3	-18096	ENSG00000168267	PTF1A	pancreas associated transcription factor 1a
chr10	23582182	23582382	chr10:23293253-23293453	3.19338	2.57299	3.69866	-1.03795	0.00729052	0.0112927	Distal Intergenic	10	23605520	23633772	28253	2	256815	uc010qcx.2	51390	ENSG00000179133	C10orf67	chromosome 10 open reading frame 67
chr10	23603892	23604092	chr10:23314963-23315163	4.40661	4.84251	3.6125	1.24477	7.46123e-05	0.000154798	Downstream (1-2kb)	10	23605520	23633772	28253	2	256815	uc010qcx.2	29680	ENSG00000179133	C10orf67	chromosome 10 open reading frame 67
chr10	23621019	23621219	chr10:23332090-23332290	2.52892	3.26602	0.205674	2.62152	5.2979e-05	0.000112306	Intron (uc010qcx.2/256815, intron 2 of 4)	10	23605520	23633772	28253	2	256815	uc010qcx.2	12553	ENSG00000179133	C10orf67	chromosome 10 open reading frame 67
chr10	23632840	23633040	chr10:23343911-23344111	5.96251	6.59269	4.41746	2.20737	4.80689e-22	9.55181e-21	Promoter (<=1kb)	10	23605520	23633772	28253	2	256815	uc010qcx.2	732	ENSG00000179133	C10orf67	chromosome 10 open reading frame 67
chr10	23633263	23633463	chr10:23344334-23344534	5.64367	6.31809	3.83192	2.4419	6.71673e-19	9.40926e-18	Promoter (<=1kb)	10	23605520	23633772	28253	2	256815	uc010qcx.2	309	ENSG00000179133	C10orf67	chromosome 10 open reading frame 67
chr10	23636607	23636807	chr10:23347678-23347878	5.16227	5.48508	4.64581	0.840139	0.0145694	0.0215199	Promoter (2-3kb)	10	23605520	23633772	28253	2	256815	uc010qcx.2	-2835	ENSG00000179133	C10orf67	chromosome 10 open reading frame 67
chr10	23729522	23729722	chr10:23440593-23440793	5.77427	5.05551	6.33093	-1.23454	2.87571e-07	8.60619e-07	Promoter (1-2kb)	10	23728198	23731310	3113	1	220213	uc001irr.2	1324	ENSG00000165312	OTUD1	OTU deubiquitinase 1
chr10	23801432	23801632	chr10:23512503-23512703	2.56205	1.80863	3.13559	-1.24522	0.00828633	0.0127302	Distal Intergenic	10	23728198	23731310	3113	1	220213	uc001irr.2	73234	ENSG00000165312	OTUD1	OTU deubiquitinase 1
chr10	23814427	23814627	chr10:23525498-23525698	3.09043	2.44955	3.60686	-1.03574	0.00446838	0.00714852	Distal Intergenic	10	23728198	23731310	3113	1	220213	uc001irr.2	86229	ENSG00000165312	OTUD1	OTU deubiquitinase 1
chr10	23983548	23983748	chr10:23694619-23694819	5.35979	6.06726	3.30376	2.69841	6.80702e-22	1.33118e-20	Promoter (<=1kb)	10	23983675	24836772	853098	1	56243	uc001irs.3	0	ENSG00000120549	KIAA1217	KIAA1217
chr10	23991897	23992097	chr10:23702968-23703168	4.69515	4.04821	5.21484	-1.06568	0.000958445	0.0016928	Intron (uc001irs.3/56243, intron 1 of 18)	10	23983675	24836772	853098	1	56243	uc001irs.3	8222	ENSG00000120549	KIAA1217	KIAA1217
chr10	24043213	24043413	chr10:23754284-23754484	2.76466	1.70768	3.46353	-1.52211	0.000344434	0.0006493	Intron (uc001irs.3/56243, intron 1 of 18)	10	23983675	24836772	853098	1	56243	uc001irs.3	59538	ENSG00000120549	KIAA1217	KIAA1217
chr10	24153577	24153777	chr10:23864648-23864848	3.93493	4.67932	1.53655	2.98288	3.41562e-11	1.83744e-10	Intron (uc001irs.3/56243, intron 1 of 18)	10	23983675	24836772	853098	1	56243	uc001irs.3	169902	ENSG00000120549	KIAA1217	KIAA1217
chr10	24250267	24250467	chr10:23961338-23961538	3.48132	4.27232	0.465898	3.4016	1.16179e-08	4.31486e-08	Intron (uc001irs.3/56243, intron 1 of 18)	10	24497720	24836772	339053	1	56243	uc001irt.4	-247253	ENSG00000120549	KIAA1217	KIAA1217
chr10	24283480	24283680	chr10:23994551-23994751	3.32508	2.88937	3.71773	-0.72653	0.0246111	0.0350026	Intron (uc001irs.3/56243, intron 1 of 18)	10	24497720	24836772	339053	1	56243	uc001irt.4	-214040	ENSG00000120549	KIAA1217	KIAA1217
chr10	24404402	24404602	chr10:24115473-24115673	5.36341	1.24413	6.45491	-4.98388	2.66943e-32	1.57031e-30	Intron (uc001irs.3/56243, intron 2 of 18)	10	24497720	24836772	339053	1	56243	uc001irt.4	-93118	ENSG00000120549	KIAA1217	KIAA1217
chr10	24485473	24485673	chr10:24196544-24196744	4.55741	4.18427	4.90618	-0.69578	0.00521251	0.00825512	Intron (uc001irs.3/56243, intron 2 of 18)	10	24497720	24836772	339053	1	56243	uc001irt.4	-12047	ENSG00000120549	KIAA1217	KIAA1217
chr10	24499089	24499289	chr10:24210160-24210360	5.76863	5.27657	6.19816	-0.900196	0.000150622	0.000298707	Promoter (1-2kb)	10	24497720	24836772	339053	1	56243	uc010qcz.2	1369	ENSG00000120549	KIAA1217	KIAA1217
chr10	24527954	24528154	chr10:24239025-24239225	2.85231	3.54997	0.873868	2.52137	9.81892e-06	2.32487e-05	Promoter (<=1kb)	10	24528124	24813693	285570	1	56243	uc001irv.1	0	ENSG00000120549	KIAA1217	KIAA1217
chr10	24543233	24543433	chr10:24254304-24254504	2.09526	0.163585	3.01017	-2.56496	5.50567e-06	1.3529e-05	Promoter (<=1kb)	10	24544257	24820922	276666	1	56243	uc010qda.1	-824	ENSG00000120549	KIAA1217	KIAA1217
chr10	24632807	24633007	chr10:24343878-24344078	2.98342	3.29416	2.49254	0.860476	0.0298014	0.0418061	Intron (uc001irs.3/56243, intron 3 of 18)	10	24564614	24564710	97	1	693188	uc021poj.1	68193	ENSG00000207930	MIR603	microRNA 603
chr10	24633317	24633517	chr10:24344388-24344588	5.34397	5.70038	4.75262	0.932698	0.00325142	0.00531349	Intron (uc001irs.3/56243, intron 3 of 18)	10	24564614	24564710	97	1	693188	uc021poj.1	68703	ENSG00000207930	MIR603	microRNA 603
chr10	24646699	24646899	chr10:24357770-24357970	3.05567	3.64606	1.70909	1.64199	0.000310102	0.000588458	Intron (uc001irs.3/56243, intron 3 of 18)	10	24564614	24564710	97	1	693188	uc021poj.1	82085	ENSG00000207930	MIR603	microRNA 603
chr10	24652100	24652300	chr10:24363171-24363371	2.42117	0	3.41479	-3.35593	2.04668e-07	6.26912e-07	Intron (uc001irs.3/56243, intron 3 of 18)	10	24738594	24836417	97824	1	56243	uc001irw.3	-86294	ENSG00000120549	KIAA1217	KIAA1217
chr10	24670275	24670475	chr10:24381346-24381546	5.36298	2.31566	6.40201	-4.0388	7.35933e-35	5.63584e-33	Intron (uc001irs.3/56243, intron 4 of 18)	10	24738594	24836417	97824	1	56243	uc001irw.3	-68119	ENSG00000120549	KIAA1217	KIAA1217
chr10	24671588	24671788	chr10:24382659-24382859	5.43267	1.41147	6.52088	-4.87217	5.40956e-35	4.19052e-33	Intron (uc001irs.3/56243, intron 4 of 18)	10	24738594	24836417	97824	1	56243	uc001irw.3	-66806	ENSG00000120549	KIAA1217	KIAA1217
chr10	24672774	24672974	chr10:24383845-24384045	6.9201	6.55036	7.26639	-0.680478	0.00208301	0.00350199	Intron (uc001irs.3/56243, intron 4 of 18)	10	24738594	24836417	97824	1	56243	uc001irw.3	-65620	ENSG00000120549	KIAA1217	KIAA1217
chr10	24704761	24704961	chr10:24415832-24416032	4.72881	3.51267	5.48025	-1.88254	5.6185e-09	2.18725e-08	Intron (uc001irs.3/56243, intron 4 of 18)	10	24738594	24836417	97824	1	56243	uc001irw.3	-33633	ENSG00000120549	KIAA1217	KIAA1217
chr10	24717367	24717567	chr10:24428438-24428638	2.86021	2.28739	3.33865	-0.975223	0.0126867	0.0189281	Intron (uc001irs.3/56243, intron 4 of 18)	10	24738594	24836417	97824	1	56243	uc001irw.3	-21027	ENSG00000120549	KIAA1217	KIAA1217
chr10	24724379	24724579	chr10:24435450-24435650	2.67367	1.47311	3.42031	-1.8494	9.76018e-05	0.000198916	Intron (uc001irs.3/56243, intron 5 of 18)	10	24738594	24836417	97824	1	56243	uc001irw.3	-14015	ENSG00000120549	KIAA1217	KIAA1217
chr10	24730063	24730263	chr10:24441134-24441334	3.12609	1.95958	3.86197	-1.7954	4.69931e-06	1.16668e-05	Intron (uc001irs.3/56243, intron 6 of 18)	10	24738594	24836417	97824	1	56243	uc001irw.3	-8331	ENSG00000120549	KIAA1217	KIAA1217
chr10	24735784	24735984	chr10:24446855-24447055	3.3538	1.21135	4.30106	-2.85334	1.03525e-09	4.49164e-09	Promoter (2-3kb)	10	24738594	24836417	97824	1	56243	uc001irw.3	-2610	ENSG00000120549	KIAA1217	KIAA1217
chr10	24745392	24745592	chr10:24456463-24456663	5.69427	3.28824	6.6751	-3.29153	2.53154e-21	4.64925e-20	Intron (uc001irs.3/56243, intron 6 of 18)	10	24738594	24836417	97824	1	56243	uc001irw.3	6798	ENSG00000120549	KIAA1217	KIAA1217
chr10	24752729	24752929	chr10:24463800-24464000	4.9321	2.05127	5.95861	-3.70168	9.28948e-27	3.05183e-25	Promoter (2-3kb)	10	24755460	24836417	80958	1	56243	uc001irx.3	-2531	ENSG00000120549	KIAA1217	KIAA1217
chr10	24754372	24754572	chr10:24465443-24465643	5.37251	3.19275	6.32495	-3.00093	4.50179e-17	5.09519e-16	Promoter (<=1kb)	10	24755460	24836417	80958	1	56243	uc001irx.3	-888	ENSG00000120549	KIAA1217	KIAA1217
chr10	24755258	24755458	chr10:24466329-24466529	6.19858	5.1698	6.8873	-1.61756	0.00011849	0.000238667	Promoter (<=1kb)	10	24755460	24836417	80958	1	56243	uc001irx.3	-2	ENSG00000120549	KIAA1217	KIAA1217
chr10	24757446	24757646	chr10:24468517-24468717	4.2041	1.21585	5.23886	-3.77734	1.54461e-17	1.84482e-16	Promoter (1-2kb)	10	24755460	24836417	80958	1	56243	uc001irz.3	1986	ENSG00000120549	KIAA1217	KIAA1217
chr10	24772762	24772962	chr10:24483833-24484033	6.37238	4.21852	7.32124	-3.03523	9.73553e-35	7.36143e-33	Intron (uc001irs.3/56243, intron 7 of 18)	10	24755460	24836417	80958	1	56243	uc001irz.3	17302	ENSG00000120549	KIAA1217	KIAA1217
chr10	24809013	24809213	chr10:24520084-24520284	6.12516	6.41494	5.67716	0.713188	0.00289762	0.00476909	Exon (uc001irs.3/56243, exon 12 of 19)	10	24831349	24833410	2062	1	56243	uc001isa.1	-22136	ENSG00000120549	KIAA1217	KIAA1217
chr10	24842229	24842429	chr10:24553300-24553500	3.7124	4.01457	3.23927	0.818878	0.0261309	0.0370073	Distal Intergenic	10	24831349	24833410	2062	1	56243	uc001isa.1	10880	ENSG00000120549	KIAA1217	KIAA1217
chr10	24892395	24892595	chr10:24603466-24603666	2.56247	1.33609	3.31704	-1.93973	3.11195e-05	6.82711e-05	Intron (uc010qdb.1/57584, intron 5 of 19)	10	24872538	24911763	39226	2	57584	uc010qdb.1	19168	ENSG00000107863	ARHGAP21	Rho GTPase activating protein 21
chr10	24919542	24919742	chr10:24630613-24630813	6.07993	3.36446	7.09235	-3.66487	3.64018e-37	3.51672e-35	Promoter (2-3kb)	10	24886376	24922409	36034	2	57584	uc010qdc.1	2667	ENSG00000107863	ARHGAP21	Rho GTPase activating protein 21
chr10	24934804	24935004	chr10:24645875-24646075	4.08001	2.63001	4.89623	-2.17601	3.05899e-11	1.65803e-10	Intron (uc001isb.2/57584, intron 4 of 25)	10	24886376	24922409	36034	2	57584	uc010qdc.1	-12395	ENSG00000107863	ARHGAP21	Rho GTPase activating protein 21
chr10	24980150	24980350	chr10:24691221-24691421	3.65558	3.17231	4.0795	-0.828115	0.00621876	0.00973484	Intron (uc001isb.2/57584, intron 2 of 25)	10	24908402	25011208	102807	2	57584	uc001isc.1	30858	ENSG00000107863	ARHGAP21	Rho GTPase activating protein 21
chr10	25010630	25010830	chr10:24721701-24721901	5.86926	5.48934	6.22295	-0.68412	0.00187285	0.00317065	Promoter (<=1kb)	10	24908402	25011208	102807	2	57584	uc001isc.1	378	ENSG00000107863	ARHGAP21	Rho GTPase activating protein 21
chr10	25051980	25052180	chr10:24763051-24763251	4.4051	5.23885	0.375224	4.50375	4.33544e-12	2.63712e-11	Distal Intergenic	10	24872538	25012597	140060	2	57584	uc001isb.2	-39383	ENSG00000107863	ARHGAP21	Rho GTPase activating protein 21
chr10	25060961	25061161	chr10:24772032-24772232	2.66267	1.88368	3.24827	-1.25838	0.00326715	0.00533732	Distal Intergenic	10	24872538	25012597	140060	2	57584	uc001isb.2	-48364	ENSG00000107863	ARHGAP21	Rho GTPase activating protein 21
chr10	25064540	25064740	chr10:24775611-24775811	1.78473	0	2.88334	-3.89447	3.15148e-05	6.90832e-05	Distal Intergenic	10	24872538	25012597	140060	2	57584	uc001isb.2	-51943	ENSG00000107863	ARHGAP21	Rho GTPase activating protein 21
chr10	25073071	25073271	chr10:24784142-24784342	5.10061	5.50178	4.39996	1.08534	0.000282678	0.000539505	Distal Intergenic	10	24872538	25012597	140060	2	57584	uc001isb.2	-60474	ENSG00000107863	ARHGAP21	Rho GTPase activating protein 21
chr10	25073980	25074180	chr10:24785051-24785251	3.19916	3.57242	2.56804	0.89171	0.0167248	0.0244459	Distal Intergenic	10	24872538	25012597	140060	2	57584	uc001isb.2	-61383	ENSG00000107863	ARHGAP21	Rho GTPase activating protein 21
chr10	25100833	25101033	chr10:24811904-24812104	3.27493	3.89049	1.80664	2.05985	9.73345e-06	2.30606e-05	Distal Intergenic	10	24872538	25012597	140060	2	57584	uc001isb.2	-88236	ENSG00000107863	ARHGAP21	Rho GTPase activating protein 21
chr10	25137336	25137536	chr10:24848407-24848607	2.13684	2.76521	0.601571	2.17497	0.000821779	0.00146518	Downstream (<1kb)	10	25137554	25241533	103980	2	56952	uc001ise.1	103997	ENSG00000099256	PRTFDC1	phosphoribosyl transferase domain containing 1
chr10	25155544	25155744	chr10:24866615-24866815	4.24762	3.69511	4.71416	-0.935962	0.00186285	0.00315488	Intron (uc001ise.1/56952, intron 4 of 8)	10	25137554	25241533	103980	2	56952	uc001ise.1	85789	ENSG00000099256	PRTFDC1	phosphoribosyl transferase domain containing 1
chr10	25156201	25156401	chr10:24867272-24867472	3.95297	2.85789	4.66514	-1.79445	2.37511e-08	8.4234e-08	Intron (uc001ise.1/56952, intron 4 of 8)	10	25137554	25241533	103980	2	56952	uc001ise.1	85132	ENSG00000099256	PRTFDC1	phosphoribosyl transferase domain containing 1
chr10	25161250	25161450	chr10:24872321-24872521	3.73781	4.10902	3.1116	1.04891	0.00249369	0.00414298	Intron (uc001ise.1/56952, intron 3 of 8)	10	25137554	25241533	103980	2	56952	uc001ise.1	80083	ENSG00000099256	PRTFDC1	phosphoribosyl transferase domain containing 1
chr10	25180889	25181089	chr10:24891960-24892160	3.7603	4.39284	2.20243	2.01602	1.42493e-06	3.83058e-06	Intron (uc001ise.1/56952, intron 3 of 8)	10	25137554	25241533	103980	2	56952	uc001ise.1	60444	ENSG00000099256	PRTFDC1	phosphoribosyl transferase domain containing 1
chr10	25190898	25191098	chr10:24901969-24902169	6.22431	5.96089	6.48767	-0.493968	0.019797	0.0286001	Intron (uc001ise.1/56952, intron 3 of 8)	10	25137554	25241533	103980	2	56952	uc001ise.1	50435	ENSG00000099256	PRTFDC1	phosphoribosyl transferase domain containing 1
chr10	25196998	25197198	chr10:24908069-24908269	4.81982	5.62546	1.53335	3.85939	2.23557e-16	2.32544e-15	Intron (uc001ise.1/56952, intron 3 of 8)	10	25137554	25241533	103980	2	56952	uc001ise.1	44335	ENSG00000099256	PRTFDC1	phosphoribosyl transferase domain containing 1
chr10	25203387	25203587	chr10:24914458-24914658	4.27195	4.90676	2.70155	2.24174	3.76299e-10	1.74245e-09	Intron (uc001ise.1/56952, intron 3 of 8)	10	25137554	25241533	103980	2	56952	uc001ise.1	37946	ENSG00000099256	PRTFDC1	phosphoribosyl transferase domain containing 1
chr10	25210381	25210581	chr10:24921452-24921652	7.2985	6.8346	7.70989	-0.839549	0.000123832	0.00024872	Intron (uc001ise.1/56952, intron 3 of 8)	10	25137554	25241533	103980	2	56952	uc001ise.1	30952	ENSG00000099256	PRTFDC1	phosphoribosyl transferase domain containing 1
chr10	25236325	25236525	chr10:24947396-24947596	4.72736	4.28227	5.12631	-0.76717	0.0116236	0.0174467	Intron (uc001ise.1/56952, intron 1 of 8)	10	25137554	25241533	103980	2	56952	uc001ise.1	5008	ENSG00000099256	PRTFDC1	phosphoribosyl transferase domain containing 1
chr10	25241654	25241854	chr10:24952725-24952925	6.46391	6.87104	5.74783	1.13659	4.38152e-08	1.49126e-07	Promoter (<=1kb)	10	25144247	25241533	97287	2	56952	uc009xkm.1	-121	ENSG00000099256	PRTFDC1	phosphoribosyl transferase domain containing 1
chr10	25247092	25247292	chr10:24958163-24958363	2.82068	1.50806	3.60048	-2.03754	6.23048e-06	1.51952e-05	Distal Intergenic	10	25144247	25241533	97287	2	56952	uc009xkm.1	-5559	ENSG00000099256	PRTFDC1	phosphoribosyl transferase domain containing 1
chr10	25262185	25262385	chr10:24973256-24973456	5.9475	6.75606	2.6	4.04857	5.412e-32	3.07994e-30	Distal Intergenic	10	25144247	25241533	97287	2	56952	uc009xkm.1	-20652	ENSG00000099256	PRTFDC1	phosphoribosyl transferase domain containing 1
chr10	25277728	25277928	chr10:24988799-24988999	2.83952	1.17267	3.7051	-2.51641	5.43071e-08	1.82086e-07	Intron (uc001isg.2/219670, intron 4 of 5)	10	25270908	25305085	34178	2	219670	uc001isg.2	27157	ENSG00000151023	ENKUR	enkurin, TRPC channel interacting protein
chr10	25325935	25326135	chr10:25037006-25037206	2.79795	1.67929	3.51812	-1.53849	0.000539583	0.000988946	Intron (uc001ish.2/219670, intron 2 of 5)	10	25305508	25315593	10086	1	79896	uc001isi.4	20427	ENSG00000185875	THNSL1	threonine synthase like 1
chr10	25336120	25336320	chr10:25047191-25047391	5.62524	4.53636	6.33528	-1.74865	4.62232e-10	2.11317e-09	Intron (uc001ish.2/219670, intron 2 of 5)	10	25270908	25351208	80301	2	219670	uc001ish.2	14888	ENSG00000151023	ENKUR	enkurin, TRPC channel interacting protein
chr10	25336965	25337165	chr10:25048036-25048236	4.44216	1.07597	5.50126	-4.20327	1.86274e-22	3.86639e-21	Intron (uc001ish.2/219670, intron 2 of 5)	10	25270908	25351208	80301	2	219670	uc001ish.2	14043	ENSG00000151023	ENKUR	enkurin, TRPC channel interacting protein
chr10	25338956	25339156	chr10:25050027-25050227	4.17013	0	5.26342	-4.82705	2.5836e-17	3.0128e-16	Intron (uc001ish.2/219670, intron 2 of 5)	10	25270908	25351208	80301	2	219670	uc001ish.2	12052	ENSG00000151023	ENKUR	enkurin, TRPC channel interacting protein
chr10	25351433	25351633	chr10:25062504-25062704	7.84716	6.90827	8.50163	-1.56473	1.57504e-12	1.01714e-11	Promoter (<=1kb)	10	25270908	25351208	80301	2	219670	uc001ish.2	-225	ENSG00000151023	ENKUR	enkurin, TRPC channel interacting protein
chr10	25353507	25353707	chr10:25064578-25064778	4.33654	0.108544	5.43142	-5.09832	3.66875e-19	5.29968e-18	Promoter (2-3kb)	10	25270908	25351208	80301	2	219670	uc001ish.2	-2299	ENSG00000151023	ENKUR	enkurin, TRPC channel interacting protein
chr10	25353787	25353987	chr10:25064858-25065058	4.80227	1.62333	5.85016	-4.02142	1.59631e-24	4.13467e-23	Promoter (2-3kb)	10	25270908	25351208	80301	2	219670	uc001ish.2	-2579	ENSG00000151023	ENKUR	enkurin, TRPC channel interacting protein
chr10	25357171	25357371	chr10:25068242-25068442	3.58393	1.38611	4.53883	-2.96874	4.70899e-09	1.85413e-08	Distal Intergenic	10	25270908	25351208	80301	2	219670	uc001ish.2	-5963	ENSG00000151023	ENKUR	enkurin, TRPC channel interacting protein
chr10	25367670	25367870	chr10:25078741-25078941	3.92135	0.649249	4.97501	-3.95054	2.21333e-17	2.59981e-16	Distal Intergenic	10	25270908	25351208	80301	2	219670	uc001ish.2	-16462	ENSG00000151023	ENKUR	enkurin, TRPC channel interacting protein
chr10	25368178	25368378	chr10:25079249-25079449	5.01693	3.68992	5.80075	-2.00684	1.57062e-08	5.72175e-08	Distal Intergenic	10	25270908	25351208	80301	2	219670	uc001ish.2	-16970	ENSG00000151023	ENKUR	enkurin, TRPC channel interacting protein
chr10	25371841	25372041	chr10:25082912-25083112	4.06576	3.11933	4.72322	-1.47989	3.31378e-05	7.24062e-05	Distal Intergenic	10	25270908	25351208	80301	2	219670	uc001ish.2	-20633	ENSG00000151023	ENKUR	enkurin, TRPC channel interacting protein
chr10	25372617	25372817	chr10:25083688-25083888	6.44424	6.69874	6.06434	0.623022	0.0249977	0.0355121	Distal Intergenic	10	25270908	25351208	80301	2	219670	uc001ish.2	-21409	ENSG00000151023	ENKUR	enkurin, TRPC channel interacting protein
chr10	25394252	25394452	chr10:25105323-25105523	2.60057	0	3.66003	-3.87089	4.31563e-07	1.2579e-06	Distal Intergenic	10	25270908	25351208	80301	2	219670	uc001ish.2	-43044	ENSG00000151023	ENKUR	enkurin, TRPC channel interacting protein
chr10	25402383	25402583	chr10:25113454-25113654	7.28727	6.56999	7.84319	-1.24248	1.93789e-11	1.07951e-10	Distal Intergenic	10	25270908	25351208	80301	2	219670	uc001ish.2	-51175	ENSG00000151023	ENKUR	enkurin, TRPC channel interacting protein
chr10	25419911	25420111	chr10:25130982-25131182	4.98559	1.18911	6.06531	-4.61566	5.4565e-29	2.259e-27	Distal Intergenic	10	25464290	25891157	426868	1	57512	uc001isj.3	-44179	ENSG00000151025	GPR158	G protein-coupled receptor 158
chr10	25431489	25431689	chr10:25142560-25142760	4.15988	2.29607	5.06315	-2.72954	1.75867e-12	1.12749e-11	Distal Intergenic	10	25464290	25891157	426868	1	57512	uc001isj.3	-32601	ENSG00000151025	GPR158	G protein-coupled receptor 158
chr10	25446649	25446849	chr10:25157720-25157920	2.77564	1.92103	3.39518	-1.31259	0.00202765	0.00341522	Downstream (<1kb)	10	25464290	25891157	426868	1	57512	uc001isj.3	-17441	ENSG00000151025	GPR158	G protein-coupled receptor 158
chr10	25463561	25463761	chr10:25174632-25174832	7.75608	8.01939	7.35964	0.637625	0.0048885	0.00777524	Promoter (<=1kb)	10	25464290	25891157	426868	1	57512	uc001isj.3	-529	ENSG00000151025	GPR158	G protein-coupled receptor 158
chr10	25507129	25507329	chr10:25218200-25218400	2.9799	1.33456	3.84098	-2.2506	4.00381e-07	1.17303e-06	Intron (uc001isj.3/57512, intron 1 of 10)	10	25447001	25465205	18205	2	100128811	uc010qde.1	-41924	ENSG00000233642	GPR158-AS1	GPR158 antisense RNA 1
chr10	25516072	25516272	chr10:25227143-25227343	3.55486	2.30579	4.31626	-1.87094	1.1128e-06	3.04388e-06	Intron (uc001isj.3/57512, intron 2 of 10)	10	25447001	25465205	18205	2	100128811	uc010qde.1	-50867	ENSG00000233642	GPR158-AS1	GPR158 antisense RNA 1
chr10	25543839	25544039	chr10:25254910-25255110	2.12151	0	3.13748	-3.25292	9.64813e-07	2.66482e-06	Intron (uc001isj.3/57512, intron 2 of 10)	10	25447001	25465205	18205	2	100128811	uc010qde.1	-78634	ENSG00000233642	GPR158-AS1	GPR158 antisense RNA 1
chr10	25787679	25787879	chr10:25498750-25498950	2.76755	3.54476	0	3.42706	5.3318e-06	1.31292e-05	Intron (uc001isj.3/57512, intron 5 of 10)	10	25883142	25891157	8016	1	57512	uc001isk.3	-95263	ENSG00000151025	GPR158	G protein-coupled receptor 158
chr10	25836513	25836713	chr10:25547584-25547784	2.76191	1.90089	3.3842	-1.30292	0.00150243	0.00257918	Intron (uc001isj.3/57512, intron 5 of 10)	10	25883142	25891157	8016	1	57512	uc001isk.3	-46429	ENSG00000151025	GPR158	G protein-coupled receptor 158
chr10	25841599	25841799	chr10:25552670-25552870	5.01945	5.66008	3.41645	2.21118	2.07287e-08	7.41817e-08	Intron (uc001isj.3/57512, intron 6 of 10)	10	25883142	25891157	8016	1	57512	uc001isk.3	-41343	ENSG00000151025	GPR158	G protein-coupled receptor 158
chr10	25845435	25845635	chr10:25556506-25556706	6.73178	7.28464	5.54606	1.77712	5.05641e-18	6.38666e-17	Intron (uc001isj.3/57512, intron 6 of 10)	10	25883142	25891157	8016	1	57512	uc001isk.3	-37507	ENSG00000151025	GPR158	G protein-coupled receptor 158
chr10	25893612	25893812	chr10:25604683-25604883	4.4123	5.21746	1.13566	3.98549	1.51643e-14	1.26697e-13	Distal Intergenic	10	25883142	25891157	8016	1	57512	uc001isk.3	10470	ENSG00000151025	GPR158	G protein-coupled receptor 158
chr10	25971532	25971732	chr10:25682603-25682803	5.22424	4.90438	5.53297	-0.5609	0.0192984	0.0279267	Intron (uc001isl.1/uc001isl.1, intron 1 of 2)	10	25883142	25891157	8016	1	57512	uc001isk.3	88390	ENSG00000151025	GPR158	G protein-coupled receptor 158
chr10	25972439	25972639	chr10:25683510-25683710	4.15756	0.320915	5.2389	-4.63745	6.52289e-17	7.23619e-16	Intron (uc001isl.1/uc001isl.1, intron 1 of 2)	10	25883142	25891157	8016	1	57512	uc001isk.3	89297	ENSG00000151025	GPR158	G protein-coupled receptor 158
chr10	25978342	25978542	chr10:25689413-25689613	5.34588	1.13924	6.44012	-5.08832	4.72845e-30	2.17504e-28	Intron (uc001isl.1/uc001isl.1, intron 1 of 2)	10	25883142	25891157	8016	1	57512	uc001isk.3	95200	ENSG00000151025	GPR158	G protein-coupled receptor 158
chr10	25981850	25982050	chr10:25692921-25693121	5.22615	3.86135	6.0203	-2.03704	2.14812e-08	7.67044e-08	Intron (uc001isl.1/uc001isl.1, intron 1 of 2)	10	25883142	25891157	8016	1	57512	uc001isk.3	98708	ENSG00000151025	GPR158	G protein-coupled receptor 158
chr10	25990713	25990913	chr10:25701784-25701984	3.05553	3.46884	2.32316	1.07219	0.00693739	0.0107803	Intron (uc001isl.1/uc001isl.1, intron 1 of 2)	10	25883142	25891157	8016	1	57512	uc001isk.3	107571	ENSG00000151025	GPR158	G protein-coupled receptor 158
chr10	26036060	26036260	chr10:25747131-25747331	2.51086	0.156939	3.48558	-3.21305	2.2592e-07	6.87487e-07	Distal Intergenic	10	25883142	25891157	8016	1	57512	uc001isk.3	152918	ENSG00000151025	GPR158	G protein-coupled receptor 158
chr10	26042854	26043054	chr10:25753925-25754125	3.33191	1.12148	4.2885	-3.04225	1.40194e-12	9.11231e-12	Distal Intergenic	10	25883142	25891157	8016	1	57512	uc001isk.3	159712	ENSG00000151025	GPR158	G protein-coupled receptor 158
chr10	26046992	26047192	chr10:25758063-25758263	2.56567	1.8523	3.11965	-1.04027	0.012657	0.0188876	Distal Intergenic	10	25883142	25891157	8016	1	57512	uc001isk.3	163850	ENSG00000151025	GPR158	G protein-coupled receptor 158
chr10	26097407	26097607	chr10:25808478-25808678	3.45775	1.55749	4.36735	-2.64144	1.85771e-09	7.7721e-09	Distal Intergenic	10	26223002	26312410	89409	1	53904	uc001ism.2	-125395	ENSG00000095777	MYO3A	myosin IIIA
chr10	26100195	26100395	chr10:25811266-25811466	5.48111	4.54544	6.1343	-1.44253	0.00283386	0.00467108	Distal Intergenic	10	26223002	26312410	89409	1	53904	uc001ism.2	-122607	ENSG00000095777	MYO3A	myosin IIIA
chr10	26105398	26105598	chr10:25816469-25816669	2.57771	0	3.67397	-4.27902	3.07045e-08	1.06996e-07	Distal Intergenic	10	26223002	26312410	89409	1	53904	uc001ism.2	-117404	ENSG00000095777	MYO3A	myosin IIIA
chr10	26128678	26128878	chr10:25839749-25839949	2.63314	1.10405	3.46843	-2.07633	8.08382e-05	0.000166805	Distal Intergenic	10	26223002	26312410	89409	1	53904	uc001ism.2	-94124	ENSG00000095777	MYO3A	myosin IIIA
chr10	26164597	26164797	chr10:25875668-25875868	3.90526	3.23524	4.43713	-1.07784	0.000782034	0.00139867	Distal Intergenic	10	26223002	26312410	89409	1	53904	uc001ism.2	-58205	ENSG00000095777	MYO3A	myosin IIIA
chr10	26223514	26223714	chr10:25934585-25934785	4.39295	4.85389	3.52592	1.27112	7.8896e-05	0.000163044	Promoter (<=1kb)	10	26223002	26501465	278464	1	53904	uc001isn.2	512	ENSG00000095777	MYO3A	myosin IIIA
chr10	26333154	26333354	chr10:26044225-26044425	3.18789	3.67088	2.25232	1.30793	0.00118532	0.0020651	Intron (uc009xko.1/53904, intron 10 of 26)	10	26224673	26501465	276793	1	53904	uc009xkq.1	108481	ENSG00000095777	MYO3A	myosin IIIA
chr10	26558796	26558996	chr10:26269867-26270067	2.69621	3.06006	2.08749	1.06412	0.0217732	0.0312436	Intron (uc001isp.2/2572, intron 9 of 15)	10	26505236	26593491	88256	1	2572	uc001isq.2	53560	ENSG00000136750	GAD2	glutamate decarboxylase 2
chr10	26624152	26624352	chr10:26335223-26335423	2.81718	2.15017	3.34747	-1.0661	0.0078746	0.0121388	Distal Intergenic	10	26727266	26790867	63602	1	54518	uc001isr.3	-102914	ENSG00000077420	APBB1IP	amyloid beta precursor protein binding family B member 1 interacting protein
chr10	26654735	26654935	chr10:26365806-26366006	3.35537	0.336245	4.39239	-3.82775	1.60579e-11	9.04606e-11	Distal Intergenic	10	26727266	26790867	63602	1	54518	uc001isr.3	-72331	ENSG00000077420	APBB1IP	amyloid beta precursor protein binding family B member 1 interacting protein
chr10	26696379	26696579	chr10:26407450-26407650	4.05819	1.90002	5.00765	-2.93037	1.2022e-12	7.88703e-12	Distal Intergenic	10	26727266	26790867	63602	1	54518	uc001isr.3	-30687	ENSG00000077420	APBB1IP	amyloid beta precursor protein binding family B member 1 interacting protein
chr10	26727060	26727260	chr10:26438131-26438331	4.25033	2.64671	5.10245	-2.37659	2.04217e-10	9.81759e-10	Promoter (<=1kb)	10	26727266	26790867	63602	1	54518	uc001isr.3	-6	ENSG00000077420	APBB1IP	amyloid beta precursor protein binding family B member 1 interacting protein
chr10	26727579	26727779	chr10:26438650-26438850	4.4111	3.56962	5.02493	-1.38779	2.00816e-05	4.53575e-05	Promoter (<=1kb)	10	26727266	26856732	129467	1	54518	uc001iss.3	313	ENSG00000077420	APBB1IP	amyloid beta precursor protein binding family B member 1 interacting protein
chr10	26763076	26763276	chr10:26474147-26474347	3.06661	0.88537	4.01925	-2.84088	4.04958e-08	1.38596e-07	Intron (uc001isr.3/54518, intron 2 of 4)	10	26727266	26856732	129467	1	54518	uc001iss.3	35810	ENSG00000077420	APBB1IP	amyloid beta precursor protein binding family B member 1 interacting protein
chr10	26775359	26775559	chr10:26486430-26486630	5.23678	3.05401	6.18963	-3.00141	1.73564e-22	3.61688e-21	Intron (uc001isr.3/54518, intron 2 of 4)	10	26727266	26856732	129467	1	54518	uc001iss.3	48093	ENSG00000077420	APBB1IP	amyloid beta precursor protein binding family B member 1 interacting protein
chr10	26776430	26776630	chr10:26487501-26487701	5.61417	5.02642	6.10118	-1.02085	3.55843e-05	7.7403e-05	Intron (uc001isr.3/54518, intron 2 of 4)	10	26727266	26856732	129467	1	54518	uc001iss.3	49164	ENSG00000077420	APBB1IP	amyloid beta precursor protein binding family B member 1 interacting protein
chr10	26777426	26777626	chr10:26488497-26488697	4.86821	3.01926	5.76884	-2.65582	9.56304e-19	1.31635e-17	Intron (uc001isr.3/54518, intron 2 of 4)	10	26727266	26856732	129467	1	54518	uc001iss.3	50160	ENSG00000077420	APBB1IP	amyloid beta precursor protein binding family B member 1 interacting protein
chr10	26829631	26829831	chr10:26540702-26540902	3.04013	3.88361	0	4.10274	2.63574e-07	7.93731e-07	Intron (uc009xks.1/54518, intron 10 of 10)	10	26878794	26883251	4458	1	645528	uc001ist.3	-48963	ENSG00000233261	FAM238A	family with sequence similarity 238 member A
chr10	26845066	26845266	chr10:26556137-26556337	2.8427	0.237572	3.8447	-3.22851	1.27988e-09	5.4821e-09	Intron (uc001iss.3/54518, intron 11 of 14)	10	26878794	26883251	4458	1	645528	uc001ist.3	-33528	ENSG00000233261	FAM238A	family with sequence similarity 238 member A
chr10	26846148	26846348	chr10:26557219-26557419	4.04597	3.67864	4.39051	-0.642183	0.0264693	0.0374507	Intron (uc001iss.3/54518, intron 11 of 14)	10	26878794	26883251	4458	1	645528	uc001ist.3	-32446	ENSG00000233261	FAM238A	family with sequence similarity 238 member A
chr10	26846607	26846807	chr10:26557678-26557878	4.25375	2.6252	5.11125	-2.39775	2.24631e-12	1.42083e-11	Intron (uc001iss.3/54518, intron 11 of 14)	10	26878794	26883251	4458	1	645528	uc001ist.3	-31987	ENSG00000233261	FAM238A	family with sequence similarity 238 member A
chr10	26855924	26856124	chr10:26566995-26567195	6.18526	6.52305	5.63608	0.878669	0.000867396	0.00154161	Exon (uc001iss.3/54518, exon 15 of 15)	10	26878794	26883251	4458	1	645528	uc001ist.3	-22670	ENSG00000233261	FAM238A	family with sequence similarity 238 member A
chr10	26892294	26892494	chr10:26603365-26603565	5.69517	5.26613	6.0833	-0.770197	0.00012625	0.000253256	Distal Intergenic	10	26878794	26883251	4458	1	645528	uc001ist.3	13500	ENSG00000233261	FAM238A	family with sequence similarity 238 member A
chr10	26895348	26895548	chr10:26606419-26606619	3.86228	4.43115	2.61062	1.63484	4.00856e-05	8.65587e-05	Distal Intergenic	10	26878794	26883251	4458	1	645528	uc001ist.3	16554	ENSG00000233261	FAM238A	family with sequence similarity 238 member A
chr10	26901474	26901674	chr10:26612545-26612745	3.78275	1.13724	4.78867	-3.51865	5.63542e-14	4.39002e-13	Distal Intergenic	10	26878794	26883251	4458	1	645528	uc001ist.3	22680	ENSG00000233261	FAM238A	family with sequence similarity 238 member A
chr10	26970903	26971103	chr10:26681974-26682174	5.92931	5.54488	6.28625	-0.703777	0.000355473	0.000668817	Distal Intergenic	10	26986595	27035726	49132	1	23590	uc001isv.3	-15492	ENSG00000148459	PDSS1	decaprenyl diphosphate synthase subunit 1
chr10	26973683	26973883	chr10:26684754-26684954	4.36262	4.72767	3.75105	0.93831	0.0149512	0.0220439	Distal Intergenic	10	26986595	27035726	49132	1	23590	uc001isv.3	-12712	ENSG00000148459	PDSS1	decaprenyl diphosphate synthase subunit 1
chr10	27026725	27026925	chr10:26737796-26737996	6.22616	2.97849	7.27834	-4.19572	4.2883e-52	1.68431e-49	Intron (uc001isv.3/23590, intron 10 of 11)	10	27023464	27035726	12263	1	23590	uc010qdf.2	3261	ENSG00000148459	PDSS1	decaprenyl diphosphate synthase subunit 1
chr10	27029511	27029711	chr10:26740582-26740782	4.80889	0.982064	5.88985	-4.64213	1.25294e-24	3.28231e-23	Intron (uc001isv.3/23590, intron 10 of 11)	10	27023464	27035726	12263	1	23590	uc010qdf.2	6047	ENSG00000148459	PDSS1	decaprenyl diphosphate synthase subunit 1
chr10	27044441	27044641	chr10:26755512-26755712	3.23672	3.8944	1.53275	2.31959	1.60374e-06	4.27772e-06	Exon (uc001isx.3/10006, exon 10 of 12)	10	27023464	27035726	12263	1	23590	uc010qdf.2	20977	ENSG00000148459	PDSS1	decaprenyl diphosphate synthase subunit 1
chr10	27070178	27070378	chr10:26781249-26781449	6.30228	5.34563	6.96376	-1.5831	1.06376e-09	4.60769e-09	Intron (uc001isx.3/10006, intron 2 of 11)	10	27035525	27066170	30646	2	10006	uc010qdg.2	-4008	ENSG00000136754	ABI1	abl interactor 1
chr10	27079627	27079827	chr10:26790698-26790898	4.38317	3.44124	5.03885	-1.53975	3.94885e-07	1.15781e-06	Intron (uc001isx.3/10006, intron 2 of 11)	10	27035525	27066170	30646	2	10006	uc010qdg.2	-13457	ENSG00000136754	ABI1	abl interactor 1
chr10	27094619	27094819	chr10:26805690-26805890	2.54736	1.8933	3.07083	-1.09435	0.0128299	0.0191254	Intron (uc001isx.3/10006, intron 2 of 11)	10	27035525	27066170	30646	2	10006	uc010qdg.2	-28449	ENSG00000136754	ABI1	abl interactor 1
chr10	27106144	27106344	chr10:26817215-26817415	2.26862	0	3.32894	-3.90055	2.42778e-07	7.35214e-07	Intron (uc001isx.3/10006, intron 2 of 11)	10	27035525	27066170	30646	2	10006	uc010qdg.2	-39974	ENSG00000136754	ABI1	abl interactor 1
chr10	27121991	27122191	chr10:26833062-26833262	2.62083	1.51244	3.33754	-1.73041	9.51573e-05	0.000194255	Intron (uc001isx.3/10006, intron 1 of 11)	10	27035525	27150016	114492	2	10006	uc001isx.3	27825	ENSG00000136754	ABI1	abl interactor 1
chr10	27144292	27144492	chr10:26855363-26855563	3.94649	2.22055	4.82403	-2.56691	2.02147e-11	1.12301e-10	Intron (uc001isx.3/10006, intron 1 of 11)	10	27035525	27150016	114492	2	10006	uc001isx.3	5524	ENSG00000136754	ABI1	abl interactor 1
chr10	27149807	27150007	chr10:26860878-26861078	8.24913	8.44567	7.97136	0.452222	0.0267161	0.0377757	Promoter (<=1kb)	10	27035525	27150016	114492	2	10006	uc001isx.3	9	ENSG00000136754	ABI1	abl interactor 1
chr10	27179930	27180130	chr10:26891001-26891201	2.93003	3.44021	1.9036	1.38387	0.00338085	0.00551094	Distal Intergenic	10	27035525	27150016	114492	2	10006	uc010qdk.2	-29914	ENSG00000136754	ABI1	abl interactor 1
chr10	27295108	27295308	chr10:27006179-27006379	2.53421	3.26093	0.310893	2.49551	3.04386e-05	6.68769e-05	Intron (uc001itg.2/22852, intron 27 of 27)	10	27220135	27230930	10796	2	387644	uc001itf.2	-64178	ENSG00000283709	FAM238C	family with sequence similarity 238 member C
chr10	27443241	27443441	chr10:27154312-27154512	7.28085	7.57201	6.83008	0.729947	0.000154155	0.000305285	Promoter (<=1kb)	10	27399040	27443349	44310	2	10730	uc001iti.3	0	ENSG00000136758	YME1L1	YME1 like 1 ATPase
chr10	27444054	27444254	chr10:27155125-27155325	7.79	7.98475	7.51521	0.458932	0.0143493	0.0212184	Promoter (<=1kb)	10	27443753	27475848	32096	1	84930	uc009xkx.2	301	ENSG00000120539	MASTL	microtubule associated serine/threonine kinase like
chr10	27481325	27481525	chr10:27192396-27192596	6.39159	5.46777	7.04003	-1.52864	5.41664e-09	2.11441e-08	Downstream (2-3kb)	10	27443753	27475848	32096	1	84930	uc009xkx.2	37572	ENSG00000120539	MASTL	microtubule associated serine/threonine kinase like
chr10	27514686	27514886	chr10:27225757-27225957	3.08208	3.92137	0	3.9609	3.9563e-06	9.93455e-06	Intron (uc010qdm.3/91452, intron 3 of 11)	10	27484143	27529808	45666	2	91452	uc010qdm.3	14922	ENSG00000107897	ACBD5	acyl-CoA binding domain containing 5
chr10	27531016	27531216	chr10:27242087-27242287	7.99782	8.35118	7.41352	0.921294	6.37214e-06	1.55185e-05	Promoter (<=1kb)	10	27484143	27531068	46926	2	91452	uc001ito.3	0	ENSG00000107897	ACBD5	acyl-CoA binding domain containing 5
chr10	27531870	27532070	chr10:27242941-27243141	5.04503	4.45625	5.53263	-1.05122	4.67147e-06	1.16022e-05	Promoter (<=1kb)	10	27484143	27531068	46926	2	91452	uc001itq.3	-802	ENSG00000107897	ACBD5	acyl-CoA binding domain containing 5
chr10	27547772	27547972	chr10:27258843-27259043	6.4944	6.78997	6.03473	0.745211	0.00101554	0.00178684	Exon (uc001itt.1/uc001itt.1, exon 1 of 4)	10	27534782	27541235	6454	2	387646	uc001its.2	-6537	ENSG00000230445	LRRC37A6P	leucine rich repeat containing 37 member A6, pseudogene
chr10	27608852	27609052	chr10:27319923-27320123	7.03332	7.35362	6.52225	0.830897	2.6069e-05	5.78593e-05	Distal Intergenic	10	27534782	27541235	6454	2	387646	uc001its.2	-67617	ENSG00000230445	LRRC37A6P	leucine rich repeat containing 37 member A6, pseudogene
chr10	27642718	27642918	chr10:27353789-27353989	3.16577	3.97139	0	3.53521	4.8126e-07	1.39271e-06	Distal Intergenic	10	27687117	27703297	16181	2	374308	uc001itu.2	60379	ENSG00000182077	PTCHD3	patched domain containing 3
chr10	27649578	27649778	chr10:27360649-27360849	3.97026	4.50218	2.86547	1.48833	2.14119e-05	4.81585e-05	Distal Intergenic	10	27687117	27703297	16181	2	374308	uc001itu.2	53519	ENSG00000182077	PTCHD3	patched domain containing 3
chr10	27672981	27673181	chr10:27384052-27384252	2.49795	0.330782	3.44866	-2.93199	4.92263e-08	1.66137e-07	Distal Intergenic	10	27687117	27703297	16181	2	374308	uc001itu.2	30116	ENSG00000182077	PTCHD3	patched domain containing 3
chr10	27769917	27770117	chr10:27480988-27481188	3.31416	4.16688	0	4.32284	7.28344e-08	2.39115e-07	Distal Intergenic	10	27793103	27831166	38064	1	22931	uc001itv.4	-22986	ENSG00000099246	RAB18	RAB18, member RAS oncogene family
chr10	27770541	27770741	chr10:27481612-27481812	4.11908	4.84831	1.87226	3.04005	5.04716e-10	2.29528e-09	Distal Intergenic	10	27793103	27831166	38064	1	22931	uc001itv.4	-22362	ENSG00000099246	RAB18	RAB18, member RAS oncogene family
chr10	27772288	27772488	chr10:27483359-27483559	4.44881	4.94095	3.48351	1.46841	3.08359e-05	6.7694e-05	Distal Intergenic	10	27793103	27831166	38064	1	22931	uc001itv.4	-20615	ENSG00000099246	RAB18	RAB18, member RAS oncogene family
chr10	27814846	27815046	chr10:27525917-27526117	3.49828	2.577	4.14569	-1.46762	0.000460529	0.000852563	Intron (uc001itv.4/22931, intron 2 of 6)	10	27793103	27831166	38064	1	22931	uc031pto.1	21743	ENSG00000099246	RAB18	RAB18, member RAS oncogene family
chr10	27818333	27818533	chr10:27529404-27529604	3.18249	2.53401	3.703	-0.958203	0.0225445	0.03227	Intron (uc001itv.4/22931, intron 3 of 6)	10	27793103	27831166	38064	1	22931	uc031pto.1	25230	ENSG00000099246	RAB18	RAB18, member RAS oncogene family
chr10	27827651	27827851	chr10:27538722-27538922	2.94166	3.656	0.828437	2.74618	6.00117e-06	1.46692e-05	3' UTR	10	27793103	27831166	38064	1	22931	uc031pto.1	34548	ENSG00000099246	RAB18	RAB18, member RAS oncogene family
chr10	27829703	27829903	chr10:27540774-27540974	2.75433	1.27509	3.57774	-2.18414	8.36762e-06	2.00253e-05	3' UTR	10	27793103	27831166	38064	1	22931	uc031pto.1	36600	ENSG00000099246	RAB18	RAB18, member RAS oncogene family
chr10	27900209	27900409	chr10:27611280-27611480	4.35376	2.97116	5.15266	-2.09586	6.31481e-12	3.7625e-11	Distal Intergenic	10	27793103	27831166	38064	1	22931	uc031pto.1	107106	ENSG00000099246	RAB18	RAB18, member RAS oncogene family
chr10	27907965	27908165	chr10:27619036-27619236	3.34505	2.35394	4.01977	-1.54867	0.000421581	0.000784677	Distal Intergenic	10	27793103	27831166	38064	1	22931	uc031pto.1	114862	ENSG00000099246	RAB18	RAB18, member RAS oncogene family
chr10	27910002	27910202	chr10:27621073-27621273	5.07438	3.65695	5.88235	-2.12755	4.49468e-10	2.05881e-09	Distal Intergenic	10	27793103	27831166	38064	1	22931	uc031pto.1	116899	ENSG00000099246	RAB18	RAB18, member RAS oncogene family
chr10	27913547	27913747	chr10:27624618-27624818	3.35211	4.00584	1.67226	2.19147	1.97468e-06	5.19096e-06	Distal Intergenic	10	27793103	27831166	38064	1	22931	uc031pto.1	120444	ENSG00000099246	RAB18	RAB18, member RAS oncogene family
chr10	27914801	27915001	chr10:27625872-27626072	4.29542	4.77977	3.35546	1.40044	6.38161e-06	1.55405e-05	Distal Intergenic	10	27961803	28034778	72976	2	283078	uc001itx.4	119777	ENSG00000150051	MKX	mohawk homeobox
chr10	27926712	27926912	chr10:27637783-27637983	2.40968	3.18502	0	2.80243	9.14508e-05	0.000187192	Distal Intergenic	10	27961803	28034778	72976	2	283078	uc001itx.4	107866	ENSG00000150051	MKX	mohawk homeobox
chr10	27947205	27947405	chr10:27658276-27658476	3.26898	3.96027	1.33842	2.49234	5.5867e-07	1.60032e-06	Distal Intergenic	10	27961803	28034778	72976	2	283078	uc001itx.4	87373	ENSG00000150051	MKX	mohawk homeobox
chr10	27950525	27950725	chr10:27661596-27661796	3.64686	4.41842	0.923903	3.06496	8.19104e-06	1.96304e-05	Distal Intergenic	10	27961803	28034778	72976	2	283078	uc001itx.4	84053	ENSG00000150051	MKX	mohawk homeobox
chr10	27967590	27967790	chr10:27678661-27678861	2.79717	1.71116	3.50622	-1.67721	0.000250108	0.000481023	Intron (uc001itx.4/283078, intron 5 of 6)	10	27961803	28034778	72976	2	283078	uc001itx.4	66988	ENSG00000150051	MKX	mohawk homeobox
chr10	27969967	27970167	chr10:27681038-27681238	3.30343	2.46688	3.91509	-1.3925	0.000310298	0.000588802	Intron (uc001itx.4/283078, intron 5 of 6)	10	27961803	28034778	72976	2	283078	uc001itx.4	64611	ENSG00000150051	MKX	mohawk homeobox
chr10	27987668	27987868	chr10:27698739-27698939	2.78676	3.64558	0	4.30513	1.40964e-07	4.42535e-07	Intron (uc001itx.4/283078, intron 5 of 6)	10	27961803	28034778	72976	2	283078	uc001itx.4	46910	ENSG00000150051	MKX	mohawk homeobox
chr10	27988848	27989048	chr10:27699919-27700119	3.2118	3.83977	1.67871	2.02172	2.91511e-05	6.42096e-05	Intron (uc001itx.4/283078, intron 5 of 6)	10	27961803	28034778	72976	2	283078	uc001itx.4	45730	ENSG00000150051	MKX	mohawk homeobox
chr10	27991766	27991966	chr10:27702837-27703037	2.90953	3.41748	1.89087	1.4145	0.00275344	0.00454723	Intron (uc001itx.4/283078, intron 5 of 6)	10	27961803	28034778	72976	2	283078	uc001itx.4	42812	ENSG00000150051	MKX	mohawk homeobox
chr10	28012665	28012865	chr10:27723736-27723936	4.36765	4.98787	2.87544	2.22951	1.50132e-08	5.4867e-08	Intron (uc001itx.4/283078, intron 5 of 6)	10	27961803	28034778	72976	2	283078	uc001itx.4	21913	ENSG00000150051	MKX	mohawk homeobox
chr10	28013339	28013539	chr10:27724410-27724610	4.28802	3.01772	5.05569	-1.94836	9.42892e-08	3.04063e-07	Intron (uc001itx.4/283078, intron 5 of 6)	10	27961803	28034778	72976	2	283078	uc001itx.4	21239	ENSG00000150051	MKX	mohawk homeobox
chr10	28014843	28015043	chr10:27725914-27726114	4.79761	5.2416	3.98048	1.24425	6.44318e-06	1.56772e-05	Intron (uc001itx.4/283078, intron 5 of 6)	10	27961803	28034778	72976	2	283078	uc001itx.4	19735	ENSG00000150051	MKX	mohawk homeobox
chr10	28033415	28033615	chr10:27744486-27744686	6.54652	6.78608	6.19405	0.599151	0.000514199	0.000945295	Promoter (1-2kb)	10	27961803	28034778	72976	2	283078	uc001itx.4	1163	ENSG00000150051	MKX	mohawk homeobox
chr10	28072696	28072896	chr10:27783767-27783967	4.21513	3.17724	4.90715	-1.63814	8.20379e-08	2.66953e-07	Distal Intergenic	10	27961803	28034778	72976	2	283078	uc001ity.4	-37918	ENSG00000150051	MKX	mohawk homeobox
chr10	28094287	28094487	chr10:27805358-27805558	3.11838	2.03762	3.82561	-1.65006	8.40691e-05	0.000173067	Distal Intergenic	10	27961803	28034778	72976	2	283078	uc001ity.4	-59509	ENSG00000150051	MKX	mohawk homeobox
chr10	28118210	28118410	chr10:27829281-27829481	2.31116	0	3.40856	-4.25884	1.35621e-07	4.26732e-07	Intron (uc010qds.2/55130, intron 13 of 13)	10	27961803	28034778	72976	2	283078	uc001ity.4	-83432	ENSG00000150051	MKX	mohawk homeobox
chr10	28167356	28167556	chr10:27878427-27878627	2.49075	3.32204	0	4.09539	3.95964e-07	1.16084e-06	Intron (uc010qds.2/55130, intron 10 of 13)	10	28101097	28270846	169750	2	55130	uc010qds.2	103290	ENSG00000169126	ARMC4	armadillo repeat containing 4
chr10	28197119	28197319	chr10:27908190-27908390	3.68748	4.4899	0.465395	3.76569	4.99749e-09	1.96056e-08	Intron (uc010qds.2/55130, intron 9 of 13)	10	28101097	28270846	169750	2	55130	uc010qds.2	73527	ENSG00000169126	ARMC4	armadillo repeat containing 4
chr10	28233010	28233210	chr10:27944081-27944281	6.13971	3.9463	7.09401	-3.09811	3.56441e-36	3.10865e-34	Exon (uc010qds.2/55130, exon 5 of 14)	10	28101097	28270846	169750	2	55130	uc010qds.2	37636	ENSG00000169126	ARMC4	armadillo repeat containing 4
chr10	28236613	28236813	chr10:27947684-27947884	4.35523	2.67352	5.22387	-2.4674	2.05714e-14	1.68923e-13	Intron (uc010qds.2/55130, intron 3 of 13)	10	28101097	28270846	169750	2	55130	uc010qds.2	34033	ENSG00000169126	ARMC4	armadillo repeat containing 4
chr10	28287726	28287926	chr10:27998797-27998997	7.4112	7.72962	6.90412	0.808872	2.69136e-05	5.9607e-05	Promoter (<=1kb)	10	28101097	28287791	186695	2	55130	uc009xky.3	0	ENSG00000169126	ARMC4	armadillo repeat containing 4
chr10	28297066	28297266	chr10:28008137-28008337	2.13863	0.783627	2.93014	-2.09553	0.000100313	0.000204115	Distal Intergenic	10	28101097	28287977	186881	2	55130	uc001itz.3	-9089	ENSG00000169126	ARMC4	armadillo repeat containing 4
chr10	28310306	28310506	chr10:28021377-28021577	2.91476	1.16122	3.79769	-2.56812	5.56802e-08	1.86399e-07	Distal Intergenic	10	28101097	28287977	186881	2	55130	uc001itz.3	-22329	ENSG00000169126	ARMC4	armadillo repeat containing 4
chr10	28376881	28377081	chr10:28087952-28088152	2.53737	2.99691	1.67452	1.04804	0.0214039	0.0307512	Intron (uc009xkz.1/143098, intron 11 of 15)	10	28101097	28287977	186881	2	55130	uc001itz.3	-88904	ENSG00000169126	ARMC4	armadillo repeat containing 4
chr10	28416892	28417092	chr10:28127963-28128163	3.82349	2.63274	4.56706	-1.74017	6.94997e-06	1.6836e-05	Intron (uc009xkz.1/143098, intron 5 of 15)	10	28339923	28527664	187742	2	143098	uc009xkz.1	110572	ENSG00000150054	MPP7	membrane palmitoylated protein 7
chr10	28438787	28438987	chr10:28149858-28150058	4.63547	3.38556	5.39712	-1.92042	1.17287e-08	4.35265e-08	Exon (uc009xkz.1/143098, exon 3 of 16)	10	28339923	28527664	187742	2	143098	uc009xkz.1	88677	ENSG00000150054	MPP7	membrane palmitoylated protein 7
chr10	28460861	28461061	chr10:28171932-28172132	5.21314	4.0793	5.93837	-1.77035	9.369e-07	2.59345e-06	Intron (uc009xkz.1/143098, intron 2 of 15)	10	28339923	28527664	187742	2	143098	uc009xkz.1	66603	ENSG00000150054	MPP7	membrane palmitoylated protein 7
chr10	28467320	28467520	chr10:28178391-28178591	2.77251	1.2549	3.60511	-2.2429	6.43376e-07	1.8256e-06	Intron (uc009xkz.1/143098, intron 2 of 15)	10	28339923	28527664	187742	2	143098	uc009xkz.1	60144	ENSG00000150054	MPP7	membrane palmitoylated protein 7
chr10	28469683	28469883	chr10:28180754-28180954	3.41725	3.76107	2.85461	0.843094	0.0253132	0.0359262	Intron (uc009xkz.1/143098, intron 2 of 15)	10	28339923	28527664	187742	2	143098	uc009xkz.1	57781	ENSG00000150054	MPP7	membrane palmitoylated protein 7
chr10	28470713	28470913	chr10:28181784-28181984	5.0399	5.81836	2.2202	3.41375	7.42916e-19	1.03537e-17	Intron (uc009xkz.1/143098, intron 2 of 15)	10	28339923	28527664	187742	2	143098	uc009xkz.1	56751	ENSG00000150054	MPP7	membrane palmitoylated protein 7
chr10	28490962	28491162	chr10:28202033-28202233	5.90791	6.62118	3.80367	2.78071	4.19067e-30	1.94097e-28	Exon (uc009xkz.1/143098, exon 2 of 16)	10	28339923	28527664	187742	2	143098	uc009xkz.1	36502	ENSG00000150054	MPP7	membrane palmitoylated protein 7
chr10	28525634	28525834	chr10:28236705-28236905	6.1245	6.91374	3.13838	3.58699	1.51416e-26	4.88163e-25	Promoter (1-2kb)	10	28339923	28527664	187742	2	143098	uc009xkz.1	1830	ENSG00000150054	MPP7	membrane palmitoylated protein 7
chr10	28530741	28530941	chr10:28241812-28242012	5.43318	5.83271	4.73677	1.0952	6.51073e-05	0.000136247	Intron (uc001iua.1/143098, intron 3 of 18)	10	28339923	28527664	187742	2	143098	uc009xkz.1	-3077	ENSG00000150054	MPP7	membrane palmitoylated protein 7
chr10	28537189	28537389	chr10:28248260-28248460	4.58983	3.70764	5.22112	-1.43921	6.44153e-06	1.56741e-05	Intron (uc001iua.1/143098, intron 3 of 18)	10	28339923	28527664	187742	2	143098	uc009xkz.1	-9525	ENSG00000150054	MPP7	membrane palmitoylated protein 7
chr10	28542208	28542408	chr10:28253279-28253479	4.04332	2.52121	4.87697	-2.24793	2.10165e-09	8.71807e-09	Intron (uc001iua.1/143098, intron 3 of 18)	10	28339923	28527664	187742	2	143098	uc009xkz.1	-14544	ENSG00000150054	MPP7	membrane palmitoylated protein 7
chr10	28543643	28543843	chr10:28254714-28254914	5.01106	4.63073	5.36504	-0.642247	0.0208322	0.0299913	5' UTR	10	28339923	28527664	187742	2	143098	uc009xkz.1	-15979	ENSG00000150054	MPP7	membrane palmitoylated protein 7
chr10	28545795	28545995	chr10:28256866-28257066	2.95993	3.65084	1.03216	2.45761	2.70095e-05	5.98036e-05	Intron (uc001iua.1/143098, intron 2 of 18)	10	28339923	28527664	187742	2	143098	uc009xkz.1	-18131	ENSG00000150054	MPP7	membrane palmitoylated protein 7
chr10	28552499	28552699	chr10:28263570-28263770	5.65777	6.05305	4.97222	1.09906	3.07224e-06	7.84453e-06	Intron (uc001iua.1/143098, intron 2 of 18)	10	28339923	28571067	231145	2	143098	uc001iua.1	18368	ENSG00000150054	MPP7	membrane palmitoylated protein 7
chr10	28569716	28569916	chr10:28280787-28280987	2.7993	3.56208	0.190179	2.93577	3.52276e-06	8.91383e-06	Promoter (1-2kb)	10	28339923	28571067	231145	2	143098	uc001iua.1	1151	ENSG00000150054	MPP7	membrane palmitoylated protein 7
chr10	28580771	28580971	chr10:28291842-28292042	6.29686	5.69791	6.79021	-1.03436	1.51462e-05	3.4846e-05	Intron (uc009xla.2/143098, intron 1 of 16)	10	28339923	28571067	231145	2	143098	uc001iub.1	-9704	ENSG00000150054	MPP7	membrane palmitoylated protein 7
chr10	28600172	28600372	chr10:28311243-28311443	3.06046	3.72352	1.32288	2.36973	7.30239e-06	1.76297e-05	Distal Intergenic	10	28345409	28591995	246587	2	143098	uc010qdv.1	-8177	ENSG00000150054	MPP7	membrane palmitoylated protein 7
chr10	28605684	28605884	chr10:28316755-28316955	4.5074	2.14043	5.48368	-3.17442	1.91295e-17	2.25948e-16	Distal Intergenic	10	28345409	28591995	246587	2	143098	uc010qdv.1	-13689	ENSG00000150054	MPP7	membrane palmitoylated protein 7
chr10	28622302	28622502	chr10:28333373-28333573	3.78566	2.09274	4.65658	-2.39778	7.13145e-10	3.16921e-09	Distal Intergenic	10	28345409	28591995	246587	2	143098	uc010qdv.1	-30307	ENSG00000150054	MPP7	membrane palmitoylated protein 7
chr10	28623211	28623411	chr10:28334282-28334482	3.94318	2.71331	4.69881	-1.87914	1.52624e-07	4.76549e-07	Distal Intergenic	10	28345409	28591995	246587	2	143098	uc010qdv.1	-31216	ENSG00000150054	MPP7	membrane palmitoylated protein 7
chr10	28624137	28624337	chr10:28335208-28335408	3.61006	0.242617	4.66922	-4.17548	6.31416e-13	4.30104e-12	Distal Intergenic	10	28345409	28591995	246587	2	143098	uc010qdv.1	-32142	ENSG00000150054	MPP7	membrane palmitoylated protein 7
chr10	28657233	28657433	chr10:28368304-28368504	3.92223	2.7523	4.6592	-1.74494	8.84313e-06	2.10835e-05	Distal Intergenic	10	28345409	28591995	246587	2	143098	uc010qdv.1	-65238	ENSG00000150054	MPP7	membrane palmitoylated protein 7
chr10	28671539	28671739	chr10:28382610-28382810	5.03473	3.81924	5.78597	-1.90673	7.85236e-09	2.99358e-08	Distal Intergenic	10	28345409	28591995	246587	2	143098	uc010qdv.1	-79544	ENSG00000150054	MPP7	membrane palmitoylated protein 7
chr10	28676177	28676377	chr10:28387248-28387448	4.51342	2.64212	5.418	-2.65506	1.91544e-11	1.06761e-10	Distal Intergenic	10	28345409	28591995	246587	2	143098	uc010qdv.1	-84182	ENSG00000150054	MPP7	membrane palmitoylated protein 7
chr10	28692122	28692322	chr10:28403193-28403393	3.63044	2.95345	4.16593	-1.12241	0.000433785	0.000805962	Distal Intergenic	10	28345409	28591995	246587	2	143098	uc010qdv.1	-100127	ENSG00000150054	MPP7	membrane palmitoylated protein 7
chr10	28700768	28700968	chr10:28411839-28412039	3.9986	1.52877	4.98657	-3.27649	9.1905e-16	8.90083e-15	Distal Intergenic	10	28345409	28591995	246587	2	143098	uc010qdv.1	-108773	ENSG00000150054	MPP7	membrane palmitoylated protein 7
chr10	28792160	28792360	chr10:28503231-28503431	3.66103	4.28325	2.15841	2.08758	7.05386e-06	1.7069e-05	Distal Intergenic	10	28808846	28821283	12438	2	220906	uc021pon.1	28923	NA	WAC-AS1	WAC antisense RNA 1 (head to head)
chr10	28842603	28842803	chr10:28553674-28553874	2.96525	3.68864	0.772491	2.67244	2.96523e-06	7.5907e-06	Intron (uc001iud.3/51322, intron 3 of 13)	10	28835325	28835346	22	1	100847088	uc031ptp.1	7278	ENSG00000263629	MIR5586	microRNA 5586
chr10	28862510	28862710	chr10:28573581-28573781	2.65308	3.40033	0.224032	2.59118	2.96368e-05	6.52171e-05	Intron (uc001iud.3/51322, intron 3 of 13)	10	28835325	28835346	22	1	100847088	uc031ptp.1	27185	ENSG00000263629	MIR5586	microRNA 5586
chr10	28863306	28863506	chr10:28574377-28574577	3.0027	2.38029	3.50909	-1.08105	0.00558413	0.00880343	Intron (uc001iud.3/51322, intron 3 of 13)	10	28835325	28835346	22	1	100847088	uc031ptp.1	27981	ENSG00000263629	MIR5586	microRNA 5586
chr10	28876837	28877037	chr10:28587908-28588108	4.04943	4.65903	2.61109	1.95313	1.41375e-07	4.43739e-07	Intron (uc001iud.3/51322, intron 4 of 13)	10	28835325	28835346	22	1	100847088	uc031ptp.1	41512	ENSG00000263629	MIR5586	microRNA 5586
chr10	28917169	28917369	chr10:28628240-28628440	5.9923	5.68253	6.29315	-0.557501	0.00357051	0.00579958	Distal Intergenic	10	28966424	28971868	5445	1	25805	uc001iuj.1	-49055	ENSG00000095739	BAMBI	BMP and activin membrane bound inhibitor
chr10	28917774	28917974	chr10:28628845-28629045	5.26722	5.82428	4.06457	1.8025	1.42769e-11	8.10207e-11	Distal Intergenic	10	28966424	28971868	5445	1	25805	uc001iuj.1	-48450	ENSG00000095739	BAMBI	BMP and activin membrane bound inhibitor
chr10	28921503	28921703	chr10:28632574-28632774	4.46425	4.86849	3.7557	1.17294	0.000685741	0.00123753	Distal Intergenic	10	28966424	28971868	5445	1	25805	uc001iuj.1	-44721	ENSG00000095739	BAMBI	BMP and activin membrane bound inhibitor
chr10	28932732	28932932	chr10:28643803-28644003	3.50045	2.14536	4.29198	-2.02972	3.98866e-08	1.36654e-07	Distal Intergenic	10	28966424	28971868	5445	1	25805	uc001iuj.1	-33492	ENSG00000095739	BAMBI	BMP and activin membrane bound inhibitor
chr10	28950063	28950263	chr10:28661134-28661334	4.71596	3.91228	5.31294	-1.34942	1.49186e-05	3.43605e-05	Distal Intergenic	10	28966424	28971868	5445	1	25805	uc001iuj.1	-16161	ENSG00000095739	BAMBI	BMP and activin membrane bound inhibitor
chr10	28957665	28957865	chr10:28668736-28668936	8.15359	8.48808	7.61172	0.867043	4.96806e-06	1.22909e-05	Distal Intergenic	10	28966424	28971868	5445	1	25805	uc001iuj.1	-8559	ENSG00000095739	BAMBI	BMP and activin membrane bound inhibitor
chr10	28978996	28979196	chr10:28690067-28690267	4.3596	5.13787	1.54266	3.41509	1.33591e-14	1.12237e-13	Distal Intergenic	10	28966424	28971868	5445	1	25805	uc001iuj.1	12572	ENSG00000095739	BAMBI	BMP and activin membrane bound inhibitor
chr10	29066948	29067148	chr10:28778019-28778219	4.50353	3.16045	5.29178	-1.98481	3.85044e-07	1.13096e-06	Distal Intergenic	10	29078240	29084979	6740	2	100507605	uc001iuk.2	17831	ENSG00000235824	LINC00837	long intergenic non-protein coding RNA 837
chr10	29072105	29072305	chr10:28783176-28783376	3.90304	0.242617	4.97693	-4.45712	4.22225e-15	3.76941e-14	Distal Intergenic	10	29078240	29084979	6740	2	100507605	uc001iuk.2	12674	ENSG00000235824	LINC00837	long intergenic non-protein coding RNA 837
chr10	29077750	29077950	chr10:28788821-28789021	6.48629	7.33777	1.64029	5.54901	3.0942e-34	2.23775e-32	Downstream (<1kb)	10	29078240	29084979	6740	2	100507605	uc001iuk.2	7029	ENSG00000235824	LINC00837	long intergenic non-protein coding RNA 837
chr10	29086666	29086866	chr10:28797737-28797937	3.99644	4.62232	2.47448	2.18834	3.08757e-07	9.19641e-07	Promoter (1-2kb)	10	29078240	29084979	6740	2	100507605	uc021pop.1	-1687	ENSG00000235824	LINC00837	long intergenic non-protein coding RNA 837
chr10	29095618	29095818	chr10:28806689-28806889	5.12181	5.49584	4.4888	1.04924	7.35954e-05	0.000152828	Distal Intergenic	10	29078240	29084979	6740	2	100507605	uc021pop.1	-10639	ENSG00000235824	LINC00837	long intergenic non-protein coding RNA 837
chr10	29096831	29097031	chr10:28807902-28808102	2.71843	3.3808	0.985248	1.90595	0.000172131	0.000338517	Distal Intergenic	10	29078240	29084979	6740	2	100507605	uc021pop.1	-11852	ENSG00000235824	LINC00837	long intergenic non-protein coding RNA 837
chr10	29115045	29115245	chr10:28826116-28826316	3.4627	4.1526	1.54242	2.57264	5.88425e-08	1.96203e-07	Distal Intergenic	10	29078240	29084979	6740	2	100507605	uc021pop.1	-30066	ENSG00000235824	LINC00837	long intergenic non-protein coding RNA 837
chr10	29128593	29128793	chr10:28839664-28839864	3.48602	4.16844	1.61936	2.31116	1.303e-07	4.11086e-07	Distal Intergenic	10	29078240	29084979	6740	2	100507605	uc021pop.1	-43614	ENSG00000235824	LINC00837	long intergenic non-protein coding RNA 837
chr10	29142214	29142414	chr10:28853285-28853485	3.54663	3.87783	3.012	0.803564	0.0294081	0.0412972	Distal Intergenic	10	29078240	29084979	6740	2	100507605	uc021pop.1	-57235	ENSG00000235824	LINC00837	long intergenic non-protein coding RNA 837
chr10	29147668	29147868	chr10:28858739-28858939	3.70572	4.34915	2.0867	2.05913	1.14562e-05	2.68446e-05	Distal Intergenic	10	29078240	29084979	6740	2	100507605	uc021pop.1	-62689	ENSG00000235824	LINC00837	long intergenic non-protein coding RNA 837
chr10	29160159	29160359	chr10:28871230-28871430	3.94961	4.64051	2.02196	2.47744	3.58913e-09	1.43826e-08	Distal Intergenic	10	29078240	29084979	6740	2	100507605	uc021pop.1	-75180	ENSG00000235824	LINC00837	long intergenic non-protein coding RNA 837
chr10	29179288	29179488	chr10:28890359-28890559	4.25118	1.70873	5.24686	-3.48805	3.97311e-16	4.01022e-15	Distal Intergenic	10	29078240	29084979	6740	2	100507605	uc021pop.1	-94309	ENSG00000235824	LINC00837	long intergenic non-protein coding RNA 837
chr10	29180090	29180290	chr10:28891161-28891361	4.63054	2.5238	5.57269	-2.9291	3.74918e-18	4.80757e-17	Distal Intergenic	10	29078240	29084979	6740	2	100507605	uc021pop.1	-95111	ENSG00000235824	LINC00837	long intergenic non-protein coding RNA 837
chr10	29181934	29182134	chr10:28893005-28893205	5.32919	5.9614	3.77312	2.17831	3.70309e-11	1.98147e-10	Distal Intergenic	10	29078240	29084979	6740	2	100507605	uc021pop.1	-96955	ENSG00000235824	LINC00837	long intergenic non-protein coding RNA 837
chr10	29187165	29187365	chr10:28898236-28898436	3.18102	3.83302	1.51163	2.21995	4.35345e-06	1.08641e-05	Distal Intergenic	10	29078240	29084979	6740	2	100507605	uc021pop.1	-102186	ENSG00000235824	LINC00837	long intergenic non-protein coding RNA 837
chr10	29190210	29190410	chr10:28901281-28901481	3.95024	2.22037	4.82856	-2.50011	3.40787e-10	1.58788e-09	Distal Intergenic	10	29078240	29084979	6740	2	100507605	uc021pop.1	-105231	ENSG00000235824	LINC00837	long intergenic non-protein coding RNA 837
chr10	29194903	29195103	chr10:28905974-28906174	5.99484	6.77427	3.16108	3.61071	2.43461e-31	1.28643e-29	Distal Intergenic	10	29078240	29084979	6740	2	100507605	uc021pop.1	-109924	ENSG00000235824	LINC00837	long intergenic non-protein coding RNA 837
chr10	29195916	29196116	chr10:28906987-28907187	4.3602	4.84974	3.4034	1.42137	3.1364e-06	7.99702e-06	Distal Intergenic	10	29078240	29084979	6740	2	100507605	uc021pop.1	-110937	ENSG00000235824	LINC00837	long intergenic non-protein coding RNA 837
chr10	29199949	29200149	chr10:28911020-28911220	5.45945	5.70822	5.09016	0.61874	0.0179361	0.0260839	Distal Intergenic	10	29078240	29084979	6740	2	100507605	uc021pop.1	-114970	ENSG00000235824	LINC00837	long intergenic non-protein coding RNA 837
chr10	29200468	29200668	chr10:28911539-28911739	3.84809	3.20015	4.36831	-1.05304	0.000501496	0.000923207	Distal Intergenic	10	29078240	29084979	6740	2	100507605	uc021pop.1	-115489	ENSG00000235824	LINC00837	long intergenic non-protein coding RNA 837
chr10	29203752	29203952	chr10:28914823-28915023	3.45388	1.90782	4.29309	-2.18375	2.21407e-06	5.77554e-06	Distal Intergenic	10	29078240	29084979	6740	2	100507605	uc021pop.1	-118773	ENSG00000235824	LINC00837	long intergenic non-protein coding RNA 837
chr10	29214224	29214424	chr10:28925295-28925495	7.53941	7.98244	6.72503	1.27152	6.7064e-14	5.17361e-13	Distal Intergenic	10	29078240	29084979	6740	2	100507605	uc021pop.1	-129245	ENSG00000235824	LINC00837	long intergenic non-protein coding RNA 837
chr10	29228636	29228836	chr10:28939707-28939907	6.29284	6.54737	5.9129	0.65025	0.00481036	0.00765952	Distal Intergenic	10	29078240	29084979	6740	2	100507605	uc021pop.1	-143657	ENSG00000235824	LINC00837	long intergenic non-protein coding RNA 837
chr10	29236194	29236394	chr10:28947265-28947465	7.53736	8.34511	4.20708	4.23272	3.58816e-56	2.06797e-53	Distal Intergenic	10	29078240	29084979	6740	2	100507605	uc021pop.1	-151215	ENSG00000235824	LINC00837	long intergenic non-protein coding RNA 837
chr10	29273437	29273637	chr10:28984508-28984708	7.65529	7.87997	7.32934	0.545954	0.00211474	0.00355164	Distal Intergenic	10	29078240	29084979	6740	2	100507605	uc021pop.1	-188458	ENSG00000235824	LINC00837	long intergenic non-protein coding RNA 837
chr10	29275376	29275576	chr10:28986447-28986647	4.70475	2.64393	5.64012	-2.89037	5.56306e-20	8.80763e-19	Distal Intergenic	10	29078240	29084979	6740	2	100507605	uc021pop.1	-190397	ENSG00000235824	LINC00837	long intergenic non-protein coding RNA 837
chr10	29276951	29277151	chr10:28988022-28988222	5.11304	4.1662	5.77066	-1.56099	7.78343e-07	2.18108e-06	Distal Intergenic	10	29078240	29084979	6740	2	100507605	uc021pop.1	-191972	ENSG00000235824	LINC00837	long intergenic non-protein coding RNA 837
chr10	29280329	29280529	chr10:28991400-28991600	5.31616	3.14083	6.26799	-2.99794	1.00936e-20	1.73855e-19	Distal Intergenic	10	29078240	29084979	6740	2	100507605	uc021pop.1	-195350	ENSG00000235824	LINC00837	long intergenic non-protein coding RNA 837
chr10	29288957	29289157	chr10:29000028-29000228	2.53237	3.36923	0	3.62243	5.05345e-06	1.24895e-05	Distal Intergenic	10	29078240	29084979	6740	2	100507605	uc021pop.1	-203978	ENSG00000235824	LINC00837	long intergenic non-protein coding RNA 837
chr10	29297016	29297216	chr10:29008087-29008287	6.80018	7.65799	1.49274	5.86873	7.47896e-38	7.8053e-36	Distal Intergenic	10	29078240	29084979	6740	2	100507605	uc021pop.1	-212037	ENSG00000235824	LINC00837	long intergenic non-protein coding RNA 837
chr10	29372100	29372300	chr10:29083171-29083371	7.46496	7.70874	7.10484	0.595725	0.0129458	0.0192847	Distal Intergenic	10	29577990	29600158	22169	1	84569	uc001iul.3	-205690	ENSG00000120563	LYZL1	lysozyme like 1
chr10	29391711	29391911	chr10:29102782-29102982	5.4845	6.25267	2.80658	3.63059	3.35481e-27	1.15508e-25	Distal Intergenic	10	29577990	29600158	22169	1	84569	uc001iul.3	-186079	ENSG00000120563	LYZL1	lysozyme like 1
chr10	29409236	29409436	chr10:29120307-29120507	5.20163	5.41442	4.89637	0.55002	0.0274625	0.0387592	Distal Intergenic	10	29577990	29600158	22169	1	84569	uc001iul.3	-168554	ENSG00000120563	LYZL1	lysozyme like 1
chr10	29413999	29414199	chr10:29125070-29125270	2.40995	1.89295	2.85505	-0.929884	0.0289402	0.0406865	Distal Intergenic	10	29577990	29600158	22169	1	84569	uc001iul.3	-163791	ENSG00000120563	LYZL1	lysozyme like 1
chr10	29421779	29421979	chr10:29132850-29133050	4.71895	3.79469	5.36755	-1.49751	1.13726e-07	3.62059e-07	Distal Intergenic	10	29577990	29600158	22169	1	84569	uc001iul.3	-156011	ENSG00000120563	LYZL1	lysozyme like 1
chr10	29440839	29441039	chr10:29151910-29152110	3.62471	3.95781	3.0859	0.755503	0.0251358	0.0356932	Distal Intergenic	10	29577990	29600158	22169	1	84569	uc001iul.3	-136951	ENSG00000120563	LYZL1	lysozyme like 1
chr10	29447207	29447407	chr10:29158278-29158478	5.5247	6.24237	3.38273	2.95712	1.96038e-18	2.59761e-17	Distal Intergenic	10	29577990	29600158	22169	1	84569	uc001iul.3	-130583	ENSG00000120563	LYZL1	lysozyme like 1
chr10	29449042	29449242	chr10:29160113-29160313	5.48556	3.73551	6.36781	-2.54291	1.86361e-16	1.95735e-15	Distal Intergenic	10	29577990	29600158	22169	1	84569	uc001iul.3	-128748	ENSG00000120563	LYZL1	lysozyme like 1
chr10	29452807	29453007	chr10:29163878-29164078	5.9065	2.66075	6.95856	-4.0807	5.97677e-42	8.83929e-40	Distal Intergenic	10	29577990	29600158	22169	1	84569	uc001iul.3	-124983	ENSG00000120563	LYZL1	lysozyme like 1
chr10	29463410	29463610	chr10:29174481-29174681	2.37808	0.976353	3.18199	-2.10003	7.60826e-06	1.8317e-05	Distal Intergenic	10	29577990	29600158	22169	1	84569	uc001iul.3	-114380	ENSG00000120563	LYZL1	lysozyme like 1
chr10	29478290	29478490	chr10:29189361-29189561	3.32618	1.54348	4.21466	-2.52647	1.36253e-08	5.00741e-08	Distal Intergenic	10	29577990	29600158	22169	1	84569	uc001iul.3	-99500	ENSG00000120563	LYZL1	lysozyme like 1
chr10	29484565	29484765	chr10:29195636-29195836	7.09051	7.87739	4.14267	3.73644	3.31494e-51	1.21123e-48	Distal Intergenic	10	29577990	29600158	22169	1	84569	uc001iul.3	-93225	ENSG00000120563	LYZL1	lysozyme like 1
chr10	29490704	29490904	chr10:29201775-29201975	4.31042	5.05179	1.94372	3.20409	1.95916e-13	1.42654e-12	Distal Intergenic	10	29577990	29600158	22169	1	84569	uc001iul.3	-87086	ENSG00000120563	LYZL1	lysozyme like 1
chr10	29513644	29513844	chr10:29224715-29224915	3.1193	3.81109	1.18504	2.58668	1.60447e-06	4.27953e-06	Distal Intergenic	10	29577990	29600158	22169	1	84569	uc001iul.3	-64146	ENSG00000120563	LYZL1	lysozyme like 1
chr10	29528922	29529122	chr10:29239993-29240193	3.75326	2.42203	4.53825	-1.99421	4.62717e-08	1.56869e-07	Distal Intergenic	10	29577990	29600158	22169	1	84569	uc001iul.3	-48868	ENSG00000120563	LYZL1	lysozyme like 1
chr10	29534548	29534748	chr10:29245619-29245819	6.96275	7.5217	5.7524	1.80118	5.06054e-12	3.05325e-11	Distal Intergenic	10	29577990	29600158	22169	1	84569	uc001iul.3	-43242	ENSG00000120563	LYZL1	lysozyme like 1
chr10	29546117	29546317	chr10:29257188-29257388	7.08388	7.49212	6.3649	1.15031	8.90748e-10	3.90091e-09	Distal Intergenic	10	29577990	29600158	22169	1	84569	uc001iul.3	-31673	ENSG00000120563	LYZL1	lysozyme like 1
chr10	29557012	29557212	chr10:29268083-29268283	3.02188	2.07552	3.6793	-1.62572	5.82823e-05	0.00012282	Distal Intergenic	10	29577990	29600158	22169	1	84569	uc001iul.3	-20778	ENSG00000120563	LYZL1	lysozyme like 1
chr10	29568811	29569011	chr10:29279882-29280082	2.76567	0.234188	3.76021	-3.26077	1.45397e-08	5.32455e-08	Distal Intergenic	10	29577990	29600158	22169	1	84569	uc001iul.3	-8979	ENSG00000120563	LYZL1	lysozyme like 1
chr10	29607533	29607733	chr10:29318604-29318804	6.82415	6.41407	7.19921	-0.732809	0.000195863	0.000382315	Distal Intergenic	10	29577990	29600158	22169	1	84569	uc001iul.3	29543	ENSG00000120563	LYZL1	lysozyme like 1
chr10	29613499	29613699	chr10:29324570-29324770	3.3655	3.8962	2.26527	1.53444	8.41506e-05	0.000173226	Distal Intergenic	10	29577990	29600158	22169	1	84569	uc001iul.3	35509	ENSG00000120563	LYZL1	lysozyme like 1
chr10	29632726	29632926	chr10:29343797-29343997	5.10364	4.71533	5.46335	-0.667606	0.0324083	0.0451944	Distal Intergenic	10	29577990	29600158	22169	1	84569	uc001iul.3	54736	ENSG00000120563	LYZL1	lysozyme like 1
chr10	29644519	29644719	chr10:29355590-29355790	3.40043	4.16903	0.716811	3.31285	1.67713e-08	6.08452e-08	Distal Intergenic	10	29698483	29711299	12817	1	387647	uc001ium.2	-53764	NA	PTCHD3P1	patched domain containing 3 pseudogene 1
chr10	29659381	29659581	chr10:29370452-29370652	6.20219	6.48106	5.77578	0.694067	0.000438193	0.000813655	Distal Intergenic	10	29698483	29711299	12817	1	387647	uc001ium.2	-38902	NA	PTCHD3P1	patched domain containing 3 pseudogene 1
chr10	29668399	29668599	chr10:29379470-29379670	3.71852	4.55481	0	4.36274	3.4208e-09	1.37504e-08	Distal Intergenic	10	29698483	29711299	12817	1	387647	uc001ium.2	-29884	NA	PTCHD3P1	patched domain containing 3 pseudogene 1
chr10	29717636	29717836	chr10:29428707-29428907	2.40894	0.652431	3.29244	-2.36784	1.25997e-05	2.9336e-05	Intron (uc001iup.3/387647, intron 2 of 2)	10	29698501	29776785	78285	1	387647	uc001iuq.2	19135	NA	PTCHD3P1	patched domain containing 3 pseudogene 1
chr10	29728047	29728247	chr10:29439118-29439318	2.25924	0.77608	3.0836	-2.14648	4.2332e-05	9.10682e-05	Intron (uc001iup.3/387647, intron 2 of 2)	10	29698501	29776785	78285	1	387647	uc001iuq.2	29546	NA	PTCHD3P1	patched domain containing 3 pseudogene 1
chr10	29737201	29737401	chr10:29448272-29448472	3.4313	2.27502	4.16387	-1.80011	4.9216e-07	1.42192e-06	Intron (uc001iup.3/387647, intron 2 of 2)	10	29698501	29776785	78285	1	387647	uc001iuq.2	38700	NA	PTCHD3P1	patched domain containing 3 pseudogene 1
chr10	29738044	29738244	chr10:29449115-29449315	5.24938	4.86435	5.60674	-0.681976	0.0132734	0.0197347	Intron (uc001iup.3/387647, intron 2 of 2)	10	29698501	29776785	78285	1	387647	uc001iuq.2	39543	NA	PTCHD3P1	patched domain containing 3 pseudogene 1
chr10	29748616	29748816	chr10:29459687-29459887	2.90512	1.92674	3.575	-1.49635	0.000208778	0.000405938	Intron (uc001iup.3/387647, intron 2 of 2)	10	29769090	29785447	16358	2	6840	uc009xlc.2	36631	ENSG00000197321	SVIL	supervillin
chr10	29750133	29750333	chr10:29461204-29461404	2.34318	2.87149	1.2518	1.33406	0.0158233	0.0232232	Intron (uc001iup.3/387647, intron 2 of 2)	10	29769090	29785447	16358	2	6840	uc009xlc.2	35114	ENSG00000197321	SVIL	supervillin
chr10	29760549	29760749	chr10:29471620-29471820	4.32287	4.90702	3.00459	1.81435	6.13394e-08	2.03944e-07	Intron (uc001iup.3/387647, intron 2 of 2)	10	29769090	29785447	16358	2	6840	uc009xlc.2	24698	ENSG00000197321	SVIL	supervillin
chr10	29790743	29790943	chr10:29501814-29502014	3.67313	2.62964	4.36718	-1.59076	9.15339e-05	0.000187332	Intron (uc010qdw.1/6840, intron 3 of 23)	10	29769090	29785447	16358	2	6840	uc009xlc.2	-5296	ENSG00000197321	SVIL	supervillin
chr10	29811380	29811580	chr10:29522451-29522651	4.2927	4.88476	2.9384	1.99516	4.72494e-08	1.59925e-07	Promoter (<=1kb)	10	29746277	29811564	65288	2	6840	uc010qdw.1	0	ENSG00000197321	SVIL	supervillin
chr10	29824262	29824462	chr10:29535333-29535533	4.03595	4.5941	2.82889	1.68306	8.04678e-05	0.000166081	Intron (uc031ptq.1/6840, intron 4 of 33)	10	29833933	29834026	94	2	693189	uc021por.1	9564	ENSG00000207612	MIR604	microRNA 604
chr10	29826197	29826397	chr10:29537268-29537468	5.87798	6.72169	1.44869	5.18417	1.29303e-28	5.13757e-27	Intron (uc031ptq.1/6840, intron 3 of 33)	10	29833933	29834026	94	2	693189	uc021por.1	7629	ENSG00000207612	MIR604	microRNA 604
chr10	29826872	29827072	chr10:29537943-29538143	5.32097	6.12454	2.07639	3.93414	5.52528e-25	1.50139e-23	Intron (uc031ptq.1/6840, intron 3 of 33)	10	29833933	29834026	94	2	693189	uc021por.1	6954	ENSG00000207612	MIR604	microRNA 604
chr10	29843668	29843868	chr10:29554739-29554939	3.69267	4.00434	3.19983	0.743135	0.0254028	0.0360433	Promoter (<=1kb)	10	29746277	29844037	97761	2	6840	uc031ptq.1	169	ENSG00000197321	SVIL	supervillin
chr10	29849046	29849246	chr10:29560117-29560317	4.14041	4.91971	1.30852	3.41851	3.10106e-12	1.92567e-11	Intron (uc001iut.1/6840, intron 3 of 37)	10	29746277	29844037	97761	2	6840	uc031ptq.1	-5009	ENSG00000197321	SVIL	supervillin
chr10	29874739	29874939	chr10:29585810-29586010	4.49543	4.85651	3.89321	0.93761	0.00461683	0.0073709	Intron (uc001iut.1/6840, intron 1 of 37)	10	29891193	29891275	83	2	100126327	uc021pos.1	16336	ENSG00000216035	MIR938	microRNA 938
chr10	29879178	29879378	chr10:29590249-29590449	6.39075	6.97439	5.0748	1.89541	1.96379e-16	2.05691e-15	Intron (uc001iut.1/6840, intron 1 of 37)	10	29891193	29891275	83	2	100126327	uc021pos.1	11897	ENSG00000216035	MIR938	microRNA 938
chr10	29892553	29892753	chr10:29603624-29603824	6.39303	7.20575	2.95349	4.2286	2.18417e-44	4.1438e-42	Promoter (1-2kb)	10	29891193	29891275	83	2	100126327	uc021pos.1	-1278	ENSG00000216035	MIR938	microRNA 938
chr10	29922246	29922446	chr10:29633317-29633517	5.84782	5.25139	6.33976	-1.02008	7.57367e-05	0.000156971	Promoter (1-2kb)	10	29746277	29923901	177625	2	6840	uc001iut.1	1455	ENSG00000197321	SVIL	supervillin
chr10	29923804	29924004	chr10:29634875-29635075	6.19731	4.06237	7.14351	-3.00958	1.03841e-30	5.11466e-29	Promoter (<=1kb)	10	29746277	29923901	177625	2	6840	uc001iut.1	0	ENSG00000197321	SVIL	supervillin
chr10	29924713	29924913	chr10:29635784-29635984	3.31547	3.89996	1.99569	1.76593	0.000115814	0.000233572	Promoter (<=1kb)	10	29746277	29923901	177625	2	6840	uc001iut.1	-812	ENSG00000197321	SVIL	supervillin
chr10	29932013	29932213	chr10:29643084-29643284	6.33995	5.87826	6.74989	-0.823381	0.000229819	0.000444172	Intron (uc001iuu.1/6840, intron 3 of 35)	10	29746277	29923901	177625	2	6840	uc001iut.1	-8112	ENSG00000197321	SVIL	supervillin
chr10	29935556	29935756	chr10:29646627-29646827	4.415	3.22167	5.15938	-1.8477	2.08209e-08	7.44863e-08	Intron (uc001iuu.1/6840, intron 3 of 35)	10	29746277	29923901	177625	2	6840	uc001iut.1	-11655	ENSG00000197321	SVIL	supervillin
chr10	29937120	29937320	chr10:29648191-29648391	3.88589	2.22664	4.74988	-2.37634	6.3784e-12	3.79904e-11	Intron (uc001iuu.1/6840, intron 3 of 35)	10	29746277	29923901	177625	2	6840	uc001iut.1	-13219	ENSG00000197321	SVIL	supervillin
chr10	29937908	29938108	chr10:29648979-29649179	4.04882	2.55649	4.8754	-2.18138	1.69066e-11	9.49515e-11	Intron (uc001iuu.1/6840, intron 3 of 35)	10	29746277	29923901	177625	2	6840	uc001iut.1	-14007	ENSG00000197321	SVIL	supervillin
chr10	29948005	29948205	chr10:29659076-29659276	7.67868	7.44255	7.91891	-0.44475	0.0159505	0.0233984	Intron (uc001iuu.1/6840, intron 2 of 35)	10	29746277	29923901	177625	2	6840	uc001iut.1	-24104	ENSG00000197321	SVIL	supervillin
chr10	29958171	29958371	chr10:29669242-29669442	2.54965	1.30593	3.30946	-1.94803	1.62891e-05	3.72942e-05	Intron (uc001iuu.1/6840, intron 2 of 35)	10	29746277	29923901	177625	2	6840	uc001iut.1	-34270	ENSG00000197321	SVIL	supervillin
chr10	29980820	29981020	chr10:29691891-29692091	4.97208	3.32337	5.83386	-2.43096	4.33784e-18	5.5202e-17	Intron (uc001iuu.1/6840, intron 1 of 35)	10	29746277	30024730	278454	2	6840	uc001iuu.1	43710	ENSG00000197321	SVIL	supervillin
chr10	30007871	30008071	chr10:29718942-29719142	5.66176	0.46904	6.77759	-6.01454	1.09201e-32	6.66219e-31	Intron (uc001iuu.1/6840, intron 1 of 35)	10	29746277	30024730	278454	2	6840	uc001iuu.1	16659	ENSG00000197321	SVIL	supervillin
chr10	30016994	30017194	chr10:29728065-29728265	3.605	3.90103	3.14439	0.784723	0.0178563	0.0259773	Intron (uc001iuu.1/6840, intron 1 of 35)	10	29746277	30024730	278454	2	6840	uc001iuu.1	7536	ENSG00000197321	SVIL	supervillin
chr10	30025867	30026067	chr10:29736938-29737138	7.58612	7.78554	7.30353	0.470204	0.00918437	0.0140125	Promoter (<=1kb)	10	29821458	30025864	204407	2	6840	uc009xld.1	-3	ENSG00000197321	SVIL	supervillin
chr10	30046946	30047146	chr10:29758017-29758217	5.84341	6.04723	5.5534	0.524817	0.0303701	0.0425455	Distal Intergenic	10	29821458	30025864	204407	2	6840	uc009xld.1	-21082	ENSG00000197321	SVIL	supervillin
chr10	30072611	30072811	chr10:29783682-29783882	4.06834	1.04763	5.10547	-3.97638	1.45246e-15	1.37299e-14	Distal Intergenic	10	29821458	30025864	204407	2	6840	uc009xld.1	-46747	ENSG00000197321	SVIL	supervillin
chr10	30073378	30073578	chr10:29784449-29784649	6.92355	6.11265	7.52379	-1.3909	1.17151e-12	7.69678e-12	Distal Intergenic	10	29821458	30025864	204407	2	6840	uc009xld.1	-47514	ENSG00000197321	SVIL	supervillin
chr10	30093177	30093377	chr10:29804248-29804448	5.61701	5.30927	5.91628	-0.537448	0.0174303	0.0254016	Distal Intergenic	10	29821458	30025864	204407	2	6840	uc009xld.1	-67313	ENSG00000197321	SVIL	supervillin
chr10	30100693	30100893	chr10:29811764-29811964	5.70038	4.12517	6.5462	-2.3309	3.56807e-15	3.21431e-14	Distal Intergenic	10	29821458	30025864	204407	2	6840	uc009xld.1	-74829	ENSG00000197321	SVIL	supervillin
chr10	30110048	30110248	chr10:29821119-29821319	7.05294	5.0839	7.97399	-2.81877	1.32647e-21	2.51316e-20	Distal Intergenic	10	29821458	30025864	204407	2	6840	uc009xld.1	-84184	ENSG00000197321	SVIL	supervillin
chr10	30147532	30147732	chr10:29858603-29858803	5.16709	3.71943	5.98272	-2.18444	3.14749e-12	1.95313e-11	Distal Intergenic	10	29821458	30025864	204407	2	6840	uc009xld.1	-121668	ENSG00000197321	SVIL	supervillin
chr10	30148910	30149110	chr10:29859981-29860181	4.5148	3.54153	5.18272	-1.53585	6.43607e-05	0.000134781	Distal Intergenic	10	29821458	30025864	204407	2	6840	uc009xld.1	-123046	ENSG00000197321	SVIL	supervillin
chr10	30166988	30167188	chr10:29878059-29878259	5.17356	1.66097	6.24041	-4.35624	2.25746e-25	6.41591e-24	Distal Intergenic	10	29821458	30025864	204407	2	6840	uc009xld.1	-141124	ENSG00000197321	SVIL	supervillin
chr10	30175362	30175562	chr10:29886433-29886633	2.54535	3.06112	1.49928	1.32384	0.00641399	0.0100191	Distal Intergenic	10	29821458	30025864	204407	2	6840	uc009xld.1	-149498	ENSG00000197321	SVIL	supervillin
chr10	30184449	30184649	chr10:29895520-29895720	6.71346	5.432	7.48436	-2.02199	9.99266e-19	1.37188e-17	Distal Intergenic	10	29821458	30025864	204407	2	6840	uc009xld.1	-158585	ENSG00000197321	SVIL	supervillin
chr10	30185088	30185288	chr10:29896159-29896359	4.75604	3.77705	5.42615	-1.57635	2.83471e-09	1.15314e-08	Distal Intergenic	10	29821458	30025864	204407	2	6840	uc009xld.1	-159224	ENSG00000197321	SVIL	supervillin
chr10	30210087	30210287	chr10:29921158-29921358	2.9708	1.0913	3.87682	-2.63612	8.79382e-09	3.32821e-08	Distal Intergenic	10	30301729	30348488	46760	2	57608	uc001iux.3	138201	ENSG00000165757	JCAD	junctional cadherin 5 associated
chr10	30212005	30212205	chr10:29923076-29923276	3.42889	2.51647	4.0727	-1.42279	8.93403e-05	0.000183156	Distal Intergenic	10	30301729	30348488	46760	2	57608	uc001iux.3	136283	ENSG00000165757	JCAD	junctional cadherin 5 associated
chr10	30236134	30236334	chr10:29947205-29947405	7.11667	5.68738	7.92767	-2.20549	1.12799e-24	2.97074e-23	Distal Intergenic	10	30301729	30348488	46760	2	57608	uc001iux.3	112154	ENSG00000165757	JCAD	junctional cadherin 5 associated
chr10	30244351	30244551	chr10:29955422-29955622	4.30019	1.03001	5.35373	-3.99141	3.11658e-17	3.59705e-16	Distal Intergenic	10	30301729	30348488	46760	2	57608	uc001iux.3	103937	ENSG00000165757	JCAD	junctional cadherin 5 associated
chr10	30246839	30247039	chr10:29957910-29958110	3.01566	1.23679	3.90342	-2.48885	4.25604e-08	1.45117e-07	Distal Intergenic	10	30301729	30348488	46760	2	57608	uc001iux.3	101449	ENSG00000165757	JCAD	junctional cadherin 5 associated
chr10	30267345	30267545	chr10:29978416-29978616	3.49811	1.55604	4.41474	-2.7951	1.39261e-10	6.85704e-10	Distal Intergenic	10	30301729	30348488	46760	2	57608	uc001iux.3	80943	ENSG00000165757	JCAD	junctional cadherin 5 associated
chr10	30267719	30267919	chr10:29978790-29978990	3.39677	0.0479039	4.45489	-3.95628	1.5451e-11	8.72471e-11	Distal Intergenic	10	30301729	30348488	46760	2	57608	uc001iux.3	80569	ENSG00000165757	JCAD	junctional cadherin 5 associated
chr10	30283944	30284144	chr10:29995015-29995215	3.34357	1.49553	4.24405	-2.63136	2.14437e-09	8.88473e-09	Distal Intergenic	10	30301729	30348488	46760	2	57608	uc001iux.3	64344	ENSG00000165757	JCAD	junctional cadherin 5 associated
chr10	30290015	30290215	chr10:30001086-30001286	4.88838	2.94553	5.80514	-2.75319	9.25071e-14	7.0173e-13	Distal Intergenic	10	30301729	30348488	46760	2	57608	uc001iux.3	58273	ENSG00000165757	JCAD	junctional cadherin 5 associated
chr10	30300322	30300522	chr10:30011393-30011593	4.14276	4.81065	2.37424	2.26014	9.1281e-10	3.99169e-09	Downstream (1-2kb)	10	30301729	30348488	46760	2	57608	uc001iux.3	47966	ENSG00000165757	JCAD	junctional cadherin 5 associated
chr10	30302634	30302834	chr10:30013705-30013905	6.32037	6.98632	4.56433	2.4678	5.38291e-25	1.4646e-23	3' UTR	10	30301729	30348488	46760	2	57608	uc001iux.3	45654	ENSG00000165757	JCAD	junctional cadherin 5 associated
chr10	30303611	30303811	chr10:30014682-30014882	3.85528	4.40238	2.69241	1.65231	2.02033e-05	4.56156e-05	3' UTR	10	30301729	30348488	46760	2	57608	uc001iux.3	44677	ENSG00000165757	JCAD	junctional cadherin 5 associated
chr10	30305023	30305223	chr10:30016094-30016294	2.82343	0	3.89029	-3.95271	1.81004e-09	7.58307e-09	3' UTR	10	30301729	30348488	46760	2	57608	uc001iux.3	43265	ENSG00000165757	JCAD	junctional cadherin 5 associated
chr10	30323487	30323687	chr10:30034558-30034758	2.64353	3.30582	0.910797	1.86826	0.00588536	0.0092478	Intron (uc001iux.3/57608, intron 2 of 3)	10	30301729	30348488	46760	2	57608	uc001iux.3	24801	ENSG00000165757	JCAD	junctional cadherin 5 associated
chr10	30326948	30327148	chr10:30038019-30038219	5.29534	1.99458	6.35069	-4.1493	3.0796e-28	1.17973e-26	Intron (uc001iux.3/57608, intron 2 of 3)	10	30301729	30348488	46760	2	57608	uc001iux.3	21340	ENSG00000165757	JCAD	junctional cadherin 5 associated
chr10	30328175	30328375	chr10:30039246-30039446	3.72969	1.5658	4.67995	-3.02033	3.48371e-13	2.45818e-12	Intron (uc001iux.3/57608, intron 2 of 3)	10	30301729	30348488	46760	2	57608	uc001iux.3	20113	ENSG00000165757	JCAD	junctional cadherin 5 associated
chr10	30341071	30341271	chr10:30052142-30052342	3.50926	3.04172	3.92303	-0.839224	0.0119938	0.0179677	Intron (uc001iux.3/57608, intron 1 of 3)	10	30301729	30348488	46760	2	57608	uc001iux.3	7217	ENSG00000165757	JCAD	junctional cadherin 5 associated
chr10	30348392	30348592	chr10:30059463-30059663	7.63206	7.9116	7.20432	0.682344	0.000380696	0.000713203	Promoter (<=1kb)	10	30301729	30348488	46760	2	57608	uc001iux.3	0	ENSG00000165757	JCAD	junctional cadherin 5 associated
chr10	30351172	30351372	chr10:30062243-30062443	4.11956	0	5.2142	-4.90264	3.38214e-17	3.8891e-16	Promoter (2-3kb)	10	30314795	30348488	33694	2	57608	uc009xle.2	-2684	ENSG00000165757	JCAD	junctional cadherin 5 associated
chr10	30352113	30352313	chr10:30063184-30063384	5.09123	3.74265	5.88099	-2.07033	3.1463e-15	2.85444e-14	Intron (uc001iuz.3/57608, intron 1 of 4)	10	30314795	30348488	33694	2	57608	uc009xle.2	-3625	ENSG00000165757	JCAD	junctional cadherin 5 associated
chr10	30357634	30357834	chr10:30068705-30068905	4.57321	3.03958	5.40954	-2.32508	2.62082e-13	1.87735e-12	Intron (uc001iuz.3/57608, intron 1 of 4)	10	30314795	30348488	33694	2	57608	uc009xle.2	-9146	ENSG00000165757	JCAD	junctional cadherin 5 associated
chr10	30369192	30369392	chr10:30080263-30080463	4.77069	3.37704	5.5725	-2.1655	7.22861e-14	5.5578e-13	Intron (uc001iuz.3/57608, intron 1 of 4)	10	30314795	30348488	33694	2	57608	uc009xle.2	-20704	ENSG00000165757	JCAD	junctional cadherin 5 associated
chr10	30381431	30381631	chr10:30092502-30092702	5.16057	4.64566	5.60439	-0.868768	0.00639887	0.00999718	Intron (uc001iuz.3/57608, intron 1 of 4)	10	30301729	30404420	102692	2	57608	uc001iuz.3	22789	ENSG00000165757	JCAD	junctional cadherin 5 associated
chr10	30388739	30388939	chr10:30099810-30100010	3.76058	4.19146	2.9805	1.29511	0.0010316	0.00181296	Intron (uc001iuz.3/57608, intron 1 of 4)	10	30301729	30404420	102692	2	57608	uc001iuz.3	15481	ENSG00000165757	JCAD	junctional cadherin 5 associated
chr10	30400641	30400841	chr10:30111712-30111912	4.11807	3.77142	4.44726	-0.623599	0.0301089	0.042209	Intron (uc001iuz.3/57608, intron 1 of 4)	10	30301729	30404420	102692	2	57608	uc001iuz.3	3579	ENSG00000165757	JCAD	junctional cadherin 5 associated
chr10	30403876	30404076	chr10:30114947-30115147	3.87906	4.36424	2.93644	1.35004	4.71887e-05	0.000100786	Promoter (<=1kb)	10	30301729	30404420	102692	2	57608	uc001iuz.3	344	ENSG00000165757	JCAD	junctional cadherin 5 associated
chr10	30404374	30404574	chr10:30115445-30115645	6.2264	6.82683	4.83273	2.03986	4.39487e-19	6.28794e-18	Promoter (<=1kb)	10	30301729	30404420	102692	2	57608	uc001iuz.3	0	ENSG00000165757	JCAD	junctional cadherin 5 associated
chr10	30405068	30405268	chr10:30116139-30116339	2.99061	3.52026	1.89427	1.46974	0.000646745	0.00117156	Promoter (<=1kb)	10	30301729	30404420	102692	2	57608	uc001iuz.3	-648	ENSG00000165757	JCAD	junctional cadherin 5 associated
chr10	30441088	30441288	chr10:30152159-30152359	7.45297	5.475	8.37546	-2.83119	3.70422e-24	9.20222e-23	Distal Intergenic	10	30301729	30404420	102692	2	57608	uc001iuz.3	-36668	ENSG00000165757	JCAD	junctional cadherin 5 associated
chr10	30449476	30449676	chr10:30160547-30160747	3.82598	4.36569	2.69177	1.53988	7.30674e-05	0.000151791	Distal Intergenic	10	30301729	30404420	102692	2	57608	uc001iuz.3	-45056	ENSG00000165757	JCAD	junctional cadherin 5 associated
chr10	30471829	30472029	chr10:30182900-30183100	7.13656	6.61157	7.58657	-0.933185	3.47468e-06	8.79882e-06	Distal Intergenic	10	30301729	30404420	102692	2	57608	uc001iuz.3	-67409	ENSG00000165757	JCAD	junctional cadherin 5 associated
chr10	30475604	30475804	chr10:30186675-30186875	5.06787	3.46889	5.91896	-2.39994	2.13975e-14	1.75328e-13	Distal Intergenic	10	30301729	30404420	102692	2	57608	uc001iuz.3	-71184	ENSG00000165757	JCAD	junctional cadherin 5 associated
chr10	30516526	30516726	chr10:30227597-30227797	3.04184	1.94158	3.75578	-1.70158	8.7685e-05	0.000180038	Distal Intergenic	10	30301729	30404420	102692	2	57608	uc001iuz.3	-112106	ENSG00000165757	JCAD	junctional cadherin 5 associated
chr10	30521435	30521635	chr10:30232506-30232706	5.13401	5.98665	0.214583	5.23859	1.13156e-16	1.21894e-15	Distal Intergenic	10	30598730	30638267	39538	2	55149	uc001iva.4	116632	ENSG00000107951	MTPAP	mitochondrial poly(A) polymerase
chr10	30574177	30574377	chr10:30285248-30285448	4.33092	3.66388	4.86124	-1.08674	0.00302609	0.00496742	Distal Intergenic	10	30598730	30638267	39538	2	55149	uc001iva.4	63890	ENSG00000107951	MTPAP	mitochondrial poly(A) polymerase
chr10	30637866	30638066	chr10:30348937-30349137	6.59765	6.81849	6.27843	0.540477	0.008378	0.0128623	Promoter (<=1kb)	10	30598730	30638267	39538	2	55149	uc001iva.4	201	ENSG00000107951	MTPAP	mitochondrial poly(A) polymerase
chr10	30654240	30654440	chr10:30365311-30365511	5.40683	5.09012	5.71312	-0.547514	0.0200093	0.0288815	5' UTR	10	30598730	30663377	64648	2	55149	uc001ivb.4	8937	ENSG00000107951	MTPAP	mitochondrial poly(A) polymerase
chr10	30673696	30673896	chr10:30384767-30384967	3.68055	3.98263	3.20762	0.736404	0.0326519	0.0455054	Distal Intergenic	10	30598730	30663377	64648	2	55149	uc001ivb.4	-10319	ENSG00000107951	MTPAP	mitochondrial poly(A) polymerase
chr10	30676188	30676388	chr10:30387259-30387459	3.71427	0.84585	4.73978	-3.63173	1.05436e-11	6.09165e-11	Distal Intergenic	10	30598730	30663377	64648	2	55149	uc001ivb.4	-12811	ENSG00000107951	MTPAP	mitochondrial poly(A) polymerase
chr10	30712752	30712952	chr10:30423823-30424023	4.13572	2.25489	5.04196	-2.67563	3.48116e-10	1.61951e-09	Distal Intergenic	10	30722950	30750762	27813	1	1326	uc001ivi.2	-9998	ENSG00000107968	MAP3K8	mitogen-activated protein kinase kinase kinase 8
chr10	30725276	30725476	chr10:30436347-30436547	6.34294	6.58018	5.99465	0.590631	0.00367012	0.005951	Promoter (2-3kb)	10	30727751	30750762	23012	1	1326	uc001ivj.2	-2275	ENSG00000107968	MAP3K8	mitogen-activated protein kinase kinase kinase 8
chr10	30734734	30734934	chr10:30445805-30446005	5.65036	5.31667	5.96974	-0.590964	0.0214088	0.0307576	Intron (uc001ivi.2/1326, intron 3 of 8)	10	30727751	30750762	23012	1	1326	uc001ivj.2	6983	ENSG00000107968	MAP3K8	mitogen-activated protein kinase kinase kinase 8
chr10	30736402	30736602	chr10:30447473-30447673	3.55698	2.58436	4.22465	-1.51114	0.0053763	0.00849677	Intron (uc001ivi.2/1326, intron 3 of 8)	10	30727751	30750762	23012	1	1326	uc001ivj.2	8651	ENSG00000107968	MAP3K8	mitogen-activated protein kinase kinase kinase 8
chr10	30743834	30744034	chr10:30454905-30455105	4.96057	5.23197	4.54865	0.684251	0.0181234	0.0263371	Intron (uc001ivi.2/1326, intron 6 of 8)	10	30727751	30750762	23012	1	1326	uc001ivj.2	16083	ENSG00000107968	MAP3K8	mitogen-activated protein kinase kinase kinase 8
chr10	30752941	30753141	chr10:30464012-30464212	4.25298	3.38581	4.87791	-1.43282	4.81465e-06	1.19373e-05	Distal Intergenic	10	30727751	30750762	23012	1	1326	uc001ivj.2	25190	ENSG00000107968	MAP3K8	mitogen-activated protein kinase kinase kinase 8
chr10	30778479	30778679	chr10:30489550-30489750	4.07869	4.44781	3.45748	0.904484	0.002719	0.00449323	Distal Intergenic	10	30727751	30750762	23012	1	1326	uc001ivj.2	50728	ENSG00000107968	MAP3K8	mitogen-activated protein kinase kinase kinase 8
chr10	30780260	30780460	chr10:30491331-30491531	4.52009	0.759094	5.59835	-4.54879	2.09166e-20	3.47082e-19	Distal Intergenic	10	30727751	30750762	23012	1	1326	uc001ivj.2	52509	ENSG00000107968	MAP3K8	mitogen-activated protein kinase kinase kinase 8
chr10	30782516	30782716	chr10:30493587-30493787	5.79182	2.84755	6.82328	-3.80582	7.9145e-29	3.22487e-27	Distal Intergenic	10	30727751	30750762	23012	1	1326	uc001ivj.2	54765	ENSG00000107968	MAP3K8	mitogen-activated protein kinase kinase kinase 8
chr10	30783164	30783364	chr10:30494235-30494435	7.27354	2.80584	8.37504	-5.42822	3.43412e-66	5.28388e-63	Distal Intergenic	10	30727751	30750762	23012	1	1326	uc001ivj.2	55413	ENSG00000107968	MAP3K8	mitogen-activated protein kinase kinase kinase 8
chr10	30784734	30784934	chr10:30495805-30496005	5.19668	2.92357	6.16144	-3.13614	4.17091e-24	1.03036e-22	Distal Intergenic	10	30727751	30750762	23012	1	1326	uc001ivj.2	56983	ENSG00000107968	MAP3K8	mitogen-activated protein kinase kinase kinase 8
chr10	30786740	30786940	chr10:30497811-30498011	4.91339	3.03512	5.8192	-2.6717	3.56863e-15	3.21447e-14	Distal Intergenic	10	30727751	30750762	23012	1	1326	uc001ivj.2	58989	ENSG00000107968	MAP3K8	mitogen-activated protein kinase kinase kinase 8
chr10	30799586	30799786	chr10:30510657-30510857	5.11074	3.78079	5.89538	-2.03804	1.0246e-10	5.14685e-10	Distal Intergenic	10	30727751	30750762	23012	1	1326	uc001ivj.2	71835	ENSG00000107968	MAP3K8	mitogen-activated protein kinase kinase kinase 8
chr10	30831461	30831661	chr10:30542532-30542732	4.46021	2.36809	5.40023	-2.98056	5.32398e-16	5.29405e-15	Distal Intergenic	10	30900708	30918647	17940	2	119180	uc001ivk.3	86986	ENSG00000151033	LYZL2	lysozyme like 2
chr10	30842886	30843086	chr10:30553957-30554157	5.74344	4.44795	6.51838	-2.02537	1.48387e-16	1.57548e-15	Distal Intergenic	10	30900708	30918647	17940	2	119180	uc001ivk.3	75561	ENSG00000151033	LYZL2	lysozyme like 2
chr10	30870821	30871021	chr10:30581892-30582092	3.26149	2.72528	3.71831	-0.885785	0.0147982	0.0218333	Distal Intergenic	10	30900708	30918647	17940	2	119180	uc001ivk.3	47626	ENSG00000151033	LYZL2	lysozyme like 2
chr10	30872712	30872912	chr10:30583783-30583983	5.0792	2.84856	6.03847	-3.13011	2.53703e-21	4.65882e-20	Distal Intergenic	10	30900708	30918647	17940	2	119180	uc001ivk.3	45735	ENSG00000151033	LYZL2	lysozyme like 2
chr10	30876648	30876848	chr10:30587719-30587919	6.30588	3.40625	7.33388	-3.70317	1.29839e-13	9.66558e-13	Distal Intergenic	10	30900708	30918647	17940	2	119180	uc001ivk.3	41799	ENSG00000151033	LYZL2	lysozyme like 2
chr10	30885047	30885247	chr10:30596118-30596318	4.66432	5.29749	3.10299	2.18109	7.53665e-11	3.86009e-10	Distal Intergenic	10	30900708	30918647	17940	2	119180	uc001ivk.3	33400	ENSG00000151033	LYZL2	lysozyme like 2
chr10	30894389	30894589	chr10:30605460-30605660	3.70977	2.45432	4.47306	-1.83372	0.000665966	0.00120418	Distal Intergenic	10	30900708	30918647	17940	2	119180	uc001ivk.3	24058	ENSG00000151033	LYZL2	lysozyme like 2
chr10	30894880	30895080	chr10:30605951-30606151	3.71066	4.14557	2.9193	1.19988	0.00165892	0.00283055	Distal Intergenic	10	30900708	30918647	17940	2	119180	uc001ivk.3	23567	ENSG00000151033	LYZL2	lysozyme like 2
chr10	30913952	30914152	chr10:30625023-30625223	2.99965	1.87763	3.72095	-1.736	4.28531e-05	9.21159e-05	Intron (uc001ivk.3/119180, intron 3 of 4)	10	30900708	30918647	17940	2	119180	uc001ivk.3	4495	ENSG00000151033	LYZL2	lysozyme like 2
chr10	30927128	30927328	chr10:30638199-30638399	5.9712	5.17861	6.5631	-1.32693	7.70155e-09	2.9407e-08	Distal Intergenic	10	30900708	30918647	17940	2	119180	uc001ivk.3	-8481	ENSG00000151033	LYZL2	lysozyme like 2
chr10	30944139	30944339	chr10:30655210-30655410	3.05021	2.31267	3.61608	-1.28031	0.00128455	0.00222697	Distal Intergenic	10	30900708	30918647	17940	2	119180	uc001ivk.3	-25492	ENSG00000151033	LYZL2	lysozyme like 2
chr10	30960032	30960232	chr10:30671103-30671303	3.88883	3.41284	4.30808	-0.778334	0.0101995	0.0154485	Distal Intergenic	10	30900708	30918647	17940	2	119180	uc001ivk.3	-41385	ENSG00000151033	LYZL2	lysozyme like 2
chr10	30971413	30971613	chr10:30682484-30682684	4.03728	2.40034	4.89658	-2.40025	4.35898e-11	2.30988e-10	Distal Intergenic	10	30900708	30918647	17940	2	119180	uc001ivk.3	-52766	ENSG00000151033	LYZL2	lysozyme like 2
chr10	30990820	30991020	chr10:30701891-30702091	4.64419	3.80769	5.25584	-1.37636	3.38423e-06	8.58637e-06	Intron (uc010qdx.1/uc010qdx.1, intron 5 of 9)	10	30900708	30918647	17940	2	119180	uc001ivk.3	-72173	ENSG00000151033	LYZL2	lysozyme like 2
chr10	31015781	31015981	chr10:30726852-30727052	4.62686	4.30047	4.94064	-0.540508	0.0348897	0.0483833	Distal Intergenic	10	30900708	30918647	17940	2	119180	uc001ivk.3	-97134	ENSG00000151033	LYZL2	lysozyme like 2
chr10	31025822	31026022	chr10:30736893-30737093	5.56828	4.17464	6.37009	-2.06151	9.07134e-06	2.15892e-05	Distal Intergenic	10	30900708	30918647	17940	2	119180	uc001ivk.3	-107175	ENSG00000151033	LYZL2	lysozyme like 2
chr10	31052987	31053187	chr10:30764058-30764258	4.68161	2.86493	5.57641	-2.61951	2.46597e-13	1.77225e-12	Distal Intergenic	10	30900708	30918647	17940	2	119180	uc001ivk.3	-134340	ENSG00000151033	LYZL2	lysozyme like 2
chr10	31075165	31075365	chr10:30786236-30786436	5.98415	4.0746	6.89533	-2.76232	4.36621e-29	1.82564e-27	Distal Intergenic	10	30900708	30918647	17940	2	119180	uc001ivk.3	-156518	ENSG00000151033	LYZL2	lysozyme like 2
chr10	31092965	31093165	chr10:30804036-30804236	2.28955	0	3.32346	-3.45445	2.41795e-07	7.32421e-07	Distal Intergenic	10	30900708	30918647	17940	2	119180	uc001ivk.3	-174318	ENSG00000151033	LYZL2	lysozyme like 2
chr10	31093426	31093626	chr10:30804497-30804697	3.41545	1.20181	4.37246	-3.01616	4.59751e-12	2.78702e-11	Distal Intergenic	10	30900708	30918647	17940	2	119180	uc001ivk.3	-174779	ENSG00000151033	LYZL2	lysozyme like 2
chr10	31100999	31101199	chr10:30812070-30812270	3.98981	1.80867	4.94244	-2.93362	8.84442e-13	5.90703e-12	Distal Intergenic	10	30900708	30918647	17940	2	119180	uc001ivk.3	-182352	ENSG00000151033	LYZL2	lysozyme like 2
chr10	31102785	31102985	chr10:30813856-30814056	6.76004	5.72711	7.45028	-1.68386	1.42176e-11	8.07087e-11	Distal Intergenic	10	30900708	30918647	17940	2	119180	uc001ivk.3	-184138	ENSG00000151033	LYZL2	lysozyme like 2
chr10	31106988	31107188	chr10:30818059-30818259	4.75006	2.18048	5.74851	-3.47713	9.52623e-17	1.03469e-15	Distal Intergenic	10	31133565	31288446	154882	2	220929	uc001ivn.3	181258	ENSG00000183621	ZNF438	zinc finger protein 438
chr10	31107919	31108119	chr10:30818990-30819190	6.72566	3.79849	7.7558	-3.84314	7.07196e-31	3.55318e-29	Distal Intergenic	10	31133565	31288446	154882	2	220929	uc001ivn.3	180327	ENSG00000183621	ZNF438	zinc finger protein 438
chr10	31109411	31109611	chr10:30820482-30820682	4.61911	2.52648	5.5592	-2.94438	5.05908e-14	3.96833e-13	Distal Intergenic	10	31133565	31288446	154882	2	220929	uc001ivn.3	178835	ENSG00000183621	ZNF438	zinc finger protein 438
chr10	31118743	31118943	chr10:30829814-30830014	2.93966	1.68916	3.70148	-2.05012	3.07454e-06	7.84968e-06	Distal Intergenic	10	31133565	31288446	154882	2	220929	uc001ivn.3	169503	ENSG00000183621	ZNF438	zinc finger protein 438
chr10	31122024	31122224	chr10:30833095-30833295	2.97164	3.37658	2.26126	0.901219	0.0261116	0.0369826	Distal Intergenic	10	31133565	31288446	154882	2	220929	uc001ivn.3	166222	ENSG00000183621	ZNF438	zinc finger protein 438
chr10	31123219	31123419	chr10:30834290-30834490	4.52617	4.88346	3.93276	1.01675	0.00096082	0.00169674	Distal Intergenic	10	31133565	31288446	154882	2	220929	uc001ivn.3	165027	ENSG00000183621	ZNF438	zinc finger protein 438
chr10	31129661	31129861	chr10:30840732-30840932	4.06811	4.47804	3.34469	1.16574	0.000145749	0.000289678	Distal Intergenic	10	31133565	31288446	154882	2	220929	uc001ivn.3	158585	ENSG00000183621	ZNF438	zinc finger protein 438
chr10	31131919	31132119	chr10:30842990-30843190	2.67487	3.34975	0.860103	2.3699	2.68646e-05	5.95032e-05	Downstream (1-2kb)	10	31133565	31288446	154882	2	220929	uc001ivn.3	156327	ENSG00000183621	ZNF438	zinc finger protein 438
chr10	31136689	31136889	chr10:30847760-30847960	4.6355	2.29898	5.60814	-3.20633	9.44739e-19	1.30171e-17	Intron (uc001ivn.3/220929, intron 7 of 7)	10	31133565	31288446	154882	2	220929	uc001ivn.3	151557	ENSG00000183621	ZNF438	zinc finger protein 438
chr10	31137416	31137616	chr10:30848487-30848687	3.74604	4.11295	3.13009	0.918905	0.0102462	0.0155126	3' UTR	10	31133565	31288446	154882	2	220929	uc001ivn.3	150830	ENSG00000183621	ZNF438	zinc finger protein 438
chr10	31146877	31147077	chr10:30857948-30858148	4.01498	3.46819	4.47813	-0.881742	0.00649167	0.0101331	Intron (uc001ivn.3/220929, intron 6 of 7)	10	31133565	31288446	154882	2	220929	uc001ivn.3	141369	ENSG00000183621	ZNF438	zinc finger protein 438
chr10	31182218	31182418	chr10:30893289-30893489	3.60932	0	4.69712	-4.71672	1.89387e-12	1.20981e-11	Intron (uc001ivn.3/220929, intron 4 of 7)	10	31133565	31288446	154882	2	220929	uc001ivn.3	106028	ENSG00000183621	ZNF438	zinc finger protein 438
chr10	31183286	31183486	chr10:30894357-30894557	2.2384	0	3.25633	-3.36082	3.19119e-07	9.48331e-07	Intron (uc001ivn.3/220929, intron 4 of 7)	10	31133565	31288446	154882	2	220929	uc001ivn.3	104960	ENSG00000183621	ZNF438	zinc finger protein 438
chr10	31200153	31200353	chr10:30911224-30911424	3.83475	4.35173	2.7844	1.67741	9.30331e-05	0.000190185	Intron (uc001ivn.3/220929, intron 3 of 7)	10	31133565	31288446	154882	2	220929	uc001ivn.3	88093	ENSG00000183621	ZNF438	zinc finger protein 438
chr10	31233005	31233205	chr10:30944076-30944276	2.92636	0.263311	3.93394	-3.49644	1.30046e-09	5.56283e-09	Intron (uc001ivn.3/220929, intron 2 of 7)	10	31133565	31288446	154882	2	220929	uc001ivn.3	55241	ENSG00000183621	ZNF438	zinc finger protein 438
chr10	31256728	31256928	chr10:30967799-30967999	4.70865	5.41767	2.63994	2.81067	9.04274e-15	7.7602e-14	Intron (uc001ivn.3/220929, intron 2 of 7)	10	31133565	31288446	154882	2	220929	uc001ivn.3	31518	ENSG00000183621	ZNF438	zinc finger protein 438
chr10	31288286	31288486	chr10:30999357-30999557	4.83367	3.46719	5.62827	-2.06123	2.83255e-12	1.76941e-11	Promoter (<=1kb)	10	31133565	31288446	154882	2	220929	uc001ivn.3	0	ENSG00000183621	ZNF438	zinc finger protein 438
chr10	31290734	31290934	chr10:31001805-31002005	3.28192	1.36305	4.19468	-2.46639	0.000268973	0.000514948	Promoter (2-3kb)	10	31133565	31288446	154882	2	220929	uc001ivn.3	-2288	ENSG00000183621	ZNF438	zinc finger protein 438
chr10	31296701	31296901	chr10:31007772-31007972	4.29686	2.21088	5.23598	-2.8597	2.64356e-11	1.4451e-10	Intron (uc001ivo.4/220929, intron 1 of 6)	10	31133565	31288446	154882	2	220929	uc001ivn.3	-8255	ENSG00000183621	ZNF438	zinc finger protein 438
chr10	31306964	31307164	chr10:31018035-31018235	3.18639	0.517179	4.19455	-3.33544	2.13998e-10	1.02601e-09	Intron (uc001ivo.4/220929, intron 1 of 6)	10	31133565	31320866	187302	2	220929	uc001ivo.4	13702	ENSG00000183621	ZNF438	zinc finger protein 438
chr10	31320853	31321053	chr10:31031924-31032124	7.76151	7.99392	7.42188	0.544295	0.0151767	0.0223504	Promoter (<=1kb)	10	31133565	31320866	187302	2	220929	uc001ivo.4	0	ENSG00000183621	ZNF438	zinc finger protein 438
chr10	31330052	31330252	chr10:31041123-31041323	3.48594	2.88924	3.97804	-0.99453	0.0039269	0.00633917	Distal Intergenic	10	31137460	31320866	183407	2	220929	uc010qec.1	-9186	ENSG00000183621	ZNF438	zinc finger protein 438
chr10	31348397	31348597	chr10:31059468-31059668	3.84315	3.28836	4.31105	-0.95045	0.00412884	0.00664163	Distal Intergenic	10	31137460	31320866	183407	2	220929	uc010qec.1	-27531	ENSG00000183621	ZNF438	zinc finger protein 438
chr10	31353413	31353613	chr10:31064484-31064684	4.80902	2.9921	5.70386	-2.629	6.36251e-17	7.06856e-16	Distal Intergenic	10	31137460	31320866	183407	2	220929	uc010qec.1	-32547	ENSG00000183621	ZNF438	zinc finger protein 438
chr10	31360620	31360820	chr10:31071691-31071891	5.42456	2.70341	6.4375	-3.65127	1.01074e-31	5.58897e-30	Distal Intergenic	10	31137460	31320866	183407	2	220929	uc010qec.1	-39754	ENSG00000183621	ZNF438	zinc finger protein 438
chr10	31364382	31364582	chr10:31075453-31075653	5.35629	4.19618	6.09009	-1.84524	8.98249e-13	5.99305e-12	Distal Intergenic	10	31137460	31320866	183407	2	220929	uc010qec.1	-43516	ENSG00000183621	ZNF438	zinc finger protein 438
chr10	31388676	31388876	chr10:31099747-31099947	7.01657	7.52488	5.99662	1.548	6.21741e-19	8.74777e-18	Distal Intergenic	10	31137460	31320866	183407	2	220929	uc010qec.1	-67810	ENSG00000183621	ZNF438	zinc finger protein 438
chr10	31390068	31390268	chr10:31101139-31101339	6.66377	4.32168	7.63707	-3.24713	4.97883e-40	6.25945e-38	Distal Intergenic	10	31137460	31320866	183407	2	220929	uc010qec.1	-69202	ENSG00000183621	ZNF438	zinc finger protein 438
chr10	31435939	31436139	chr10:31147010-31147210	4.26082	3.38831	4.88803	-1.42686	1.30987e-06	3.54176e-06	Distal Intergenic	10	31137460	31320866	183407	2	220929	uc010qec.1	-115073	ENSG00000183621	ZNF438	zinc finger protein 438
chr10	31439156	31439356	chr10:31150227-31150427	3.65645	1.29598	4.63195	-3.17697	1.35049e-14	1.13428e-13	Distal Intergenic	10	31137460	31320866	183407	2	220929	uc010qec.1	-118290	ENSG00000183621	ZNF438	zinc finger protein 438
chr10	31486862	31487062	chr10:31197933-31198133	3.00289	3.53529	1.89634	1.57585	0.000305475	0.000580194	Distal Intergenic	10	31607424	31818742	211319	1	6935	uc001ivr.4	-120362	ENSG00000148516	ZEB1	zinc finger E-box binding homeobox 1
chr10	31530123	31530323	chr10:31241194-31241394	4.04979	0.697842	5.10808	-4.18935	2.32417e-17	2.72258e-16	Distal Intergenic	10	31607424	31818742	211319	1	6935	uc001ivr.4	-77101	ENSG00000148516	ZEB1	zinc finger E-box binding homeobox 1
chr10	31531906	31532106	chr10:31242977-31243177	7.64204	6.71343	8.2924	-1.55344	6.73815e-17	7.46117e-16	Distal Intergenic	10	31607424	31818742	211319	1	6935	uc001ivr.4	-75318	ENSG00000148516	ZEB1	zinc finger E-box binding homeobox 1
chr10	31549761	31549961	chr10:31260832-31261032	3.45577	0.881478	4.4547	-3.41791	1.89552e-12	1.21082e-11	Distal Intergenic	10	31607424	31818742	211319	1	6935	uc001ivr.4	-57463	ENSG00000148516	ZEB1	zinc finger E-box binding homeobox 1
chr10	31550547	31550747	chr10:31261618-31261818	4.47975	4.81604	3.93393	0.878481	0.0115034	0.0172788	Distal Intergenic	10	31607424	31818742	211319	1	6935	uc001ivr.4	-56677	ENSG00000148516	ZEB1	zinc finger E-box binding homeobox 1
chr10	31604481	31604681	chr10:31315552-31315752	4.86018	2.06735	5.87941	-3.69446	2.63428e-19	3.86798e-18	Promoter (2-3kb)	10	31607424	31818742	211319	1	6935	uc001ivr.4	-2743	ENSG00000148516	ZEB1	zinc finger E-box binding homeobox 1
chr10	31607255	31607455	chr10:31318326-31318526	7.86054	8.06137	7.5756	0.492374	0.000980861	0.00172967	Promoter (<=1kb)	10	31607424	31818742	211319	1	6935	uc001ivr.4	0	ENSG00000148516	ZEB1	zinc finger E-box binding homeobox 1
chr10	31609721	31609921	chr10:31320792-31320992	5.50854	5.75205	5.1489	0.608736	0.00205248	0.00345359	Promoter (<=1kb)	10	31610064	31803636	193573	1	6935	uc009xlm.1	-143	ENSG00000148516	ZEB1	zinc finger E-box binding homeobox 1
chr10	31641416	31641616	chr10:31352487-31352687	3.46753	1.86191	4.32008	-2.46376	5.09279e-09	1.99552e-08	Intron (uc001ivr.4/6935, intron 2 of 12)	10	31610064	31818742	208679	1	6935	uc009xlp.3	31352	ENSG00000148516	ZEB1	zinc finger E-box binding homeobox 1
chr10	31670954	31671154	chr10:31382025-31382225	4.3705	3.3133	5.06946	-1.69654	1.56689e-07	4.88467e-07	Intron (uc001ivr.4/6935, intron 4 of 12)	10	31610064	31818742	208679	1	6935	uc009xlp.3	60890	ENSG00000148516	ZEB1	zinc finger E-box binding homeobox 1
chr10	31673623	31673823	chr10:31384694-31384894	3.44106	1.45588	4.3647	-2.9223	9.83871e-11	4.95799e-10	Intron (uc001ivr.4/6935, intron 4 of 12)	10	31610064	31818742	208679	1	6935	uc009xlp.3	63559	ENSG00000148516	ZEB1	zinc finger E-box binding homeobox 1
chr10	31688656	31688856	chr10:31399727-31399927	5.62538	4.86786	6.20088	-1.26073	7.27183e-08	2.38771e-07	Intron (uc001ivr.4/6935, intron 5 of 12)	10	31610064	31818742	208679	1	6935	uc009xlp.3	78592	ENSG00000148516	ZEB1	zinc finger E-box binding homeobox 1
chr10	31708661	31708861	chr10:31419732-31419932	6.75975	6.94843	6.49498	0.458431	0.0138025	0.0204688	Intron (uc001ivr.4/6935, intron 5 of 12)	10	31610064	31818742	208679	1	6935	uc009xlp.3	98597	ENSG00000148516	ZEB1	zinc finger E-box binding homeobox 1
chr10	31715425	31715625	chr10:31426496-31426696	4.10578	4.59272	3.15746	1.26306	0.000118572	0.00023882	Intron (uc001ivr.4/6935, intron 5 of 12)	10	31610064	31818742	208679	1	6935	uc009xlp.3	105361	ENSG00000148516	ZEB1	zinc finger E-box binding homeobox 1
chr10	31805069	31805269	chr10:31516141-31516341	4.13412	4.85568	1.95784	2.83675	2.08322e-11	1.15544e-10	Intron (uc001ivr.4/6935, intron 10 of 12)	10	31610064	31818742	208679	1	6935	uc009xlp.3	195005	ENSG00000148516	ZEB1	zinc finger E-box binding homeobox 1
chr10	31870829	31871029	chr10:31581901-31582101	3.46638	2.08771	4.26424	-2.09425	1.45069e-07	4.54482e-07	Distal Intergenic	10	32094326	32097479	3154	2	94134	uc001ivw.2	226450	ENSG00000165322	ARHGAP12	Rho GTPase activating protein 12
chr10	31871770	31871970	chr10:31582842-31583042	4.44536	4.78798	3.88543	0.876016	0.00250229	0.00415633	Distal Intergenic	10	32094326	32097479	3154	2	94134	uc001ivw.2	225509	ENSG00000165322	ARHGAP12	Rho GTPase activating protein 12
chr10	31872293	31872493	chr10:31583365-31583565	4.64022	2.50094	5.58704	-2.97022	2.28092e-18	2.99876e-17	Distal Intergenic	10	32094326	32097479	3154	2	94134	uc001ivw.2	224986	ENSG00000165322	ARHGAP12	Rho GTPase activating protein 12
chr10	31889139	31889339	chr10:31600211-31600411	4.13114	2.63105	4.95957	-2.21928	2.13467e-11	1.18237e-10	Distal Intergenic	10	32094326	32097479	3154	2	94134	uc001ivw.2	208140	ENSG00000165322	ARHGAP12	Rho GTPase activating protein 12
chr10	31891448	31891648	chr10:31602520-31602720	6.16288	5.75062	6.53946	-0.732566	0.000683657	0.0012341	Distal Intergenic	10	32094326	32097479	3154	2	94134	uc001ivw.2	205831	ENSG00000165322	ARHGAP12	Rho GTPase activating protein 12
chr10	31907815	31908015	chr10:31618887-31619087	4.34798	2.47143	5.25348	-2.7021	3.78437e-14	3.01312e-13	Distal Intergenic	10	32094326	32097479	3154	2	94134	uc001ivw.2	189464	ENSG00000165322	ARHGAP12	Rho GTPase activating protein 12
chr10	31909233	31909433	chr10:31620305-31620505	5.4064	2.79796	6.40872	-3.53811	7.76032e-28	2.85604e-26	Distal Intergenic	10	32094326	32097479	3154	2	94134	uc001ivw.2	188046	ENSG00000165322	ARHGAP12	Rho GTPase activating protein 12
chr10	31912487	31912687	chr10:31623559-31623759	3.81511	2.09491	4.69152	-2.47431	1.9039e-11	1.06159e-10	Distal Intergenic	10	32094326	32097479	3154	2	94134	uc001ivw.2	184792	ENSG00000165322	ARHGAP12	Rho GTPase activating protein 12
chr10	31933925	31934125	chr10:31644997-31645197	3.43917	0.334559	4.48216	-3.90059	3.98125e-13	2.78674e-12	Distal Intergenic	10	32094326	32097479	3154	2	94134	uc001ivw.2	163354	ENSG00000165322	ARHGAP12	Rho GTPase activating protein 12
chr10	31934282	31934482	chr10:31645354-31645554	3.58215	0.69613	4.60906	-3.75859	9.09624e-13	6.06556e-12	Distal Intergenic	10	32094326	32097479	3154	2	94134	uc001ivw.2	162997	ENSG00000165322	ARHGAP12	Rho GTPase activating protein 12
chr10	31938954	31939154	chr10:31650026-31650226	4.99941	3.9661	5.68977	-1.68347	1.98119e-09	8.25225e-09	Distal Intergenic	10	32094326	32097479	3154	2	94134	uc001ivw.2	158325	ENSG00000165322	ARHGAP12	Rho GTPase activating protein 12
chr10	31945898	31946098	chr10:31656970-31657170	2.78211	0.366689	3.76401	-2.98112	2.84732e-07	8.52777e-07	Distal Intergenic	10	32094326	32097479	3154	2	94134	uc001ivw.2	151381	ENSG00000165322	ARHGAP12	Rho GTPase activating protein 12
chr10	31967492	31967692	chr10:31678564-31678764	5.01344	4.19307	5.61794	-1.36708	7.23299e-07	2.03746e-06	Distal Intergenic	10	32094326	32097479	3154	2	94134	uc001ivw.2	129787	ENSG00000165322	ARHGAP12	Rho GTPase activating protein 12
chr10	31976895	31977095	chr10:31687967-31688167	3.96909	0.709257	5.02201	-4.01881	1.2112e-14	1.02303e-13	Distal Intergenic	10	32094326	32097479	3154	2	94134	uc001ivw.2	120384	ENSG00000165322	ARHGAP12	Rho GTPase activating protein 12
chr10	31986905	31987105	chr10:31697977-31698177	7.32019	5.76715	8.16099	-2.3605	6.31787e-38	6.63899e-36	Distal Intergenic	10	32094326	32097479	3154	2	94134	uc001ivw.2	110374	ENSG00000165322	ARHGAP12	Rho GTPase activating protein 12
chr10	31996595	31996795	chr10:31707667-31707867	6.37208	4.96913	7.17631	-2.1582	3.66765e-17	4.19554e-16	Distal Intergenic	10	32094326	32097479	3154	2	94134	uc001ivw.2	100684	ENSG00000165322	ARHGAP12	Rho GTPase activating protein 12
chr10	32012085	32012285	chr10:31723157-31723357	2.78755	1.54113	3.54816	-1.9481	7.68842e-06	1.84999e-05	Distal Intergenic	10	32094326	32097479	3154	2	94134	uc001ivw.2	85194	ENSG00000165322	ARHGAP12	Rho GTPase activating protein 12
chr10	32034606	32034806	chr10:31745678-31745878	7.18297	6.61378	7.6593	-1.02156	8.03377e-10	3.54186e-09	Distal Intergenic	10	32094326	32097479	3154	2	94134	uc001ivw.2	62673	ENSG00000165322	ARHGAP12	Rho GTPase activating protein 12
chr10	32038289	32038489	chr10:31749361-31749561	6.00324	4.84825	6.73539	-1.81637	1.27474e-13	9.50385e-13	Distal Intergenic	10	32094326	32097479	3154	2	94134	uc001ivw.2	58990	ENSG00000165322	ARHGAP12	Rho GTPase activating protein 12
chr10	32039369	32039569	chr10:31750441-31750641	5.95406	4.9952	6.6164	-1.56957	7.41702e-09	2.83774e-08	Distal Intergenic	10	32094326	32097479	3154	2	94134	uc001ivw.2	57910	ENSG00000165322	ARHGAP12	Rho GTPase activating protein 12
chr10	32043905	32044105	chr10:31754977-31755177	4.74169	2.99918	5.62248	-2.55567	3.02287e-15	2.74975e-14	Distal Intergenic	10	32094326	32097479	3154	2	94134	uc001ivw.2	53374	ENSG00000165322	ARHGAP12	Rho GTPase activating protein 12
chr10	32049113	32049313	chr10:31760185-31760385	8.31219	8.64526	7.77346	0.851917	0.000109901	0.000222343	Distal Intergenic	10	32094326	32097479	3154	2	94134	uc001ivw.2	48166	ENSG00000165322	ARHGAP12	Rho GTPase activating protein 12
chr10	32059329	32059529	chr10:31770401-31770601	3.52279	3.96624	2.70718	1.14611	0.0018719	0.00316913	Distal Intergenic	10	32094326	32097479	3154	2	94134	uc001ivw.2	37950	ENSG00000165322	ARHGAP12	Rho GTPase activating protein 12
chr10	32092829	32093029	chr10:31803901-31804101	4.31211	4.80308	3.35063	1.44929	2.52864e-06	6.53642e-06	Downstream (1-2kb)	10	32094326	32097479	3154	2	94134	uc001ivw.2	4450	ENSG00000165322	ARHGAP12	Rho GTPase activating protein 12
chr10	32097503	32097703	chr10:31808575-31808775	3.86373	3.41652	4.2641	-0.75189	0.00907363	0.0138544	Promoter (<=1kb)	10	32094326	32097479	3154	2	94134	uc001ivw.2	-24	ENSG00000165322	ARHGAP12	Rho GTPase activating protein 12
chr10	32153825	32154025	chr10:31864897-31865097	2.58336	0.716891	3.4871	-2.49435	8.29831e-07	2.31584e-06	Intron (uc001ivy.2/94134, intron 1 of 15)	10	32094326	32197854	103529	2	94134	uc001ivy.2	43829	ENSG00000165322	ARHGAP12	Rho GTPase activating protein 12
chr10	32185864	32186064	chr10:31896936-31897136	5.48148	4.08363	6.28438	-2.12433	1.6927e-14	1.40447e-13	Intron (uc001ivy.2/94134, intron 1 of 15)	10	32094326	32197854	103529	2	94134	uc001ivy.2	11790	ENSG00000165322	ARHGAP12	Rho GTPase activating protein 12
chr10	32195049	32195249	chr10:31906121-31906321	3.20887	2.71126	3.64191	-0.842862	0.014999	0.022108	Promoter (2-3kb)	10	32094326	32197854	103529	2	94134	uc001ivy.2	2605	ENSG00000165322	ARHGAP12	Rho GTPase activating protein 12
chr10	32197218	32197418	chr10:31908290-31908490	3.15327	0.813071	4.12634	-3.06494	1.0913e-09	4.71953e-09	Promoter (<=1kb)	10	32094326	32197854	103529	2	94134	uc001ivy.2	436	ENSG00000165322	ARHGAP12	Rho GTPase activating protein 12
chr10	32201900	32202100	chr10:31912972-31913172	3.28948	1.64545	4.15028	-2.27594	5.16879e-07	1.48803e-06	Intron (uc001ivz.2/94134, intron 1 of 19)	10	32094326	32197854	103529	2	94134	uc001ivy.2	-4046	ENSG00000165322	ARHGAP12	Rho GTPase activating protein 12
chr10	32217606	32217806	chr10:31928678-31928878	7.75104	7.94567	7.47646	0.450768	0.0258292	0.0366096	Promoter (<=1kb)	10	32094326	32217804	123479	2	94134	uc001ivz.2	0	ENSG00000165322	ARHGAP12	Rho GTPase activating protein 12
chr10	32225991	32226191	chr10:31937063-31937263	2.79412	3.45243	1.08626	2.15255	4.05107e-05	8.74045e-05	Distal Intergenic	10	32103187	32217804	114618	2	94134	uc009xlr.2	-8187	ENSG00000165322	ARHGAP12	Rho GTPase activating protein 12
chr10	32226424	32226624	chr10:31937496-31937696	3.03742	1.30002	3.91721	-2.49609	4.67647e-07	1.35579e-06	Distal Intergenic	10	32103187	32217804	114618	2	94134	uc009xlr.2	-8620	ENSG00000165322	ARHGAP12	Rho GTPase activating protein 12
chr10	32293186	32293386	chr10:32004258-32004458	4.53626	2.76835	5.42194	-2.535	5.18988e-13	3.57559e-12	Distal Intergenic	10	32297938	32345371	47434	2	3799	uc001iwe.4	51985	ENSG00000170759	KIF5B	kinesin family member 5B
chr10	32293995	32294195	chr10:32005067-32005267	3.50892	3.89127	2.85569	0.9085	0.00939189	0.0143043	Distal Intergenic	10	32297938	32345371	47434	2	3799	uc001iwe.4	51176	ENSG00000170759	KIF5B	kinesin family member 5B
chr10	32331856	32332056	chr10:32042928-32043128	2.24378	0.768528	3.06623	-2.22253	1.60371e-05	3.6759e-05	Intron (uc001iwe.4/3799, intron 2 of 25)	10	32297938	32345371	47434	2	3799	uc001iwe.4	13315	ENSG00000170759	KIF5B	kinesin family member 5B
chr10	32366925	32367125	chr10:32077997-32078197	4.11195	3.62088	4.54085	-0.836053	0.00476936	0.00759836	Distal Intergenic	10	32297938	32345371	47434	2	3799	uc001iwe.4	-21554	ENSG00000170759	KIF5B	kinesin family member 5B
chr10	32428335	32428535	chr10:32139407-32139607	7.53195	6.19265	8.31917	-2.07516	7.28538e-14	5.59941e-13	Distal Intergenic	10	32297938	32345371	47434	2	3799	uc001iwe.4	-82964	ENSG00000170759	KIF5B	kinesin family member 5B
chr10	32438278	32438478	chr10:32149350-32149550	4.54012	2.69848	5.43945	-2.56748	1.68287e-06	4.47465e-06	Distal Intergenic	10	32297938	32345371	47434	2	3799	uc001iwe.4	-92907	ENSG00000170759	KIF5B	kinesin family member 5B
chr10	32517070	32517270	chr10:32228142-32228342	4.0473	2.02705	4.97647	-2.79507	2.05671e-11	1.14145e-10	Distal Intergenic	10	32556644	32636146	79503	2	80314	uc001iwg.2	118876	ENSG00000120616	EPC1	enhancer of polycomb homolog 1
chr10	32533469	32533669	chr10:32244541-32244741	4.20227	2.17536	5.13247	-2.79215	1.05399e-11	6.08973e-11	Distal Intergenic	10	32556644	32636146	79503	2	80314	uc001iwg.2	102477	ENSG00000120616	EPC1	enhancer of polycomb homolog 1
chr10	32542265	32542465	chr10:32253337-32253537	6.00809	5.45111	6.47727	-0.965741	0.000197543	0.000385384	Distal Intergenic	10	32556644	32636146	79503	2	80314	uc001iwg.2	93681	ENSG00000120616	EPC1	enhancer of polycomb homolog 1
chr10	32552356	32552556	chr10:32263428-32263628	4.08001	4.39356	3.58322	0.861668	0.0081653	0.0125566	Distal Intergenic	10	32556644	32636146	79503	2	80314	uc001iwg.2	83590	ENSG00000120616	EPC1	enhancer of polycomb homolog 1
chr10	32560633	32560833	chr10:32271705-32271905	2.90953	2.23246	3.44507	-1.07685	0.00413657	0.00665278	Exon (uc001iwg.2/80314, exon 14 of 15)	10	32556644	32636146	79503	2	80314	uc001iwg.2	75313	ENSG00000120616	EPC1	enhancer of polycomb homolog 1
chr10	32600942	32601142	chr10:32312014-32312214	3.46437	2.82967	3.97747	-1.03751	0.00338161	0.00551201	Intron (uc001iwg.2/80314, intron 1 of 14)	10	32556644	32636146	79503	2	80314	uc001iwg.2	35004	ENSG00000120616	EPC1	enhancer of polycomb homolog 1
chr10	32607468	32607668	chr10:32318540-32318740	5.44307	4.74329	5.99023	-1.21857	9.2564e-07	2.56436e-06	Intron (uc001iwg.2/80314, intron 1 of 14)	10	32556644	32636146	79503	2	80314	uc001iwg.2	28478	ENSG00000120616	EPC1	enhancer of polycomb homolog 1
chr10	32621227	32621427	chr10:32332299-32332499	5.96579	4.7816	6.70729	-1.88402	1.06842e-17	1.29949e-16	Intron (uc001iwg.2/80314, intron 1 of 14)	10	32556644	32636146	79503	2	80314	uc001iwg.2	14719	ENSG00000120616	EPC1	enhancer of polycomb homolog 1
chr10	32627287	32627487	chr10:32338359-32338559	3.17499	2.39371	3.76167	-1.25829	0.000904279	0.00160314	Intron (uc001iwg.2/80314, intron 1 of 14)	10	32556644	32636146	79503	2	80314	uc001iwg.2	8659	ENSG00000120616	EPC1	enhancer of polycomb homolog 1
chr10	32629595	32629795	chr10:32340667-32340867	2.78512	0.775853	3.71257	-2.63972	2.67279e-07	8.04085e-07	Intron (uc001iwg.2/80314, intron 1 of 14)	10	32556644	32636146	79503	2	80314	uc001iwg.2	6351	ENSG00000120616	EPC1	enhancer of polycomb homolog 1
chr10	32668347	32668547	chr10:32379419-32379619	5.96098	6.45629	4.98519	1.52642	6.1791e-11	3.20313e-10	Promoter (<=1kb)	10	32562009	32667726	105718	2	80314	uc009xlt.3	-621	ENSG00000120616	EPC1	enhancer of polycomb homolog 1
chr10	32673180	32673380	chr10:32384252-32384452	3.56132	1.80123	4.44551	-2.4231	1.11172e-09	4.80302e-09	Distal Intergenic	10	32562009	32667726	105718	2	80314	uc009xlt.3	-5454	ENSG00000120616	EPC1	enhancer of polycomb homolog 1
chr10	32701480	32701680	chr10:32412552-32412752	5.79178	6.30276	4.76259	1.56018	9.39874e-10	4.10127e-09	Distal Intergenic	10	32735041	32803511	68471	1	221016	uc009xlu.2	-33361	NA	NA	NA
chr10	32706897	32707097	chr10:32417969-32418169	5.03362	5.86905	0.943995	4.63252	2.71426e-19	3.9795e-18	Distal Intergenic	10	32735041	32803511	68471	1	221016	uc009xlu.2	-27944	NA	NA	NA
chr10	32842885	32843085	chr10:32553957-32554157	3.70669	3.20695	4.14106	-0.860482	0.00540096	0.00853286	Intron (uc001iwj.3/221016, intron 14 of 17)	10	32856598	33165508	308911	1	79741	uc001iwl.1	-13513	ENSG00000216937	CCDC7	coiled-coil domain containing 7
chr10	33166977	33167177	chr10:32878049-32878249	3.18367	3.90237	1.03263	2.8782	2.30621e-07	7.00851e-07	Intron (uc001iwn.4/79741, intron 22 of 22)	10	33189246	33224486	35241	2	3688	uc001iwr.4	57309	ENSG00000150093	ITGB1	integrin subunit beta 1
chr10	33218662	33218862	chr10:32929734-32929934	3.20207	3.67207	2.30739	1.35703	0.00155921	0.0026705	Exon (uc001iwr.4/3688, exon 3 of 16)	10	33189246	33224486	35241	2	3688	uc001iwr.4	5624	ENSG00000150093	ITGB1	integrin subunit beta 1
chr10	33226051	33226251	chr10:32937123-32937323	2.95403	3.75556	0	3.34654	1.04664e-06	2.87516e-06	Promoter (1-2kb)	10	33189246	33224486	35241	2	3688	uc001iwr.4	-1565	ENSG00000150093	ITGB1	integrin subunit beta 1
chr10	33227567	33227767	chr10:32938639-32938839	3.85472	3.17287	4.39273	-1.15051	0.0020693	0.00348013	Intron (uc001iws.4/3688, intron 1 of 15)	10	33189246	33224486	35241	2	3688	uc001iwr.4	-3081	ENSG00000150093	ITGB1	integrin subunit beta 1
chr10	33233243	33233443	chr10:32944315-32944515	4.28285	3.15279	5.00682	-1.77154	9.32123e-08	3.00776e-07	Intron (uc001iws.4/3688, intron 1 of 15)	10	33189246	33224486	35241	2	3688	uc001iwr.4	-8757	ENSG00000150093	ITGB1	integrin subunit beta 1
chr10	33261912	33262112	chr10:32972984-32973184	3.51812	4.32311	0.245071	3.89781	8.86516e-09	3.35385e-08	Distal Intergenic	10	33189246	33247293	58048	2	3688	uc001iwt.4	-14619	ENSG00000150093	ITGB1	integrin subunit beta 1
chr10	33272257	33272457	chr10:32983329-32983529	5.98701	5.36695	6.49212	-1.09094	6.51026e-05	0.000136239	Distal Intergenic	10	33189246	33247293	58048	2	3688	uc001iwt.4	-24964	ENSG00000150093	ITGB1	integrin subunit beta 1
chr10	33274739	33274939	chr10:32985811-32986011	4.04786	2.16695	4.95413	-2.54746	3.66557e-09	1.46654e-08	Distal Intergenic	10	33189246	33247293	58048	2	3688	uc001iwt.4	-27446	ENSG00000150093	ITGB1	integrin subunit beta 1
chr10	33281847	33282047	chr10:32992919-32993119	3.50156	0.963271	4.49681	-3.22873	2.21233e-10	1.05837e-09	Distal Intergenic	10	33189246	33247293	58048	2	3688	uc001iwt.4	-34554	ENSG00000150093	ITGB1	integrin subunit beta 1
chr10	33294632	33294832	chr10:33005704-33005904	7.89554	8.08989	7.62141	0.460283	0.00514145	0.00815068	Distal Intergenic	10	33189246	33247293	58048	2	3688	uc001iwt.4	-47339	ENSG00000150093	ITGB1	integrin subunit beta 1
chr10	33299304	33299504	chr10:33010376-33010576	6.15973	4.70352	6.97749	-2.10595	4.65509e-05	9.95124e-05	Distal Intergenic	10	33189246	33247293	58048	2	3688	uc001iwt.4	-52011	ENSG00000150093	ITGB1	integrin subunit beta 1
chr10	33321640	33321840	chr10:33032712-33032912	4.85511	3.03189	5.75111	-2.61741	3.14816e-13	2.234e-12	Distal Intergenic	10	33189246	33247293	58048	2	3688	uc001iwt.4	-74347	ENSG00000150093	ITGB1	integrin subunit beta 1
chr10	33356020	33356220	chr10:33067092-33067292	2.22962	0	3.19808	-3.20732	1.93405e-07	5.94923e-07	Distal Intergenic	10	33189246	33247293	58048	2	3688	uc001iwt.4	-108727	ENSG00000150093	ITGB1	integrin subunit beta 1
chr10	33405239	33405439	chr10:33116311-33116511	3.20076	3.6131	2.47095	1.02277	0.0115814	0.0173872	Distal Intergenic	10	33189246	33247293	58048	2	3688	uc001iwt.4	-157946	ENSG00000150093	ITGB1	integrin subunit beta 1
chr10	33418221	33418421	chr10:33129293-33129493	6.43293	3.80063	7.43758	-3.56498	5.70721e-47	1.41175e-44	Distal Intergenic	10	33189246	33247293	58048	2	3688	uc001iwt.4	-170928	ENSG00000150093	ITGB1	integrin subunit beta 1
chr10	33423053	33423253	chr10:33134125-33134325	7.14614	6.54711	7.63955	-1.05861	3.4533e-09	1.38728e-08	Distal Intergenic	10	33189246	33247293	58048	2	3688	uc001iwt.4	-175760	ENSG00000150093	ITGB1	integrin subunit beta 1
chr10	33432296	33432496	chr10:33143368-33143568	5.31231	4.45589	5.93263	-1.43104	6.0108e-08	2.00143e-07	Distal Intergenic	10	33189246	33247293	58048	2	3688	uc001iwt.4	-185003	ENSG00000150093	ITGB1	integrin subunit beta 1
chr10	33434814	33435014	chr10:33145886-33146086	5.88973	4.98822	6.52906	-1.49845	2.04103e-12	1.29774e-11	Distal Intergenic	10	33189246	33247293	58048	2	3688	uc001iwt.4	-187521	ENSG00000150093	ITGB1	integrin subunit beta 1
chr10	33444843	33445043	chr10:33155915-33156115	2.8937	1.24972	3.75449	-2.41431	3.63694e-07	1.07181e-06	Distal Intergenic	10	33466419	33623768	157350	2	8829	uc001iwv.4	178725	ENSG00000099250	NRP1	neuropilin 1
chr10	33446098	33446298	chr10:33157170-33157370	3.11532	1.88433	3.87129	-1.75969	1.91577e-05	4.33839e-05	Distal Intergenic	10	33466419	33623768	157350	2	8829	uc001iwv.4	177470	ENSG00000099250	NRP1	neuropilin 1
chr10	33482348	33482548	chr10:33193420-33193620	5.35536	4.88357	5.7719	-0.797436	0.000778867	0.00139332	Intron (uc001iwv.4/8829, intron 12 of 15)	10	33466419	33623768	157350	2	8829	uc001iwv.4	141220	ENSG00000099250	NRP1	neuropilin 1
chr10	33483004	33483204	chr10:33194076-33194276	4.08319	1.78746	5.0508	-3.11751	1.66821e-15	1.56502e-14	Intron (uc001iwv.4/8829, intron 12 of 15)	10	33466419	33623768	157350	2	8829	uc001iwv.4	140564	ENSG00000099250	NRP1	neuropilin 1
chr10	33500542	33500742	chr10:33211614-33211814	5.27823	4.816	5.68853	-0.766622	0.00910352	0.0138972	3' UTR	10	33466419	33623768	157350	2	8829	uc001iwv.4	123026	ENSG00000099250	NRP1	neuropilin 1
chr10	33503164	33503364	chr10:33214236-33214436	4.44215	1.04705	5.50285	-4.27128	1.00058e-22	2.13606e-21	Intron (uc001iwv.4/8829, intron 8 of 15)	10	33466419	33623768	157350	2	8829	uc001iwv.4	120404	ENSG00000099250	NRP1	neuropilin 1
chr10	33505744	33505944	chr10:33216816-33217016	3.4479	1.93709	4.27889	-2.18518	1.11163e-06	3.04099e-06	Intron (uc001iwv.4/8829, intron 8 of 15)	10	33466419	33623768	157350	2	8829	uc001iwv.4	117824	ENSG00000099250	NRP1	neuropilin 1
chr10	33516532	33516732	chr10:33227604-33227804	4.83286	1.55493	5.88686	-4.13127	5.74831e-24	1.40186e-22	Intron (uc001iwv.4/8829, intron 6 of 15)	10	33466419	33623768	157350	2	8829	uc001iwv.4	107036	ENSG00000099250	NRP1	neuropilin 1
chr10	33541715	33541915	chr10:33252787-33252987	4.6686	5.42171	2.17439	3.06913	5.18207e-13	3.57079e-12	Intron (uc001iwv.4/8829, intron 6 of 15)	10	33466419	33623768	157350	2	8829	uc001iwv.4	81853	ENSG00000099250	NRP1	neuropilin 1
chr10	33553248	33553448	chr10:33264320-33264520	4.87982	5.50944	3.33785	2.16396	5.15578e-11	2.70502e-10	Intron (uc001iwv.4/8829, intron 3 of 15)	10	33466419	33623768	157350	2	8829	uc001iwv.4	70320	ENSG00000099250	NRP1	neuropilin 1
chr10	33563412	33563612	chr10:33274484-33274684	3.73876	4.02187	3.30401	0.722426	0.0235532	0.0336087	Intron (uc001iwv.4/8829, intron 2 of 15)	10	33466419	33623768	157350	2	8829	uc001iwv.4	60156	ENSG00000099250	NRP1	neuropilin 1
chr10	33580200	33580400	chr10:33291272-33291472	3.3323	2.26271	4.03562	-1.59161	0.000451725	0.000837382	Intron (uc001iwv.4/8829, intron 2 of 15)	10	33466419	33623768	157350	2	8829	uc001iwv.4	43368	ENSG00000099250	NRP1	neuropilin 1
chr10	33580992	33581192	chr10:33292064-33292264	3.71606	2.30361	4.52275	-2.11158	3.58796e-09	1.43786e-08	Intron (uc001iwv.4/8829, intron 2 of 15)	10	33466419	33623768	157350	2	8829	uc001iwv.4	42576	ENSG00000099250	NRP1	neuropilin 1
chr10	33587098	33587298	chr10:33298170-33298370	2.39451	1.2397	3.1266	-1.78901	8.89933e-05	0.000182514	Intron (uc001iwv.4/8829, intron 2 of 15)	10	33466419	33623768	157350	2	8829	uc001iwv.4	36470	ENSG00000099250	NRP1	neuropilin 1
chr10	33623117	33623317	chr10:33334189-33334389	5.63052	5.03319	6.12298	-1.03846	1.51035e-05	3.4752e-05	Promoter (<=1kb)	10	33466419	33623768	157350	2	8829	uc001iwv.4	451	ENSG00000099250	NRP1	neuropilin 1
chr10	33644326	33644526	chr10:33355398-33355598	4.85016	0.340126	5.95271	-5.31736	1.00747e-22	2.14941e-21	Distal Intergenic	10	33500338	33624006	123669	2	8829	uc001ixc.1	-20320	ENSG00000099250	NRP1	neuropilin 1
chr10	33666164	33666364	chr10:33377236-33377436	2.14943	1.28922	2.77138	-1.18984	0.0150253	0.0221436	Distal Intergenic	10	33500338	33624006	123669	2	8829	uc001ixc.1	-42158	ENSG00000099250	NRP1	neuropilin 1
chr10	33666688	33666888	chr10:33377760-33377960	2.30199	0	3.301	-3.06694	3.4005e-07	1.00663e-06	Distal Intergenic	10	33500338	33624006	123669	2	8829	uc001ixc.1	-42682	ENSG00000099250	NRP1	neuropilin 1
chr10	33670382	33670582	chr10:33381454-33381654	2.91306	0.59565	3.88335	-3.08885	1.1644e-08	4.32397e-08	Distal Intergenic	10	33500338	33624006	123669	2	8829	uc001ixc.1	-46376	ENSG00000099250	NRP1	neuropilin 1
chr10	33701588	33701788	chr10:33412660-33412860	5.24745	3.04526	6.20294	-3.11912	1.60894e-19	2.42333e-18	Distal Intergenic	10	33500338	33624006	123669	2	8829	uc001ixc.1	-77582	ENSG00000099250	NRP1	neuropilin 1
chr10	33710819	33711019	chr10:33421891-33422091	5.88613	5.53685	6.21729	-0.608974	0.0355101	0.0491722	Distal Intergenic	10	33500338	33624006	123669	2	8829	uc001ixc.1	-86813	ENSG00000099250	NRP1	neuropilin 1
chr10	33848031	33848231	chr10:33559103-33559303	4.02577	2.34497	4.89422	-2.45233	4.41792e-12	2.68378e-11	Distal Intergenic	10	34048641	34061608	12968	2	100505583	uc001ixd.3	213377	ENSG00000261683	LINC00838	long intergenic non-protein coding RNA 838
chr10	33901133	33901333	chr10:33612205-33612405	2.49245	0.267069	3.45103	-2.83765	6.87162e-08	2.26562e-07	Distal Intergenic	10	34048641	34061608	12968	2	100505583	uc001ixd.3	160275	ENSG00000261683	LINC00838	long intergenic non-protein coding RNA 838
chr10	33901581	33901781	chr10:33612653-33612853	3.54351	2.3454	4.28938	-1.80906	3.71841e-05	8.06756e-05	Distal Intergenic	10	34048641	34061608	12968	2	100505583	uc001ixd.3	159827	ENSG00000261683	LINC00838	long intergenic non-protein coding RNA 838
[truncated: 27,624 more rows]
