# Supplementary material for: Genetic risk of osteoarthritis operates during human skeletogenesis
Source: Hum Mol Genet. 2022 Oct 9;32(13):2124–38. doi: 10.1093/hmg/ddac251 (PMC10281754; doi:10.1093/hmg/ddac251)
Supplement: Supplementary_Table_S5_Chr16-X_ddac251 [file supplementary_table_s5_chr16-x_ddac251.xlsx]

## Sheet: Table S5
Supplementary Table S5: Comparison of differentially accessible regions between Foetal knee and Aged knee samples
seqnames	start	end	hg38_peak	Conc	Conc_Fetal_knee	Conc_Aged_knee	Fold	p.value	FDR	annotation	geneChr	geneStart	geneEnd	geneLength	geneStrand	geneId	transcriptId	distanceToTSS	ENSEMBL	SYMBOL	GENENAME
chr16	60934	61134	chr16:10934-11134	3.75009	3.22336	4.20115	-0.862323	0.00667591	0.0104004	Promoter (<=1kb)	16	61555	64090	2536	1	100287029	uc010bqm.2	-421	ENSG00000233614	DDX11L10	DEAD/H-box helicase 11 like 10 (pseudogene)
chr16	117521	117721	chr16:67523-67723	7.08836	7.86213	4.33517	3.60647	4.85026e-51	1.73813e-48	Intron (uc002cfl.4/64285, intron 1 of 17)	16	108058	122629	14572	2	64285	uc002cfl.4	4908	ENSG00000007384	RHBDF1	rhomboid 5 homolog 1
chr16	118456	118656	chr16:68458-68658	6.70739	7.37092	4.96685	2.37098	2.55726e-18	3.34074e-17	Intron (uc002cfl.4/64285, intron 1 of 17)	16	108058	122629	14572	2	64285	uc002cfl.4	3973	ENSG00000007384	RHBDF1	rhomboid 5 homolog 1
chr16	126234	126434	chr16:76235-76435	5.83181	6.21093	5.18647	1.03233	1.82809e-06	4.83141e-06	Promoter (<=1kb)	16	110694	126351	15658	2	64285	uc010utz.2	0	ENSG00000007384	RHBDF1	rhomboid 5 homolog 1
chr16	133957	134157	chr16:83958-84158	5.27692	3.1857	6.21681	-2.91479	4.09657e-19	5.88122e-18	Intron (uc002cfm.4/4350, intron 3 of 3)	16	128169	135850	7682	1	4350	uc002cfo.4	5788	ENSG00000103152	MPG	N-methylpurine DNA glycosylase
chr16	134753	134953	chr16:84754-84954	7.6788	6.44225	8.43645	-1.95841	6.53308e-24	1.5822e-22	Intron (uc002cfm.4/4350, intron 3 of 3)	16	128169	135850	7682	1	4350	uc002cfo.4	6584	ENSG00000103152	MPG	N-methylpurine DNA glycosylase
chr16	141489	141689	chr16:91491-91691	6.02161	6.80595	3.11362	3.66303	6.50825e-36	5.52384e-34	Intron (uc010uua.1/8131, intron 9 of 12)	16	128169	135850	7682	1	4350	uc002cfo.4	13320	ENSG00000103152	MPG	N-methylpurine DNA glycosylase
chr16	143742	143942	chr16:93744-93944	4.93291	3.2573	5.8003	-2.42127	6.48205e-15	5.66325e-14	Intron (uc010uua.1/8131, intron 7 of 12)	16	128169	135850	7682	1	4350	uc002cfo.4	15573	ENSG00000103152	MPG	N-methylpurine DNA glycosylase
chr16	144295	144495	chr16:94297-94497	7.06395	5.62069	7.87848	-2.21073	1.56076e-22	3.26993e-21	Intron (uc010uua.1/8131, intron 7 of 12)	16	128169	135850	7682	1	4350	uc002cfo.4	16126	ENSG00000103152	MPG	N-methylpurine DNA glycosylase
chr16	148816	149016	chr16:98818-99018	4.38232	0.761835	5.45438	-4.53686	1.3745e-18	1.85559e-17	Intron (uc010uua.1/8131, intron 6 of 12)	16	128169	135850	7682	1	4350	uc002cfo.4	20647	ENSG00000103152	MPG	N-methylpurine DNA glycosylase
chr16	152077	152277	chr16:102079-102279	6.12511	4.37039	7.00826	-2.35594	0.000171391	0.00033716	Intron (uc010uua.1/8131, intron 5 of 12)	16	128169	135850	7682	1	4350	uc002cfo.4	23908	ENSG00000103152	MPG	N-methylpurine DNA glycosylase
chr16	167877	168077	chr16:117878-118078	4.74688	5.22778	3.818	1.53819	5.65031e-07	1.61719e-06	Intron (uc010uua.1/8131, intron 3 of 12)	16	134273	188333	54061	2	8131	uc010uua.1	20256	ENSG00000103148	NPRL3	NPR3 like, GATOR1 complex subunit
chr16	170953	171153	chr16:120954-121154	4.10184	1.06275	5.14029	-3.75298	6.607e-17	7.32271e-16	Intron (uc010uua.1/8131, intron 2 of 12)	16	134273	188333	54061	2	8131	uc010uua.1	17180	ENSG00000103148	NPRL3	NPR3 like, GATOR1 complex subunit
chr16	188183	188383	chr16:138184-138384	5.57197	6.10168	4.47542	1.60895	4.93468e-11	2.59616e-10	Promoter (<=1kb)	16	134273	188333	54061	2	8131	uc010uua.1	0	ENSG00000103148	NPRL3	NPR3 like, GATOR1 complex subunit
chr16	204406	204606	chr16:154407-154607	5.42695	5.72828	4.95555	0.790413	0.00407717	0.00656487	Promoter (1-2kb)	16	202854	204504	1651	1	3050	uc002cft.1	1552	ENSG00000130656	HBZ	hemoglobin subunit zeta
chr16	215974	216174	chr16:165975-166175	3.88403	4.19632	3.38988	0.729242	0.0161043	0.0236067	Promoter (<=1kb)	16	215973	216767	795	1	3042	uc002cfu.1	1	ENSG00000206177	HBM	hemoglobin subunit mu
chr16	226573	226773	chr16:176574-176774	3.82316	4.49524	2.02711	2.42413	6.18982e-09	2.39619e-08	Promoter (<=1kb)	16	226679	227520	842	1	3039	uc002cfx.1	0	ENSG00000206172	HBA1	hemoglobin subunit alpha 1
chr16	279274	279474	chr16:229275-229475	7.71049	7.92403	7.40392	0.498634	0.0173012	0.0252284	Promoter (<=1kb)	16	238970	279449	40480	2	55692	uc002cga.1	0	ENSG00000007392	LUC7L	LUC7 like
chr16	291984	292184	chr16:241985-242185	3.79349	1.33667	4.78003	-3.21302	6.42342e-13	4.3721e-12	Intron (uc010bqr.2/83986, intron 1 of 7)	16	284801	319942	35142	1	83986	uc010uud.1	7183	ENSG00000167930	FAM234A	family with sequence similarity 234 member A
chr16	293474	293674	chr16:243475-243675	4.61839	2.44818	5.56952	-2.75462	2.78667e-05	6.15673e-05	Intron (uc010bqr.2/83986, intron 1 of 7)	16	299548	316119	16572	1	83986	uc002cgh.3	-5874	ENSG00000167930	FAM234A	family with sequence similarity 234 member A
chr16	315804	316004	chr16:265805-266005	5.2378	4.36439	5.86538	-1.43047	1.25483e-08	4.63535e-08	3' UTR	16	318310	325914	7605	2	8786	uc002cgi.1	9910	ENSG00000076344	RGS11	regulator of G protein signaling 11
chr16	330541	330741	chr16:280541-280741	4.99183	5.41388	4.23598	1.22436	9.93979e-07	2.73978e-06	Promoter (<=1kb)	16	330606	333368	2763	1	398	uc002cgm.1	0	ENSG00000242173	ARHGDIG	Rho GDP dissociation inhibitor gamma
chr16	377295	377495	chr16:327295-327495	5.67378	4.03786	6.53286	-2.39204	2.71951e-15	2.48661e-14	Intron (uc021szo.1/55692, intron 1 of 9)	16	238974	385566	146593	2	55692	uc021szo.1	8071	ENSG00000007392	LUC7L	LUC7 like
chr16	420078	420278	chr16:370078-370278	5.39467	5.84897	4.54746	1.28818	6.88184e-07	1.94481e-06	Promoter (<=1kb)	16	417384	420569	3186	2	10573	uc002cgs.2	291	ENSG00000086504	MRPL28	mitochondrial ribosomal protein L28
chr16	430907	431107	chr16:380907-381107	5.07444	4.74489	5.39065	-0.604449	0.0094437	0.0143786	Promoter (<=1kb)	16	420776	431950	11175	2	58986	uc002cgu.4	843	ENSG00000129925	PGAP6	post-glycosylphosphatidylinositol attachment to proteins 6
chr16	431232	431432	chr16:381232-381432	6.02522	6.23274	5.72895	0.468581	0.0109883	0.0165584	Promoter (<=1kb)	16	420776	431950	11175	2	58986	uc002cgu.4	518	ENSG00000129925	PGAP6	post-glycosylphosphatidylinositol attachment to proteins 6
chr16	434100	434300	chr16:384100-384300	5.14549	5.69636	3.96774	1.74687	5.93775e-09	2.30394e-08	Promoter (1-2kb)	16	432241	442960	10720	1	100134368	uc002cgw.1	1859	ENSG00000236829	LOC100134368	uncharacterized LOC100134368
chr16	436872	437072	chr16:386872-387072	4.4428	2.77533	5.30851	-2.35592	1.62871e-12	1.04894e-11	Exon (uc002cgx.3/uc002cgx.3, exon 1 of 1)	16	432241	442960	10720	1	100134368	uc002cgw.1	4631	ENSG00000236829	LOC100134368	uncharacterized LOC100134368
chr16	442062	442262	chr16:392062-392262	6.06615	5.16163	6.70673	-1.49482	9.3138e-09	3.51082e-08	Exon (uc002cgw.1/100134368, exon 3 of 3)	16	446725	449480	2756	1	4833	uc021szp.1	-4463	ENSG00000103202	NME4	NME/NM23 nucleoside diphosphate kinase 4
chr16	447167	447367	chr16:397167-397367	6.3085	6.61201	5.83262	0.758314	0.000365592	0.000686639	Promoter (<=1kb)	16	447192	450754	3563	1	4833	uc002cgz.3	0	ENSG00000103202	NME4	NME/NM23 nucleoside diphosphate kinase 4
chr16	451897	452097	chr16:401897-402097	7.67082	7.9078	7.323	0.558455	0.00491879	0.00782031	Promoter (<=1kb)	16	451893	462487	10595	1	26063	uc002chd.3	4	ENSG00000242612	DECR2	2,4-dienoyl-CoA reductase 2
chr16	475426	475626	chr16:425426-425626	7.37877	7.76413	6.71809	1.03298	3.32344e-07	9.8505e-07	Promoter (<=1kb)	16	475668	572481	96814	1	9727	uc002chf.3	-42	ENSG00000090565	RAB11FIP3	RAB11 family interacting protein 3
chr16	486946	487146	chr16:436946-437146	2.77849	1.8895	3.41263	-1.29977	0.00150712	0.00258683	Intron (uc002chf.3/9727, intron 1 of 13)	16	475668	572481	96814	1	9727	uc002chf.3	11278	ENSG00000090565	RAB11FIP3	RAB11 family interacting protein 3
chr16	500795	500995	chr16:450795-450995	3.29383	4.02898	0.989918	2.849	7.74188e-08	2.53086e-07	Intron (uc002chf.3/9727, intron 1 of 13)	16	524850	572481	47632	1	9727	uc010uuf.2	-23855	ENSG00000090565	RAB11FIP3	RAB11 family interacting protein 3
chr16	521499	521699	chr16:471499-471699	6.70949	5.57919	7.43354	-1.81405	4.20005e-18	5.35298e-17	Intron (uc002chf.3/9727, intron 3 of 13)	16	524850	572481	47632	1	9727	uc010uuf.2	-3151	ENSG00000090565	RAB11FIP3	RAB11 family interacting protein 3
chr16	527602	527802	chr16:477602-477802	4.83937	3.99944	5.45252	-1.3661	1.21528e-05	2.83619e-05	Promoter (2-3kb)	16	524850	572481	47632	1	9727	uc010uuf.2	2752	ENSG00000090565	RAB11FIP3	RAB11 family interacting protein 3
chr16	577449	577649	chr16:527449-527649	8.14737	8.35403	7.85256	0.474738	0.0347716	0.0482299	Promoter (<=1kb)	16	576847	577407	561	2	64493	uc010uuh.1	-42	NA	LINC00235	long intergenic non-protein coding RNA 235
chr16	578796	578996	chr16:528796-528996	6.91295	6.66652	7.162	-0.452505	0.00937704	0.0142834	Promoter (<=1kb)	16	577856	604636	26781	1	6650	uc002chi.3	940	ENSG00000103326	CAPN15	calpain 15
chr16	585603	585803	chr16:535603-535803	7.6966	6.09485	8.5483	-2.41022	6.74924e-25	1.81515e-23	Promoter (<=1kb)	16	585316	585368	53	1	100847028	uc031qun.1	287	ENSG00000266124	MIR5587	microRNA 5587
chr16	597129	597329	chr16:547129-547329	5.58594	5.13817	5.98668	-0.787773	0.00094441	0.00166947	Exon (uc002chh.1/6650, exon 3 of 3)	16	593277	593366	90	1	100423037	uc021szr.1	3852	ENSG00000266235	MIR3176	microRNA 3176
chr16	604656	604856	chr16:554656-554856	6.41594	4.71222	7.28905	-2.52586	4.14458e-22	8.29667e-21	Promoter (2-3kb)	16	602301	604636	2336	1	6650	uc002chj.3	2355	ENSG00000103326	CAPN15	calpain 15
chr16	610545	610745	chr16:560545-560745	4.07242	4.38815	3.57103	0.807427	0.00725228	0.0112375	Promoter (<=1kb)	16	610422	615529	5108	1	146325	uc002chk.3	123	ENSG00000161992	PRR35	proline rich 35
chr16	650903	651103	chr16:600903-601103	2.70543	3.1042	2.01096	0.943291	0.0341658	0.047452	Intron (uc021szt.1/57799, intron 2 of 6)	16	640173	679273	39101	1	57799	uc002chr.3	10730	ENSG00000197562	RAB40C	RAB40C, member RAS oncogene family
chr16	672343	672543	chr16:622343-622543	5.86284	4.75928	6.57791	-1.75673	5.10526e-10	2.31986e-09	Intron (uc021szt.1/57799, intron 4 of 6)	16	681012	684116	3105	1	117166	uc002cht.1	-8469	ENSG00000127578	WFIKKN1	WAP, follistatin/kazal, immunoglobulin, kunitz and netrin domain containing 1
chr16	676931	677131	chr16:626931-627131	5.49022	3.87681	6.34446	-2.39456	5.26456e-20	8.35871e-19	Intron (uc021szt.1/57799, intron 6 of 6)	16	681012	684116	3105	1	117166	uc002cht.1	-3881	ENSG00000127578	WFIKKN1	WAP, follistatin/kazal, immunoglobulin, kunitz and netrin domain containing 1
chr16	679602	679802	chr16:629602-629802	4.30275	3.56808	4.86723	-1.27083	1.06184e-05	2.5012e-05	Promoter (1-2kb)	16	681012	684116	3105	1	117166	uc002cht.1	-1210	ENSG00000127578	WFIKKN1	WAP, follistatin/kazal, immunoglobulin, kunitz and netrin domain containing 1
chr16	680219	680419	chr16:630219-630419	4.65357	3.68567	5.31942	-1.57465	2.60082e-07	7.83864e-07	Promoter (<=1kb)	16	681012	684116	3105	1	117166	uc002cht.1	-593	ENSG00000127578	WFIKKN1	WAP, follistatin/kazal, immunoglobulin, kunitz and netrin domain containing 1
chr16	681065	681265	chr16:631065-631265	4.89567	5.17294	4.47237	0.721485	0.00248018	0.00412204	Promoter (<=1kb)	16	681012	684116	3105	1	117166	uc002cht.1	53	ENSG00000127578	WFIKKN1	WAP, follistatin/kazal, immunoglobulin, kunitz and netrin domain containing 1
chr16	691782	691982	chr16:641782-641982	7.40938	7.62658	7.0965	0.518993	0.0172102	0.0251072	Promoter (<=1kb)	16	691849	698474	6626	1	84331	uc002cic.1	0	ENSG00000172366	MCRIP2	MAPK regulated corepressor interacting protein 2
chr16	710819	711019	chr16:660819-661019	6.581	6.16388	6.96096	-0.755483	0.000366413	0.00068809	Promoter (<=1kb)	16	711065	717829	6765	1	197335	uc002cin.1	-46	ENSG00000161996	WDR90	WD repeat domain 90
chr16	745475	745675	chr16:695475-695675	4.3487	4.59897	3.97666	0.610594	0.0204743	0.0295067	Promoter (<=1kb)	16	742500	745532	3033	2	146330	uc002cja.3	0	ENSG00000127585	FBXL16	F-box and leucine rich repeat protein 16
chr16	750716	750916	chr16:700716-700916	5.7938	6.20817	5.0586	1.19177	5.78292e-08	1.93016e-07	Intron (uc021taa.1/146330, intron 1 of 5)	16	742500	746025	3526	2	146330	uc002cjb.3	-4691	ENSG00000127585	FBXL16	F-box and leucine rich repeat protein 16
chr16	766267	766467	chr16:716267-716467	5.29674	5.60205	4.81713	0.814263	0.00159935	0.00273489	Promoter (1-2kb)	16	765173	767480	2308	1	79006	uc002cjd.3	1094	ENSG00000103260	METRN	meteorin, glial cell differentiation regulator
chr16	771235	771435	chr16:721235-721435	7.09175	7.39688	6.61253	0.771777	2.36084e-05	5.27605e-05	Promoter (<=1kb)	16	771142	772590	1449	1	65990	uc031quo.1	93	ENSG00000103254	ANTKMT	adenine nucleotide translocase lysine methyltransferase
chr16	790867	791067	chr16:740867-741067	7.74822	8.1004	7.16659	0.918393	2.8877e-05	6.36411e-05	Promoter (<=1kb)	16	779769	790997	11229	2	64428	uc002cjr.3	0	ENSG00000103245	CIAO3	cytosolic iron-sulfur assembly component 3
chr16	818534	818734	chr16:768534-768734	5.24857	5.87577	3.71961	1.98938	0.000109971	0.000222467	Promoter (1-2kb)	16	820183	820277	95	1	724032	uc021tac.1	-1449	ENSG00000207579	MIR662	microRNA 662
chr16	819288	819488	chr16:769288-769488	3.8743	4.28248	3.15544	0.941006	0.0228282	0.0326474	Promoter (<=1kb)	16	820183	820277	95	1	724032	uc021tac.1	-695	ENSG00000207579	MIR662	microRNA 662
chr16	863703	863903	chr16:813703-813903	6.46912	6.93496	5.58721	1.33885	7.10387e-11	3.65114e-10	Exon (uc010uut.2/388199, exon 3 of 3)	16	855443	863861	8419	1	388199	uc010uut.2	8260	NA	PRR25	proline rich 25
chr16	865063	865263	chr16:815063-815263	4.31082	4.89854	2.97646	1.74539	1.63325e-07	5.07862e-07	Distal Intergenic	16	855443	863861	8419	1	388199	uc010uut.2	9620	NA	PRR25	proline rich 25
chr16	865565	865765	chr16:815565-815765	4.73626	5.32613	3.39201	1.9222	1.99193e-10	9.59203e-10	Distal Intergenic	16	855443	863861	8419	1	388199	uc010uut.2	10122	NA	PRR25	proline rich 25
chr16	867501	867701	chr16:817501-817701	4.71543	5.10722	4.03868	1.09605	0.000127584	0.00025575	Distal Intergenic	16	855443	863861	8419	1	388199	uc010uut.2	12058	NA	PRR25	proline rich 25
chr16	875397	875597	chr16:825397-825597	6.11265	6.62344	5.08409	1.57761	1.96101e-14	1.61439e-13	Distal Intergenic	16	855443	863861	8419	1	388199	uc010uut.2	19954	NA	PRR25	proline rich 25
chr16	892250	892450	chr16:842250-842450	6.56384	7.32882	3.92699	3.34665	9.94673e-28	3.61627e-26	Distal Intergenic	16	903635	919056	15422	2	64788	uc010brg.2	26606	ENSG00000103227	LMF1	lipase maturation factor 1
chr16	902950	903150	chr16:852950-853150	8.28929	9.0796	5.28542	3.77674	6.95192e-42	1.02184e-39	Downstream (<1kb)	16	903635	919056	15422	2	64788	uc010brg.2	15906	ENSG00000103227	LMF1	lipase maturation factor 1
chr16	928477	928677	chr16:878477-878677	4.51872	5.24024	2.34276	2.74179	1.61097e-11	9.07373e-11	Intron (uc010bri.2/64788, intron 3 of 7)	16	903635	919056	15422	2	64788	uc010brg.2	-9421	ENSG00000103227	LMF1	lipase maturation factor 1
chr16	936148	936348	chr16:886148-886348	4.73287	5.45635	2.53924	2.78027	3.57866e-14	2.85612e-13	Intron (uc010bri.2/64788, intron 2 of 7)	16	903635	919056	15422	2	64788	uc010brg.2	-17092	ENSG00000103227	LMF1	lipase maturation factor 1
chr16	937183	937383	chr16:887183-887383	5.22734	5.82841	3.83058	1.95549	9.92548e-14	7.49863e-13	Intron (uc010bri.2/64788, intron 2 of 7)	16	903635	919056	15422	2	64788	uc010brg.2	-18127	ENSG00000103227	LMF1	lipase maturation factor 1
chr16	946951	947151	chr16:896951-897151	4.80984	5.50654	2.83867	2.62823	6.12806e-14	4.75216e-13	Intron (uc010bri.2/64788, intron 1 of 7)	16	903635	919056	15422	2	64788	uc010brg.2	-27895	ENSG00000103227	LMF1	lipase maturation factor 1
chr16	952109	952309	chr16:902109-902309	3.90576	3.31157	4.39643	-1.02536	0.000676788	0.00122249	Intron (uc010bri.2/64788, intron 1 of 7)	16	903635	919056	15422	2	64788	uc010brg.2	-33053	ENSG00000103227	LMF1	lipase maturation factor 1
chr16	962816	963016	chr16:912816-913016	5.59644	6.32626	3.34404	2.97271	7.11811e-26	2.13368e-24	Intron (uc010bri.2/64788, intron 1 of 7)	16	903635	919056	15422	2	64788	uc010brg.2	-43760	ENSG00000103227	LMF1	lipase maturation factor 1
chr16	970436	970636	chr16:920436-920636	4.89799	5.17295	4.4792	0.679717	0.00858952	0.0131631	Intron (uc010bri.2/64788, intron 1 of 7)	16	903635	1020984	117350	2	64788	uc010bri.2	50348	ENSG00000103227	LMF1	lipase maturation factor 1
chr16	970971	971171	chr16:920971-921171	4.40972	3.7255	4.94895	-1.10196	0.000299521	0.000569629	Intron (uc010bri.2/64788, intron 1 of 7)	16	903635	1020984	117350	2	64788	uc010bri.2	49813	ENSG00000103227	LMF1	lipase maturation factor 1
chr16	1001330	1001530	chr16:951330-951530	4.83689	2.03334	5.85703	-3.68788	3.58344e-26	1.10842e-24	Intron (uc010bri.2/64788, intron 1 of 7)	16	903635	1020984	117350	2	64788	uc010bri.2	19454	ENSG00000103227	LMF1	lipase maturation factor 1
chr16	1002055	1002255	chr16:952055-952255	3.82274	1.80696	4.75121	-2.86191	5.51349e-13	3.78455e-12	Intron (uc010bri.2/64788, intron 1 of 7)	16	903635	1020984	117350	2	64788	uc010bri.2	18729	ENSG00000103227	LMF1	lipase maturation factor 1
chr16	1014724	1014924	chr16:964724-964924	6.19671	5.38478	6.79741	-1.36339	1.05012e-06	2.88396e-06	Intron (uc010bri.2/64788, intron 1 of 7)	16	903635	1020984	117350	2	64788	uc010bri.2	6060	ENSG00000103227	LMF1	lipase maturation factor 1
chr16	1022596	1022796	chr16:972596-972796	7.40833	8.2177	4.04342	4.14467	9.84531e-48	2.59619e-45	Promoter (1-2kb)	16	931419	1020984	89566	2	64788	uc010uuv.1	-1612	ENSG00000103227	LMF1	lipase maturation factor 1
chr16	1024240	1024440	chr16:974240-974440	5.7023	6.09873	5.0138	1.06749	3.51012e-06	8.88358e-06	Intron (uc002ckk.2/64788, intron 1 of 11)	16	931419	1020984	89566	2	64788	uc010uuv.1	-3256	ENSG00000103227	LMF1	lipase maturation factor 1
chr16	1031007	1031207	chr16:981007-981207	7.18178	7.42169	6.82868	0.591595	0.00126239	0.00219095	Promoter (<=1kb)	16	1025761	1030913	5153	2	64788	uc002ckm.1	-94	ENSG00000103227	LMF1	lipase maturation factor 1
chr16	1033498	1033698	chr16:983498-983698	5.35374	4.79806	5.82217	-0.998115	3.18012e-06	8.10109e-06	Promoter (1-2kb)	16	1031808	1036979	5172	1	30812	uc002ckn.3	1690	ENSG00000005513	SOX8	SRY-box transcription factor 8
chr16	1034291	1034491	chr16:984291-984491	7.86256	8.36066	6.87745	1.47712	6.92183e-13	4.69059e-12	Promoter (2-3kb)	16	1031808	1036979	5172	1	30812	uc002ckn.3	2483	ENSG00000005513	SOX8	SRY-box transcription factor 8
chr16	1047550	1047750	chr16:997550-997750	7.65721	7.34023	7.9637	-0.57721	0.00831924	0.0127778	Distal Intergenic	16	1031808	1036979	5172	1	30812	uc002ckn.3	15742	ENSG00000005513	SOX8	SRY-box transcription factor 8
chr16	1052899	1053099	chr16:1002899-1003099	7.23939	6.94908	7.52477	-0.544341	0.00158147	0.0027062	Distal Intergenic	16	1031808	1036979	5172	1	30812	uc002ckn.3	21091	ENSG00000005513	SOX8	SRY-box transcription factor 8
chr16	1054021	1054221	chr16:1004021-1004221	4.55121	3.24249	5.32991	-2.03279	2.95645e-12	1.84215e-11	Distal Intergenic	16	1031808	1036979	5172	1	30812	uc002ckn.3	22213	ENSG00000005513	SOX8	SRY-box transcription factor 8
chr16	1057377	1057577	chr16:1007377-1007577	7.19534	6.09929	7.90784	-1.77308	2.2112e-16	2.30124e-15	Distal Intergenic	16	1031808	1036979	5172	1	30812	uc002ckn.3	25569	ENSG00000005513	SOX8	SRY-box transcription factor 8
chr16	1064746	1064946	chr16:1014746-1014946	7.27596	6.05568	8.02868	-1.93441	2.34091e-16	2.4293e-15	Distal Intergenic	16	1031808	1036979	5172	1	30812	uc002ckn.3	32938	ENSG00000005513	SOX8	SRY-box transcription factor 8
chr16	1072147	1072347	chr16:1022147-1022347	5.3036	5.98545	3.44093	2.4827	1.57241e-20	2.64425e-19	Distal Intergenic	16	1031808	1036979	5172	1	30812	uc002ckn.3	40339	ENSG00000005513	SOX8	SRY-box transcription factor 8
chr16	1076474	1076674	chr16:1026474-1026674	4.92915	5.62105	2.99408	2.56586	2.64684e-15	2.4232e-14	Distal Intergenic	16	1031808	1036979	5172	1	30812	uc002ckn.3	44666	ENSG00000005513	SOX8	SRY-box transcription factor 8
chr16	1078188	1078388	chr16:1028188-1028388	5.96919	6.48685	4.91645	1.56693	3.62796e-08	1.25088e-07	Distal Intergenic	16	1122756	1131454	8699	1	6755	uc021taf.1	-44368	ENSG00000162009	SSTR5	somatostatin receptor 5
chr16	1087093	1087293	chr16:1037093-1037293	7.12539	7.4153	6.67714	0.717737	0.000675723	0.00122073	Distal Intergenic	16	1122756	1131454	8699	1	6755	uc021taf.1	-35463	ENSG00000162009	SSTR5	somatostatin receptor 5
chr16	1093946	1094146	chr16:1043946-1044146	5.71957	6.02383	5.24215	0.783849	0.00372657	0.00603663	Distal Intergenic	16	1122756	1131454	8699	1	6755	uc021taf.1	-28610	ENSG00000162009	SSTR5	somatostatin receptor 5
chr16	1096718	1096918	chr16:1046718-1046918	7.90487	8.32122	7.1644	1.15179	9.7603e-07	2.69345e-06	Distal Intergenic	16	1122756	1131454	8699	1	6755	uc021taf.1	-25838	ENSG00000162009	SSTR5	somatostatin receptor 5
chr16	1098522	1098722	chr16:1048522-1048722	5.84577	6.179	5.30667	0.850412	0.00129321	0.00224119	Distal Intergenic	16	1122756	1131454	8699	1	6755	uc021taf.1	-24034	ENSG00000162009	SSTR5	somatostatin receptor 5
chr16	1105137	1105337	chr16:1055137-1055337	6.18579	6.34583	5.96689	0.385822	0.0256426	0.0363641	Distal Intergenic	16	1122756	1131454	8699	1	6755	uc021taf.1	-17419	ENSG00000162009	SSTR5	somatostatin receptor 5
chr16	1110939	1111139	chr16:1060939-1061139	3.70906	3.05801	4.23094	-1.09601	0.00187496	0.00317395	Downstream (2-3kb)	16	1122756	1131454	8699	1	6755	uc021taf.1	-11617	ENSG00000162009	SSTR5	somatostatin receptor 5
chr16	1125116	1125316	chr16:1075116-1075316	6.90303	7.55777	5.21708	2.28278	1.32582e-15	1.25953e-14	Promoter (2-3kb)	16	1122756	1131454	8699	1	6755	uc021taf.1	2360	ENSG00000162009	SSTR5	somatostatin receptor 5
chr16	1131433	1131633	chr16:1081433-1081633	6.88709	7.12246	6.54217	0.572279	0.014616	0.0215832	Promoter (2-3kb)	16	1128781	1131454	2674	1	6755	uc002ckq.3	2652	ENSG00000162009	SSTR5	somatostatin receptor 5
chr16	1133718	1133918	chr16:1083718-1083918	5.25023	3.32235	6.16451	-2.71996	1.37187e-12	8.93233e-12	Distal Intergenic	16	1128781	1131454	2674	1	6755	uc002ckq.3	4937	ENSG00000162009	SSTR5	somatostatin receptor 5
chr16	1146086	1146286	chr16:1096086-1096286	7.90594	8.14944	7.54633	0.580308	0.00809774	0.0124591	Promoter (<=1kb)	16	1138226	1146244	8019	2	390664	uc010uuw.1	0	ENSG00000184471	C1QTNF8	C1q and TNF related 8
chr16	1147867	1148067	chr16:1097867-1098067	7.57819	6.6979	8.20869	-1.4824	1.2864e-09	5.50833e-09	Promoter (1-2kb)	16	1138226	1146244	8019	2	390664	uc010uuw.1	-1623	ENSG00000184471	C1QTNF8	C1q and TNF related 8
chr16	1153011	1153211	chr16:1103011-1103211	6.71042	7.08355	6.0796	1.00627	1.25593e-07	3.97267e-07	Distal Intergenic	16	1138226	1146244	8019	2	390664	uc010uuw.1	-6767	ENSG00000184471	C1QTNF8	C1q and TNF related 8
chr16	1159025	1159225	chr16:1109025-1109225	5.1714	4.6875	5.59573	-0.845215	0.000504873	0.000929067	Distal Intergenic	16	1138226	1146244	8019	2	390664	uc010uuw.1	-12781	ENSG00000184471	C1QTNF8	C1q and TNF related 8
chr16	1171484	1171684	chr16:1121484-1121684	5.96122	6.61362	4.2894	2.40389	2.08612e-15	1.9334e-14	Distal Intergenic	16	1138226	1146244	8019	2	390664	uc010uuw.1	-25240	ENSG00000184471	C1QTNF8	C1q and TNF related 8
chr16	1175519	1175719	chr16:1125519-1125719	6.83325	7.39856	5.59655	1.80997	7.02025e-18	8.72005e-17	Distal Intergenic	16	1203241	1271772	68532	1	8912	uc002cks.3	-27522	ENSG00000196557	CACNA1H	calcium voltage-gated channel subunit alpha1 H
chr16	1183908	1184108	chr16:1133908-1134108	4.62246	5.17551	3.43602	1.66498	1.72776e-06	4.58448e-06	Distal Intergenic	16	1203241	1271772	68532	1	8912	uc002cks.3	-19133	ENSG00000196557	CACNA1H	calcium voltage-gated channel subunit alpha1 H
chr16	1202483	1202683	chr16:1152483-1152683	4.48531	4.87358	3.81738	1.03192	0.000301059	0.000572359	Promoter (<=1kb)	16	1203241	1271772	68532	1	8912	uc002cks.3	-558	ENSG00000196557	CACNA1H	calcium voltage-gated channel subunit alpha1 H
chr16	1203052	1203252	chr16:1153052-1153252	5.14489	5.59881	4.29881	1.29442	7.54614e-07	2.1189e-06	Promoter (<=1kb)	16	1203241	1271772	68532	1	8912	uc002cks.3	0	ENSG00000196557	CACNA1H	calcium voltage-gated channel subunit alpha1 H
chr16	1208507	1208707	chr16:1158507-1158707	5.46602	4.90112	5.93986	-0.995164	0.000164355	0.000324228	Intron (uc002cks.3/8912, intron 2 of 34)	16	1203241	1271772	68532	1	8912	uc002ckt.3	5266	ENSG00000196557	CACNA1H	calcium voltage-gated channel subunit alpha1 H
chr16	1210154	1210354	chr16:1160154-1160354	7.35894	5.52112	8.25758	-2.694	2.16309e-32	1.28417e-30	Intron (uc002cks.3/8912, intron 2 of 34)	16	1203241	1271772	68532	1	8912	uc002ckt.3	6913	ENSG00000196557	CACNA1H	calcium voltage-gated channel subunit alpha1 H
chr16	1217482	1217682	chr16:1167482-1167682	5.71187	6.24763	4.59269	1.66234	7.19847e-10	3.19671e-09	Intron (uc002cks.3/8912, intron 2 of 34)	16	1203241	1271772	68532	1	8912	uc002ckt.3	14241	ENSG00000196557	CACNA1H	calcium voltage-gated channel subunit alpha1 H
chr16	1224554	1224754	chr16:1174554-1174754	4.20148	4.50024	3.73533	0.74847	0.0138014	0.0204678	Intron (uc002cks.3/8912, intron 2 of 34)	16	1203241	1271772	68532	1	8912	uc002ckt.3	21313	ENSG00000196557	CACNA1H	calcium voltage-gated channel subunit alpha1 H
chr16	1232361	1232561	chr16:1182361-1182561	6.89915	7.27674	6.25754	1.01299	6.66187e-05	0.000139207	Intron (uc002cks.3/8912, intron 2 of 34)	16	1260035	1271772	11738	1	8912	uc002cku.3	-27474	ENSG00000196557	CACNA1H	calcium voltage-gated channel subunit alpha1 H
chr16	1238793	1238993	chr16:1188793-1188993	5.63705	5.98964	5.0545	0.947642	2.75394e-05	6.08899e-05	Intron (uc002cks.3/8912, intron 2 of 34)	16	1260035	1271772	11738	1	8912	uc002cku.3	-21042	ENSG00000196557	CACNA1H	calcium voltage-gated channel subunit alpha1 H
chr16	1244675	1244875	chr16:1194675-1194875	4.52178	4.80902	4.07883	0.709348	0.0222309	0.0318551	Intron (uc002cks.3/8912, intron 2 of 34)	16	1260035	1271772	11738	1	8912	uc002cku.3	-15160	ENSG00000196557	CACNA1H	calcium voltage-gated channel subunit alpha1 H
chr16	1311347	1311547	chr16:1261346-1261546	3.67406	3.32215	4.0072	-0.647898	0.0287596	0.0404523	Distal Intergenic	16	1306517	1308223	1707	1	23430	uc010brm.1	4830	ENSG00000095917	TPSD1	tryptase delta 1
chr16	1322124	1322324	chr16:1272123-1272323	3.28318	3.89268	1.84534	1.98532	1.78767e-05	4.06675e-05	Distal Intergenic	16	1306517	1308223	1707	1	23430	uc010brm.1	15607	ENSG00000095917	TPSD1	tryptase delta 1
chr16	1346983	1347183	chr16:1296982-1297182	5.13445	4.57875	5.60288	-0.945533	0.00124543	0.00216317	Distal Intergenic	16	1359154	1377019	17866	1	7329	uc002clc.2	-11971	ENSG00000103275	UBE2I	ubiquitin conjugating enzyme E2 I
chr16	1362012	1362212	chr16:1312011-1312211	4.58116	4.17515	4.95339	-0.728569	0.00557268	0.00878662	Promoter (1-2kb)	16	1363996	1371422	7427	1	7329	uc002clh.1	-1784	ENSG00000103275	UBE2I	ubiquitin conjugating enzyme E2 I
chr16	1381829	1382029	chr16:1331828-1332028	4.70929	4.95356	4.34824	0.588039	0.0261776	0.037069	Promoter (1-2kb)	16	1383606	1399442	15837	1	8938	uc002clj.3	-1577	ENSG00000007516	BAIAP3	BAI1 associated protein 3
chr16	1408191	1408391	chr16:1358190-1358390	4.14534	3.22191	4.79362	-1.44088	2.23579e-05	5.01389e-05	Intron (uc002clm.3/84572, intron 3 of 10)	16	1401900	1413352	11453	1	84572	uc002clm.3	6291	ENSG00000090581	GNPTG	N-acetylglucosamine-1-phosphate transferase subunit gamma
chr16	1413520	1413720	chr16:1363519-1363719	5.19793	4.84566	5.53133	-0.600544	0.013524	0.0200852	3' UTR	16	1401900	1413352	11453	1	84572	uc002clm.3	11620	ENSG00000090581	GNPTG	N-acetylglucosamine-1-phosphate transferase subunit gamma
chr16	1429034	1429234	chr16:1379033-1379233	8.18986	7.49805	8.73297	-1.20915	1.84289e-08	6.64562e-08	Promoter (<=1kb)	16	1413206	1429684	16479	2	64718	uc002cln.3	450	ENSG00000059145	UNKL	unk like zinc finger
chr16	1470905	1471105	chr16:1420904-1421104	7.54717	7.83577	7.10151	0.715683	0.000360043	0.00067693	Promoter (<=1kb)	16	1469745	1470801	1057	2	283951	uc002clr.4	-104	ENSG00000174109	C16orf91	chromosome 16 open reading frame 91
chr16	1517218	1517418	chr16:1467217-1467417	4.18222	3.51348	4.71342	-1.05605	0.00101586	0.00178732	Intron (uc002clv.3/1186, intron 1 of 24)	16	1494934	1525085	30152	2	1186	uc002clv.3	7667	ENSG00000103249	CLCN7	chloride voltage-gated channel 7
chr16	1544417	1544617	chr16:1494416-1494616	4.8614	3.92581	5.51455	-1.52074	7.95527e-06	1.91025e-05	Promoter (1-2kb)	16	1543352	1560460	17109	1	9894	uc002cly.3	1065	ENSG00000100726	TELO2	telomere maintenance 2
chr16	1562818	1563018	chr16:1512817-1513017	4.11403	0.552155	5.18331	-4.23834	9.91174e-11	4.99164e-10	Intron (uc002clz.3/9742, intron 21 of 21)	16	1578742	1605581	26840	1	79652	uc002cmc.3	-15724	ENSG00000131634	TMEM204	transmembrane protein 204
chr16	1582435	1582635	chr16:1532434-1532634	5.99602	4.86193	6.72133	-1.78408	4.21099e-08	1.4366e-07	Promoter (1-2kb)	16	1583658	1605581	21924	1	79652	uc002cmd.3	-1023	ENSG00000131634	TMEM204	transmembrane protein 204
chr16	1582856	1583056	chr16:1532855-1533055	4.84383	2.58011	5.8074	-3.07248	3.479e-25	9.68415e-24	Promoter (<=1kb)	16	1583658	1605581	21924	1	79652	uc002cmd.3	-602	ENSG00000131634	TMEM204	transmembrane protein 204
chr16	1583574	1583774	chr16:1533573-1533773	6.27664	4.92394	7.06752	-2.09406	1.02469e-15	9.8641e-15	Promoter (<=1kb)	16	1583658	1605581	21924	1	79652	uc002cmd.3	0	ENSG00000131634	TMEM204	transmembrane protein 204
chr16	1588877	1589077	chr16:1538876-1539076	5.37689	5.80229	4.61192	1.20541	4.33527e-05	9.3117e-05	Intron (uc002cmc.3/79652, intron 2 of 3)	16	1583658	1605581	21924	1	79652	uc002cmd.3	5219	ENSG00000131634	TMEM204	transmembrane protein 204
chr16	1593581	1593781	chr16:1543580-1543780	6.95555	4.89122	7.89144	-2.91934	3.44697e-25	9.59817e-24	Intron (uc002cmc.3/79652, intron 3 of 3)	16	1583658	1605581	21924	1	79652	uc002cmd.3	9923	ENSG00000131634	TMEM204	transmembrane protein 204
chr16	1598325	1598525	chr16:1548324-1548524	4.63331	3.72008	5.27744	-1.47059	1.4085e-07	4.42215e-07	Intron (uc002cmc.3/79652, intron 3 of 3)	16	1583658	1605581	21924	1	79652	uc002cmd.3	14667	ENSG00000131634	TMEM204	transmembrane protein 204
chr16	1606319	1606519	chr16:1556318-1556518	5.21906	2.19462	6.25646	-4.05047	8.17678e-30	3.67456e-28	Intron (uc002clz.3/9742, intron 10 of 21)	16	1583658	1605581	21924	1	79652	uc002cmd.3	22661	ENSG00000131634	TMEM204	transmembrane protein 204
chr16	1664351	1664551	chr16:1614350-1614550	5.97979	6.23671	5.59538	0.632447	0.00415559	0.00668106	Promoter (<=1kb)	16	1664641	1727909	63269	1	57585	uc010uvh.2	-90	ENSG00000007545	CRAMP1	cramped chromatin regulator homolog 1
chr16	1680837	1681037	chr16:1630836-1631036	2.87087	0.577357	3.83821	-2.95291	6.90394e-08	2.27569e-07	Promoter (1-2kb)	16	1682213	1736695	54483	1	57585	uc002cmf.3	-1176	ENSG00000007545	CRAMP1	cramped chromatin regulator homolog 1
chr16	1696281	1696481	chr16:1646280-1646480	4.19063	1.68034	5.18294	-3.29924	9.07624e-19	1.25345e-17	Intron (uc010uvh.2/57585, intron 5 of 19)	16	1682213	1736695	54483	1	57585	uc002cmf.3	14068	ENSG00000007545	CRAMP1	cramped chromatin regulator homolog 1
chr16	1704897	1705097	chr16:1654896-1655096	3.93202	1.79381	4.87868	-2.966	8.29666e-13	5.5638e-12	Intron (uc010uvh.2/57585, intron 7 of 19)	16	1682213	1736695	54483	1	57585	uc002cmf.3	22684	ENSG00000007545	CRAMP1	cramped chromatin regulator homolog 1
chr16	1728111	1728311	chr16:1678110-1678310	9.11868	9.33992	8.79877	0.519841	0.00616788	0.00966042	Promoter (<=1kb)	16	1728278	1752073	23796	1	90861	uc002cmg.3	0	ENSG00000206053	JPT2	Jupiter microtubule associated homolog 2
chr16	1742080	1742280	chr16:1692079-1692279	4.02716	2.93776	4.73738	-1.71811	2.59271e-07	7.81629e-07	Intron (uc002cmg.3/90861, intron 3 of 4)	16	1730338	1752073	21736	1	90861	uc010uvk.2	11742	ENSG00000206053	JPT2	Jupiter microtubule associated homolog 2
chr16	1763088	1763288	chr16:1713087-1713287	2.90347	1.56384	3.69078	-1.88354	1.86663e-05	4.2339e-05	Intron (uc002cmi.1/23162, intron 1 of 4)	16	1756221	1820318	64098	1	23162	uc021tah.1	6867	ENSG00000138834	MAPK8IP3	mitogen-activated protein kinase 8 interacting protein 3
chr16	1768316	1768516	chr16:1718315-1718515	4.21084	2.85657	5.00215	-1.99204	9.15169e-07	2.53744e-06	Intron (uc002cmi.1/23162, intron 1 of 4)	16	1756221	1820318	64098	1	23162	uc021tah.1	12095	ENSG00000138834	MAPK8IP3	mitogen-activated protein kinase 8 interacting protein 3
chr16	1773383	1773583	chr16:1723382-1723582	4.77729	3.54627	5.53327	-1.915	3.48962e-10	1.62304e-09	Intron (uc002cmi.1/23162, intron 1 of 4)	16	1784986	1785067	82	1	100423012	uc021tai.1	-11403	ENSG00000265820	MIR3177	microRNA 3177
chr16	1799783	1799983	chr16:1749782-1749982	3.08019	1.63606	3.89494	-2.18454	1.15994e-07	3.68836e-07	Intron (uc002cmk.3/23162, intron 8 of 31)	16	1784986	1785067	82	1	100423012	uc021tai.1	14797	ENSG00000265820	MIR3177	microRNA 3177
chr16	1814086	1814286	chr16:1764085-1764285	5.39967	5.67613	4.97795	0.680349	0.00828858	0.0127334	Exon (uc002cmk.3/23162, exon 18 of 32)	16	1820321	1821710	1390	2	4832	uc002cmm.3	7424	ENSG00000103024	NME3	NME/NM23 nucleoside diphosphate kinase 3
chr16	1820548	1820748	chr16:1770547-1770747	6.83585	5.47616	7.62862	-2.11852	6.72718e-30	3.05257e-28	Promoter (<=1kb)	16	1820321	1821710	1390	2	4832	uc002cmm.3	962	ENSG00000103024	NME3	NME/NM23 nucleoside diphosphate kinase 3
chr16	1823461	1823661	chr16:1773460-1773660	6.98867	7.25445	6.58753	0.676129	0.000829233	0.00147772	Promoter (<=1kb)	16	1823229	1826340	3112	1	197342	uc010brw.1	232	ENSG00000197774	EME2	essential meiotic structure-specific endonuclease subunit 2
chr16	1844373	1844573	chr16:1794372-1794572	4.09692	4.35449	3.71129	0.63288	0.0278625	0.0392801	Promoter (<=1kb)	16	1840414	1844909	4496	2	3483	uc010uvo.2	336	ENSG00000099769	IGFALS	insulin like growth factor binding protein acid labile subunit
chr16	1883254	1883454	chr16:1833253-1833453	2.28785	1.26392	2.9748	-1.63381	0.00053428	0.000979773	Intron (uc002cnd.3/81889, intron 1 of 2)	16	1877225	1890203	12979	1	81889	uc010brz.3	6029	ENSG00000180185	FAHD1	fumarylacetoacetate hydrolase domain containing 1
chr16	1909748	1909948	chr16:1859747-1859947	3.18944	3.68887	2.19983	1.36138	0.00110849	0.00193968	Intron (uc002cne.2/254528, intron 5 of 12)	16	1883984	1922179	38196	2	254528	uc002cne.2	12231	ENSG00000162039	MEIOB	meiosis specific with OB-fold
chr16	1913831	1914031	chr16:1863830-1864030	2.80262	3.17125	2.18256	1.00566	0.0155563	0.0228631	Intron (uc002cne.2/254528, intron 3 of 12)	16	1883984	1922179	38196	2	254528	uc002cne.2	8148	ENSG00000162039	MEIOB	meiosis specific with OB-fold
chr16	1968325	1968525	chr16:1918324-1918524	4.66305	5.21754	3.47082	1.67954	4.69987e-09	1.85073e-08	Promoter (<=1kb)	16	1961465	1968231	6767	2	64711	uc002cnf.3	-94	ENSG00000162040	HS3ST6	heparan sulfate-glucosamine 3-sulfotransferase 6
chr16	1970976	1971176	chr16:1920975-1921175	4.98813	5.25109	4.59234	0.69892	0.00635558	0.00993464	Promoter (2-3kb)	16	1961465	1968231	6767	2	64711	uc002cnf.3	-2745	ENSG00000162040	HS3ST6	heparan sulfate-glucosamine 3-sulfotransferase 6
chr16	1979260	1979460	chr16:1929259-1929459	5.09045	5.44514	4.50306	0.966118	2.91475e-05	6.42027e-05	Intron (uc021tak.1/uc021tak.1, intron 1 of 1)	16	1961465	1968231	6767	2	64711	uc002cnf.3	-11029	ENSG00000162040	HS3ST6	heparan sulfate-glucosamine 3-sulfotransferase 6
chr16	1992253	1992453	chr16:1942252-1942452	6.38923	3.0937	7.44428	-4.24541	2.14834e-53	9.87132e-51	Promoter (<=1kb)	16	1988234	1993294	5061	2	51734	uc021tam.1	841	ENSG00000198736	MSRB1	methionine sulfoxide reductase B1
chr16	2021822	2022022	chr16:1971821-1972021	7.62636	7.84987	7.30247	0.528117	0.00858657	0.013159	Promoter (<=1kb)	16	2022064	2028751	6688	1	10607	uc002cnu.1	-42	ENSG00000183751	TBL3	transducin beta like 3
chr16	2022553	2022753	chr16:1972552-1972752	4.42489	4.95174	3.33887	1.49257	1.5322e-06	4.0995e-06	Promoter (<=1kb)	16	2022064	2028751	6688	1	10607	uc002cnv.1	489	ENSG00000183751	TBL3	transducin beta like 3
chr16	2029347	2029547	chr16:1979346-1979546	5.50815	5.77333	5.10814	0.697535	0.00469716	0.00749087	Promoter (1-2kb)	16	2027515	2028751	1237	1	10607	uc002cnw.1	1832	ENSG00000183751	TBL3	transducin beta like 3
chr16	2042111	2042311	chr16:1992110-1992310	6.78754	7.10345	6.2858	0.77709	0.00330502	0.00539546	Promoter (2-3kb)	16	2039946	2044276	4331	1	9143	uc002cod.3	2165	ENSG00000127561	SYNGR3	synaptogyrin 3
chr16	2043881	2044081	chr16:1993880-1994080	4.57202	3.35893	5.32253	-1.87528	2.03867e-09	8.47506e-09	3' UTR	16	2039946	2044276	4331	1	9143	uc002cod.3	3935	ENSG00000127561	SYNGR3	synaptogyrin 3
chr16	2059797	2059997	chr16:2009796-2009996	7.24184	7.49847	6.85797	0.617241	0.00211013	0.00354432	Promoter (<=1kb)	16	2047653	2059822	12170	2	90850	uc002cof.2	0	ENSG00000167962	ZNF598	zinc finger protein 598, E3 ubiquitin ligase
chr16	2060257	2060457	chr16:2010256-2010456	5.47338	5.89918	4.70731	1.18857	1.05296e-08	3.93567e-08	Promoter (<=1kb)	16	2047653	2059822	12170	2	90850	uc002cof.2	-435	ENSG00000167962	ZNF598	zinc finger protein 598, E3 ubiquitin ligase
chr16	2069662	2069862	chr16:2019661-2019861	6.23669	6.83998	4.82926	2.02441	6.70158e-25	1.8032e-23	Promoter (<=1kb)	16	2069521	2070756	1236	1	283869	uc002coh.4	141	ENSG00000183971	NPW	neuropeptide W
chr16	2070571	2070771	chr16:2020570-2020770	6.09467	6.7725	4.25987	2.53721	7.86597e-24	1.88918e-22	Promoter (1-2kb)	16	2069521	2070756	1236	1	283869	uc002coh.4	1050	ENSG00000183971	NPW	neuropeptide W
chr16	2072734	2072934	chr16:2022733-2022933	5.40705	6.01706	3.9667	2.05019	6.73209e-11	3.4724e-10	Intron (uc021tak.1/uc021tak.1, intron 1 of 1)	16	2069521	2070756	1236	1	283869	uc002coh.4	3213	ENSG00000183971	NPW	neuropeptide W
chr16	2076791	2076991	chr16:2026790-2026990	6.62256	6.87115	6.25361	0.590837	0.00329973	0.00538751	Promoter (<=1kb)	16	2076869	2089027	12159	1	9351	uc002coi.3	0	ENSG00000065054	SLC9A3R2	SLC9A3 regulator 2
chr16	2077724	2077924	chr16:2027723-2027923	5.34839	4.50623	5.96251	-1.41057	1.73628e-09	7.29393e-09	Promoter (<=1kb)	16	2076869	2089027	12159	1	9351	uc002coj.3	855	ENSG00000065054	SLC9A3R2	SLC9A3 regulator 2
chr16	2091206	2091406	chr16:2041205-2041405	4.5959	3.41026	5.33785	-1.86542	1.66148e-07	5.16115e-07	Intron (uc021tak.1/uc021tak.1, intron 1 of 1)	16	2089816	2097867	8052	2	4913	uc002col.1	6461	ENSG00000065057	NTHL1	nth like DNA glycosylase 1
chr16	2093999	2094199	chr16:2043998-2044198	4.70744	3.60622	5.42171	-1.77531	1.60686e-08	5.84423e-08	Intron (uc021tak.1/uc021tak.1, intron 1 of 1)	16	2089816	2097867	8052	2	4913	uc002col.1	3668	ENSG00000065057	NTHL1	nth like DNA glycosylase 1
chr16	2097774	2097974	chr16:2047773-2047973	8.38059	8.63877	7.9938	0.627431	0.00119706	0.0020842	Promoter (<=1kb)	16	2089816	2097867	8052	2	4913	uc002col.1	0	ENSG00000065057	NTHL1	nth like DNA glycosylase 1
chr16	2107188	2107388	chr16:2057187-2057387	4.08342	4.5752	3.11926	1.40909	5.84474e-05	0.000123146	Intron (uc002con.3/7249, intron 9 of 41)	16	2097990	2138713	40724	1	7249	uc010uvw.2	9198	ENSG00000103197	TSC2	TSC complex subunit 2
chr16	2132249	2132449	chr16:2082248-2082448	8.08418	8.63881	6.89138	1.75659	1.06514e-19	1.63213e-18	Promoter (<=1kb)	16	2132698	2138713	6016	1	7249	uc002coq.3	-249	ENSG00000103197	TSC2	TSC complex subunit 2
chr16	2135003	2135203	chr16:2085002-2085202	5.77502	6.33791	4.54842	1.77613	2.0166e-14	1.6578e-13	Promoter (2-3kb)	16	2132698	2138713	6016	1	7249	uc002coq.3	2305	ENSG00000103197	TSC2	TSC complex subunit 2
chr16	2135707	2135907	chr16:2085706-2085906	5.08592	4.17627	5.7286	-1.49521	8.26988e-09	3.1419e-08	Intron (uc002con.3/7249, intron 36 of 41)	16	2132698	2138713	6016	1	7249	uc002coq.3	3009	ENSG00000103197	TSC2	TSC complex subunit 2
chr16	2141347	2141547	chr16:2091346-2091546	7.65033	8.01752	7.03372	0.946829	0.00116294	0.0020287	Promoter (1-2kb)	16	2140196	2140285	90	2	100188847	uc021tap.1	-1062	ENSG00000221656	MIR1225	microRNA 1225
chr16	2157189	2157389	chr16:2107188-2107388	3.29879	2.54388	3.87304	-1.31193	0.00112049	0.00195918	Intron (uc021tak.1/uc021tak.1, intron 1 of 1)	16	2140885	2153896	13012	2	5310	uc010bse.1	-3293	ENSG00000008710	PKD1	polycystin 1, transient receptor potential channel interacting
chr16	2171486	2171686	chr16:2121485-2121685	5.86239	4.88483	6.53195	-1.6088	1.70433e-12	1.09457e-11	Intron (uc021tak.1/uc021tak.1, intron 1 of 1)	16	2183120	2183205	86	1	100616258	uc021taq.1	-11434	ENSG00000265867	MIR4516	microRNA 4516
chr16	2174102	2174302	chr16:2124101-2124301	5.38693	5.58043	5.1142	0.49947	0.0319181	0.0445575	Intron (uc002cos.1/5310, intron 1 of 45)	16	2183120	2183205	86	1	100616258	uc021taq.1	-8818	ENSG00000265867	MIR4516	microRNA 4516
chr16	2174957	2175157	chr16:2124956-2125156	7.56259	8.01939	6.70798	1.31639	3.68023e-11	1.97056e-10	Intron (uc002cos.1/5310, intron 1 of 45)	16	2183120	2183205	86	1	100616258	uc021taq.1	-7963	ENSG00000265867	MIR4516	microRNA 4516
chr16	2183922	2184122	chr16:2133921-2134121	3.91375	2.26446	4.77566	-2.30568	1.45877e-08	5.34083e-08	Promoter (<=1kb)	16	2183120	2183205	86	1	100616258	uc021taq.1	802	ENSG00000265867	MIR4516	microRNA 4516
chr16	2186187	2186387	chr16:2136186-2136386	7.28954	7.5147	6.96276	0.538969	0.0125633	0.0187575	Promoter (<=1kb)	16	2185978	2186130	153	2	100500916	uc021tar.1	-57	ENSG00000264397	MIR3180-5	microRNA 3180-5
chr16	2193642	2193842	chr16:2143641-2143841	4.62423	5.27681	2.95137	2.25487	4.39705e-13	3.06004e-12	Distal Intergenic	16	2198145	2204141	5997	1	25837	uc010bsf.3	-4303	ENSG00000167964	RAB26	RAB26, member RAS oncogene family
chr16	2203626	2203826	chr16:2153625-2153825	6.66975	6.85287	6.41408	0.450418	0.0238314	0.0339723	Promoter (1-2kb)	16	2205024	2205106	83	2	26788	uc002cov.1	1280	ENSG00000206630	SNORD60	small nucleolar RNA, C/D box 60
chr16	2209336	2209536	chr16:2159335-2159535	6.59457	7.23601	4.98696	2.26646	3.66804e-27	1.257e-25	Intron (uc002cow.3/84231, intron 1 of 20)	16	2205799	2228130	22332	1	84231	uc002cow.3	3537	ENSG00000131653	TRAF7	TNF receptor associated factor 7
chr16	2210960	2211160	chr16:2160959-2161159	4.06514	3.25979	4.66287	-1.3329	2.01135e-05	4.54264e-05	Intron (uc002cow.3/84231, intron 1 of 20)	16	2205799	2228130	22332	1	84231	uc002cow.3	5161	ENSG00000131653	TRAF7	TNF receptor associated factor 7
chr16	2213290	2213490	chr16:2163289-2163489	4.56342	3.64431	5.20995	-1.48555	8.25343e-07	2.30404e-06	Intron (uc002cow.3/84231, intron 1 of 20)	16	2205799	2228130	22332	1	84231	uc002cow.3	7491	ENSG00000131653	TRAF7	TNF receptor associated factor 7
chr16	2228848	2229048	chr16:2178847-2179047	5.69175	6.20283	4.66219	1.54132	1.42983e-07	4.48443e-07	Exon (uc010bsg.1/57524, exon 19 of 20)	16	2227184	2246465	19282	2	57524	uc010bsg.1	17417	ENSG00000167971	CASKIN1	CASK interacting protein 1
chr16	2241208	2241408	chr16:2191207-2191407	5.49566	6.19582	3.4978	2.63642	2.27452e-22	4.67367e-21	Intron (uc010bsg.1/57524, intron 1 of 19)	16	2227184	2246465	19282	2	57524	uc010bsg.1	5057	ENSG00000167971	CASKIN1	CASK interacting protein 1
chr16	2244545	2244745	chr16:2194544-2194744	5.18256	5.81113	3.64621	2.21576	4.20257e-15	3.75324e-14	Promoter (1-2kb)	16	2227184	2246465	19282	2	57524	uc010bsg.1	1720	ENSG00000167971	CASKIN1	CASK interacting protein 1
chr16	2244971	2245171	chr16:2194970-2195170	5.20912	5.66605	4.35411	1.30135	2.48091e-08	8.76913e-08	Promoter (1-2kb)	16	2227184	2246465	19282	2	57524	uc010bsg.1	1294	ENSG00000167971	CASKIN1	CASK interacting protein 1
chr16	2246362	2246562	chr16:2196361-2196561	6.12711	6.42304	5.66674	0.747895	9.65796e-05	0.000196945	Promoter (<=1kb)	16	2227184	2246465	19282	2	57524	uc010bsg.1	0	ENSG00000167971	CASKIN1	CASK interacting protein 1
chr16	2294432	2294632	chr16:2244431-2244631	3.73512	4.14809	3.00366	1.08168	0.00166557	0.00284121	Exon (uc002cpr.3/1632, exon 4 of 7)	16	2289873	2301602	11730	2	1632	uc002cpr.3	6970	ENSG00000167969	ECI1	enoyl-CoA delta isomerase 1
chr16	2318390	2318590	chr16:2268389-2268589	8.23407	8.45403	7.91638	0.522294	0.00505344	0.00802054	Promoter (<=1kb)	16	2303100	2318413	15314	2	10921	uc002cpw.3	0	ENSG00000205937	RNPS1	RNA binding protein with serine rich domain 1
chr16	2384141	2384341	chr16:2334140-2334340	3.97016	3.41992	4.43537	-0.908661	0.0045952	0.00733811	Intron (uc002cpy.1/21, intron 1 of 32)	16	2373344	2379855	6512	2	21	uc002cpz.1	-4286	ENSG00000167972	ABCA3	ATP binding cassette subfamily A member 3
chr16	2390880	2391080	chr16:2340879-2341079	7.43089	7.19974	7.66681	-0.434823	0.0291195	0.0409198	Promoter (<=1kb)	16	2390923	2412667	21745	1	650655	uc002cqb.1	0	ENSG00000238098	ABCA17P	ATP binding cassette subfamily A member 17, pseudogene
chr16	2391860	2392060	chr16:2341859-2342059	5.13312	4.33	5.72983	-1.33122	2.93965e-07	8.78227e-07	Promoter (<=1kb)	16	2390923	2476700	85778	1	650655	uc002cqc.1	937	ENSG00000238098	ABCA17P	ATP binding cassette subfamily A member 17, pseudogene
chr16	2398760	2398960	chr16:2348759-2348959	4.9074	3.29087	5.76232	-2.39925	3.1603e-16	3.23045e-15	Intron (uc002cqa.1/650655, intron 1 of 3)	16	2390923	2476700	85778	1	650655	uc002cqc.1	7837	ENSG00000238098	ABCA17P	ATP binding cassette subfamily A member 17, pseudogene
chr16	2435539	2435739	chr16:2385538-2385738	4.85719	5.39236	3.74025	1.69396	3.68833e-07	1.08614e-06	Intron (uc002cqc.1/650655, intron 7 of 16)	16	2479395	2508859	29465	1	899	uc002cqd.1	-43656	ENSG00000162063	CCNF	cyclin F
chr16	2438905	2439105	chr16:2388904-2389104	5.3507	3.69191	6.2146	-2.451	4.356e-13	3.03298e-12	Intron (uc002cqc.1/650655, intron 8 of 16)	16	2479395	2508859	29465	1	899	uc002cqd.1	-40290	ENSG00000162063	CCNF	cyclin F
chr16	2479103	2479303	chr16:2429102-2429302	8.39316	8.67774	7.95551	0.696977	0.00155811	0.00266876	Promoter (<=1kb)	16	2479395	2508859	29465	1	899	uc002cqd.1	-92	ENSG00000162063	CCNF	cyclin F
chr16	2517644	2517844	chr16:2467643-2467843	7.95642	8.1653	7.65785	0.48784	0.0141235	0.0209074	Distal Intergenic	16	2521500	2524146	2647	1	4917	uc002cqj.3	-3656	ENSG00000162068	NTN3	netrin 3
chr16	2518344	2518544	chr16:2468343-2468543	5.94355	6.15807	5.63529	0.500959	0.00904516	0.0138149	Promoter (2-3kb)	16	2521500	2524146	2647	1	4917	uc002cqj.3	-2956	ENSG00000162068	NTN3	netrin 3
chr16	2525668	2525868	chr16:2475667-2475867	5.16646	5.63775	4.26779	1.29957	1.23627e-07	3.9161e-07	Promoter (<=1kb)	16	2525147	2555734	30588	1	57465	uc002cql.3	521	ENSG00000162065	TBC1D24	TBC1 domain family member 24
chr16	2532844	2533044	chr16:2482843-2483043	6.6174	5.69877	7.26373	-1.52901	6.36315e-10	2.84839e-09	Intron (uc002cqk.3/57465, intron 1 of 6)	16	2525147	2555734	30588	1	57465	uc002cql.3	7697	ENSG00000162065	TBC1D24	TBC1 domain family member 24
chr16	2537217	2537417	chr16:2487216-2487416	7.10552	6.7751	7.42241	-0.605419	0.00678596	0.0105596	Intron (uc002cqk.3/57465, intron 1 of 6)	16	2546035	2570224	24190	1	57465	uc002cqm.3	-8618	ENSG00000162065	TBC1D24	TBC1 domain family member 24
chr16	2547369	2547569	chr16:2497368-2497568	5.24417	2.66727	6.24337	-3.47613	1.91482e-26	6.1053e-25	Promoter (<=1kb)	16	2548239	2555734	7496	1	57465	uc010bsm.3	-670	ENSG00000162065	TBC1D24	TBC1 domain family member 24
chr16	2549015	2549215	chr16:2499014-2499214	3.703	2.81982	4.3347	-1.46406	0.000127911	0.00025636	Promoter (<=1kb)	16	2548239	2555734	7496	1	57465	uc010bsm.3	776	ENSG00000162065	TBC1D24	TBC1 domain family member 24
chr16	2551311	2551511	chr16:2501310-2501510	7.07163	7.32011	6.70289	0.610518	0.00220664	0.00369592	3' UTR	16	2548239	2555734	7496	1	57465	uc010bsm.3	3072	ENSG00000162065	TBC1D24	TBC1 domain family member 24
chr16	2552891	2553091	chr16:2502890-2503090	5.19228	6.00551	1.74097	4.09044	9.06668e-24	2.16516e-22	3' UTR	16	2548239	2555734	7496	1	57465	uc010bsm.3	4652	ENSG00000162065	TBC1D24	TBC1 domain family member 24
chr16	2610851	2611051	chr16:2560850-2561050	3.12583	3.54851	2.36829	1.16297	0.00471438	0.00751631	Intron (uc010uwe.2/5170, intron 2 of 2)	16	2606897	2634065	27169	1	5170	uc002cqv.1	3954	ENSG00000140992	PDPK1	3-phosphoinositide dependent protein kinase 1
chr16	2630266	2630466	chr16:2580265-2580465	3.73307	4.31142	2.44056	1.98081	8.01048e-06	1.92271e-05	Intron (uc002cqs.4/5170, intron 7 of 13)	16	2653385	2667132	13748	1	652276	uc002cqx.3	-22919	ENSG00000215154	LOC652276	potassium channel tetramerization domain containing 5 pseudogene
chr16	2653285	2653485	chr16:2603284-2603484	7.91271	8.17088	7.52595	0.628789	0.000469614	0.000868337	Promoter (<=1kb)	16	2653385	2667132	13748	1	652276	uc002cqx.3	0	ENSG00000215154	LOC652276	potassium channel tetramerization domain containing 5 pseudogene
chr16	2669701	2669901	chr16:2619700-2619900	2.40754	2.97133	1.17721	1.8261	0.00135961	0.00234906	Intron (uc002cqy.3/652276, intron 3 of 3)	16	2653385	2680495	27111	1	652276	uc002cqy.3	16316	ENSG00000215154	LOC652276	potassium channel tetramerization domain containing 5 pseudogene
chr16	2710839	2711039	chr16:2660838-2661038	3.57536	3.14752	3.96266	-0.774313	0.0191616	0.0277434	Exon (uc010bsr.2/100507321, exon 3 of 3)	16	2708390	2723440	15051	2	100507321	uc010bsr.2	12401	NA	ERVK13-1	endogenous retrovirus group K13 member 1
chr16	2720127	2720327	chr16:2670126-2670326	5.928	5.58752	6.25255	-0.605829	0.00551853	0.00870695	Exon (uc010bss.2/100507321, exon 2 of 3)	16	2708390	2723440	15051	2	100507321	uc010bsr.2	3113	NA	ERVK13-1	endogenous retrovirus group K13 member 1
chr16	2732355	2732555	chr16:2682354-2682554	7.9912	8.25602	7.59188	0.642175	0.00204909	0.00344822	Promoter (<=1kb)	16	2732495	2759031	26537	1	54442	uc002crd.3	0	ENSG00000167977	KCTD5	potassium channel tetramerization domain containing 5
chr16	2740321	2740521	chr16:2690320-2690520	4.03562	2.9769	4.73511	-1.626	2.26547e-05	5.0764e-05	Intron (uc002crd.3/54442, intron 1 of 5)	16	2732495	2759031	26537	1	54442	uc002crd.3	7826	ENSG00000167977	KCTD5	potassium channel tetramerization domain containing 5
chr16	2753534	2753734	chr16:2703533-2703733	4.70205	2.75267	5.61989	-2.8282	3.21792e-21	5.84707e-20	Intron (uc002crd.3/54442, intron 5 of 5)	16	2762423	2765566	3144	2	83886	uc002cre.3	11832	ENSG00000172382	PRSS27	serine protease 27
chr16	2765575	2765775	chr16:2715574-2715774	5.57681	5.90199	5.05524	0.842669	4.71937e-05	0.000100794	Promoter (<=1kb)	16	2762423	2765566	3144	2	83886	uc002cre.3	-9	ENSG00000172382	PRSS27	serine protease 27
chr16	2771310	2771510	chr16:2721309-2721509	7.73867	8.01971	7.30799	0.697034	0.000587934	0.00107178	Promoter (<=1kb)	16	2763073	2770552	7480	2	83886	uc010bst.1	-758	ENSG00000172382	PRSS27	serine protease 27
chr16	2773175	2773375	chr16:2723174-2723374	4.55805	3.28434	5.32671	-1.94078	2.65349e-09	1.08418e-08	Promoter (2-3kb)	16	2763073	2770552	7480	2	83886	uc010bst.1	-2623	ENSG00000172382	PRSS27	serine protease 27
chr16	2789775	2789975	chr16:2739774-2739974	3.51504	4.06886	2.3255	1.61403	4.98872e-05	0.000106143	Intron (uc002crh.1/100128788, intron 3 of 5)	16	2787077	2794798	7722	2	100128788	uc002crh.1	4823	ENSG00000205913	SRRM2-AS1	SRRM2 antisense RNA 1
chr16	2835312	2835512	chr16:2785311-2785511	5.74349	6.20952	4.861	1.35586	4.96559e-10	2.26092e-09	Promoter (1-2kb)	16	2833954	2836708	2755	2	260429	uc002cro.1	1196	ENSG00000103355	PRSS33	serine protease 33
chr16	2837549	2837749	chr16:2787548-2787748	5.29177	6.11487	1.59197	4.47494	3.3363e-23	7.51058e-22	Promoter (<=1kb)	16	2833954	2836708	2755	2	260429	uc002crp.1	-841	ENSG00000103355	PRSS33	serine protease 33
chr16	2861891	2862091	chr16:2811890-2812090	3.80131	4.25904	2.94389	1.28602	0.000388416	0.000726772	Distal Intergenic	16	2867164	2871723	4560	1	10942	uc002crr.4	-5073	ENSG00000007038	PRSS21	serine protease 21
chr16	2863948	2864148	chr16:2813947-2814147	4.06119	4.68088	2.57173	2.00185	1.64684e-07	5.11822e-07	Distal Intergenic	16	2867164	2871723	4560	1	10942	uc002crr.4	-3016	ENSG00000007038	PRSS21	serine protease 21
chr16	2877765	2877965	chr16:2827764-2827964	4.35296	5.06571	2.25316	2.52515	2.35908e-11	1.29899e-10	Promoter (2-3kb)	16	2880173	2882285	2113	1	124220	uc002cru.3	-2208	ENSG00000162078	ZG16B	zymogen granule protein 16B
chr16	2885838	2886038	chr16:2835837-2836037	7.04572	7.27081	6.71907	0.552607	0.00839016	0.0128787	Distal Intergenic	16	2880173	2882285	2113	1	124220	uc002cru.3	5665	ENSG00000162078	ZG16B	zymogen granule protein 16B
chr16	2886707	2886907	chr16:2836706-2836906	5.67644	6.39768	3.503	2.90725	6.83621e-23	1.48666e-21	Downstream (2-3kb)	16	2889574	2892473	2900	2	124221	uc002crw.3	5566	ENSG00000172460	PRSS30P	serine protease 30, pseudogene
chr16	2889015	2889215	chr16:2839014-2839214	7.34496	7.85663	6.31333	1.5596	2.49767e-23	5.69839e-22	Downstream (<1kb)	16	2889574	2892473	2900	2	124221	uc002crw.3	3258	ENSG00000172460	PRSS30P	serine protease 30, pseudogene
chr16	2910905	2911105	chr16:2860904-2861104	3.54231	1.46785	4.47972	-2.82738	1.19706e-11	6.8608e-11	Promoter (2-3kb)	16	2902728	2908171	5444	2	64063	uc002cry.1	-2734	ENSG00000005001	PRSS22	serine protease 22
chr16	2933574	2933774	chr16:2883573-2883773	5.96642	6.2436	5.54331	0.718238	0.000680369	0.00122861	Promoter (<=1kb)	16	2933196	2949383	16188	1	114984	uc010uwk.2	378	ENSG00000162076	FLYWCH2	FLYWCH family member 2
chr16	2975417	2975617	chr16:2925416-2925616	4.39671	5.05828	2.66855	2.40117	6.22901e-10	2.79222e-09	Intron (uc002csb.3/84256, intron 2 of 8)	16	2983131	3001209	18079	1	84256	uc010bsv.3	-7514	ENSG00000059122	FLYWCH1	FLYWCH-type zinc finger 1
chr16	3006392	3006592	chr16:2956391-2956591	4.58062	1.94119	5.58596	-3.36234	8.81015e-09	3.33409e-08	Distal Intergenic	16	3014217	3017702	3486	1	79412	uc010bsw.2	-7625	ENSG00000131650	KREMEN2	kringle containing transmembrane protein 2
chr16	3014044	3014244	chr16:2964043-2964243	5.6435	6.01369	5.01974	1.00346	3.91674e-06	9.83979e-06	Promoter (<=1kb)	16	3014217	3017702	3486	1	79412	uc010bsw.2	0	ENSG00000131650	KREMEN2	kringle containing transmembrane protein 2
chr16	3014976	3015176	chr16:2964975-2965175	5.76894	6.36374	4.40191	1.93357	3.74254e-14	2.98109e-13	Promoter (<=1kb)	16	3014217	3018384	4168	1	79412	uc010uwl.2	759	ENSG00000131650	KREMEN2	kringle containing transmembrane protein 2
chr16	3019141	3019341	chr16:2969140-2969340	8.08938	8.33931	7.71797	0.602412	0.0039823	0.00642247	Promoter (<=1kb)	16	3019342	3023485	4144	1	124222	uc002csj.4	-1	ENSG00000162073	PAQR4	progestin and adipoQ receptor family member 4
chr16	3033790	3033990	chr16:2983789-2983989	7.12453	6.70843	7.50377	-0.762846	5.67223e-05	0.000119715	Distal Intergenic	16	3022792	3030540	7749	2	9088	uc002csq.3	-3250	ENSG00000127564	PKMYT1	protein kinase, membrane associated tyrosine/threonine 1
chr16	3036017	3036217	chr16:2986016-2986216	5.02168	3.08779	5.93696	-2.77594	2.00401e-20	3.33297e-19	Promoter (2-3kb)	16	3039055	3044510	5456	1	283875	uc002csr.2	-2838	NA	LINC00514	long intergenic non-protein coding RNA 514
chr16	3053966	3054166	chr16:3003965-3004165	8.80988	9.07476	8.41044	0.640895	0.00123017	0.00213844	Distal Intergenic	16	3062457	3064506	2050	1	9080	uc010uwo.1	-8291	ENSG00000213937	CLDN9	claudin 9
chr16	3059660	3059860	chr16:3009659-3009859	5.85179	6.27885	5.08228	1.22148	9.01573e-07	2.50194e-06	Promoter (2-3kb)	16	3062457	3064506	2050	1	9080	uc010uwo.1	-2597	ENSG00000213937	CLDN9	claudin 9
chr16	3070819	3071019	chr16:3020818-3021018	8.29054	8.73681	7.46683	1.26848	8.02033e-10	3.53668e-09	Promoter (<=1kb)	16	3070391	3072383	1993	1	51330	uc031quu.1	428	ENSG00000006327	TNFRSF12A	TNF receptor superfamily member 12A
chr16	3071894	3072094	chr16:3021893-3022093	8.42657	8.64909	8.10442	0.53464	0.00229363	0.00383219	Promoter (1-2kb)	16	3070391	3072383	1993	1	51330	uc031quu.1	1503	ENSG00000006327	TNFRSF12A	TNF receptor superfamily member 12A
chr16	3078195	3078395	chr16:3028194-3028394	7.1743	7.60617	6.39147	1.23474	9.03072e-10	3.95106e-09	Promoter (2-3kb)	16	3079971	3081151	1181	2	146439	uc010bta.1	2756	ENSG00000162069	BICDL2	BICD family like cargo adaptor 2
chr16	3079595	3079795	chr16:3029594-3029794	5.77228	6.01711	5.41024	0.594456	0.00651243	0.0101633	Promoter (1-2kb)	16	3079971	3081151	1181	2	146439	uc010bta.1	1356	ENSG00000162069	BICDL2	BICD family like cargo adaptor 2
chr16	3081685	3081885	chr16:3031684-3031884	6.1155	6.4916	5.47751	1.0258	6.13376e-08	2.03942e-07	Promoter (<=1kb)	16	3079971	3081151	1181	2	146439	uc010bta.1	-534	ENSG00000162069	BICDL2	BICD family like cargo adaptor 2
chr16	3083891	3084091	chr16:3033890-3034090	4.71763	5.35928	3.10876	2.28823	2.0036e-11	1.11378e-10	Promoter (<=1kb)	16	3077868	3083003	5136	2	146439	uc002cte.4	-888	ENSG00000162069	BICDL2	BICD family like cargo adaptor 2
chr16	3089581	3089781	chr16:3039580-3039780	5.40072	5.65055	5.02947	0.618312	0.0335007	0.0465926	Distal Intergenic	16	3077868	3085542	7675	2	146439	uc002ctf.4	-4039	ENSG00000162069	BICDL2	BICD family like cargo adaptor 2
chr16	3095840	3096040	chr16:3045839-3046039	4.67433	5.11408	3.86931	1.23671	2.29305e-05	5.13358e-05	Promoter (<=1kb)	16	3096682	3110724	14043	1	64386	uc002cth.3	-642	ENSG00000008516	MMP25	matrix metallopeptidase 25
chr16	3108362	3108562	chr16:3058361-3058561	5.65152	5.92508	5.23545	0.670711	0.00371461	0.00601871	Exon (uc002cth.3/64386, exon 9 of 10)	16	3115313	3119668	4356	1	9235	uc002ctk.3	-6751	ENSG00000008517	IL32	interleukin 32
chr16	3115221	3115421	chr16:3065220-3065420	4.98831	3.89807	5.69882	-1.76331	1.29999e-09	5.56097e-09	Promoter (<=1kb)	16	3115313	3119668	4356	1	9235	uc002ctk.3	0	ENSG00000008517	IL32	interleukin 32
chr16	3150271	3150471	chr16:3100270-3100470	5.35667	5.66495	4.87091	0.813553	0.000177341	0.00034822	Promoter (<=1kb)	16	3138895	3149293	10399	2	84891	uc002cty.1	-978	ENSG00000130182	ZSCAN10	zinc finger and SCAN domain containing 10
chr16	3156641	3156841	chr16:3106640-3106840	7.57357	7.91906	7.00719	0.898452	1.46729e-05	3.38323e-05	Distal Intergenic	16	3160461	3162490	2030	2	81854	uc010btd.2	5649	NA	ZNF205-AS1	ZNF205 antisense RNA 1
chr16	3174255	3174455	chr16:3124254-3124454	8.24248	8.55209	7.75395	0.776847	0.000483206	0.000891729	Distal Intergenic	16	3160461	3165599	5139	2	81854	uc010bte.2	-8656	NA	ZNF205-AS1	ZNF205 antisense RNA 1
chr16	3184867	3185067	chr16:3134866-3135066	8.19806	8.44516	7.83184	0.594109	0.00293819	0.0048324	Promoter (<=1kb)	16	3185057	3192805	7749	1	7760	uc002cud.3	0	ENSG00000085644	ZNF213	zinc finger protein 213
chr16	3202368	3202568	chr16:3152367-3152567	5.37867	5.71269	4.83786	0.851525	0.000701816	0.00126437	Distal Intergenic	16	3187167	3192805	5639	1	7760	uc010uwt.3	15201	ENSG00000085644	ZNF213	zinc finger protein 213
chr16	3208077	3208277	chr16:3158076-3158276	4.78635	4.26857	5.23193	-0.892124	0.00101389	0.00178412	Distal Intergenic	16	3187167	3192805	5639	1	7760	uc010uwt.3	20910	ENSG00000085644	ZNF213	zinc finger protein 213
chr16	3221626	3221826	chr16:3171625-3171825	6.13363	6.7842	4.47279	2.30896	2.57156e-24	6.4952e-23	Distal Intergenic	16	3254247	3255185	939	1	4992	uc010uwu.2	-32421	ENSG00000168124	OR1F1	olfactory receptor family 1 subfamily F member 1
chr16	3233226	3233426	chr16:3183226-3183426	4.79533	5.17377	4.15163	1.01529	0.000101457	0.000206303	Distal Intergenic	16	3254247	3255185	939	1	4992	uc010uwu.2	-20821	ENSG00000168124	OR1F1	olfactory receptor family 1 subfamily F member 1
chr16	3239200	3239400	chr16:3189200-3189400	4.82028	5.39525	3.54249	1.81282	1.5038e-10	7.37076e-10	Distal Intergenic	16	3254247	3255185	939	1	4992	uc010uwu.2	-14847	ENSG00000168124	OR1F1	olfactory receptor family 1 subfamily F member 1
chr16	3253241	3253441	chr16:3203241-3203441	3.03567	2.52627	3.47607	-0.830339	0.0294451	0.0413461	Promoter (<=1kb)	16	3254247	3255185	939	1	4992	uc010uwu.2	-806	ENSG00000168124	OR1F1	olfactory receptor family 1 subfamily F member 1
chr16	3285035	3285235	chr16:3235035-3235235	7.91587	8.21705	7.44477	0.751651	0.000295339	0.000562135	Promoter (<=1kb)	16	3272325	3285186	12862	2	7752	uc002cuj.2	0	ENSG00000010539	ZNF200	zinc finger protein 200
chr16	3293962	3294162	chr16:3243962-3244162	2.85923	3.39904	1.72466	1.54195	0.00146326	0.00251622	Exon (uc021tbw.1/4210, exon 8 of 9)	16	3272325	3285457	13133	2	7752	uc002cul.3	-8505	ENSG00000010539	ZNF200	zinc finger protein 200
chr16	3314493	3314693	chr16:3264493-3264693	8.39367	8.56977	8.14934	0.403917	0.0250622	0.0355971	Promoter (<=1kb)	16	3313800	3341459	27660	1	10127	uc010uww.2	693	ENSG00000006194	ZNF263	zinc finger protein 263
chr16	3324568	3324768	chr16:3274568-3274768	2.61848	3.445	0	3.73211	2.26318e-06	5.89475e-06	Intron (uc010uww.2/10127, intron 1 of 1)	16	3333487	3341459	7973	1	10127	uc002cuq.3	-8719	ENSG00000006194	ZNF263	zinc finger protein 263
chr16	3355348	3355548	chr16:3305348-3305548	7.64738	7.85159	7.35674	0.484772	0.00929265	0.0141646	Promoter (<=1kb)	16	3355433	3368576	13144	1	7627	uc002cut.4	0	ENSG00000162086	ZNF75A	zinc finger protein 75a
chr16	3414999	3415199	chr16:3364999-3365199	6.33244	6.59727	5.93311	0.641211	0.00258933	0.00429168	Distal Intergenic	16	3421053	3422283	1231	2	100463285	uc021tce.1	7084	ENSG00000232196	MTRNR2L4	MT-RNR2 like 4
chr16	3493481	3493681	chr16:3443481-3443681	7.5971	7.79393	7.31884	0.471338	0.00535376	0.00846371	Promoter (<=1kb)	16	3486110	3493490	7381	2	146434	uc002cvd.3	0	ENSG00000167981	ZNF597	zinc finger protein 597
chr16	3507906	3508106	chr16:3457906-3458106	8.20461	8.39953	7.92955	0.446746	0.0352634	0.048859	Promoter (<=1kb)	16	3507992	3533597	25606	1	79903	uc010btk.1	0	ENSG00000122390	NAA60	N-alpha-acetyltransferase 60, NatF catalytic subunit
chr16	3514407	3514607	chr16:3464407-3464607	2.98144	3.67171	1.05843	2.44261	7.52195e-06	1.81211e-05	Intron (uc002cvh.4/79903, intron 2 of 7)	16	3507992	3536963	28972	1	79903	uc021tcf.1	6415	ENSG00000122390	NAA60	N-alpha-acetyltransferase 60, NatF catalytic subunit
chr16	3531110	3531310	chr16:3481110-3481310	2.38291	1.14458	3.1411	-1.80185	0.000169907	0.00033445	Intron (uc002cvh.4/79903, intron 4 of 7)	16	3526214	3533597	7384	1	79903	uc002cvg.2	4896	ENSG00000122390	NAA60	N-alpha-acetyltransferase 60, NatF catalytic subunit
chr16	3550144	3550344	chr16:3500144-3500344	4.84985	5.27513	4.08522	1.14093	7.14436e-05	0.000148617	Promoter (<=1kb)	16	3550945	3586825	35881	1	23059	uc002cvj.2	-601	ENSG00000103351	CLUAP1	clusterin associated protein 1
chr16	3564264	3564464	chr16:3514264-3514464	4.28252	4.86743	2.96084	1.91339	7.34236e-08	2.40922e-07	Intron (uc002cvj.2/23059, intron 5 of 10)	16	3559894	3589051	29158	1	23059	uc002cvm.2	4370	ENSG00000103351	CLUAP1	clusterin associated protein 1
chr16	3577340	3577540	chr16:3527340-3527540	4.73964	3.23739	5.56859	-2.1965	4.79931e-10	2.18955e-09	Intron (uc002cvj.2/23059, intron 9 of 10)	16	3569903	3589051	19149	1	23059	uc021tcg.2	7437	ENSG00000103351	CLUAP1	clusterin associated protein 1
chr16	3586976	3587176	chr16:3536976-3537176	3.79937	2.38285	4.60711	-2.0088	2.45723e-07	7.43434e-07	3' UTR	16	3569903	3589051	19149	1	23059	uc021tcg.2	17073	ENSG00000103351	CLUAP1	clusterin associated protein 1
chr16	3598142	3598342	chr16:3548142-3548342	3.85154	1.6072	4.8126	-3.08376	4.6226e-12	2.80173e-11	Exon (uc010btn.3/197358, exon 16 of 21)	16	3598135	3606995	8861	2	197358	uc010bto.1	8653	ENSG00000167984	NLRC3	NLR family CARD domain containing 3
chr16	3629925	3630125	chr16:3579924-3580124	5.31155	2.76894	6.30724	-3.45508	5.42107e-29	2.24544e-27	Promoter (2-3kb)	16	3589036	3627392	38357	2	197358	uc010btn.3	-2533	ENSG00000167984	NLRC3	NLR family CARD domain containing 3
chr16	3639662	3639862	chr16:3589661-3589861	3.35608	2.61543	3.92347	-1.17126	0.00327459	0.00534869	Exon (uc002cvp.2/84464, exon 12 of 15)	16	3589036	3627392	38357	2	197358	uc010btn.3	-12270	ENSG00000167984	NLRC3	NLR family CARD domain containing 3
chr16	3661509	3661709	chr16:3611508-3611708	7.70658	7.88772	7.45412	0.415823	0.0349233	0.0484259	Promoter (<=1kb)	16	3631184	3661585	30402	2	84464	uc002cvp.2	0	ENSG00000188827	SLX4	SLX4 structure-specific endonuclease subunit
chr16	3695988	3696188	chr16:3645987-3646187	4.25267	3.68456	4.72838	-0.969849	0.00074522	0.00133712	Distal Intergenic	16	3702940	3708096	5157	1	1773	uc002cvr.3	-6752	ENSG00000213918	DNASE1	deoxyribonuclease 1
chr16	3702585	3702785	chr16:3652584-3652784	3.68911	2.31047	4.48696	-2.11307	3.53722e-09	1.41871e-08	Promoter (<=1kb)	16	3702940	3708096	5157	1	1773	uc002cvr.3	-155	ENSG00000213918	DNASE1	deoxyribonuclease 1
chr16	3703243	3703443	chr16:3653242-3653442	4.92798	1.93509	5.96308	-3.86828	2.28217e-23	5.22737e-22	Promoter (<=1kb)	16	3702940	3708096	5157	1	1773	uc002cvr.3	303	ENSG00000213918	DNASE1	deoxyribonuclease 1
chr16	3709247	3709447	chr16:3659246-3659446	3.42049	0.27102	4.46647	-3.84554	3.56757e-12	2.19641e-11	Intron (uc002cvs.3/10131, intron 11 of 12)	16	3702940	3708096	5157	1	1773	uc002cvr.3	6307	ENSG00000213918	DNASE1	deoxyribonuclease 1
chr16	3767430	3767630	chr16:3717429-3717629	7.71108	7.96163	7.33853	0.604771	0.00501802	0.00796839	Promoter (<=1kb)	16	3708038	3767598	59561	2	10131	uc002cvt.4	0	ENSG00000126602	TRAP1	TNF receptor associated protein 1
chr16	3821601	3821801	chr16:3771600-3771800	4.87203	4.22875	5.38976	-1.11874	5.52627e-05	0.000116853	Intron (uc002cvv.3/1387, intron 13 of 30)	16	3708038	3767598	59561	2	10131	uc010uxf.2	-54003	ENSG00000126602	TRAP1	TNF receptor associated protein 1
chr16	3822392	3822592	chr16:3772391-3772591	3.76861	4.30304	2.65447	1.62223	1.06504e-05	2.50821e-05	Intron (uc002cvv.3/1387, intron 13 of 30)	16	3708038	3767598	59561	2	10131	uc010uxf.2	-54794	ENSG00000126602	TRAP1	TNF receptor associated protein 1
chr16	3870202	3870402	chr16:3820201-3820401	4.76982	5.46433	2.81528	2.69624	1.03513e-15	9.96062e-15	Intron (uc002cvv.3/1387, intron 2 of 30)	16	3775056	3930121	155066	2	1387	uc002cvv.3	59719	ENSG00000005339	CREBBP	CREB binding protein
chr16	3872453	3872653	chr16:3822452-3822652	4.74542	2.11371	5.75001	-3.53173	1.06588e-20	1.83176e-19	Intron (uc002cvv.3/1387, intron 2 of 30)	16	3775056	3930121	155066	2	1387	uc002cvv.3	57468	ENSG00000005339	CREBBP	CREB binding protein
chr16	3874492	3874692	chr16:3824491-3824691	6.07469	4.77842	6.84985	-2.00969	2.3126e-13	1.66796e-12	Intron (uc002cvv.3/1387, intron 2 of 30)	16	3775056	3930121	155066	2	1387	uc002cvv.3	55429	ENSG00000005339	CREBBP	CREB binding protein
chr16	3907425	3907625	chr16:3857424-3857624	4.3538	2.55142	5.24597	-2.61447	5.44455e-14	4.252e-13	Intron (uc002cvv.3/1387, intron 1 of 30)	16	3775056	3930121	155066	2	1387	uc002cvv.3	22496	ENSG00000005339	CREBBP	CREB binding protein
chr16	3911921	3912121	chr16:3861920-3862120	4.51354	4.8486	3.97042	0.934202	0.000436544	0.000810773	Intron (uc002cvv.3/1387, intron 1 of 30)	16	3775056	3930121	155066	2	1387	uc002cvv.3	18000	ENSG00000005339	CREBBP	CREB binding protein
chr16	3913748	3913948	chr16:3863747-3863947	3.77135	2.68635	4.48004	-1.66827	2.86413e-06	7.34714e-06	Intron (uc002cvv.3/1387, intron 1 of 30)	16	3775056	3930121	155066	2	1387	uc002cvv.3	16173	ENSG00000005339	CREBBP	CREB binding protein
chr16	3926740	3926940	chr16:3876739-3876939	4.92037	3.49991	5.72911	-2.15907	1.16007e-12	7.62852e-12	Intron (uc002cvv.3/1387, intron 1 of 30)	16	3775056	3930121	155066	2	1387	uc002cvv.3	3181	ENSG00000005339	CREBBP	CREB binding protein
chr16	3989185	3989385	chr16:3939184-3939384	7.21093	7.68174	6.31376	1.37661	1.38332e-10	6.81529e-10	Distal Intergenic	16	3775056	3930121	155066	2	1387	uc002cvw.3	-59064	ENSG00000005339	CREBBP	CREB binding protein
chr16	3996194	3996394	chr16:3946193-3946393	4.2556	4.84319	2.92176	1.94291	1.66998e-07	5.1859e-07	Distal Intergenic	16	3775056	3930121	155066	2	1387	uc002cvw.3	-66073	ENSG00000005339	CREBBP	CREB binding protein
chr16	4000462	4000662	chr16:3950461-3950661	7.36147	7.62402	6.96647	0.647578	0.000651623	0.00117979	Distal Intergenic	16	3775056	3930121	155066	2	1387	uc002cvw.3	-70341	ENSG00000005339	CREBBP	CREB binding protein
chr16	4002817	4003017	chr16:3952816-3953016	5.70526	4.96827	6.27086	-1.26889	3.44845e-09	1.38549e-08	Distal Intergenic	16	3775056	3930121	155066	2	1387	uc002cvw.3	-72696	ENSG00000005339	CREBBP	CREB binding protein
chr16	4004103	4004303	chr16:3954102-3954302	5.27604	3.6185	6.13968	-2.41336	1.50612e-12	9.75229e-12	Distal Intergenic	16	3775056	3930121	155066	2	1387	uc002cvw.3	-73982	ENSG00000005339	CREBBP	CREB binding protein
chr16	4004682	4004882	chr16:3954681-3954881	6.24973	5.98345	6.51547	-0.469889	0.0206868	0.0297948	Distal Intergenic	16	3775056	3930121	155066	2	1387	uc002cvw.3	-74561	ENSG00000005339	CREBBP	CREB binding protein
chr16	4010931	4011131	chr16:3960930-3961130	3.90778	3.38612	4.35574	-0.95949	0.000482807	0.000891061	Downstream (1-2kb)	16	3775056	3930121	155066	2	1387	uc002cvw.3	-80810	ENSG00000005339	CREBBP	CREB binding protein
chr16	4011535	4011735	chr16:3961534-3961734	6.37385	5.79855	6.85372	-1.0075	6.11286e-06	1.49261e-05	Downstream (<1kb)	16	3775056	3930121	155066	2	1387	uc002cvw.3	-81414	ENSG00000005339	CREBBP	CREB binding protein
chr16	4012869	4013069	chr16:3962868-3963068	5.20768	4.73467	5.625	-0.809657	0.00310585	0.00509068	3' UTR	16	3775056	3930121	155066	2	1387	uc002cvw.3	-82748	ENSG00000005339	CREBBP	CREB binding protein
chr16	4030719	4030919	chr16:3980718-3980918	4.83688	5.55533	2.68811	2.84787	4.87289e-16	4.86772e-15	Intron (uc002cvx.3/115, intron 7 of 10)	16	3775056	3930121	155066	2	1387	uc002cvw.3	-100598	ENSG00000005339	CREBBP	CREB binding protein
chr16	4033134	4033334	chr16:3983133-3983333	6.68682	7.01542	6.15784	0.83512	1.69066e-05	3.86025e-05	Exon (uc002cvx.3/115, exon 7 of 11)	16	3775056	3930121	155066	2	1387	uc002cvw.3	-103013	ENSG00000005339	CREBBP	CREB binding protein
chr16	4049453	4049653	chr16:3999452-3999652	3.77043	4.25468	2.83079	1.49024	0.000117428	0.000236631	Intron (uc002cvx.3/115, intron 3 of 10)	16	4012650	4166186	153537	2	115	uc002cvx.3	116533	ENSG00000162104	ADCY9	adenylate cyclase 9
chr16	4071504	4071704	chr16:4021503-4021703	3.3406	2.83347	3.77959	-0.817486	0.0132153	0.0196547	Intron (uc002cvx.3/115, intron 2 of 10)	16	4012650	4166186	153537	2	115	uc002cvx.3	94482	ENSG00000162104	ADCY9	adenylate cyclase 9
chr16	4082860	4083060	chr16:4032859-4033059	4.58578	4.16954	4.96512	-0.687027	0.0096001	0.0145992	Intron (uc002cvx.3/115, intron 2 of 10)	16	4012650	4166186	153537	2	115	uc002cvx.3	83126	ENSG00000162104	ADCY9	adenylate cyclase 9
chr16	4103831	4104031	chr16:4053830-4054030	4.39599	3.50835	5.02956	-1.41171	1.19371e-05	2.78856e-05	Intron (uc002cvx.3/115, intron 2 of 10)	16	4012650	4166186	153537	2	115	uc002cvx.3	62155	ENSG00000162104	ADCY9	adenylate cyclase 9
chr16	4117407	4117607	chr16:4067406-4067606	2.50892	1.2366	3.27717	-1.95104	2.51851e-05	5.60421e-05	Intron (uc002cvx.3/115, intron 2 of 10)	16	4012650	4166186	153537	2	115	uc002cvx.3	48579	ENSG00000162104	ADCY9	adenylate cyclase 9
chr16	4140462	4140662	chr16:4090461-4090661	5.71499	6.01194	5.25253	0.74151	0.000702001	0.00126468	Intron (uc002cvx.3/115, intron 2 of 10)	16	4012650	4166186	153537	2	115	uc002cvx.3	25524	ENSG00000162104	ADCY9	adenylate cyclase 9
chr16	4143588	4143788	chr16:4093587-4093787	5.16694	4.29436	5.79416	-1.46617	1.1217e-09	4.84341e-09	Intron (uc002cvx.3/115, intron 2 of 10)	16	4012650	4166186	153537	2	115	uc002cvx.3	22398	ENSG00000162104	ADCY9	adenylate cyclase 9
chr16	4153934	4154134	chr16:4103933-4104133	3.22602	2.34448	3.85703	-1.32975	0.00328383	0.00536285	Intron (uc002cvx.3/115, intron 2 of 10)	16	4012650	4166186	153537	2	115	uc002cvx.3	12052	ENSG00000162104	ADCY9	adenylate cyclase 9
chr16	4160741	4160941	chr16:4110740-4110940	4.60636	1.99208	5.60926	-3.4475	3.8342e-22	7.70295e-21	Intron (uc002cvx.3/115, intron 2 of 10)	16	4012650	4166186	153537	2	115	uc002cvx.3	5245	ENSG00000162104	ADCY9	adenylate cyclase 9
chr16	4162093	4162293	chr16:4112092-4112292	4.32337	2.4029	5.2364	-2.69155	2.87604e-17	3.33642e-16	Intron (uc002cvx.3/115, intron 2 of 10)	16	4012650	4166186	153537	2	115	uc002cvx.3	3893	ENSG00000162104	ADCY9	adenylate cyclase 9
chr16	4166570	4166770	chr16:4116569-4116769	7.47084	7.69691	7.14244	0.527204	0.0158101	0.0232056	Promoter (<=1kb)	16	4012650	4166186	153537	2	115	uc002cvx.3	-384	ENSG00000162104	ADCY9	adenylate cyclase 9
chr16	4220438	4220638	chr16:4170437-4170637	2.77746	1.44594	3.56253	-1.9373	2.86529e-05	6.31896e-05	Distal Intergenic	16	4012650	4166186	153537	2	115	uc002cvx.3	-54252	ENSG00000162104	ADCY9	adenylate cyclase 9
chr16	4227085	4227285	chr16:4177084-4177284	4.47953	3.7032	5.0639	-1.27424	1.19033e-05	2.78129e-05	Distal Intergenic	16	4012650	4166186	153537	2	115	uc002cvx.3	-60899	ENSG00000162104	ADCY9	adenylate cyclase 9
chr16	4250324	4250524	chr16:4200323-4200523	5.60728	5.99581	4.93869	1.06246	3.94229e-07	1.15605e-06	Intron (uc002cvy.4/6345, intron 4 of 6)	16	4239375	4292081	52707	2	6345	uc002cvy.4	41557	ENSG00000185739	SRL	sarcalumenin
chr16	4254614	4254814	chr16:4204613-4204813	4.43624	5.22216	1.50351	3.42669	6.47658e-15	5.65877e-14	Exon (uc002cvy.4/6345, exon 3 of 7)	16	4239375	4292081	52707	2	6345	uc002cvy.4	37267	ENSG00000185739	SRL	sarcalumenin
chr16	4257334	4257534	chr16:4207333-4207533	3.34616	3.75412	2.62791	1.03564	0.00670734	0.0104455	Exon (uc002cvy.4/6345, exon 2 of 7)	16	4239375	4292081	52707	2	6345	uc002cvy.4	34547	ENSG00000185739	SRL	sarcalumenin
chr16	4266589	4266789	chr16:4216588-4216788	4.55609	5.04046	3.61607	1.51165	6.76052e-07	1.91249e-06	Intron (uc002cvy.4/6345, intron 1 of 6)	16	4239375	4292081	52707	2	6345	uc002cvy.4	25292	ENSG00000185739	SRL	sarcalumenin
chr16	4289140	4289340	chr16:4239139-4239339	4.50541	4.81628	4.01426	0.831057	0.00144318	0.0024839	Promoter (2-3kb)	16	4239375	4292081	52707	2	6345	uc002cvy.4	2741	ENSG00000185739	SRL	sarcalumenin
chr16	4289786	4289986	chr16:4239785-4239985	5.33865	5.82376	4.39625	1.47926	2.1638e-08	7.72241e-08	Promoter (2-3kb)	16	4239375	4292081	52707	2	6345	uc002cvy.4	2095	ENSG00000185739	SRL	sarcalumenin
chr16	4290723	4290923	chr16:4240722-4240922	4.53255	5.16335	2.98413	2.13574	4.12164e-11	2.19048e-10	Promoter (1-2kb)	16	4239375	4292081	52707	2	6345	uc002cvy.4	1158	ENSG00000185739	SRL	sarcalumenin
chr16	4294518	4294718	chr16:4244517-4244717	4.61525	5.41023	1.53144	3.67685	7.63308e-16	7.46057e-15	Promoter (2-3kb)	16	4239375	4292081	52707	2	6345	uc002cvz.4	-2437	ENSG00000185739	SRL	sarcalumenin
chr16	4308032	4308232	chr16:4258031-4258231	4.75683	3.66845	5.46669	-1.73076	7.26287e-09	2.78282e-08	3' UTR	16	4295826	4303790	7965	2	100507501	uc002cwa.1	-4242	NA	LINC01569	long intergenic non-protein coding RNA 1569
chr16	4313793	4313993	chr16:4263792-4263992	5.87943	6.41288	4.76896	1.68396	3.85151e-12	2.35944e-11	Intron (uc010uxg.2/7023, intron 1 of 6)	16	4307187	4323001	15815	2	7023	uc010uxg.2	9008	ENSG00000090447	TFAP4	transcription factor AP-4
chr16	4314628	4314828	chr16:4264627-4264827	4.41692	4.8803	3.54252	1.31307	6.82272e-06	1.65457e-05	Intron (uc010uxg.2/7023, intron 1 of 6)	16	4307187	4323001	15815	2	7023	uc010uxg.2	8173	ENSG00000090447	TFAP4	transcription factor AP-4
chr16	4329715	4329915	chr16:4279714-4279914	2.783	1.94514	3.39524	-1.29706	0.00145929	0.00250982	Distal Intergenic	16	4307187	4323001	15815	2	7023	uc010uxg.2	-6714	ENSG00000090447	TFAP4	transcription factor AP-4
chr16	4338630	4338830	chr16:4288629-4288829	7.62113	7.94912	7.09346	0.831429	0.00034579	0.000651652	Distal Intergenic	16	4307187	4323001	15815	2	7023	uc010uxg.2	-15629	ENSG00000090447	TFAP4	transcription factor AP-4
chr16	4340321	4340521	chr16:4290320-4290520	5.0873	5.52899	4.27676	1.23031	0.000133243	0.000266347	Distal Intergenic	16	4307187	4323001	15815	2	7023	uc010uxg.2	-17320	ENSG00000090447	TFAP4	transcription factor AP-4
chr16	4342530	4342730	chr16:4292529-4292729	5.57199	4.8909	6.1096	-1.16539	5.62323e-07	1.61002e-06	Distal Intergenic	16	4307187	4323001	15815	2	7023	uc010uxg.2	-19529	ENSG00000090447	TFAP4	transcription factor AP-4
chr16	4343963	4344163	chr16:4293962-4294162	7.66768	8.017	7.09261	0.909929	0.000148684	0.000295144	Distal Intergenic	16	4307187	4323001	15815	2	7023	uc010uxg.2	-20962	ENSG00000090447	TFAP4	transcription factor AP-4
chr16	4349181	4349381	chr16:4299180-4299380	7.74433	8.04779	7.26857	0.771302	0.00033547	0.0006335	Distal Intergenic	16	4307187	4323001	15815	2	7023	uc010uxg.2	-26180	ENSG00000090447	TFAP4	transcription factor AP-4
chr16	4359958	4360158	chr16:4309957-4310157	6.51986	6.83591	6.01781	0.812844	0.000112536	0.000227341	Distal Intergenic	16	4382216	4389598	7383	1	84662	uc002cwc.1	-22058	ENSG00000126603	GLIS2	GLIS family zinc finger 2
chr16	4365461	4365661	chr16:4315460-4315660	7.564	7.77742	7.25765	0.498568	0.0263125	0.0372452	Distal Intergenic	16	4382216	4389598	7383	1	84662	uc002cwc.1	-16555	ENSG00000126603	GLIS2	GLIS family zinc finger 2
chr16	4367018	4367218	chr16:4317017-4317217	6.63242	6.09498	7.08997	-0.974273	1.0167e-08	3.80923e-08	Distal Intergenic	16	4382216	4389598	7383	1	84662	uc002cwc.1	-14998	ENSG00000126603	GLIS2	GLIS family zinc finger 2
chr16	4370171	4370371	chr16:4320170-4320370	6.42248	6.79841	5.7849	0.986775	0.000150282	0.000298079	Distal Intergenic	16	4382216	4389598	7383	1	84662	uc002cwc.1	-11845	ENSG00000126603	GLIS2	GLIS family zinc finger 2
chr16	4378215	4378415	chr16:4328214-4328414	7.45098	7.61765	7.22167	0.386354	0.0325422	0.045363	Distal Intergenic	16	4382216	4389598	7383	1	84662	uc002cwc.1	-3801	ENSG00000126603	GLIS2	GLIS family zinc finger 2
chr16	4387416	4387616	chr16:4337415-4337615	4.47923	2.704	5.36631	-2.63313	1.30372e-16	1.39312e-15	3' UTR	16	4382216	4389598	7383	1	84662	uc002cwc.1	5200	ENSG00000126603	GLIS2	GLIS family zinc finger 2
chr16	4389987	4390187	chr16:4339986-4340186	4.50017	4.85	3.92392	0.838626	0.0022527	0.00376848	Downstream (<1kb)	16	4382216	4389598	7383	1	84662	uc002cwc.1	7771	ENSG00000126603	GLIS2	GLIS family zinc finger 2
chr16	4395944	4396144	chr16:4345943-4346143	3.80665	1.32765	4.79561	-3.34612	8.04901e-14	6.15669e-13	Intron (uc002cwd.3/51025, intron 1 of 4)	16	4390252	4401373	11122	2	51025	uc002cwd.3	5229	ENSG00000217930	PAM16	presequence translocase associated motor 16
chr16	4409161	4409361	chr16:4359160-4359360	5.92664	6.13636	5.62662	0.506268	0.00797113	0.012278	Exon (uc002cwe.3/100529144, exon 20 of 28)	16	4390252	4401373	11122	2	51025	uc002cwd.3	-7788	ENSG00000217930	PAM16	presequence translocase associated motor 16
chr16	4419015	4419215	chr16:4369014-4369214	7.49667	6.82481	8.0295	-1.18393	4.13672e-11	2.19821e-10	Promoter (2-3kb)	16	4421849	4433529	11681	1	114990	uc002cwj.1	-2634	ENSG00000168140	VASN	vasorin
chr16	4420218	4420418	chr16:4370217-4370417	5.64166	4.53165	6.35892	-1.80875	2.13813e-09	8.86064e-09	Promoter (1-2kb)	16	4421849	4433529	11681	1	114990	uc002cwj.1	-1431	ENSG00000168140	VASN	vasorin
chr16	4420902	4421102	chr16:4370901-4371101	7.57365	7.04494	8.02592	-0.941366	0.000439636	0.000816209	Promoter (<=1kb)	16	4421849	4433529	11681	1	114990	uc002cwj.1	-747	ENSG00000168140	VASN	vasorin
chr16	4427608	4427808	chr16:4377607-4377807	6.04783	5.18077	6.6727	-1.47317	3.73495e-12	2.29239e-11	Intron (uc002cwj.1/114990, intron 1 of 1)	16	4421849	4433529	11681	1	114990	uc002cwj.1	5759	ENSG00000168140	VASN	vasorin
chr16	4428424	4428624	chr16:4378423-4378623	6.91844	6.18699	7.48135	-1.26286	7.97909e-08	2.60308e-07	Intron (uc002cwj.1/114990, intron 1 of 1)	16	4421849	4433529	11681	1	114990	uc002cwj.1	6575	ENSG00000168140	VASN	vasorin
chr16	4434683	4434883	chr16:4384682-4384882	8.27623	8.80698	7.1758	1.63189	6.28356e-12	3.74521e-11	Intron (uc002cwe.3/100529144, intron 5 of 27)	16	4421849	4433529	11681	1	114990	uc002cwj.1	12834	ENSG00000168140	VASN	vasorin
chr16	4435095	4435295	chr16:4385094-4385294	5.77504	5.19632	6.25688	-1.00558	6.41916e-06	1.56249e-05	Intron (uc002cwe.3/100529144, intron 5 of 27)	16	4421849	4433529	11681	1	114990	uc002cwj.1	13246	ENSG00000168140	VASN	vasorin
chr16	4440040	4440240	chr16:4390039-4390239	5.477	3.95619	6.31035	-2.31914	4.04022e-17	4.59822e-16	Intron (uc002cwe.3/100529144, intron 3 of 27)	16	4390252	4457685	67434	2	100529144	uc002cwe.3	17445	ENSG00000103426	CORO7-PAM16	CORO7-PAM16 readthrough
chr16	4442914	4443114	chr16:4392913-4393113	6.48999	7.17757	4.58651	2.62511	1.99219e-31	1.06575e-29	Intron (uc002cwe.3/100529144, intron 3 of 27)	16	4390252	4457685	67434	2	100529144	uc002cwe.3	14571	ENSG00000103426	CORO7-PAM16	CORO7-PAM16 readthrough
chr16	4458103	4458303	chr16:4408102-4408302	6.25024	3.19614	7.28974	-3.96489	1.09984e-37	1.12405e-35	Promoter (<=1kb)	16	4407376	4457685	50310	2	100529144	uc002cwi.1	-418	ENSG00000103426	CORO7-PAM16	CORO7-PAM16 readthrough
chr16	4460773	4460973	chr16:4410772-4410972	4.87378	5.65274	2.0468	3.47751	9.51708e-18	1.1637e-16	Intron (uc002cwf.3/100529144, intron 3 of 30)	16	4407376	4457685	50310	2	100529144	uc002cwi.1	-3088	ENSG00000103426	CORO7-PAM16	CORO7-PAM16 readthrough
chr16	4461859	4462059	chr16:4411858-4412058	7.03958	7.81917	4.20335	3.62298	4.82173e-60	4.14699e-57	Intron (uc002cwf.3/100529144, intron 3 of 30)	16	4404543	4465898	61356	2	79585	uc002cwg.4	3839	ENSG00000262246	CORO7	coronin 7
chr16	4466587	4466787	chr16:4416586-4416786	8.26757	8.50998	7.90993	0.565198	0.0231054	0.0330166	Promoter (<=1kb)	16	4390252	4466962	76711	2	100529144	uc002cwf.3	175	ENSG00000103426	CORO7-PAM16	CORO7-PAM16 readthrough
chr16	4475426	4475626	chr16:4425425-4425625	8.00635	8.17829	7.76866	0.402495	0.0194214	0.0280926	Promoter (<=1kb)	16	4475806	4506775	30970	1	9093	uc002cwk.3	-180	ENSG00000103423	DNAJA3	DnaJ heat shock protein family (Hsp40) member A3
chr16	4511338	4511538	chr16:4461337-4461537	4.40559	3.45494	5.06471	-1.47045	5.70403e-05	0.000120362	Downstream (<1kb)	16	4511695	4524532	12838	2	57407	uc002cwm.3	12994	ENSG00000153406	NMRAL1	NmrA like redox sensor 1
chr16	4524516	4524716	chr16:4474515-4474715	7.53543	7.91444	6.89034	1.00908	4.7651e-06	1.18205e-05	Promoter (<=1kb)	16	4511695	4524532	12838	2	57407	uc002cwm.3	0	ENSG00000153406	NMRAL1	NmrA like redox sensor 1
chr16	4546457	4546657	chr16:4496456-4496656	4.25962	3.35676	4.89951	-1.42002	2.53724e-05	5.64259e-05	Promoter (<=1kb)	16	4545859	4560348	14490	1	3163	uc010btt.3	598	ENSG00000103415	HMOX2	heme oxygenase 2
chr16	4550363	4550563	chr16:4500362-4500562	5.65557	3.18087	6.64407	-3.33813	1.25388e-29	5.53978e-28	Intron (uc010bts.3/3163, intron 1 of 5)	16	4545859	4560348	14490	1	3163	uc010btt.3	4504	ENSG00000103415	HMOX2	heme oxygenase 2
chr16	4551055	4551255	chr16:4501054-4501254	3.33053	1.2663	4.26641	-2.86082	4.32669e-11	2.29385e-10	Intron (uc010bts.3/3163, intron 1 of 5)	16	4545859	4560348	14490	1	3163	uc010btt.3	5196	ENSG00000103415	HMOX2	heme oxygenase 2
chr16	4561292	4561492	chr16:4511291-4511491	4.46997	3.07757	5.27145	-2.12889	3.40177e-11	1.83064e-10	3' UTR	16	4560677	4564856	4180	2	29965	uc002cwu.3	3364	ENSG00000089486	CDIP1	cell death inducing p53 target 1
chr16	4567940	4568140	chr16:4517939-4518139	5.41464	5.79675	4.76197	1.064	6.951e-05	0.000144828	Intron (uc002cwv.3/29965, intron 1 of 5)	16	4560677	4564856	4180	2	29965	uc002cwu.3	-3084	ENSG00000089486	CDIP1	cell death inducing p53 target 1
chr16	4572332	4572532	chr16:4522331-4522531	4.87113	5.29012	4.12355	1.2033	6.28618e-07	1.78666e-06	Intron (uc002cwv.3/29965, intron 1 of 5)	16	4560677	4564856	4180	2	29965	uc002cwu.3	-7476	ENSG00000089486	CDIP1	cell death inducing p53 target 1
chr16	4579163	4579363	chr16:4529162-4529362	5.63802	5.87891	5.28313	0.612935	0.0316353	0.0441866	Intron (uc002cwv.3/29965, intron 1 of 5)	16	4560677	4588471	27795	2	29965	uc002cwv.3	9108	ENSG00000089486	CDIP1	cell death inducing p53 target 1
chr16	4600670	4600870	chr16:4550669-4550869	3.01936	3.74276	0.826494	2.45482	9.9658e-06	2.35718e-05	Distal Intergenic	16	4606491	4650318	43828	1	342346	uc010uxn.2	-5621	ENSG00000205832	C16orf96	chromosome 16 open reading frame 96
chr16	4606286	4606486	chr16:4556285-4556485	3.05601	3.65002	1.69267	1.7694	9.44096e-05	0.000192804	Promoter (<=1kb)	16	4606491	4650318	43828	1	342346	uc010uxn.2	-5	ENSG00000205832	C16orf96	chromosome 16 open reading frame 96
chr16	4622790	4622990	chr16:4572789-4572989	3.80593	3.3757	4.19487	-0.723179	0.0200151	0.0288894	Intron (uc010uxn.2/342346, intron 2 of 15)	16	4606491	4650318	43828	1	342346	uc010uxn.2	16299	ENSG00000205832	C16orf96	chromosome 16 open reading frame 96
chr16	4630301	4630501	chr16:4580300-4580500	2.64415	3.17151	1.55625	1.33784	0.00404843	0.00652197	Intron (uc010uxn.2/342346, intron 7 of 15)	16	4606491	4650318	43828	1	342346	uc010uxn.2	23810	ENSG00000205832	C16orf96	chromosome 16 open reading frame 96
chr16	4647351	4647551	chr16:4597350-4597550	3.92204	2.51906	4.72628	-2.14087	7.01649e-09	2.69353e-08	Intron (uc010uxn.2/342346, intron 14 of 15)	16	4658884	4664927	6044	2	124402	uc002cwx.2	17376	ENSG00000153443	UBALD1	UBA like domain containing 1
chr16	4652765	4652965	chr16:4602764-4602964	3.75127	4.30512	2.5616	1.64717	1.75119e-05	3.98885e-05	Distal Intergenic	16	4658884	4664927	6044	2	124402	uc002cwx.2	11962	ENSG00000153443	UBALD1	UBA like domain containing 1
chr16	4654408	4654608	chr16:4604407-4604607	5.09452	5.73485	3.49324	2.08828	0.000137348	0.000274036	Distal Intergenic	16	4658884	4664927	6044	2	124402	uc002cwx.2	10319	ENSG00000153443	UBALD1	UBA like domain containing 1
chr16	4664169	4664369	chr16:4614168-4614368	6.36618	6.66603	5.8978	0.75685	8.39065e-05	0.000172747	Promoter (<=1kb)	16	4658884	4664927	6044	2	124402	uc002cwx.2	558	ENSG00000153443	UBALD1	UBA like domain containing 1
chr16	4684814	4685014	chr16:4634813-4635013	6.55567	7.4104	1.49198	5.52636	2.27386e-32	1.34659e-30	Exon (uc002cxc.1/uc002cxc.1, exon 2 of 2)	16	4674825	4740975	66151	1	23295	uc010uxq.2	9989	ENSG00000102858	MGRN1	mahogunin ring finger 1
chr16	4687662	4687862	chr16:4637661-4637861	4.33154	3.00222	5.11601	-1.99465	1.00629e-09	4.3738e-09	Intron (uc002cwz.3/23295, intron 1 of 16)	16	4674825	4740975	66151	1	23295	uc010uxq.2	12837	ENSG00000102858	MGRN1	mahogunin ring finger 1
chr16	4710720	4710920	chr16:4660719-4660919	8.83713	9.30583	7.94649	1.3543	9.04315e-10	3.95629e-09	Intron (uc002cwz.3/23295, intron 5 of 16)	16	4743694	4745856	2163	1	84309	uc002cxf.2	-32774	ENSG00000168101	NUDT16L1	nudix hydrolase 16 like 1
chr16	4711812	4712012	chr16:4661811-4662011	5.30613	5.54746	4.95045	0.594143	0.0195333	0.028245	Intron (uc002cwz.3/23295, intron 5 of 16)	16	4743694	4745856	2163	1	84309	uc002cxf.2	-31682	ENSG00000168101	NUDT16L1	nudix hydrolase 16 like 1
chr16	4730110	4730310	chr16:4680109-4680309	6.64602	5.49569	7.37666	-1.84501	3.47974e-15	3.13828e-14	Intron (uc002cwz.3/23295, intron 12 of 16)	16	4743694	4745856	2163	1	84309	uc002cxf.2	-13384	ENSG00000168101	NUDT16L1	nudix hydrolase 16 like 1
chr16	4732177	4732377	chr16:4682176-4682376	4.78215	3.50113	5.55293	-1.97228	7.42965e-10	3.29305e-09	Intron (uc002cwz.3/23295, intron 13 of 16)	16	4743694	4745856	2163	1	84309	uc002cxf.2	-11317	ENSG00000168101	NUDT16L1	nudix hydrolase 16 like 1
chr16	4793302	4793502	chr16:4743301-4743501	4.18615	3.73741	4.58755	-0.745256	0.0127178	0.0189706	Intron (uc002cxn.3/146562, intron 5 of 9)	16	4749755	4784378	34624	2	124401	uc002cxm.3	-8924	ENSG00000168096	ANKS3	ankyrin repeat and sterile alpha motif domain containing 3
chr16	4817168	4817368	chr16:4767167-4767367	8.51017	8.70805	8.23015	0.463127	0.0102992	0.0155878	Promoter (<=1kb)	16	4800815	4817166	16352	2	26048	uc010uxt.1	-2	ENSG00000103199	ZNF500	zinc finger protein 500
chr16	4875998	4876198	chr16:4825997-4826197	3.45641	1.67226	4.34517	-2.53769	1.02187e-08	3.82673e-08	Intron (uc002cxx.4/84656, intron 5 of 15)	16	4854523	4896211	41689	2	84656	uc002cxz.1	20013	ENSG00000140632	GLYR1	glyoxylate reductase 1 homolog
chr16	4909968	4910168	chr16:4859967-4860167	3.40088	2.43882	4.06446	-1.43784	6.06346e-05	0.000127466	Exon (uc010uxw.2/29855, exon 6 of 17)	16	4902077	4932363	30287	1	29855	uc002cyc.3	7891	ENSG00000118900	UBN1	ubinuclein 1
chr16	4912719	4912919	chr16:4862718-4862918	2.2928	0.406664	3.19997	-2.65083	4.84362e-06	1.2005e-05	Intron (uc010uxw.2/29855, intron 7 of 16)	16	4902077	4932363	30287	1	29855	uc002cyc.3	10642	ENSG00000118900	UBN1	ubinuclein 1
chr16	4919286	4919486	chr16:4869285-4869485	2.97856	1.21202	3.86398	-2.52213	2.02202e-07	6.1981e-07	Intron (uc010uxw.2/29855, intron 8 of 16)	16	4902077	4932363	30287	1	29855	uc002cyc.3	17209	ENSG00000118900	UBN1	ubinuclein 1
chr16	4932763	4932963	chr16:4882762-4882962	3.98444	4.4507	3.10128	1.30269	0.000174614	0.000343139	3' UTR	16	4902077	4932363	30287	1	29855	uc002cyc.3	30686	ENSG00000118900	UBN1	ubinuclein 1
chr16	4942436	4942636	chr16:4892435-4892635	6.46234	6.75605	6.00644	0.777948	0.000103822	0.000210771	Intron (uc002cyd.1/5493, intron 14 of 21)	16	4902077	4932363	30287	1	29855	uc002cyc.3	40359	ENSG00000118900	UBN1	ubinuclein 1
chr16	4975010	4975210	chr16:4925009-4925209	3.75303	4.42029	1.98854	2.23514	1.00042e-07	3.21398e-07	Intron (uc002cyd.1/5493, intron 1 of 21)	16	4932508	4987136	54629	2	5493	uc002cyd.1	11926	ENSG00000118898	PPL	periplakin
chr16	4987160	4987360	chr16:4937159-4937359	7.43083	7.95367	6.35944	1.60582	5.50425e-11	2.87552e-10	Promoter (<=1kb)	16	4932508	4987136	54629	2	5493	uc002cyd.1	-24	ENSG00000118898	PPL	periplakin
chr16	4993287	4993487	chr16:4943286-4943486	7.21133	7.41161	6.92729	0.485375	0.0201152	0.0290246	Distal Intergenic	16	4932508	4987136	54629	2	5493	uc002cyd.1	-6151	ENSG00000118898	PPL	periplakin
chr16	4994822	4995022	chr16:4944821-4945021	8.39613	8.74627	7.81919	0.923028	4.17117e-07	1.21865e-06	Distal Intergenic	16	4932508	4987136	54629	2	5493	uc002cyd.1	-7686	ENSG00000118898	PPL	periplakin
chr16	4995703	4995903	chr16:4945702-4945902	5.99543	5.61684	6.34817	-0.692026	0.00177411	0.00301397	Distal Intergenic	16	4932508	4987136	54629	2	5493	uc002cyd.1	-8567	ENSG00000118898	PPL	periplakin
chr16	5006161	5006361	chr16:4956160-4956360	7.06364	6.62524	7.45811	-0.797219	5.4488e-06	1.33973e-05	Promoter (1-2kb)	16	5008318	5069156	60839	1	9717	uc002cye.2	-1957	ENSG00000103184	SEC14L5	SEC14 like lipid binding 5
chr16	5017144	5017344	chr16:4967143-4967343	3.99245	4.34545	3.40893	0.982465	0.00234074	0.00390589	Intron (uc002cye.2/9717, intron 2 of 15)	16	5008318	5069156	60839	1	9717	uc002cye.2	8826	ENSG00000103184	SEC14L5	SEC14 like lipid binding 5
chr16	5091951	5092151	chr16:5041950-5042150	5.4882	4.87394	5.9901	-1.04684	0.000207674	0.000403932	5' UTR	16	5081029	5083942	2914	2	51172	uc010uxx.2	-8009	ENSG00000103174	NAGPA	N-acetylglucosamine-1-phosphodiester alpha-N-acetylglucosaminidase
chr16	5115645	5115845	chr16:5065644-5065844	3.18262	3.66987	2.23331	1.26346	0.00224402	0.00375501	Promoter (<=1kb)	16	5094123	5116146	22024	2	146556	uc002cyk.4	301	ENSG00000153446	C16orf89	chromosome 16 open reading frame 89
chr16	5121843	5122043	chr16:5071842-5072042	7.17766	7.42729	6.80677	0.621081	0.000486497	0.000897477	Promoter (<=1kb)	16	5121850	5137380	15531	1	56052	uc010bue.3	0	ENSG00000033011	ALG1	ALG1 chitobiosyldiphosphodolichol beta-mannosyltransferase
chr16	5488633	5488833	chr16:5438632-5438832	2.39854	2.90538	1.38368	1.21097	0.0147632	0.0217845	Intron (uc002cyq.1/uc002cyq.1, intron 1 of 2)	16	5134301	5147789	13489	2	196483	uc002cyp.2	-340844	ENSG00000118894	EEF2KMT	eukaryotic elongation factor 2 lysine methyltransferase
chr16	5666197	5666397	chr16:5616196-5616396	3.97702	4.34906	3.34882	0.989519	0.00156346	0.00267746	Distal Intergenic	16	6069132	7703949	1634818	1	54715	uc002cyr.1	-402735	ENSG00000078328	RBFOX1	RNA binding fox-1 homolog 1
chr16	5786322	5786522	chr16:5736321-5736521	2.88906	3.58174	0.948232	2.29544	1.63851e-05	3.74983e-05	Distal Intergenic	16	6069132	7703949	1634818	1	54715	uc002cyr.1	-282610	ENSG00000078328	RBFOX1	RNA binding fox-1 homolog 1
chr16	5790070	5790270	chr16:5740069-5740269	1.99206	2.67722	0.105991	2.36297	0.000774926	0.00138669	Distal Intergenic	16	6069132	7703949	1634818	1	54715	uc002cyr.1	-278862	ENSG00000078328	RBFOX1	RNA binding fox-1 homolog 1
chr16	5839107	5839307	chr16:5789106-5789306	3.54482	4.29477	1.08626	2.93505	1.78726e-07	5.52658e-07	Distal Intergenic	16	6069132	7703949	1634818	1	54715	uc002cyr.1	-229825	ENSG00000078328	RBFOX1	RNA binding fox-1 homolog 1
chr16	5990663	5990863	chr16:5940662-5940862	2.64107	3.36562	0.437835	2.52966	5.225e-05	0.000110856	Distal Intergenic	16	6069132	7703949	1634818	1	54715	uc002cyr.1	-78269	ENSG00000078328	RBFOX1	RNA binding fox-1 homolog 1
chr16	6943095	6943295	chr16:6893094-6893294	3.05343	3.85641	0	3.21466	2.33922e-06	6.07798e-06	Intron (uc002cyr.1/54715, intron 3 of 11)	16	6823810	7763340	939531	1	54715	uc010uyb.1	119285	ENSG00000078328	RBFOX1	RNA binding fox-1 homolog 1
chr16	7007768	7007968	chr16:6957767-6957967	3.03333	2.17638	3.65387	-1.27507	0.00200224	0.00337548	Intron (uc002cyr.1/54715, intron 3 of 11)	16	6823810	7763340	939531	1	54715	uc010uyb.1	183958	ENSG00000078328	RBFOX1	RNA binding fox-1 homolog 1
chr16	7136924	7137124	chr16:7086923-7087123	4.34371	4.81529	3.44415	1.37947	0.000142776	0.00028414	Intron (uc002cyr.1/54715, intron 4 of 11)	16	7382751	7763340	380590	1	54715	uc002cyw.2	-245627	ENSG00000078328	RBFOX1	RNA binding fox-1 homolog 1
chr16	7174870	7175070	chr16:7124869-7125069	5.82141	6.5945	3.07759	3.53798	2.3949e-19	3.5301e-18	Intron (uc002cyr.1/54715, intron 4 of 11)	16	7382751	7763340	380590	1	54715	uc002cyw.2	-207681	ENSG00000078328	RBFOX1	RNA binding fox-1 homolog 1
chr16	7211740	7211940	chr16:7161739-7161939	3.58346	4.22643	1.96703	2.34778	1.12417e-06	3.07338e-06	Intron (uc002cyr.1/54715, intron 4 of 11)	16	7382751	7763340	380590	1	54715	uc002cyw.2	-170811	ENSG00000078328	RBFOX1	RNA binding fox-1 homolog 1
chr16	8619683	8619883	chr16:8569681-8569881	5.2192	5.60564	4.55584	1.03875	3.37365e-05	7.36338e-05	Promoter (2-3kb)	16	8619502	8622226	2725	2	283953	uc010uyd.2	2343	ENSG00000232258	TMEM114	transmembrane protein 114
chr16	8632154	8632354	chr16:8582152-8582352	4.08615	2.24506	4.98537	-2.53135	4.26793e-12	2.59812e-11	Distal Intergenic	16	8619502	8622226	2725	2	283953	uc010uyd.2	-9928	ENSG00000232258	TMEM114	transmembrane protein 114
chr16	8715445	8715645	chr16:8621588-8621788	7.37661	7.65858	6.94412	0.699244	0.000173121	0.000340357	Promoter (<=1kb)	16	8715527	8740079	24553	1	79091	uc002cyz.3	0	ENSG00000067365	METTL22	methyltransferase like 22
chr16	8740233	8740433	chr16:8646376-8646576	2.963	1.27322	3.83329	-2.33415	0.000309071	0.000586632	Exon (uc002czb.3/uc002czb.3, exon 1 of 1)	16	8715527	8740079	24553	1	79091	uc021tcq.1	24706	ENSG00000067365	METTL22	methyltransferase like 22
chr16	8754868	8755068	chr16:8661011-8661211	4.80931	5.0889	4.38147	0.67883	0.0080205	0.0123484	Distal Intergenic	16	8768444	8878432	109989	1	18	uc002czc.4	-13376	ENSG00000183044	ABAT	4-aminobutyrate aminotransferase
chr16	8806816	8807016	chr16:8712959-8713159	3.38626	3.95894	2.11831	1.79922	1.6107e-05	3.69085e-05	Promoter (<=1kb)	16	8806826	8878432	71607	1	18	uc002czd.4	0	ENSG00000183044	ABAT	4-aminobutyrate aminotransferase
chr16	8814521	8814721	chr16:8720664-8720864	2.23831	2.75949	1.17295	1.48942	0.00482909	0.00768716	Promoter (<=1kb)	16	8814573	8878432	63860	1	18	uc010bui.3	0	ENSG00000183044	ABAT	4-aminobutyrate aminotransferase
chr16	8885853	8886053	chr16:8791996-8792196	2.97478	3.60134	1.4492	1.97419	5.44007e-05	0.000115134	Downstream (2-3kb)	16	8889037	8891505	2469	2	25880	uc002cze.3	5452	ENSG00000184857	TMEM186	transmembrane protein 186
chr16	8891504	8891704	chr16:8797647-8797847	8.12311	8.29736	7.88174	0.400573	0.0360253	0.0498274	Promoter (<=1kb)	16	8889037	8891505	2469	2	25880	uc002cze.3	0	ENSG00000184857	TMEM186	transmembrane protein 186
chr16	8941033	8941233	chr16:8847176-8847376	3.82119	1.52394	4.789	-3.08508	9.60034e-11	4.84442e-10	Intron (uc002czf.4/5373, intron 7 of 7)	16	8946799	8955667	8869	2	23589	uc031qux.1	14434	ENSG00000153048	CARHSP1	calcium regulated heat stable protein 1
chr16	8942952	8943152	chr16:8849095-8849295	5.33765	3.13288	6.29348	-3.10554	3.18818e-23	7.19645e-22	3' UTR	16	8946799	8955667	8869	2	23589	uc031qux.1	12515	ENSG00000153048	CARHSP1	calcium regulated heat stable protein 1
chr16	8944367	8944567	chr16:8850510-8850710	6.62291	3.79921	7.64475	-3.77699	9.18202e-46	2.00252e-43	Downstream (2-3kb)	16	8946799	8955667	8869	2	23589	uc031qux.1	11100	ENSG00000153048	CARHSP1	calcium regulated heat stable protein 1
chr16	8955648	8955848	chr16:8861791-8861991	4.97486	4.51717	5.38219	-0.813889	0.00139245	0.00240211	Promoter (<=1kb)	16	8946799	8955667	8869	2	23589	uc031qux.1	0	ENSG00000153048	CARHSP1	calcium regulated heat stable protein 1
chr16	8957712	8957912	chr16:8863855-8864055	6.46496	4.94587	7.2979	-2.30487	2.16496e-23	4.97043e-22	Promoter (2-3kb)	16	8946799	8955667	8869	2	23589	uc031quz.1	-2045	ENSG00000153048	CARHSP1	calcium regulated heat stable protein 1
chr16	8960645	8960845	chr16:8866788-8866988	5.57596	5.85749	5.14431	0.726551	0.000396957	0.000741761	Promoter (<=1kb)	16	8946799	8961285	14487	2	23589	uc031qva.1	440	ENSG00000153048	CARHSP1	calcium regulated heat stable protein 1
chr16	8962899	8963099	chr16:8869042-8869242	7.65601	7.90831	7.28021	0.604385	0.0105537	0.0159463	Promoter (<=1kb)	16	8946799	8962869	16071	2	23589	uc031qvd.1	-30	ENSG00000153048	CARHSP1	calcium regulated heat stable protein 1
chr16	8968372	8968572	chr16:8874515-8874715	3.44923	3.99987	2.27239	1.54836	0.000251947	0.000484372	Distal Intergenic	16	8946799	8962869	16071	2	23589	uc031qvd.1	-5503	ENSG00000153048	CARHSP1	calcium regulated heat stable protein 1
chr16	8972455	8972655	chr16:8878598-8878798	5.34827	3.05218	6.31593	-3.21198	2.57689e-27	8.95328e-26	Distal Intergenic	16	8946799	8962869	16071	2	23589	uc031qvd.1	-9586	ENSG00000153048	CARHSP1	calcium regulated heat stable protein 1
chr16	8978532	8978732	chr16:8884675-8884875	7.40995	6.50543	8.05053	-1.50582	7.68616e-10	3.3996e-09	Distal Intergenic	16	8946799	8962869	16071	2	23589	uc031qvd.1	-15663	ENSG00000153048	CARHSP1	calcium regulated heat stable protein 1
chr16	8980163	8980363	chr16:8886306-8886506	6.13221	5.76349	6.47776	-0.659012	0.0115699	0.0173713	Distal Intergenic	16	8946799	8962869	16071	2	23589	uc031qvd.1	-17294	ENSG00000153048	CARHSP1	calcium regulated heat stable protein 1
chr16	8982175	8982375	chr16:8888318-8888518	6.22407	5.15352	6.92773	-1.71765	5.72246e-15	5.02922e-14	Distal Intergenic	16	8946799	8962869	16071	2	23589	uc031qvd.1	-19306	ENSG00000153048	CARHSP1	calcium regulated heat stable protein 1
chr16	8986204	8986404	chr16:8892347-8892547	5.96715	3.45831	6.95931	-3.45993	1.18096e-36	1.08765e-34	3' UTR	16	8946799	8962869	16071	2	23589	uc031qvd.1	-23335	ENSG00000153048	CARHSP1	calcium regulated heat stable protein 1
chr16	9000913	9001113	chr16:8907056-8907256	3.08349	0.215004	4.10901	-3.51949	8.98035e-11	4.55198e-10	Intron (uc002czk.2/7874, intron 12 of 30)	16	8985951	9030543	44593	2	7874	uc002czk.2	29430	ENSG00000187555	USP7	ubiquitin specific peptidase 7
chr16	9035700	9035900	chr16:8941843-8942043	3.87954	1.73478	4.82713	-2.9666	1.67073e-10	8.13687e-10	Intron (uc002czl.2/7874, intron 1 of 30)	16	8985951	9030543	44593	2	7874	uc010uyj.1	-5157	ENSG00000187555	USP7	ubiquitin specific peptidase 7
chr16	9050995	9051195	chr16:8957138-8957338	3.70125	0.0695376	4.77383	-4.26041	7.13647e-13	4.8257e-12	Promoter (<=1kb)	16	8988888	9050237	61350	2	7874	uc010uyk.1	-758	ENSG00000187555	USP7	ubiquitin specific peptidase 7
chr16	9052410	9052610	chr16:8958553-8958753	6.5552	4.52742	7.48553	-2.90052	1.02372e-37	1.05138e-35	Promoter (2-3kb)	16	8988888	9050237	61350	2	7874	uc010uyk.1	-2173	ENSG00000187555	USP7	ubiquitin specific peptidase 7
chr16	9056566	9056766	chr16:8962709-8962909	5.39122	5.10448	5.67372	-0.49909	0.0192897	0.0279159	Promoter (<=1kb)	16	8985951	9057341	71391	2	7874	uc002czl.2	575	ENSG00000187555	USP7	ubiquitin specific peptidase 7
chr16	9057756	9057956	chr16:8963899-8964099	8.33657	8.57507	7.98602	0.557435	0.013359	0.019854	Promoter (<=1kb)	16	8985951	9057341	71391	2	7874	uc002czl.2	-415	ENSG00000187555	USP7	ubiquitin specific peptidase 7
chr16	9090840	9091040	chr16:8996983-8997183	2.45301	3.10373	0.791281	1.87963	0.000811597	0.00144812	Distal Intergenic	16	8985951	9057341	71391	2	7874	uc002czl.2	-33499	ENSG00000187555	USP7	ubiquitin specific peptidase 7
chr16	9102679	9102879	chr16:9008822-9009022	6.5388	6.18538	6.87306	-0.631202	0.0108059	0.0163034	Distal Intergenic	16	8985951	9057341	71391	2	7874	uc002czl.2	-45338	ENSG00000187555	USP7	ubiquitin specific peptidase 7
chr16	9107086	9107286	chr16:9013229-9013429	4.58135	5.06699	3.63727	1.44216	5.57224e-07	1.59664e-06	Distal Intergenic	16	8985951	9057341	71391	2	7874	uc002czl.2	-49745	ENSG00000187555	USP7	ubiquitin specific peptidase 7
chr16	9111752	9111952	chr16:9017895-9018095	4.90041	3.45857	5.71457	-2.03454	0.000446575	0.000828349	Distal Intergenic	16	8985951	9057341	71391	2	7874	uc002czl.2	-54411	ENSG00000187555	USP7	ubiquitin specific peptidase 7
chr16	9127393	9127593	chr16:9033536-9033736	3.35118	2.8218	3.80386	-0.89581	0.0135808	0.0201625	Distal Intergenic	16	9185537	9213555	28019	1	29035	uc002czm.3	-57944	ENSG00000182831	C16orf72	chromosome 16 open reading frame 72
chr16	9136829	9137029	chr16:9042972-9043172	4.33517	1.73935	5.33625	-3.4345	1.86816e-17	2.20939e-16	Distal Intergenic	16	9185537	9213555	28019	1	29035	uc002czm.3	-48508	ENSG00000182831	C16orf72	chromosome 16 open reading frame 72
chr16	9146975	9147175	chr16:9053118-9053318	3.45326	3.87392	2.70118	1.11003	0.00214102	0.0035929	Distal Intergenic	16	9185537	9213555	28019	1	29035	uc002czm.3	-38362	ENSG00000182831	C16orf72	chromosome 16 open reading frame 72
chr16	9148442	9148642	chr16:9054585-9054785	3.30294	1.18254	4.24706	-2.84582	1.16087e-08	4.31173e-08	Distal Intergenic	16	9185537	9213555	28019	1	29035	uc002czm.3	-36895	ENSG00000182831	C16orf72	chromosome 16 open reading frame 72
chr16	9155177	9155377	chr16:9061320-9061520	4.69118	2.67031	5.62045	-2.85598	8.30042e-21	1.44287e-19	Distal Intergenic	16	9185537	9213555	28019	1	29035	uc002czm.3	-30160	ENSG00000182831	C16orf72	chromosome 16 open reading frame 72
chr16	9162344	9162544	chr16:9068487-9068687	6.32405	5.83535	6.75145	-0.884225	0.00074858	0.00134279	Distal Intergenic	16	9185537	9213555	28019	1	29035	uc002czm.3	-22993	ENSG00000182831	C16orf72	chromosome 16 open reading frame 72
chr16	9172903	9173103	chr16:9079046-9079246	2.84438	1.64736	3.58991	-1.90354	6.22162e-06	1.5176e-05	Distal Intergenic	16	9185537	9213555	28019	1	29035	uc002czm.3	-12434	ENSG00000182831	C16orf72	chromosome 16 open reading frame 72
chr16	9184226	9184426	chr16:9090369-9090569	6.39417	6.84221	5.56532	1.295	2.73623e-10	1.29162e-09	Promoter (1-2kb)	16	9185537	9213555	28019	1	29035	uc002czm.3	-1111	ENSG00000182831	C16orf72	chromosome 16 open reading frame 72
chr16	9204597	9204797	chr16:9110740-9110940	4.39581	2.76237	5.25436	-2.39774	2.64644e-14	2.14384e-13	Exon (uc002czn.3/uc002czn.3, exon 1 of 1)	16	9185537	9213555	28019	1	29035	uc002czm.3	19060	ENSG00000182831	C16orf72	chromosome 16 open reading frame 72
chr16	9209244	9209444	chr16:9115387-9115587	5.56276	6.27968	3.42738	2.91563	6.92634e-22	1.35293e-20	Intron (uc002czm.3/29035, intron 3 of 3)	16	9185537	9213555	28019	1	29035	uc002czm.3	23707	ENSG00000182831	C16orf72	chromosome 16 open reading frame 72
chr16	9217850	9218050	chr16:9123993-9124193	4.83572	3.90669	5.48625	-1.57476	7.93036e-08	2.58839e-07	Distal Intergenic	16	9185537	9213555	28019	1	29035	uc002czm.3	32313	ENSG00000182831	C16orf72	chromosome 16 open reading frame 72
chr16	9221540	9221740	chr16:9127683-9127883	7.69881	7.91416	7.38912	0.52128	0.00342785	0.00558229	Distal Intergenic	16	9185537	9213555	28019	1	29035	uc002czm.3	36003	ENSG00000182831	C16orf72	chromosome 16 open reading frame 72
chr16	9223121	9223321	chr16:9129264-9129464	3.82911	3.20833	4.3346	-1.04427	0.000526511	0.000966351	Distal Intergenic	16	9185537	9213555	28019	1	29035	uc002czm.3	37584	ENSG00000182831	C16orf72	chromosome 16 open reading frame 72
chr16	9228723	9228923	chr16:9134866-9135066	5.29266	5.73175	4.48952	1.26082	1.04525e-07	3.3473e-07	Distal Intergenic	16	9185537	9213555	28019	1	29035	uc002czm.3	43186	ENSG00000182831	C16orf72	chromosome 16 open reading frame 72
chr16	9232975	9233175	chr16:9139118-9139318	6.3138	6.55676	5.95516	0.610588	0.00129882	0.00225033	Distal Intergenic	16	9185537	9213555	28019	1	29035	uc002czm.3	47438	ENSG00000182831	C16orf72	chromosome 16 open reading frame 72
chr16	9245498	9245698	chr16:9151641-9151841	3.39184	3.88941	2.4085	1.40498	0.000749928	0.00134494	Distal Intergenic	16	9185537	9213555	28019	1	29035	uc002czm.3	59961	ENSG00000182831	C16orf72	chromosome 16 open reading frame 72
chr16	9293286	9293486	chr16:9199429-9199629	3.46628	2.0095	4.28417	-2.181	9.61221e-09	3.61583e-08	Distal Intergenic	16	9328774	9328803	30	1	100422920	uc021tct.1	-35288	ENSG00000265841	MIR548X	microRNA 548x
chr16	9352372	9352572	chr16:9258515-9258715	3.73174	2.71577	4.41575	-1.57763	1.61075e-05	3.69092e-05	Distal Intergenic	16	9328774	9328803	30	1	100422920	uc021tct.1	23598	ENSG00000265841	MIR548X	microRNA 548x
chr16	9355428	9355628	chr16:9261571-9261771	3.11866	1.19556	4.03214	-2.65437	6.16268e-09	2.38622e-08	Distal Intergenic	16	9328774	9328803	30	1	100422920	uc021tct.1	26654	ENSG00000265841	MIR548X	microRNA 548x
chr16	9356917	9357117	chr16:9263060-9263260	2.29382	1.323	2.96079	-1.55054	0.00212205	0.00356322	Distal Intergenic	16	9328774	9328803	30	1	100422920	uc021tct.1	28143	ENSG00000265841	MIR548X	microRNA 548x
chr16	9358059	9358259	chr16:9264202-9264402	2.41495	0.922593	3.24153	-2.1022	2.18567e-05	4.90923e-05	Distal Intergenic	16	9328774	9328803	30	1	100422920	uc021tct.1	29285	ENSG00000265841	MIR548X	microRNA 548x
chr16	9391428	9391628	chr16:9297571-9297771	2.435	0.616729	3.33009	-2.4271	1.54822e-06	4.13978e-06	Distal Intergenic	16	9328774	9328803	30	1	100422920	uc021tct.1	62654	ENSG00000265841	MIR548X	microRNA 548x
chr16	9395139	9395339	chr16:9301282-9301482	2.92396	0	3.97319	-3.90945	2.90069e-10	1.36426e-09	Distal Intergenic	16	9328774	9328803	30	1	100422920	uc021tct.1	66365	ENSG00000265841	MIR548X	microRNA 548x
chr16	9395984	9396184	chr16:9302127-9302327	2.37377	0	3.37331	-3.39254	4.97666e-08	1.67839e-07	Distal Intergenic	16	9328774	9328803	30	1	100422920	uc021tct.1	67210	ENSG00000265841	MIR548X	microRNA 548x
chr16	9405233	9405433	chr16:9311376-9311576	6.26763	2.26644	7.35513	-5.03627	2.51067e-50	8.25626e-48	Distal Intergenic	16	9328774	9328803	30	1	100422920	uc021tct.1	76459	ENSG00000265841	MIR548X	microRNA 548x
chr16	9423568	9423768	chr16:9329711-9329911	4.44378	1.79184	5.45031	-3.45492	3.08168e-18	3.98577e-17	Distal Intergenic	16	9328774	9328803	30	1	100422920	uc021tct.1	94794	ENSG00000265841	MIR548X	microRNA 548x
chr16	9431592	9431792	chr16:9337735-9337935	2.54977	0	3.57359	-3.36288	2.5062e-07	7.5717e-07	Distal Intergenic	16	9328774	9328803	30	1	100422920	uc021tct.1	102818	ENSG00000265841	MIR548X	microRNA 548x
chr16	9434518	9434718	chr16:9340661-9340861	4.42953	0.632182	5.5093	-4.68154	4.9431e-18	6.25107e-17	Distal Intergenic	16	9328774	9328803	30	1	100422920	uc021tct.1	105744	ENSG00000265841	MIR548X	microRNA 548x
chr16	9459276	9459476	chr16:9365419-9365619	5.20841	1.77691	6.27107	-4.34841	1.53129e-32	9.21809e-31	Distal Intergenic	16	9328774	9328803	30	1	100422920	uc021tct.1	130502	ENSG00000265841	MIR548X	microRNA 548x
chr16	9467984	9468184	chr16:9374127-9374327	2.49346	1.123	3.28912	-2.03827	2.39335e-05	5.34451e-05	Distal Intergenic	16	9328774	9328803	30	1	100422920	uc021tct.1	139210	ENSG00000265841	MIR548X	microRNA 548x
chr16	9532777	9532977	chr16:9438920-9439120	5.53506	0.710232	6.64453	-5.64601	2.24142e-29	9.66357e-28	Distal Intergenic	16	9328774	9328803	30	1	100422920	uc021tct.1	204003	ENSG00000265841	MIR548X	microRNA 548x
chr16	9534924	9535124	chr16:9441067-9441267	4.12381	1.12709	5.15919	-3.77116	8.26887e-15	7.13039e-14	Distal Intergenic	16	9328774	9328803	30	1	100422920	uc021tct.1	206150	ENSG00000265841	MIR548X	microRNA 548x
chr16	9551987	9552187	chr16:9458130-9458330	2.41309	0	3.41598	-3.31626	1.28251e-07	4.0514e-07	Distal Intergenic	16	9328774	9328803	30	1	100422920	uc021tct.1	223213	ENSG00000265841	MIR548X	microRNA 548x
chr16	9563481	9563681	chr16:9469624-9469824	2.45303	0.509564	3.3699	-2.83455	2.97239e-07	8.87272e-07	Distal Intergenic	16	9328774	9328803	30	1	100422920	uc021tct.1	234707	ENSG00000265841	MIR548X	microRNA 548x
chr16	9576030	9576230	chr16:9482173-9482373	2.4734	1.45121	3.15971	-1.49896	0.000967012	0.00170695	Distal Intergenic	16	9328774	9328803	30	1	100422920	uc021tct.1	247256	ENSG00000265841	MIR548X	microRNA 548x
chr16	9578578	9578778	chr16:9484721-9484921	3.22613	1.53747	4.09619	-2.44482	4.18615e-09	1.66044e-08	Distal Intergenic	16	9328774	9328803	30	1	100422920	uc021tct.1	249804	ENSG00000265841	MIR548X	microRNA 548x
chr16	9579399	9579599	chr16:9485542-9485742	3.27826	0.676861	4.2799	-3.40469	7.2123e-11	3.70392e-10	Distal Intergenic	16	9328774	9328803	30	1	100422920	uc021tct.1	250625	ENSG00000265841	MIR548X	microRNA 548x
chr16	9583780	9583980	chr16:9489923-9490123	5.73505	5.02429	6.28772	-1.20139	2.21492e-06	5.77757e-06	Distal Intergenic	16	9328774	9328803	30	1	100422920	uc021tct.1	255006	ENSG00000265841	MIR548X	microRNA 548x
chr16	9584940	9585140	chr16:9491083-9491283	4.31136	2.78596	5.14578	-2.22963	5.15862e-10	2.34233e-09	Distal Intergenic	16	9328774	9328803	30	1	100422920	uc021tct.1	256166	ENSG00000265841	MIR548X	microRNA 548x
chr16	9611978	9612178	chr16:9518121-9518321	4.53332	1.96981	5.53115	-3.31866	2.3784e-18	3.11849e-17	Distal Intergenic	16	9328774	9328803	30	1	100422920	uc021tct.1	283204	ENSG00000265841	MIR548X	microRNA 548x
chr16	9615859	9616059	chr16:9522002-9522202	2.34764	1.27192	3.05311	-1.53892	0.00110144	0.00192817	Distal Intergenic	16	9328774	9328803	30	1	100422920	uc021tct.1	287085	ENSG00000265841	MIR548X	microRNA 548x
chr16	9701475	9701675	chr16:9607618-9607818	3.06929	0.194955	4.09528	-3.64383	1.0411e-10	5.22503e-10	Distal Intergenic	16	9856532	10064652	208121	2	2903	uc010uyn.2	362977	ENSG00000183454	GRIN2A	glutamate ionotropic receptor NMDA type subunit 2A
chr16	9706227	9706427	chr16:9612370-9612570	4.77881	2.71048	5.71531	-2.90043	2.9315e-20	4.79283e-19	Distal Intergenic	16	9856532	10064652	208121	2	2903	uc010uyn.2	358225	ENSG00000183454	GRIN2A	glutamate ionotropic receptor NMDA type subunit 2A
chr16	9741969	9742169	chr16:9648112-9648312	2.87421	1.96847	3.51528	-1.40722	0.000594429	0.00108294	Distal Intergenic	16	9856532	10064652	208121	2	2903	uc010uyn.2	322483	ENSG00000183454	GRIN2A	glutamate ionotropic receptor NMDA type subunit 2A
chr16	9744175	9744375	chr16:9650318-9650518	3.36885	0.597649	4.38621	-3.24689	5.93479e-07	1.69315e-06	Distal Intergenic	16	9856532	10064652	208121	2	2903	uc010uyn.2	320277	ENSG00000183454	GRIN2A	glutamate ionotropic receptor NMDA type subunit 2A
chr16	9762830	9763030	chr16:9668973-9669173	2.93805	1.88303	3.63622	-1.53538	0.000494103	0.000910607	Distal Intergenic	16	9856532	10064652	208121	2	2903	uc010uyn.2	301622	ENSG00000183454	GRIN2A	glutamate ionotropic receptor NMDA type subunit 2A
chr16	9891243	9891443	chr16:9797386-9797586	3.8025	1.63788	4.75286	-3.00044	2.68798e-13	1.92209e-12	Intron (uc002czo.4/2903, intron 11 of 12)	16	9856532	10064652	208121	2	2903	uc010uyn.2	173209	ENSG00000183454	GRIN2A	glutamate ionotropic receptor NMDA type subunit 2A
chr16	9938314	9938514	chr16:9844457-9844657	2.82915	0.817533	3.75698	-2.8484	3.91005e-07	1.14736e-06	Intron (uc002czo.4/2903, intron 5 of 12)	16	9856532	10064652	208121	2	2903	uc010uyn.2	126138	ENSG00000183454	GRIN2A	glutamate ionotropic receptor NMDA type subunit 2A
chr16	9939958	9940158	chr16:9846101-9846301	2.29566	0.912548	3.0947	-2.02882	2.91143e-05	6.41344e-05	Intron (uc002czo.4/2903, intron 5 of 12)	16	9856532	10064652	208121	2	2903	uc010uyn.2	124494	ENSG00000183454	GRIN2A	glutamate ionotropic receptor NMDA type subunit 2A
chr16	9948526	9948726	chr16:9854669-9854869	2.6625	1.11701	3.50158	-2.22067	5.66149e-05	0.000119503	Intron (uc002czo.4/2903, intron 4 of 12)	16	9856532	10064652	208121	2	2903	uc010uyn.2	115926	ENSG00000183454	GRIN2A	glutamate ionotropic receptor NMDA type subunit 2A
chr16	9962593	9962793	chr16:9868736-9868936	2.81063	1.35556	3.6281	-2.22027	1.46304e-05	3.37432e-05	Intron (uc002czo.4/2903, intron 4 of 12)	16	9856532	10064652	208121	2	2903	uc010uyn.2	101859	ENSG00000183454	GRIN2A	glutamate ionotropic receptor NMDA type subunit 2A
chr16	10002575	10002775	chr16:9908718-9908918	6.01739	2.54439	7.08222	-4.3534	1.72866e-45	3.68382e-43	Intron (uc002czo.4/2903, intron 3 of 12)	16	9856532	10064652	208121	2	2903	uc010uyn.2	61877	ENSG00000183454	GRIN2A	glutamate ionotropic receptor NMDA type subunit 2A
chr16	10019799	10019999	chr16:9925942-9926142	3.02858	0	4.13966	-5.1162	3.89098e-11	2.07591e-10	Intron (uc002czo.4/2903, intron 3 of 12)	16	9856532	10064652	208121	2	2903	uc010uyn.2	44653	ENSG00000183454	GRIN2A	glutamate ionotropic receptor NMDA type subunit 2A
chr16	10060717	10060917	chr16:9966860-9967060	2.84212	1.90773	3.4948	-1.56261	0.000321129	0.000608075	Intron (uc002czo.4/2903, intron 2 of 12)	16	9856532	10064652	208121	2	2903	uc010uyn.2	3735	ENSG00000183454	GRIN2A	glutamate ionotropic receptor NMDA type subunit 2A
chr16	10091002	10091202	chr16:9997145-9997345	2.76264	0	3.85623	-4.45567	1.14022e-08	4.24027e-08	Intron (uc002czo.4/2903, intron 2 of 12)	16	9856532	10064652	208121	2	2903	uc010uyn.2	-26350	ENSG00000183454	GRIN2A	glutamate ionotropic receptor NMDA type subunit 2A
chr16	10097484	10097684	chr16:10003627-10003827	2.95042	0.79699	3.89922	-2.94326	1.93518e-07	5.95238e-07	Intron (uc002czo.4/2903, intron 2 of 12)	16	9856532	10064652	208121	2	2903	uc010uyn.2	-32832	ENSG00000183454	GRIN2A	glutamate ionotropic receptor NMDA type subunit 2A
chr16	10107684	10107884	chr16:10013827-10014027	3.3841	0	4.47855	-4.72172	2.06061e-11	1.1435e-10	Intron (uc002czo.4/2903, intron 2 of 12)	16	9856532	10064652	208121	2	2903	uc010uyn.2	-43032	ENSG00000183454	GRIN2A	glutamate ionotropic receptor NMDA type subunit 2A
chr16	10133330	10133530	chr16:10039473-10039673	4.25175	2.88493	5.04644	-2.0621	2.37374e-10	1.13073e-09	Intron (uc002czo.4/2903, intron 2 of 12)	16	9856532	10064652	208121	2	2903	uc010uyn.2	-68678	ENSG00000183454	GRIN2A	glutamate ionotropic receptor NMDA type subunit 2A
chr16	10174334	10174534	chr16:10080477-10080677	4.41037	2.61452	5.30132	-2.55675	3.37954e-14	2.70454e-13	Intron (uc002czo.4/2903, intron 2 of 12)	16	9856532	10275924	419393	2	2903	uc002czr.4	101390	ENSG00000183454	GRIN2A	glutamate ionotropic receptor NMDA type subunit 2A
chr16	10182325	10182525	chr16:10088468-10088668	2.51743	1.59036	3.16718	-1.49665	0.000517195	0.00095047	Intron (uc002czo.4/2903, intron 2 of 12)	16	9856532	10275924	419393	2	2903	uc002czr.4	93399	ENSG00000183454	GRIN2A	glutamate ionotropic receptor NMDA type subunit 2A
chr16	10208325	10208525	chr16:10114468-10114668	4.13866	1.40167	5.15302	-3.61951	3.8061e-16	3.85162e-15	Intron (uc002czo.4/2903, intron 2 of 12)	16	9856532	10275924	419393	2	2903	uc002czr.4	67399	ENSG00000183454	GRIN2A	glutamate ionotropic receptor NMDA type subunit 2A
chr16	10215461	10215661	chr16:10121604-10121804	4.6538	3.6896	5.31821	-1.53599	2.74771e-05	6.07658e-05	Intron (uc002czo.4/2903, intron 2 of 12)	16	9856532	10275924	419393	2	2903	uc002czr.4	60263	ENSG00000183454	GRIN2A	glutamate ionotropic receptor NMDA type subunit 2A
chr16	10220685	10220885	chr16:10126828-10127028	6.58724	5.31085	7.35669	-1.99317	1.19488e-12	7.84235e-12	Intron (uc002czo.4/2903, intron 2 of 12)	16	9856532	10275924	419393	2	2903	uc002czr.4	55039	ENSG00000183454	GRIN2A	glutamate ionotropic receptor NMDA type subunit 2A
chr16	10224221	10224421	chr16:10130364-10130564	4.06335	0.989495	5.10424	-3.86219	6.7791e-17	7.50453e-16	Intron (uc002czo.4/2903, intron 2 of 12)	16	9856532	10275924	419393	2	2903	uc002czr.4	51503	ENSG00000183454	GRIN2A	glutamate ionotropic receptor NMDA type subunit 2A
chr16	10248339	10248539	chr16:10154482-10154682	3.50625	2.30595	4.25281	-1.86445	1.45603e-06	3.90815e-06	Intron (uc002czo.4/2903, intron 2 of 12)	16	9856532	10275924	419393	2	2903	uc002czr.4	27385	ENSG00000183454	GRIN2A	glutamate ionotropic receptor NMDA type subunit 2A
chr16	10266820	10267020	chr16:10172963-10173163	4.23314	2.22387	5.16059	-2.78525	8.38215e-13	5.61663e-12	Intron (uc002czo.4/2903, intron 2 of 12)	16	9856532	10275924	419393	2	2903	uc002czr.4	8904	ENSG00000183454	GRIN2A	glutamate ionotropic receptor NMDA type subunit 2A
chr16	10275496	10275696	chr16:10181639-10181839	6.40377	5.45747	7.06118	-1.56553	9.98277e-12	5.78678e-11	Promoter (<=1kb)	16	9856532	10275924	419393	2	2903	uc002czr.4	228	ENSG00000183454	GRIN2A	glutamate ionotropic receptor NMDA type subunit 2A
chr16	10276917	10277117	chr16:10183060-10183260	4.26641	3.20476	4.96694	-1.68731	2.98713e-08	1.04264e-07	Promoter (<=1kb)	16	9847265	10276611	429347	2	2903	uc010uym.2	-306	ENSG00000183454	GRIN2A	glutamate ionotropic receptor NMDA type subunit 2A
chr16	10289057	10289257	chr16:10195200-10195400	2.49593	0.160019	3.46849	-2.98934	3.85482e-07	1.1322e-06	Distal Intergenic	16	9847265	10276611	429347	2	2903	uc010uym.2	-12446	ENSG00000183454	GRIN2A	glutamate ionotropic receptor NMDA type subunit 2A
chr16	10293904	10294104	chr16:10200047-10200247	3.90367	1.88736	4.83222	-2.70432	1.58565e-13	1.16837e-12	Distal Intergenic	16	9847265	10276611	429347	2	2903	uc010uym.2	-17293	ENSG00000183454	GRIN2A	glutamate ionotropic receptor NMDA type subunit 2A
chr16	10300150	10300350	chr16:10206293-10206493	4.67022	2.67061	5.59616	-2.89696	1.51421e-18	2.03193e-17	Distal Intergenic	16	9847265	10276611	429347	2	2903	uc010uym.2	-23539	ENSG00000183454	GRIN2A	glutamate ionotropic receptor NMDA type subunit 2A
chr16	10305051	10305251	chr16:10211194-10211394	4.85321	1.09373	5.9314	-4.59558	3.10987e-25	8.6987e-24	Distal Intergenic	16	9847265	10276611	429347	2	2903	uc010uym.2	-28440	ENSG00000183454	GRIN2A	glutamate ionotropic receptor NMDA type subunit 2A
chr16	10336166	10336366	chr16:10242309-10242509	2.96851	1.07507	3.87695	-2.60493	3.12928e-08	1.08904e-07	Distal Intergenic	16	9847265	10276611	429347	2	2903	uc010uym.2	-59555	ENSG00000183454	GRIN2A	glutamate ionotropic receptor NMDA type subunit 2A
chr16	10338907	10339107	chr16:10245050-10245250	3.31695	1.53873	4.20459	-2.50058	2.34971e-09	9.6775e-09	Distal Intergenic	16	9847265	10276611	429347	2	2903	uc010uym.2	-62296	ENSG00000183454	GRIN2A	glutamate ionotropic receptor NMDA type subunit 2A
chr16	10344188	10344388	chr16:10250331-10250531	4.30211	1.73913	5.29989	-3.42988	3.14019e-21	5.7145e-20	Distal Intergenic	16	9847265	10276611	429347	2	2903	uc010uym.2	-67577	ENSG00000183454	GRIN2A	glutamate ionotropic receptor NMDA type subunit 2A
chr16	10349653	10349853	chr16:10255796-10255996	3.11411	2.12544	3.78791	-1.61193	4.89614e-05	0.000104308	Distal Intergenic	16	9847265	10276611	429347	2	2903	uc010uym.2	-73042	ENSG00000183454	GRIN2A	glutamate ionotropic receptor NMDA type subunit 2A
chr16	10352767	10352967	chr16:10258910-10259110	4.2695	0.979452	5.32422	-4.15899	1.07796e-16	1.16373e-15	Distal Intergenic	16	9847265	10276611	429347	2	2903	uc010uym.2	-76156	ENSG00000183454	GRIN2A	glutamate ionotropic receptor NMDA type subunit 2A
chr16	10355041	10355241	chr16:10261184-10261384	4.35345	0.931019	5.41563	-4.37616	1.54968e-22	3.24874e-21	Distal Intergenic	16	9847265	10276611	429347	2	2903	uc010uym.2	-78430	ENSG00000183454	GRIN2A	glutamate ionotropic receptor NMDA type subunit 2A
chr16	10357478	10357678	chr16:10263621-10263821	4.38989	0	5.49929	-5.48063	9.21883e-17	1.00318e-15	Distal Intergenic	16	9847265	10276611	429347	2	2903	uc010uym.2	-80867	ENSG00000183454	GRIN2A	glutamate ionotropic receptor NMDA type subunit 2A
chr16	10364287	10364487	chr16:10270430-10270630	4.0007	1.69375	4.96971	-3.02144	8.6743e-13	5.80011e-12	Distal Intergenic	16	9847265	10276611	429347	2	2903	uc010uym.2	-87676	ENSG00000183454	GRIN2A	glutamate ionotropic receptor NMDA type subunit 2A
chr16	10368566	10368766	chr16:10274709-10274909	4.49378	2.9048	5.34266	-2.24529	2.14804e-05	4.83042e-05	Distal Intergenic	16	9847265	10276611	429347	2	2903	uc010uym.2	-91955	ENSG00000183454	GRIN2A	glutamate ionotropic receptor NMDA type subunit 2A
chr16	10377270	10377470	chr16:10283413-10283613	3.22779	1.00881	4.18552	-3.02753	7.20963e-09	2.76356e-08	Distal Intergenic	16	9847265	10276611	429347	2	2903	uc010uym.2	-100659	ENSG00000183454	GRIN2A	glutamate ionotropic receptor NMDA type subunit 2A
chr16	10402453	10402653	chr16:10308596-10308796	1.91624	0.182643	2.79529	-2.44662	7.7041e-05	0.000159477	Distal Intergenic	16	10479912	10577495	97584	1	80063	uc002czu.3	-77259	ENSG00000166669	ATF7IP2	activating transcription factor 7 interacting protein 2
chr16	10422180	10422380	chr16:10328323-10328523	4.09758	2.58368	4.9293	-2.31181	9.06231e-12	5.28757e-11	Distal Intergenic	16	10479912	10577495	97584	1	80063	uc002czu.3	-57532	ENSG00000166669	ATF7IP2	activating transcription factor 7 interacting protein 2
chr16	10428158	10428358	chr16:10334301-10334501	3.51451	0.728513	4.53315	-3.55177	4.97561e-13	3.43615e-12	Distal Intergenic	16	10479912	10577495	97584	1	80063	uc002czu.3	-51554	ENSG00000166669	ATF7IP2	activating transcription factor 7 interacting protein 2
chr16	10435853	10436053	chr16:10341996-10342196	2.53841	0	3.59527	-3.71511	2.92668e-08	1.02299e-07	Distal Intergenic	16	10479912	10577495	97584	1	80063	uc002czu.3	-43859	ENSG00000166669	ATF7IP2	activating transcription factor 7 interacting protein 2
chr16	10479803	10480003	chr16:10385946-10386146	8.02434	7.77505	8.27582	-0.472852	0.0098277	0.0149209	Promoter (<=1kb)	16	10479912	10577495	97584	1	80063	uc002czu.3	0	ENSG00000166669	ATF7IP2	activating transcription factor 7 interacting protein 2
chr16	10605837	10606037	chr16:10511980-10512180	4.38669	2.06532	5.35748	-3.17205	1.07824e-13	8.10881e-13	Distal Intergenic	16	10622279	10674539	52261	2	2013	uc002czx.3	68502	ENSG00000213853	EMP2	epithelial membrane protein 2
chr16	10615650	10615850	chr16:10521793-10521993	4.66448	4.87458	4.36382	0.540071	0.0278719	0.0392924	Distal Intergenic	16	10622279	10674539	52261	2	2013	uc002czx.3	58689	ENSG00000213853	EMP2	epithelial membrane protein 2
chr16	10627622	10627822	chr16:10533765-10533965	6.10149	5.69198	6.47616	-0.722052	0.00552458	0.00871552	Intron (uc002czx.3/2013, intron 4 of 4)	16	10622279	10674539	52261	2	2013	uc002czx.3	46717	ENSG00000213853	EMP2	epithelial membrane protein 2
chr16	10647086	10647286	chr16:10553229-10553429	3.93909	3.52823	4.3147	-0.752904	0.00993845	0.0150802	Intron (uc002czx.3/2013, intron 1 of 4)	16	10622279	10674539	52261	2	2013	uc002czx.3	27253	ENSG00000213853	EMP2	epithelial membrane protein 2
chr16	10651713	10651913	chr16:10557856-10558056	4.5659	3.35927	5.31441	-1.92861	1.10944e-11	6.38834e-11	Intron (uc002czx.3/2013, intron 1 of 4)	16	10622279	10674539	52261	2	2013	uc002czx.3	22626	ENSG00000213853	EMP2	epithelial membrane protein 2
chr16	10658530	10658730	chr16:10564673-10564873	4.91496	5.48491	3.65873	1.93089	3.35362e-12	2.07233e-11	Intron (uc002czx.3/2013, intron 1 of 4)	16	10622279	10674539	52261	2	2013	uc002czx.3	15809	ENSG00000213853	EMP2	epithelial membrane protein 2
chr16	10659092	10659292	chr16:10565235-10565435	5.84071	4.59503	6.6011	-1.95167	1.08166e-11	6.23802e-11	Intron (uc002czx.3/2013, intron 1 of 4)	16	10622279	10674539	52261	2	2013	uc002czx.3	15247	ENSG00000213853	EMP2	epithelial membrane protein 2
chr16	10663561	10663761	chr16:10569704-10569904	7.78548	8.06127	7.36506	0.710925	3.9634e-06	9.95118e-06	Intron (uc002czx.3/2013, intron 1 of 4)	16	10622279	10674539	52261	2	2013	uc002czx.3	10778	ENSG00000213853	EMP2	epithelial membrane protein 2
chr16	10669671	10669871	chr16:10575814-10576014	5.4579	5.73653	5.03197	0.721525	0.00569853	0.00897255	Intron (uc002czx.3/2013, intron 1 of 4)	16	10622279	10674539	52261	2	2013	uc002czx.3	4668	ENSG00000213853	EMP2	epithelial membrane protein 2
chr16	10671116	10671316	chr16:10577259-10577459	5.03343	5.61629	3.72094	1.87429	2.84447e-10	1.3389e-09	Intron (uc002czx.3/2013, intron 1 of 4)	16	10622279	10674539	52261	2	2013	uc002czx.3	3223	ENSG00000213853	EMP2	epithelial membrane protein 2
chr16	10672371	10672571	chr16:10578514-10578714	6.27353	6.02503	6.52435	-0.437716	0.0246995	0.0351179	Promoter (1-2kb)	16	10622279	10674539	52261	2	2013	uc002czx.3	1968	ENSG00000213853	EMP2	epithelial membrane protein 2
chr16	10674473	10674673	chr16:10580616-10580816	8.25056	8.4536	7.96188	0.468635	0.0316619	0.0442204	Promoter (<=1kb)	16	10622279	10674539	52261	2	2013	uc002czx.3	0	ENSG00000213853	EMP2	epithelial membrane protein 2
chr16	10679066	10679266	chr16:10585209-10585409	5.26755	2.44075	6.28965	-3.69786	7.56088e-26	2.26115e-24	Distal Intergenic	16	10622279	10674539	52261	2	2013	uc002czx.3	-4527	ENSG00000213853	EMP2	epithelial membrane protein 2
chr16	10684269	10684469	chr16:10590412-10590612	3.96444	3.10939	4.58416	-1.29475	0.000900446	0.00159668	Distal Intergenic	16	10622279	10674539	52261	2	2013	uc002czx.3	-9730	ENSG00000213853	EMP2	epithelial membrane protein 2
chr16	10703149	10703349	chr16:10609292-10609492	3.8012	4.15348	3.21936	0.896749	0.0040731	0.00655876	Distal Intergenic	16	10622279	10674539	52261	2	2013	uc002czx.3	-28610	ENSG00000213853	EMP2	epithelial membrane protein 2
chr16	10711009	10711209	chr16:10617152-10617352	6.2837	6.60341	5.77387	0.814987	0.00734898	0.0113779	Distal Intergenic	16	10622279	10674539	52261	2	2013	uc002czx.3	-36470	ENSG00000213853	EMP2	epithelial membrane protein 2
chr16	10719862	10720062	chr16:10626005-10626205	5.62766	5.08628	6.08757	-0.978015	9.25957e-06	2.20076e-05	Downstream (1-2kb)	16	10622279	10674539	52261	2	2013	uc002czx.3	-45323	ENSG00000213853	EMP2	epithelial membrane protein 2
chr16	10746939	10747139	chr16:10653082-10653282	5.98969	6.42648	5.19304	1.25171	5.2809e-09	2.06498e-08	Intron (uc002czz.1/146279, intron 5 of 6)	16	10721361	10788802	67442	2	146279	uc002czz.1	41663	ENSG00000153060	TEKT5	tektin 5
chr16	10778361	10778561	chr16:10684504-10684704	2.88623	3.37563	1.92992	1.39216	0.00185003	0.00313469	Intron (uc002czz.1/146279, intron 3 of 6)	16	10721361	10788802	67442	2	146279	uc002czz.1	10241	ENSG00000153060	TEKT5	tektin 5
chr16	10823634	10823834	chr16:10729777-10729977	5.19311	3.79554	5.99594	-2.11185	6.23838e-14	4.83168e-13	Distal Intergenic	16	10837698	10855773	18076	1	4682	uc010bum.1	-13864	ENSG00000103274	NUBP1	nucleotide binding protein 1
chr16	10832154	10832354	chr16:10738297-10738497	6.37478	5.11483	7.1394	-1.96617	4.92629e-17	5.54644e-16	Distal Intergenic	16	10837698	10855773	18076	1	4682	uc010bum.1	-5344	ENSG00000103274	NUBP1	nucleotide binding protein 1
chr16	10832723	10832923	chr16:10738866-10739066	6.09151	5.55435	6.54889	-0.952751	8.37236e-05	0.000172398	Distal Intergenic	16	10837698	10855773	18076	1	4682	uc010bum.1	-4775	ENSG00000103274	NUBP1	nucleotide binding protein 1
chr16	10837959	10838159	chr16:10744102-10744302	7.29601	7.51265	6.98409	0.508495	0.02531	0.035922	Promoter (<=1kb)	16	10837698	10863208	25511	1	4682	uc002dab.1	261	ENSG00000103274	NUBP1	nucleotide binding protein 1
chr16	10843640	10843840	chr16:10749783-10749983	5.15979	3.34915	6.05349	-2.58397	2.1533e-17	2.53232e-16	Intron (uc010bum.1/4682, intron 3 of 6)	16	10837698	10863208	25511	1	4682	uc002dab.1	5942	ENSG00000103274	NUBP1	nucleotide binding protein 1
chr16	10845267	10845467	chr16:10751410-10751610	4.07167	3.58485	4.49787	-0.78847	0.013838	0.0205178	Intron (uc010bum.1/4682, intron 3 of 6)	16	10837698	10863208	25511	1	4682	uc002dab.1	7569	ENSG00000103274	NUBP1	nucleotide binding protein 1
chr16	10850448	10850648	chr16:10756591-10756791	5.57835	4.1747	6.38276	-2.14071	7.57442e-12	4.4651e-11	Exon (uc002daa.1/4682, exon 6 of 11)	16	10837698	10863208	25511	1	4682	uc002dab.1	12750	ENSG00000103274	NUBP1	nucleotide binding protein 1
chr16	10912386	10912586	chr16:10818529-10818729	6.11743	6.92606	2.76842	4.06051	1.32537e-36	1.21332e-34	Promoter (<=1kb)	16	10855083	10912621	57539	2	780776	uc002dad.3	35	ENSG00000166676	TVP23A	trans-golgi network vesicle protein 23 homolog A
chr16	10915237	10915437	chr16:10821380-10821580	2.86176	1.43329	3.67255	-2.14526	2.27081e-06	5.91278e-06	Promoter (2-3kb)	16	10860533	10912621	52089	2	780776	uc010buo.1	-2616	ENSG00000166676	TVP23A	trans-golgi network vesicle protein 23 homolog A
chr16	10921904	10922104	chr16:10828047-10828247	7.21377	6.85599	7.55126	-0.665716	0.000386677	0.000723745	Distal Intergenic	16	10860533	10912621	52089	2	780776	uc010buo.1	-9283	ENSG00000166676	TVP23A	trans-golgi network vesicle protein 23 homolog A
chr16	10922800	10923000	chr16:10828943-10829143	6.90461	7.47601	5.64221	1.83689	2.54977e-19	3.74848e-18	Distal Intergenic	16	10860533	10912621	52089	2	780776	uc010buo.1	-10179	ENSG00000166676	TVP23A	trans-golgi network vesicle protein 23 homolog A
chr16	10933222	10933422	chr16:10839365-10839565	3.50184	4.00739	2.49141	1.39483	0.000768603	0.00137625	Distal Intergenic	16	10860533	10912621	52089	2	780776	uc010buo.1	-20601	ENSG00000166676	TVP23A	trans-golgi network vesicle protein 23 homolog A
chr16	10934445	10934645	chr16:10840588-10840788	4.09874	4.67502	2.81524	1.8337	1.24506e-07	3.94156e-07	Distal Intergenic	16	10860533	10912621	52089	2	780776	uc010buo.1	-21824	ENSG00000166676	TVP23A	trans-golgi network vesicle protein 23 homolog A
chr16	10956334	10956534	chr16:10862477-10862677	4.32442	2.32492	5.25034	-2.85173	2.88537e-17	3.34678e-16	Distal Intergenic	16	10971055	11002744	31690	1	4261	uc002dag.2	-14521	ENSG00000179583	CIITA	class II major histocompatibility complex transactivator
chr16	10960505	10960705	chr16:10866648-10866848	3.30455	2.72662	3.78594	-0.991481	0.00751688	0.0116239	Distal Intergenic	16	10971055	11002744	31690	1	4261	uc002dag.2	-10350	ENSG00000179583	CIITA	class II major histocompatibility complex transactivator
chr16	10965024	10965224	chr16:10871167-10871367	4.87153	4.00213	5.49742	-1.32401	0.0125747	0.0187736	Distal Intergenic	16	10971055	11002744	31690	1	4261	uc002dag.2	-5831	ENSG00000179583	CIITA	class II major histocompatibility complex transactivator
chr16	10972867	10973067	chr16:10879010-10879210	4.96598	4.02056	5.62304	-1.56065	7.70532e-11	3.9407e-10	Promoter (1-2kb)	16	10971055	11018840	47786	1	4261	uc002dak.4	1812	ENSG00000179583	CIITA	class II major histocompatibility complex transactivator
chr16	10989291	10989491	chr16:10895434-10895634	4.10012	4.38644	3.659	0.677012	0.0179629	0.0261197	Intron (uc002dag.2/4261, intron 2 of 10)	16	10971055	11018840	47786	1	4261	uc002dak.4	18236	ENSG00000179583	CIITA	class II major histocompatibility complex transactivator
chr16	11012129	11012329	chr16:10918272-10918472	4.05658	3.39985	4.58146	-1.075	0.00105778	0.00185584	Exon (uc002dai.4/4261, exon 16 of 20)	16	11022748	11036257	13510	2	28955	uc002dal.3	23928	ENSG00000182108	DEXI	Dexi homolog
chr16	11016274	11016474	chr16:10922417-10922617	4.15428	2.76381	4.95525	-2.08606	2.17192e-11	1.20161e-10	Exon (uc002dai.4/4261, exon 18 of 20)	16	11022748	11036257	13510	2	28955	uc002dal.3	19783	ENSG00000182108	DEXI	Dexi homolog
chr16	11017791	11017991	chr16:10923934-10924134	4.1142	2.59416	4.94736	-2.30461	1.66837e-11	9.37752e-11	3' UTR	16	11022748	11036257	13510	2	28955	uc002dal.3	18266	ENSG00000182108	DEXI	Dexi homolog
chr16	11023732	11023932	chr16:10929875-10930075	4.25374	2.24391	5.18129	-2.8096	7.55159e-17	8.31086e-16	Intron (uc002dal.3/28955, intron 1 of 1)	16	11022748	11036257	13510	2	28955	uc002dal.3	12325	ENSG00000182108	DEXI	Dexi homolog
chr16	11047911	11048111	chr16:10954054-10954254	4.67009	4.23112	5.06494	-0.739774	0.0082693	0.0127055	Intron (uc002dan.4/23274, intron 1 of 20)	16	11038345	11276046	237702	1	23274	uc021tcy.1	9566	ENSG00000038532	CLEC16A	C-type lectin domain containing 16A
chr16	11055158	11055358	chr16:10961301-10961501	6.35594	3.50882	7.37971	-3.78802	9.09337e-49	2.62039e-46	Intron (uc002dan.4/23274, intron 2 of 20)	16	11038345	11276046	237702	1	23274	uc021tcy.1	16813	ENSG00000038532	CLEC16A	C-type lectin domain containing 16A
chr16	11058061	11058261	chr16:10964204-10964404	7.51886	6.90319	8.02154	-1.08674	1.79636e-07	5.55318e-07	Intron (uc002dan.4/23274, intron 3 of 20)	16	11038345	11276046	237702	1	23274	uc021tcy.1	19716	ENSG00000038532	CLEC16A	C-type lectin domain containing 16A
chr16	11063985	11064185	chr16:10970128-10970328	4.63794	3.97593	5.16561	-1.103	0.000759511	0.00136095	Intron (uc002dan.4/23274, intron 4 of 20)	16	11038345	11276046	237702	1	23274	uc021tcy.1	25640	ENSG00000038532	CLEC16A	C-type lectin domain containing 16A
chr16	11065469	11065669	chr16:10971612-10971812	4.57724	4.83124	4.19829	0.620391	0.0189538	0.0274628	Intron (uc002dan.4/23274, intron 5 of 20)	16	11038345	11276046	237702	1	23274	uc021tcy.1	27124	ENSG00000038532	CLEC16A	C-type lectin domain containing 16A
chr16	11074011	11074211	chr16:10980154-10980354	8.42658	8.6499	8.10304	0.537623	0.00548601	0.00865891	Intron (uc002dan.4/23274, intron 8 of 20)	16	11038345	11276046	237702	1	23274	uc021tcy.1	35666	ENSG00000038532	CLEC16A	C-type lectin domain containing 16A
chr16	11076621	11076821	chr16:10982764-10982964	5.71824	5.91747	5.43596	0.496586	0.0244	0.0347264	Exon (uc002dan.4/23274, exon 9 of 21)	16	11038345	11276046	237702	1	23274	uc021tcy.1	38276	ENSG00000038532	CLEC16A	C-type lectin domain containing 16A
chr16	11092108	11092308	chr16:10998251-10998451	2.64683	3.39514	0.206276	2.62412	1.61333e-05	3.69652e-05	Intron (uc002dan.4/23274, intron 9 of 20)	16	11038345	11276046	237702	1	23274	uc021tcy.1	53763	ENSG00000038532	CLEC16A	C-type lectin domain containing 16A
chr16	11093216	11093416	chr16:10999359-10999559	4.52789	5.37142	0.106636	4.66154	3.00692e-13	2.13785e-12	Intron (uc002dan.4/23274, intron 9 of 20)	16	11038345	11276046	237702	1	23274	uc021tcy.1	54871	ENSG00000038532	CLEC16A	C-type lectin domain containing 16A
chr16	11098266	11098466	chr16:11004409-11004609	6.20024	6.52902	5.67086	0.871392	0.0015592	0.0026705	Intron (uc002dan.4/23274, intron 10 of 20)	16	11038345	11276046	237702	1	23274	uc021tcy.1	59921	ENSG00000038532	CLEC16A	C-type lectin domain containing 16A
chr16	11098942	11099142	chr16:11005085-11005285	3.1626	2.67769	3.58758	-0.879279	0.0199181	0.0287613	Intron (uc002dan.4/23274, intron 10 of 20)	16	11038345	11276046	237702	1	23274	uc021tcy.1	60597	ENSG00000038532	CLEC16A	C-type lectin domain containing 16A
chr16	11112630	11112830	chr16:11018773-11018973	3.02084	1.48669	3.8573	-2.26123	7.15119e-08	2.35082e-07	Intron (uc002dan.4/23274, intron 10 of 20)	16	11038345	11276046	237702	1	23274	uc021tcy.1	74285	ENSG00000038532	CLEC16A	C-type lectin domain containing 16A
chr16	11126724	11126924	chr16:11032867-11033067	2.53166	1.38555	3.26092	-1.77224	0.000494963	0.000912091	Intron (uc002dan.4/23274, intron 12 of 20)	16	11038345	11276046	237702	1	23274	uc021tcy.1	88379	ENSG00000038532	CLEC16A	C-type lectin domain containing 16A
chr16	11146362	11146562	chr16:11052505-11052705	4.79222	3.75295	5.48474	-1.62761	2.15001e-07	6.56451e-07	Intron (uc002dan.4/23274, intron 17 of 20)	16	11219836	11276046	56211	1	23274	uc002dap.3	-73274	ENSG00000038532	CLEC16A	C-type lectin domain containing 16A
chr16	11150934	11151134	chr16:11057077-11057277	3.75002	4.17011	2.9995	1.10385	0.00167071	0.00284937	Intron (uc002dan.4/23274, intron 17 of 20)	16	11219836	11276046	56211	1	23274	uc002dap.3	-68702	ENSG00000038532	CLEC16A	C-type lectin domain containing 16A
chr16	11160505	11160705	chr16:11066648-11066848	3.37677	3.71842	2.81899	0.910995	0.0263799	0.037334	Intron (uc002dan.4/23274, intron 18 of 20)	16	11219836	11276046	56211	1	23274	uc002dap.3	-59131	ENSG00000038532	CLEC16A	C-type lectin domain containing 16A
chr16	11161564	11161764	chr16:11067707-11067907	3.3787	4.10559	1.15381	2.79081	5.21921e-08	1.7546e-07	Intron (uc002dan.4/23274, intron 18 of 20)	16	11219836	11276046	56211	1	23274	uc002dap.3	-58072	ENSG00000038532	CLEC16A	C-type lectin domain containing 16A
chr16	11170269	11170469	chr16:11076412-11076612	3.85682	4.50993	2.18075	2.16304	2.46658e-08	8.72291e-08	Intron (uc002dan.4/23274, intron 18 of 20)	16	11219836	11276046	56211	1	23274	uc002dap.3	-49367	ENSG00000038532	CLEC16A	C-type lectin domain containing 16A
chr16	11171979	11172179	chr16:11078122-11078322	6.21766	5.56843	6.73857	-1.04538	0.0175678	0.0255874	Intron (uc002dan.4/23274, intron 18 of 20)	16	11219836	11276046	56211	1	23274	uc002dap.3	-47657	ENSG00000038532	CLEC16A	C-type lectin domain containing 16A
chr16	11178460	11178660	chr16:11084603-11084803	6.49505	7.11139	5.02281	2.08536	1.86637e-18	2.47852e-17	Intron (uc002dan.4/23274, intron 18 of 20)	16	11219836	11276046	56211	1	23274	uc002dap.3	-41176	ENSG00000038532	CLEC16A	C-type lectin domain containing 16A
chr16	11185187	11185387	chr16:11091330-11091530	5.81304	6.64217	1.93621	4.50241	2.65121e-26	8.32191e-25	Intron (uc002dan.4/23274, intron 18 of 20)	16	11219836	11276046	56211	1	23274	uc002dap.3	-34449	ENSG00000038532	CLEC16A	C-type lectin domain containing 16A
chr16	11188054	11188254	chr16:11094197-11094397	6.8802	7.50898	5.3427	2.17032	1.84853e-25	5.29497e-24	Intron (uc002dan.4/23274, intron 18 of 20)	16	11219836	11276046	56211	1	23274	uc002dap.3	-31582	ENSG00000038532	CLEC16A	C-type lectin domain containing 16A
chr16	11188724	11188924	chr16:11094867-11095067	4.61402	5.32293	2.54618	2.86268	3.35305e-13	2.37047e-12	Intron (uc002dan.4/23274, intron 18 of 20)	16	11219836	11276046	56211	1	23274	uc002dap.3	-30912	ENSG00000038532	CLEC16A	C-type lectin domain containing 16A
chr16	11198828	11199028	chr16:11104971-11105171	3.96311	4.66978	1.91357	2.66592	2.38656e-10	1.13606e-09	Intron (uc002dan.4/23274, intron 18 of 20)	16	11219836	11276046	56211	1	23274	uc002dap.3	-20808	ENSG00000038532	CLEC16A	C-type lectin domain containing 16A
chr16	11200857	11201057	chr16:11107000-11107200	4.8303	5.53864	2.76715	2.89674	4.71799e-13	3.26941e-12	Intron (uc002dan.4/23274, intron 18 of 20)	16	11219836	11276046	56211	1	23274	uc002dap.3	-18779	ENSG00000038532	CLEC16A	C-type lectin domain containing 16A
chr16	11201717	11201917	chr16:11107860-11108060	5.48938	5.86707	4.8475	1.04089	0.00243494	0.00405191	Intron (uc002dan.4/23274, intron 18 of 20)	16	11219836	11276046	56211	1	23274	uc002dap.3	-17919	ENSG00000038532	CLEC16A	C-type lectin domain containing 16A
chr16	11220360	11220560	chr16:11126503-11126703	4.8744	5.67873	1.61476	3.68737	1.07911e-18	1.47594e-17	Promoter (<=1kb)	16	11219836	11276046	56211	1	23274	uc002dap.3	524	ENSG00000038532	CLEC16A	C-type lectin domain containing 16A
chr16	11226747	11226947	chr16:11132890-11133090	3.70881	2.84067	4.33415	-1.51333	5.09231e-05	0.00010822	Intron (uc002dao.3/23274, intron 21 of 22)	16	11219836	11276046	56211	1	23274	uc002dap.3	6911	ENSG00000038532	CLEC16A	C-type lectin domain containing 16A
chr16	11227295	11227495	chr16:11133438-11133638	6.41794	6.04688	6.7652	-0.689076	0.000180815	0.000354697	Intron (uc002dao.3/23274, intron 21 of 22)	16	11219836	11276046	56211	1	23274	uc002dap.3	7459	ENSG00000038532	CLEC16A	C-type lectin domain containing 16A
chr16	11230553	11230753	chr16:11136696-11136896	5.76325	6.16761	5.05438	1.06131	0.00012782	0.000256187	Intron (uc002dao.3/23274, intron 21 of 22)	16	11219836	11276046	56211	1	23274	uc002dap.3	10717	ENSG00000038532	CLEC16A	C-type lectin domain containing 16A
chr16	11231990	11232190	chr16:11138133-11138333	4.32235	3.63556	4.8629	-1.16058	0.000350381	0.000659845	Intron (uc002dao.3/23274, intron 21 of 22)	16	11219836	11276046	56211	1	23274	uc002dap.3	12154	ENSG00000038532	CLEC16A	C-type lectin domain containing 16A
chr16	11233216	11233416	chr16:11139359-11139559	3.63448	4.31258	1.79777	2.43112	1.00748e-06	2.77467e-06	Intron (uc002dao.3/23274, intron 21 of 22)	16	11219836	11276046	56211	1	23274	uc002dap.3	13380	ENSG00000038532	CLEC16A	C-type lectin domain containing 16A
chr16	11239067	11239267	chr16:11145210-11145410	6.66259	4.48907	7.61418	-3.07727	6.94978e-34	4.84843e-32	Intron (uc002dao.3/23274, intron 21 of 22)	16	11219836	11276046	56211	1	23274	uc002dap.3	19231	ENSG00000038532	CLEC16A	C-type lectin domain containing 16A
chr16	11241400	11241600	chr16:11147543-11147743	3.73736	4.56333	0	4.10909	2.2429e-09	9.26618e-09	Intron (uc002dao.3/23274, intron 21 of 22)	16	11219836	11276046	56211	1	23274	uc002dap.3	21564	ENSG00000038532	CLEC16A	C-type lectin domain containing 16A
chr16	11251977	11252177	chr16:11158120-11158320	3.75346	4.56632	0.310893	3.68132	5.47333e-09	2.1347e-08	Intron (uc002dao.3/23274, intron 21 of 22)	16	11219836	11276046	56211	1	23274	uc002dap.3	32141	ENSG00000038532	CLEC16A	C-type lectin domain containing 16A
chr16	11257895	11258095	chr16:11164038-11164238	3.80519	4.55229	1.37773	2.94302	1.98301e-08	7.11669e-08	Intron (uc002dao.3/23274, intron 21 of 22)	16	11219836	11276046	56211	1	23274	uc002dap.3	38059	ENSG00000038532	CLEC16A	C-type lectin domain containing 16A
chr16	11284553	11284753	chr16:11190696-11190896	3.13291	1.64428	3.95859	-2.16978	6.24989e-06	1.52387e-05	Distal Intergenic	16	11343506	11445617	102112	1	116028	uc002daq.1	-58753	ENSG00000175643	RMI2	RecQ mediated genome instability 2
chr16	11299914	11300114	chr16:11206057-11206257	5.72556	3.65892	6.66181	-2.85548	5.45094e-10	2.46551e-09	Distal Intergenic	16	11343506	11445617	102112	1	116028	uc002daq.1	-43392	ENSG00000175643	RMI2	RecQ mediated genome instability 2
chr16	11318111	11318311	chr16:11224254-11224454	4.4488	3.6098	5.06154	-1.40292	9.97626e-06	2.35936e-05	Distal Intergenic	16	11343506	11445617	102112	1	116028	uc002daq.1	-25195	ENSG00000175643	RMI2	RecQ mediated genome instability 2
chr16	11319316	11319516	chr16:11225459-11225659	3.65488	3.0624	4.14458	-1.04658	0.00750211	0.011602	Distal Intergenic	16	11343506	11445617	102112	1	116028	uc002daq.1	-23990	ENSG00000175643	RMI2	RecQ mediated genome instability 2
chr16	11344204	11344404	chr16:11250347-11250547	4.62223	4.89912	4.19968	0.669427	0.0065876	0.0102733	Promoter (<=1kb)	16	11343506	11445617	102112	1	116028	uc002daq.1	698	ENSG00000175643	RMI2	RecQ mediated genome instability 2
chr16	11349812	11350012	chr16:11255955-11256155	8.17404	8.60074	7.40551	1.18596	2.6356e-09	1.07734e-08	Promoter (<=1kb)	16	11348274	11350039	1766	2	8651	uc002dar.1	27	ENSG00000185338	SOCS1	suppressor of cytokine signaling 1
chr16	11351231	11351431	chr16:11257374-11257574	6.22494	5.9283	6.5154	-0.536831	0.0129898	0.0193454	Promoter (1-2kb)	16	11348274	11350039	1766	2	8651	uc002dar.1	-1192	ENSG00000185338	SOCS1	suppressor of cytokine signaling 1
chr16	11367636	11367836	chr16:11273779-11273979	2.80145	3.19518	2.11981	0.944268	0.0263296	0.0372685	Promoter (<=1kb)	16	11367144	11367452	309	2	58531	uc002dat.1	-184	ENSG00000178257	PRM3	protamine 3
chr16	11390723	11390923	chr16:11296866-11297066	3.16889	3.97317	0	3.54814	3.76089e-07	1.10634e-06	Intron (uc002daq.1/116028, intron 2 of 4)	16	11374693	11375192	500	2	5619	uc002dav.3	-15531	ENSG00000175646	PRM1	protamine 1
chr16	11391537	11391737	chr16:11297680-11297880	6.19121	6.51816	5.66581	0.857004	6.28005e-05	0.000131731	Intron (uc002daq.1/116028, intron 2 of 4)	16	11374693	11375192	500	2	5619	uc002dav.3	-16345	ENSG00000175646	PRM1	protamine 1
chr16	11422475	11422675	chr16:11328618-11328818	3.41166	2.75213	3.93803	-1.02956	0.00607821	0.0095303	Intron (uc002daq.1/116028, intron 4 of 4)	16	11439311	11445617	6307	1	116028	uc002daw.1	-16636	ENSG00000175643	RMI2	RecQ mediated genome instability 2
chr16	11443659	11443859	chr16:11349802-11350002	4.43262	3.59036	5.04679	-1.40959	8.65915e-07	2.40972e-06	Intron (uc002daq.1/116028, intron 4 of 4)	16	11439311	11445617	6307	1	116028	uc002daw.1	4348	ENSG00000175643	RMI2	RecQ mediated genome instability 2
chr16	11444873	11445073	chr16:11351016-11351216	4.20167	2.9392	4.96704	-1.9331	7.70631e-08	2.52006e-07	3' UTR	16	11439311	11445617	6307	1	116028	uc002daw.1	5562	ENSG00000175643	RMI2	RecQ mediated genome instability 2
chr16	11450585	11450785	chr16:11356728-11356928	4.64773	5.08611	3.84661	1.25072	9.17232e-06	2.18132e-05	Distal Intergenic	16	11439311	11445617	6307	1	116028	uc002daw.1	11274	ENSG00000175643	RMI2	RecQ mediated genome instability 2
chr16	11451789	11451989	chr16:11357932-11358132	6.64643	6.36506	6.92458	-0.52319	0.00350468	0.00569871	Distal Intergenic	16	11439311	11445617	6307	1	116028	uc002daw.1	12478	ENSG00000175643	RMI2	RecQ mediated genome instability 2
chr16	11454582	11454782	chr16:11360725-11360925	4.9399	5.18802	4.57182	0.602933	0.0163514	0.023941	Distal Intergenic	16	11439311	11445617	6307	1	116028	uc002daw.1	15271	ENSG00000175643	RMI2	RecQ mediated genome instability 2
chr16	11457153	11457353	chr16:11363296-11363496	6.22779	5.11364	6.94644	-1.78399	2.42309e-16	2.50946e-15	Distal Intergenic	16	11439311	11445617	6307	1	116028	uc002daw.1	17842	ENSG00000175643	RMI2	RecQ mediated genome instability 2
chr16	11480906	11481106	chr16:11387049-11387249	5.57477	5.14722	5.96188	-0.733418	0.0110799	0.0166881	Distal Intergenic	16	11439311	11445617	6307	1	116028	uc002daw.1	41595	ENSG00000175643	RMI2	RecQ mediated genome instability 2
chr16	11490220	11490420	chr16:11396363-11396563	6.21759	6.00649	6.43587	-0.388169	0.0254812	0.0361487	Distal Intergenic	16	11439311	11445617	6307	1	116028	uc002daw.1	50909	ENSG00000175643	RMI2	RecQ mediated genome instability 2
chr16	11495120	11495320	chr16:11401264-11401464	5.43335	3.6818	6.3159	-2.57276	6.41245e-23	1.3985e-21	Distal Intergenic	16	11439311	11445617	6307	1	116028	uc002daw.1	55809	ENSG00000175643	RMI2	RecQ mediated genome instability 2
chr16	11496248	11496448	chr16:11402392-11402592	3.827	2.91351	4.47124	-1.43191	3.03857e-06	7.76542e-06	Distal Intergenic	16	11439311	11445617	6307	1	116028	uc002daw.1	56937	ENSG00000175643	RMI2	RecQ mediated genome instability 2
chr16	11504637	11504837	chr16:11410781-11410981	5.06257	4.5967	5.47525	-0.772059	0.000948728	0.00167659	Distal Intergenic	16	11439311	11445617	6307	1	116028	uc002daw.1	65326	ENSG00000175643	RMI2	RecQ mediated genome instability 2
chr16	11508056	11508256	chr16:11414200-11414400	4.49041	5.02247	3.38514	1.58185	8.37335e-07	2.33538e-06	Distal Intergenic	16	11439311	11445617	6307	1	116028	uc002daw.1	68745	ENSG00000175643	RMI2	RecQ mediated genome instability 2
chr16	11546793	11546993	chr16:11452937-11453137	3.19983	2.52601	3.73368	-1.08668	0.00244439	0.00406672	Intron (uc002dax.1/uc002dax.1, intron 16 of 22)	16	11439311	11445617	6307	1	116028	uc002daw.1	107482	ENSG00000175643	RMI2	RecQ mediated genome instability 2
chr16	11578829	11579029	chr16:11484973-11485173	5.08975	1.47848	6.16138	-4.55978	4.68289e-27	1.58919e-25	Exon (uc002dax.1/uc002dax.1, exon 3 of 23)	16	11641578	11680229	38652	2	9516	uc002daz.3	101200	ENSG00000189067	LITAF	lipopolysaccharide induced TNF factor
chr16	11591316	11591516	chr16:11497460-11497660	7.6886	6.97557	8.24241	-1.23928	9.29913e-11	4.70389e-10	Distal Intergenic	16	11641578	11680229	38652	2	9516	uc002daz.3	88713	ENSG00000189067	LITAF	lipopolysaccharide induced TNF factor
chr16	11591874	11592074	chr16:11498018-11498218	5.00726	4.59363	5.38479	-0.688045	0.0135826	0.0201647	Distal Intergenic	16	11641578	11680229	38652	2	9516	uc002daz.3	88155	ENSG00000189067	LITAF	lipopolysaccharide induced TNF factor
chr16	11620923	11621123	chr16:11527067-11527267	5.06168	4.65793	5.43232	-0.707761	0.00330406	0.00539432	Distal Intergenic	16	11641578	11680229	38652	2	9516	uc002daz.3	59106	ENSG00000189067	LITAF	lipopolysaccharide induced TNF factor
chr16	11640432	11640632	chr16:11546576-11546776	4.93896	5.58267	3.31834	2.28542	2.0735e-14	1.70183e-13	Downstream (<1kb)	16	11641578	11680229	38652	2	9516	uc002daz.3	39597	ENSG00000189067	LITAF	lipopolysaccharide induced TNF factor
chr16	11651765	11651965	chr16:11557909-11558109	7.82739	8.22993	7.12324	1.10238	1.52234e-05	3.50105e-05	Intron (uc002daz.3/9516, intron 1 of 3)	16	11641578	11680229	38652	2	9516	uc002daz.3	28264	ENSG00000189067	LITAF	lipopolysaccharide induced TNF factor
chr16	11654581	11654781	chr16:11560725-11560925	6.52018	5.86297	7.04532	-1.12496	1.34173e-05	3.11186e-05	Intron (uc002daz.3/9516, intron 1 of 3)	16	11641578	11680229	38652	2	9516	uc002daz.3	25448	ENSG00000189067	LITAF	lipopolysaccharide induced TNF factor
chr16	11661715	11661915	chr16:11567859-11568059	3.46422	2.98423	3.88605	-0.81059	0.0213528	0.0306826	Intron (uc002daz.3/9516, intron 1 of 3)	16	11641578	11680229	38652	2	9516	uc002daz.3	18314	ENSG00000189067	LITAF	lipopolysaccharide induced TNF factor
chr16	11666351	11666551	chr16:11572495-11572695	3.8219	1.95737	4.7253	-2.55994	2.07922e-11	1.15333e-10	Intron (uc002daz.3/9516, intron 1 of 3)	16	11641578	11680229	38652	2	9516	uc002daz.3	13678	ENSG00000189067	LITAF	lipopolysaccharide induced TNF factor
chr16	11670819	11671019	chr16:11576963-11577163	3.84911	3.47346	4.19972	-0.680848	0.0140161	0.0207614	Intron (uc002daz.3/9516, intron 1 of 3)	16	11641578	11680229	38652	2	9516	uc002daz.3	9210	ENSG00000189067	LITAF	lipopolysaccharide induced TNF factor
chr16	11677125	11677325	chr16:11583269-11583469	5.17759	5.55976	4.52476	1.04657	4.27257e-05	9.18575e-05	Promoter (2-3kb)	16	11641578	11680229	38652	2	9516	uc002daz.3	2904	ENSG00000189067	LITAF	lipopolysaccharide induced TNF factor
chr16	11678136	11678336	chr16:11584280-11584480	5.27917	4.30178	5.94867	-1.56752	5.5998e-08	1.87373e-07	Promoter (1-2kb)	16	11641578	11680229	38652	2	9516	uc002daz.3	1893	ENSG00000189067	LITAF	lipopolysaccharide induced TNF factor
chr16	11679741	11679941	chr16:11585885-11586085	5.25242	4.86967	5.60815	-0.682639	0.00153629	0.00263356	Promoter (<=1kb)	16	11641578	11680229	38652	2	9516	uc002daz.3	288	ENSG00000189067	LITAF	lipopolysaccharide induced TNF factor
chr16	11697332	11697532	chr16:11603476-11603676	3.2182	3.71358	2.24218	1.48002	0.00032473	0.00061447	Distal Intergenic	16	11641578	11681322	39745	2	9516	uc002dbd.3	-16010	ENSG00000189067	LITAF	lipopolysaccharide induced TNF factor
chr16	11698662	11698862	chr16:11604806-11605006	5.03524	4.56158	5.45299	-0.841147	0.000154718	0.000306357	Distal Intergenic	16	11641578	11681322	39745	2	9516	uc002dbd.3	-17340	ENSG00000189067	LITAF	lipopolysaccharide induced TNF factor
chr16	11703662	11703862	chr16:11609806-11610006	3.76309	4.29099	2.67323	1.4986	2.73406e-05	6.04847e-05	Distal Intergenic	16	11641578	11681322	39745	2	9516	uc002dbd.3	-22340	ENSG00000189067	LITAF	lipopolysaccharide induced TNF factor
chr16	11704590	11704790	chr16:11610734-11610934	3.90238	3.5026	4.27024	-0.650005	0.0323457	0.0451147	Distal Intergenic	16	11641578	11681322	39745	2	9516	uc002dbd.3	-23268	ENSG00000189067	LITAF	lipopolysaccharide induced TNF factor
chr16	11706118	11706318	chr16:11612262-11612462	4.28377	4.81044	3.19842	1.44543	0.00493037	0.00783679	Distal Intergenic	16	11641578	11681322	39745	2	9516	uc002dbd.3	-24796	ENSG00000189067	LITAF	lipopolysaccharide induced TNF factor
chr16	11707308	11707508	chr16:11613452-11613652	3.55519	2.24397	4.33459	-1.96693	1.47711e-06	3.96101e-06	Distal Intergenic	16	11641578	11681322	39745	2	9516	uc002dbd.3	-25986	ENSG00000189067	LITAF	lipopolysaccharide induced TNF factor
chr16	11721971	11722171	chr16:11628115-11628315	4.39995	3.28703	5.11819	-1.71056	7.11594e-08	2.34038e-07	Distal Intergenic	16	11762289	11773015	10727	1	8303	uc002dbf.3	-40118	ENSG00000184602	SNN	stannin
chr16	11723557	11723757	chr16:11629701-11629901	4.12932	4.76669	2.54469	2.1859	6.74364e-09	2.59616e-08	Distal Intergenic	16	11762289	11773015	10727	1	8303	uc002dbf.3	-38532	ENSG00000184602	SNN	stannin
chr16	11724195	11724395	chr16:11630339-11630539	6.49946	6.92537	5.73311	1.17246	0.000452729	0.000839152	Distal Intergenic	16	11762289	11773015	10727	1	8303	uc002dbf.3	-37894	ENSG00000184602	SNN	stannin
chr16	11726537	11726737	chr16:11632681-11632881	5.42114	5.84179	4.66912	1.16504	8.19856e-06	1.96482e-05	Distal Intergenic	16	11762289	11773015	10727	1	8303	uc002dbf.3	-35552	ENSG00000184602	SNN	stannin
chr16	11730210	11730410	chr16:11636354-11636554	5.28916	6.14158	0.38368	5.21481	7.59338e-19	1.05755e-17	Distal Intergenic	16	11762289	11773015	10727	1	8303	uc002dbf.3	-31879	ENSG00000184602	SNN	stannin
chr16	11763567	11763767	chr16:11669711-11669911	6.83308	4.4695	7.80895	-3.26707	1.97599e-36	1.78075e-34	Promoter (1-2kb)	16	11762289	11773015	10727	1	8303	uc002dbf.3	1278	ENSG00000184602	SNN	stannin
chr16	11769502	11769702	chr16:11675646-11675846	6.00008	4.68099	6.7817	-2.00871	4.3191e-16	4.34402e-15	Intron (uc002dbf.3/8303, intron 1 of 1)	16	11762289	11773015	10727	1	8303	uc002dbf.3	7213	ENSG00000184602	SNN	stannin
chr16	11771540	11771740	chr16:11677684-11677884	5.74067	4.33986	6.54435	-2.15326	1.18638e-16	1.27439e-15	3' UTR	16	11762289	11773015	10727	1	8303	uc002dbf.3	9251	ENSG00000184602	SNN	stannin
chr16	11777151	11777351	chr16:11683295-11683495	3.50902	4.19117	1.64424	2.37833	5.6269e-07	1.61104e-06	Intron (uc002dbg.1/51061, intron 11 of 11)	16	11762289	11773015	10727	1	8303	uc002dbf.3	14862	ENSG00000184602	SNN	stannin
chr16	11800125	11800325	chr16:11706269-11706469	2.88088	2.21609	3.41001	-1.13798	0.00264474	0.00437742	Intron (uc002dbg.1/51061, intron 5 of 11)	16	11772943	11836648	63706	2	51061	uc002dbg.1	36323	ENSG00000153066	TXNDC11	thioredoxin domain containing 11
chr16	11849330	11849530	chr16:11755474-11755674	3.14973	1.95777	3.89368	-1.77568	1.93628e-05	4.38261e-05	Promoter (2-3kb)	16	11844442	11847018	2577	2	29066	uc002dbh.3	-2312	ENSG00000122299	ZC3H7A	zinc finger CCCH-type containing 7A
chr16	11875659	11875859	chr16:11781803-11782003	5.63326	4.88993	6.20194	-1.2454	7.70103e-06	1.85278e-05	Intron (uc002dbl.3/29066, intron 2 of 22)	16	11844442	11891114	46673	2	29066	uc002dbl.3	15255	ENSG00000122299	ZC3H7A	zinc finger CCCH-type containing 7A
chr16	11876731	11876931	chr16:11782875-11783075	6.94792	7.29387	6.38048	0.914384	2.61066e-07	7.86672e-07	Intron (uc002dbl.3/29066, intron 1 of 22)	16	11844442	11891114	46673	2	29066	uc002dbl.3	14183	ENSG00000122299	ZC3H7A	zinc finger CCCH-type containing 7A
chr16	11881955	11882155	chr16:11788099-11788299	3.00619	2.44623	3.47714	-0.962118	0.00873993	0.0133793	Intron (uc002dbl.3/29066, intron 1 of 22)	16	11844442	11891114	46673	2	29066	uc002dbl.3	8959	ENSG00000122299	ZC3H7A	zinc finger CCCH-type containing 7A
chr16	11900738	11900938	chr16:11806882-11807082	4.64765	5.3727	2.43975	2.95079	7.91892e-15	6.85258e-14	Distal Intergenic	16	11850093	11891114	41022	2	29066	uc002dbm.2	-9624	ENSG00000122299	ZC3H7A	zinc finger CCCH-type containing 7A
chr16	11918341	11918541	chr16:11824484-11824684	2.65981	1.0544	3.51231	-2.37075	1.21551e-06	3.30533e-06	5' UTR	16	11913692	11922689	8998	2	400500	uc010uyv.2	4148	ENSG00000262117	BCAR4	breast cancer anti-estrogen resistance 4
chr16	11930494	11930694	chr16:11836637-11836837	5.03231	5.56149	3.93771	1.71591	1.18255e-07	3.7562e-07	3' UTR	16	11913692	11922689	8998	2	400500	uc031qve.1	-7805	ENSG00000262117	BCAR4	breast cancer anti-estrogen resistance 4
chr16	11945120	11945320	chr16:11851263-11851463	6.74393	7.00135	6.35858	0.62352	0.00411081	0.00661453	Promoter (<=1kb)	16	11928055	11945442	17388	2	26156	uc002dbp.1	122	ENSG00000171490	RSL1D1	ribosomal L1 domain containing 1
chr16	11961263	11961463	chr16:11867406-11867606	5.35208	5.59088	5.00097	0.614645	0.00554955	0.00875232	Downstream (<1kb)	16	11933552	11945442	11891	2	26156	uc010buw.2	-15821	ENSG00000171490	RSL1D1	ribosomal L1 domain containing 1
chr16	11995714	11995914	chr16:11901857-11902057	5.48457	2.4259	6.5244	-3.99797	1.51835e-33	1.01899e-31	Intron (uc002dbt.3/2935, intron 1 of 14)	16	11961985	12009825	47841	2	2935	uc002dbt.3	13911	ENSG00000103342	GSPT1	G1 to S phase transition 1
chr16	11997867	11998067	chr16:11904010-11904210	3.1541	1.6752	3.97742	-2.27922	1.6632e-07	5.1661e-07	Intron (uc002dbt.3/2935, intron 1 of 14)	16	11961985	12009825	47841	2	2935	uc002dbt.3	11758	ENSG00000103342	GSPT1	G1 to S phase transition 1
chr16	12004124	12004324	chr16:11910267-11910467	3.92833	4.52656	2.54514	1.95945	9.21527e-06	2.19091e-05	Intron (uc002dbt.3/2935, intron 1 of 14)	16	11961985	12009825	47841	2	2935	uc002dbt.3	5501	ENSG00000103342	GSPT1	G1 to S phase transition 1
chr16	12010519	12010719	chr16:11916662-11916862	5.8576	3.65741	6.81282	-3.08952	2.36172e-28	9.16234e-27	Promoter (<=1kb)	16	11961985	12010519	48535	2	2935	uc010bux.3	0	ENSG00000103342	GSPT1	G1 to S phase transition 1
chr16	12043542	12043742	chr16:11949685-11949885	4.22749	3.69884	4.67972	-0.873443	0.00469211	0.00748356	Distal Intergenic	16	12058964	12061925	2962	1	608	uc002dbv.3	-15222	ENSG00000048462	TNFRSF17	TNF receptor superfamily member 17
chr16	12049710	12049910	chr16:11955853-11956053	5.897	4.27095	6.75397	-2.44538	4.31565e-19	6.18093e-18	Distal Intergenic	16	12058964	12061925	2962	1	608	uc002dbv.3	-9054	ENSG00000048462	TNFRSF17	TNF receptor superfamily member 17
chr16	12052907	12053107	chr16:11959050-11959250	3.71109	2.07653	4.56988	-2.39957	8.83123e-08	2.86021e-07	Distal Intergenic	16	12058964	12061925	2962	1	608	uc002dbv.3	-5857	ENSG00000048462	TNFRSF17	TNF receptor superfamily member 17
chr16	12070459	12070659	chr16:11976602-11976802	7.65066	7.88381	7.30971	0.547568	0.0131129	0.0195128	Promoter (<=1kb)	16	12070602	12147141	76540	1	92017	uc002dbw.3	0	ENSG00000048471	SNX29	sorting nexin 29
chr16	12071592	12071792	chr16:11977735-11977935	7.19003	5.81567	7.98674	-2.12262	4.74722e-22	9.44444e-21	Promoter (<=1kb)	16	12070602	12668146	597545	1	92017	uc002dby.5	990	ENSG00000048471	SNX29	sorting nexin 29
chr16	12088512	12088712	chr16:11994655-11994855	2.85298	1.61655	3.6106	-1.84024	1.18637e-05	2.77284e-05	Intron (uc002dbw.3/92017, intron 1 of 7)	16	12070602	12668146	597545	1	92017	uc002dby.5	17910	ENSG00000048471	SNX29	sorting nexin 29
chr16	12105315	12105515	chr16:12011458-12011658	3.00686	2.15877	3.62357	-1.20442	0.0111862	0.0168364	Intron (uc002dbw.3/92017, intron 3 of 7)	16	12070602	12668146	597545	1	92017	uc002dby.5	34713	ENSG00000048471	SNX29	sorting nexin 29
chr16	12151186	12151386	chr16:12057329-12057529	3.05881	1.4134	3.9199	-2.37859	5.32451e-07	1.52995e-06	Intron (uc002dby.5/92017, intron 8 of 20)	16	12154667	12293540	138874	1	92017	uc010uyx.1	-3281	ENSG00000048471	SNX29	sorting nexin 29
chr16	12156620	12156820	chr16:12062763-12062963	7.45656	5.71874	8.33643	-2.5835	1.2199e-31	6.67946e-30	Promoter (1-2kb)	16	12154667	12293540	138874	1	92017	uc010uyx.1	1953	ENSG00000048471	SNX29	sorting nexin 29
chr16	12189982	12190182	chr16:12096125-12096325	3.89457	2.97842	4.5399	-1.43263	0.000266961	0.000511406	Intron (uc002dby.5/92017, intron 11 of 20)	16	12154667	12293540	138874	1	92017	uc010uyx.1	35315	ENSG00000048471	SNX29	sorting nexin 29
chr16	12214469	12214669	chr16:12120612-12120812	2.88275	2.11637	3.46244	-1.27625	0.000755919	0.001355	Intron (uc002dby.5/92017, intron 11 of 20)	16	12154667	12293540	138874	1	92017	uc010uyx.1	59802	ENSG00000048471	SNX29	sorting nexin 29
chr16	12226225	12226425	chr16:12132368-12132568	3.48019	1.15032	4.45202	-3.12979	2.58554e-12	1.62334e-11	Intron (uc002dby.5/92017, intron 13 of 20)	16	12154667	12293540	138874	1	92017	uc010uyx.1	71558	ENSG00000048471	SNX29	sorting nexin 29
chr16	12241655	12241855	chr16:12147798-12147998	4.39705	1.27351	5.44132	-3.87639	9.82941e-19	1.35102e-17	Intron (uc002dby.5/92017, intron 13 of 20)	16	12154667	12293540	138874	1	92017	uc010uyx.1	86988	ENSG00000048471	SNX29	sorting nexin 29
chr16	12272114	12272314	chr16:12178257-12178457	3.92774	2.44819	4.75122	-2.17342	2.48613e-08	8.78667e-08	Intron (uc002dby.5/92017, intron 13 of 20)	16	12154667	12293540	138874	1	92017	uc010uyx.1	117447	ENSG00000048471	SNX29	sorting nexin 29
chr16	12282417	12282617	chr16:12188560-12188760	4.58421	4.10126	5.00793	-0.788601	0.0187057	0.0271241	Intron (uc002dby.5/92017, intron 13 of 20)	16	12154667	12293540	138874	1	92017	uc010uyx.1	127750	ENSG00000048471	SNX29	sorting nexin 29
chr16	12325576	12325776	chr16:12231719-12231919	3.76496	3.09996	4.2942	-1.09849	0.000600007	0.00109231	Intron (uc002dby.5/92017, intron 14 of 20)	16	12154667	12293540	138874	1	92017	uc010uyx.1	170909	ENSG00000048471	SNX29	sorting nexin 29
chr16	12334074	12334274	chr16:12240217-12240417	2.638	1.53642	3.35239	-1.76474	8.84237e-05	0.000181454	Intron (uc002dby.5/92017, intron 14 of 20)	16	12154667	12293540	138874	1	92017	uc010uyx.1	179407	ENSG00000048471	SNX29	sorting nexin 29
chr16	12343258	12343458	chr16:12249401-12249601	2.64532	3.17057	1.5652	1.47406	0.0064631	0.0100914	Intron (uc002dby.5/92017, intron 14 of 20)	16	12154667	12293540	138874	1	92017	uc010uyx.1	188591	ENSG00000048471	SNX29	sorting nexin 29
chr16	12352859	12353059	chr16:12259002-12259202	3.1381	1.79564	3.92619	-1.98295	8.31487e-05	0.000171277	Intron (uc002dby.5/92017, intron 14 of 20)	16	12154667	12293540	138874	1	92017	uc010uyx.1	198192	ENSG00000048471	SNX29	sorting nexin 29
chr16	12383249	12383449	chr16:12289392-12289592	3.93672	3.08919	4.55319	-1.45453	5.10673e-06	1.26108e-05	Intron (uc002dby.5/92017, intron 15 of 20)	16	12154667	12293540	138874	1	92017	uc010uyx.1	228582	ENSG00000048471	SNX29	sorting nexin 29
chr16	12389322	12389522	chr16:12295465-12295665	5.63008	5.30324	5.94421	-0.550623	0.0197191	0.0284965	Intron (uc002dby.5/92017, intron 15 of 20)	16	12154667	12293540	138874	1	92017	uc010uyx.1	234655	ENSG00000048471	SNX29	sorting nexin 29
chr16	12397651	12397851	chr16:12303794-12303994	2.49662	1.52851	3.16255	-1.42779	0.00225546	0.00377282	Intron (uc002dby.5/92017, intron 15 of 20)	16	12154667	12293540	138874	1	92017	uc010uyx.1	242984	ENSG00000048471	SNX29	sorting nexin 29
chr16	12399802	12400002	chr16:12305945-12306145	3.00682	3.6441	1.42272	2.06603	1.62878e-05	3.72923e-05	Intron (uc002dby.5/92017, intron 15 of 20)	16	12154667	12293540	138874	1	92017	uc010uyx.1	245135	ENSG00000048471	SNX29	sorting nexin 29
chr16	12405779	12405979	chr16:12311922-12312122	3.66312	2.24964	4.47007	-2.19259	1.12685e-09	4.86464e-09	Intron (uc002dby.5/92017, intron 15 of 20)	16	12154667	12293540	138874	1	92017	uc010uyx.1	251112	ENSG00000048471	SNX29	sorting nexin 29
chr16	12412229	12412429	chr16:12318372-12318572	3.20392	3.97655	0.4664	2.97361	1.66815e-07	5.18051e-07	Intron (uc002dby.5/92017, intron 15 of 20)	16	12154667	12293540	138874	1	92017	uc010uyx.1	257562	ENSG00000048471	SNX29	sorting nexin 29
chr16	12414272	12414472	chr16:12320415-12320615	3.65541	1.13507	4.64878	-3.29344	5.49875e-13	3.77505e-12	Intron (uc002dby.5/92017, intron 15 of 20)	16	12154667	12293540	138874	1	92017	uc010uyx.1	259605	ENSG00000048471	SNX29	sorting nexin 29
chr16	12416951	12417151	chr16:12323094-12323294	4.04768	0.961664	5.0894	-3.74473	3.14974e-10	1.47395e-09	Intron (uc002dby.5/92017, intron 15 of 20)	16	12154667	12293540	138874	1	92017	uc010uyx.1	262284	ENSG00000048471	SNX29	sorting nexin 29
chr16	12422288	12422488	chr16:12328431-12328631	2.8925	1.70072	3.63639	-1.74694	2.76308e-05	6.10751e-05	Intron (uc002dby.5/92017, intron 15 of 20)	16	12154667	12293540	138874	1	92017	uc010uyx.1	267621	ENSG00000048471	SNX29	sorting nexin 29
chr16	12424930	12425130	chr16:12331073-12331273	4.88392	5.125	4.52871	0.626315	0.00915453	0.0139707	Intron (uc002dby.5/92017, intron 15 of 20)	16	12154667	12293540	138874	1	92017	uc010uyx.1	270263	ENSG00000048471	SNX29	sorting nexin 29
chr16	12435423	12435623	chr16:12341566-12341766	5.57147	4.41507	6.30408	-1.82221	8.48526e-09	3.21811e-08	Intron (uc002dby.5/92017, intron 15 of 20)	16	12154667	12293540	138874	1	92017	uc010uyx.1	280756	ENSG00000048471	SNX29	sorting nexin 29
chr16	12442742	12442942	chr16:12348885-12349085	2.84881	3.32559	1.93299	1.1954	0.00564328	0.0088904	Intron (uc002dby.5/92017, intron 15 of 20)	16	12154667	12293540	138874	1	92017	uc010uyx.1	288075	ENSG00000048471	SNX29	sorting nexin 29
chr16	12456952	12457152	chr16:12363095-12363295	5.90254	2.13883	6.98091	-4.7319	7.66835e-47	1.86118e-44	Intron (uc002dby.5/92017, intron 16 of 20)	16	12154667	12293540	138874	1	92017	uc010uyx.1	302285	ENSG00000048471	SNX29	sorting nexin 29
chr16	12469263	12469463	chr16:12375406-12375606	5.28261	4.22439	5.98192	-1.67399	2.29454e-11	1.26561e-10	Intron (uc002dby.5/92017, intron 16 of 20)	16	12154667	12293540	138874	1	92017	uc010uyx.1	314596	ENSG00000048471	SNX29	sorting nexin 29
chr16	12480663	12480863	chr16:12386806-12387006	4.04398	2.42223	4.90002	-2.36915	8.16818e-10	3.59693e-09	Intron (uc002dby.5/92017, intron 16 of 20)	16	12154667	12293540	138874	1	92017	uc010uyx.1	325996	ENSG00000048471	SNX29	sorting nexin 29
chr16	12483650	12483850	chr16:12389793-12389993	3.41559	4.04625	1.86797	2.06909	7.43864e-06	1.79336e-05	Intron (uc002dby.5/92017, intron 16 of 20)	16	12154667	12293540	138874	1	92017	uc010uyx.1	328983	ENSG00000048471	SNX29	sorting nexin 29
chr16	12484575	12484775	chr16:12390718-12390918	4.51165	3.51349	5.18903	-1.62074	2.43478e-07	7.37145e-07	Intron (uc002dby.5/92017, intron 16 of 20)	16	12814178	12814228	51	1	100616195	uc021tdb.1	-329403	ENSG00000264733	MIR4718	microRNA 4718
chr16	12486702	12486902	chr16:12392845-12393045	3.82012	0.865056	4.8524	-3.69422	1.77467e-15	1.65933e-14	Intron (uc002dby.5/92017, intron 16 of 20)	16	12814178	12814228	51	1	100616195	uc021tdb.1	-327276	ENSG00000264733	MIR4718	microRNA 4718
chr16	12492333	12492533	chr16:12398476-12398676	5.95223	6.74992	2.81961	3.87016	1.71192e-33	1.1425e-31	Exon (uc002dby.5/92017, exon 17 of 21)	16	12814178	12814228	51	1	100616195	uc021tdb.1	-321645	ENSG00000264733	MIR4718	microRNA 4718
chr16	12501128	12501328	chr16:12407271-12407471	3.40101	4.18332	0.524288	3.31407	1.5284e-08	5.57837e-08	Intron (uc002dby.5/92017, intron 18 of 20)	16	12814178	12814228	51	1	100616195	uc021tdb.1	-312850	ENSG00000264733	MIR4718	microRNA 4718
chr16	12516539	12516739	chr16:12422682-12422882	3.36197	4.08374	1.18383	2.43727	3.12382e-07	9.2953e-07	Intron (uc002dby.5/92017, intron 18 of 20)	16	12814178	12814228	51	1	100616195	uc021tdb.1	-297439	ENSG00000264733	MIR4718	microRNA 4718
chr16	12530070	12530270	chr16:12436213-12436413	3.84078	4.57571	1.53912	2.89272	1.53315e-10	7.50212e-10	Intron (uc002dby.5/92017, intron 18 of 20)	16	12814178	12814228	51	1	100616195	uc021tdb.1	-283908	ENSG00000264733	MIR4718	microRNA 4718
chr16	12531817	12532017	chr16:12437960-12438160	4.05979	3.20715	4.67848	-1.29014	0.000106181	0.000215275	Intron (uc002dby.5/92017, intron 18 of 20)	16	12814178	12814228	51	1	100616195	uc021tdb.1	-282161	ENSG00000264733	MIR4718	microRNA 4718
chr16	12534016	12534216	chr16:12440159-12440359	2.94132	1.57504	3.73586	-1.96765	5.26239e-06	1.29677e-05	Intron (uc002dby.5/92017, intron 18 of 20)	16	12814178	12814228	51	1	100616195	uc021tdb.1	-279962	ENSG00000264733	MIR4718	microRNA 4718
chr16	12543765	12543965	chr16:12449908-12450108	2.36983	0.57364	3.26085	-2.58091	9.04132e-07	2.50854e-06	Intron (uc002dby.5/92017, intron 18 of 20)	16	12814178	12814228	51	1	100616195	uc021tdb.1	-270213	ENSG00000264733	MIR4718	microRNA 4718
chr16	12549192	12549392	chr16:12455335-12455535	5.2104	4.76672	5.60841	-0.754412	0.00284945	0.00469516	Intron (uc002dby.5/92017, intron 18 of 20)	16	12814178	12814228	51	1	100616195	uc021tdb.1	-264786	ENSG00000264733	MIR4718	microRNA 4718
chr16	12555173	12555373	chr16:12461316-12461516	4.11242	4.37994	3.70795	0.64268	0.0317686	0.044361	Intron (uc002dby.5/92017, intron 18 of 20)	16	12814178	12814228	51	1	100616195	uc021tdb.1	-258805	ENSG00000264733	MIR4718	microRNA 4718
chr16	12556667	12556867	chr16:12462810-12463010	4.07568	4.50748	3.29304	1.09847	0.00100439	0.00176848	Intron (uc002dby.5/92017, intron 18 of 20)	16	12814178	12814228	51	1	100616195	uc021tdb.1	-257311	ENSG00000264733	MIR4718	microRNA 4718
chr16	12572351	12572551	chr16:12478494-12478694	4.46717	1.26733	5.51638	-4.17326	6.4188e-20	1.01005e-18	Intron (uc002dby.5/92017, intron 19 of 20)	16	12814178	12814228	51	1	100616195	uc021tdb.1	-241627	ENSG00000264733	MIR4718	microRNA 4718
chr16	12581681	12581881	chr16:12487824-12488024	2.49426	3.34954	0	4.07669	4.57201e-07	1.3276e-06	Intron (uc002dby.5/92017, intron 19 of 20)	16	12814178	12814228	51	1	100616195	uc021tdb.1	-232297	ENSG00000264733	MIR4718	microRNA 4718
chr16	12591579	12591779	chr16:12497722-12497922	2.73914	3.1385	2.04318	1.00744	0.0172916	0.0252156	Intron (uc002dby.5/92017, intron 19 of 20)	16	12814178	12814228	51	1	100616195	uc021tdb.1	-222399	ENSG00000264733	MIR4718	microRNA 4718
chr16	12594746	12594946	chr16:12500889-12501089	2.84392	1.14146	3.71678	-2.46153	7.53115e-07	2.11498e-06	Intron (uc002dby.5/92017, intron 19 of 20)	16	12814178	12814228	51	1	100616195	uc021tdb.1	-219232	ENSG00000264733	MIR4718	microRNA 4718
chr16	12604672	12604872	chr16:12510815-12511015	2.94483	1.3597	3.79286	-2.35725	1.37427e-07	4.3209e-07	Intron (uc002dby.5/92017, intron 19 of 20)	16	12814178	12814228	51	1	100616195	uc021tdb.1	-209306	ENSG00000264733	MIR4718	microRNA 4718
chr16	12613014	12613214	chr16:12519157-12519357	4.03397	4.85289	0.444913	4.12984	8.11804e-11	4.14029e-10	Intron (uc002dby.5/92017, intron 19 of 20)	16	12814178	12814228	51	1	100616195	uc021tdb.1	-200964	ENSG00000264733	MIR4718	microRNA 4718
chr16	12621006	12621206	chr16:12527149-12527349	3.09199	2.33767	3.66595	-1.24819	0.00259277	0.00429716	Intron (uc002dby.5/92017, intron 20 of 20)	16	12814178	12814228	51	1	100616195	uc021tdb.1	-192972	ENSG00000264733	MIR4718	microRNA 4718
chr16	12625842	12626042	chr16:12531985-12532185	3.72579	1.65176	4.66314	-2.8923	1.60131e-11	9.02114e-11	Intron (uc002dby.5/92017, intron 20 of 20)	16	12814178	12814228	51	1	100616195	uc021tdb.1	-188136	ENSG00000264733	MIR4718	microRNA 4718
chr16	12633150	12633350	chr16:12539293-12539493	3.03516	2.19093	3.65018	-1.30286	0.000998055	0.00175805	Intron (uc002dby.5/92017, intron 20 of 20)	16	12814178	12814228	51	1	100616195	uc021tdb.1	-180828	ENSG00000264733	MIR4718	microRNA 4718
chr16	12633466	12633666	chr16:12539609-12539809	3.18885	2.71254	3.60831	-0.853478	0.0125196	0.0186963	Intron (uc002dby.5/92017, intron 20 of 20)	16	12814178	12814228	51	1	100616195	uc021tdb.1	-180512	ENSG00000264733	MIR4718	microRNA 4718
chr16	12707663	12707863	chr16:12613806-12614006	5.12503	5.55913	4.33597	1.24505	8.64898e-05	0.000177703	Distal Intergenic	16	12814178	12814228	51	1	100616195	uc021tdb.1	-106315	ENSG00000264733	MIR4718	microRNA 4718
chr16	12719033	12719233	chr16:12625176-12625376	3.51549	3.85896	2.95363	0.76516	0.0199667	0.0288258	Distal Intergenic	16	12814178	12814228	51	1	100616195	uc021tdb.1	-94945	ENSG00000264733	MIR4718	microRNA 4718
chr16	12740682	12740882	chr16:12646825-12647025	5.01124	3.74727	5.77705	-1.92278	4.13458e-08	1.41252e-07	Distal Intergenic	16	12814178	12814228	51	1	100616195	uc021tdb.1	-73296	ENSG00000264733	MIR4718	microRNA 4718
chr16	12746108	12746308	chr16:12652251-12652451	6.19048	5.53515	6.71463	-1.13312	3.0981e-07	9.22566e-07	Distal Intergenic	16	12814178	12814228	51	1	100616195	uc021tdb.1	-67870	ENSG00000264733	MIR4718	microRNA 4718
chr16	12749508	12749708	chr16:12655651-12655851	3.72806	2.78351	4.38477	-1.54133	6.16089e-05	0.000129362	Distal Intergenic	16	12814178	12814228	51	1	100616195	uc021tdb.1	-64470	ENSG00000264733	MIR4718	microRNA 4718
chr16	12755667	12755867	chr16:12661810-12662010	3.7446	4.25234	2.72666	1.47374	3.43043e-05	7.47922e-05	3' UTR	16	12814178	12814228	51	1	100616195	uc021tdb.1	-58311	ENSG00000264733	MIR4718	microRNA 4718
chr16	12768022	12768222	chr16:12674165-12674365	3.75521	1.60134	4.70407	-2.93829	1.72822e-10	8.39638e-10	Intron (uc002dca.4/55313, intron 3 of 3)	16	12814178	12814228	51	1	100616195	uc021tdb.1	-45956	ENSG00000264733	MIR4718	microRNA 4718
chr16	12769875	12770075	chr16:12676018-12676218	4.7249	3.83966	5.35747	-1.47441	2.34232e-07	7.10976e-07	Intron (uc002dca.4/55313, intron 3 of 3)	16	12814178	12814228	51	1	100616195	uc021tdb.1	-44103	ENSG00000264733	MIR4718	microRNA 4718
chr16	12810554	12810754	chr16:12716697-12716897	4.12424	4.79633	2.3281	2.48327	6.42256e-09	2.48046e-08	Intron (uc002dca.4/55313, intron 2 of 3)	16	12814178	12814228	51	1	100616195	uc021tdb.1	-3424	ENSG00000264733	MIR4718	microRNA 4718
chr16	12815877	12816077	chr16:12722020-12722220	7.41325	7.61019	7.1348	0.463709	0.0330738	0.0460398	Promoter (1-2kb)	16	12814178	12814228	51	1	100616195	uc021tdb.1	1699	ENSG00000264733	MIR4718	microRNA 4718
chr16	12817654	12817854	chr16:12723797-12723997	5.44125	4.89201	5.90586	-0.953583	0.00165907	0.00283077	Intron (uc002dca.4/55313, intron 2 of 3)	16	12814178	12814228	51	1	100616195	uc021tdb.1	3476	ENSG00000264733	MIR4718	microRNA 4718
chr16	12822452	12822652	chr16:12728595-12728795	5.99672	5.02437	6.66429	-1.58989	4.49206e-09	1.77347e-08	Intron (uc002dca.4/55313, intron 2 of 3)	16	12814178	12814228	51	1	100616195	uc021tdb.1	8274	ENSG00000264733	MIR4718	microRNA 4718
chr16	12823352	12823552	chr16:12729495-12729695	6.85599	7.18022	6.33646	0.833181	0.000689517	0.00124391	Intron (uc002dca.4/55313, intron 2 of 3)	16	12814178	12814228	51	1	100616195	uc021tdb.1	9174	ENSG00000264733	MIR4718	microRNA 4718
chr16	12824533	12824733	chr16:12730676-12730876	4.87808	3.11448	5.76294	-2.57772	2.43547e-15	2.23971e-14	Intron (uc002dca.4/55313, intron 2 of 3)	16	12814178	12814228	51	1	100616195	uc021tdb.1	10355	ENSG00000264733	MIR4718	microRNA 4718
chr16	12836864	12837064	chr16:12743007-12743207	2.92248	3.62635	0.89541	2.35034	7.46261e-06	1.79878e-05	Intron (uc002dca.4/55313, intron 2 of 3)	16	12814178	12814228	51	1	100616195	uc021tdb.1	22686	ENSG00000264733	MIR4718	microRNA 4718
chr16	12844128	12844328	chr16:12750271-12750471	4.15601	4.77694	2.6601	2.08822	5.59995e-09	2.18064e-08	Intron (uc002dca.4/55313, intron 2 of 3)	16	12814178	12814228	51	1	100616195	uc021tdb.1	29950	ENSG00000264733	MIR4718	microRNA 4718
chr16	12848116	12848316	chr16:12754259-12754459	6.71093	7.46416	4.21536	3.26562	9.35682e-38	9.65693e-36	Intron (uc002dca.4/55313, intron 2 of 3)	16	12814178	12814228	51	1	100616195	uc021tdb.1	33938	ENSG00000264733	MIR4718	microRNA 4718
chr16	12863469	12863669	chr16:12769612-12769812	5.70515	6.3006	4.33506	1.93107	4.94017e-16	4.93141e-15	Intron (uc002dca.4/55313, intron 2 of 3)	16	12753656	12897744	144089	2	55313	uc002dca.4	34075	ENSG00000103381	CPPED1	calcineurin like phosphoesterase domain containing 1
chr16	12865196	12865396	chr16:12771339-12771539	4.16127	4.77334	2.7106	2.13322	1.20749e-08	4.47269e-08	Intron (uc002dca.4/55313, intron 2 of 3)	16	12753656	12897744	144089	2	55313	uc002dca.4	32348	ENSG00000103381	CPPED1	calcineurin like phosphoesterase domain containing 1
chr16	12892777	12892977	chr16:12798920-12799120	6.39492	6.67415	5.9678	0.709977	0.00101883	0.00179195	Intron (uc002dca.4/55313, intron 1 of 3)	16	12753656	12897744	144089	2	55313	uc002dca.4	4767	ENSG00000103381	CPPED1	calcineurin like phosphoesterase domain containing 1
chr16	12927883	12928083	chr16:12834026-12834226	4.95979	3.56242	5.76257	-2.09201	6.85813e-12	4.06716e-11	Distal Intergenic	16	12753656	12897744	144089	2	55313	uc002dcb.4	-30139	ENSG00000103381	CPPED1	calcineurin like phosphoesterase domain containing 1
chr16	12928399	12928599	chr16:12834542-12834742	3.25687	1.10381	4.20562	-2.85152	3.5294e-08	1.2189e-07	Distal Intergenic	16	12753656	12897744	144089	2	55313	uc002dcb.4	-30655	ENSG00000103381	CPPED1	calcineurin like phosphoesterase domain containing 1
chr16	12995214	12995414	chr16:12901357-12901557	5.69554	6.20006	4.68866	1.5437	1.20051e-07	3.80979e-07	Promoter (<=1kb)	16	12995477	13005507	10031	1	729993	uc002dcd.2	-63	ENSG00000237515	SHISA9	shisa family member 9
chr16	13000265	13000465	chr16:12906408-12906608	3.74278	4.45357	1.65942	2.75159	2.47105e-09	1.01453e-08	Intron (uc002dcd.2/729993, intron 1 of 1)	16	12995477	13334273	338797	1	729993	uc010uyy.2	4788	ENSG00000237515	SHISA9	shisa family member 9
chr16	13164134	13164334	chr16:13070277-13070477	4.74438	5.3589	3.28144	2.0708	6.63365e-10	2.96062e-09	Intron (uc010uyy.2/729993, intron 2 of 4)	16	12995477	13334273	338797	1	729993	uc010uyy.2	168657	ENSG00000237515	SHISA9	shisa family member 9
chr16	13192492	13192692	chr16:13098635-13098835	2.64572	1.38581	3.41034	-2.0987	8.26726e-06	1.97998e-05	Intron (uc010uyy.2/729993, intron 2 of 4)	16	12995477	13334273	338797	1	729993	uc010uyy.2	197015	ENSG00000237515	SHISA9	shisa family member 9
chr16	13212069	13212269	chr16:13118212-13118412	3.43791	4.04995	1.98737	2.01301	2.87733e-05	6.34308e-05	Intron (uc010uyy.2/729993, intron 2 of 4)	16	12995477	13334273	338797	1	729993	uc010uyy.2	216592	ENSG00000237515	SHISA9	shisa family member 9
chr16	13409902	13410102	chr16:13316045-13316245	3.15682	1.74562	3.96318	-2.07511	1.82407e-06	4.8211e-06	Distal Intergenic	16	12995477	13334273	338797	1	729993	uc010uyy.2	414425	ENSG00000237515	SHISA9	shisa family member 9
chr16	13557445	13557645	chr16:13463588-13463788	2.75153	0	3.82229	-4.11093	1.14039e-08	4.24082e-08	Distal Intergenic	16	14014014	14027104	13091	1	2072	uc010bva.3	-456369	ENSG00000175595	ERCC4	ERCC excision repair 4, endonuclease catalytic subunit
chr16	13796573	13796773	chr16:13702716-13702916	3.21104	0.779708	4.19473	-3.2698	8.40659e-12	4.92571e-11	Distal Intergenic	16	14014014	14027104	13091	1	2072	uc010bva.3	-217241	ENSG00000175595	ERCC4	ERCC excision repair 4, endonuclease catalytic subunit
chr16	13887751	13887951	chr16:13793894-13794094	5.04565	5.27507	4.71136	0.595977	0.0286429	0.040299	Distal Intergenic	16	14014014	14027104	13091	1	2072	uc010bva.3	-126063	ENSG00000175595	ERCC4	ERCC excision repair 4, endonuclease catalytic subunit
chr16	13889128	13889328	chr16:13795271-13795471	4.70695	2.76141	5.62416	-2.78059	3.91812e-13	2.7461e-12	Distal Intergenic	16	14014014	14027104	13091	1	2072	uc010bva.3	-124686	ENSG00000175595	ERCC4	ERCC excision repair 4, endonuclease catalytic subunit
chr16	13929877	13930077	chr16:13836020-13836220	2.69316	0.594398	3.63416	-2.95513	7.85999e-09	2.99622e-08	Distal Intergenic	16	14014014	14027104	13091	1	2072	uc010bva.3	-83937	ENSG00000175595	ERCC4	ERCC excision repair 4, endonuclease catalytic subunit
chr16	13956209	13956409	chr16:13862352-13862552	3.41846	0	4.52824	-5.01673	4.73783e-11	2.49746e-10	Distal Intergenic	16	14014014	14027104	13091	1	2072	uc010bva.3	-57605	ENSG00000175595	ERCC4	ERCC excision repair 4, endonuclease catalytic subunit
chr16	13960093	13960293	chr16:13866236-13866436	3.82796	3.07724	4.40021	-1.27261	5.37339e-05	0.000113806	Distal Intergenic	16	14014014	14027104	13091	1	2072	uc010bva.3	-53721	ENSG00000175595	ERCC4	ERCC excision repair 4, endonuclease catalytic subunit
chr16	13967751	13967951	chr16:13873894-13874094	3.49925	3.83	2.96558	0.968184	0.0174476	0.0254249	Distal Intergenic	16	14014014	14027104	13091	1	2072	uc010bva.3	-46063	ENSG00000175595	ERCC4	ERCC excision repair 4, endonuclease catalytic subunit
chr16	14030763	14030963	chr16:13936906-13937106	3.18715	0	4.25876	-4.203	1.94815e-11	1.08501e-10	Intron (uc002dce.2/2072, intron 8 of 10)	16	14025883	14046205	20323	1	2072	uc010uyz.1	4880	ENSG00000175595	ERCC4	ERCC excision repair 4, endonuclease catalytic subunit
chr16	14088396	14088596	chr16:13994539-13994739	2.92467	2.32224	3.41999	-0.933083	0.0134964	0.0200464	Distal Intergenic	16	14025883	14046205	20323	1	2072	uc010uyz.1	62513	ENSG00000175595	ERCC4	ERCC excision repair 4, endonuclease catalytic subunit
chr16	14101391	14101591	chr16:14007534-14007734	3.01652	3.72146	0.980941	2.51115	3.74789e-06	9.44388e-06	Distal Intergenic	16	14165196	14360630	195435	1	57496	uc002dcg.3	-63605	ENSG00000186260	MRTFB	myocardin related transcription factor B
chr16	14107785	14107985	chr16:14013928-14014128	4.96372	3.05502	5.87476	-2.75123	2.8543e-20	4.67162e-19	Distal Intergenic	16	14165196	14360630	195435	1	57496	uc002dcg.3	-57211	ENSG00000186260	MRTFB	myocardin related transcription factor B
chr16	14109947	14110147	chr16:14016090-14016290	5.20831	4.56582	5.72561	-1.11179	9.1756e-05	0.000187762	Distal Intergenic	16	14165196	14360630	195435	1	57496	uc002dcg.3	-55049	ENSG00000186260	MRTFB	myocardin related transcription factor B
chr16	14165146	14165346	chr16:14071289-14071489	7.34647	7.733	6.68289	1.03353	6.08031e-07	1.73207e-06	Promoter (<=1kb)	16	14165196	14360630	195435	1	57496	uc002dcg.3	0	ENSG00000186260	MRTFB	myocardin related transcription factor B
chr16	14182395	14182595	chr16:14088538-14088738	2.45418	0.0740668	3.432	-3.16453	9.66503e-08	3.11193e-07	Intron (uc002dcg.3/57496, intron 2 of 16)	16	14165196	14360630	195435	1	57496	uc010uza.2	17199	ENSG00000186260	MRTFB	myocardin related transcription factor B
chr16	14198072	14198272	chr16:14104215-14104415	3.41966	4.11591	1.45193	2.44174	1.29165e-07	4.07757e-07	Intron (uc002dcg.3/57496, intron 2 of 16)	16	14165196	14360630	195435	1	57496	uc010uza.2	32876	ENSG00000186260	MRTFB	myocardin related transcription factor B
chr16	14200457	14200657	chr16:14106600-14106800	3.31007	1.86461	4.12514	-2.06008	6.12371e-06	1.49513e-05	Intron (uc002dcg.3/57496, intron 2 of 16)	16	14165196	14360630	195435	1	57496	uc010uza.2	35261	ENSG00000186260	MRTFB	myocardin related transcription factor B
chr16	14226595	14226795	chr16:14132738-14132938	1.86018	0	2.78038	-2.47349	5.51607e-05	0.000116652	Intron (uc002dcg.3/57496, intron 2 of 16)	16	14280574	14335282	54709	1	57496	uc002dch.3	-53779	ENSG00000186260	MRTFB	myocardin related transcription factor B
chr16	14240408	14240608	chr16:14146551-14146751	3.32791	4.20238	0	5.39254	3.51063e-11	1.88541e-10	Intron (uc002dcg.3/57496, intron 3 of 16)	16	14280574	14335282	54709	1	57496	uc002dch.3	-39966	ENSG00000186260	MRTFB	myocardin related transcription factor B
chr16	14249570	14249770	chr16:14155713-14155913	3.47016	4.2169	1.04663	3.00312	1.9861e-08	7.12734e-08	Intron (uc002dcg.3/57496, intron 3 of 16)	16	14280574	14335282	54709	1	57496	uc002dch.3	-30804	ENSG00000186260	MRTFB	myocardin related transcription factor B
chr16	14280414	14280614	chr16:14186557-14186757	5.80805	6.44743	4.21209	2.2433	2.74172e-14	2.21728e-13	Promoter (<=1kb)	16	14280574	14335282	54709	1	57496	uc002dch.3	0	ENSG00000186260	MRTFB	myocardin related transcription factor B
chr16	14343580	14343780	chr16:14249723-14249923	3.05275	3.4924	2.24805	1.13147	0.00579376	0.00911207	Promoter (2-3kb)	16	14341268	14360630	19363	1	57496	uc002dcj.3	2312	ENSG00000186260	MRTFB	myocardin related transcription factor B
chr16	14356925	14357125	chr16:14263068-14263268	7.94424	8.49839	6.75337	1.74321	6.01854e-14	4.67133e-13	3' UTR	16	14341268	14360630	19363	1	57496	uc002dcj.3	15657	ENSG00000186260	MRTFB	myocardin related transcription factor B
chr16	14386126	14386326	chr16:14292269-14292469	2.76555	1.56825	3.51116	-1.90446	9.51572e-06	2.25786e-05	Distal Intergenic	16	14397824	14397906	83	1	574455	uc021tdg.1	-11498	ENSG00000207639	MIR193B	microRNA 193b
chr16	14395584	14395784	chr16:14301727-14301927	4.92883	5.14489	4.61791	0.512538	0.0350187	0.0485469	Promoter (2-3kb)	16	14397824	14397906	83	1	574455	uc021tdg.1	-2040	ENSG00000207639	MIR193B	microRNA 193b
chr16	14401580	14401780	chr16:14307723-14307923	5.17465	3.80446	5.97024	-2.11111	2.00405e-15	1.86103e-14	Promoter (1-2kb)	16	14403142	14403228	87	1	100126355	uc021tdh.1	-1362	ENSG00000199130	MIR365A	microRNA 365a
chr16	14402896	14403096	chr16:14309039-14309239	6.51298	7.16915	4.81835	2.39467	1.22774e-18	1.66875e-17	Promoter (<=1kb)	16	14403142	14403228	87	1	100126355	uc021tdh.1	-46	ENSG00000199130	MIR365A	microRNA 365a
chr16	14403844	14404044	chr16:14309987-14310187	6.50089	6.14732	6.83526	-0.650009	0.0176933	0.025756	Promoter (<=1kb)	16	14403142	14403228	87	1	100126355	uc021tdh.1	702	ENSG00000199130	MIR365A	microRNA 365a
chr16	14404528	14404728	chr16:14310671-14310871	6.12123	6.52855	5.40466	1.10467	8.49116e-05	0.0001747	Promoter (1-2kb)	16	14403142	14403228	87	1	100126355	uc021tdh.1	1386	ENSG00000199130	MIR365A	microRNA 365a
chr16	14411345	14411545	chr16:14317488-14317688	2.71345	0.451793	3.67675	-2.97092	1.81809e-08	6.56169e-08	Distal Intergenic	16	14403142	14403228	87	1	100126355	uc021tdh.1	8203	ENSG00000199130	MIR365A	microRNA 365a
chr16	14412289	14412489	chr16:14318432-14318632	2.98397	3.66589	1.12076	2.481	4.58244e-06	1.13949e-05	Distal Intergenic	16	14403142	14403228	87	1	100126355	uc021tdh.1	9147	ENSG00000199130	MIR365A	microRNA 365a
chr16	14418631	14418831	chr16:14324774-14324974	5.02701	5.76498	2.69494	3.04992	2.89368e-15	2.63738e-14	Distal Intergenic	16	14403142	14403228	87	1	100126355	uc021tdh.1	15489	ENSG00000199130	MIR365A	microRNA 365a
chr16	14419938	14420138	chr16:14326081-14326281	3.83593	4.58507	1.38627	3.00889	1.26853e-10	6.28332e-10	Distal Intergenic	16	14403142	14403228	87	1	100126355	uc021tdh.1	16796	ENSG00000199130	MIR365A	microRNA 365a
chr16	14438171	14438371	chr16:14344314-14344514	3.31367	2.71664	3.80595	-0.944877	0.00720427	0.011168	Distal Intergenic	16	14403142	14403228	87	1	100126355	uc021tdh.1	35029	ENSG00000199130	MIR365A	microRNA 365a
chr16	14444505	14444705	chr16:14350648-14350848	3.22793	1.61487	4.08209	-2.39189	2.96397e-08	1.03505e-07	Distal Intergenic	16	14403142	14403228	87	1	100126355	uc021tdh.1	41363	ENSG00000199130	MIR365A	microRNA 365a
chr16	14456944	14457144	chr16:14363087-14363287	3.9849	2.63152	4.77596	-2.04496	2.02709e-08	7.2655e-08	Distal Intergenic	16	14403142	14403228	87	1	100126355	uc021tdh.1	53802	ENSG00000199130	MIR365A	microRNA 365a
chr16	14458375	14458575	chr16:14364518-14364718	5.31336	5.56317	4.94217	0.61787	0.0106308	0.0160547	Distal Intergenic	16	14403142	14403228	87	1	100126355	uc021tdh.1	55233	ENSG00000199130	MIR365A	microRNA 365a
chr16	14464142	14464342	chr16:14370285-14370485	7.36057	4.25458	8.40365	-3.96978	4.58703e-21	8.19102e-20	Distal Intergenic	16	14403142	14403228	87	1	100126355	uc021tdh.1	61000	ENSG00000199130	MIR365A	microRNA 365a
chr16	14472231	14472431	chr16:14378374-14378574	3.41588	2.94874	3.82939	-0.743413	0.0256796	0.0364139	Distal Intergenic	16	14403142	14403228	87	1	100126355	uc021tdh.1	69089	ENSG00000199130	MIR365A	microRNA 365a
chr16	14484592	14484792	chr16:14390735-14390935	4.56613	1.39964	5.61322	-4.05062	3.61997e-19	5.23238e-18	Distal Intergenic	16	14403142	14403228	87	1	100126355	uc021tdh.1	81450	ENSG00000199130	MIR365A	microRNA 365a
chr16	14489937	14490137	chr16:14396080-14396280	4.62376	5.18791	3.39193	1.87673	3.66331e-07	1.07921e-06	Distal Intergenic	16	14403142	14403228	87	1	100126355	uc021tdh.1	86795	ENSG00000199130	MIR365A	microRNA 365a
chr16	14493330	14493530	chr16:14399473-14399673	5.56718	4.70507	6.18994	-1.4203	1.06299e-07	3.39961e-07	Distal Intergenic	16	14403142	14403228	87	1	100126355	uc021tdh.1	90188	ENSG00000199130	MIR365A	microRNA 365a
chr16	14495349	14495549	chr16:14401492-14401692	4.95262	3.21244	5.83295	-2.49482	1.16276e-16	1.2506e-15	Distal Intergenic	16	14403142	14403228	87	1	100126355	uc021tdh.1	92207	ENSG00000199130	MIR365A	microRNA 365a
chr16	14499892	14500092	chr16:14406035-14406235	4.06987	2.55102	4.90275	-2.26009	6.4291e-08	2.13124e-07	Distal Intergenic	16	14403142	14403228	87	1	100126355	uc021tdh.1	96750	ENSG00000199130	MIR365A	microRNA 365a
chr16	14503550	14503750	chr16:14409693-14409893	6.31424	4.84851	7.13434	-2.22296	4.69086e-23	1.0387e-21	Distal Intergenic	16	14403142	14403228	87	1	100126355	uc021tdh.1	100408	ENSG00000199130	MIR365A	microRNA 365a
chr16	14512718	14512918	chr16:14418861-14419061	3.46694	2.29987	4.203	-1.80145	1.81463e-06	4.79864e-06	Distal Intergenic	16	14403142	14403228	87	1	100126355	uc021tdh.1	109576	ENSG00000199130	MIR365A	microRNA 365a
chr16	14518510	14518710	chr16:14424653-14424853	4.02623	2.9865	4.71893	-1.60698	4.2995e-05	9.23997e-05	Distal Intergenic	16	14403142	14403228	87	1	100126355	uc021tdh.1	115368	ENSG00000199130	MIR365A	microRNA 365a
chr16	14521420	14521620	chr16:14427563-14427763	5.96641	3.53812	6.94976	-3.26418	1.34831e-29	5.95073e-28	Distal Intergenic	16	14403142	14403228	87	1	100126355	uc021tdh.1	118278	ENSG00000199130	MIR365A	microRNA 365a
chr16	14531402	14531602	chr16:14437545-14437745	2.7258	1.45778	3.4928	-1.78296	7.73967e-05	0.00016016	Intron (uc010uzc.2/5073, intron 23 of 23)	16	14403142	14403228	87	1	100126355	uc021tdh.1	128260	ENSG00000199130	MIR365A	microRNA 365a
chr16	14535434	14535634	chr16:14441577-14441777	4.48701	5.15386	2.7252	2.27021	1.99417e-07	6.11966e-07	Intron (uc010uzc.2/5073, intron 23 of 23)	16	14403142	14403228	87	1	100126355	uc021tdh.1	132292	ENSG00000199130	MIR365A	microRNA 365a
chr16	14540770	14540970	chr16:14446913-14447113	4.72861	5.27941	3.55114	1.77404	7.95551e-08	2.59599e-07	Exon (uc010uzc.2/5073, exon 23 of 24)	16	14403142	14403228	87	1	100126355	uc021tdh.1	137628	ENSG00000199130	MIR365A	microRNA 365a
chr16	14569431	14569631	chr16:14475574-14475774	6.9381	7.24442	6.45642	0.7831	0.000123142	0.000247447	Intron (uc010uzc.2/5073, intron 22 of 23)	16	14529557	14724128	194572	2	5073	uc010uzc.2	154497	ENSG00000140694	PARN	poly(A)-specific ribonuclease
chr16	14583392	14583592	chr16:14489535-14489735	4.65514	5.00738	4.07338	0.931081	0.00312973	0.00512722	Intron (uc010uzc.2/5073, intron 21 of 23)	16	14529557	14724128	194572	2	5073	uc010uzc.2	140536	ENSG00000140694	PARN	poly(A)-specific ribonuclease
chr16	14588326	14588526	chr16:14494469-14494669	4.17791	4.48949	3.68528	0.822045	0.00532863	0.00842748	Intron (uc010uzc.2/5073, intron 21 of 23)	16	14529557	14724128	194572	2	5073	uc010uzc.2	135602	ENSG00000140694	PARN	poly(A)-specific ribonuclease
chr16	14592014	14592214	chr16:14498157-14498357	6.00109	6.38518	5.34356	1.04925	9.3347e-07	2.58434e-06	Intron (uc010uzc.2/5073, intron 21 of 23)	16	14529557	14724128	194572	2	5073	uc010uzc.2	131914	ENSG00000140694	PARN	poly(A)-specific ribonuclease
chr16	14595522	14595722	chr16:14501665-14501865	7.66682	8.20425	6.54129	1.67003	1.84845e-21	3.44491e-20	Intron (uc010uzc.2/5073, intron 21 of 23)	16	14529557	14724128	194572	2	5073	uc010uzc.2	128406	ENSG00000140694	PARN	poly(A)-specific ribonuclease
chr16	14597091	14597291	chr16:14503234-14503434	4.96397	5.76744	1.72125	3.75003	1.40611e-18	1.89567e-17	Intron (uc010uzc.2/5073, intron 21 of 23)	16	14529557	14724128	194572	2	5073	uc010uzc.2	126837	ENSG00000140694	PARN	poly(A)-specific ribonuclease
chr16	14605083	14605283	chr16:14511226-14511426	5.57082	3.42532	6.51851	-2.91404	4.5905e-10	2.09937e-09	Intron (uc010uzc.2/5073, intron 21 of 23)	16	14529557	14724128	194572	2	5073	uc010uzc.2	118845	ENSG00000140694	PARN	poly(A)-specific ribonuclease
chr16	14621710	14621910	chr16:14527853-14528053	4.5967	3.24543	5.3872	-2.0656	1.79468e-11	1.00451e-10	Intron (uc010uzc.2/5073, intron 21 of 23)	16	14529557	14724128	194572	2	5073	uc010uzc.2	102218	ENSG00000140694	PARN	poly(A)-specific ribonuclease
chr16	14622944	14623144	chr16:14529087-14529287	6.8425	7.178	6.29843	0.897175	9.60138e-08	3.09268e-07	Intron (uc010uzc.2/5073, intron 21 of 23)	16	14529557	14724128	194572	2	5073	uc010uzc.2	100984	ENSG00000140694	PARN	poly(A)-specific ribonuclease
chr16	14638868	14639068	chr16:14545011-14545211	4.05175	0.43236	5.12375	-4.3439	2.5604e-16	2.64594e-15	Intron (uc010uzc.2/5073, intron 21 of 23)	16	14529557	14724128	194572	2	5073	uc010uzc.2	85060	ENSG00000140694	PARN	poly(A)-specific ribonuclease
chr16	14658341	14658541	chr16:14564484-14564684	5.81846	6.43062	4.36738	2.09372	1.73309e-15	1.62298e-14	Intron (uc010uzc.2/5073, intron 18 of 23)	16	14529557	14724128	194572	2	5073	uc010uzc.2	65587	ENSG00000140694	PARN	poly(A)-specific ribonuclease
chr16	14658830	14659030	chr16:14564973-14565173	4.73154	5.53539	1.48134	3.79735	4.65795e-17	5.26128e-16	Intron (uc010uzc.2/5073, intron 18 of 23)	16	14529557	14724128	194572	2	5073	uc010uzc.2	65098	ENSG00000140694	PARN	poly(A)-specific ribonuclease
chr16	14665875	14666075	chr16:14572018-14572218	4.50223	5.33189	0.608802	4.43565	3.15514e-14	2.53463e-13	Intron (uc010uzc.2/5073, intron 18 of 23)	16	14529557	14724128	194572	2	5073	uc010uzc.2	58053	ENSG00000140694	PARN	poly(A)-specific ribonuclease
chr16	14727895	14728095	chr16:14634038-14634238	6.91613	7.19056	6.49837	0.690502	0.000738161	0.00132529	Promoter (1-2kb)	16	14726668	14763093	36426	1	51283	uc002dco.3	1227	ENSG00000103429	BFAR	bifunctional apoptosis regulator
chr16	14918873	14919073	chr16:14825016-14825216	3.89912	4.40512	2.88716	1.57182	2.08821e-05	4.704e-05	Promoter (<=1kb)	16	14916289	14918559	2271	2	730013	uc002dcu.2	-314	ENSG00000255277	ABCC6P2	ATP binding cassette subfamily C member 6 pseudogene 2
chr16	14995784	14995984	chr16:14901927-14902127	2.83575	3.2735	2.0364	1.38742	0.00453939	0.00725443	Promoter (<=1kb)	16	14995365	14995448	84	1	100423006	uc021tdk.1	419	ENSG00000266454	MIR3179-3	microRNA 3179-3
chr16	15068807	15069007	chr16:14974950-14975150	8.4537	8.74147	8.0097	0.691912	0.00540767	0.00854233	Promoter (<=1kb)	16	15068833	15102704	33872	1	23042	uc010bvc.1	0	ENSG00000179889	PDXDC1	pyridoxal dependent decarboxylase domain containing 1
chr16	15069547	15069747	chr16:14975690-14975890	5.92813	6.24606	5.42208	0.776827	0.00322416	0.00527136	Promoter (<=1kb)	16	15068833	15233196	164364	1	23042	uc002ddc.3	714	ENSG00000179889	PDXDC1	pyridoxal dependent decarboxylase domain containing 1
chr16	15090641	15090841	chr16:14996784-14996984	2.63736	1.25072	3.43732	-2.03165	2.06526e-05	4.65605e-05	Intron (uc010uzl.2/23042, intron 1 of 22)	16	15068833	15233196	164364	1	23042	uc002ddc.3	21808	ENSG00000179889	PDXDC1	pyridoxal dependent decarboxylase domain containing 1
chr16	15108367	15108567	chr16:15014510-15014710	3.5481	3.97806	2.77054	1.21226	0.00330608	0.00539703	Intron (uc010uzl.2/23042, intron 8 of 22)	16	15068833	15233196	164364	1	23042	uc002ddc.3	39534	ENSG00000179889	PDXDC1	pyridoxal dependent decarboxylase domain containing 1
chr16	15111144	15111344	chr16:15017287-15017487	4.55109	3.27886	5.31931	-1.93972	4.37519e-10	2.00698e-09	Exon (uc010uzl.2/23042, exon 11 of 23)	16	15131710	15149936	18227	2	123803	uc002ddd.4	38592	ENSG00000157045	NTAN1	N-terminal asparagine amidase
chr16	15115413	15115613	chr16:15021556-15021756	3.40598	3.91876	2.37046	1.37613	0.000943693	0.00166825	Intron (uc010uzl.2/23042, intron 12 of 22)	16	15131710	15149936	18227	2	123803	uc002ddd.4	34323	ENSG00000157045	NTAN1	N-terminal asparagine amidase
chr16	15119518	15119718	chr16:15025661-15025861	4.52929	5.0264	3.54748	1.42097	9.29799e-06	2.20923e-05	Intron (uc010uzl.2/23042, intron 13 of 22)	16	15131710	15149936	18227	2	123803	uc002ddd.4	30218	ENSG00000157045	NTAN1	N-terminal asparagine amidase
chr16	15122711	15122911	chr16:15028854-15029054	5.87964	3.04046	6.90276	-3.71603	1.01518e-24	2.68546e-23	3' UTR	16	15131710	15149936	18227	2	123803	uc002ddd.4	27025	ENSG00000157045	NTAN1	N-terminal asparagine amidase
chr16	15123237	15123437	chr16:15029380-15029580	4.38452	2.90514	5.20797	-2.21375	1.54907e-10	7.57625e-10	3' UTR	16	15131710	15149936	18227	2	123803	uc002ddd.4	26499	ENSG00000157045	NTAN1	N-terminal asparagine amidase
chr16	15127389	15127589	chr16:15033532-15033732	5.15079	2.25483	6.1785	-3.83605	1.42789e-22	3.00432e-21	Intron (uc010uzl.2/23042, intron 19 of 22)	16	15131710	15149936	18227	2	123803	uc002ddd.4	22347	ENSG00000157045	NTAN1	N-terminal asparagine amidase
chr16	15128505	15128705	chr16:15034648-15034848	3.94131	2.59535	4.73036	-2.0582	7.27357e-09	2.78636e-08	Intron (uc010uzl.2/23042, intron 21 of 22)	16	15131710	15149936	18227	2	123803	uc002ddd.4	21231	ENSG00000157045	NTAN1	N-terminal asparagine amidase
chr16	15130917	15131117	chr16:15037060-15037260	3.26934	3.85981	1.92235	1.92332	1.39073e-05	3.21793e-05	3' UTR	16	15131710	15149936	18227	2	123803	uc002ddd.4	18819	ENSG00000157045	NTAN1	N-terminal asparagine amidase
chr16	15135581	15135781	chr16:15041724-15041924	7.15132	6.3022	7.76848	-1.43258	2.60619e-10	1.23346e-09	Intron (uc002ddc.3/23042, intron 16 of 16)	16	15131710	15149936	18227	2	123803	uc002ddd.4	14155	ENSG00000157045	NTAN1	N-terminal asparagine amidase
chr16	15137306	15137506	chr16:15043449-15043649	4.80648	3.57104	5.5638	-1.89307	1.69782e-10	8.26031e-10	Intron (uc002ddc.3/23042, intron 16 of 16)	16	15131710	15149936	18227	2	123803	uc002ddd.4	12430	ENSG00000157045	NTAN1	N-terminal asparagine amidase
chr16	15146723	15146923	chr16:15052866-15053066	4.22346	2.47009	5.10635	-2.49538	7.40532e-13	4.99763e-12	Intron (uc002ddc.3/23042, intron 16 of 16)	16	15131710	15149936	18227	2	123803	uc002ddd.4	3013	ENSG00000157045	NTAN1	N-terminal asparagine amidase
chr16	15149912	15150112	chr16:15056055-15056255	8.20632	8.46376	7.82094	0.604572	0.0163162	0.0238939	Promoter (<=1kb)	16	15131710	15149936	18227	2	123803	uc002ddd.4	0	ENSG00000157045	NTAN1	N-terminal asparagine amidase
chr16	15165874	15166074	chr16:15072017-15072217	5.02656	2.04478	6.06084	-3.80863	2.33805e-23	5.34879e-22	Intron (uc002ddc.3/23042, intron 16 of 16)	16	15153879	15180311	26433	2	54700	uc010uzp.2	14237	ENSG00000085721	RRN3	RRN3 homolog, RNA polymerase I transcription factor
chr16	15229748	15229948	chr16:15135891-15136091	4.69237	2.48656	5.64834	-2.98247	5.56724e-15	4.90205e-14	Intron (uc002ddc.3/23042, intron 16 of 16)	16	15248707	15248859	153	2	100500852	uc021tdn.1	18911	ENSG00000264115	MIR3180-4	microRNA 3180-4
chr16	15231556	15231756	chr16:15137699-15137899	3.68052	2.48542	4.42545	-1.86033	5.17525e-07	1.48974e-06	Intron (uc002ddc.3/23042, intron 16 of 16)	16	15248707	15248859	153	2	100500852	uc021tdn.1	17103	ENSG00000264115	MIR3180-4	microRNA 3180-4
chr16	15234940	15235140	chr16:15141083-15141283	6.51308	5.9668	6.97593	-0.968501	3.12234e-06	7.96372e-06	Distal Intergenic	16	15248707	15248859	153	2	100500852	uc021tdn.1	13719	ENSG00000264115	MIR3180-4	microRNA 3180-4
chr16	15239533	15239733	chr16:15145676-15145876	7.02165	6.43838	7.5061	-1.02213	3.19428e-06	8.13508e-06	Distal Intergenic	16	15248707	15248859	153	2	100500852	uc021tdn.1	9126	ENSG00000264115	MIR3180-4	microRNA 3180-4
chr16	15248541	15248741	chr16:15154684-15154884	7.25314	7.47964	6.92401	0.529308	0.0220353	0.0315937	Promoter (<=1kb)	16	15248707	15248859	153	2	100500852	uc021tdn.1	118	ENSG00000264115	MIR3180-4	microRNA 3180-4
chr16	15489495	15489695	chr16:15395638-15395838	6.73532	6.12304	7.23613	-1.07665	1.97437e-07	6.06413e-07	Promoter (<=1kb)	16	15489611	15503543	13933	1	255027	uc002ddm.2	0	ENSG00000156968	MPV17L	MPV17 mitochondrial inner membrane protein like
chr16	15498735	15498935	chr16:15404878-15405078	3.45788	0.128006	4.51492	-3.73646	2.83553e-08	9.93239e-08	Intron (uc002ddm.2/255027, intron 1 of 2)	16	15489611	15503543	13933	1	255027	uc002ddn.2	9124	ENSG00000156968	MPV17L	MPV17 mitochondrial inner membrane protein like
chr16	15521584	15521784	chr16:15427727-15427927	4.02372	3.15448	4.64954	-1.40976	3.89045e-06	9.77856e-06	Distal Intergenic	16	15528325	15682116	153792	1	89927	uc002ddo.3	-6541	ENSG00000166780	BMERB1	bMERB domain containing 1
chr16	15536027	15536227	chr16:15442170-15442370	2.98278	0	4.0702	-4.39329	1.10422e-09	4.77212e-09	Intron (uc002ddo.3/89927, intron 1 of 5)	16	15528325	15682116	153792	1	89927	uc002ddo.3	7702	ENSG00000166780	BMERB1	bMERB domain containing 1
chr16	15546220	15546420	chr16:15452363-15452563	3.06325	0.812542	4.02514	-3.08056	9.67365e-10	4.21454e-09	Intron (uc002ddo.3/89927, intron 1 of 5)	16	15528325	15682116	153792	1	89927	uc002ddo.3	17895	ENSG00000166780	BMERB1	bMERB domain containing 1
chr16	15555409	15555609	chr16:15461552-15461752	2.2037	0	3.17737	-3.04857	2.53125e-06	6.54267e-06	Intron (uc002ddo.3/89927, intron 1 of 5)	16	15528325	15682116	153792	1	89927	uc002ddo.3	27084	ENSG00000166780	BMERB1	bMERB domain containing 1
chr16	15556596	15556796	chr16:15462739-15462939	2.89543	2.29206	3.39126	-0.909987	0.0328324	0.04573	Intron (uc002ddo.3/89927, intron 1 of 5)	16	15528325	15682116	153792	1	89927	uc002ddo.3	28271	ENSG00000166780	BMERB1	bMERB domain containing 1
chr16	15576216	15576416	chr16:15482359-15482559	7.49665	5.89423	8.3485	-2.40328	8.17866e-26	2.43375e-24	Intron (uc002ddo.3/89927, intron 1 of 5)	16	15596123	15682116	85994	1	89927	uc002ddp.3	-19707	ENSG00000166780	BMERB1	bMERB domain containing 1
chr16	15583404	15583604	chr16:15489547-15489747	6.53722	5.90254	7.0503	-1.09954	2.1318e-08	7.61557e-08	Intron (uc002ddo.3/89927, intron 1 of 5)	16	15596123	15682116	85994	1	89927	uc002ddp.3	-12519	ENSG00000166780	BMERB1	bMERB domain containing 1
chr16	15588168	15588368	chr16:15494311-15494511	5.02895	3.21973	5.92238	-2.62801	3.80091e-14	3.02535e-13	Intron (uc002ddo.3/89927, intron 1 of 5)	16	15596123	15682116	85994	1	89927	uc002ddp.3	-7755	ENSG00000166780	BMERB1	bMERB domain containing 1
chr16	15596253	15596453	chr16:15502396-15502596	6.08964	5.33319	6.66463	-1.28804	1.64793e-09	6.94398e-09	Promoter (<=1kb)	16	15596123	15682116	85994	1	89927	uc002ddp.3	130	ENSG00000166780	BMERB1	bMERB domain containing 1
chr16	15601261	15601461	chr16:15507404-15507604	4.95325	3.31904	5.81197	-2.41492	6.95269e-13	4.71074e-12	Intron (uc002ddo.3/89927, intron 1 of 5)	16	15596123	15682116	85994	1	89927	uc002ddp.3	5138	ENSG00000166780	BMERB1	bMERB domain containing 1
chr16	15644750	15644950	chr16:15550893-15551093	4.36354	4.64567	3.93074	0.775533	0.00440526	0.00705521	Intron (uc002ddo.3/89927, intron 2 of 5)	16	15596123	15682116	85994	1	89927	uc002ddp.3	48627	ENSG00000166780	BMERB1	bMERB domain containing 1
chr16	15684837	15685037	chr16:15590980-15591180	5.3065	3.3711	6.22203	-2.7647	6.5871e-19	9.23538e-18	Distal Intergenic	16	15688226	15733148	44923	2	9665	uc002ddq.3	48111	ENSG00000166783	MARF1	meiosis regulator and mRNA stability factor 1
chr16	15691204	15691404	chr16:15597347-15597547	3.19947	2.0918	3.91593	-1.74314	4.43305e-06	1.10482e-05	Intron (uc002ddq.3/9665, intron 24 of 24)	16	15688226	15733148	44923	2	9665	uc002ddq.3	41744	ENSG00000166783	MARF1	meiosis regulator and mRNA stability factor 1
chr16	15691993	15692193	chr16:15598136-15598336	3.27281	1.76522	4.10304	-2.28444	1.06668e-07	3.41072e-07	Intron (uc002ddq.3/9665, intron 24 of 24)	16	15688226	15733148	44923	2	9665	uc002ddq.3	40955	ENSG00000166783	MARF1	meiosis regulator and mRNA stability factor 1
chr16	15698903	15699103	chr16:15605046-15605246	4.25654	0	5.35768	-5.22082	2.21799e-18	2.92026e-17	Intron (uc002ddq.3/9665, intron 19 of 24)	16	15688226	15733148	44923	2	9665	uc002ddq.3	34045	ENSG00000166783	MARF1	meiosis regulator and mRNA stability factor 1
chr16	15701739	15701939	chr16:15607882-15608082	5.20682	2.09565	6.25026	-4.032	3.92708e-29	1.64943e-27	Intron (uc002ddq.3/9665, intron 19 of 24)	16	15688226	15733148	44923	2	9665	uc002ddq.3	31209	ENSG00000166783	MARF1	meiosis regulator and mRNA stability factor 1
chr16	15704439	15704639	chr16:15610582-15610782	2.5876	0	3.65888	-3.92701	7.0283e-08	2.31396e-07	Intron (uc002ddq.3/9665, intron 17 of 24)	16	15688226	15733148	44923	2	9665	uc002ddq.3	28509	ENSG00000166783	MARF1	meiosis regulator and mRNA stability factor 1
chr16	15720310	15720510	chr16:15626453-15626653	3.95175	4.79016	0	4.26111	4.23196e-09	1.67738e-08	Intron (uc002ddq.3/9665, intron 6 of 24)	16	15688226	15733148	44923	2	9665	uc002ddq.3	12638	ENSG00000166783	MARF1	meiosis regulator and mRNA stability factor 1
chr16	15738231	15738431	chr16:15644374-15644574	5.49788	4.14611	6.28851	-2.06411	2.98771e-16	3.06224e-15	Promoter (1-2kb)	16	15737151	15737229	79	1	619553	uc021tdp.1	1080	ENSG00000283736	MIR484	microRNA 484
chr16	15784236	15784436	chr16:15690379-15690579	3.62418	3.03464	4.11221	-0.881656	0.0249362	0.035431	Intron (uc010uzy.2/54820, intron 6 of 9)	16	15780616	15788799	8184	1	54820	uc002ddu.1	3620	ENSG00000072864	NDE1	nudE neurodevelopment protein 1
chr16	15798433	15798633	chr16:15704576-15704776	5.22384	4.86222	5.56418	-0.619205	0.00891946	0.0136357	Intron (uc010uzy.2/54820, intron 9 of 9)	16	15780616	15788799	8184	1	54820	uc002ddu.1	17817	ENSG00000072864	NDE1	nudE neurodevelopment protein 1
chr16	15858146	15858346	chr16:15764289-15764489	2.91541	3.55414	1.32316	2.09529	3.70194e-05	8.03432e-05	Intron (uc002ddv.3/4629, intron 10 of 42)	16	15843025	15877389	34365	2	4629	uc002dea.1	19043	ENSG00000133392	MYH11	myosin heavy chain 11
chr16	15859756	15859956	chr16:15765899-15766099	5.12953	5.35658	4.79941	0.556481	0.0155297	0.0228284	Intron (uc002ddv.3/4629, intron 10 of 42)	16	15843025	15877389	34365	2	4629	uc002dea.1	17433	ENSG00000133392	MYH11	myosin heavy chain 11
chr16	15871786	15871986	chr16:15777929-15778129	4.21392	4.63773	3.45329	1.11249	0.000112476	0.000227236	Intron (uc002ddv.3/4629, intron 8 of 42)	16	15843025	15877389	34365	2	4629	uc002dea.1	5403	ENSG00000133392	MYH11	myosin heavy chain 11
chr16	15879530	15879730	chr16:15785673-15785873	3.78042	1.1816	4.7818	-3.45463	1.81299e-13	1.32621e-12	Promoter (2-3kb)	16	15843025	15877389	34365	2	4629	uc002dea.1	-2141	ENSG00000133392	MYH11	myosin heavy chain 11
chr16	15906034	15906234	chr16:15812177-15812377	5.29194	4.64136	5.81357	-1.09746	0.000250527	0.00048179	Intron (uc002ddv.3/4629, intron 3 of 42)	16	15843025	15877389	34365	2	4629	uc002dea.1	-28645	ENSG00000133392	MYH11	myosin heavy chain 11
chr16	15916909	15917109	chr16:15823052-15823252	6.17615	6.80571	4.63448	2.22889	3.69316e-26	1.1411e-24	Intron (uc002ddv.3/4629, intron 3 of 42)	16	15796992	15950887	153896	2	4629	uc002ddv.3	33778	ENSG00000133392	MYH11	myosin heavy chain 11
chr16	15923436	15923636	chr16:15829579-15829779	4.03556	2.54421	4.86191	-2.27616	3.16473e-08	1.10049e-07	Intron (uc002ddv.3/4629, intron 2 of 42)	16	15796992	15950887	153896	2	4629	uc002ddv.3	27251	ENSG00000133392	MYH11	myosin heavy chain 11
chr16	15943174	15943374	chr16:15849317-15849517	4.64972	1.78168	5.67519	-3.74207	9.30537e-21	1.60872e-19	Intron (uc002ddv.3/4629, intron 1 of 42)	16	15796992	15950887	153896	2	4629	uc002ddv.3	7513	ENSG00000133392	MYH11	myosin heavy chain 11
chr16	15967161	15967361	chr16:15873304-15873504	3.09282	3.86339	0.383148	3.19836	5.06112e-07	1.45929e-06	Exon (uc002dec.1/123811, exon 4 of 5)	16	15959577	15982447	22871	2	123811	uc002dec.1	15086	ENSG00000133393	CEP20	centrosomal protein 20
chr16	15968753	15968953	chr16:15874896-15875096	5.69519	5.11333	6.17885	-1.03434	1.45332e-05	3.35351e-05	Intron (uc002dec.1/123811, intron 3 of 4)	16	15959577	15982447	22871	2	123811	uc002dec.1	13494	ENSG00000133393	CEP20	centrosomal protein 20
chr16	15973420	15973620	chr16:15879563-15879763	3.26266	0.444785	4.28401	-3.48043	2.10418e-10	1.00977e-09	Intron (uc002dec.1/123811, intron 3 of 4)	16	15959577	15982447	22871	2	123811	uc002dec.1	8827	ENSG00000133393	CEP20	centrosomal protein 20
chr16	16040292	16040492	chr16:15946435-15946635	5.1241	4.71336	5.49963	-0.746739	0.00105553	0.00185223	Promoter (2-3kb)	16	16043434	16236930	193497	1	4363	uc010bvi.3	-2942	ENSG00000103222	ABCC1	ATP binding cassette subfamily C member 1
chr16	16043285	16043485	chr16:15949428-15949628	6.94904	7.25151	6.47531	0.734875	0.00260411	0.00431463	Promoter (<=1kb)	16	16043434	16236930	193497	1	4363	uc010bvi.3	0	ENSG00000103222	ABCC1	ATP binding cassette subfamily C member 1
chr16	16044296	16044496	chr16:15950439-15950639	5.21732	4.27221	5.87426	-1.55486	3.44483e-10	1.60398e-09	Promoter (<=1kb)	16	16043434	16236930	193497	1	4363	uc010bvi.3	862	ENSG00000103222	ABCC1	ATP binding cassette subfamily C member 1
chr16	16046278	16046478	chr16:15952421-15952621	4.74675	2.78648	5.66638	-2.78286	1.15823e-15	1.10847e-14	Promoter (2-3kb)	16	16043434	16236930	193497	1	4363	uc010bvi.3	2844	ENSG00000103222	ABCC1	ATP binding cassette subfamily C member 1
chr16	16048813	16049013	chr16:15954956-15955156	4.12403	1.38815	5.13829	-3.64099	1.512e-17	1.80883e-16	Intron (uc010bvi.3/4363, intron 1 of 30)	16	16043434	16236930	193497	1	4363	uc010bvi.3	5379	ENSG00000103222	ABCC1	ATP binding cassette subfamily C member 1
chr16	16057987	16058187	chr16:15964130-15964330	3.7332	2.32104	4.53981	-2.14839	2.09489e-07	6.40707e-07	Intron (uc010bvi.3/4363, intron 1 of 30)	16	16043434	16236930	193497	1	4363	uc010bvi.3	14553	ENSG00000103222	ABCC1	ATP binding cassette subfamily C member 1
chr16	16059894	16060094	chr16:15966037-15966237	3.2351	1.4877	4.11684	-2.51187	3.09069e-08	1.07634e-07	Intron (uc010bvi.3/4363, intron 1 of 30)	16	16043434	16236930	193497	1	4363	uc010bvi.3	16460	ENSG00000103222	ABCC1	ATP binding cassette subfamily C member 1
chr16	16070237	16070437	chr16:15976380-15976580	6.34938	3.70811	7.3549	-3.62719	2.40915e-44	4.55004e-42	Intron (uc010bvi.3/4363, intron 1 of 30)	16	16043434	16236930	193497	1	4363	uc010bvi.3	26803	ENSG00000103222	ABCC1	ATP binding cassette subfamily C member 1
chr16	16070802	16071002	chr16:15976945-15977145	7.71593	5.30751	8.69703	-3.34015	2.22534e-51	8.257e-49	Intron (uc010bvi.3/4363, intron 1 of 30)	16	16043434	16236930	193497	1	4363	uc010bvi.3	27368	ENSG00000103222	ABCC1	ATP binding cassette subfamily C member 1
chr16	16073710	16073910	chr16:15979853-15980053	6.49727	5.61571	7.1283	-1.48317	5.20158e-11	2.72743e-10	Intron (uc010bvi.3/4363, intron 1 of 30)	16	16103633	16236930	133298	1	4363	uc002del.4	-29723	ENSG00000103222	ABCC1	ATP binding cassette subfamily C member 1
chr16	16083075	16083275	chr16:15989218-15989418	6.52334	6.01922	6.96045	-0.892617	1.34127e-05	3.11088e-05	Intron (uc010bvi.3/4363, intron 1 of 30)	16	16103633	16236930	133298	1	4363	uc002del.4	-20358	ENSG00000103222	ABCC1	ATP binding cassette subfamily C member 1
chr16	16088199	16088399	chr16:15994342-15994542	5.68166	5.10545	6.16206	-1.01298	0.000332536	0.000628404	Intron (uc010bvi.3/4363, intron 1 of 30)	16	16103633	16236930	133298	1	4363	uc002del.4	-15234	ENSG00000103222	ABCC1	ATP binding cassette subfamily C member 1
chr16	16092361	16092561	chr16:15998504-15998704	7.66564	5.97451	8.53621	-2.52908	8.06191e-40	9.98582e-38	Intron (uc010bvi.3/4363, intron 1 of 30)	16	16103633	16236930	133298	1	4363	uc002del.4	-11072	ENSG00000103222	ABCC1	ATP binding cassette subfamily C member 1
chr16	16098092	16098292	chr16:16004235-16004435	3.21911	3.88298	1.47645	2.3952	1.22767e-06	3.33552e-06	Intron (uc010bvi.3/4363, intron 1 of 30)	16	16103633	16236930	133298	1	4363	uc002del.4	-5341	ENSG00000103222	ABCC1	ATP binding cassette subfamily C member 1
chr16	16113476	16113676	chr16:16019619-16019819	4.1116	2.42335	4.98158	-2.51092	1.30413e-13	9.70312e-13	Intron (uc010bvi.3/4363, intron 5 of 30)	16	16108348	16150418	42071	1	4363	uc010bvn.3	5128	ENSG00000103222	ABCC1	ATP binding cassette subfamily C member 1
chr16	16119562	16119762	chr16:16025705-16025905	7.5315	7.24566	7.81326	-0.528165	0.00825533	0.0126852	Intron (uc010bvi.3/4363, intron 5 of 30)	16	16108348	16150418	42071	1	4363	uc010bvn.3	11214	ENSG00000103222	ABCC1	ATP binding cassette subfamily C member 1
chr16	16129341	16129541	chr16:16035484-16035684	2.34309	0	3.38065	-3.53041	8.13892e-08	2.65027e-07	Intron (uc010bvi.3/4363, intron 6 of 30)	16	16146581	16170258	23678	1	4363	uc021tdq.1	-17040	ENSG00000103222	ABCC1	ATP binding cassette subfamily C member 1
chr16	16139285	16139485	chr16:16045428-16045628	3.44786	2.20177	4.20838	-2.04937	2.6791e-08	9.41788e-08	Intron (uc010bvi.3/4363, intron 8 of 30)	16	16146581	16170258	23678	1	4363	uc021tdq.1	-7096	ENSG00000103222	ABCC1	ATP binding cassette subfamily C member 1
chr16	16153949	16154149	chr16:16060092-16060292	5.73442	2.04914	6.80942	-4.68663	3.28873e-37	3.19745e-35	Intron (uc010bvi.3/4363, intron 12 of 30)	16	16149949	16170258	20310	1	4363	uc021tdr.1	4000	ENSG00000103222	ABCC1	ATP binding cassette subfamily C member 1
chr16	16156453	16156653	chr16:16062596-16062796	5.27149	4.47788	5.86386	-1.28954	7.48278e-05	0.000155208	Intron (uc010bvi.3/4363, intron 12 of 30)	16	16149949	16170258	20310	1	4363	uc021tdr.1	6504	ENSG00000103222	ABCC1	ATP binding cassette subfamily C member 1
chr16	16168382	16168582	chr16:16074525-16074725	6.03033	6.67977	4.37617	2.33966	2.60167e-22	5.31527e-21	Intron (uc010bvi.3/4363, intron 14 of 30)	16	16149949	16170258	20310	1	4363	uc021tdr.1	18433	ENSG00000103222	ABCC1	ATP binding cassette subfamily C member 1
chr16	16221531	16221731	chr16:16127674-16127874	5.094	5.31079	4.78182	0.549757	0.0256975	0.0364383	Intron (uc010bvi.3/4363, intron 26 of 30)	16	16208623	16225792	17170	1	4363	uc021tdt.1	12908	ENSG00000103222	ABCC1	ATP binding cassette subfamily C member 1
chr16	16238393	16238593	chr16:16144536-16144736	5.64532	2.83025	6.66644	-3.72285	5.34157e-35	4.13977e-33	Distal Intergenic	16	16208623	16225792	17170	1	4363	uc021tdt.1	29770	ENSG00000103222	ABCC1	ATP binding cassette subfamily C member 1
chr16	16242475	16242675	chr16:16148618-16148818	4.12034	4.66588	2.96356	1.79506	6.53964e-07	1.85363e-06	Downstream (<1kb)	16	16208623	16225792	17170	1	4363	uc021tdt.1	33852	ENSG00000103222	ABCC1	ATP binding cassette subfamily C member 1
chr16	16244299	16244499	chr16:16150442-16150642	6.9322	7.20349	6.5205	0.693726	0.000228146	0.000441167	Exon (uc002den.4/368, exon 30 of 31)	16	16208623	16225792	17170	1	4363	uc021tdt.1	35676	ENSG00000103222	ABCC1	ATP binding cassette subfamily C member 1
chr16	16245237	16245437	chr16:16151380-16151580	5.20386	4.57127	5.71581	-1.07521	1.59312e-06	4.25101e-06	Intron (uc002den.4/368, intron 29 of 30)	16	16208623	16225792	17170	1	4363	uc021tdt.1	36614	ENSG00000103222	ABCC1	ATP binding cassette subfamily C member 1
chr16	16326261	16326461	chr16:16232404-16232604	6.47	6.74783	6.04561	0.688901	0.00393284	0.00634809	Promoter (<=1kb)	16	16326389	16388663	62275	1	408050	uc002dep.3	0	ENSG00000103226	NOMO3	NODAL modulator 3
chr16	16951908	16952108	chr16:16858051-16858251	3.91049	1.68451	4.86914	-3.09488	5.78809e-15	5.08317e-14	Distal Intergenic	16	16427504	16444465	16962	1	339044	uc002dew.4	524404	NA	PKD1P1	polycystin 1, transient receptor potential channel interacting pseudogene 1
chr16	16955375	16955575	chr16:16861518-16861718	4.71923	5.04912	4.18744	0.856899	0.00265943	0.00440034	Distal Intergenic	16	16427504	16444465	16962	1	339044	uc002dew.4	527871	NA	PKD1P1	polycystin 1, transient receptor potential channel interacting pseudogene 1
chr16	17002005	17002205	chr16:16908148-16908348	3.4703	0.748325	4.48331	-3.46433	7.05525e-13	4.77502e-12	Distal Intergenic	16	17196181	17564738	368558	2	64131	uc002dfa.3	562533	ENSG00000103489	XYLT1	xylosyltransferase 1
chr16	17011197	17011397	chr16:16917340-16917540	5.92487	3.44703	6.9137	-3.38631	1.88426e-39	2.25723e-37	Distal Intergenic	16	17196181	17564738	368558	2	64131	uc002dfa.3	553341	ENSG00000103489	XYLT1	xylosyltransferase 1
chr16	17017680	17017880	chr16:16923823-16924023	2.32581	0	3.41759	-4.29341	7.66007e-08	2.50577e-07	Distal Intergenic	16	17196181	17564738	368558	2	64131	uc002dfa.3	546858	ENSG00000103489	XYLT1	xylosyltransferase 1
chr16	17018565	17018765	chr16:16924708-16924908	3.25195	1.67247	4.09872	-2.28634	1.39933e-08	5.13478e-08	Distal Intergenic	16	17196181	17564738	368558	2	64131	uc002dfa.3	545973	ENSG00000103489	XYLT1	xylosyltransferase 1
chr16	17091963	17092163	chr16:16998106-16998306	2.05579	0	3.1378	-4.20417	9.28457e-08	2.99668e-07	Distal Intergenic	16	17196181	17564738	368558	2	64131	uc002dfa.3	472575	ENSG00000103489	XYLT1	xylosyltransferase 1
chr16	17164757	17164957	chr16:17070900-17071100	5.117	5.63078	4.07799	1.47286	7.90712e-06	1.89934e-05	Distal Intergenic	16	17196181	17564738	368558	2	64131	uc002dfa.3	399781	ENSG00000103489	XYLT1	xylosyltransferase 1
chr16	17166087	17166287	chr16:17072230-17072430	4.60182	3.4298	5.33946	-1.84322	9.16772e-08	2.96107e-07	Distal Intergenic	16	17196181	17564738	368558	2	64131	uc002dfa.3	398451	ENSG00000103489	XYLT1	xylosyltransferase 1
chr16	17195557	17195757	chr16:17101700-17101900	3.65327	4.02443	3.02718	1.10557	0.0028004	0.00462032	Downstream (<1kb)	16	17196181	17564738	368558	2	64131	uc002dfa.3	368981	ENSG00000103489	XYLT1	xylosyltransferase 1
chr16	17219604	17219804	chr16:17125747-17125947	3.08235	2.22934	3.70119	-1.21621	0.00816595	0.0125573	Intron (uc002dfa.3/64131, intron 10 of 11)	16	17196181	17564738	368558	2	64131	uc002dfa.3	344934	ENSG00000103489	XYLT1	xylosyltransferase 1
chr16	17238272	17238472	chr16:17144415-17144615	3.12227	1.21055	4.03383	-2.60451	4.2463e-08	1.44806e-07	Intron (uc002dfa.3/64131, intron 6 of 11)	16	17196181	17564738	368558	2	64131	uc002dfa.3	326266	ENSG00000103489	XYLT1	xylosyltransferase 1
chr16	17254176	17254376	chr16:17160319-17160519	7.02775	7.62835	5.63325	2.00118	8.94594e-21	1.5501e-19	Intron (uc002dfa.3/64131, intron 5 of 11)	16	17196181	17564738	368558	2	64131	uc002dfa.3	310362	ENSG00000103489	XYLT1	xylosyltransferase 1
chr16	17267111	17267311	chr16:17173254-17173454	3.16072	3.8663	1.11994	2.32326	1.45734e-05	3.36198e-05	Intron (uc002dfa.3/64131, intron 5 of 11)	16	17196181	17564738	368558	2	64131	uc002dfa.3	297427	ENSG00000103489	XYLT1	xylosyltransferase 1
chr16	17271593	17271793	chr16:17177736-17177936	5.05152	5.42056	4.43048	0.925162	0.0105676	0.0159658	Intron (uc002dfa.3/64131, intron 5 of 11)	16	17196181	17564738	368558	2	64131	uc002dfa.3	292945	ENSG00000103489	XYLT1	xylosyltransferase 1
chr16	17300625	17300825	chr16:17206768-17206968	2.59365	1.95666	3.10799	-1.04676	0.012702	0.0189488	Intron (uc002dfa.3/64131, intron 3 of 11)	16	17196181	17564738	368558	2	64131	uc002dfa.3	263913	ENSG00000103489	XYLT1	xylosyltransferase 1
chr16	17305764	17305964	chr16:17211907-17212107	3.62006	4.19614	2.33748	1.82989	2.95197e-06	7.55896e-06	Intron (uc002dfa.3/64131, intron 3 of 11)	16	17196181	17564738	368558	2	64131	uc002dfa.3	258774	ENSG00000103489	XYLT1	xylosyltransferase 1
chr16	17309945	17310145	chr16:17216088-17216288	4.16893	4.7876	2.68475	2.06468	1.85757e-08	6.69581e-08	Intron (uc002dfa.3/64131, intron 3 of 11)	16	17196181	17564738	368558	2	64131	uc002dfa.3	254593	ENSG00000103489	XYLT1	xylosyltransferase 1
chr16	17316735	17316935	chr16:17222878-17223078	3.24081	3.85421	1.78352	1.79749	5.63231e-05	0.000118923	Intron (uc002dfa.3/64131, intron 3 of 11)	16	17196181	17564738	368558	2	64131	uc002dfa.3	247803	ENSG00000103489	XYLT1	xylosyltransferase 1
chr16	17319491	17319691	chr16:17225634-17225834	4.62632	4.97446	4.05393	0.943774	0.00679701	0.0105753	Intron (uc002dfa.3/64131, intron 3 of 11)	16	17196181	17564738	368558	2	64131	uc002dfa.3	245047	ENSG00000103489	XYLT1	xylosyltransferase 1
chr16	17321123	17321323	chr16:17227266-17227466	4.06332	4.77799	1.94719	2.76055	3.04833e-11	1.65269e-10	Intron (uc002dfa.3/64131, intron 3 of 11)	16	17196181	17564738	368558	2	64131	uc002dfa.3	243415	ENSG00000103489	XYLT1	xylosyltransferase 1
chr16	17327588	17327788	chr16:17233731-17233931	3.76677	4.59026	0.0560447	3.74977	3.09189e-10	1.44817e-09	Intron (uc002dfa.3/64131, intron 3 of 11)	16	17196181	17564738	368558	2	64131	uc002dfa.3	236950	ENSG00000103489	XYLT1	xylosyltransferase 1
chr16	17329340	17329540	chr16:17235483-17235683	5.35806	5.92158	4.12887	1.77398	7.83919e-07	2.1956e-06	Intron (uc002dfa.3/64131, intron 3 of 11)	16	17196181	17564738	368558	2	64131	uc002dfa.3	235198	ENSG00000103489	XYLT1	xylosyltransferase 1
chr16	17339126	17339326	chr16:17245269-17245469	4.35063	5.07254	2.17125	2.77701	1.33345e-13	9.9125e-13	Intron (uc002dfa.3/64131, intron 3 of 11)	16	17196181	17564738	368558	2	64131	uc002dfa.3	225412	ENSG00000103489	XYLT1	xylosyltransferase 1
chr16	17363399	17363599	chr16:17269542-17269742	7.21945	6.8892	7.53619	-0.605583	0.000498797	0.000918537	Intron (uc002dfa.3/64131, intron 2 of 11)	16	17196181	17564738	368558	2	64131	uc002dfa.3	201139	ENSG00000103489	XYLT1	xylosyltransferase 1
chr16	17364734	17364934	chr16:17270877-17271077	5.21443	2.87012	6.188	-3.13694	4.32476e-16	4.34945e-15	Intron (uc002dfa.3/64131, intron 2 of 11)	16	17196181	17564738	368558	2	64131	uc002dfa.3	199804	ENSG00000103489	XYLT1	xylosyltransferase 1
chr16	17367101	17367301	chr16:17273244-17273444	6.75122	7.06323	6.25768	0.803107	7.45991e-05	0.000154779	Intron (uc002dfa.3/64131, intron 2 of 11)	16	17196181	17564738	368558	2	64131	uc002dfa.3	197437	ENSG00000103489	XYLT1	xylosyltransferase 1
chr16	17369601	17369801	chr16:17275744-17275944	6.37978	7.04021	4.65871	2.44312	3.85366e-24	9.55508e-23	Intron (uc002dfa.3/64131, intron 2 of 11)	16	17196181	17564738	368558	2	64131	uc002dfa.3	194937	ENSG00000103489	XYLT1	xylosyltransferase 1
chr16	17381197	17381397	chr16:17287340-17287540	4.35852	4.7848	3.59115	1.2313	0.000153627	0.000304311	Intron (uc002dfa.3/64131, intron 2 of 11)	16	17196181	17564738	368558	2	64131	uc002dfa.3	183341	ENSG00000103489	XYLT1	xylosyltransferase 1
chr16	17383609	17383809	chr16:17289752-17289952	4.93201	4.29683	5.44536	-1.0905	0.000121717	0.000244779	Intron (uc002dfa.3/64131, intron 2 of 11)	16	17196181	17564738	368558	2	64131	uc002dfa.3	180929	ENSG00000103489	XYLT1	xylosyltransferase 1
chr16	17384200	17384400	chr16:17290343-17290543	4.3618	4.84844	3.41446	1.4776	1.2339e-06	3.35092e-06	Intron (uc002dfa.3/64131, intron 2 of 11)	16	17196181	17564738	368558	2	64131	uc002dfa.3	180338	ENSG00000103489	XYLT1	xylosyltransferase 1
chr16	17385331	17385531	chr16:17291474-17291674	4.26856	4.88365	2.80266	2.18154	3.17948e-08	1.10511e-07	Intron (uc002dfa.3/64131, intron 2 of 11)	16	17196181	17564738	368558	2	64131	uc002dfa.3	179207	ENSG00000103489	XYLT1	xylosyltransferase 1
chr16	17386597	17386797	chr16:17292740-17292940	3.83316	4.24339	3.10896	1.16631	0.000320687	0.0006073	Intron (uc002dfa.3/64131, intron 2 of 11)	16	17196181	17564738	368558	2	64131	uc002dfa.3	177941	ENSG00000103489	XYLT1	xylosyltransferase 1
chr16	17389881	17390081	chr16:17296024-17296224	3.1366	2.55923	3.61767	-0.91089	0.0210131	0.0302296	Intron (uc002dfa.3/64131, intron 2 of 11)	16	17196181	17564738	368558	2	64131	uc002dfa.3	174657	ENSG00000103489	XYLT1	xylosyltransferase 1
chr16	17398497	17398697	chr16:17304640-17304840	5.84527	6.22344	5.20226	1.03176	0.000400684	0.000748265	Intron (uc002dfa.3/64131, intron 2 of 11)	16	17196181	17564738	368558	2	64131	uc002dfa.3	166041	ENSG00000103489	XYLT1	xylosyltransferase 1
chr16	17399646	17399846	chr16:17305789-17305989	7.28526	7.92414	5.69216	2.22984	1.59083e-20	2.67282e-19	Intron (uc002dfa.3/64131, intron 2 of 11)	16	17196181	17564738	368558	2	64131	uc002dfa.3	164892	ENSG00000103489	XYLT1	xylosyltransferase 1
chr16	17401405	17401605	chr16:17307548-17307748	6.49009	7.30098	3.09174	4.30481	1.82637e-38	1.99807e-36	Intron (uc002dfa.3/64131, intron 2 of 11)	16	17196181	17564738	368558	2	64131	uc002dfa.3	163133	ENSG00000103489	XYLT1	xylosyltransferase 1
chr16	17406000	17406200	chr16:17312143-17312343	7.0803	7.71645	5.5025	2.23831	4.77602e-26	1.45742e-24	Intron (uc002dfa.3/64131, intron 2 of 11)	16	17196181	17564738	368558	2	64131	uc002dfa.3	158538	ENSG00000103489	XYLT1	xylosyltransferase 1
chr16	17407061	17407261	chr16:17313204-17313404	7.8973	8.54422	6.25797	2.28099	5.78487e-15	5.08061e-14	Intron (uc002dfa.3/64131, intron 2 of 11)	16	17196181	17564738	368558	2	64131	uc002dfa.3	157477	ENSG00000103489	XYLT1	xylosyltransferase 1
chr16	17413289	17413489	chr16:17319432-17319632	4.68221	3.78829	5.31841	-1.45099	2.06751e-05	4.66063e-05	Intron (uc002dfa.3/64131, intron 2 of 11)	16	17196181	17564738	368558	2	64131	uc002dfa.3	151249	ENSG00000103489	XYLT1	xylosyltransferase 1
chr16	17417413	17417613	chr16:17323556-17323756	3.0097	3.41217	2.30571	1.00443	0.00954335	0.0145178	Intron (uc002dfa.3/64131, intron 2 of 11)	16	17196181	17564738	368558	2	64131	uc002dfa.3	147125	ENSG00000103489	XYLT1	xylosyltransferase 1
chr16	17419666	17419866	chr16:17325809-17326009	3.16813	2.42067	3.7388	-1.23502	0.000739789	0.00132793	Intron (uc002dfa.3/64131, intron 2 of 11)	16	17196181	17564738	368558	2	64131	uc002dfa.3	144872	ENSG00000103489	XYLT1	xylosyltransferase 1
chr16	17425004	17425204	chr16:17331147-17331347	7.80005	6.39718	8.60427	-2.17006	2.12581e-19	3.15117e-18	Intron (uc002dfa.3/64131, intron 2 of 11)	16	17196181	17564738	368558	2	64131	uc002dfa.3	139534	ENSG00000103489	XYLT1	xylosyltransferase 1
chr16	17428003	17428203	chr16:17334146-17334346	7.14953	6.94726	7.3599	-0.387658	0.0231701	0.0331036	Intron (uc002dfa.3/64131, intron 2 of 11)	16	17196181	17564738	368558	2	64131	uc002dfa.3	136535	ENSG00000103489	XYLT1	xylosyltransferase 1
chr16	17429657	17429857	chr16:17335800-17336000	5.42165	6.08942	3.65393	2.43354	6.01165e-16	5.94964e-15	Intron (uc002dfa.3/64131, intron 2 of 11)	16	17196181	17564738	368558	2	64131	uc002dfa.3	134881	ENSG00000103489	XYLT1	xylosyltransferase 1
chr16	17434090	17434290	chr16:17340233-17340433	6.54536	6.21053	6.8656	-0.600052	0.0147436	0.0217582	Intron (uc002dfa.3/64131, intron 2 of 11)	16	17196181	17564738	368558	2	64131	uc002dfa.3	130448	ENSG00000103489	XYLT1	xylosyltransferase 1
chr16	17435929	17436129	chr16:17342072-17342272	4.06386	3.22674	4.67577	-1.37182	0.000797736	0.00142513	Intron (uc002dfa.3/64131, intron 2 of 11)	16	17196181	17564738	368558	2	64131	uc002dfa.3	128609	ENSG00000103489	XYLT1	xylosyltransferase 1
chr16	17436882	17437082	chr16:17343025-17343225	8.0685	8.53165	7.19481	1.33036	9.75525e-08	3.13911e-07	Intron (uc002dfa.3/64131, intron 2 of 11)	16	17196181	17564738	368558	2	64131	uc002dfa.3	127656	ENSG00000103489	XYLT1	xylosyltransferase 1
chr16	17438919	17439119	chr16:17345062-17345262	4.90736	4.25232	5.43135	-1.09814	2.66399e-05	5.90429e-05	Intron (uc002dfa.3/64131, intron 2 of 11)	16	17196181	17564738	368558	2	64131	uc002dfa.3	125619	ENSG00000103489	XYLT1	xylosyltransferase 1
chr16	17441645	17441845	chr16:17347788-17347988	7.77667	8.39941	6.27133	2.14004	7.10595e-24	1.715e-22	Intron (uc002dfa.3/64131, intron 2 of 11)	16	17196181	17564738	368558	2	64131	uc002dfa.3	122893	ENSG00000103489	XYLT1	xylosyltransferase 1
chr16	17452750	17452950	chr16:17358893-17359093	7.54342	7.98139	6.74348	1.24886	3.70809e-08	1.27698e-07	Intron (uc002dfa.3/64131, intron 1 of 11)	16	17196181	17564738	368558	2	64131	uc002dfa.3	111788	ENSG00000103489	XYLT1	xylosyltransferase 1
chr16	17453731	17453931	chr16:17359874-17360074	6.0014	5.70514	6.29155	-0.550105	0.0129605	0.0193054	Intron (uc002dfa.3/64131, intron 1 of 11)	16	17196181	17564738	368558	2	64131	uc002dfa.3	110807	ENSG00000103489	XYLT1	xylosyltransferase 1
chr16	17458200	17458400	chr16:17364343-17364543	4.4469	5.26882	0.779321	3.90998	3.9859e-13	2.78988e-12	Intron (uc002dfa.3/64131, intron 1 of 11)	16	17196181	17564738	368558	2	64131	uc002dfa.3	106338	ENSG00000103489	XYLT1	xylosyltransferase 1
chr16	17459182	17459382	chr16:17365325-17365525	6.45061	7.25326	3.22412	3.98987	3.1375e-34	2.26809e-32	Intron (uc002dfa.3/64131, intron 1 of 11)	16	17196181	17564738	368558	2	64131	uc002dfa.3	105356	ENSG00000103489	XYLT1	xylosyltransferase 1
chr16	17461908	17462108	chr16:17368051-17368251	5.06498	5.60616	3.92515	1.67348	1.56864e-06	4.19151e-06	Intron (uc002dfa.3/64131, intron 1 of 11)	16	17196181	17564738	368558	2	64131	uc002dfa.3	102630	ENSG00000103489	XYLT1	xylosyltransferase 1
chr16	17463538	17463738	chr16:17369681-17369881	4.94857	4.52991	5.32958	-0.738799	0.00432202	0.00692938	Intron (uc002dfa.3/64131, intron 1 of 11)	16	17196181	17564738	368558	2	64131	uc002dfa.3	101000	ENSG00000103489	XYLT1	xylosyltransferase 1
chr16	17464315	17464515	chr16:17370458-17370658	7.3338	7.87156	6.20704	1.70231	2.95562e-23	6.69053e-22	Intron (uc002dfa.3/64131, intron 1 of 11)	16	17196181	17564738	368558	2	64131	uc002dfa.3	100223	ENSG00000103489	XYLT1	xylosyltransferase 1
chr16	17469756	17469956	chr16:17375899-17376099	5.10326	5.52015	4.36134	1.17521	2.85855e-05	6.30481e-05	Intron (uc002dfa.3/64131, intron 1 of 11)	16	17196181	17564738	368558	2	64131	uc002dfa.3	94782	ENSG00000103489	XYLT1	xylosyltransferase 1
chr16	17471481	17471681	chr16:17377624-17377824	5.18732	4.75642	5.57671	-0.741301	0.00304905	0.00500297	Intron (uc002dfa.3/64131, intron 1 of 11)	16	17196181	17564738	368558	2	64131	uc002dfa.3	93057	ENSG00000103489	XYLT1	xylosyltransferase 1
chr16	17473008	17473208	chr16:17379151-17379351	5.46872	6.16172	3.52546	2.67358	2.27368e-20	3.75799e-19	Intron (uc002dfa.3/64131, intron 1 of 11)	16	17196181	17564738	368558	2	64131	uc002dfa.3	91530	ENSG00000103489	XYLT1	xylosyltransferase 1
chr16	17474511	17474711	chr16:17380654-17380854	6.87845	7.31205	6.0908	1.23424	1.7924e-09	7.51425e-09	Intron (uc002dfa.3/64131, intron 1 of 11)	16	17196181	17564738	368558	2	64131	uc002dfa.3	90027	ENSG00000103489	XYLT1	xylosyltransferase 1
chr16	17476898	17477098	chr16:17383041-17383241	3.93592	3.10318	4.54591	-1.31181	0.000379483	0.00071108	Intron (uc002dfa.3/64131, intron 1 of 11)	16	17196181	17564738	368558	2	64131	uc002dfa.3	87640	ENSG00000103489	XYLT1	xylosyltransferase 1
chr16	17478484	17478684	chr16:17384627-17384827	4.2316	4.51494	3.79638	0.762475	0.0105817	0.0159863	Intron (uc002dfa.3/64131, intron 1 of 11)	16	17196181	17564738	368558	2	64131	uc002dfa.3	86054	ENSG00000103489	XYLT1	xylosyltransferase 1
chr16	17483332	17483532	chr16:17389475-17389675	5.47136	6.0061	4.35601	1.60818	2.95245e-10	1.38705e-09	Intron (uc002dfa.3/64131, intron 1 of 11)	16	17196181	17564738	368558	2	64131	uc002dfa.3	81206	ENSG00000103489	XYLT1	xylosyltransferase 1
chr16	17484158	17484358	chr16:17390301-17390501	6.99895	7.6723	5.19443	2.50682	2.20072e-27	7.70214e-26	Intron (uc002dfa.3/64131, intron 1 of 11)	16	17196181	17564738	368558	2	64131	uc002dfa.3	80380	ENSG00000103489	XYLT1	xylosyltransferase 1
chr16	17485712	17485912	chr16:17391855-17392055	4.10388	4.66341	2.89113	1.72941	2.84993e-07	8.53498e-07	Intron (uc002dfa.3/64131, intron 1 of 11)	16	17196181	17564738	368558	2	64131	uc002dfa.3	78826	ENSG00000103489	XYLT1	xylosyltransferase 1
chr16	17491509	17491709	chr16:17397652-17397852	6.01609	6.50603	5.05802	1.48655	9.90335e-10	4.30857e-09	Intron (uc002dfa.3/64131, intron 1 of 11)	16	17196181	17564738	368558	2	64131	uc002dfa.3	73029	ENSG00000103489	XYLT1	xylosyltransferase 1
chr16	17499246	17499446	chr16:17405389-17405589	8.05049	8.32042	7.6414	0.665437	0.000704466	0.00126889	Intron (uc002dfa.3/64131, intron 1 of 11)	16	17196181	17564738	368558	2	64131	uc002dfa.3	65292	ENSG00000103489	XYLT1	xylosyltransferase 1
chr16	17505633	17505833	chr16:17411776-17411976	5.27292	5.77245	4.28297	1.51495	6.55982e-09	2.53021e-08	Intron (uc002dfa.3/64131, intron 1 of 11)	16	17196181	17564738	368558	2	64131	uc002dfa.3	58905	ENSG00000103489	XYLT1	xylosyltransferase 1
chr16	17506009	17506209	chr16:17412152-17412352	3.90865	4.59682	2.00093	2.51611	4.05488e-09	1.61131e-08	Intron (uc002dfa.3/64131, intron 1 of 11)	16	17196181	17564738	368558	2	64131	uc002dfa.3	58529	ENSG00000103489	XYLT1	xylosyltransferase 1
chr16	17520457	17520657	chr16:17426600-17426800	2.72964	3.38567	1.03581	2.19832	5.97287e-05	0.000125671	Intron (uc002dfa.3/64131, intron 1 of 11)	16	17196181	17564738	368558	2	64131	uc002dfa.3	44081	ENSG00000103489	XYLT1	xylosyltransferase 1
chr16	17527912	17528112	chr16:17434055-17434255	4.74213	2.59585	5.68993	-3.00276	1.5443e-17	1.8447e-16	Intron (uc002dfa.3/64131, intron 1 of 11)	16	17196181	17564738	368558	2	64131	uc002dfa.3	36626	ENSG00000103489	XYLT1	xylosyltransferase 1
chr16	17531921	17532121	chr16:17438064-17438264	3.52522	2.78575	4.09203	-1.27248	0.000276892	0.000529191	Intron (uc002dfa.3/64131, intron 1 of 11)	16	17196181	17564738	368558	2	64131	uc002dfa.3	32617	ENSG00000103489	XYLT1	xylosyltransferase 1
chr16	17559719	17559919	chr16:17465862-17466062	5.3777	6.05391	3.5539	2.5017	1.11532e-20	1.9128e-19	Intron (uc002dfa.3/64131, intron 1 of 11)	16	17196181	17564738	368558	2	64131	uc002dfa.3	4819	ENSG00000103489	XYLT1	xylosyltransferase 1
chr16	17560830	17561030	chr16:17466973-17467173	5.97057	6.6083	4.38392	2.24885	1.31182e-13	9.75559e-13	Intron (uc002dfa.3/64131, intron 1 of 11)	16	17196181	17564738	368558	2	64131	uc002dfa.3	3708	ENSG00000103489	XYLT1	xylosyltransferase 1
chr16	17561858	17562058	chr16:17468001-17468201	6.12282	6.40806	5.68388	0.735542	0.000212744	0.000413214	Promoter (2-3kb)	16	17196181	17564738	368558	2	64131	uc002dfa.3	2680	ENSG00000103489	XYLT1	xylosyltransferase 1
chr16	17570669	17570869	chr16:17476812-17477012	5.48479	5.93144	4.65997	1.28803	8.93357e-07	2.48061e-06	Distal Intergenic	16	17196181	17564738	368558	2	64131	uc002dfa.3	-5931	ENSG00000103489	XYLT1	xylosyltransferase 1
chr16	17597876	17598076	chr16:17504019-17504219	2.31648	3.02105	0.283822	2.43885	0.000151049	0.000299516	Distal Intergenic	16	17196181	17564738	368558	2	64131	uc002dfa.3	-33138	ENSG00000103489	XYLT1	xylosyltransferase 1
chr16	17606612	17606812	chr16:17512755-17512955	3.84786	1.97893	4.75204	-2.64749	1.8027e-10	8.73799e-10	Distal Intergenic	16	17196181	17564738	368558	2	64131	uc002dfa.3	-41874	ENSG00000103489	XYLT1	xylosyltransferase 1
chr16	17650159	17650359	chr16:17556302-17556502	3.78383	3.23782	4.24652	-0.941457	0.0155557	0.0228624	Distal Intergenic	16	17196181	17564738	368558	2	64131	uc002dfa.3	-85421	ENSG00000103489	XYLT1	xylosyltransferase 1
chr16	17742203	17742403	chr16:17648346-17648546	2.45428	1.32242	3.17885	-1.84842	8.26853e-05	0.000170387	Distal Intergenic	16	17196181	17564738	368558	2	64131	uc002dfa.3	-177465	ENSG00000103489	XYLT1	xylosyltransferase 1
chr16	17760223	17760423	chr16:17666366-17666566	2.91162	3.47757	1.67226	1.66034	0.000895766	0.0015889	Distal Intergenic	16	17196181	17564738	368558	2	64131	uc002dfa.3	-195485	ENSG00000103489	XYLT1	xylosyltransferase 1
chr16	17790471	17790671	chr16:17696614-17696814	3.43907	4.23291	0.375224	3.55917	3.73202e-08	1.28433e-07	Distal Intergenic	16	17196181	17564738	368558	2	64131	uc002dfa.3	-225733	ENSG00000103489	XYLT1	xylosyltransferase 1
chr16	17922007	17922207	chr16:17828150-17828350	3.50762	4.27207	0.877414	3.03247	3.49909e-08	1.20913e-07	Distal Intergenic	16	17196181	17564738	368558	2	64131	uc002dfa.3	-357269	ENSG00000103489	XYLT1	xylosyltransferase 1
chr16	17944492	17944692	chr16:17850635-17850835	3.52009	4.24804	1.28538	2.87771	2.35883e-08	8.36848e-08	Distal Intergenic	16	17196181	17564738	368558	2	64131	uc002dfa.3	-379754	ENSG00000103489	XYLT1	xylosyltransferase 1
chr16	18555692	18555892	chr16:18544370-18544570	2.43381	3.24015	0	3.17819	2.20854e-05	4.95662e-05	Intron (uc002dfe.3/283820, intron 6 of 31)	16	18511182	18573434	62253	2	283820	uc002dfe.3	17542	ENSG00000185164	NOMO2	NODAL modulator 2
chr16	18573337	18573537	chr16:18562015-18562215	6.10665	6.45342	5.53736	0.944397	2.84398e-05	6.27517e-05	Promoter (<=1kb)	16	18511182	18573434	62253	2	283820	uc002dfe.3	0	ENSG00000185164	NOMO2	NODAL modulator 2
chr16	18777278	18777478	chr16:18765956-18766156	2.65326	0.216468	3.63757	-3.10076	4.49215e-07	1.30606e-06	Distal Intergenic	16	18794277	18801656	7380	2	6210	uc002dfh.1	24178	ENSG00000134419	RPS15A	ribosomal protein S15a
chr16	18878507	18878707	chr16:18867185-18867385	2.90104	1.06947	3.79856	-2.65236	2.96794e-08	1.03637e-07	Intron (uc010bwb.3/23049, intron 20 of 60)	16	18816175	18872098	55924	2	23049	uc010bwa.3	-6409	ENSG00000157106	SMG1	SMG1 nonsense mediated mRNA decay associated PI3K related kinase
chr16	18944038	18944238	chr16:18932716-18932916	4.46163	2.75609	5.33511	-2.437	8.15718e-13	5.47705e-12	Distal Intergenic	16	18816175	18937726	121552	2	23049	uc002dfm.3	-6312	ENSG00000157106	SMG1	SMG1 nonsense mediated mRNA decay associated PI3K related kinase
chr16	18973738	18973938	chr16:18962416-18962616	3.48876	1.91869	4.33342	-2.33847	2.84636e-09	1.15768e-08	Distal Intergenic	16	18995256	19056461	61206	1	79905	uc010vao.1	-21318	ENSG00000170537	TMC7	transmembrane channel like 7
chr16	18995180	18995380	chr16:18983858-18984058	7.44504	7.21132	7.68318	-0.437744	0.0337442	0.0469103	Promoter (<=1kb)	16	18995256	19056461	61206	1	79905	uc010vao.1	0	ENSG00000170537	TMC7	transmembrane channel like 7
chr16	19010127	19010327	chr16:18998805-18999005	7.96245	6.84655	8.68169	-1.80644	1.25464e-22	2.65477e-21	Intron (uc010vao.1/79905, intron 1 of 9)	16	18995609	19075262	79654	1	79905	uc010vap.2	14518	ENSG00000170537	TMC7	transmembrane channel like 7
chr16	19013167	19013367	chr16:19001845-19002045	6.14093	3.37692	7.15767	-3.7119	3.85635e-43	6.54612e-41	Intron (uc010vao.1/79905, intron 1 of 9)	16	18995609	19075262	79654	1	79905	uc010vap.2	17558	ENSG00000170537	TMC7	transmembrane channel like 7
chr16	19017154	19017354	chr16:19005832-19006032	5.85315	3.70653	6.80099	-3.03321	2.93562e-29	1.25054e-27	Intron (uc010vao.1/79905, intron 1 of 9)	16	18995609	19075262	79654	1	79905	uc010vap.2	21545	ENSG00000170537	TMC7	transmembrane channel like 7
chr16	19028000	19028200	chr16:19016678-19016878	3.09618	0.732903	4.07201	-3.09524	9.57237e-10	4.17237e-09	Intron (uc010vao.1/79905, intron 3 of 9)	16	18995609	19075262	79654	1	79905	uc010vap.2	32391	ENSG00000170537	TMC7	transmembrane channel like 7
chr16	19041397	19041597	chr16:19030075-19030275	2.58331	1.35722	3.3378	-1.88737	5.90883e-05	0.000124414	Exon (uc010vao.1/79905, exon 6 of 10)	16	19078917	19091417	12501	1	10229	uc002dfr.3	-37320	ENSG00000167186	COQ7	coenzyme Q7, hydroxylase
chr16	19078750	19078950	chr16:19067428-19067628	7.58449	7.7907	7.29045	0.484226	0.00625698	0.00979155	Promoter (<=1kb)	16	19078917	19091417	12501	1	10229	uc002dfr.3	0	ENSG00000167186	COQ7	coenzyme Q7, hydroxylase
chr16	19083642	19083842	chr16:19072320-19072520	4.49374	3.65698	5.1055	-1.36797	1.21306e-05	2.83129e-05	Intron (uc002dfr.3/10229, intron 2 of 5)	16	19079311	19091417	12107	1	10229	uc002dfs.3	4331	ENSG00000167186	COQ7	coenzyme Q7, hydroxylase
chr16	19097915	19098115	chr16:19086593-19086793	7.58012	7.87926	7.11321	0.755028	0.000101702	0.000206764	Distal Intergenic	16	19079311	19091417	12107	1	10229	uc002dfs.3	18604	ENSG00000167186	COQ7	coenzyme Q7, hydroxylase
chr16	19103276	19103476	chr16:19091954-19092154	4.44327	2.28822	5.3923	-2.96872	1.25292e-12	8.2021e-12	Distal Intergenic	16	19125254	19132952	7699	1	162073	uc002dft.3	-21778	ENSG00000205730	ITPRIPL2	ITPRIP like 2
chr16	19113799	19113999	chr16:19102477-19102677	2.66129	1.57394	3.37081	-1.7105	8.04763e-05	0.000166095	Distal Intergenic	16	19125254	19132952	7699	1	162073	uc002dft.3	-11255	ENSG00000205730	ITPRIPL2	ITPRIP like 2
chr16	19124246	19124446	chr16:19112924-19113124	5.00499	2.03378	6.03848	-3.81431	2.9736e-28	1.14095e-26	Promoter (<=1kb)	16	19125254	19132952	7699	1	162073	uc002dft.3	-808	ENSG00000205730	ITPRIPL2	ITPRIP like 2
chr16	19126462	19126662	chr16:19115140-19115340	5.46067	4.98814	5.87769	-0.845393	0.00133337	0.0023065	Promoter (1-2kb)	16	19125254	19132952	7699	1	162073	uc002dfu.4	1208	ENSG00000205730	ITPRIPL2	ITPRIP like 2
chr16	19130310	19130510	chr16:19118988-19119188	5.78934	5.14714	6.30648	-1.10439	4.17431e-06	1.04473e-05	3' UTR	16	19125254	19132952	7699	1	162073	uc002dfu.4	5056	ENSG00000205730	ITPRIPL2	ITPRIP like 2
chr16	19134964	19135164	chr16:19123642-19123842	4.6158	2.26932	5.58963	-3.26325	2.93803e-16	3.01372e-15	Distal Intergenic	16	19125254	19132952	7699	1	162073	uc002dfu.4	9710	ENSG00000205730	ITPRIPL2	ITPRIP like 2
chr16	19142318	19142518	chr16:19130996-19131196	5.95509	5.35572	6.44869	-1.06378	4.49682e-05	9.63316e-05	Distal Intergenic	16	19125254	19132952	7699	1	162073	uc002dfu.4	17064	ENSG00000205730	ITPRIPL2	ITPRIP like 2
chr16	19147560	19147760	chr16:19136238-19136438	5.21941	4.25734	5.883	-1.53605	1.67958e-09	7.06935e-09	Distal Intergenic	16	19125254	19132952	7699	1	162073	uc002dfu.4	22306	ENSG00000205730	ITPRIPL2	ITPRIP like 2
chr16	19148237	19148437	chr16:19136915-19137115	4.94779	4.20485	5.51629	-1.25808	1.6966e-05	3.87283e-05	Distal Intergenic	16	19125254	19132952	7699	1	162073	uc002dfu.4	22983	ENSG00000205730	ITPRIPL2	ITPRIP like 2
chr16	19150024	19150224	chr16:19138702-19138902	5.24826	3.9388	6.02717	-2.03192	5.38089e-11	2.81502e-10	Distal Intergenic	16	19125254	19132952	7699	1	162073	uc002dfu.4	24770	ENSG00000205730	ITPRIPL2	ITPRIP like 2
chr16	19191294	19191494	chr16:19179972-19180172	4.16267	2.53371	5.02027	-2.38495	1.06199e-12	7.01989e-12	Intron (uc002dfw.3/51760, intron 3 of 7)	16	19183679	19278554	94876	1	51760	uc002dfy.3	7615	ENSG00000103528	SYT17	synaptotagmin 17
chr16	19195626	19195826	chr16:19184304-19184504	3.37254	0.354619	4.40947	-3.82518	7.59415e-12	4.47563e-11	Intron (uc002dfw.3/51760, intron 5 of 7)	16	19183679	19278554	94876	1	51760	uc002dfy.3	11947	ENSG00000103528	SYT17	synaptotagmin 17
chr16	19196183	19196383	chr16:19184861-19185061	3.22661	1.8074	4.03504	-2.20285	6.29774e-08	2.09088e-07	Intron (uc002dfw.3/51760, intron 5 of 7)	16	19183679	19278554	94876	1	51760	uc002dfy.3	12504	ENSG00000103528	SYT17	synaptotagmin 17
chr16	19201940	19202140	chr16:19190618-19190818	3.84563	1.26044	4.84566	-3.41815	1.09641e-14	9.31468e-14	Intron (uc002dfw.3/51760, intron 5 of 7)	16	19183679	19278554	94876	1	51760	uc002dfy.3	18261	ENSG00000103528	SYT17	synaptotagmin 17
chr16	19301168	19301368	chr16:19289846-19290046	3.71995	4.36221	2.10766	2.11944	1.74671e-06	4.63072e-06	Intron (uc002dga.5/728276, intron 1 of 2)	16	19297105	19322269	25165	1	728276	uc031qvg.1	4063	ENSG00000261210	CLEC19A	C-type lectin domain containing 19A
chr16	19302960	19303160	chr16:19291638-19291838	2.53566	3.25105	0.413328	2.27332	8.62355e-05	0.000177215	Intron (uc002dga.5/728276, intron 1 of 2)	16	19297105	19322269	25165	1	728276	uc031qvg.1	5855	ENSG00000261210	CLEC19A	C-type lectin domain containing 19A
chr16	19342152	19342352	chr16:19330830-19331030	4.17305	3.18836	4.84534	-1.63727	2.44107e-06	6.32323e-06	Distal Intergenic	16	19297105	19322269	25165	1	728276	uc031qvg.1	45047	ENSG00000261210	CLEC19A	C-type lectin domain containing 19A
chr16	19360247	19360447	chr16:19348925-19349125	3.82954	4.14337	3.33216	0.796415	0.0201988	0.029136	Distal Intergenic	16	19421861	19510434	88574	1	79838	uc010vaq.2	-61414	ENSG00000103534	TMC5	transmembrane channel like 5
chr16	19400627	19400827	chr16:19389305-19389505	4.12504	4.54917	3.36357	1.15812	0.000790757	0.0014134	Distal Intergenic	16	19421861	19510434	88574	1	79838	uc010vaq.2	-21034	ENSG00000103534	TMC5	transmembrane channel like 5
chr16	19491779	19491979	chr16:19480457-19480657	3.39969	2.84028	3.87031	-0.977837	0.00551484	0.0087018	Intron (uc010vaq.2/79838, intron 13 of 20)	16	19467806	19510434	42629	1	79838	uc002dgg.4	23973	ENSG00000103534	TMC5	transmembrane channel like 5
chr16	19499780	19499980	chr16:19488458-19488658	2.79577	3.32598	1.69735	1.54854	0.000900709	0.00159706	Intron (uc010vaq.2/79838, intron 16 of 20)	16	19467806	19510434	42629	1	79838	uc002dgg.4	31974	ENSG00000103534	TMC5	transmembrane channel like 5
chr16	19519346	19519546	chr16:19508024-19508224	5.15555	5.78403	3.61973	2.12816	5.45627e-09	2.12849e-08	Intron (uc002dgh.3/51573, intron 3 of 5)	16	19513015	19533450	20436	2	51573	uc002dgh.3	13904	ENSG00000006007	GDE1	glycerophosphodiester phosphodiesterase 1
chr16	19533335	19533535	chr16:19522013-19522213	8.28386	8.48657	7.99575	0.47206	0.0102669	0.0155417	Promoter (<=1kb)	16	19513015	19533450	20436	2	51573	uc002dgh.3	0	ENSG00000006007	GDE1	glycerophosphodiester phosphodiesterase 1
chr16	19535074	19535274	chr16:19523752-19523952	8.5232	8.71258	8.25729	0.43545	0.0218934	0.0314061	Promoter (<=1kb)	16	19535179	19538491	3313	1	9738	uc002dgj.3	0	ENSG00000103540	CCP110	centriolar coiled-coil protein 110
chr16	19658904	19659104	chr16:19647582-19647782	3.234	2.34296	3.869	-1.47519	0.000286217	0.000545869	Intron (uc002dgn.3/57020, intron 23 of 30)	16	19727778	19868859	141082	1	124152	uc002dgr.3	-68674	ENSG00000174628	IQCK	IQ motif containing K
chr16	19702523	19702723	chr16:19691201-19691401	6.9058	2.77268	7.99775	-5.08749	3.49065e-59	2.76143e-56	Exon (uc002dgn.3/57020, exon 29 of 31)	16	19727778	19868859	141082	1	124152	uc002dgr.3	-25055	ENSG00000174628	IQCK	IQ motif containing K
chr16	19707650	19707850	chr16:19696328-19696528	4.48837	3.64713	5.1021	-1.37889	8.5646e-07	2.38519e-06	Intron (uc002dgn.3/57020, intron 29 of 30)	16	19727778	19868859	141082	1	124152	uc002dgr.3	-19928	ENSG00000174628	IQCK	IQ motif containing K
chr16	19710522	19710722	chr16:19699200-19699400	5.60946	2.63889	6.6429	-3.84309	2.73654e-29	1.17079e-27	Intron (uc002dgn.3/57020, intron 29 of 30)	16	19727778	19868859	141082	1	124152	uc002dgr.3	-17056	ENSG00000174628	IQCK	IQ motif containing K
chr16	19716223	19716423	chr16:19704901-19705101	3.69599	2.27117	4.50585	-2.06348	1.86784e-08	6.73011e-08	Downstream (1-2kb)	16	19727778	19868859	141082	1	124152	uc002dgr.3	-11355	ENSG00000174628	IQCK	IQ motif containing K
chr16	19719927	19720127	chr16:19708605-19708805	2.97787	1.74034	3.73581	-1.97516	6.63325e-06	1.6114e-05	Intron (uc002dgq.3/400506, intron 4 of 4)	16	19727778	19868859	141082	1	124152	uc002dgr.3	-7651	ENSG00000174628	IQCK	IQ motif containing K
chr16	19729391	19729591	chr16:19718069-19718269	8.09856	8.4424	7.53589	0.890946	1.43063e-05	3.30474e-05	Promoter (<=1kb)	16	19717674	19729492	11819	2	400506	uc002dgq.3	0	ENSG00000103550	KNOP1	lysine rich nucleolar protein 1
chr16	19755242	19755442	chr16:19743920-19744120	3.22237	3.77665	2.03098	1.76886	8.14803e-05	0.000168038	Intron (uc002dgr.3/124152, intron 5 of 9)	16	19717674	19729492	11819	2	400506	uc002dgq.3	-25750	ENSG00000103550	KNOP1	lysine rich nucleolar protein 1
chr16	19769482	19769682	chr16:19758160-19758360	3.14043	3.65436	2.10089	1.62027	0.000209595	0.000407413	Intron (uc002dgr.3/124152, intron 5 of 9)	16	19717674	19729492	11819	2	400506	uc002dgq.3	-39990	ENSG00000103550	KNOP1	lysine rich nucleolar protein 1
chr16	19786900	19787100	chr16:19775578-19775778	5.77358	6.4345	4.04952	2.34946	1.63432e-11	9.19721e-11	Intron (uc002dgr.3/124152, intron 7 of 9)	16	19717674	19729492	11819	2	400506	uc002dgq.3	-57408	ENSG00000103550	KNOP1	lysine rich nucleolar protein 1
chr16	19817187	19817387	chr16:19805865-19806065	2.10291	0	3.13007	-3.35655	4.91416e-07	1.41992e-06	Intron (uc002dgr.3/124152, intron 8 of 9)	16	19869820	19884168	14349	2	51704	uc021tef.1	66781	ENSG00000167191	GPRC5B	G protein-coupled receptor class C group 5 member B
chr16	19819669	19819869	chr16:19808347-19808547	2.57618	1.2334	3.36435	-1.98025	2.85084e-05	6.28956e-05	Intron (uc002dgr.3/124152, intron 8 of 9)	16	19869820	19884168	14349	2	51704	uc021tef.1	64299	ENSG00000167191	GPRC5B	G protein-coupled receptor class C group 5 member B
chr16	19843065	19843265	chr16:19831743-19831943	4.57614	3.00195	5.42173	-2.33478	3.10627e-10	1.4545e-09	Intron (uc002dgr.3/124152, intron 9 of 9)	16	19869820	19884168	14349	2	51704	uc021tef.1	40903	ENSG00000167191	GPRC5B	G protein-coupled receptor class C group 5 member B
chr16	19847566	19847766	chr16:19836244-19836444	2.92149	1.90036	3.6074	-1.61449	0.000109685	0.000221934	Intron (uc002dgr.3/124152, intron 9 of 9)	16	19869820	19884168	14349	2	51704	uc021tef.1	36402	ENSG00000167191	GPRC5B	G protein-coupled receptor class C group 5 member B
chr16	19862936	19863136	chr16:19851614-19851814	3.4418	2.01841	4.2513	-2.18416	2.17093e-08	7.74645e-08	Intron (uc002dgr.3/124152, intron 9 of 9)	16	19869820	19884168	14349	2	51704	uc021tef.1	21032	ENSG00000167191	GPRC5B	G protein-coupled receptor class C group 5 member B
chr16	19869726	19869926	chr16:19858404-19858604	4.28353	4.74567	3.41288	1.35886	1.11017e-05	2.60681e-05	Exon (uc021tef.1/51704, exon 3 of 3)	16	19869820	19884168	14349	2	51704	uc021tef.1	14242	ENSG00000167191	GPRC5B	G protein-coupled receptor class C group 5 member B
chr16	19871803	19872003	chr16:19860481-19860681	6.49912	7.13925	4.89897	2.2207	2.4454e-18	3.20259e-17	3' UTR	16	19869820	19884168	14349	2	51704	uc021tef.1	12165	ENSG00000167191	GPRC5B	G protein-coupled receptor class C group 5 member B
chr16	19885605	19885805	chr16:19874283-19874483	3.34964	2.77943	3.82657	-0.969916	0.00537189	0.00849021	Promoter (1-2kb)	16	19869820	19884168	14349	2	51704	uc021tef.1	-1437	ENSG00000167191	GPRC5B	G protein-coupled receptor class C group 5 member B
chr16	19893587	19893787	chr16:19882265-19882465	4.82191	5.43514	3.36539	1.98636	9.47676e-08	3.05489e-07	Promoter (2-3kb)	16	19870293	19896151	25859	2	51704	uc002dgt.3	2364	ENSG00000167191	GPRC5B	G protein-coupled receptor class C group 5 member B
chr16	19895570	19895770	chr16:19884248-19884448	5.81026	6.15092	5.2547	0.891199	7.55224e-06	1.81897e-05	Promoter (<=1kb)	16	19870293	19896151	25859	2	51704	uc002dgt.3	381	ENSG00000167191	GPRC5B	G protein-coupled receptor class C group 5 member B
chr16	19896134	19896334	chr16:19884812-19885012	6.54873	6.99345	5.7295	1.26296	2.43758e-10	1.15844e-09	Promoter (<=1kb)	16	19870293	19896151	25859	2	51704	uc002dgt.3	0	ENSG00000167191	GPRC5B	G protein-coupled receptor class C group 5 member B
chr16	19910704	19910904	chr16:19899382-19899582	4.32082	3.83217	4.74818	-0.81684	0.00700454	0.0108787	Distal Intergenic	16	19870293	19896832	26540	2	51704	uc010vav.2	-13872	ENSG00000167191	GPRC5B	G protein-coupled receptor class C group 5 member B
chr16	19918875	19919075	chr16:19907553-19907753	5.26113	4.95805	5.55671	-0.552319	0.00973534	0.0147904	Distal Intergenic	16	19870293	19896832	26540	2	51704	uc010vav.2	-22043	ENSG00000167191	GPRC5B	G protein-coupled receptor class C group 5 member B
chr16	19924228	19924428	chr16:19912906-19913106	7.00654	4.6576	7.98066	-3.26798	2.65516e-48	7.38478e-46	Distal Intergenic	16	19870293	19896832	26540	2	51704	uc010vav.2	-27396	ENSG00000167191	GPRC5B	G protein-coupled receptor class C group 5 member B
chr16	19974701	19974901	chr16:19963379-19963579	4.81437	4.31011	5.25157	-0.875779	0.00598455	0.00939292	Distal Intergenic	16	19870293	19896832	26540	2	51704	uc010vav.2	-77869	ENSG00000167191	GPRC5B	G protein-coupled receptor class C group 5 member B
chr16	20009201	20009401	chr16:19997879-19998079	2.78001	1.11291	3.64565	-2.3811	2.37543e-06	6.1649e-06	Distal Intergenic	16	20043043	20085100	42058	2	124274	uc002dgu.1	75699	ENSG00000180269	GPR139	G protein-coupled receptor 139
chr16	20054379	20054579	chr16:20043057-20043257	3.03199	1.63781	3.83393	-2.08836	2.8517e-07	8.53983e-07	Intron (uc002dgu.1/124274, intron 1 of 1)	16	20043043	20085100	42058	2	124274	uc002dgu.1	30521	ENSG00000180269	GPR139	G protein-coupled receptor 139
chr16	20125755	20125955	chr16:20114433-20114633	5.67962	4.35563	6.46261	-2.08157	3.91596e-16	3.95487e-15	Distal Intergenic	16	20043043	20085100	42058	2	124274	uc010vaw.1	-40655	ENSG00000180269	GPR139	G protein-coupled receptor 139
chr16	20311847	20312047	chr16:20300525-20300725	4.08681	2.42535	4.95128	-2.44625	8.67542e-14	6.6075e-13	Distal Intergenic	16	20321811	20338835	17025	2	2813	uc002dgv.3	26788	ENSG00000169347	GP2	glycoprotein 2
chr16	20356050	20356250	chr16:20344728-20344928	3.8351	0.783488	4.87443	-3.87607	6.12327e-16	6.05225e-15	Intron (uc002dgz.3/7369, intron 5 of 10)	16	20344373	20364037	19665	2	7369	uc002dgz.3	7787	ENSG00000169344	UMOD	uromodulin
chr16	20384161	20384361	chr16:20372839-20373039	2.33734	0	3.32924	-3.27845	1.258e-07	3.9786e-07	Exon (uc002dhc.1/204474, exon 6 of 12)	16	20344373	20364037	19665	2	7369	uc002dhb.3	-20124	ENSG00000169344	UMOD	uromodulin
chr16	20394745	20394945	chr16:20383423-20383623	5.07434	4.68682	5.43348	-0.661801	0.022788	0.0325935	Intron (uc002dhc.1/204474, intron 3 of 11)	16	20370492	20416033	45542	2	204474	uc002dhc.1	21088	ENSG00000169340	PDILT	protein disulfide isomerase like, testis expressed
chr16	20623117	20623317	chr16:20611795-20611995	2.81878	1.17961	3.67855	-2.44178	1.94941e-07	5.99306e-07	Distal Intergenic	16	20554010	20587695	33686	2	348158	uc010bwf.1	-35422	ENSG00000066813	ACSM2B	acyl-CoA synthetase medium chain family member 2B
chr16	20624483	20624683	chr16:20613161-20613361	4.24568	2.83951	5.05075	-2.16631	7.85935e-09	2.99604e-08	Distal Intergenic	16	20554010	20587695	33686	2	348158	uc010bwf.1	-36788	ENSG00000066813	ACSM2B	acyl-CoA synthetase medium chain family member 2B
chr16	20629275	20629475	chr16:20617953-20618153	3.21944	0.611779	4.22169	-3.40122	2.86507e-11	1.55913e-10	Distal Intergenic	16	20554010	20587695	33686	2	348158	uc010bwf.1	-41580	ENSG00000066813	ACSM2B	acyl-CoA synthetase medium chain family member 2B
chr16	20648083	20648283	chr16:20636761-20636961	3.07049	0.460281	4.073	-3.18443	1.88393e-06	4.9686e-06	Exon (uc002dhm.1/116285, exon 9 of 13)	16	20634559	20702578	68020	2	116285	uc002dhm.1	54295	ENSG00000166743	ACSM1	acyl-CoA synthetase medium chain family member 1
chr16	20686605	20686805	chr16:20675283-20675483	3.64407	3.12766	4.08882	-0.780628	0.0193351	0.0279757	Intron (uc002dhm.1/116285, intron 3 of 12)	16	20634559	20702578	68020	2	116285	uc002dhm.1	15773	ENSG00000166743	ACSM1	acyl-CoA synthetase medium chain family member 1
chr16	20687442	20687642	chr16:20676120-20676320	3.7301	2.54555	4.47172	-1.76528	1.6049e-06	4.28056e-06	Intron (uc002dhm.1/116285, intron 3 of 12)	16	20634559	20702578	68020	2	116285	uc002dhm.1	14936	ENSG00000166743	ACSM1	acyl-CoA synthetase medium chain family member 1
chr16	20817760	20817960	chr16:20806438-20806638	7.39689	7.7232	6.87289	0.845637	3.64875e-06	9.21178e-06	Promoter (<=1kb)	16	20817767	20860990	43224	1	81691	uc002dhv.3	0	ENSG00000005189	REXO5	RNA exonuclease 5
chr16	20863050	20863250	chr16:20851728-20851928	6.27477	6.72664	5.4347	1.33618	1.01271e-08	3.79488e-08	Intron (uc002dht.3/112479, intron 2 of 9)	16	20807666	20817795	10130	2	112479	uc002dhu.1	-45255	ENSG00000196678	ERI2	ERI1 exoribonuclease family member 2
chr16	20877565	20877765	chr16:20866243-20866443	4.60103	4.95076	4.025	0.885533	0.00117025	0.0020406	Intron (uc002dht.3/112479, intron 2 of 9)	16	20911557	20933031	21475	1	57149	uc010bwi.1	-33792	ENSG00000102897	LYRM1	LYR motif containing 1
chr16	20882293	20882493	chr16:20870971-20871171	4.96777	5.75478	2.01782	3.63802	7.5957e-19	1.05779e-17	Intron (uc002dht.3/112479, intron 2 of 9)	16	20911557	20933031	21475	1	57149	uc010bwi.1	-29064	ENSG00000102897	LYRM1	LYR motif containing 1
chr16	20890479	20890679	chr16:20879157-20879357	3.88784	3.34631	4.34785	-0.905597	0.0124915	0.018657	Intron (uc002dht.3/112479, intron 2 of 9)	16	20911557	20933031	21475	1	57149	uc010bwi.1	-20878	ENSG00000102897	LYRM1	LYR motif containing 1
chr16	20901327	20901527	chr16:20890005-20890205	2.84516	3.54881	0.819884	2.56573	8.3655e-06	2.0021e-05	Intron (uc002dht.3/112479, intron 2 of 9)	16	20911557	20933031	21475	1	57149	uc010bwi.1	-10030	ENSG00000102897	LYRM1	LYR motif containing 1
chr16	20911249	20911449	chr16:20899927-20900127	5.319	5.82814	4.2962	1.55549	5.15636e-10	2.34137e-09	Promoter (<=1kb)	16	20911557	20933031	21475	1	57149	uc010bwi.1	-108	ENSG00000102897	LYRM1	LYR motif containing 1
chr16	20917994	20918194	chr16:20906672-20906872	4.90086	4.4701	5.29016	-0.749463	0.00444238	0.00711106	Intron (uc010bwi.1/57149, intron 2 of 4)	16	20912426	20936328	23903	1	57149	uc002dib.3	5568	ENSG00000102897	LYRM1	LYR motif containing 1
chr16	20922148	20922348	chr16:20910826-20911026	5.74781	5.11853	6.25797	-1.1016	1.36648e-05	3.16557e-05	Intron (uc010bwi.1/57149, intron 2 of 4)	16	20912426	20936328	23903	1	57149	uc002dib.3	9722	ENSG00000102897	LYRM1	LYR motif containing 1
chr16	20922777	20922977	chr16:20911455-20911655	4.41018	2.68661	5.28725	-2.49009	5.38904e-11	2.81898e-10	Intron (uc010bwi.1/57149, intron 2 of 4)	16	20912426	20936328	23903	1	57149	uc002dib.3	10351	ENSG00000102897	LYRM1	LYR motif containing 1
chr16	20925129	20925329	chr16:20913807-20914007	7.18658	6.69276	7.61722	-0.891849	5.13746e-08	1.72924e-07	Intron (uc010bwi.1/57149, intron 2 of 4)	16	20912426	20936328	23903	1	57149	uc002dib.3	12703	ENSG00000102897	LYRM1	LYR motif containing 1
chr16	20930157	20930357	chr16:20918835-20919035	5.83722	4.07384	6.72204	-2.5949	1.82537e-22	3.79351e-21	Intron (uc010bwi.1/57149, intron 3 of 4)	16	20912426	20936328	23903	1	57149	uc002dib.3	17731	ENSG00000102897	LYRM1	LYR motif containing 1
chr16	20931526	20931726	chr16:20920204-20920404	3.52388	2.50742	4.20808	-1.55515	0.000447686	0.000830263	Exon (uc010bwi.1/57149, exon 4 of 5)	16	20912426	20936328	23903	1	57149	uc002dib.3	19100	ENSG00000102897	LYRM1	LYR motif containing 1
chr16	20941437	20941637	chr16:20930115-20930315	2.83645	1.23641	3.68778	-2.1744	2.39447e-06	6.21009e-06	Downstream (2-3kb)	16	20912426	20936328	23903	1	57149	uc002dib.3	29011	ENSG00000102897	LYRM1	LYR motif containing 1
chr16	20949843	20950043	chr16:20938521-20938721	3.47811	2.65644	4.08319	-1.23823	0.00113647	0.00198539	Intron (uc010vbd.2/55567, intron 12 of 14)	16	20912426	20936328	23903	1	57149	uc002dib.3	37417	ENSG00000102897	LYRM1	LYR motif containing 1
chr16	20967730	20967930	chr16:20956408-20956608	2.27468	2.98863	0.164735	2.65385	0.000110607	0.00022369	Intron (uc010vbd.2/55567, intron 7 of 14)	16	20944476	20996416	51941	2	55567	uc010vbd.2	28486	ENSG00000158486	DNAH3	dynein axonemal heavy chain 3
chr16	20978124	20978324	chr16:20966802-20967002	4.78456	3.85479	5.43538	-1.52321	3.51218e-07	1.03753e-06	Intron (uc010vbd.2/55567, intron 5 of 14)	16	20944476	20996416	51941	2	55567	uc010vbd.2	18092	ENSG00000158486	DNAH3	dynein axonemal heavy chain 3
chr16	20982806	20983006	chr16:20971484-20971684	3.59412	2.03419	4.4365	-2.21402	1.05981e-07	3.39055e-07	Intron (uc010vbd.2/55567, intron 4 of 14)	16	20944476	20996416	51941	2	55567	uc010vbd.2	13410	ENSG00000158486	DNAH3	dynein axonemal heavy chain 3
chr16	21095190	21095390	chr16:21083869-21084069	5.21494	4.86539	5.54631	-0.605376	0.0128605	0.0191672	Intron (uc010vbe.2/55567, intron 19 of 61)	16	21115223	21162140	46918	2	55567	uc002die.2	66750	ENSG00000158486	DNAH3	dynein axonemal heavy chain 3
chr16	21108576	21108776	chr16:21097255-21097455	2.5252	0.864527	3.3895	-2.2247	2.63089e-05	5.83556e-05	Exon (uc010vbe.2/55567, exon 18 of 62)	16	21115223	21162140	46918	2	55567	uc002die.2	53364	ENSG00000158486	DNAH3	dynein axonemal heavy chain 3
chr16	21113400	21113600	chr16:21102079-21102279	3.44585	3.78523	2.89314	0.735905	0.0301524	0.0422622	Intron (uc010vbe.2/55567, intron 16 of 61)	16	21115223	21162140	46918	2	55567	uc002die.2	48540	ENSG00000158486	DNAH3	dynein axonemal heavy chain 3
chr16	21162059	21162259	chr16:21150738-21150938	7.30622	7.81176	6.29587	1.53294	1.28362e-09	5.49727e-09	Promoter (<=1kb)	16	21115223	21162140	46918	2	55567	uc002die.2	0	ENSG00000158486	DNAH3	dynein axonemal heavy chain 3
chr16	21170832	21171032	chr16:21159511-21159711	5.57729	5.17891	5.94417	-0.723708	0.00031839	0.000603196	Promoter (<=1kb)	16	20944476	21170762	226287	2	55567	uc010vbe.2	-70	ENSG00000158486	DNAH3	dynein axonemal heavy chain 3
chr16	21178705	21178905	chr16:21167384-21167584	3.73744	2.1721	4.58104	-2.21211	6.31394e-08	2.09576e-07	Intron (uc002dif.4/57146, intron 2 of 4)	16	20944476	21170762	226287	2	55567	uc010vbe.2	-7943	ENSG00000158486	DNAH3	dynein axonemal heavy chain 3
chr16	21275596	21275796	chr16:21264275-21264475	4.12976	4.51754	3.46306	1.04515	0.000569474	0.00104042	Intron (uc010bwq.1/1428, intron 6 of 9)	16	21250195	21289657	39463	2	1428	uc010bwq.1	13861	ENSG00000103316	CRYM	crystallin mu
chr16	21290908	21291108	chr16:21279587-21279787	3.68669	2.13307	4.52763	-2.23566	3.18733e-08	1.10747e-07	Promoter (1-2kb)	16	21250195	21289657	39463	2	1428	uc010bwq.1	-1251	ENSG00000103316	CRYM	crystallin mu
chr16	21295184	21295384	chr16:21283863-21284063	7.09834	7.72424	5.5763	2.11035	2.32181e-21	4.28188e-20	Intron (uc002dil.3/1428, intron 1 of 8)	16	21250195	21289657	39463	2	1428	uc010bwq.1	-5527	ENSG00000103316	CRYM	crystallin mu
chr16	21311996	21312196	chr16:21300675-21300875	8.1565	8.36313	7.86175	0.492874	0.00241398	0.00401948	Promoter (<=1kb)	16	21312170	21329912	17743	1	400508	uc010bwr.1	0	NA	CRYM-AS1	CRYM antisense RNA 1
chr16	21314363	21314563	chr16:21303042-21303242	4.9553	2.70747	5.91681	-3.12271	6.51909e-18	8.12523e-17	Promoter (<=1kb)	16	21269839	21314404	44566	2	1428	uc002dil.3	0	ENSG00000103316	CRYM	crystallin mu
chr16	21373040	21373240	chr16:21361719-21361919	3.61114	0.76427	4.6349	-3.48236	8.47084e-14	6.46049e-13	Intron (uc021teh.1/100652781, intron 2 of 5)	16	21360684	21397254	36571	1	100652781	uc021teh.1	12356	NA	SNX29P1	sorting nexin 29 pseudogene 1
chr16	21520094	21520294	chr16:21508773-21508973	6.26854	3.8825	7.24705	-3.26202	1.29558e-33	8.77207e-32	Intron (uc021tel.1/uc021tel.1, intron 2 of 3)	16	21475024	21531765	56742	2	100271836	uc002dja.3	11471	ENSG00000180747	SMG1P3	SMG1 pseudogene 3
chr16	21522904	21523104	chr16:21511583-21511783	6.61305	6.28604	6.92732	-0.607147	0.00295103	0.0048519	Intron (uc021tel.1/uc021tel.1, intron 2 of 3)	16	21475024	21531765	56742	2	100271836	uc002dja.3	8661	ENSG00000180747	SMG1P3	SMG1 pseudogene 3
chr16	21529190	21529390	chr16:21517869-21518069	5.03691	4.53641	5.47175	-0.867374	0.00202911	0.00341741	Promoter (2-3kb)	16	21475024	21531765	56742	2	100271836	uc002dja.3	2375	ENSG00000180747	SMG1P3	SMG1 pseudogene 3
chr16	21529590	21529790	chr16:21518269-21518469	4.91276	4.47886	5.30419	-0.778281	0.00238702	0.00397775	Promoter (1-2kb)	16	21475024	21531765	56742	2	100271836	uc002dja.3	1975	ENSG00000180747	SMG1P3	SMG1 pseudogene 3
chr16	21531745	21531945	chr16:21520424-21520624	8.03898	8.25738	7.72401	0.503926	0.0310734	0.0434601	Promoter (<=1kb)	16	21475024	21531765	56742	2	100271836	uc002dja.3	0	ENSG00000180747	SMG1P3	SMG1 pseudogene 3
chr16	21550536	21550736	chr16:21539215-21539415	3.02492	2.50391	3.47249	-1.00788	0.00762194	0.0117741	Intron (uc021tel.1/uc021tel.1, intron 2 of 3)	16	21529230	21531765	2536	2	387254	uc002djd.3	-18771	NA	SLC7A5P2	solute carrier family 7 member 5 pseudogene 2
chr16	21567979	21568179	chr16:21556658-21556858	4.4975	1.05276	5.56086	-4.24913	6.16565e-21	1.08573e-19	Intron (uc021tel.1/uc021tel.1, intron 2 of 3)	16	21529230	21531765	2536	2	387254	uc002djd.3	-36214	NA	SLC7A5P2	solute carrier family 7 member 5 pseudogene 2
chr16	21610723	21610923	chr16:21599402-21599602	8.42618	8.62574	8.14336	0.457894	0.0349652	0.0484779	Promoter (<=1kb)	16	21610856	21668792	57937	1	51108	uc002dje.3	0	ENSG00000197006	METTL9	methyltransferase like 9
chr16	21623561	21623761	chr16:21612240-21612440	2.29734	1.09056	3.0459	-1.50645	0.00195252	0.0032967	Intron (uc021tel.1/uc021tel.1, intron 2 of 3)	16	21610856	21668792	57937	1	51108	uc002djf.3	12705	ENSG00000197006	METTL9	methyltransferase like 9
chr16	21637987	21638187	chr16:21626666-21626866	2.92791	2.22856	3.47485	-1.10731	0.0127261	0.0189816	Intron (uc021tel.1/uc021tel.1, intron 2 of 3)	16	21652605	21663987	11383	2	10261	uc002djg.2	25800	ENSG00000140749	IGSF6	immunoglobulin superfamily member 6
chr16	21638311	21638511	chr16:21626990-21627190	4.28148	3.30604	4.95023	-1.50758	0.000122609	0.000246446	Intron (uc021tel.1/uc021tel.1, intron 2 of 3)	16	21652605	21663987	11383	2	10261	uc002djg.2	25476	ENSG00000140749	IGSF6	immunoglobulin superfamily member 6
chr16	21658576	21658776	chr16:21647255-21647455	2.84728	3.373	1.76539	1.49659	0.00263934	0.00436929	Exon (uc002djg.2/10261, exon 2 of 6)	16	21652605	21663987	11383	2	10261	uc002djg.2	5211	ENSG00000140749	IGSF6	immunoglobulin superfamily member 6
chr16	21675366	21675566	chr16:21664045-21664245	5.46354	5.92777	4.58654	1.37206	9.15731e-07	2.53892e-06	Intron (uc021tel.1/uc021tel.1, intron 2 of 3)	16	21657707	21663987	6281	2	10261	uc010vbi.2	-11379	ENSG00000140749	IGSF6	immunoglobulin superfamily member 6
chr16	21719883	21720083	chr16:21708562-21708762	3.1416	2.65886	3.56518	-0.77123	0.0260723	0.0369314	Intron (uc021tel.1/uc021tel.1, intron 2 of 3)	16	21716290	21772050	55761	1	146183	uc010vbk.2	3593	ENSG00000155719	OTOA	otoancorin
chr16	21721046	21721246	chr16:21709725-21709925	3.13436	0.2663	4.15983	-3.67596	5.28295e-11	2.76707e-10	Exon (uc002djh.3/146183, exon 12 of 28)	16	21716290	21772050	55761	1	146183	uc010vbk.2	4756	ENSG00000155719	OTOA	otoancorin
chr16	21724633	21724833	chr16:21713312-21713512	2.51554	1.02088	3.34267	-2.10582	9.28118e-06	2.20542e-05	Intron (uc021tel.1/uc021tel.1, intron 2 of 3)	16	21716290	21772050	55761	1	146183	uc010vbk.2	8343	ENSG00000155719	OTOA	otoancorin
chr16	21730689	21730889	chr16:21719368-21719568	3.97257	2.07066	4.88246	-2.71699	2.52428e-12	1.58737e-11	Exon (uc002djh.3/146183, exon 16 of 28)	16	21716290	21772050	55761	1	146183	uc010vbk.2	14399	ENSG00000155719	OTOA	otoancorin
chr16	21784249	21784449	chr16:21772928-21773128	4.59868	3.98203	5.10191	-1.11121	7.20343e-05	0.000149764	Intron (uc021tel.1/uc021tel.1, intron 2 of 3)	16	21807951	21830495	22545	2	730092	uc010vbl.1	46046	NA	RRN3P1	RRN3 pseudogene 1
chr16	21801804	21802004	chr16:21790483-21790683	2.55339	1.02082	3.38948	-2.30602	1.04391e-06	2.86799e-06	Intron (uc021tel.1/uc021tel.1, intron 2 of 3)	16	21807951	21830495	22545	2	730092	uc010vbl.1	28491	NA	RRN3P1	RRN3 pseudogene 1
chr16	21813335	21813535	chr16:21802014-21802214	3.78439	2.84976	4.43716	-1.45808	4.82628e-05	0.000102939	Intron (uc021tel.1/uc021tel.1, intron 2 of 3)	16	21807951	21830495	22545	2	730092	uc010vbl.1	16960	NA	RRN3P1	RRN3 pseudogene 1
chr16	21946485	21946685	chr16:21935164-21935364	4.18428	3.67075	4.62724	-0.845918	0.0062795	0.00982367	Distal Intergenic	16	21964609	21994668	30060	1	7385	uc002djx.3	-17924	ENSG00000140740	UQCRC2	ubiquinol-cytochrome c reductase core protein 2
chr16	21950979	21951179	chr16:21939658-21939858	2.44135	1.58335	3.06236	-1.40821	0.00133166	0.00230373	Distal Intergenic	16	21964609	21994668	30060	1	7385	uc002djx.3	-13430	ENSG00000140740	UQCRC2	ubiquinol-cytochrome c reductase core protein 2
chr16	22028419	22028619	chr16:22017098-22017298	3.91084	4.77565	0	5.36413	4.92499e-11	2.59139e-10	Intron (uc002dkd.2/730094, intron 1 of 2)	16	22019456	22098852	79397	1	730094	uc002dkb.2	8963	ENSG00000185716	MOSMO	modulator of smoothened
chr16	22037704	22037904	chr16:22026383-22026583	5.48483	4.63536	6.10214	-1.43108	8.02775e-08	2.61737e-07	Intron (uc002dkd.2/730094, intron 1 of 2)	16	22019456	22098852	79397	1	730094	uc002dkb.2	18248	ENSG00000185716	MOSMO	modulator of smoothened
chr16	22103699	22103899	chr16:22092378-22092578	5.3063	5.69243	4.64371	1.05919	0.00113071	0.0019761	Promoter (<=1kb)	16	22103863	22149833	45971	1	146177	uc010bxc.2	0	ENSG00000175267	VWA3A	von Willebrand factor A domain containing 3A
chr16	22110386	22110586	chr16:22099065-22099265	4.2914	4.54921	3.90531	0.654928	0.0248782	0.0353546	Intron (uc010bxc.2/146177, intron 3 of 22)	16	22103863	22168287	64425	1	146177	uc010vbq.2	6523	ENSG00000175267	VWA3A	von Willebrand factor A domain containing 3A
chr16	22173721	22173921	chr16:22162400-22162600	3.94081	4.41564	3.03113	1.32872	0.000114058	0.000230252	Distal Intergenic	16	22157561	22167237	9677	1	146177	uc010bxe.1	16160	ENSG00000175267	VWA3A	von Willebrand factor A domain containing 3A
chr16	22186065	22186265	chr16:22174744-22174944	4.47585	5.09642	2.98183	2.16121	6.21782e-10	2.78765e-09	Distal Intergenic	16	22157561	22167237	9677	1	146177	uc010bxe.1	28504	ENSG00000175267	VWA3A	von Willebrand factor A domain containing 3A
chr16	22203637	22203837	chr16:22192316-22192516	7.1668	6.66846	7.60029	-0.890965	7.75438e-05	0.000160445	Distal Intergenic	16	22217592	22297953	80362	1	29904	uc002dkh.3	-13755	ENSG00000103319	EEF2K	eukaryotic elongation factor 2 kinase
chr16	22204124	22204324	chr16:22192803-22193003	5.42231	3.40087	6.35166	-2.83848	7.03614e-18	8.73769e-17	Distal Intergenic	16	22217592	22297953	80362	1	29904	uc002dkh.3	-13268	ENSG00000103319	EEF2K	eukaryotic elongation factor 2 kinase
chr16	22211017	22211217	chr16:22199696-22199896	7.67527	6.72851	8.33286	-1.57452	1.03732e-15	9.97995e-15	Distal Intergenic	16	22217592	22297953	80362	1	29904	uc002dkh.3	-6375	ENSG00000103319	EEF2K	eukaryotic elongation factor 2 kinase
chr16	22218837	22219037	chr16:22207516-22207716	4.70888	3.47921	5.46446	-1.94793	4.12434e-12	2.51619e-11	Promoter (1-2kb)	16	22217592	22300066	82475	1	29904	uc002dki.3	1245	ENSG00000103319	EEF2K	eukaryotic elongation factor 2 kinase
chr16	22226877	22227077	chr16:22215556-22215756	2.55643	1.01627	3.39428	-2.10385	2.37139e-05	5.29829e-05	Intron (uc002dkh.3/29904, intron 1 of 18)	16	22217592	22300066	82475	1	29904	uc002dki.3	9285	ENSG00000103319	EEF2K	eukaryotic elongation factor 2 kinase
chr16	22232103	22232303	chr16:22220782-22220982	5.90214	2.15003	6.98002	-4.8051	8.86713e-40	1.09347e-37	Intron (uc002dkh.3/29904, intron 1 of 18)	16	22217592	22300066	82475	1	29904	uc002dki.3	14511	ENSG00000103319	EEF2K	eukaryotic elongation factor 2 kinase
chr16	22243857	22244057	chr16:22232536-22232736	3.2144	1.80446	4.02044	-2.08071	1.39921e-07	4.39472e-07	Intron (uc002dkh.3/29904, intron 2 of 18)	16	22217592	22300066	82475	1	29904	uc002dki.3	26265	ENSG00000103319	EEF2K	eukaryotic elongation factor 2 kinase
chr16	22247766	22247966	chr16:22236445-22236645	3.33002	0.744589	4.33006	-3.36238	1.38962e-11	7.90019e-11	Intron (uc002dkh.3/29904, intron 2 of 18)	16	22217592	22300066	82475	1	29904	uc002dki.3	30174	ENSG00000103319	EEF2K	eukaryotic elongation factor 2 kinase
chr16	22248277	22248477	chr16:22236956-22237156	2.76276	0.313158	3.7485	-3.16938	1.7887e-08	6.46271e-08	Intron (uc002dkh.3/29904, intron 2 of 18)	16	22217592	22300066	82475	1	29904	uc002dki.3	30685	ENSG00000103319	EEF2K	eukaryotic elongation factor 2 kinase
chr16	22368647	22368847	chr16:22357326-22357526	2.71669	1.96881	3.28757	-1.14124	0.00555952	0.00876717	Intron (uc002dkn.3/1039, intron 2 of 4)	16	22357257	22385938	28682	2	1039	uc002dkn.3	17091	ENSG00000140743	CDR2	cerebellar degeneration related protein 2
chr16	22372810	22373010	chr16:22361489-22361689	2.95612	1.32232	3.81475	-2.46595	7.91581e-07	2.21566e-06	Intron (uc002dkn.3/1039, intron 2 of 4)	16	22357257	22385938	28682	2	1039	uc002dkn.3	12928	ENSG00000140743	CDR2	cerebellar degeneration related protein 2
chr16	22408465	22408665	chr16:22397144-22397344	2.74436	3.33295	1.40598	1.86534	0.000206506	0.000401827	Distal Intergenic	16	22357257	22385938	28682	2	1039	uc002dkn.3	-22527	ENSG00000140743	CDR2	cerebellar degeneration related protein 2
chr16	22408964	22409164	chr16:22397643-22397843	5.1187	5.58759	4.22743	1.35869	0.000247459	0.000476201	Distal Intergenic	16	22357257	22385938	28682	2	1039	uc002dkn.3	-23026	ENSG00000140743	CDR2	cerebellar degeneration related protein 2
chr16	22413163	22413363	chr16:22401842-22402042	4.86149	5.16872	4.37791	0.840631	0.00252469	0.00419155	Distal Intergenic	16	22357257	22385938	28682	2	1039	uc002dkn.3	-27225	ENSG00000140743	CDR2	cerebellar degeneration related protein 2
chr16	22429200	22429400	chr16:22417879-22418079	3.50838	2.4932	4.1921	-1.60171	1.66402e-05	3.80416e-05	Downstream (1-2kb)	16	22448329	22503541	55213	1	641298	uc010bxf.3	-18929	ENSG00000237296	SMG1P1	SMG1 pseudogene 1
chr16	22435887	22436087	chr16:22424566-22424766	5.60527	3.98544	6.4609	-2.41245	1.17486e-17	1.42234e-16	Intron (uc002dkp.2/100131998, intron 6 of 6)	16	22448329	22503541	55213	1	641298	uc010bxf.3	-12242	ENSG00000237296	SMG1P1	SMG1 pseudogene 1
chr16	22436641	22436841	chr16:22425320-22425520	4.80643	2.931	5.71174	-2.71996	7.24484e-18	8.98105e-17	Intron (uc002dkp.2/100131998, intron 6 of 6)	16	22448329	22503541	55213	1	641298	uc010bxf.3	-11488	ENSG00000237296	SMG1P1	SMG1 pseudogene 1
chr16	22600113	22600313	chr16:22588792-22588992	3.26804	2.26184	3.94844	-1.58444	2.60118e-05	5.774e-05	Distal Intergenic	16	22557019	22588186	31168	1	653786	uc002dlh.3	43094	ENSG00000257838	OTOAP1	OTOA pseudogene 1
chr16	22649810	22650010	chr16:22638489-22638689	2.80485	0.739457	3.74091	-2.73646	3.26183e-07	9.67883e-07	Distal Intergenic	16	22729603	22803362	73760	1	693131	uc021tfc.1	-79593	ENSG00000263690	MIR548D2	microRNA 548d-2
chr16	22692078	22692278	chr16:22680757-22680957	4.32901	3.00352	5.11241	-1.96932	8.61735e-07	2.39896e-06	Distal Intergenic	16	22729603	22803362	73760	1	693131	uc021tfc.1	-37325	ENSG00000263690	MIR548D2	microRNA 548d-2
chr16	22696812	22697012	chr16:22685491-22685691	5.16105	1.58558	6.23098	-4.49813	8.23705e-26	2.44895e-24	Distal Intergenic	16	22729603	22803362	73760	1	693131	uc021tfc.1	-32591	ENSG00000263690	MIR548D2	microRNA 548d-2
chr16	22704347	22704547	chr16:22693026-22693226	2.34554	0.985889	3.13831	-2.12953	2.88493e-05	6.35842e-05	Distal Intergenic	16	22729603	22803362	73760	1	693131	uc021tfc.1	-25056	ENSG00000263690	MIR548D2	microRNA 548d-2
chr16	22704707	22704907	chr16:22693386-22693586	3.08128	1.14302	3.99728	-2.73623	1.29899e-09	5.55769e-09	Distal Intergenic	16	22729603	22803362	73760	1	693131	uc021tfc.1	-24696	ENSG00000263690	MIR548D2	microRNA 548d-2
chr16	22706364	22706564	chr16:22695043-22695243	5.07487	2.06483	6.11123	-3.79356	6.71973e-13	4.56193e-12	Distal Intergenic	16	22729603	22803362	73760	1	693131	uc021tfc.1	-23039	ENSG00000263690	MIR548D2	microRNA 548d-2
chr16	22745752	22745952	chr16:22734431-22734631	3.76023	4.31981	2.5473	1.74798	5.33884e-06	1.31445e-05	Intron (uc021tfc.1/693131, intron 1 of 1)	16	22729603	22803362	73760	1	693131	uc021tfc.1	16149	ENSG00000263690	MIR548D2	microRNA 548d-2
chr16	22775986	22776186	chr16:22764665-22764865	3.20004	2.11663	3.90819	-1.71974	8.91011e-06	2.12326e-05	Intron (uc021tfc.1/693131, intron 1 of 1)	16	22729603	22803363	73761	2	100500895	uc021tfd.1	27177	ENSG00000207688	MIR548AA2	microRNA 548aa-2
chr16	22824723	22824923	chr16:22813402-22813602	5.90613	5.4693	6.29955	-0.773768	0.00383913	0.00620643	Promoter (<=1kb)	16	22825860	22927659	101800	1	9956	uc002dli.3	-937	ENSG00000122254	HS3ST2	heparan sulfate-glucosamine 3-sulfotransferase 2
chr16	22826044	22826244	chr16:22814723-22814923	4.70017	3.92677	5.28316	-1.29001	7.86315e-06	1.88954e-05	Promoter (<=1kb)	16	22825860	22927659	101800	1	9956	uc002dli.3	184	ENSG00000122254	HS3ST2	heparan sulfate-glucosamine 3-sulfotransferase 2
chr16	22827935	22828135	chr16:22816614-22816814	5.12644	4.02729	5.84	-1.74383	3.51989e-07	1.0396e-06	Promoter (2-3kb)	16	22825860	22927659	101800	1	9956	uc002dli.3	2075	ENSG00000122254	HS3ST2	heparan sulfate-glucosamine 3-sulfotransferase 2
chr16	22868067	22868267	chr16:22856746-22856946	2.75915	0.689743	3.6958	-2.89152	1.02187e-08	3.82673e-08	Intron (uc002dli.3/9956, intron 1 of 1)	16	22825860	22927659	101800	1	9956	uc002dli.3	42207	ENSG00000122254	HS3ST2	heparan sulfate-glucosamine 3-sulfotransferase 2
chr16	22910423	22910623	chr16:22899102-22899302	5.22508	3.96855	5.98869	-1.95346	9.1679e-11	4.64185e-10	Intron (uc002dli.3/9956, intron 1 of 1)	16	22825860	22927659	101800	1	9956	uc002dli.3	84563	ENSG00000122254	HS3ST2	heparan sulfate-glucosamine 3-sulfotransferase 2
chr16	22910995	22911195	chr16:22899674-22899874	3.23972	0.185672	4.27922	-3.93926	2.63371e-10	1.24571e-09	Intron (uc002dli.3/9956, intron 1 of 1)	16	22825860	22927659	101800	1	9956	uc002dli.3	85135	ENSG00000122254	HS3ST2	heparan sulfate-glucosamine 3-sulfotransferase 2
chr16	22944537	22944737	chr16:22933216-22933416	5.01533	3.48681	5.85048	-2.27072	1.07201e-09	4.64081e-09	Distal Intergenic	16	22825860	22927659	101800	1	9956	uc002dli.3	118677	ENSG00000122254	HS3ST2	heparan sulfate-glucosamine 3-sulfotransferase 2
chr16	22960167	22960367	chr16:22948846-22949046	3.71406	2.53666	4.45341	-1.77063	4.49392e-05	9.62745e-05	Distal Intergenic	16	23072728	23083869	11142	2	57478	uc002dlk.3	123502	ENSG00000103404	USP31	ubiquitin specific peptidase 31
chr16	23072094	23072294	chr16:23060773-23060973	4.53754	4.06334	4.95562	-0.807584	0.00253693	0.0042102	Downstream (<1kb)	16	23072728	23083869	11142	2	57478	uc002dlk.3	11575	ENSG00000103404	USP31	ubiquitin specific peptidase 31
chr16	23082597	23082797	chr16:23071276-23071476	4.20172	1.7507	5.18761	-3.22408	1.17966e-18	1.606e-17	Promoter (1-2kb)	16	23072728	23083869	11142	2	57478	uc002dlk.3	1072	ENSG00000103404	USP31	ubiquitin specific peptidase 31
chr16	23083374	23083574	chr16:23072053-23072253	6.34324	3.3435	7.37884	-3.93147	1.65304e-57	1.10013e-54	Promoter (<=1kb)	16	23072728	23083869	11142	2	57478	uc002dlk.3	295	ENSG00000103404	USP31	ubiquitin specific peptidase 31
chr16	23116732	23116932	chr16:23105411-23105611	2.63197	3.04923	1.88904	1.02626	0.0257568	0.0365165	Exon (uc002dll.3/57478, exon 5 of 16)	16	23072728	23096983	24256	2	57478	uc010bxm.3	-19749	ENSG00000103404	USP31	ubiquitin specific peptidase 31
chr16	23135776	23135976	chr16:23124455-23124655	3.61261	2.1997	4.41942	-2.11833	1.05111e-07	3.36446e-07	Intron (uc002dll.3/57478, intron 1 of 15)	16	23072728	23160591	87864	2	57478	uc002dll.3	24615	ENSG00000103404	USP31	ubiquitin specific peptidase 31
chr16	23193750	23193950	chr16:23182429-23182629	6.89064	6.51554	7.24084	-0.680047	0.00203023	0.00341915	Promoter (<=1kb)	16	23194040	23228200	34161	1	6340	uc002dlm.1	-90	ENSG00000166828	SCNN1G	sodium channel epithelial 1 subunit gamma
chr16	23259820	23260020	chr16:23248499-23248699	6.24787	5.42083	6.85533	-1.39788	2.73146e-08	9.58826e-08	Distal Intergenic	16	23313591	23392620	79030	1	6338	uc002dln.3	-53571	ENSG00000168447	SCNN1B	sodium channel epithelial 1 subunit beta
chr16	23265828	23266028	chr16:23254507-23254707	6.34424	5.91968	6.72931	-0.732098	0.0146862	0.0216791	Distal Intergenic	16	23313591	23392620	79030	1	6338	uc002dln.3	-47563	ENSG00000168447	SCNN1B	sodium channel epithelial 1 subunit beta
chr16	23280858	23281058	chr16:23269537-23269737	2.62952	1.05012	3.47628	-2.25338	1.45346e-06	3.90209e-06	Distal Intergenic	16	23313591	23392620	79030	1	6338	uc002dln.3	-32533	ENSG00000168447	SCNN1B	sodium channel epithelial 1 subunit beta
chr16	23313558	23313758	chr16:23302237-23302437	3.53963	2.92252	4.04312	-0.992578	0.00570319	0.0089793	Promoter (<=1kb)	16	23313591	23392620	79030	1	6338	uc002dln.3	0	ENSG00000168447	SCNN1B	sodium channel epithelial 1 subunit beta
chr16	23386272	23386472	chr16:23374951-23375151	2.89297	2.2902	3.38848	-0.933082	0.0230218	0.0329032	Intron (uc002dln.3/6338, intron 7 of 12)	16	23313591	23392620	79030	1	6338	uc002dln.3	72681	ENSG00000168447	SCNN1B	sodium channel epithelial 1 subunit beta
chr16	23396297	23396497	chr16:23384976-23385176	4.99113	1.3293	6.06508	-4.58521	6.08232e-31	3.07902e-29	Distal Intergenic	16	23399814	23464512	64699	2	91949	uc002dlo.3	68015	ENSG00000168434	COG7	component of oligomeric golgi complex 7
chr16	23420235	23420435	chr16:23408914-23409114	5.04267	3.66796	5.83947	-2.08623	2.81007e-12	1.75629e-11	Intron (uc002dlo.3/91949, intron 11 of 16)	16	23399814	23464512	64699	2	91949	uc002dlo.3	44077	ENSG00000168434	COG7	component of oligomeric golgi complex 7
chr16	23434825	23435025	chr16:23423504-23423704	5.26095	3.75225	6.09143	-2.28571	8.19827e-18	1.0101e-16	Intron (uc002dlo.3/91949, intron 7 of 16)	16	23399814	23464512	64699	2	91949	uc002dlo.3	29487	ENSG00000168434	COG7	component of oligomeric golgi complex 7
chr16	23436036	23436236	chr16:23424715-23424915	5.75495	3.0245	6.76872	-3.57915	5.24711e-28	1.96869e-26	Exon (uc002dlo.3/91949, exon 7 of 17)	16	23399814	23464512	64699	2	91949	uc002dlo.3	28276	ENSG00000168434	COG7	component of oligomeric golgi complex 7
chr16	23477916	23478116	chr16:23466595-23466795	5.85724	4.02193	6.75542	-2.6824	3.83719e-21	6.91684e-20	3' UTR	16	23399814	23464512	64699	2	91949	uc002dlo.3	-13404	ENSG00000168434	COG7	component of oligomeric golgi complex 7
chr16	23508543	23508743	chr16:23497222-23497422	4.14298	2.46815	5.01021	-2.40568	4.56167e-13	3.16776e-12	Intron (uc002dlq.3/23062, intron 1 of 16)	16	23474863	23521815	46953	2	23062	uc002dlq.3	13072	ENSG00000103365	GGA2	golgi associated, gamma adaptin ear containing, ARF binding protein 2
chr16	23515505	23515705	chr16:23504184-23504384	5.23351	4.73851	5.66489	-0.877999	0.000297293	0.000565641	Intron (uc002dlq.3/23062, intron 1 of 16)	16	23474863	23521815	46953	2	23062	uc002dlq.3	6110	ENSG00000103365	GGA2	golgi associated, gamma adaptin ear containing, ARF binding protein 2
chr16	23516034	23516234	chr16:23504713-23504913	8.18601	8.60873	7.42838	1.19459	7.22766e-16	7.0862e-15	Intron (uc002dlq.3/23062, intron 1 of 16)	16	23474863	23521815	46953	2	23062	uc002dlq.3	5581	ENSG00000103365	GGA2	golgi associated, gamma adaptin ear containing, ARF binding protein 2
chr16	23521672	23521872	chr16:23510351-23510551	6.94694	7.13613	6.68134	0.449073	0.01388	0.0205766	Promoter (<=1kb)	16	23474863	23521815	46953	2	23062	uc002dlq.3	0	ENSG00000103365	GGA2	golgi associated, gamma adaptin ear containing, ARF binding protein 2
chr16	23568863	23569063	chr16:23557542-23557742	8.50304	8.71111	8.20585	0.476269	0.0332502	0.0462673	Promoter (<=1kb)	16	23568862	23585710	16849	1	56061	uc002dlv.3	1	ENSG00000103353	UBFD1	ubiquitin family domain containing 1
chr16	23576427	23576627	chr16:23565106-23565306	4.18869	0.674371	5.25562	-4.24193	3.47204e-16	3.53082e-15	Intron (uc002dlv.3/56061, intron 5 of 6)	16	23568862	23585710	16849	1	56061	uc002dlv.3	7565	ENSG00000103353	UBFD1	ubiquitin family domain containing 1
chr16	23652657	23652857	chr16:23641336-23641536	8.039	8.23389	7.76397	0.456001	0.0158051	0.0231992	Promoter (<=1kb)	16	23614483	23652678	38196	2	79728	uc002dlx.1	0	ENSG00000083093	PALB2	partner and localizer of BRCA2
chr16	23681516	23681716	chr16:23670195-23670395	4.18319	2.50811	5.05047	-2.46819	2.21709e-11	1.22543e-10	3' UTR	16	23690201	23701688	11488	1	5347	uc002dlz.1	-8485	ENSG00000166851	PLK1	polo like kinase 1
chr16	23690002	23690202	chr16:23678681-23678881	7.4368	7.67706	7.08305	0.588236	0.00372787	0.00603839	Promoter (<=1kb)	16	23690201	23701688	11488	1	5347	uc002dlz.1	0	ENSG00000166851	PLK1	polo like kinase 1
chr16	23739165	23739365	chr16:23727844-23728044	4.26004	4.94059	2.40643	2.48096	9.61713e-11	4.85217e-10	Distal Intergenic	16	23711996	23724821	12826	2	10595	uc010bxq.1	-14344	ENSG00000134398	ERN2	endoplasmic reticulum to nucleus signaling 2
chr16	23765909	23766109	chr16:23754588-23754788	2.94019	3.39738	2.08442	1.11335	0.00789775	0.0121726	Promoter (<=1kb)	16	23765948	23770256	4309	1	63928	uc002dmb.1	0	ENSG00000166869	CHP2	calcineurin like EF-hand protein 2
chr16	23814907	23815107	chr16:23803586-23803786	2.97841	1.78018	3.72432	-1.78047	8.14392e-06	1.95261e-05	Distal Intergenic	16	23847300	24231932	384633	1	5579	uc002dmd.3	-32193	ENSG00000166501	PRKCB	protein kinase C beta
chr16	23847141	23847341	chr16:23835820-23836020	6.12108	6.66787	4.95943	1.63201	4.60041e-10	2.1035e-09	Promoter (<=1kb)	16	23847300	24231932	384633	1	5579	uc002dmd.3	0	ENSG00000166501	PRKCB	protein kinase C beta
chr16	23882509	23882709	chr16:23871188-23871388	2.79197	0.287733	3.78364	-3.23621	2.64711e-09	1.08173e-08	Intron (uc002dmd.3/5579, intron 2 of 16)	16	23847300	24231932	384633	1	5579	uc002dme.3	35209	ENSG00000166501	PRKCB	protein kinase C beta
chr16	23916405	23916605	chr16:23905084-23905284	4.31108	2.68334	5.16841	-2.28424	6.5177e-06	1.58475e-05	Intron (uc002dmd.3/5579, intron 2 of 16)	16	23847300	24231932	384633	1	5579	uc002dme.3	69105	ENSG00000166501	PRKCB	protein kinase C beta
chr16	24053491	24053691	chr16:24042170-24042370	3.92108	3.13438	4.51026	-1.21843	0.000323841	0.000612906	Intron (uc002dmd.3/5579, intron 5 of 16)	16	23847300	24231932	384633	1	5579	uc002dme.3	206191	ENSG00000166501	PRKCB	protein kinase C beta
chr16	24087370	24087570	chr16:24076049-24076249	3.37888	3.94829	2.12492	1.69714	4.31624e-05	9.27451e-05	Intron (uc002dmd.3/5579, intron 5 of 16)	16	24266874	24373737	106864	1	10368	uc002dmf.3	-179304	ENSG00000006116	CACNG3	calcium voltage-gated channel auxiliary subunit gamma 3
chr16	24087840	24088040	chr16:24076519-24076719	4.72104	5.19056	3.82783	1.43843	9.66937e-07	2.67016e-06	Intron (uc002dmd.3/5579, intron 5 of 16)	16	24266874	24373737	106864	1	10368	uc002dmf.3	-178834	ENSG00000006116	CACNG3	calcium voltage-gated channel auxiliary subunit gamma 3
chr16	24267250	24267450	chr16:24255929-24256129	3.3346	3.68552	2.75586	0.881599	0.0134945	0.0200439	Promoter (<=1kb)	16	24266874	24373737	106864	1	10368	uc002dmf.3	376	ENSG00000006116	CACNG3	calcium voltage-gated channel auxiliary subunit gamma 3
chr16	24516126	24516326	chr16:24504805-24505005	5.68596	5.37385	5.98864	-0.581124	0.0071798	0.0111324	Distal Intergenic	16	24549014	24581820	32807	1	5930	uc010vcb.1	-32688	ENSG00000122257	RBBP6	RB binding protein 6, ubiquitin ligase
chr16	24520138	24520338	chr16:24508817-24509017	5.68515	4.8789	6.28329	-1.33474	1.30496e-08	4.80984e-08	Distal Intergenic	16	24549014	24581820	32807	1	5930	uc010vcb.1	-28676	ENSG00000122257	RBBP6	RB binding protein 6, ubiquitin ligase
chr16	24556066	24556266	chr16:24544745-24544945	3.515	2.28509	4.27065	-1.80298	1.64132e-05	3.75572e-05	Intron (uc010vcb.1/5930, intron 1 of 14)	16	24550908	24584183	33276	1	5930	uc010bxr.3	5158	ENSG00000122257	RBBP6	RB binding protein 6, ubiquitin ligase
chr16	24587418	24587618	chr16:24576097-24576297	3.09521	3.57506	2.16965	1.30531	0.00163312	0.00278939	Distal Intergenic	16	24565798	24584183	18386	1	5930	uc002dmk.3	21620	ENSG00000122257	RBBP6	RB binding protein 6, ubiquitin ligase
chr16	24596747	24596947	chr16:24585426-24585626	5.32077	4.9859	5.64105	-0.605862	0.0185427	0.026904	Distal Intergenic	16	24565798	24584183	18386	1	5930	uc002dmk.3	30949	ENSG00000122257	RBBP6	RB binding protein 6, ubiquitin ligase
chr16	24621824	24622024	chr16:24610503-24610703	5.68898	5.92087	5.35029	0.553973	0.0126618	0.0188939	Distal Intergenic	16	24565798	24584183	18386	1	5930	uc002dmk.3	56026	ENSG00000122257	RBBP6	RB binding protein 6, ubiquitin ligase
chr16	24657172	24657372	chr16:24645851-24646051	2.8171	3.54807	0.553798	2.72871	5.26499e-06	1.29737e-05	Distal Intergenic	16	24741049	24837547	96499	1	27327	uc002dmm.3	-83677	ENSG00000090905	TNRC6A	trinucleotide repeat containing adaptor 6A
chr16	24679919	24680119	chr16:24668598-24668798	7.6034	7.75792	7.39307	0.359734	0.0317069	0.0442782	Intron (uc002dml.1/uc002dml.1, intron 1 of 2)	16	24741049	24837547	96499	1	27327	uc002dmm.3	-60930	ENSG00000090905	TNRC6A	trinucleotide repeat containing adaptor 6A
chr16	24680846	24681046	chr16:24669525-24669725	8.01166	8.23732	7.68399	0.547321	0.000473088	0.000874336	Intron (uc002dml.1/uc002dml.1, intron 1 of 2)	16	24741049	24837547	96499	1	27327	uc002dmm.3	-60003	ENSG00000090905	TNRC6A	trinucleotide repeat containing adaptor 6A
chr16	24682132	24682332	chr16:24670811-24671011	6.85238	7.23093	6.20844	1.01661	9.23921e-06	2.19604e-05	Exon (uc002dml.1/uc002dml.1, exon 1 of 3)	16	24741049	24837547	96499	1	27327	uc002dmm.3	-58717	ENSG00000090905	TNRC6A	trinucleotide repeat containing adaptor 6A
chr16	24693252	24693452	chr16:24681931-24682131	6.64569	7.45936	3.18432	4.1996	2.67059e-45	5.5295e-43	Distal Intergenic	16	24741049	24837547	96499	1	27327	uc002dmm.3	-47597	ENSG00000090905	TNRC6A	trinucleotide repeat containing adaptor 6A
chr16	24700546	24700746	chr16:24689225-24689425	3.57019	3.95857	2.902	0.938313	0.0115501	0.0173441	Distal Intergenic	16	24741049	24837547	96499	1	27327	uc002dmm.3	-40303	ENSG00000090905	TNRC6A	trinucleotide repeat containing adaptor 6A
chr16	24706337	24706537	chr16:24695016-24695216	4.47614	5.04982	3.2039	1.82817	3.49987e-08	1.20937e-07	Distal Intergenic	16	24741049	24837547	96499	1	27327	uc002dmm.3	-34512	ENSG00000090905	TNRC6A	trinucleotide repeat containing adaptor 6A
chr16	24717708	24717908	chr16:24706387-24706587	5.1895	5.50526	4.68806	0.845192	0.00058619	0.0010688	Distal Intergenic	16	24741049	24837547	96499	1	27327	uc002dmm.3	-23141	ENSG00000090905	TNRC6A	trinucleotide repeat containing adaptor 6A
chr16	24748732	24748932	chr16:24737411-24737611	5.26133	5.93125	3.47948	2.41059	8.40228e-18	1.03387e-16	Intron (uc002dmm.3/27327, intron 2 of 24)	16	24741049	24837547	96499	1	27327	uc002dmm.3	7683	ENSG00000090905	TNRC6A	trinucleotide repeat containing adaptor 6A
chr16	24774072	24774272	chr16:24762751-24762951	3.23244	0.74911	4.22187	-3.32652	3.66066e-12	2.24992e-11	Intron (uc002dmm.3/27327, intron 4 of 24)	16	24788254	24837547	49294	1	27327	uc010bxs.3	-13982	ENSG00000090905	TNRC6A	trinucleotide repeat containing adaptor 6A
chr16	24776431	24776631	chr16:24765110-24765310	2.21328	2.68306	1.31931	1.11108	0.0274146	0.0386977	Intron (uc002dmm.3/27327, intron 4 of 24)	16	24788254	24837547	49294	1	27327	uc010bxs.3	-11623	ENSG00000090905	TNRC6A	trinucleotide repeat containing adaptor 6A
chr16	24786929	24787129	chr16:24775608-24775808	3.27339	3.76036	2.32494	1.48519	0.000378145	0.000708671	Promoter (1-2kb)	16	24788254	24837547	49294	1	27327	uc010bxs.3	-1125	ENSG00000090905	TNRC6A	trinucleotide repeat containing adaptor 6A
chr16	24787891	24788091	chr16:24776570-24776770	2.64217	1.26614	3.43933	-2.04609	3.27938e-05	7.17021e-05	Promoter (<=1kb)	16	24788254	24837547	49294	1	27327	uc010bxs.3	-163	ENSG00000090905	TNRC6A	trinucleotide repeat containing adaptor 6A
chr16	24832026	24832226	chr16:24820705-24820905	3.84735	1.40818	4.83193	-3.15614	1.68692e-14	1.39989e-13	Promoter (<=1kb)	16	24833111	24837547	4437	1	27327	uc002dmr.3	-885	ENSG00000090905	TNRC6A	trinucleotide repeat containing adaptor 6A
chr16	24850283	24850483	chr16:24838962-24839162	6.89965	6.07266	7.50709	-1.40433	7.84997e-13	5.28114e-12	Distal Intergenic	16	24857184	24922949	65766	1	115584	uc002dms.4	-6701	ENSG00000158865	SLC5A11	solute carrier family 5 member 11
chr16	24865300	24865500	chr16:24853979-24854179	6.496	7.01596	5.43499	1.59292	5.74186e-14	4.46837e-13	Intron (uc002dms.4/115584, intron 2 of 15)	16	24857553	24922949	65397	1	115584	uc010bxt.4	7747	ENSG00000158865	SLC5A11	solute carrier family 5 member 11
chr16	24869888	24870088	chr16:24858567-24858767	4.10828	4.45813	3.53199	0.999875	0.00222736	0.00372873	5' UTR	16	24857553	24922949	65397	1	115584	uc010bxt.4	12335	ENSG00000158865	SLC5A11	solute carrier family 5 member 11
chr16	24986841	24987041	chr16:24975520-24975720	3.77774	1.50304	4.74271	-3.1356	1.20634e-13	9.01715e-13	Intron (uc002dnb.3/55114, intron 3 of 19)	16	24930712	24968857	38146	2	55114	uc002dna.3	-17984	ENSG00000140750	ARHGAP17	Rho GTPase activating protein 17
chr16	24989075	24989275	chr16:24977754-24977954	2.75696	3.57723	0	3.48383	2.53723e-06	6.5562e-06	Intron (uc002dnb.3/55114, intron 2 of 19)	16	24930712	24968857	38146	2	55114	uc002dna.3	-20218	ENSG00000140750	ARHGAP17	Rho GTPase activating protein 17
chr16	24998077	24998277	chr16:24986756-24986956	3.25816	2.41288	3.87365	-1.4642	8.47567e-05	0.000174392	Intron (uc002dnb.3/55114, intron 1 of 19)	16	24930712	25026675	95964	2	55114	uc002dnb.3	28398	ENSG00000140750	ARHGAP17	Rho GTPase activating protein 17
chr16	24999159	24999359	chr16:24987838-24988038	3.96851	4.4885	2.90739	1.54734	3.35375e-05	7.32223e-05	Intron (uc002dnb.3/55114, intron 1 of 19)	16	24930712	25026675	95964	2	55114	uc002dnb.3	27316	ENSG00000140750	ARHGAP17	Rho GTPase activating protein 17
chr16	25000401	25000601	chr16:24989080-24989280	5.90763	6.39564	4.95583	1.50502	7.55152e-08	2.47264e-07	Intron (uc002dnb.3/55114, intron 1 of 19)	16	24930712	25026675	95964	2	55114	uc002dnb.3	26074	ENSG00000140750	ARHGAP17	Rho GTPase activating protein 17
chr16	25010752	25010952	chr16:24999431-24999631	7.10953	7.71001	5.7156	2.03361	2.33112e-16	2.41973e-15	Intron (uc002dnb.3/55114, intron 1 of 19)	16	24930712	25026675	95964	2	55114	uc002dnb.3	15723	ENSG00000140750	ARHGAP17	Rho GTPase activating protein 17
chr16	25011166	25011366	chr16:24999845-25000045	5.43327	5.91123	4.51371	1.45658	3.20956e-06	8.17127e-06	Intron (uc002dnb.3/55114, intron 1 of 19)	16	24930712	25026675	95964	2	55114	uc002dnb.3	15309	ENSG00000140750	ARHGAP17	Rho GTPase activating protein 17
chr16	25042938	25043138	chr16:25031617-25031817	8.57982	8.79163	8.27623	0.507824	0.00143702	0.00247394	Promoter (<=1kb)	16	25043062	25044098	1037	1	554206	uc010bxu.3	0	ENSG00000262587	LOC554206	leucine carboxyl methyltransferase 1 pseudogene
chr16	25076400	25076600	chr16:25065079-25065279	6.2568	7.03522	3.43771	3.57915	1.27438e-21	2.41883e-20	Distal Intergenic	16	25043062	25044098	1037	1	554206	uc010bxu.3	33338	ENSG00000262587	LOC554206	leucine carboxyl methyltransferase 1 pseudogene
chr16	25100375	25100575	chr16:25089054-25089254	2.49417	1.42513	3.1973	-1.41885	0.00565389	0.00890646	Distal Intergenic	16	25123047	25137447	14401	1	51451	uc002dnw.2	-22472	ENSG00000205629	LCMT1	leucine carboxyl methyltransferase 1
chr16	25122945	25123145	chr16:25111624-25111824	8.271	8.63353	7.66538	0.961902	4.96303e-08	1.67419e-07	Promoter (<=1kb)	16	25123047	25137447	14401	1	51451	uc002dnw.2	0	ENSG00000205629	LCMT1	leucine carboxyl methyltransferase 1
chr16	25163446	25163646	chr16:25152125-25152325	6.00726	4.47582	6.84309	-2.16533	7.19405e-05	0.000149586	Intron (uc002dnx.1/51451, intron 5 of 10)	16	25151892	25160353	8462	2	100506655	uc002dob.2	-3093	ENSG00000260034	LCMT1-AS2	LCMT1 antisense RNA 2
chr16	25198418	25198618	chr16:25187097-25187297	2.75737	3.17944	2.00147	1.15112	0.0115417	0.017333	Distal Intergenic	16	25228285	25240253	11969	1	343	uc002doc.3	-29667	ENSG00000103375	AQP8	aquaporin 8
chr16	25222175	25222375	chr16:25210854-25211054	3.40017	3.77507	2.76508	1.05429	0.00578658	0.00910163	Distal Intergenic	16	25228285	25240253	11969	1	343	uc002doc.3	-5910	ENSG00000103375	AQP8	aquaporin 8
chr16	25236603	25236803	chr16:25225282-25225482	5.71911	4.97393	6.28868	-1.22645	4.81852e-06	1.19464e-05	Intron (uc002doc.3/343, intron 4 of 5)	16	25228285	25240253	11969	1	343	uc002doc.3	8318	ENSG00000103375	AQP8	aquaporin 8
chr16	25245210	25245410	chr16:25233889-25234089	3.37506	3.74892	2.74246	0.988424	0.00611757	0.00958735	Downstream (1-2kb)	16	25228285	25240253	11969	1	343	uc002doc.3	16925	ENSG00000103375	AQP8	aquaporin 8
chr16	25703146	25703346	chr16:25691825-25692025	3.11395	3.49311	2.46851	0.984773	0.0128245	0.0191177	Promoter (<=1kb)	16	25703347	26149009	445663	1	9951	uc002dof.3	-1	ENSG00000182601	HS3ST4	heparan sulfate-glucosamine 3-sulfotransferase 4
chr16	26038485	26038685	chr16:26027164-26027364	3.75202	4.58955	0	4.35693	1.08293e-08	4.04057e-08	Intron (uc002dof.3/9951, intron 1 of 1)	16	25703347	26149009	445663	1	9951	uc002dof.3	335138	ENSG00000182601	HS3ST4	heparan sulfate-glucosamine 3-sulfotransferase 4
chr16	26061922	26062122	chr16:26050601-26050801	4.02753	4.80263	1.25583	3.31681	2.7804e-11	1.51575e-10	Intron (uc002dof.3/9951, intron 1 of 1)	16	25703347	26149009	445663	1	9951	uc002dof.3	358575	ENSG00000182601	HS3ST4	heparan sulfate-glucosamine 3-sulfotransferase 4
chr16	26654922	26655122	chr16:26643601-26643801	2.99718	1.98347	3.68036	-1.69204	5.70909e-05	0.000120461	Distal Intergenic	16	27078219	27080487	2269	1	162083	uc010vcm.2	-423097	ENSG00000234186	C16orf82	chromosome 16 open reading frame 82
chr16	26875370	26875570	chr16:26864049-26864249	4.91958	5.78336	0	5.50494	3.92854e-13	2.75283e-12	Distal Intergenic	16	27078219	27080487	2269	1	162083	uc010vcm.2	-202649	ENSG00000234186	C16orf82	chromosome 16 open reading frame 82
chr16	26925171	26925371	chr16:26913850-26914050	4.23378	5.04066	0.9219	3.67529	1.20428e-12	7.90031e-12	Distal Intergenic	16	27078219	27080487	2269	1	162083	uc010vcm.2	-152848	ENSG00000234186	C16orf82	chromosome 16 open reading frame 82
chr16	26963433	26963633	chr16:26952112-26952312	3.01005	3.60524	1.64116	1.73539	0.000391809	0.000732703	Distal Intergenic	16	27078219	27080487	2269	1	162083	uc010vcm.2	-114586	ENSG00000234186	C16orf82	chromosome 16 open reading frame 82
chr16	26964770	26964970	chr16:26953449-26953649	3.67255	4.24656	2.3989	1.82194	0.000147085	0.000292198	Distal Intergenic	16	27078219	27080487	2269	1	162083	uc010vcm.2	-113249	ENSG00000234186	C16orf82	chromosome 16 open reading frame 82
chr16	27078638	27078838	chr16:27067317-27067517	4.50555	5.03749	3.40074	1.66881	4.05511e-07	1.18702e-06	Promoter (<=1kb)	16	27078219	27080487	2269	1	162083	uc010vcm.2	419	ENSG00000234186	C16orf82	chromosome 16 open reading frame 82
chr16	27121538	27121738	chr16:27110217-27110417	3.89998	4.34227	3.08773	1.30951	0.000205271	0.000399596	Distal Intergenic	16	27078219	27080487	2269	1	162083	uc010vcm.2	43319	ENSG00000234186	C16orf82	chromosome 16 open reading frame 82
chr16	27190934	27191134	chr16:27179613-27179813	5.62863	5.12914	6.06285	-0.862186	0.0026338	0.00436084	Distal Intergenic	16	27214807	27223036	8230	1	79831	uc010bxv.2	-23673	ENSG00000155666	KDM8	lysine demethylase 8
chr16	27211132	27211332	chr16:27199811-27200011	4.73871	3.16649	5.58386	-2.23932	8.80941e-06	2.10082e-05	Distal Intergenic	16	27214807	27223036	8230	1	79831	uc010bxv.2	-3475	ENSG00000155666	KDM8	lysine demethylase 8
chr16	27215179	27215379	chr16:27203858-27204058	8.03859	8.22439	7.77856	0.434205	0.0144226	0.0213198	Promoter (<=1kb)	16	27215296	27233089	17794	1	79831	uc010vcn.1	0	ENSG00000155666	KDM8	lysine demethylase 8
chr16	27228695	27228895	chr16:27217374-27217574	5.87357	6.36049	4.92532	1.45031	1.39656e-07	4.38663e-07	Promoter (2-3kb)	16	27225933	27233089	7157	1	79831	uc010bxx.2	2762	ENSG00000155666	KDM8	lysine demethylase 8
chr16	27234081	27234281	chr16:27222760-27222960	3.85417	1.9609	4.76258	-2.70195	1.44481e-12	9.37775e-12	Downstream (2-3kb)	16	27225933	27233089	7157	1	79831	uc010bxx.2	8148	ENSG00000155666	KDM8	lysine demethylase 8
chr16	27243786	27243986	chr16:27232465-27232665	4.59919	3.38463	5.35015	-1.81214	3.5638e-06	9.0094e-06	Intron (uc002doi.1/197370, intron 5 of 7)	16	27225933	27233089	7157	1	79831	uc010bxx.2	17853	ENSG00000155666	KDM8	lysine demethylase 8
chr16	27254512	27254712	chr16:27243191-27243391	6.02975	5.12046	6.67229	-1.49924	6.11692e-13	4.17585e-12	Intron (uc002doi.1/197370, intron 2 of 7)	16	27279526	27301789	22264	1	400512	uc002dok.3	-24814	ENSG00000245888	NSMCE1-DT	NSMCE1 divergent transcript
chr16	27257216	27257416	chr16:27245895-27246095	4.82712	3.36206	5.64706	-2.21156	6.83399e-16	6.71554e-15	Intron (uc002doi.1/197370, intron 2 of 7)	16	27279526	27301789	22264	1	400512	uc002dok.3	-22110	ENSG00000245888	NSMCE1-DT	NSMCE1 divergent transcript
chr16	27263435	27263635	chr16:27252114-27252314	3.39528	2.05016	4.18409	-1.97931	3.72717e-06	9.39633e-06	Intron (uc002doi.1/197370, intron 2 of 7)	16	27279526	27301789	22264	1	400512	uc002dok.3	-15891	ENSG00000245888	NSMCE1-DT	NSMCE1 divergent transcript
chr16	27275540	27275740	chr16:27264219-27264419	3.59813	2.20215	4.40054	-2.01802	4.35176e-08	1.48176e-07	Intron (uc002doi.1/197370, intron 1 of 7)	16	27279526	27301789	22264	1	400512	uc002dok.3	-3786	ENSG00000245888	NSMCE1-DT	NSMCE1 divergent transcript
chr16	27279990	27280190	chr16:27268669-27268869	7.28673	7.46294	7.04222	0.408542	0.0287872	0.040488	Promoter (<=1kb)	16	27236315	27280113	43799	2	197370	uc002doi.1	0	ENSG00000169189	NSMCE1	NSE1 homolog, SMC5-SMC6 complex component
chr16	27297897	27298097	chr16:27286576-27286776	4.26916	3.78571	4.69321	-0.834017	0.0139395	0.0206576	Exon (uc002dok.3/400512, exon 3 of 5)	16	27236315	27280113	43799	2	197370	uc002doj.1	-17784	ENSG00000169189	NSMCE1	NSE1 homolog, SMC5-SMC6 complex component
chr16	27322801	27323001	chr16:27311480-27311680	5.42372	4.93902	5.84856	-0.839562	0.00156518	0.00268024	Promoter (2-3kb)	16	27325230	27376099	50870	1	3566	uc002don.4	-2229	ENSG00000077238	IL4R	interleukin 4 receptor
chr16	27329852	27330052	chr16:27318531-27318731	4.70277	5.4357	2.4206	2.91213	1.42993e-14	1.19818e-13	Intron (uc002don.4/3566, intron 1 of 10)	16	27325230	27376099	50870	1	3566	uc010bxy.4	4622	ENSG00000077238	IL4R	interleukin 4 receptor
chr16	27336410	27336610	chr16:27325089-27325289	3.41589	3.87659	2.54957	1.32176	0.00057381	0.0010477	Intron (uc002don.4/3566, intron 1 of 10)	16	27325230	27376099	50870	1	3566	uc010bxy.4	11180	ENSG00000077238	IL4R	interleukin 4 receptor
chr16	27338250	27338450	chr16:27326929-27327129	4.98719	3.46043	5.82193	-2.273	1.07797e-13	8.10745e-13	Intron (uc002don.4/3566, intron 1 of 10)	16	27325230	27376099	50870	1	3566	uc010bxy.4	13020	ENSG00000077238	IL4R	interleukin 4 receptor
chr16	27341941	27342141	chr16:27330620-27330820	3.69251	2.61819	4.39749	-1.67509	4.15484e-06	1.04021e-05	Intron (uc002don.4/3566, intron 2 of 10)	16	27325230	27376099	50870	1	3566	uc010bxy.4	16711	ENSG00000077238	IL4R	interleukin 4 receptor
chr16	27379366	27379566	chr16:27368045-27368245	4.8382	3.9489	5.47246	-1.40701	5.10341e-07	1.47057e-06	Distal Intergenic	16	27413483	27463363	49881	1	50615	uc002doq.2	-33917	ENSG00000103522	IL21R	interleukin 21 receptor
chr16	27413424	27413624	chr16:27402103-27402303	4.92077	4.31944	5.41547	-0.987902	0.00185411	0.00314114	Promoter (<=1kb)	16	27413483	27463363	49881	1	50615	uc002doq.2	0	ENSG00000103522	IL21R	interleukin 21 receptor
chr16	27444047	27444247	chr16:27432726-27432926	4.0859	3.47106	4.58813	-0.935463	0.0231192	0.033036	Intron (uc002doq.2/50615, intron 2 of 8)	16	27438579	27463363	24785	1	50615	uc002dos.2	5468	ENSG00000103522	IL21R	interleukin 21 receptor
chr16	27472037	27472237	chr16:27460716-27460916	5.36583	2.31146	6.40535	-3.93306	2.25276e-32	1.33503e-30	3' UTR	16	27458991	27464714	5724	2	283888	uc002dot.3	-7323	ENSG00000259954	IL21R-AS1	IL21R antisense RNA 1
chr16	27472974	27473174	chr16:27461653-27461853	3.93729	2.88756	4.63357	-1.67687	1.44485e-07	4.52763e-07	Intron (uc002dou.3/2975, intron 36 of 36)	16	27458991	27464714	5724	2	283888	uc002dot.3	-8260	ENSG00000259954	IL21R-AS1	IL21R antisense RNA 1
chr16	27473938	27474138	chr16:27462617-27462817	4.53671	2.5795	5.45583	-2.81786	3.54823e-16	3.60437e-15	Intron (uc002dou.3/2975, intron 35 of 36)	16	27458991	27464714	5724	2	283888	uc002dot.3	-9224	ENSG00000259954	IL21R-AS1	IL21R antisense RNA 1
chr16	27482063	27482263	chr16:27470742-27470942	5.28855	3.22439	6.22442	-2.85752	6.08243e-24	1.47926e-22	Intron (uc002dou.3/2975, intron 30 of 36)	16	27458991	27464714	5724	2	283888	uc002dot.3	-17349	ENSG00000259954	IL21R-AS1	IL21R antisense RNA 1
chr16	27526193	27526393	chr16:27514872-27515072	3.38792	0.443508	4.41939	-3.7287	2.70285e-11	1.4753e-10	Intron (uc002dou.3/2975, intron 6 of 36)	16	27471934	27561251	89318	2	2975	uc002dou.3	34858	ENSG00000077235	GTF3C1	general transcription factor IIIC subunit 1
chr16	27558511	27558711	chr16:27547190-27547390	4.98845	5.22611	4.63942	0.622175	0.0270613	0.0382303	Promoter (2-3kb)	16	27471934	27561251	89318	2	2975	uc002dou.3	2540	ENSG00000077235	GTF3C1	general transcription factor IIIC subunit 1
chr16	27701081	27701281	chr16:27689760-27689960	3.31439	1.70435	4.16791	-2.35889	4.38161e-08	1.49126e-07	Intron (uc002dow.3/23247, intron 8 of 27)	16	27643785	27739194	95410	1	23247	uc002dox.1	57296	ENSG00000047578	KATNIP	katanin interacting protein
chr16	27770625	27770825	chr16:27759304-27759504	4.09161	2.95144	4.81892	-1.80354	5.81916e-09	2.26065e-08	Intron (uc002dow.3/23247, intron 18 of 27)	16	27788187	27791692	3506	1	23247	uc010vco.2	-17362	ENSG00000047578	KATNIP	katanin interacting protein
chr16	27771347	27771547	chr16:27760026-27760226	3.85715	4.63774	1.00609	3.16176	4.87968e-09	1.91721e-08	Intron (uc002dow.3/23247, intron 18 of 27)	16	27788187	27791692	3506	1	23247	uc010vco.2	-16640	ENSG00000047578	KATNIP	katanin interacting protein
chr16	27781320	27781520	chr16:27769999-27770199	4.02783	2.62467	4.83211	-2.03279	5.88999e-08	1.96374e-07	Exon (uc002dow.3/23247, exon 21 of 28)	16	27788187	27791692	3506	1	23247	uc010vco.2	-6667	ENSG00000047578	KATNIP	katanin interacting protein
chr16	27791312	27791512	chr16:27779991-27780191	4.54526	4.12972	4.92411	-0.715523	0.00898166	0.0137251	3' UTR	16	27788187	27791692	3506	1	23247	uc010vco.2	3125	ENSG00000047578	KATNIP	katanin interacting protein
chr16	27792611	27792811	chr16:27781290-27781490	6.22513	4.02415	7.18045	-3.11224	1.0408e-36	9.63854e-35	Distal Intergenic	16	27788187	27791692	3506	1	23247	uc010vco.2	4424	ENSG00000047578	KATNIP	katanin interacting protein
chr16	27795984	27796184	chr16:27784663-27784863	4.6468	2.47906	5.59758	-2.96881	2.64982e-17	3.08637e-16	Downstream (2-3kb)	16	27788187	27791692	3506	1	23247	uc010vco.2	7797	ENSG00000047578	KATNIP	katanin interacting protein
chr16	27797670	27797870	chr16:27786349-27786549	4.84354	1.94789	5.87123	-3.8168	2.73494e-25	7.69213e-24	Downstream (<1kb)	16	27788187	27791692	3506	1	23247	uc010vco.2	9483	ENSG00000047578	KATNIP	katanin interacting protein
chr16	27798073	27798273	chr16:27786752-27786952	3.86614	2.04991	4.76086	-2.55767	4.61822e-13	3.20478e-12	Downstream (<1kb)	16	27788187	27791692	3506	1	23247	uc010vco.2	9886	ENSG00000047578	KATNIP	katanin interacting protein
chr16	27855171	27855371	chr16:27843850-27844050	4.09317	2.70029	4.89478	-2.01682	0.000229914	0.000444329	Intron (uc010bxz.1/146395, intron 2 of 5)	16	27798850	27895959	97110	2	146395	uc010bxz.1	40588	ENSG00000169181	GSG1L	GSG1 like
chr16	27858602	27858802	chr16:27847281-27847481	2.897	1.05171	3.79699	-2.56259	4.98714e-08	1.68162e-07	Intron (uc010bxz.1/146395, intron 1 of 5)	16	27798850	27895959	97110	2	146395	uc010bxz.1	37157	ENSG00000169181	GSG1L	GSG1 like
chr16	27878931	27879131	chr16:27867610-27867810	3.27718	2.71025	3.7522	-0.996717	0.00346	0.00563081	Intron (uc010bxz.1/146395, intron 1 of 5)	16	27798850	27895959	97110	2	146395	uc010bxz.1	16828	ENSG00000169181	GSG1L	GSG1 like
chr16	27936139	27936339	chr16:27924818-27925018	3.44281	1.7643	4.3108	-2.39501	8.69429e-08	2.81782e-07	Intron (uc002doz.2/146395, intron 2 of 6)	16	27798850	27899478	100629	2	146395	uc002doy.2	-36661	ENSG00000169181	GSG1L	GSG1 like
chr16	27989410	27989610	chr16:27978089-27978289	3.83326	2.62734	4.58156	-1.86607	5.64972e-07	1.61708e-06	Intron (uc002doz.2/146395, intron 1 of 6)	16	27798850	28074830	275981	2	146395	uc002doz.2	85220	ENSG00000169181	GSG1L	GSG1 like
chr16	28022183	28022383	chr16:28010862-28011062	3.13583	1.88974	3.89635	-1.85064	4.0178e-05	8.67415e-05	Intron (uc002doz.2/146395, intron 1 of 6)	16	27798850	28074830	275981	2	146395	uc002doz.2	52447	ENSG00000169181	GSG1L	GSG1 like
chr16	28078507	28078707	chr16:28067186-28067386	3.69846	1.71763	4.62142	-2.78874	1.00614e-09	4.37323e-09	Distal Intergenic	16	27798850	28074830	275981	2	146395	uc010bya.1	-3677	ENSG00000169181	GSG1L	GSG1 like
chr16	28102520	28102720	chr16:28091199-28091399	5.17645	4.49728	5.71307	-1.12647	2.75004e-05	6.08151e-05	Distal Intergenic	16	27798850	28074830	275981	2	146395	uc010bya.1	-27690	ENSG00000169181	GSG1L	GSG1 like
chr16	28104236	28104436	chr16:28092915-28093115	4.92369	5.64157	2.77993	2.8309	1.01449e-17	1.23712e-16	Distal Intergenic	16	27798850	28074830	275981	2	146395	uc010bya.1	-29406	ENSG00000169181	GSG1L	GSG1 like
chr16	28141617	28141817	chr16:28130296-28130496	5.65217	3.33897	6.62195	-3.1821	2.99012e-25	8.37892e-24	Intron (uc002dpa.2/23214, intron 12 of 23)	16	27798850	28074830	275981	2	146395	uc010bya.1	-66787	ENSG00000169181	GSG1L	GSG1 like
chr16	28142585	28142785	chr16:28131264-28131464	5.03559	2.58102	6.02188	-3.33587	1.14823e-24	3.02028e-23	Intron (uc002dpa.2/23214, intron 12 of 23)	16	27798850	28074830	275981	2	146395	uc010bya.1	-67755	ENSG00000169181	GSG1L	GSG1 like
chr16	28178279	28178479	chr16:28166958-28167158	3.5258	3.89428	2.90612	1.05691	0.00633683	0.00990708	Intron (uc002dpa.2/23214, intron 5 of 23)	16	28109298	28223239	113942	2	23214	uc002dpa.2	44760	ENSG00000169180	XPO6	exportin 6
chr16	28192852	28193052	chr16:28181531-28181731	4.15855	4.39553	3.81074	0.609839	0.0343691	0.047713	Intron (uc002dpa.2/23214, intron 1 of 23)	16	28109298	28223239	113942	2	23214	uc002dpa.2	30187	ENSG00000169180	XPO6	exportin 6
chr16	28193623	28193823	chr16:28182302-28182502	3.51869	0.873823	4.52454	-3.38385	1.51221e-10	7.40787e-10	Intron (uc002dpa.2/23214, intron 1 of 23)	16	28109298	28223239	113942	2	23214	uc002dpa.2	29416	ENSG00000169180	XPO6	exportin 6
chr16	28200662	28200862	chr16:28189341-28189541	3.14569	2.59588	3.61063	-0.874134	0.0179845	0.0261505	Intron (uc002dpa.2/23214, intron 1 of 23)	16	28109298	28223239	113942	2	23214	uc002dpa.2	22377	ENSG00000169180	XPO6	exportin 6
chr16	28222440	28222640	chr16:28211119-28211319	7.55408	7.12739	7.9406	-0.781597	3.15348e-05	6.91232e-05	Promoter (<=1kb)	16	28109298	28223239	113942	2	23214	uc002dpa.2	599	ENSG00000169180	XPO6	exportin 6
chr16	28276041	28276241	chr16:28264720-28264920	2.53324	0.895819	3.39264	-2.20136	1.52884e-05	3.51537e-05	Distal Intergenic	16	28303840	28335170	31331	1	388228	uc002dpd.3	-27599	ENSG00000188322	SBK1	SH3 domain binding kinase 1
chr16	28303715	28303915	chr16:28292394-28292594	7.28943	7.79514	6.27847	1.50645	4.6796e-10	2.13733e-09	Promoter (<=1kb)	16	28303840	28335170	31331	1	388228	uc002dpd.3	0	ENSG00000188322	SBK1	SH3 domain binding kinase 1
chr16	28315542	28315742	chr16:28304221-28304421	3.26009	3.63989	2.61308	1.00987	0.00728219	0.0112804	Intron (uc002dpd.3/388228, intron 1 of 3)	16	28303840	28335170	31331	1	388228	uc002dpd.3	11702	ENSG00000188322	SBK1	SH3 domain binding kinase 1
chr16	28333091	28333291	chr16:28321770-28321970	4.01306	4.29249	3.58556	0.656876	0.0216488	0.0310763	3' UTR	16	28303840	28335170	31331	1	388228	uc002dpd.3	29251	ENSG00000188322	SBK1	SH3 domain binding kinase 1
chr16	28335897	28336097	chr16:28324576-28324776	5.04043	5.84141	1.84627	3.75204	5.24665e-21	9.30253e-20	Distal Intergenic	16	28303840	28335170	31331	1	388228	uc002dpd.3	32057	ENSG00000188322	SBK1	SH3 domain binding kinase 1
chr16	28503262	28503462	chr16:28491941-28492141	7.24737	7.39467	7.04813	0.350937	0.0345894	0.0479923	Promoter (<=1kb)	16	28477974	28503403	25430	2	1201	uc002dpl.3	0	ENSG00000188603	CLN3	CLN3 lysosomal/endosomal transmembrane protein, battenin
chr16	28536184	28536384	chr16:28524863-28525063	2.6107	3.10275	1.64568	1.33946	0.00364176	0.00590787	Intron (uc010vct.2/uc010vct.2, intron 2 of 7)	16	28548662	28550495	1834	2	26471	uc002dqd.1	14111	ENSG00000176046	NUPR1	nuclear protein 1, transcriptional regulator
chr16	28543735	28543935	chr16:28532414-28532614	6.08421	5.53346	6.54971	-0.938246	0.000392576	0.000734057	Intron (uc010vct.2/uc010vct.2, intron 2 of 7)	16	28548662	28550495	1834	2	26471	uc002dqd.1	6560	ENSG00000176046	NUPR1	nuclear protein 1, transcriptional regulator
chr16	28584026	28584226	chr16:28572705-28572905	5.84257	6.22987	5.17707	1.11889	4.54638e-06	1.13109e-05	Intron (uc002dqf.3/112869, intron 1 of 9)	16	28565249	28603111	37863	1	112869	uc002dqf.3	18777	ENSG00000176476	SGF29	SAGA complex associated factor 29
chr16	28607740	28607940	chr16:28596419-28596619	3.96924	4.39581	3.20105	1.1935	0.000762353	0.00136572	Promoter (<=1kb)	16	28603264	28607801	4538	2	6799	uc002dqg.2	0	ENSG00000197165	SULT1A2	sulfotransferase family 1A member 2
chr16	28608233	28608433	chr16:28596912-28597112	4.2125	4.6448	3.42848	1.30753	8.9612e-05	0.000183686	Promoter (<=1kb)	16	28603264	28608391	5128	2	6799	uc002dqh.2	0	ENSG00000197165	SULT1A2	sulfotransferase family 1A member 2
chr16	28761501	28761701	chr16:28750180-28750380	4.47581	4.04291	4.86655	-0.687948	0.0349257	0.0484283	Intron (uc010vct.2/uc010vct.2, intron 2 of 7)	16	28732576	28747053	14478	1	728689	uc002dqv.4	28925	ENSG00000205609	EIF3CL	eukaryotic translation initiation factor 3 subunit C like
chr16	28814947	28815147	chr16:28803626-28803826	2.46993	1.10239	3.26481	-1.828	0.00643519	0.0100498	Intron (uc002dqx.1/uc002dqx.1, intron 1 of 1)	16	28834369	28844675	10307	1	11273	uc010byl.2	-19222	ENSG00000168488	ATXN2L	ataxin 2 like
chr16	28833879	28834079	chr16:28822558-28822758	7.27347	7.57751	6.79649	0.751731	0.00197807	0.00333681	Promoter (<=1kb)	16	28834369	28844675	10307	1	11273	uc010byl.2	-290	ENSG00000168488	ATXN2L	ataxin 2 like
chr16	28857785	28857985	chr16:28846464-28846664	8.80558	8.99206	8.54441	0.430605	0.0241345	0.0343694	Promoter (<=1kb)	16	28858010	28885534	27525	1	25970	uc002dri.3	-25	ENSG00000178188	SH2B1	SH2B adaptor protein 1
chr16	28869671	28869871	chr16:28858350-28858550	4.63456	2.90253	5.5133	-2.51059	5.19232e-15	4.58782e-14	Intron (uc002dri.3/25970, intron 1 of 10)	16	28874880	28885534	10655	1	25970	uc010vdc.2	-5009	ENSG00000178188	SH2B1	SH2B adaptor protein 1
chr16	28891248	28891448	chr16:28879927-28880127	8.43201	8.59168	8.21368	0.36605	0.0355963	0.0492784	Promoter (<=1kb)	16	28891374	28915830	24457	1	487	uc002drp.1	0	ENSG00000196296	ATP2A1	ATPase sarcoplasmic/endoplasmic reticulum Ca2+ transporting 1
chr16	28995949	28996149	chr16:28984628-28984828	3.31475	2.55037	3.8935	-1.29314	0.00256642	0.00425581	Promoter (<=1kb)	16	28996147	29002104	5958	1	27040	uc010vdj.2	0	ENSG00000213658	LAT	linker for activation of T cells
chr16	29019414	29019614	chr16:29008093-29008293	2.70642	1.28667	3.51498	-2.07281	2.10333e-06	5.50635e-06	Intron (uc010vct.2/uc010vct.2, intron 2 of 7)	16	28996697	29001340	4644	1	27040	uc010vdl.1	22717	ENSG00000213658	LAT	linker for activation of T cells
chr16	29025224	29025424	chr16:29013903-29014103	3.26354	0	4.36166	-4.67104	4.2266e-11	2.2432e-10	Intron (uc010vct.2/uc010vct.2, intron 2 of 7)	16	28996697	29001340	4644	1	27040	uc010vdl.1	28527	ENSG00000213658	LAT	linker for activation of T cells
chr16	29040733	29040933	chr16:29029412-29029612	6.60283	6.25994	6.92919	-0.618956	0.00631955	0.00988199	Intron (uc010vct.2/uc010vct.2, intron 2 of 7)	16	28996697	29001340	4644	1	27040	uc010vdl.1	44036	ENSG00000213658	LAT	linker for activation of T cells
chr16	29093715	29093915	chr16:29082394-29082594	4.74408	5.10362	4.14546	0.93142	0.000557684	0.00102013	Intron (uc010vdm.1/653390, intron 3 of 10)	16	29086163	29128038	41876	1	653390	uc010vdn.2	7552	ENSG00000103472	RRN3P2	RRN3 pseudogene 2
chr16	29150947	29151147	chr16:29139626-29139826	3.39342	4.09672	1.37087	2.55197	2.43039e-07	7.35923e-07	Intron (uc010vct.2/uc010vct.2, intron 2 of 7)	16	29086163	29128038	41876	1	653390	uc010vdn.2	64784	ENSG00000103472	RRN3P2	RRN3 pseudogene 2
chr16	29166346	29166546	chr16:29155025-29155225	3.68015	3.2668	4.0575	-0.703411	0.0315239	0.0440461	Intron (uc010vct.2/uc010vct.2, intron 2 of 7)	16	29086163	29128038	41876	1	653390	uc010vdn.2	80183	ENSG00000103472	RRN3P2	RRN3 pseudogene 2
chr16	29189268	29189468	chr16:29177947-29178147	4.00373	4.63352	2.46081	2.0056	2.30435e-06	5.99361e-06	Intron (uc010vct.2/uc010vct.2, intron 2 of 7)	16	29086163	29128038	41876	1	653390	uc010vdn.2	103105	ENSG00000103472	RRN3P2	RRN3 pseudogene 2
chr16	29196504	29196704	chr16:29185183-29185383	5.33756	4.75419	5.82208	-0.994003	0.000139743	0.000278464	Intron (uc010vct.2/uc010vct.2, intron 2 of 7)	16	29302828	29383434	80607	1	440352	uc031qvl.1	-106124	NA	SNX29P2	sorting nexin 29 pseudogene 2
chr16	29197699	29197899	chr16:29186378-29186578	3.75724	4.22068	2.88263	1.24118	0.00250126	0.00415483	Intron (uc010vct.2/uc010vct.2, intron 2 of 7)	16	29302828	29383434	80607	1	440352	uc031qvl.1	-104929	NA	SNX29P2	sorting nexin 29 pseudogene 2
chr16	29202243	29202443	chr16:29190922-29191122	5.35663	5.7409	4.69864	1.08496	3.60235e-05	7.82922e-05	Intron (uc010vct.2/uc010vct.2, intron 2 of 7)	16	29302828	29383434	80607	1	440352	uc031qvl.1	-100385	NA	SNX29P2	sorting nexin 29 pseudogene 2
chr16	29206506	29206706	chr16:29195185-29195385	2.96348	0.841195	3.90787	-2.77368	3.29631e-09	1.32847e-08	Intron (uc010vct.2/uc010vct.2, intron 2 of 7)	16	29302828	29383434	80607	1	440352	uc031qvl.1	-96122	NA	SNX29P2	sorting nexin 29 pseudogene 2
chr16	29211095	29211295	chr16:29199774-29199974	3.54137	2.7946	4.11172	-1.26519	0.000101926	0.000207172	Intron (uc010vct.2/uc010vct.2, intron 2 of 7)	16	29302828	29383434	80607	1	440352	uc031qvl.1	-91533	NA	SNX29P2	sorting nexin 29 pseudogene 2
chr16	29211627	29211827	chr16:29200306-29200506	3.84869	4.16365	3.34893	0.744972	0.0176648	0.0257174	Intron (uc010vct.2/uc010vct.2, intron 2 of 7)	16	29302828	29383434	80607	1	440352	uc031qvl.1	-91001	NA	SNX29P2	sorting nexin 29 pseudogene 2
chr16	29213144	29213344	chr16:29201823-29202023	4.2306	3.56321	4.76109	-1.07375	0.000542152	0.000993362	Intron (uc010vct.2/uc010vct.2, intron 2 of 7)	16	29302828	29383434	80607	1	440352	uc031qvl.1	-89484	NA	SNX29P2	sorting nexin 29 pseudogene 2
chr16	29229992	29230192	chr16:29218671-29218871	4.87417	3.81699	5.57311	-1.70178	2.29389e-10	1.09474e-09	Intron (uc010vct.2/uc010vct.2, intron 2 of 7)	16	29302828	29383434	80607	1	440352	uc031qvl.1	-72636	NA	SNX29P2	sorting nexin 29 pseudogene 2
chr16	29232089	29232289	chr16:29220768-29220968	6.63304	7.21433	5.32751	1.92331	1.18406e-20	2.02448e-19	Intron (uc010vct.2/uc010vct.2, intron 2 of 7)	16	29302828	29383434	80607	1	440352	uc031qvl.1	-70539	NA	SNX29P2	sorting nexin 29 pseudogene 2
chr16	29239482	29239682	chr16:29228161-29228361	5.58548	4.74787	6.19761	-1.37715	2.17196e-06	5.67335e-06	Intron (uc010vct.2/uc010vct.2, intron 2 of 7)	16	29302828	29383434	80607	1	440352	uc031qvl.1	-63146	NA	SNX29P2	sorting nexin 29 pseudogene 2
chr16	29242242	29242442	chr16:29230921-29231121	5.90544	6.12733	5.58438	0.527303	0.0343254	0.0476563	Intron (uc010vct.2/uc010vct.2, intron 2 of 7)	16	29302828	29383434	80607	1	440352	uc031qvl.1	-60386	NA	SNX29P2	sorting nexin 29 pseudogene 2
chr16	29242679	29242879	chr16:29231358-29231558	5.38946	5.0588	5.70652	-0.565778	0.0126431	0.0188681	Intron (uc010vct.2/uc010vct.2, intron 2 of 7)	16	29302828	29383434	80607	1	440352	uc031qvl.1	-59949	NA	SNX29P2	sorting nexin 29 pseudogene 2
chr16	29247296	29247496	chr16:29235975-29236175	3.68001	1.07678	4.68183	-3.52986	4.68537e-15	4.16115e-14	Intron (uc010vct.2/uc010vct.2, intron 2 of 7)	16	29302828	29383434	80607	1	440352	uc031qvl.1	-55332	NA	SNX29P2	sorting nexin 29 pseudogene 2
chr16	29276664	29276864	chr16:29265343-29265543	5.84857	5.48952	6.18701	-0.621381	0.0354976	0.0491572	Intron (uc010vct.2/uc010vct.2, intron 2 of 7)	16	29302828	29383434	80607	1	440352	uc031qvl.1	-25964	NA	SNX29P2	sorting nexin 29 pseudogene 2
chr16	29280475	29280675	chr16:29269154-29269354	4.68615	2.98414	5.55891	-2.4006	1.92988e-07	5.93771e-07	Intron (uc010vct.2/uc010vct.2, intron 2 of 7)	16	29302828	29383434	80607	1	440352	uc031qvl.1	-22153	NA	SNX29P2	sorting nexin 29 pseudogene 2
chr16	29283249	29283449	chr16:29271928-29272128	6.09439	4.29125	6.9867	-2.5205	3.9697e-07	1.16354e-06	Intron (uc010vct.2/uc010vct.2, intron 2 of 7)	16	29302828	29383434	80607	1	440352	uc031qvl.1	-19379	NA	SNX29P2	sorting nexin 29 pseudogene 2
chr16	29296518	29296718	chr16:29285197-29285397	3.50823	4.0439	2.38939	1.61517	3.99053e-05	8.61882e-05	Intron (uc010vct.2/uc010vct.2, intron 2 of 7)	16	29302828	29383434	80607	1	440352	uc031qvl.1	-6110	NA	SNX29P2	sorting nexin 29 pseudogene 2
chr16	29311612	29311812	chr16:29300291-29300491	6.00019	3.84161	6.94971	-3.03115	8.18137e-27	2.70048e-25	Promoter (1-2kb)	16	29313608	29376380	62773	1	440352	uc021tfv.1	-1796	NA	SNX29P2	sorting nexin 29 pseudogene 2
chr16	29318399	29318599	chr16:29307078-29307278	5.98069	5.45967	6.42826	-0.879485	0.00598501	0.00939339	Intron (uc031qvl.1/440352, intron 2 of 10)	16	29313608	29376380	62773	1	440352	uc021tfv.1	4791	NA	SNX29P2	sorting nexin 29 pseudogene 2
chr16	29319198	29319398	chr16:29307877-29308077	4.61126	3.13227	5.43462	-2.17502	2.4593e-08	8.69975e-08	Intron (uc031qvl.1/440352, intron 2 of 10)	16	29313608	29376380	62773	1	440352	uc021tfv.1	5590	NA	SNX29P2	sorting nexin 29 pseudogene 2
chr16	29322233	29322433	chr16:29310912-29311112	5.27431	2.63698	6.27945	-3.4576	1.28299e-23	3.01828e-22	Intron (uc031qvl.1/440352, intron 2 of 10)	16	29313608	29376380	62773	1	440352	uc021tfv.1	8625	NA	SNX29P2	sorting nexin 29 pseudogene 2
chr16	29324593	29324793	chr16:29313272-29313472	3.95861	4.63664	2.12242	2.40402	5.74747e-09	2.23414e-08	Intron (uc031qvl.1/440352, intron 3 of 10)	16	29313608	29376380	62773	1	440352	uc021tfv.1	10985	NA	SNX29P2	sorting nexin 29 pseudogene 2
chr16	29339429	29339629	chr16:29328108-29328308	3.08477	3.70434	1.59593	2.14884	1.22766e-05	2.8636e-05	Promoter (<=1kb)	16	29339874	29418349	78476	1	440352	uc010bys.1	-245	NA	SNX29P2	sorting nexin 29 pseudogene 2
chr16	29344664	29344864	chr16:29333343-29333543	3.32756	3.91109	2.01207	1.74609	8.84586e-05	0.000181517	Intron (uc031qvl.1/440352, intron 6 of 10)	16	29339874	29418349	78476	1	440352	uc010bys.1	4790	NA	SNX29P2	sorting nexin 29 pseudogene 2
chr16	29361339	29361539	chr16:29350018-29350218	3.30872	3.79455	2.36401	1.28311	0.0032307	0.00528148	Promoter (<=1kb)	16	29362067	29383434	21368	1	440352	uc002dsj.1	-528	NA	SNX29P2	sorting nexin 29 pseudogene 2
chr16	29404492	29404692	chr16:29393171-29393371	3.35335	1.31457	4.28538	-2.66911	5.36005e-09	2.09412e-08	Intron (uc010bys.1/440352, intron 6 of 6)	16	29370433	29381114	10682	1	440352	uc021tfw.1	34059	NA	SNX29P2	sorting nexin 29 pseudogene 2
chr16	29613111	29613311	chr16:29601790-29601990	5.6312	2.15144	6.69638	-4.36858	2.9114e-36	2.57123e-34	Intron (uc002dsp.3/440354, intron 1 of 13)	16	29572836	29606709	33874	2	440354	uc010vdt.2	-6402	NA	SMG1P2	SMG1 pseudogene 2
chr16	29616152	29616352	chr16:29604831-29605031	6.36394	5.88732	6.7836	-0.858778	5.4716e-06	1.34482e-05	Intron (uc002dsp.3/440354, intron 1 of 13)	16	29454226	29625038	170813	2	440354	uc002dsp.3	8686	NA	SMG1P2	SMG1 pseudogene 2
chr16	29677957	29678157	chr16:29666636-29666836	6.48958	7.06197	5.2229	1.84665	3.93941e-15	3.53094e-14	3' UTR	16	29674540	29681823	7284	1	6693	uc002dtn.4	3417	ENSG00000197471	SPN	sialophorin
chr16	29687490	29687690	chr16:29676169-29676369	4.19065	4.65775	3.30489	1.34094	0.000191445	0.000374254	Promoter (2-3kb)	16	29690441	29709314	18874	1	23475	uc002dto.3	-2751	ENSG00000103485	QPRT	quinolinate phosphoribosyltransferase
chr16	29690308	29690508	chr16:29678987-29679187	5.60842	6.36436	3.08163	3.14819	2.53466e-27	8.82119e-26	Promoter (<=1kb)	16	29690441	29709314	18874	1	23475	uc002dto.3	0	ENSG00000103485	QPRT	quinolinate phosphoribosyltransferase
chr16	29706022	29706222	chr16:29694701-29694901	3.44139	1.70917	4.32017	-2.51812	7.78613e-09	2.97029e-08	Exon (uc002dto.3/23475, exon 2 of 4)	16	29690441	29709314	18874	1	23475	uc010vdu.2	15581	ENSG00000103485	QPRT	quinolinate phosphoribosyltransferase
chr16	29732996	29733196	chr16:29721675-29721875	5.52081	5.16083	5.85993	-0.621964	0.00399397	0.0064395	Intron (uc010bzb.2/552900, intron 2 of 4)	16	29753786	29757340	3555	2	283897	uc002dtp.2	24144	ENSG00000185905	C16orf54	chromosome 16 open reading frame 54
chr16	29740655	29740855	chr16:29729334-29729534	3.98936	4.45253	3.11561	1.27191	0.000790757	0.0014134	Intron (uc010bzb.2/552900, intron 2 of 4)	16	29753786	29757340	3555	2	283897	uc002dtp.2	16485	ENSG00000185905	C16orf54	chromosome 16 open reading frame 54
chr16	29761247	29761447	chr16:29749926-29750126	2.54815	3.30868	0	2.95386	2.05384e-05	4.63204e-05	Intron (uc010bzb.2/552900, intron 2 of 4)	16	29753786	29757340	3555	2	283897	uc002dtp.2	-3907	ENSG00000185905	C16orf54	chromosome 16 open reading frame 54
chr16	29787196	29787396	chr16:29775875-29776075	3.39753	3.717	2.88819	0.939829	0.00903283	0.0137978	Promoter (2-3kb)	16	29789561	29792969	3409	1	653808	uc002dtr.4	-2165	ENSG00000174992	ZG16	zymogen granule protein 16
chr16	29801828	29802028	chr16:29790507-29790707	8.71441	8.9093	8.43939	0.453098	0.010603	0.0160153	Promoter (<=1kb)	16	29802034	29816706	14673	1	3835	uc002dts.4	-6	ENSG00000079616	KIF22	kinesin family member 22
chr16	29822536	29822736	chr16:29811215-29811415	8.4484	8.189	8.7084	-0.498263	0.000927011	0.00164098	Promoter (<=1kb)	16	29823409	29827202	3794	1	112476	uc002dud.3	-673	ENSG00000167371	PRRT2	proline rich transmembrane protein 2
chr16	29823458	29823658	chr16:29812137-29812337	6.79542	7.20385	6.07593	1.14533	2.65606e-10	1.25551e-09	Promoter (<=1kb)	16	29823409	29827202	3794	1	112476	uc002duf.2	49	ENSG00000167371	PRRT2	proline rich transmembrane protein 2
chr16	29827282	29827482	chr16:29815961-29816161	8.29341	8.49193	8.01234	0.462357	0.0132291	0.0196738	Promoter (<=1kb)	16	29827528	29833816	6289	1	79447	uc002dug.4	-46	ENSG00000280789	PAGR1	PAXIP1 associated glutamate rich protein 1
chr16	29831640	29831840	chr16:29820319-29820519	5.84205	4.37446	6.66261	-2.25035	2.71517e-21	4.96799e-20	Promoter (<=1kb)	16	29831715	29848279	16565	1	9961	uc010bzh.2	0	ENSG00000013364	MVP	major vault protein
chr16	29832555	29832755	chr16:29821234-29821434	5.07885	3.13034	5.99654	-2.78613	6.40938e-24	1.55427e-22	Promoter (<=1kb)	16	29831715	29859360	27646	1	9961	uc002duj.3	840	ENSG00000013364	MVP	major vault protein
chr16	29833111	29833311	chr16:29821790-29821990	6.02718	5.00194	6.7146	-1.65665	2.22611e-10	1.06433e-09	Promoter (1-2kb)	16	29831715	29859360	27646	1	9961	uc002duj.3	1396	ENSG00000013364	MVP	major vault protein
chr16	29833484	29833684	chr16:29822163-29822363	4.56583	2.54165	5.49561	-2.89828	4.2953e-21	7.6889e-20	Promoter (1-2kb)	16	29831715	29859360	27646	1	9961	uc002duj.3	1769	ENSG00000013364	MVP	major vault protein
chr16	29835990	29836190	chr16:29824669-29824869	4.36185	3.96582	4.72705	-0.707528	0.00777111	0.0119885	Intron (uc010bzh.2/9961, intron 1 of 6)	16	29831715	29859360	27646	1	9961	uc002duj.3	4275	ENSG00000013364	MVP	major vault protein
chr16	29836884	29837084	chr16:29825563-29825763	6.4609	5.77014	7.00347	-1.19287	1.1997e-08	4.44533e-08	Intron (uc010bzh.2/9961, intron 1 of 6)	16	29831715	29859360	27646	1	9961	uc002duj.3	5169	ENSG00000013364	MVP	major vault protein
chr16	29859922	29860122	chr16:29848601-29848801	5.28707	4.74641	5.74656	-0.954395	2.30072e-05	5.14964e-05	Intron (uc010bzb.2/552900, intron 2 of 4)	16	29869678	29872982	3305	2	10423	uc002duk.3	12860	ENSG00000103502	CDIPT	CDP-diacylglycerol--inositol 3-phosphatidyltransferase
chr16	29860908	29861108	chr16:29849587-29849787	4.21296	3.61758	4.70431	-0.952624	0.00972091	0.0147713	Intron (uc010bzb.2/552900, intron 2 of 4)	16	29869678	29872982	3305	2	10423	uc002duk.3	11874	ENSG00000103502	CDIPT	CDP-diacylglycerol--inositol 3-phosphatidyltransferase
chr16	29869944	29870144	chr16:29858623-29858823	4.96731	4.57849	5.32739	-0.650643	0.0056091	0.00884047	Promoter (2-3kb)	16	29869678	29872982	3305	2	10423	uc002duk.3	2838	ENSG00000103502	CDIPT	CDP-diacylglycerol--inositol 3-phosphatidyltransferase
chr16	29874842	29875042	chr16:29863521-29863721	7.49412	7.7628	7.08744	0.649555	0.0028193	0.00464903	Promoter (<=1kb)	16	29875004	29879374	4371	1	440356	uc010veb.1	0	ENSG00000214725	CDIPTOSP	CDIP transferase opposite strand, pseudogene
chr16	29888889	29889089	chr16:29877568-29877768	4.22116	4.77127	3.04641	1.58968	2.26614e-06	5.90163e-06	Intron (uc010bzb.2/552900, intron 2 of 4)	16	29875155	29879374	4220	1	440356	uc002duo.2	13734	ENSG00000214725	CDIPTOSP	CDIP transferase opposite strand, pseudogene
chr16	29937380	29937580	chr16:29926059-29926259	7.94758	8.25849	7.45635	0.799332	7.67168e-06	1.8463e-05	Promoter (<=1kb)	16	29917657	29937545	19889	2	253980	uc002duv.4	0	ENSG00000174943	KCTD13	potassium channel tetramerization domain containing 13
chr16	29955437	29955637	chr16:29944116-29944316	7.32771	7.13431	7.53004	-0.36345	0.0308797	0.0432104	Intron (uc002duw.2/124446, intron 1 of 5)	16	29952206	29984373	32168	1	124446	uc002duw.2	3231	ENSG00000149932	TMEM219	transmembrane protein 219
chr16	30016859	30017059	chr16:30005538-30005738	4.42043	4.04107	4.77372	-0.608295	0.0254464	0.0361028	3' UTR	16	30016835	30022401	5567	2	8448	uc002dvn.3	5342	ENSG00000149927	DOC2A	double C2 domain alpha
chr16	30022283	30022483	chr16:30010962-30011162	4.37372	4.86227	3.42015	1.38132	2.11835e-06	5.54196e-06	Promoter (<=1kb)	16	30016835	30022401	5567	2	8448	uc002dvn.3	0	ENSG00000149927	DOC2A	double C2 domain alpha
chr16	30040064	30040264	chr16:30028743-30028943	4.61388	4.94117	4.08776	0.900667	0.00153787	0.00263598	Promoter (1-2kb)	16	30035748	30042186	6439	2	83723	uc002dvt.3	1922	ENSG00000149926	TLCD3B	TLC domain containing 3B
chr16	30042303	30042503	chr16:30030982-30031182	4.29563	3.53904	4.87068	-1.23737	1.43957e-05	3.32395e-05	Promoter (<=1kb)	16	30035748	30042186	6439	2	83723	uc002dvt.3	-117	ENSG00000149926	TLCD3B	TLC domain containing 3B
chr16	30064256	30064456	chr16:30052935-30053135	6.50703	6.70952	6.21929	0.489866	0.00982251	0.0149137	Promoter (<=1kb)	16	30064411	30078687	14277	1	226	uc010bzo.2	0	ENSG00000149925	ALDOA	aldolase, fructose-bisphosphate A
chr16	30066448	30066648	chr16:30055127-30055327	3.82983	4.37953	2.65669	1.65737	1.73562e-05	3.95522e-05	Promoter (1-2kb)	16	30064472	30081741	17270	1	226	uc002dvw.3	1976	ENSG00000149925	ALDOA	aldolase, fructose-bisphosphate A
chr16	30087166	30087366	chr16:30075845-30076045	7.20297	7.40749	6.9118	0.492181	0.00506039	0.0080312	Promoter (<=1kb)	16	30087350	30096695	9346	1	5531	uc002dwe.3	0	ENSG00000149923	PPP4C	protein phosphatase 4 catalytic subunit
chr16	30096166	30096366	chr16:30084845-30085045	4.08254	2.70933	4.87894	-2.07266	8.39978e-08	2.72896e-07	Exon (uc002dwe.3/5531, exon 8 of 9)	16	30097115	30103205	6091	2	6911	uc010veh.2	6839	ENSG00000149922	TBX6	T-box transcription factor 6
chr16	30101319	30101519	chr16:30089998-30090198	5.82558	4.3804	6.64058	-2.2056	3.63354e-16	3.68612e-15	Promoter (1-2kb)	16	30097115	30103205	6091	2	6911	uc010veh.2	1686	ENSG00000149922	TBX6	T-box transcription factor 6
chr16	30124136	30124336	chr16:30112815-30113015	4.4463	3.97285	4.86391	-0.804264	0.0117869	0.0176756	Promoter (<=1kb)	16	30116131	30124878	8748	2	79153	uc002dwp.3	542	ENSG00000102886	GDPD3	glycerophosphodiester phosphodiesterase domain containing 3
chr16	30132760	30132960	chr16:30121439-30121639	4.46711	2.69791	5.35303	-2.5607	1.88857e-13	1.37813e-12	Promoter (1-2kb)	16	30125426	30134289	8864	2	5595	uc002dwr.3	1329	ENSG00000102882	MAPK3	mitogen-activated protein kinase 3
chr16	30133336	30133536	chr16:30122015-30122215	4.25394	3.06416	4.9972	-1.89216	2.66066e-11	1.45378e-10	Promoter (<=1kb)	16	30125426	30134289	8864	2	5595	uc002dwr.3	753	ENSG00000102882	MAPK3	mitogen-activated protein kinase 3
chr16	30134623	30134823	chr16:30123302-30123502	6.8718	7.10221	6.53575	0.548073	0.00717674	0.011128	Promoter (<=1kb)	16	30125426	30134630	9205	2	5595	uc002dws.3	0	ENSG00000102882	MAPK3	mitogen-activated protein kinase 3
chr16	30135788	30135988	chr16:30124467-30124667	6.93007	6.0381	7.56545	-1.50302	2.78422e-15	2.54283e-14	Promoter (1-2kb)	16	30125426	30134630	9205	2	5595	uc002dwv.4	-1158	ENSG00000102882	MAPK3	mitogen-activated protein kinase 3
chr16	30379814	30380014	chr16:30368493-30368693	6.69196	6.32209	7.03835	-0.67511	0.000903771	0.0016023	Promoter (1-2kb)	16	30368422	30381522	13101	2	26000	uc002dxu.2	1508	ENSG00000169221	TBC1D10B	TBC1 domain family member 10B
chr16	30411626	30411826	chr16:30400305-30400505	7.53424	8.14195	6.10525	2.05126	2.78486e-18	3.6203e-17	Distal Intergenic	16	30406740	30411429	4690	1	197407	uc002dya.2	4886	ENSG00000180035	ZNF48	zinc finger protein 48
chr16	30418886	30419086	chr16:30407565-30407765	7.93273	8.13946	7.63781	0.494785	0.0103505	0.0156601	Promoter (<=1kb)	16	30418735	30440920	22186	1	51333	uc010bzx.2	151	ENSG00000179965	ZNF771	zinc finger protein 771
chr16	30429321	30429521	chr16:30418000-30418200	7.91261	8.29004	7.27138	1.02142	1.96173e-10	9.45607e-10	Exon (uc002dyd.3/51333, exon 3 of 3)	16	30418735	30440920	22186	1	51333	uc010bzx.2	10586	ENSG00000179965	ZNF771	zinc finger protein 771
chr16	30441388	30441588	chr16:30430067-30430267	8.95905	9.18557	8.62986	0.548919	0.000135947	0.000271409	Promoter (<=1kb)	16	30435019	30441373	6355	2	79077	uc002dyf.3	-15	ENSG00000179958	DCTPP1	dCTP pyrophosphatase 1
chr16	30456954	30457154	chr16:30445633-30445833	5.75847	6.01606	5.37282	0.613523	0.00446398	0.00714224	Promoter (<=1kb)	16	30454952	30457224	2273	2	22928	uc021tgl.1	70	ENSG00000179918	SEPHS2	selenophosphate synthetase 2
chr16	30510758	30510958	chr16:30499437-30499637	3.39139	1.81376	4.23775	-2.23262	4.06971e-08	1.3922e-07	Exon (uc002dyi.4/3683, exon 17 of 31)	16	30515240	30515322	83	1	100616405	uc021tgm.1	-4282	ENSG00000266305	MIR4518	microRNA 4518
chr16	30538721	30538921	chr16:30527400-30527600	8.96935	9.17332	8.6791	0.471311	0.0191044	0.027666	Promoter (<=1kb)	16	30535322	30538095	2774	2	79724	uc010vew.2	-626	ENSG00000169957	ZNF768	zinc finger protein 768
chr16	30551150	30551350	chr16:30539829-30540029	5.6365	6.0026	5.02244	0.965437	0.00187691	0.00317701	Distal Intergenic	16	30535322	30546219	10898	2	79724	uc010vex.2	-4931	ENSG00000169957	ZNF768	zinc finger protein 768
chr16	30552923	30553123	chr16:30541602-30541802	6.29689	5.68104	6.79967	-1.06223	3.60903e-06	9.11823e-06	Distal Intergenic	16	30535322	30546219	10898	2	79724	uc010vex.2	-6704	ENSG00000169957	ZNF768	zinc finger protein 768
chr16	30569755	30569955	chr16:30558434-30558634	8.47562	8.66156	8.21535	0.426835	0.0341514	0.0474344	Promoter (<=1kb)	16	30565085	30569642	4558	2	92595	uc002dyr.2	-113	ENSG00000169951	ZNF764	zinc finger protein 764
chr16	30572711	30572911	chr16:30561390-30561590	5.10848	4.74338	5.45138	-0.669442	0.00667115	0.0103935	Distal Intergenic	16	30565085	30569642	4558	2	92595	uc002dyr.2	-3069	ENSG00000169951	ZNF764	zinc finger protein 764
chr16	30596994	30597194	chr16:30585673-30585873	8.49616	8.65967	8.27182	0.380148	0.0118346	0.0177434	Promoter (<=1kb)	16	30590294	30597092	6799	2	146540	uc002dyv.2	0	ENSG00000197162	ZNF785	zinc finger protein 785
chr16	30609570	30609770	chr16:30598249-30598449	3.70248	4.02121	3.19474	0.746419	0.0223828	0.0320559	Distal Intergenic	16	30613879	30621707	7829	2	115509	uc002dyx.4	11937	ENSG00000156853	ZNF689	zinc finger protein 689
chr16	30621723	30621923	chr16:30610402-30610602	7.74774	8.08479	7.20021	0.87903	6.59389e-08	2.18151e-07	Promoter (<=1kb)	16	30613879	30621754	7876	2	115509	uc031qvq.1	0	ENSG00000156853	ZNF689	zinc finger protein 689
chr16	30640104	30640304	chr16:30628783-30628983	5.74863	6.00717	5.36119	0.649645	0.00548536	0.00865797	Distal Intergenic	16	30613879	30622096	8218	2	115509	uc031qvr.1	-18008	ENSG00000156853	ZNF689	zinc finger protein 689
chr16	30662722	30662922	chr16:30651401-30651601	6.59505	5.85618	7.16157	-1.27278	5.76078e-08	1.92319e-07	Promoter (<=1kb)	16	30662704	30667734	5031	1	78994	uc002dza.3	18	ENSG00000156858	PRR14	proline rich 14
chr16	30725088	30725288	chr16:30713767-30713967	5.01546	3.47006	5.85451	-2.29923	5.34891e-17	5.9961e-16	Intron (uc021tgn.1/10847, intron 16 of 20)	16	30721858	30721986	129	1	677813	uc002dzh.1	3230	ENSG00000206755	SNORA30	small nucleolar RNA, H/ACA box 30
chr16	30750954	30751154	chr16:30739633-30739833	3.96418	3.49416	4.37956	-0.845531	0.00387271	0.00625777	Promoter (2-3kb)	16	30748370	30756517	8148	1	100862671	uc031qvt.1	2584	ENSG00000281991	TMEM265	transmembrane protein 265
chr16	30751785	30751985	chr16:30740464-30740664	6.03344	3.71323	7.00408	-3.24633	1.61281e-32	9.68103e-31	5' UTR	16	30748370	30756517	8148	1	100862671	uc031qvt.1	3415	ENSG00000281991	TMEM265	transmembrane protein 265
chr16	30752856	30753056	chr16:30741535-30741735	5.36624	3.58259	6.25491	-2.59125	2.90043e-23	6.57115e-22	Intron (uc002dzf.4/10847, intron 29 of 30)	16	30748370	30756517	8148	1	100862671	uc031qvt.1	4486	ENSG00000281991	TMEM265	transmembrane protein 265
chr16	30773412	30773612	chr16:30762091-30762291	8.0266	8.32617	7.55878	0.755784	4.68438e-05	0.000100101	Promoter (<=1kb)	16	30768744	30773519	4776	2	90835	uc002dzo.4	0	ENSG00000196118	CCDC189	coiled-coil domain containing 189
chr16	30797831	30798031	chr16:30786510-30786710	6.42275	6.85012	5.65237	1.19047	1.59715e-08	5.81131e-08	Promoter (<=1kb)	16	30789770	30798523	8754	2	23361	uc002dzs.1	492	ENSG00000102870	ZNF629	zinc finger protein 629
chr16	30835258	30835458	chr16:30823937-30824137	2.84018	1.99667	3.4549	-1.27397	0.00133669	0.00231189	Distal Intergenic	16	30789770	30798523	8754	2	23361	uc002dzs.1	-36735	ENSG00000102870	ZNF629	zinc finger protein 629
chr16	30933009	30933209	chr16:30921688-30921888	6.82799	7.10878	6.3978	0.725822	9.2995e-05	0.000190116	Promoter (1-2kb)	16	30934392	30960104	25713	1	54620	uc002dzz.1	-1183	ENSG00000099364	FBXL19	F-box and leucine rich repeat protein 19
chr16	30939345	30939545	chr16:30928024-30928224	5.77168	6.042	5.36184	0.697093	0.00237373	0.00395723	Intron (uc002dzz.1/54620, intron 5 of 10)	16	30935896	30960104	24209	1	54620	uc002eab.2	3449	ENSG00000099364	FBXL19	F-box and leucine rich repeat protein 19
chr16	30959653	30959853	chr16:30948332-30948532	8.25524	8.70569	7.41934	1.2785	5.43958e-08	1.82365e-07	Promoter (<=1kb)	16	30960405	30966259	5855	1	93129	uc002eac.3	-552	ENSG00000175938	ORAI3	ORAI calcium release-activated calcium modulator 3
chr16	30961461	30961661	chr16:30950140-30950340	7.13339	5.4274	8.00696	-2.52639	3.79504e-28	1.44325e-26	Promoter (1-2kb)	16	30960405	30966259	5855	1	93129	uc002eac.3	1056	ENSG00000175938	ORAI3	ORAI calcium release-activated calcium modulator 3
chr16	30965074	30965274	chr16:30953753-30953953	6.01277	6.25733	5.65122	0.575567	0.0167488	0.024479	3' UTR	16	30968615	30995981	27367	1	9739	uc002ead.1	-3341	ENSG00000099381	SETD1A	SET domain containing 1A, histone lysine methyltransferase
chr16	30968399	30968599	chr16:30957078-30957278	6.85221	7.06381	6.54897	0.504999	0.0208604	0.0300273	Promoter (<=1kb)	16	30968615	30995981	27367	1	9739	uc002ead.1	-16	ENSG00000099381	SETD1A	SET domain containing 1A, histone lysine methyltransferase
chr16	30994281	30994481	chr16:30982960-30983160	5.19693	3.25454	6.11362	-2.79894	1.43877e-16	1.52924e-15	Promoter (2-3kb)	16	30996519	31000473	3955	1	80270	uc002eaf.2	-2038	ENSG00000099377	HSD3B7	hydroxy-delta-5-steroid dehydrogenase, 3 beta- and steroid delta-isomerase 7
chr16	31005886	31006086	chr16:30994565-30994765	4.87154	3.70463	5.60754	-1.84491	2.17025e-10	1.03973e-09	Intron (uc010cad.2/112755, intron 7 of 9)	16	30996781	31000473	3693	1	80270	uc002eah.2	9105	ENSG00000099377	HSD3B7	hydroxy-delta-5-steroid dehydrogenase, 3 beta- and steroid delta-isomerase 7
chr16	31007790	31007990	chr16:30996469-30996669	5.87642	4.51566	6.66949	-2.09646	1.97104e-15	1.83221e-14	Intron (uc010cad.2/112755, intron 7 of 9)	16	30996781	31000473	3693	1	80270	uc002eah.2	11009	ENSG00000099377	HSD3B7	hydroxy-delta-5-steroid dehydrogenase, 3 beta- and steroid delta-isomerase 7
chr16	31009553	31009753	chr16:30998232-30998432	5.01	3.70191	5.78852	-1.99543	1.55053e-10	7.58286e-10	Intron (uc010cad.2/112755, intron 4 of 9)	16	31000577	31021829	21253	2	112755	uc010cad.2	12076	ENSG00000099365	STX1B	syntaxin 1B
chr16	31019543	31019743	chr16:31008222-31008422	4.32971	4.88876	3.11894	1.82451	1.17219e-07	3.72522e-07	Promoter (2-3kb)	16	31000577	31021829	21253	2	112755	uc010cad.2	2086	ENSG00000099365	STX1B	syntaxin 1B
chr16	31021849	31022049	chr16:31010528-31010728	5.37921	6.05044	3.58877	2.37647	8.99471e-18	1.10296e-16	Promoter (<=1kb)	16	31004403	31021829	17427	2	112755	uc010vfd.2	-20	ENSG00000099365	STX1B	syntaxin 1B
chr16	31027459	31027659	chr16:31016138-31016338	2.78008	3.17644	2.09177	0.940159	0.0281299	0.0396318	Distal Intergenic	16	31004403	31021829	17427	2	112755	uc010vfd.2	-5630	ENSG00000099365	STX1B	syntaxin 1B
chr16	31045554	31045754	chr16:31034233-31034433	5.86068	6.076	5.55104	0.495671	0.0241821	0.0344331	Promoter (<=1kb)	16	31044812	31051488	6677	1	6810	uc002eam.4	742	ENSG00000103496	STX4	syntaxin 4
chr16	31053622	31053822	chr16:31042301-31042501	6.90168	6.39061	7.34313	-0.894671	0.000556681	0.00101842	Exon (uc002ean.1/uc002ean.1, exon 2 of 2)	16	31044812	31051488	6677	1	6810	uc002eam.4	8810	ENSG00000103496	STX4	syntaxin 4
chr16	31063546	31063746	chr16:31052225-31052425	5.95798	4.74809	6.7075	-1.91742	5.16679e-17	5.80319e-16	Distal Intergenic	16	31072164	31076409	4246	2	79759	uc010cag.2	12663	ENSG00000167394	ZNF668	zinc finger protein 668
chr16	31076356	31076556	chr16:31065035-31065235	4.32325	3.69688	4.83182	-1.04577	0.00159464	0.0027274	Promoter (<=1kb)	16	31072164	31076409	4246	2	79759	uc010cag.2	0	ENSG00000167394	ZNF668	zinc finger protein 668
chr16	31085532	31085732	chr16:31074211-31074411	7.57927	7.86329	7.14273	0.688045	0.00404168	0.00651161	Promoter (<=1kb)	16	31072164	31085641	13478	2	79759	uc002eao.3	0	ENSG00000167394	ZNF668	zinc finger protein 668
chr16	31098949	31099149	chr16:31087628-31087828	3.24924	2.56822	3.78682	-1.08061	0.0022705	0.00379572	Promoter (<=1kb)	16	31094745	31100130	5386	2	339105	uc002eaq.3	981	ENSG00000151006	PRSS53	serine protease 53
chr16	31103748	31103948	chr16:31092427-31092627	4.48983	2.90853	5.33701	-2.31787	3.65423e-14	2.91379e-13	Promoter (2-3kb)	16	31094745	31106276	11532	2	339105	uc002ear.3	2328	ENSG00000151006	PRSS53	serine protease 53
chr16	31119575	31119775	chr16:31108254-31108454	7.60095	7.91844	7.09585	0.810176	2.17499e-05	4.88675e-05	Promoter (<=1kb)	16	31119615	31124112	4498	1	10295	uc002eav.5	0	ENSG00000103507	BCKDK	branched chain keto acid dehydrogenase kinase
chr16	31128742	31128942	chr16:31117421-31117621	8.30597	8.59928	7.85088	0.742528	6.71917e-06	1.63076e-05	Promoter (<=1kb)	16	31128985	31142714	13730	1	84148	uc002eax.3	-43	ENSG00000103510	KAT8	lysine acetyltransferase 8
chr16	31129938	31130138	chr16:31118617-31118817	5.06938	3.33255	5.94906	-2.46748	1.3482e-14	1.13242e-13	Promoter (<=1kb)	16	31128985	31142714	13730	1	84148	uc002eay.3	953	ENSG00000103510	KAT8	lysine acetyltransferase 8
chr16	31140276	31140476	chr16:31128955-31129155	4.41636	1.79722	5.41973	-3.52138	4.58627e-20	7.33383e-19	Promoter (1-2kb)	16	31138510	31142712	4203	1	84148	uc002eba.3	1766	ENSG00000103510	KAT8	lysine acetyltransferase 8
chr16	31141127	31141327	chr16:31129806-31130006	3.76989	2.83306	4.42354	-1.52937	2.81789e-06	7.23518e-06	Promoter (2-3kb)	16	31138510	31142712	4203	1	84148	uc002eba.3	2617	ENSG00000103510	KAT8	lysine acetyltransferase 8
chr16	31146935	31147135	chr16:31135614-31135814	5.12762	5.74034	3.67374	1.9406	3.13732e-12	1.94704e-11	Promoter (<=1kb)	16	31142754	31147151	4398	2	5652	uc002ebc.4	16	ENSG00000052344	PRSS8	serine protease 8
chr16	31159630	31159830	chr16:31148309-31148509	5.4045	6.01162	3.97842	2.04805	9.84659e-14	7.44289e-13	Promoter (1-2kb)	16	31150247	31160855	10609	2	146547	uc010vff.3	1025	ENSG00000178226	PRSS36	serine protease 36
chr16	31191914	31192114	chr16:31180593-31180793	7.82434	8.07939	7.44341	0.615964	0.00353019	0.00573758	Promoter (<=1kb)	16	31191431	31206192	14762	1	2521	uc002ebh.3	483	ENSG00000089280	FUS	FUS RNA binding protein
chr16	31226623	31226823	chr16:31215302-31215502	6.96915	6.68277	7.25135	-0.522918	0.0125153	0.0186902	Promoter (1-2kb)	16	31225342	31236510	11169	1	493829	uc002ebn.2	1281	ENSG00000177238	TRIM72	tripartite motif containing 72
chr16	31240399	31240599	chr16:31229078-31229278	3.08809	1.66194	3.89829	-2.16306	1.02999e-07	3.30089e-07	Distal Intergenic	16	31227283	31228395	1113	2	260434	uc002ebo.3	-12004	ENSG00000169900	PYDC1	pyrin domain containing 1
chr16	31253674	31253874	chr16:31242353-31242553	4.42129	1.36021	5.46129	-4.02741	5.62653e-21	9.94244e-20	Distal Intergenic	16	31271288	31344213	72926	1	3684	uc002ebq.3	-17414	ENSG00000169896	ITGAM	integrin subunit alpha M
chr16	31265046	31265246	chr16:31253725-31253925	4.47087	1.91515	5.46791	-3.44756	1.21543e-17	1.46945e-16	Distal Intergenic	16	31271288	31344213	72926	1	3684	uc002ebq.3	-6042	ENSG00000169896	ITGAM	integrin subunit alpha M
chr16	31276721	31276921	chr16:31265400-31265600	5.56999	4.05448	6.40209	-2.27582	9.6798e-13	6.43209e-12	Exon (uc002ebq.3/3684, exon 3 of 30)	16	31271288	31344213	72926	1	3684	uc002ebr.3	5433	ENSG00000169896	ITGAM	integrin subunit alpha M
chr16	31280947	31281147	chr16:31269626-31269826	5.21079	1.53447	6.28539	-4.5503	3.55341e-30	1.65588e-28	Intron (uc002ebq.3/3684, intron 5 of 29)	16	31286870	31335874	49005	1	3684	uc010cam.1	-5723	ENSG00000169896	ITGAM	integrin subunit alpha M
chr16	31285082	31285282	chr16:31273761-31273961	4.54514	1.46312	5.58658	-4.03263	1.46131e-19	2.20992e-18	Promoter (1-2kb)	16	31286870	31335874	49005	1	3684	uc010cam.1	-1588	ENSG00000169896	ITGAM	integrin subunit alpha M
chr16	31313474	31313674	chr16:31302153-31302353	3.54635	0.893736	4.55295	-3.38897	7.48147e-12	4.41341e-11	Intron (uc002ebq.3/3684, intron 14 of 29)	16	31308835	31344213	35379	1	3684	uc010can.3	4639	ENSG00000169896	ITGAM	integrin subunit alpha M
chr16	31345070	31345270	chr16:31333749-31333949	3.99354	3.48317	4.43454	-0.856946	0.00739428	0.0114436	Distal Intergenic	16	31332562	31338744	6183	1	3684	uc002ebs.1	12508	ENSG00000169896	ITGAM	integrin subunit alpha M
chr16	31361622	31361822	chr16:31350301-31350501	3.59419	1.97476	4.44973	-2.41939	3.16297e-09	1.27802e-08	Distal Intergenic	16	31366509	31369183	2675	1	3687	uc010cao.1	-4687	ENSG00000140678	ITGAX	integrin subunit alpha X
chr16	31393965	31394165	chr16:31382644-31382844	3.76385	3.11124	4.28655	-1.05453	0.00389616	0.0062927	3' UTR	16	31404633	31420638	16006	1	3681	uc010vfl.1	-10468	ENSG00000156886	ITGAD	integrin subunit alpha D
chr16	31397132	31397332	chr16:31385811-31386011	2.49343	3.18431	0.565856	2.41095	6.73088e-05	0.000140546	Distal Intergenic	16	31404633	31420638	16006	1	3681	uc010vfl.1	-7301	ENSG00000156886	ITGAD	integrin subunit alpha D
chr16	31397662	31397862	chr16:31386341-31386541	4.85915	3.85877	5.53737	-1.63437	2.74266e-10	1.29429e-09	Distal Intergenic	16	31404633	31420638	16006	1	3681	uc010vfl.1	-6771	ENSG00000156886	ITGAD	integrin subunit alpha D
chr16	31440177	31440377	chr16:31428856-31429056	5.45895	5.7144	5.07728	0.671762	0.0108072	0.0163054	Promoter (<=1kb)	16	31439052	31439749	698	2	1339	uc002ebx.2	-428	ENSG00000156885	COX6A2	cytochrome c oxidase subunit 6A2
chr16	31464065	31464265	chr16:31452744-31452944	6.01227	4.92619	6.72134	-1.73117	5.22182e-14	4.08891e-13	Distal Intergenic	16	31469594	31478488	8895	1	79798	uc010vfn.2	-5329	ENSG00000140691	ARMC5	armadillo repeat containing 5
chr16	31465186	31465386	chr16:31453865-31454065	5.94182	3.62406	6.91216	-3.18796	4.98137e-25	1.36309e-23	Distal Intergenic	16	31469594	31478488	8895	1	79798	uc010vfn.2	-4208	ENSG00000140691	ARMC5	armadillo repeat containing 5
chr16	31485545	31485745	chr16:31474224-31474424	4.94775	2.87689	5.88463	-2.92726	6.24409e-17	6.94389e-16	Promoter (1-2kb)	16	31484526	31489281	4756	1	7041	uc002ece.2	1019	ENSG00000140682	TGFB1I1	transforming growth factor beta 1 induced transcript 1
chr16	31488195	31488395	chr16:31476874-31477074	6.04822	6.75197	4.02213	2.55604	1.55106e-21	2.91627e-20	Exon (uc002ecd.2/7041, exon 10 of 11)	16	31484526	31489281	4756	1	7041	uc002ece.2	3669	ENSG00000140682	TGFB1I1	transforming growth factor beta 1 induced transcript 1
chr16	31488862	31489062	chr16:31477541-31477741	5.10354	5.57716	4.19761	1.41128	1.17184e-06	3.19398e-06	3' UTR	16	31484526	31489281	4756	1	7041	uc002ece.2	4336	ENSG00000140682	TGFB1I1	transforming growth factor beta 1 induced transcript 1
chr16	31499078	31499278	chr16:31487757-31487957	8.21006	8.80579	6.83864	1.98175	3.65905e-33	2.36663e-31	Exon (uc002ecf.4/6524, exon 7 of 14)	16	31494439	31502091	7653	1	6524	uc010car.3	4639	ENSG00000140675	SLC5A2	solute carrier family 5 member 2
chr16	31519672	31519872	chr16:31508351-31508551	7.52653	7.72531	7.24501	0.458846	0.0234146	0.0334242	Promoter (<=1kb)	16	31500796	31519740	18945	2	64755	uc002eci.3	0	ENSG00000140688	RUSF1	RUS family member 1
chr16	31540859	31541059	chr16:31529538-31529738	5.11872	5.46596	4.54837	0.908362	0.00021204	0.000411941	Promoter (1-2kb)	16	31539203	31540124	922	1	51327	uc002ecj.3	1656	ENSG00000169877	AHSP	alpha hemoglobin stabilizing protein
chr16	31548953	31549153	chr16:31537632-31537832	6.11213	6.3776	5.71159	0.655412	0.0015896	0.00271934	Distal Intergenic	16	31539203	31540124	922	1	51327	uc002ecj.3	9750	ENSG00000169877	AHSP	alpha hemoglobin stabilizing protein
chr16	31580208	31580408	chr16:31568887-31569087	6.33539	6.85671	5.26951	1.58184	1.60653e-09	6.78019e-09	Promoter (<=1kb)	16	31579088	31580845	1758	2	440359	uc010vfr.1	437	NA	YBX3P1	Y-box binding protein 3 pseudogene 1
chr16	31580716	31580916	chr16:31569395-31569595	5.58628	6.06391	4.66777	1.41182	4.43188e-10	2.03143e-09	Promoter (<=1kb)	16	31579088	31580845	1758	2	440359	uc010vfr.1	0	NA	YBX3P1	Y-box binding protein 3 pseudogene 1
chr16	31711744	31711944	chr16:31700423-31700623	7.74562	8.20294	6.88943	1.32398	6.17638e-12	3.68579e-11	Promoter (<=1kb)	16	31711934	31718745	6812	1	100132341	uc002eck.4	0	ENSG00000131797	CLUHP3	clustered mitochondria homolog pseudogene 3
chr16	31726328	31726528	chr16:31715007-31715207	4.73541	3.56785	5.47162	-1.87119	8.5021e-11	4.32367e-10	Promoter (1-2kb)	16	31724566	31771207	46642	1	124411	uc002ecq.3	1762	ENSG00000197302	ZNF720	zinc finger protein 720
chr16	31871227	31871427	chr16:31859906-31860106	3.01364	3.61343	1.62302	1.85573	8.88436e-05	0.000182231	Distal Intergenic	16	31885079	31928629	43551	1	10308	uc002ecs.5	-13652	ENSG00000185947	ZNF267	zinc finger protein 267
chr16	31885019	31885219	chr16:31873698-31873898	7.64631	7.88822	7.28956	0.581804	0.000999686	0.00176071	Promoter (<=1kb)	16	31885079	31928629	43551	1	10308	uc002ecs.5	0	ENSG00000185947	ZNF267	zinc finger protein 267
chr16	31885974	31886174	chr16:31874653-31874853	5.15178	4.72421	5.5389	-0.732977	0.00612907	0.00960403	Promoter (<=1kb)	16	31885079	31928629	43551	1	10308	uc031qvx.1	895	ENSG00000185947	ZNF267	zinc finger protein 267
chr16	31886452	31886652	chr16:31875131-31875331	6.65139	5.76109	7.28608	-1.48403	5.24331e-12	3.15807e-11	Promoter (1-2kb)	16	31885079	31928629	43551	1	10308	uc031qvx.1	1373	ENSG00000185947	ZNF267	zinc finger protein 267
chr16	31888778	31888978	chr16:31877457-31877657	6.62663	4.89601	7.50509	-2.54789	3.13304e-26	9.75583e-25	Intron (uc002ecs.5/10308, intron 1 of 3)	16	31885079	31928629	43551	1	10308	uc031qvx.1	3699	ENSG00000185947	ZNF267	zinc finger protein 267
chr16	33238967	33239167	chr16:33337726-33337926	3.68863	3.06006	4.1984	-1.11892	0.00897086	0.0137097	Distal Intergenic	16	33262120	33264719	2600	1	729355	uc002edp.4	-22953	ENSG00000261509	TP53TG3B	TP53 target 3B
chr16	33240990	33241190	chr16:33339749-33339949	3.97429	3.22328	4.54666	-1.30038	0.0010083	0.00177481	Distal Intergenic	16	33262120	33264719	2600	1	729355	uc002edp.4	-20930	ENSG00000261509	TP53TG3B	TP53 target 3B
chr16	33514192	33514392	chr16:33711725-33711925	3.79184	1.05006	4.80662	-3.61048	1.37605e-14	1.15453e-13	Distal Intergenic	16	33298268	33298702	435	2	390705	uc021thh.1	-215490	NA	LOC390705	protein phosphatase 2 regulatory subunit B'', beta pseudogene
chr16	34337253	34337453	chr16:35102882-35103082	2.42268	0	3.47912	-3.77329	1.14278e-07	3.63727e-07	Distal Intergenic	16	34403802	34404762	961	2	606551	uc002edv.1	67309	NA	UBE2MP1	ubiquitin conjugating enzyme E2 M pseudogene 1
chr16	34598711	34598911	chr16:35364340-35364540	2.23687	0.165827	3.17378	-2.81487	1.15926e-06	3.16211e-06	Promoter (<=1kb)	16	34597902	34624955	27054	1	283914	uc002edw.3	809	ENSG00000259841	LINC01566	long intergenic non-protein coding RNA 1566
chr16	34625745	34625945	chr16:35391374-35391574	5.13459	0.542428	6.23909	-5.42737	7.01945e-24	1.69534e-22	Exon (uc010vgc.1/283914, exon 7 of 7)	16	34597902	34624955	27054	1	283914	uc002edw.3	27843	ENSG00000259841	LINC01566	long intergenic non-protein coding RNA 1566
chr16	34833399	34833599	chr16:35599028-35599228	3.40487	0	4.51762	-5.44634	2.17412e-12	1.37761e-11	Distal Intergenic	16	34739459	34740840	1382	2	100130700	uc021tho.1	-92559	NA	TP53TG3HP	TP53 target 3 family member H, pseudogene
chr16	34834191	34834391	chr16:35599820-35600020	3.88931	0	5.00589	-5.49994	3.61567e-13	2.54562e-12	Distal Intergenic	16	34739459	34740840	1382	2	100130700	uc021tho.1	-93351	NA	TP53TG3HP	TP53 target 3 family member H, pseudogene
chr16	46588384	46588584	chr16:46554472-46554672	5.76226	5.38162	6.11646	-0.652426	0.0105163	0.0158951	Intron (uc002eeb.3/124149, intron 4 of 16)	16	46503249	46603009	99761	2	124149	uc002eeb.3	14425	NA	ANKRD26P1	ankyrin repeat domain 26 pseudogene 1
chr16	46655243	46655443	chr16:46621331-46621531	7.73996	7.99853	7.35245	0.641232	0.00012481	0.000250569	Promoter (<=1kb)	16	46614468	46655311	40844	2	79801	uc002eec.4	0	ENSG00000171241	SHCBP1	SHC binding and spindle associated 1
chr16	46743598	46743798	chr16:46709686-46709886	4.32032	1.57476	5.33544	-3.63523	3.21918e-15	2.91693e-14	Intron (uc002eei.4/91807, intron 11 of 12)	16	46723558	46732306	8749	1	23594	uc021thp.1	20040	ENSG00000091651	ORC6	origin recognition complex subunit 6
chr16	46745361	46745561	chr16:46711449-46711649	4.46032	0.555238	5.54432	-4.75405	2.07355e-18	2.73934e-17	Intron (uc002eei.4/91807, intron 10 of 12)	16	46723558	46732306	8749	1	23594	uc021thp.1	21803	ENSG00000091651	ORC6	origin recognition complex subunit 6
chr16	46749912	46750112	chr16:46716000-46716200	4.13174	1.27863	5.15601	-3.75335	1.06335e-14	9.0494e-14	Intron (uc002eei.4/91807, intron 9 of 12)	16	46760588	46772055	11468	2	91807	uc002eej.1	21943	ENSG00000140795	MYLK3	myosin light chain kinase 3
chr16	46764890	46765090	chr16:46730978-46731178	3.70656	0.785265	4.73626	-3.65084	3.96896e-14	3.15202e-13	Intron (uc002eei.4/91807, intron 4 of 12)	16	46760588	46772055	11468	2	91807	uc002eej.1	6965	ENSG00000140795	MYLK3	myosin light chain kinase 3
chr16	46791340	46791540	chr16:46757428-46757628	5.33789	5.85888	4.27323	1.63127	2.58826e-09	1.05925e-08	Intron (uc010vge.2/91807, intron 1 of 11)	16	46736194	46797158	60965	2	91807	uc010vge.2	5618	ENSG00000140795	MYLK3	myosin light chain kinase 3
chr16	46804710	46804910	chr16:46770798-46770998	3.12764	1.02075	4.06982	-2.88608	2.04142e-09	8.48487e-09	Distal Intergenic	16	46736194	46797158	60965	2	91807	uc010vge.2	-7552	ENSG00000140795	MYLK3	myosin light chain kinase 3
chr16	46865368	46865568	chr16:46831456-46831656	8.79623	9.01799	8.47542	0.525235	0.00440442	0.00705407	Promoter (<=1kb)	16	46835959	46865074	29116	2	388272	uc002eek.1	-294	ENSG00000155330	C16orf87	chromosome 16 open reading frame 87
chr16	46884875	46885075	chr16:46850963-46851163	3.72813	2.84083	4.36156	-1.33024	0.00044393	0.000823744	Distal Intergenic	16	46835959	46865074	29116	2	388272	uc002eek.1	-19801	ENSG00000155330	C16orf87	chromosome 16 open reading frame 87
chr16	46893841	46894041	chr16:46859929-46860129	7.54012	6.80202	8.10627	-1.28015	5.66689e-12	3.39685e-11	Distal Intergenic	16	46918308	46965201	46894	1	84706	uc002eel.3	-24267	ENSG00000166123	GPT2	glutamic--pyruvic transaminase 2
chr16	46912180	46912380	chr16:46878268-46878468	3.37667	4.19231	0	3.7625	3.85269e-08	1.32306e-07	Distal Intergenic	16	46918308	46965201	46894	1	84706	uc002eel.3	-5928	ENSG00000166123	GPT2	glutamic--pyruvic transaminase 2
chr16	46920059	46920259	chr16:46886147-46886347	6.7183	6.99819	6.2899	0.712132	0.000186868	0.000365925	Promoter (<=1kb)	16	46919102	46965201	46100	1	84706	uc002eem.3	957	ENSG00000166123	GPT2	glutamic--pyruvic transaminase 2
chr16	46928037	46928237	chr16:46894125-46894325	3.27815	3.65282	2.64363	0.957428	0.0135063	0.0200598	Intron (uc002eel.3/84706, intron 2 of 11)	16	46919102	46965201	46100	1	84706	uc002eem.3	8935	ENSG00000166123	GPT2	glutamic--pyruvic transaminase 2
chr16	46942098	46942298	chr16:46908186-46908386	3.29092	3.63628	2.72482	0.779728	0.024946	0.0354438	Intron (uc002eel.3/84706, intron 5 of 11)	16	46957745	46965201	7457	1	84706	uc002een.3	-15447	ENSG00000166123	GPT2	glutamic--pyruvic transaminase 2
chr16	46942772	46942972	chr16:46908860-46909060	5.06771	5.57229	4.06059	1.55351	4.30601e-09	1.7046e-08	Intron (uc002eel.3/84706, intron 5 of 11)	16	46957745	46965201	7457	1	84706	uc002een.3	-14773	ENSG00000166123	GPT2	glutamic--pyruvic transaminase 2
chr16	46961686	46961886	chr16:46927774-46927974	4.50984	3.24876	5.2748	-1.96231	3.68125e-09	1.47243e-08	Intron (uc002eel.3/84706, intron 11 of 11)	16	46957745	46965201	7457	1	84706	uc002een.3	3941	ENSG00000166123	GPT2	glutamic--pyruvic transaminase 2
chr16	46966897	46967097	chr16:46932985-46933185	3.39362	3.77055	2.7536	1.00124	0.00668725	0.0104169	Distal Intergenic	16	46957745	46965201	7457	1	84706	uc002een.3	9152	ENSG00000166123	GPT2	glutamic--pyruvic transaminase 2
chr16	46981861	46982061	chr16:46947949-46948149	3.46846	3.83093	2.86297	0.888123	0.0120012	0.017978	Distal Intergenic	16	46957745	46965201	7457	1	84706	uc002een.3	24116	ENSG00000166123	GPT2	glutamic--pyruvic transaminase 2
chr16	46983248	46983448	chr16:46949336-46949536	3.75812	2.37518	4.55711	-2.09422	3.77682e-08	1.29876e-07	Distal Intergenic	16	46989274	47007625	18352	2	10294	uc002eeo.2	24177	ENSG00000069345	DNAJA2	DnaJ heat shock protein family (Hsp40) member A2
chr16	46995756	46995956	chr16:46961844-46962044	3.5995	1.98799	4.45333	-2.35988	5.10607e-10	2.3201e-09	Intron (uc002eeo.2/10294, intron 6 of 8)	16	46989274	47007625	18352	2	10294	uc002eeo.2	11669	ENSG00000069345	DNAJA2	DnaJ heat shock protein family (Hsp40) member A2
chr16	47007569	47007769	chr16:46973658-46973858	8.18596	8.4234	7.83733	0.56747	0.00502685	0.00798174	Promoter (<=1kb)	16	46989274	47007625	18352	2	10294	uc002eeo.2	0	ENSG00000069345	DNAJA2	DnaJ heat shock protein family (Hsp40) member A2
chr16	47175710	47175910	chr16:47141799-47141999	6.53203	6.94442	5.80212	1.17011	1.87771e-10	9.07795e-10	Promoter (2-3kb)	16	47115431	47177936	62506	2	81831	uc002eer.2	2026	ENSG00000171208	NETO2	neuropilin and tolloid like 2
chr16	47177941	47178141	chr16:47144030-47144230	6.89018	7.40918	5.83262	1.5507	2.02476e-13	1.47213e-12	Promoter (<=1kb)	16	47115431	47177936	62506	2	81831	uc010vgf.2	-5	ENSG00000171208	NETO2	neuropilin and tolloid like 2
chr16	47345705	47345905	chr16:47311794-47311994	3.90895	3.09803	4.5092	-1.207	0.000459536	0.000850856	Intron (uc010vgg.2/81533, intron 4 of 12)	16	47189298	47430131	240834	2	81533	uc010vgg.2	84226	ENSG00000129636	ITFG1	integrin alpha FG-GAP repeat containing 1
chr16	47346101	47346301	chr16:47312190-47312390	2.77089	3.50295	0.497106	2.51019	1.40169e-05	3.24173e-05	Intron (uc010vgg.2/81533, intron 4 of 12)	16	47189298	47430131	240834	2	81533	uc010vgg.2	83830	ENSG00000129636	ITFG1	integrin alpha FG-GAP repeat containing 1
chr16	47428312	47428512	chr16:47394401-47394601	2.62248	3.34334	0.452464	2.74205	1.50777e-05	3.46983e-05	Promoter (1-2kb)	16	47189298	47430131	240834	2	81533	uc010vgg.2	1619	ENSG00000129636	ITFG1	integrin alpha FG-GAP repeat containing 1
chr16	47495089	47495289	chr16:47461178-47461378	8.11182	8.39597	7.67502	0.707247	0.000124978	0.000250872	Promoter (<=1kb)	16	47189298	47495135	305838	2	81533	uc010vgh.2	0	ENSG00000129636	ITFG1	integrin alpha FG-GAP repeat containing 1
chr16	47526925	47527125	chr16:47493014-47493214	4.55854	2.52138	5.49033	-2.87071	7.73219e-16	7.54952e-15	Intron (uc010vgi.1/5257, intron 2 of 7)	16	47495210	47735434	240225	1	5257	uc002eev.4	31715	ENSG00000102893	PHKB	phosphorylase kinase regulatory subunit beta
chr16	47599452	47599652	chr16:47565541-47565741	2.98108	0.424773	3.97818	-3.13693	1.42308e-05	3.28837e-05	Intron (uc002eeu.4/5257, intron 8 of 31)	16	47699183	47735434	36252	1	5257	uc002eew.4	-99531	ENSG00000102893	PHKB	phosphorylase kinase regulatory subunit beta
chr16	47608097	47608297	chr16:47574186-47574386	2.80903	0.138622	3.8173	-3.33634	1.16911e-09	5.03388e-09	Intron (uc002eeu.4/5257, intron 8 of 31)	16	47699183	47735434	36252	1	5257	uc002eew.4	-90886	ENSG00000102893	PHKB	phosphorylase kinase regulatory subunit beta
chr16	47698735	47698935	chr16:47664824-47665024	5.31287	6.06446	2.83594	3.07142	2.259e-17	2.65013e-16	Promoter (<=1kb)	16	47699183	47735434	36252	1	5257	uc002eew.4	-248	ENSG00000102893	PHKB	phosphorylase kinase regulatory subunit beta
chr16	47739180	47739380	chr16:47705269-47705469	4.68808	5.45882	1.97606	3.22663	1.17745e-15	1.12552e-14	Distal Intergenic	16	47699183	47735434	36252	1	5257	uc002eew.4	39997	ENSG00000102893	PHKB	phosphorylase kinase regulatory subunit beta
chr16	47885238	47885438	chr16:47851327-47851527	2.5927	2.04869	3.05419	-0.92381	0.0225809	0.0323185	Intron (uc002eex.1/uc002eex.1, intron 1 of 1)	16	47699183	47735434	36252	1	5257	uc002eew.4	186055	ENSG00000102893	PHKB	phosphorylase kinase regulatory subunit beta
chr16	48018139	48018339	chr16:47984228-47984428	2.32474	1.06958	3.08794	-2.01388	5.97337e-05	0.000125678	Distal Intergenic	16	48116884	48180385	63502	2	94160	uc002eey.1	162046	ENSG00000140798	ABCC12	ATP binding cassette subfamily C member 12
chr16	48088993	48089193	chr16:48055082-48055282	5.71611	6.10779	5.03963	1.09538	9.89514e-08	3.18126e-07	Distal Intergenic	16	48116884	48180385	63502	2	94160	uc002eey.1	91192	ENSG00000140798	ABCC12	ATP binding cassette subfamily C member 12
chr16	48090845	48091045	chr16:48056934-48057134	2.61611	3.25606	1.01696	2.09506	0.000150551	0.000298578	Distal Intergenic	16	48116884	48180385	63502	2	94160	uc002eey.1	89340	ENSG00000140798	ABCC12	ATP binding cassette subfamily C member 12
chr16	48109426	48109626	chr16:48075515-48075715	3.9585	1.53884	4.94088	-3.28366	1.51818e-14	1.26833e-13	Distal Intergenic	16	48116884	48180385	63502	2	94160	uc002eey.1	70759	ENSG00000140798	ABCC12	ATP binding cassette subfamily C member 12
chr16	48110516	48110716	chr16:48076605-48076805	3.30317	1.81561	4.1286	-2.14374	7.76236e-08	2.53726e-07	Distal Intergenic	16	48116884	48180385	63502	2	94160	uc002eey.1	69669	ENSG00000140798	ABCC12	ATP binding cassette subfamily C member 12
chr16	48115608	48115808	chr16:48081697-48081897	4.40195	3.61579	4.99088	-1.3538	1.12371e-05	2.6366e-05	Downstream (1-2kb)	16	48116884	48180385	63502	2	94160	uc002eey.1	64577	ENSG00000140798	ABCC12	ATP binding cassette subfamily C member 12
chr16	48135005	48135205	chr16:48101094-48101294	4.24464	4.7919	3.08117	1.70193	5.57027e-07	1.59611e-06	Intron (uc002eey.1/94160, intron 20 of 28)	16	48116884	48180385	63502	2	94160	uc002eey.1	45180	ENSG00000140798	ABCC12	ATP binding cassette subfamily C member 12
chr16	48136114	48136314	chr16:48102203-48102403	2.50606	3.01451	1.48564	1.23393	0.00831366	0.01277	Intron (uc002eey.1/94160, intron 20 of 28)	16	48116884	48180385	63502	2	94160	uc002eey.1	44071	ENSG00000140798	ABCC12	ATP binding cassette subfamily C member 12
chr16	48151487	48151687	chr16:48117576-48117776	4.27429	4.90038	2.75121	2.14929	2.57671e-09	1.05494e-08	Intron (uc002eey.1/94160, intron 11 of 28)	16	48116884	48180385	63502	2	94160	uc002eey.1	28698	ENSG00000140798	ABCC12	ATP binding cassette subfamily C member 12
chr16	48157115	48157315	chr16:48123204-48123404	6.46531	5.83502	6.97602	-1.09852	2.10392e-06	5.5078e-06	Intron (uc002eey.1/94160, intron 10 of 28)	16	48116884	48180385	63502	2	94160	uc002eey.1	23070	ENSG00000140798	ABCC12	ATP binding cassette subfamily C member 12
chr16	48161082	48161282	chr16:48127171-48127371	5.52338	6.14644	4.01632	2.15068	4.01363e-15	3.59542e-14	Intron (uc002eey.1/94160, intron 9 of 28)	16	48116884	48180385	63502	2	94160	uc002eey.1	19103	ENSG00000140798	ABCC12	ATP binding cassette subfamily C member 12
chr16	48177800	48178000	chr16:48143889-48144089	2.44235	1.03823	3.24689	-2.02795	2.55768e-05	5.68437e-05	Promoter (2-3kb)	16	48116884	48180385	63502	2	94160	uc002eey.1	2385	ENSG00000140798	ABCC12	ATP binding cassette subfamily C member 12
chr16	48190745	48190945	chr16:48156834-48157034	5.18114	5.47666	4.7216	0.724711	0.00213356	0.00358138	Promoter (<=1kb)	16	48167598	48189929	22332	2	94160	uc010vgj.1	-816	ENSG00000140798	ABCC12	ATP binding cassette subfamily C member 12
chr16	48192361	48192561	chr16:48158450-48158650	4.51414	5.1677	2.83532	2.40053	4.06059e-12	2.47973e-11	Promoter (2-3kb)	16	48167598	48189929	22332	2	94160	uc010vgj.1	-2432	ENSG00000140798	ABCC12	ATP binding cassette subfamily C member 12
chr16	48229175	48229375	chr16:48195264-48195464	4.01531	4.83653	0.366511	3.96566	1.25178e-11	7.15759e-11	Intron (uc002eff.1/85320, intron 17 of 28)	16	48200822	48221338	20517	2	85320	uc010cbg.1	-7837	ENSG00000121270	ABCC11	ATP binding cassette subfamily C member 11
chr16	48245328	48245528	chr16:48211417-48211617	2.61917	1.11562	3.44843	-2.16679	8.22608e-06	1.97088e-05	Intron (uc002eff.1/85320, intron 9 of 28)	16	48220864	48249255	28392	2	85320	uc010vgk.1	3727	ENSG00000121270	ABCC11	ATP binding cassette subfamily C member 11
chr16	48266466	48266666	chr16:48232555-48232755	4.87789	5.192	4.37993	0.798384	0.00306297	0.00502462	Promoter (<=1kb)	16	48200822	48266182	65361	2	85320	uc002eff.1	-284	ENSG00000121270	ABCC11	ATP binding cassette subfamily C member 11
chr16	48278085	48278285	chr16:48244174-48244374	7.38187	7.6397	6.99576	0.62894	0.00117437	0.00204739	Promoter (<=1kb)	16	48278211	48381625	103415	1	83752	uc010vgm.1	0	ENSG00000102910	LONP2	lon peptidase 2, peroxisomal
chr16	48291646	48291846	chr16:48257735-48257935	2.85512	3.42246	1.60996	1.68867	0.000694256	0.00125188	Intron (uc021thr.1/100616339, intron 1 of 1)	16	48250025	48281479	31455	2	85320	uc010vgl.1	-10167	ENSG00000121270	ABCC11	ATP binding cassette subfamily C member 11
chr16	48310124	48310324	chr16:48276213-48276413	4.64974	3.04717	5.50163	-2.30376	5.55651e-09	2.16543e-08	Intron (uc021thr.1/100616339, intron 1 of 1)	16	48250025	48281479	31455	2	85320	uc010vgl.1	-28645	ENSG00000121270	ABCC11	ATP binding cassette subfamily C member 11
chr16	48351558	48351758	chr16:48317647-48317847	3.22544	3.70524	2.30002	1.29046	0.00793426	0.0122248	Intron (uc021thr.1/100616339, intron 1 of 1)	16	48389596	48396910	7315	1	100507577	uc002efk.2	-37838	NA	NA	NA
chr16	48364489	48364689	chr16:48330578-48330778	4.23415	2.48522	5.11619	-2.48352	5.47857e-14	4.27538e-13	Intron (uc021thr.1/100616339, intron 1 of 1)	16	48389596	48396910	7315	1	100507577	uc002efk.2	-24907	NA	NA	NA
chr16	48384747	48384947	chr16:48350836-48351036	2.87968	2.21618	3.40813	-1.10268	0.00279517	0.00461201	Intron (uc021thr.1/100616339, intron 1 of 1)	16	48389596	48396910	7315	1	100507577	uc002efk.2	-4649	NA	NA	NA
chr16	48399172	48399372	chr16:48365261-48365461	4.383	3.67374	4.93492	-1.13337	0.000416064	0.000774909	Promoter (<=1kb)	16	48394446	48399784	5339	2	6477	uc002efn.1	412	ENSG00000196470	SIAH1	siah E3 ubiquitin protein ligase 1
chr16	48399762	48399962	chr16:48365851-48366051	8.45838	8.67782	8.14161	0.524433	0.00423095	0.00679363	Promoter (<=1kb)	16	48394446	48399784	5339	2	6477	uc002efn.1	0	ENSG00000196470	SIAH1	siah E3 ubiquitin protein ligase 1
chr16	48400468	48400668	chr16:48366557-48366757	5.18014	5.41667	4.83315	0.613617	0.0230804	0.0329828	Promoter (<=1kb)	16	48394446	48399784	5339	2	6477	uc002efn.1	-684	ENSG00000196470	SIAH1	siah E3 ubiquitin protein ligase 1
chr16	48407607	48407807	chr16:48373696-48373896	5.14563	5.7188	3.87563	1.92564	6.22324e-10	2.79e-09	Intron (uc021thr.1/100616339, intron 1 of 1)	16	48394446	48399784	5339	2	6477	uc002efn.1	-7823	ENSG00000196470	SIAH1	siah E3 ubiquitin protein ligase 1
chr16	48420952	48421152	chr16:48387041-48387241	4.45611	3.13851	5.2373	-1.99962	1.39387e-09	5.93532e-09	Promoter (1-2kb)	16	48394446	48419229	24784	2	6477	uc002efo.1	-1723	ENSG00000196470	SIAH1	siah E3 ubiquitin protein ligase 1
chr16	48427873	48428073	chr16:48393962-48394162	5.94778	4.76545	6.6887	-1.83985	1.04344e-10	5.23618e-10	Intron (uc002efl.3/6477, intron 2 of 6)	16	48394446	48419229	24784	2	6477	uc002efo.1	-8644	ENSG00000196470	SIAH1	siah E3 ubiquitin protein ligase 1
chr16	48447884	48448084	chr16:48413973-48414173	4.35187	3.05864	5.12617	-1.9952	9.71967e-10	4.23283e-09	Intron (uc002efl.3/6477, intron 1 of 6)	16	48394446	48419229	24784	2	6477	uc002efo.1	-28655	ENSG00000196470	SIAH1	siah E3 ubiquitin protein ligase 1
chr16	48475791	48475991	chr16:48441880-48442080	2.82228	3.21573	2.14133	0.971383	0.0178958	0.0260305	Intron (uc002efl.3/6477, intron 1 of 6)	16	48390275	48482309	92035	2	6477	uc002efl.3	6318	ENSG00000196470	SIAH1	siah E3 ubiquitin protein ligase 1
chr16	48478642	48478842	chr16:48444731-48444931	3.87109	2.53076	4.6586	-2.03705	1.91006e-08	6.87175e-08	Intron (uc002efl.3/6477, intron 1 of 6)	16	48390275	48482309	92035	2	6477	uc002efl.3	3467	ENSG00000196470	SIAH1	siah E3 ubiquitin protein ligase 1
chr16	48487096	48487296	chr16:48453185-48453385	2.83581	1.60874	3.59059	-1.92034	6.8937e-05	0.000143704	Distal Intergenic	16	48390275	48482309	92035	2	6477	uc002efl.3	-4787	ENSG00000196470	SIAH1	siah E3 ubiquitin protein ligase 1
chr16	48492253	48492453	chr16:48458342-48458542	4.12738	1.60372	5.1211	-3.47857	4.43773e-17	5.02845e-16	Distal Intergenic	16	48390275	48482309	92035	2	6477	uc002efl.3	-9944	ENSG00000196470	SIAH1	siah E3 ubiquitin protein ligase 1
chr16	48533993	48534193	chr16:48500082-48500282	3.36125	2.80614	3.82934	-0.858981	0.0217662	0.0312341	Distal Intergenic	16	48390275	48482309	92035	2	6477	uc002efl.3	-51684	ENSG00000196470	SIAH1	siah E3 ubiquitin protein ligase 1
chr16	48545496	48545696	chr16:48511585-48511785	2.51071	2.91125	1.81171	1.10338	0.0161581	0.0236784	Distal Intergenic	16	48390275	48482309	92035	2	6477	uc002efl.3	-63187	ENSG00000196470	SIAH1	siah E3 ubiquitin protein ligase 1
chr16	48558472	48558672	chr16:48524561-48524761	4.56115	2.54482	5.48971	-2.77412	1.80191e-15	1.6831e-14	Distal Intergenic	16	48390275	48482309	92035	2	6477	uc002efl.3	-76163	ENSG00000196470	SIAH1	siah E3 ubiquitin protein ligase 1
chr16	48570393	48570593	chr16:48536482-48536682	5.14359	4.46157	5.68168	-1.10563	0.00142289	0.00245114	Downstream (2-3kb)	16	48572637	48644120	71484	2	9683	uc002efp.3	73527	ENSG00000102921	N4BP1	NEDD4 binding protein 1
chr16	48590799	48590999	chr16:48556888-48557088	5.22691	4.60253	5.73439	-1.07986	1.82915e-05	4.15464e-05	Intron (uc002efp.3/9683, intron 2 of 6)	16	48572637	48644120	71484	2	9683	uc002efp.3	53121	ENSG00000102921	N4BP1	NEDD4 binding protein 1
chr16	48596086	48596286	chr16:48562175-48562375	3.86488	2.08274	4.75326	-2.48939	3.02334e-08	1.05458e-07	Exon (uc002efp.3/9683, exon 2 of 7)	16	48572637	48644120	71484	2	9683	uc002efp.3	47834	ENSG00000102921	N4BP1	NEDD4 binding protein 1
chr16	48611026	48611226	chr16:48577115-48577315	2.89212	1.03421	3.79434	-2.54485	1.49567e-07	4.67614e-07	Intron (uc002efp.3/9683, intron 1 of 6)	16	48572637	48644120	71484	2	9683	uc002efp.3	32894	ENSG00000102921	N4BP1	NEDD4 binding protein 1
chr16	48630241	48630441	chr16:48596330-48596530	4.46246	2.71426	5.34435	-2.45892	5.56907e-11	2.90712e-10	Intron (uc002efp.3/9683, intron 1 of 6)	16	48572637	48644120	71484	2	9683	uc002efp.3	13679	ENSG00000102921	N4BP1	NEDD4 binding protein 1
chr16	48643866	48644066	chr16:48609955-48610155	8.00799	8.36155	7.4232	0.926094	2.40772e-06	6.24194e-06	Promoter (<=1kb)	16	48572637	48644120	71484	2	9683	uc002efp.3	54	ENSG00000102921	N4BP1	NEDD4 binding protein 1
chr16	48651581	48651781	chr16:48617670-48617870	2.70067	3.50672	0	3.41707	4.94257e-06	1.22315e-05	Distal Intergenic	16	48572637	48644120	71484	2	9683	uc002efp.3	-7461	ENSG00000102921	N4BP1	NEDD4 binding protein 1
chr16	48656515	48656715	chr16:48622604-48622804	4.42868	4.78134	3.84595	1.00439	0.000685082	0.00123647	Distal Intergenic	16	48572637	48644120	71484	2	9683	uc002efp.3	-12395	ENSG00000102921	N4BP1	NEDD4 binding protein 1
chr16	48721390	48721590	chr16:48687479-48687679	5.81293	6.30381	4.85177	1.46649	1.01453e-11	5.87594e-11	Distal Intergenic	16	48572637	48644120	71484	2	9683	uc002efp.3	-77270	ENSG00000102921	N4BP1	NEDD4 binding protein 1
chr16	48823353	48823553	chr16:48789442-48789642	3.52406	4.32784	0.275332	3.66339	7.07107e-09	2.71361e-08	Distal Intergenic	16	48572637	48644120	71484	2	9683	uc002efp.3	-179233	ENSG00000102921	N4BP1	NEDD4 binding protein 1
chr16	48844925	48845125	chr16:48811014-48811214	3.44471	3.89644	2.60508	1.06562	0.00556469	0.00877483	Distal Intergenic	16	48572637	48644120	71484	2	9683	uc002efp.3	-200805	ENSG00000102921	N4BP1	NEDD4 binding protein 1
chr16	49053849	49054049	chr16:49019938-49020138	3.23892	3.66127	2.48228	0.984273	0.00848007	0.0130067	Distal Intergenic	16	49311829	49315742	3914	2	869	uc002efq.3	261693	ENSG00000102924	CBLN1	cerebellin 1 precursor
chr16	49057134	49057334	chr16:49023223-49023423	4.56783	5.11768	3.39414	1.63322	4.89272e-07	1.41424e-06	Distal Intergenic	16	49311829	49315742	3914	2	869	uc002efq.3	258408	ENSG00000102924	CBLN1	cerebellin 1 precursor
chr16	49314333	49314533	chr16:49280422-49280622	4.42304	4.85791	3.63182	1.1928	0.000371011	0.000696154	Promoter (1-2kb)	16	49311829	49315742	3914	2	869	uc002efq.3	1209	ENSG00000102924	CBLN1	cerebellin 1 precursor
chr16	49315807	49316007	chr16:49281896-49282096	7.00012	7.44695	6.17478	1.25579	5.57982e-07	1.59857e-06	Promoter (<=1kb)	16	49311829	49315742	3914	2	869	uc002efq.3	-65	ENSG00000102924	CBLN1	cerebellin 1 precursor
chr16	49384476	49384676	chr16:49350565-49350765	4.17765	3.65216	4.62796	-0.871353	0.00440532	0.00705524	Distal Intergenic	16	49407808	49433319	25512	1	123970	uc002efr.3	-23132	ENSG00000166152	C16orf78	chromosome 16 open reading frame 78
chr16	49389911	49390111	chr16:49356000-49356200	5.32033	1.73316	6.39083	-4.47406	2.87448e-32	1.68326e-30	Distal Intergenic	16	49407808	49433319	25512	1	123970	uc002efr.3	-17697	ENSG00000166152	C16orf78	chromosome 16 open reading frame 78
chr16	49390747	49390947	chr16:49356836-49357036	3.30885	2.46323	3.92449	-1.30564	0.000353288	0.00066502	Distal Intergenic	16	49407808	49433319	25512	1	123970	uc002efr.3	-16861	ENSG00000166152	C16orf78	chromosome 16 open reading frame 78
chr16	49403621	49403821	chr16:49369710-49369910	3.23941	1.9852	4.00234	-1.91079	5.30396e-07	1.5243e-06	Distal Intergenic	16	49407808	49433319	25512	1	123970	uc002efr.3	-3987	ENSG00000166152	C16orf78	chromosome 16 open reading frame 78
chr16	49425390	49425590	chr16:49391479-49391679	2.9507	1.82047	3.67473	-1.64928	0.000161655	0.000319255	Intron (uc002efr.3/123970, intron 3 of 4)	16	49407808	49433319	25512	1	123970	uc002efr.3	17582	ENSG00000166152	C16orf78	chromosome 16 open reading frame 78
chr16	49449196	49449396	chr16:49415285-49415485	4.03438	4.82149	1.08274	3.46705	2.55215e-12	1.60381e-11	Distal Intergenic	16	49407808	49433319	25512	1	123970	uc002efr.3	41388	ENSG00000166152	C16orf78	chromosome 16 open reading frame 78
chr16	49475364	49475564	chr16:49441453-49441653	6.399	7.02226	4.89094	2.1457	8.02298e-20	1.2475e-18	Distal Intergenic	16	49407808	49433319	25512	1	123970	uc002efr.3	67556	ENSG00000166152	C16orf78	chromosome 16 open reading frame 78
chr16	49498848	49499048	chr16:49464937-49465137	5.10852	5.69439	3.7825	1.99735	3.98884e-11	2.12475e-10	Distal Intergenic	16	49407808	49433319	25512	1	123970	uc002efr.3	91040	ENSG00000166152	C16orf78	chromosome 16 open reading frame 78
chr16	49518419	49518619	chr16:49484508-49484708	7.9267	8.36629	7.12215	1.23063	1.84953e-06	4.88525e-06	Distal Intergenic	16	49407808	49433319	25512	1	123970	uc002efr.3	110611	ENSG00000166152	C16orf78	chromosome 16 open reading frame 78
chr16	49533062	49533262	chr16:49499151-49499351	4.24328	4.97119	2.0089	2.70337	1.09378e-10	5.47269e-10	Intron (uc010vgn.3/23090, intron 5 of 5)	16	49407808	49433319	25512	1	123970	uc002efr.3	125254	ENSG00000166152	C16orf78	chromosome 16 open reading frame 78
chr16	49538767	49538967	chr16:49504856-49505056	5.58739	6.3792	2.5583	3.76683	2.74157e-26	8.58786e-25	Intron (uc010vgn.3/23090, intron 5 of 5)	16	49407808	49433319	25512	1	123970	uc002efr.3	130959	ENSG00000166152	C16orf78	chromosome 16 open reading frame 78
chr16	49561046	49561246	chr16:49527135-49527335	5.42521	6.25544	1.51321	4.59476	4.57846e-22	9.12168e-21	Intron (uc010vgn.3/23090, intron 3 of 5)	16	49524515	49698136	173622	2	23090	uc010vgn.3	136890	ENSG00000102935	ZNF423	zinc finger protein 423
chr16	49576316	49576516	chr16:49542405-49542605	4.75428	5.47347	2.59905	2.7467	5.14775e-16	5.12733e-15	Intron (uc010vgn.3/23090, intron 3 of 5)	16	49524515	49698136	173622	2	23090	uc010vgn.3	121620	ENSG00000102935	ZNF423	zinc finger protein 423
chr16	49577391	49577591	chr16:49543480-49543680	5.21721	6.02891	1.80084	4.02073	4.35945e-22	8.70603e-21	Intron (uc010vgn.3/23090, intron 3 of 5)	16	49524515	49698136	173622	2	23090	uc010vgn.3	120545	ENSG00000102935	ZNF423	zinc finger protein 423
chr16	49590454	49590654	chr16:49556543-49556743	3.05328	3.80194	0.608802	2.97415	5.15613e-07	1.48462e-06	Intron (uc010vgn.3/23090, intron 3 of 5)	16	49524515	49698136	173622	2	23090	uc010vgn.3	107482	ENSG00000102935	ZNF423	zinc finger protein 423
chr16	49591130	49591330	chr16:49557219-49557419	5.5706	6.31569	3.16475	3.17851	4.95386e-28	1.86283e-26	Intron (uc010vgn.3/23090, intron 3 of 5)	16	49524515	49698136	173622	2	23090	uc010vgn.3	106806	ENSG00000102935	ZNF423	zinc finger protein 423
chr16	49598881	49599081	chr16:49564970-49565170	4.27766	3.69458	4.76201	-0.929028	0.00272352	0.00450035	Intron (uc010vgn.3/23090, intron 3 of 5)	16	49524515	49698136	173622	2	23090	uc010vgn.3	99055	ENSG00000102935	ZNF423	zinc finger protein 423
chr16	49609386	49609586	chr16:49575475-49575675	4.69447	5.39858	2.66547	2.6259	3.95764e-13	2.77184e-12	Intron (uc010vgn.3/23090, intron 3 of 5)	16	49524515	49698136	173622	2	23090	uc010vgn.3	88550	ENSG00000102935	ZNF423	zinc finger protein 423
chr16	49612478	49612678	chr16:49578567-49578767	5.64757	6.3857	3.31391	3.11193	7.28039e-17	8.02504e-16	Intron (uc010vgn.3/23090, intron 3 of 5)	16	49524515	49698136	173622	2	23090	uc010vgn.3	85458	ENSG00000102935	ZNF423	zinc finger protein 423
chr16	49614831	49615031	chr16:49580920-49581120	5.0276	5.87692	0.310893	4.96567	7.75676e-17	8.51988e-16	Intron (uc010vgn.3/23090, intron 3 of 5)	16	49524515	49698136	173622	2	23090	uc010vgn.3	83105	ENSG00000102935	ZNF423	zinc finger protein 423
chr16	49626878	49627078	chr16:49592967-49593167	5.10431	5.63859	3.99071	1.67533	2.01182e-11	1.11787e-10	Intron (uc010vgn.3/23090, intron 3 of 5)	16	49524515	49698136	173622	2	23090	uc010vgn.3	71058	ENSG00000102935	ZNF423	zinc finger protein 423
chr16	49630033	49630233	chr16:49596122-49596322	3.65734	4.18302	2.5756	1.74871	1.34807e-05	3.12561e-05	Intron (uc010vgn.3/23090, intron 3 of 5)	16	49524515	49698136	173622	2	23090	uc010vgn.3	67903	ENSG00000102935	ZNF423	zinc finger protein 423
chr16	49630689	49630889	chr16:49596778-49596978	3.72235	4.27369	2.54271	1.78043	2.24382e-06	5.84788e-06	Intron (uc010vgn.3/23090, intron 3 of 5)	16	49524515	49698136	173622	2	23090	uc010vgn.3	67247	ENSG00000102935	ZNF423	zinc finger protein 423
chr16	49642144	49642344	chr16:49608233-49608433	3.59248	4.00756	2.85539	1.28008	0.000698195	0.00125843	Intron (uc010vgn.3/23090, intron 3 of 5)	16	49524515	49698136	173622	2	23090	uc010vgn.3	55792	ENSG00000102935	ZNF423	zinc finger protein 423
chr16	49654306	49654506	chr16:49620395-49620595	6.48916	6.24877	6.73304	-0.433958	0.0333412	0.0463836	Intron (uc010vgn.3/23090, intron 3 of 5)	16	49524515	49698136	173622	2	23090	uc010vgn.3	43630	ENSG00000102935	ZNF423	zinc finger protein 423
chr16	49654972	49655172	chr16:49621061-49621261	4.03459	4.44781	3.30244	1.16514	0.000295205	0.000561899	Intron (uc010vgn.3/23090, intron 3 of 5)	16	49524515	49698136	173622	2	23090	uc010vgn.3	42964	ENSG00000102935	ZNF423	zinc finger protein 423
chr16	49655282	49655482	chr16:49621371-49621571	5.35096	6.12828	2.54771	3.39766	2.67262e-25	7.52822e-24	Intron (uc010vgn.3/23090, intron 3 of 5)	16	49524515	49698136	173622	2	23090	uc010vgn.3	42654	ENSG00000102935	ZNF423	zinc finger protein 423
chr16	49665618	49665818	chr16:49631707-49631907	5.73836	6.08103	5.17829	0.936753	0.00040155	0.000749749	Intron (uc010vgn.3/23090, intron 2 of 5)	16	49524515	49698136	173622	2	23090	uc010vgn.3	32318	ENSG00000102935	ZNF423	zinc finger protein 423
chr16	49673967	49674167	chr16:49640056-49640256	4.75642	5.15	4.07516	1.07772	0.00022622	0.0004377	Intron (uc010vgn.3/23090, intron 1 of 5)	16	49524515	49698136	173622	2	23090	uc010vgn.3	23969	ENSG00000102935	ZNF423	zinc finger protein 423
chr16	49674559	49674759	chr16:49640648-49640848	4.71676	5.47657	2.14398	3.11041	4.08045e-17	4.6418e-16	Intron (uc010vgn.3/23090, intron 1 of 5)	16	49524515	49698136	173622	2	23090	uc010vgn.3	23377	ENSG00000102935	ZNF423	zinc finger protein 423
chr16	49677329	49677529	chr16:49643418-49643618	3.05034	1.82125	3.80573	-1.82812	6.43966e-06	1.56698e-05	Intron (uc010vgn.3/23090, intron 1 of 5)	16	49524515	49698136	173622	2	23090	uc010vgn.3	20607	ENSG00000102935	ZNF423	zinc finger protein 423
chr16	49677883	49678083	chr16:49643972-49644172	5.29404	3.91569	6.09181	-2.10037	1.51258e-17	1.8094e-16	Intron (uc010vgn.3/23090, intron 1 of 5)	16	49524515	49698136	173622	2	23090	uc010vgn.3	20053	ENSG00000102935	ZNF423	zinc finger protein 423
chr16	49683008	49683208	chr16:49649097-49649297	4.28145	3.6567	4.78914	-1.09788	0.00221527	0.00370971	Intron (uc010vgn.3/23090, intron 1 of 5)	16	49524515	49698136	173622	2	23090	uc010vgn.3	14928	ENSG00000102935	ZNF423	zinc finger protein 423
chr16	49695689	49695889	chr16:49661778-49661978	5.76988	5.45846	6.07203	-0.551377	0.0109129	0.0164525	Promoter (2-3kb)	16	49524515	49698136	173622	2	23090	uc010vgn.3	2247	ENSG00000102935	ZNF423	zinc finger protein 423
chr16	49698009	49698209	chr16:49664098-49664298	6.39476	6.12885	6.66019	-0.491511	0.0265536	0.0375627	Promoter (<=1kb)	16	49524515	49698136	173622	2	23090	uc010vgn.3	0	ENSG00000102935	ZNF423	zinc finger protein 423
chr16	49734609	49734809	chr16:49700698-49700898	5.31024	6.04453	3.01477	2.89451	6.15819e-20	9.70497e-19	Intron (uc031qwd.1/23090, intron 3 of 7)	16	49524515	49698136	173622	2	23090	uc010vgn.3	-36473	ENSG00000102935	ZNF423	zinc finger protein 423
chr16	49736135	49736335	chr16:49702224-49702424	6.82738	7.45089	5.31799	2.17059	2.42176e-23	5.53425e-22	Intron (uc031qwd.1/23090, intron 3 of 7)	16	49524515	49698136	173622	2	23090	uc010vgn.3	-37999	ENSG00000102935	ZNF423	zinc finger protein 423
chr16	49736594	49736794	chr16:49702683-49702883	5.15183	5.87262	2.98246	2.83642	4.23021e-18	5.38978e-17	Intron (uc031qwd.1/23090, intron 3 of 7)	16	49524515	49698136	173622	2	23090	uc010vgn.3	-38458	ENSG00000102935	ZNF423	zinc finger protein 423
chr16	49736918	49737118	chr16:49703007-49703207	5.01255	5.67031	3.30811	2.3804	1.71279e-14	1.42002e-13	Intron (uc031qwd.1/23090, intron 3 of 7)	16	49524515	49698136	173622	2	23090	uc010vgn.3	-38782	ENSG00000102935	ZNF423	zinc finger protein 423
chr16	49750374	49750574	chr16:49716463-49716663	4.6776	5.36559	2.77122	2.47228	7.60639e-15	6.59404e-14	Intron (uc031qwd.1/23090, intron 3 of 7)	16	49524515	49698136	173622	2	23090	uc010vgn.3	-52238	ENSG00000102935	ZNF423	zinc finger protein 423
chr16	49751666	49751866	chr16:49717755-49717955	5.66328	6.28488	4.16388	2.23393	3.50852e-16	3.56575e-15	Intron (uc031qwd.1/23090, intron 3 of 7)	16	49524515	49698136	173622	2	23090	uc010vgn.3	-53530	ENSG00000102935	ZNF423	zinc finger protein 423
chr16	49758444	49758644	chr16:49724533-49724733	4.62745	4.87846	4.25403	0.676065	0.0225232	0.0322418	Intron (uc031qwd.1/23090, intron 3 of 7)	16	49524515	49698136	173622	2	23090	uc010vgn.3	-60308	ENSG00000102935	ZNF423	zinc finger protein 423
chr16	49768347	49768547	chr16:49734436-49734636	2.9428	3.54964	1.5181	1.85197	0.000103241	0.000209682	Intron (uc031qwd.1/23090, intron 2 of 7)	16	49524515	49698136	173622	2	23090	uc010vgn.3	-70211	ENSG00000102935	ZNF423	zinc finger protein 423
chr16	49773360	49773560	chr16:49739449-49739649	3.36678	4.09204	1.157	2.65265	6.79976e-08	2.24365e-07	Intron (uc031qwd.1/23090, intron 2 of 7)	16	49524515	49698136	173622	2	23090	uc010vgn.3	-75224	ENSG00000102935	ZNF423	zinc finger protein 423
chr16	49774197	49774397	chr16:49740286-49740486	5.26192	6.08765	1.48744	4.46891	1.50713e-23	3.51793e-22	Intron (uc031qwd.1/23090, intron 2 of 7)	16	49524515	49698136	173622	2	23090	uc010vgn.3	-76061	ENSG00000102935	ZNF423	zinc finger protein 423
chr16	49782238	49782438	chr16:49748327-49748527	6.89708	7.1585	6.50418	0.662774	0.000593127	0.00108074	Intron (uc031qwd.1/23090, intron 2 of 7)	16	49524515	49856649	332135	2	23090	uc031qwd.1	74211	ENSG00000102935	ZNF423	zinc finger protein 423
chr16	49789254	49789454	chr16:49755343-49755543	4.47256	4.9689	3.4933	1.47699	2.35124e-06	6.10714e-06	Intron (uc031qwd.1/23090, intron 2 of 7)	16	49524515	49856649	332135	2	23090	uc031qwd.1	67195	ENSG00000102935	ZNF423	zinc finger protein 423
chr16	49791156	49791356	chr16:49757245-49757445	3.25067	3.94569	1.29226	2.47841	1.47456e-06	3.95473e-06	Intron (uc031qwd.1/23090, intron 2 of 7)	16	49524515	49856649	332135	2	23090	uc031qwd.1	65293	ENSG00000102935	ZNF423	zinc finger protein 423
chr16	49797826	49798026	chr16:49763915-49764115	6.70534	7.50972	3.44462	4.06334	8.89096e-50	2.80286e-47	Intron (uc031qwd.1/23090, intron 2 of 7)	16	49524515	49856649	332135	2	23090	uc031qwd.1	58623	ENSG00000102935	ZNF423	zinc finger protein 423
chr16	49800281	49800481	chr16:49766370-49766570	4.64587	5.25421	3.21381	1.99343	5.42277e-11	2.83498e-10	Intron (uc031qwd.1/23090, intron 2 of 7)	16	49524515	49856649	332135	2	23090	uc031qwd.1	56168	ENSG00000102935	ZNF423	zinc finger protein 423
chr16	49810034	49810234	chr16:49776123-49776323	4.95311	5.67943	2.73357	2.88352	4.57559e-19	6.53147e-18	Intron (uc031qwd.1/23090, intron 2 of 7)	16	49524515	49856649	332135	2	23090	uc031qwd.1	46415	ENSG00000102935	ZNF423	zinc finger protein 423
chr16	49814431	49814631	chr16:49780520-49780720	4.5062	5.2784	1.77451	3.20093	8.58252e-15	7.38187e-14	Intron (uc031qwd.1/23090, intron 2 of 7)	16	49524515	49856649	332135	2	23090	uc031qwd.1	42018	ENSG00000102935	ZNF423	zinc finger protein 423
chr16	49822697	49822897	chr16:49788786-49788986	5.26796	5.57444	4.78595	0.828519	0.00114427	0.00199803	Intron (uc031qwd.1/23090, intron 2 of 7)	16	49524515	49856649	332135	2	23090	uc031qwd.1	33752	ENSG00000102935	ZNF423	zinc finger protein 423
chr16	49833190	49833390	chr16:49799279-49799479	5.40463	6.24683	1.04335	4.87599	7.56812e-24	1.81921e-22	Intron (uc031qwd.1/23090, intron 1 of 7)	16	49524515	49856649	332135	2	23090	uc031qwd.1	23259	ENSG00000102935	ZNF423	zinc finger protein 423
chr16	49841685	49841885	chr16:49807774-49807974	5.01654	5.52125	4.009	1.53724	1.42273e-07	4.46349e-07	Intron (uc031qwd.1/23090, intron 1 of 7)	16	49524515	49856649	332135	2	23090	uc031qwd.1	14764	ENSG00000102935	ZNF423	zinc finger protein 423
chr16	49845688	49845888	chr16:49811777-49811977	3.96603	4.34639	3.31764	0.976394	0.0035913	0.00583142	Intron (uc031qwd.1/23090, intron 1 of 7)	16	49524515	49856649	332135	2	23090	uc031qwd.1	10761	ENSG00000102935	ZNF423	zinc finger protein 423
chr16	49855827	49856027	chr16:49821916-49822116	3.41803	4.00024	2.1084	1.8442	1.80876e-05	4.11155e-05	Promoter (<=1kb)	16	49524515	49856649	332135	2	23090	uc031qwd.1	622	ENSG00000102935	ZNF423	zinc finger protein 423
chr16	49856876	49857076	chr16:49822965-49823165	4.68661	5.44344	2.14942	3.25693	1.4209e-16	1.51121e-15	Promoter (<=1kb)	16	49524515	49856649	332135	2	23090	uc031qwd.1	-227	ENSG00000102935	ZNF423	zinc finger protein 423
chr16	49858637	49858837	chr16:49824726-49824926	5.82142	6.44989	4.28565	2.22725	6.95222e-14	5.3561e-13	Promoter (1-2kb)	16	49524515	49856649	332135	2	23090	uc031qwd.1	-1988	ENSG00000102935	ZNF423	zinc finger protein 423
chr16	49860521	49860721	chr16:49826610-49826810	5.67398	6.3562	3.8087	2.58365	2.13762e-16	2.22909e-15	Intron (uc031qwe.1/23090, intron 1 of 7)	16	49524515	49856649	332135	2	23090	uc031qwd.1	-3872	ENSG00000102935	ZNF423	zinc finger protein 423
chr16	49862295	49862495	chr16:49828384-49828584	6.00004	6.76354	3.38183	3.36782	1.85593e-29	8.06169e-28	Intron (uc031qwe.1/23090, intron 1 of 7)	16	49524515	49856649	332135	2	23090	uc031qwd.1	-5646	ENSG00000102935	ZNF423	zinc finger protein 423
chr16	49867044	49867244	chr16:49833133-49833333	5.23293	5.43825	4.94041	0.499886	0.0236843	0.0337788	Intron (uc031qwe.1/23090, intron 1 of 7)	16	49524515	49856649	332135	2	23090	uc031qwd.1	-10395	ENSG00000102935	ZNF423	zinc finger protein 423
chr16	49867808	49868008	chr16:49833897-49834097	4.19811	3.48802	4.75044	-1.20163	4.76323e-05	0.000101675	Intron (uc031qwe.1/23090, intron 1 of 7)	16	49524515	49856649	332135	2	23090	uc031qwd.1	-11159	ENSG00000102935	ZNF423	zinc finger protein 423
chr16	49868459	49868659	chr16:49834548-49834748	6.2655	6.89625	4.7174	2.1971	1.6156e-22	3.3806e-21	Intron (uc031qwe.1/23090, intron 1 of 7)	16	49524515	49856649	332135	2	23090	uc031qwd.1	-11810	ENSG00000102935	ZNF423	zinc finger protein 423
chr16	49869191	49869391	chr16:49835280-49835480	4.87166	5.50897	3.28736	2.17231	1.19165e-13	8.91329e-13	Intron (uc031qwe.1/23090, intron 1 of 7)	16	49524515	49856649	332135	2	23090	uc031qwd.1	-12542	ENSG00000102935	ZNF423	zinc finger protein 423
chr16	49870237	49870437	chr16:49836326-49836526	4.96573	5.63504	3.1879	2.38307	1.54781e-11	8.73908e-11	Intron (uc031qwe.1/23090, intron 1 of 7)	16	49524515	49856649	332135	2	23090	uc031qwd.1	-13588	ENSG00000102935	ZNF423	zinc finger protein 423
chr16	49872582	49872782	chr16:49838671-49838871	6.60735	7.25948	4.93721	2.33987	3.47169e-23	7.80278e-22	Intron (uc031qwe.1/23090, intron 1 of 7)	16	49524515	49856649	332135	2	23090	uc031qwd.1	-15933	ENSG00000102935	ZNF423	zinc finger protein 423
chr16	49877962	49878162	chr16:49844051-49844251	3.2077	3.79634	1.8691	1.9804	3.7922e-05	8.21627e-05	Intron (uc031qwe.1/23090, intron 1 of 7)	16	49524515	49891830	367316	2	23090	uc031qwe.1	13668	ENSG00000102935	ZNF423	zinc finger protein 423
chr16	49891011	49891211	chr16:49857100-49857300	7.5148	7.71531	7.23039	0.485834	0.00320193	0.00523705	Promoter (<=1kb)	16	49524515	49891830	367316	2	23090	uc031qwe.1	619	ENSG00000102935	ZNF423	zinc finger protein 423
chr16	49892248	49892448	chr16:49858337-49858537	7.86812	8.20606	7.31863	0.878632	2.28244e-05	5.1114e-05	Promoter (<=1kb)	16	49524515	49891830	367316	2	23090	uc031qwe.1	-418	ENSG00000102935	ZNF423	zinc finger protein 423
chr16	49893156	49893356	chr16:49859245-49859445	6.48152	6.90033	5.73447	1.15282	7.34823e-08	2.41105e-07	Promoter (1-2kb)	16	49524515	49891830	367316	2	23090	uc031qwe.1	-1326	ENSG00000102935	ZNF423	zinc finger protein 423
chr16	49900484	49900684	chr16:49866573-49866773	3.26164	3.90072	1.66739	2.18442	7.24158e-06	1.74945e-05	Distal Intergenic	16	49524515	49891830	367316	2	23090	uc031qwe.1	-8654	ENSG00000102935	ZNF423	zinc finger protein 423
chr16	49910577	49910777	chr16:49876666-49876866	6.19409	6.41831	5.86897	0.534635	0.0168102	0.0245631	Distal Intergenic	16	49524515	49891830	367316	2	23090	uc031qwe.1	-18747	ENSG00000102935	ZNF423	zinc finger protein 423
chr16	49918470	49918670	chr16:49884559-49884759	2.18791	2.85055	0.452971	2.03855	0.00119171	0.00207543	Distal Intergenic	16	49524515	49891830	367316	2	23090	uc031qwe.1	-26640	ENSG00000102935	ZNF423	zinc finger protein 423
chr16	49923966	49924166	chr16:49890055-49890255	3.42335	3.8257	2.71968	1.01155	0.00377793	0.00611349	Distal Intergenic	16	49524515	49891830	367316	2	23090	uc031qwe.1	-32136	ENSG00000102935	ZNF423	zinc finger protein 423
chr16	49924868	49925068	chr16:49890957-49891157	3.87697	4.23382	3.28459	1.03044	0.0014246	0.00245381	Distal Intergenic	16	49524515	49891830	367316	2	23090	uc031qwe.1	-33038	ENSG00000102935	ZNF423	zinc finger protein 423
chr16	49955791	49955991	chr16:49921880-49922080	5.22365	5.716	4.25761	1.46817	1.02494e-08	3.83705e-08	Distal Intergenic	16	49524515	49891830	367316	2	23090	uc031qwe.1	-63961	ENSG00000102935	ZNF423	zinc finger protein 423
chr16	50003379	50003579	chr16:49969468-49969668	3.71779	4.19199	2.81008	1.25443	0.000388938	0.000727635	Distal Intergenic	16	50059189	50070999	11811	1	255919	uc002eft.3	-55610	ENSG00000205423	CNEP1R1	CTD nuclear envelope phosphatase 1 regulatory subunit 1
chr16	50058991	50059191	chr16:50025080-50025280	8.62661	8.81478	8.36268	0.441289	0.00977869	0.0148523	Promoter (<=1kb)	16	50059189	50070999	11811	1	255919	uc002eft.3	0	ENSG00000205423	CNEP1R1	CTD nuclear envelope phosphatase 1 regulatory subunit 1
chr16	50072761	50072961	chr16:50038850-50039050	2.56752	1.17244	3.3697	-2.06503	1.21552e-05	2.83671e-05	Distal Intergenic	16	50059189	50070999	11811	1	255919	uc002efv.3	13572	ENSG00000205423	CNEP1R1	CTD nuclear envelope phosphatase 1 regulatory subunit 1
chr16	50093693	50093893	chr16:50059782-50059982	3.34856	2.16236	4.0907	-1.91295	8.59003e-06	2.05247e-05	Distal Intergenic	16	50099881	50118429	18549	1	55027	uc021thv.1	-5988	ENSG00000155393	HEATR3	HEAT repeat containing 3
chr16	50100253	50100453	chr16:50066342-50066542	8.21203	8.4957	7.77618	0.702766	0.000216723	0.000420459	Promoter (<=1kb)	16	50099881	50139375	39495	1	55027	uc002efx.3	372	ENSG00000155393	HEATR3	HEAT repeat containing 3
chr16	50112782	50112982	chr16:50078871-50079071	2.7959	1.72848	3.49847	-1.54107	0.000251951	0.000484372	Exon (uc021thv.1/55027, exon 6 of 7)	16	50118435	50139375	20941	1	55027	uc021thw.1	-5453	ENSG00000155393	HEATR3	HEAT repeat containing 3
chr16	50113753	50113953	chr16:50079842-50080042	2.39069	1.88171	2.83083	-0.875714	0.0312143	0.0436418	Intron (uc021thv.1/55027, intron 6 of 6)	16	50118435	50139375	20941	1	55027	uc021thw.1	-4482	ENSG00000155393	HEATR3	HEAT repeat containing 3
chr16	50205804	50206004	chr16:50171893-50172093	3.21652	2.36281	3.83567	-1.45202	0.00022087	0.000428019	Intron (uc002efz.3/64282, intron 2 of 12)	16	50187658	50269217	81560	1	64282	uc010cbi.2	18146	ENSG00000121274	TENT4B	terminal nucleotidyltransferase 4B
chr16	50236902	50237102	chr16:50202991-50203191	5.68708	6.16092	4.78045	1.41396	1.71353e-07	5.312e-07	Intron (uc002efz.3/64282, intron 2 of 12)	16	50187658	50269217	81560	1	64282	uc010cbi.2	49244	ENSG00000121274	TENT4B	terminal nucleotidyltransferase 4B
chr16	50238428	50238628	chr16:50204517-50204717	3.82112	3.3054	4.26543	-0.836948	0.00788874	0.0121594	Intron (uc002efz.3/64282, intron 2 of 12)	16	50187658	50269217	81560	1	64282	uc010cbi.2	50770	ENSG00000121274	TENT4B	terminal nucleotidyltransferase 4B
chr16	50241682	50241882	chr16:50207771-50207971	4.49706	4.98851	3.53404	1.47584	1.43331e-06	3.8516e-06	Intron (uc002efz.3/64282, intron 2 of 12)	16	50187658	50269217	81560	1	64282	uc010cbi.2	54024	ENSG00000121274	TENT4B	terminal nucleotidyltransferase 4B
chr16	50244547	50244747	chr16:50210636-50210836	5.37741	6.10966	3.10183	3.00914	3.63173e-18	4.66339e-17	Intron (uc002efz.3/64282, intron 2 of 12)	16	50300462	50338870	38409	1	113	uc002egb.1	-55715	ENSG00000121281	ADCY7	adenylate cyclase 7
chr16	50256710	50256910	chr16:50222799-50222999	2.50901	1.73448	3.09253	-1.11117	0.0158566	0.0232686	Intron (uc002efz.3/64282, intron 7 of 12)	16	50300462	50338870	38409	1	113	uc002egb.1	-43552	ENSG00000121281	ADCY7	adenylate cyclase 7
chr16	50278263	50278463	chr16:50244352-50244552	5.40241	3.40682	6.32771	-2.83155	2.35808e-17	2.76133e-16	Distal Intergenic	16	50300462	50338870	38409	1	113	uc002egb.1	-21999	ENSG00000121281	ADCY7	adenylate cyclase 7
chr16	50285312	50285512	chr16:50251401-50251601	5.95324	4.47292	6.77692	-2.24229	2.11457e-14	1.73375e-13	Distal Intergenic	16	50300462	50338870	38409	1	113	uc002egb.1	-14950	ENSG00000121281	ADCY7	adenylate cyclase 7
chr16	50300334	50300534	chr16:50266423-50266623	8.08153	8.33282	7.70759	0.615252	0.000572053	0.00104478	Promoter (<=1kb)	16	50300462	50338870	38409	1	113	uc002egb.1	0	ENSG00000121281	ADCY7	adenylate cyclase 7
chr16	50315962	50316162	chr16:50282051-50282251	4.22378	4.76383	3.08829	1.58277	5.81819e-06	1.42473e-05	Intron (uc002egb.1/113, intron 1 of 11)	16	50321823	50352043	30221	1	113	uc002egd.1	-5661	ENSG00000121281	ADCY7	adenylate cyclase 7
chr16	50319752	50319952	chr16:50285841-50286041	5.40432	6.21916	1.91529	4.11138	2.24874e-25	6.39329e-24	Promoter (1-2kb)	16	50321823	50352043	30221	1	113	uc002egd.1	-1871	ENSG00000121281	ADCY7	adenylate cyclase 7
chr16	50335611	50335811	chr16:50301700-50301900	6.55469	5.15317	7.35855	-2.16445	1.99162e-21	3.69736e-20	Intron (uc002egb.1/113, intron 10 of 11)	16	50321823	50352043	30221	1	113	uc002egd.1	13788	ENSG00000121281	ADCY7	adenylate cyclase 7
chr16	50345462	50345662	chr16:50311551-50311751	3.35076	2.73216	3.85507	-1.08608	0.00218802	0.00366624	Exon (uc002egd.1/113, exon 19 of 25)	16	50321823	50352043	30221	1	113	uc002egd.1	23639	ENSG00000121281	ADCY7	adenylate cyclase 7
chr16	50347642	50347842	chr16:50313731-50313931	3.17245	1.78219	3.97336	-2.06611	6.25811e-07	1.77952e-06	Intron (uc002egd.1/113, intron 21 of 24)	16	50321823	50352043	30221	1	113	uc002egd.1	25819	ENSG00000121281	ADCY7	adenylate cyclase 7
chr16	50349707	50349907	chr16:50315796-50315996	5.93168	6.65973	3.69606	2.98517	5.25548e-22	1.04025e-20	3' UTR	16	50321823	50352043	30221	1	113	uc002egd.1	27884	ENSG00000121281	ADCY7	adenylate cyclase 7
chr16	50350130	50350330	chr16:50316219-50316419	5.94249	6.73021	2.981	3.75803	6.81003e-27	2.26882e-25	3' UTR	16	50321823	50352043	30221	1	113	uc002egd.1	28307	ENSG00000121281	ADCY7	adenylate cyclase 7
chr16	50361059	50361259	chr16:50327148-50327348	3.88757	3.29175	4.37916	-0.933156	0.00316292	0.00517769	Intron (uc002ege.2/29117, intron 9 of 16)	16	50321823	50352043	30221	1	113	uc002egd.1	39236	ENSG00000121281	ADCY7	adenylate cyclase 7
chr16	50363624	50363824	chr16:50329713-50329913	3.64901	4.33924	1.72623	2.3655	9.63711e-08	3.10354e-07	Intron (uc002ege.2/29117, intron 8 of 16)	16	50352929	50402845	49917	2	29117	uc002ege.2	39021	ENSG00000166164	BRD7	bromodomain containing 7
chr16	50369589	50369789	chr16:50335678-50335878	4.00561	1.33307	5.01408	-3.37275	3.72363e-13	2.61701e-12	Intron (uc002ege.2/29117, intron 6 of 16)	16	50352929	50402845	49917	2	29117	uc002ege.2	33056	ENSG00000166164	BRD7	bromodomain containing 7
chr16	50371314	50371514	chr16:50337403-50337603	5.15261	1.34563	6.23276	-4.76286	2.4434e-35	1.95416e-33	Intron (uc002ege.2/29117, intron 6 of 16)	16	50352929	50402845	49917	2	29117	uc002ege.2	31331	ENSG00000166164	BRD7	bromodomain containing 7
chr16	50374631	50374831	chr16:50340720-50340920	3.31246	3.80996	2.32931	1.60974	0.000500793	0.000922025	Intron (uc002ege.2/29117, intron 5 of 16)	16	50352929	50402845	49917	2	29117	uc002ege.2	28014	ENSG00000166164	BRD7	bromodomain containing 7
chr16	50394370	50394570	chr16:50360459-50360659	5.36915	4.9122	5.77597	-0.805856	0.000539697	0.000989123	Intron (uc002ege.2/29117, intron 2 of 16)	16	50352929	50402845	49917	2	29117	uc002ege.2	8275	ENSG00000166164	BRD7	bromodomain containing 7
chr16	50402736	50402936	chr16:50368825-50369025	7.16544	7.50914	6.60309	0.89489	4.0611e-05	8.76063e-05	Promoter (<=1kb)	16	50352929	50402845	49917	2	29117	uc002ege.2	0	ENSG00000166164	BRD7	bromodomain containing 7
chr16	50406149	50406349	chr16:50372238-50372438	4.91312	5.1592	4.54879	0.549888	0.0222335	0.0318584	Distal Intergenic	16	50352929	50402845	49917	2	29117	uc021thx.1	-3304	ENSG00000166164	BRD7	bromodomain containing 7
chr16	50407039	50407239	chr16:50373128-50373328	7.94671	5.11513	8.9692	-3.7897	1.23762e-57	8.33587e-55	Distal Intergenic	16	50352929	50402845	49917	2	29117	uc021thx.1	-4194	ENSG00000166164	BRD7	bromodomain containing 7
chr16	50408683	50408883	chr16:50374772-50374972	4.50622	5.32808	0.840385	4.27106	3.33222e-15	3.0122e-14	Distal Intergenic	16	50352929	50402845	49917	2	29117	uc021thx.1	-5838	ENSG00000166164	BRD7	bromodomain containing 7
chr16	50418718	50418918	chr16:50384807-50385007	4.10143	4.41625	3.60195	0.874804	0.00330466	0.00539511	Distal Intergenic	16	50352929	50402845	49917	2	29117	uc021thx.1	-15873	ENSG00000166164	BRD7	bromodomain containing 7
chr16	50431183	50431383	chr16:50397272-50397472	5.00074	4.62732	5.34971	-0.681563	0.0137083	0.02034	Distal Intergenic	16	50352929	50402845	49917	2	29117	uc021thx.1	-28338	ENSG00000166164	BRD7	bromodomain containing 7
chr16	50437553	50437753	chr16:50403642-50403842	3.20193	2.58847	3.7034	-1.13342	0.00253588	0.00420849	Distal Intergenic	16	50352929	50402845	49917	2	29117	uc021thx.1	-34708	ENSG00000166164	BRD7	bromodomain containing 7
chr16	50472151	50472351	chr16:50438240-50438440	3.92155	4.52949	2.49146	2.04426	7.07616e-08	2.3283e-07	Distal Intergenic	16	50352929	50402845	49917	2	29117	uc021thx.1	-69306	ENSG00000166164	BRD7	bromodomain containing 7
chr16	50479681	50479881	chr16:50445770-50445970	6.4172	7.25478	2.24697	4.78484	6.78823e-42	9.99533e-40	Distal Intergenic	16	50352929	50402845	49917	2	29117	uc021thx.1	-76836	ENSG00000166164	BRD7	bromodomain containing 7
chr16	50492070	50492270	chr16:50458159-50458359	2.46025	3.04612	1.13425	1.62542	0.00160692	0.00274694	Distal Intergenic	16	50352929	50402845	49917	2	29117	uc021thx.1	-89225	ENSG00000166164	BRD7	bromodomain containing 7
chr16	50501861	50502061	chr16:50467950-50468150	5.94541	6.43397	4.99184	1.48562	8.99414e-10	3.9365e-09	Distal Intergenic	16	50582241	50674771	92531	1	85407	uc002egg.2	-80180	ENSG00000140807	NKD1	NKD inhibitor of WNT signaling pathway 1
chr16	50507399	50507599	chr16:50473488-50473688	4.92727	3.86653	5.62748	-1.69596	2.22467e-11	1.22938e-10	Distal Intergenic	16	50582241	50674771	92531	1	85407	uc002egg.2	-74642	ENSG00000140807	NKD1	NKD inhibitor of WNT signaling pathway 1
chr16	50512312	50512512	chr16:50478401-50478601	3.50066	4.05206	2.32081	1.56051	0.000108542	0.000219787	Distal Intergenic	16	50582241	50674771	92531	1	85407	uc002egg.2	-69729	ENSG00000140807	NKD1	NKD inhibitor of WNT signaling pathway 1
chr16	50523150	50523350	chr16:50489239-50489439	4.16153	3.22851	4.81365	-1.50654	1.74998e-05	3.98621e-05	Distal Intergenic	16	50582241	50674771	92531	1	85407	uc002egg.2	-58891	ENSG00000140807	NKD1	NKD inhibitor of WNT signaling pathway 1
chr16	50531620	50531820	chr16:50497709-50497909	5.28984	3.7742	6.12197	-2.26823	3.89428e-13	2.73031e-12	Distal Intergenic	16	50582241	50674771	92531	1	85407	uc002egg.2	-50421	ENSG00000140807	NKD1	NKD inhibitor of WNT signaling pathway 1
chr16	50573190	50573390	chr16:50539279-50539479	4.2199	4.72078	3.22541	1.46398	8.19021e-06	1.9629e-05	Distal Intergenic	16	50582241	50674771	92531	1	85407	uc002egg.2	-8851	ENSG00000140807	NKD1	NKD inhibitor of WNT signaling pathway 1
chr16	50582201	50582401	chr16:50548290-50548490	7.23046	7.52206	6.77879	0.718057	0.00118045	0.00205731	Promoter (<=1kb)	16	50582241	50674771	92531	1	85407	uc002egg.2	0	ENSG00000140807	NKD1	NKD inhibitor of WNT signaling pathway 1
chr16	50584056	50584256	chr16:50550145-50550345	5.58746	5.17492	5.96423	-0.720599	0.000666936	0.00120583	Promoter (1-2kb)	16	50582241	50674771	92531	1	85407	uc002egg.2	1815	ENSG00000140807	NKD1	NKD inhibitor of WNT signaling pathway 1
[truncated: 23,410 more rows]
