# Supplementary material for: Genetic risk of osteoarthritis operates during human skeletogenesis
Source: Hum Mol Genet. 2022 Oct 9;32(13):2124–38. doi: 10.1093/hmg/ddac251 (PMC10281754; doi:10.1093/hmg/ddac251)
Supplement: Supplementary_Tables_S6-S8_ddac251 [file supplementary_tables_s6-s8_ddac251.xlsx]

## Sheet: Table S6
Supplementary Table S6: Transcription factor binding motifs significantly enriched in differentially less accessible chromatin regions in foetal hip compared to aged hip
MOTIF_INDEX	MOTIF_SOURCE	MOTIF_ID	ALT_ID	CONSENSUS	WIDTH	SITES	E-VALUE	E-VALUE_SOURCE	MOST_SIMILAR_MOTIF_SOURCE	MOST_SIMILAR_MOTIF	URL
1	MEME	GCTGGGATTACAGGC	MEME-1	GCTGGGATTACAGGC	15	97	1.5e-89	MEME	db/HUMAN/HOCOMOCOv11_core_HUMAN_mono_meme_format.meme	ZN264_HUMAN.H11MO.0.C	http://hocomoco.autosome.ru/motif/ZN264_HUMAN.H11MO.0.C
2	MEME	TKAVTCAY	MEME-3	TKAVTCAY	8	651	4.2e-54	MEME	db/HUMAN/HOCOMOCOv11_core_HUMAN_mono_meme_format.meme	FOS_HUMAN.H11MO.0.A	http://hocomoco.autosome.ru/motif/FOS_HUMAN.H11MO.0.A
3	MEME	CCYGCCTCAGCCTCC	MEME-2	CCYGCCTCAGCCTCC	15	186	1.4e-52	MEME	db/HUMAN/HOCOMOCOv11_core_HUMAN_mono_meme_format.meme	ZN770_HUMAN.H11MO.0.C	http://hocomoco.autosome.ru/motif/ZN770_HUMAN.H11MO.0.C
4	db/HUMAN/HOCOMOCOv11_core_HUMAN_mono_meme_format.meme	JUND_HUMAN.H11MO.0.A		RRTGAGTCAYY	11	2019	3.2e-18	CENTRIMO			http://hocomoco.autosome.ru/motif/JUND_HUMAN.H11MO.0.A
5	db/HUMAN/HOCOMOCOv11_core_HUMAN_mono_meme_format.meme	JUN_HUMAN.H11MO.0.A		DRTGAGTCAYH	11	1954	1.2e-15	CENTRIMO			http://hocomoco.autosome.ru/motif/JUN_HUMAN.H11MO.0.A
6	db/HUMAN/HOCOMOCOv11_core_HUMAN_mono_meme_format.meme	FOSL2_HUMAN.H11MO.0.A		NDRTGAGTCAYH	12	1555	6.8e-14	CENTRIMO			http://hocomoco.autosome.ru/motif/FOSL2_HUMAN.H11MO.0.A
7	db/HUMAN/HOCOMOCOv11_core_HUMAN_mono_meme_format.meme	FOSL1_HUMAN.H11MO.0.A		KRVTGAGTCAYH	12	1463	2.5e-13	CENTRIMO			http://hocomoco.autosome.ru/motif/FOSL1_HUMAN.H11MO.0.A
8	db/HUMAN/HOCOMOCOv11_core_HUMAN_mono_meme_format.meme	FOS_HUMAN.H11MO.0.A		VTGAGTCAB	9	2246	3e-13	CENTRIMO			http://hocomoco.autosome.ru/motif/FOS_HUMAN.H11MO.0.A
9	STREME	1-RTGASTCAY	STREME-1	RTGASTCAY	9	878	1.5e-11	STREME	db/HUMAN/HOCOMOCOv11_core_HUMAN_mono_meme_format.meme	JUN_HUMAN.H11MO.0.A	http://hocomoco.autosome.ru/motif/JUN_HUMAN.H11MO.0.A
10	db/HUMAN/HOCOMOCOv11_core_HUMAN_mono_meme_format.meme	FOSB_HUMAN.H11MO.0.A		RTGAGTCAB	9	2336	2.1e-10	CENTRIMO			http://hocomoco.autosome.ru/motif/FOSB_HUMAN.H11MO.0.A
11	db/HUMAN/HOCOMOCOv11_core_HUMAN_mono_meme_format.meme	BACH1_HUMAN.H11MO.0.A		TGCTGAGTCABSS	13	1750	3e-10	CENTRIMO			http://hocomoco.autosome.ru/motif/BACH1_HUMAN.H11MO.0.A
12	db/HUMAN/HOCOMOCOv11_core_HUMAN_mono_meme_format.meme	JUNB_HUMAN.H11MO.0.A		DVTGAGTCABH	11	2086	3.3e-09	CENTRIMO			http://hocomoco.autosome.ru/motif/JUNB_HUMAN.H11MO.0.A
13	STREME	11-CCMCACCCWG	STREME-11	11-CCMCACCCWG	10	499	5e-08	STREME	db/HUMAN/HOCOMOCOv11_core_HUMAN_mono_meme_format.meme	KLF4_HUMAN.H11MO.0.A	http://hocomoco.autosome.ru/motif/KLF4_HUMAN.H11MO.0.A
14	db/HUMAN/HOCOMOCOv11_core_HUMAN_mono_meme_format.meme	BACH2_HUMAN.H11MO.0.A		TGCTGAGTCAB	11	2022	7.5e-08	CENTRIMO			http://hocomoco.autosome.ru/motif/BACH2_HUMAN.H11MO.0.A
15	db/HUMAN/HOCOMOCOv11_core_HUMAN_mono_meme_format.meme	KLF12_HUMAN.H11MO.0.C		VGGGGCGGGGC	11	1115	3.9e-07	CENTRIMO			http://hocomoco.autosome.ru/motif/KLF12_HUMAN.H11MO.0.C
16	db/HUMAN/HOCOMOCOv11_core_HUMAN_mono_meme_format.meme	NFE2_HUMAN.H11MO.0.A		VVRTGACTCAGCA	13	1723	6.4e-07	CENTRIMO			http://hocomoco.autosome.ru/motif/NFE2_HUMAN.H11MO.0.A
17	db/HUMAN/HOCOMOCOv11_core_HUMAN_mono_meme_format.meme	NF2L2_HUMAN.H11MO.0.A		WWYTGCTGAGTCAT	14	969	1.3e-06	CENTRIMO			http://hocomoco.autosome.ru/motif/NF2L2_HUMAN.H11MO.0.A
18	db/HUMAN/HOCOMOCOv11_core_HUMAN_mono_meme_format.meme	SALL4_HUMAN.H11MO.0.B		GSDGGGWGGG	10	2340	2.4e-06	CENTRIMO			http://hocomoco.autosome.ru/motif/SALL4_HUMAN.H11MO.0.B
19	db/HUMAN/HOCOMOCOv11_core_HUMAN_mono_meme_format.meme	RARG_HUMAN.H11MO.0.B		RGGTCASVRTGVCMTGRV	18	2149	8.6e-06	CENTRIMO			http://hocomoco.autosome.ru/motif/RARG_HUMAN.H11MO.0.B
20	db/HUMAN/HOCOMOCOv11_core_HUMAN_mono_meme_format.meme	SRBP2_HUMAN.H11MO.0.B		VSGTGGGGWGABG	13	2395	1.2e-05	CENTRIMO			http://hocomoco.autosome.ru/motif/SRBP2_HUMAN.H11MO.0.B
21	db/HUMAN/HOCOMOCOv11_core_HUMAN_mono_meme_format.meme	ESR2_HUMAN.H11MO.0.A		RGGTCASCSTGMCCY	15	1708	2.5e-05	CENTRIMO			http://hocomoco.autosome.ru/motif/ESR2_HUMAN.H11MO.0.A
22	db/HUMAN/HOCOMOCOv11_core_HUMAN_mono_meme_format.meme	SRBP1_HUMAN.H11MO.0.A		DGTSRGGTGAB	11	2202	2.6e-05	CENTRIMO			http://hocomoco.autosome.ru/motif/SRBP1_HUMAN.H11MO.0.A
23	db/HUMAN/HOCOMOCOv11_core_HUMAN_mono_meme_format.meme	KLF3_HUMAN.H11MO.0.B		GGRGVDGGGCGGGGCYGGG	19	1372	9.6e-05	CENTRIMO			http://hocomoco.autosome.ru/motif/KLF3_HUMAN.H11MO.0.B
24	db/HUMAN/HOCOMOCOv11_core_HUMAN_mono_meme_format.meme	KLF6_HUMAN.H11MO.0.A		GSRRGGGHGGGGMHGGGRV	19	1922	0.00013	CENTRIMO			http://hocomoco.autosome.ru/motif/KLF6_HUMAN.H11MO.0.A
25	STREME	14-CCCTGCC	STREME-14	14-CCCTGCC	7	296	0.00013	STREME	db/HUMAN/HOCOMOCOv11_core_HUMAN_mono_meme_format.meme	NFIC_HUMAN.H11MO.0.A	http://hocomoco.autosome.ru/motif/NFIC_HUMAN.H11MO.0.A
26	db/HUMAN/HOCOMOCOv11_core_HUMAN_mono_meme_format.meme	KLF4_HUMAN.H11MO.0.A		WGGGYGKGGC	10	1317	0.00037	CENTRIMO			http://hocomoco.autosome.ru/motif/KLF4_HUMAN.H11MO.0.A
27	db/HUMAN/HOCOMOCOv11_core_HUMAN_mono_meme_format.meme	SP3_HUMAN.H11MO.0.B		SGVVGGGGGCGGGGCBRGSS	20	1505	0.00045	CENTRIMO			http://hocomoco.autosome.ru/motif/SP3_HUMAN.H11MO.0.B
28	db/HUMAN/HOCOMOCOv11_core_HUMAN_mono_meme_format.meme	RORA_HUMAN.H11MO.0.C		AWSTRGGTCARRG	13	2437	0.00064	CENTRIMO			http://hocomoco.autosome.ru/motif/RORA_HUMAN.H11MO.0.C
29	db/HUMAN/HOCOMOCOv11_core_HUMAN_mono_meme_format.meme	AP2B_HUMAN.H11MO.0.B		GCCYGVGGGS	10	1805	0.00086	CENTRIMO			http://hocomoco.autosome.ru/motif/AP2B_HUMAN.H11MO.0.B
30	db/HUMAN/HOCOMOCOv11_core_HUMAN_mono_meme_format.meme	ATF3_HUMAN.H11MO.0.A		GGTSACGTGAB	11	1563	0.00099	CENTRIMO			http://hocomoco.autosome.ru/motif/ATF3_HUMAN.H11MO.0.A
31	db/HUMAN/HOCOMOCOv11_core_HUMAN_mono_meme_format.meme	EGR1_HUMAN.H11MO.0.A		VDRDGCGKGGGYGGRRR	17	1800	0.0014	CENTRIMO			http://hocomoco.autosome.ru/motif/EGR1_HUMAN.H11MO.0.A
32	db/HUMAN/HOCOMOCOv11_core_HUMAN_mono_meme_format.meme	NFIC_HUMAN.H11MO.0.A		CYTGGCHBYMWGCCARG	17	2003	0.0017	CENTRIMO			http://hocomoco.autosome.ru/motif/NFIC_HUMAN.H11MO.0.A
33	db/HUMAN/HOCOMOCOv11_core_HUMAN_mono_meme_format.meme	KLF1_HUMAN.H11MO.0.A		DGGGYGKGGCYGGG	14	1308	0.0027	CENTRIMO			http://hocomoco.autosome.ru/motif/KLF1_HUMAN.H11MO.0.A
34	db/HUMAN/HOCOMOCOv11_core_HUMAN_mono_meme_format.meme	KLF8_HUMAN.H11MO.0.C		CAGGGKGTG	9	1251	0.0028	CENTRIMO			http://hocomoco.autosome.ru/motif/KLF8_HUMAN.H11MO.0.C
35	db/HUMAN/HOCOMOCOv11_core_HUMAN_mono_meme_format.meme	ZIC3_HUMAN.H11MO.0.B		GGCYHCCTGCTGWGH	15	1464	0.003	CENTRIMO			http://hocomoco.autosome.ru/motif/ZIC3_HUMAN.H11MO.0.B
36	STREME	2-TGABVTCA	STREME-2	TGABVTCA	8	201	0.0034	STREME	db/HUMAN/HOCOMOCOv11_core_HUMAN_mono_meme_format.meme	ATF2_HUMAN.H11MO.0.B	http://hocomoco.autosome.ru/motif/ATF2_HUMAN.H11MO.0.B
37	db/HUMAN/HOCOMOCOv11_core_HUMAN_mono_meme_format.meme	NF2L1_HUMAN.H11MO.0.C		HGTCATN	7	2589	0.0041	CENTRIMO			http://hocomoco.autosome.ru/motif/NF2L1_HUMAN.H11MO.0.C
38	db/HUMAN/HOCOMOCOv11_core_HUMAN_mono_meme_format.meme	ATF1_HUMAN.H11MO.0.B		HRRTGACGYMA	11	2095	0.0051	CENTRIMO			http://hocomoco.autosome.ru/motif/ATF1_HUMAN.H11MO.0.B
39	db/HUMAN/HOCOMOCOv11_core_HUMAN_mono_meme_format.meme	RUNX3_HUMAN.H11MO.0.A		BYTGTGGTTW	10	1767	0.006	CENTRIMO			http://hocomoco.autosome.ru/motif/RUNX3_HUMAN.H11MO.0.A
40	STREME	3-CCTCAGCCTCCCRA	STREME-3	CCTCAGCCTCCCRA	14	110	0.0079	STREME	db/HUMAN/HOCOMOCOv11_core_HUMAN_mono_meme_format.meme	ZN770_HUMAN.H11MO.0.C	http://hocomoco.autosome.ru/motif/ZN770_HUMAN.H11MO.0.C
41	db/HUMAN/HOCOMOCOv11_core_HUMAN_mono_meme_format.meme	RORG_HUMAN.H11MO.0.C		RRAASTRGGTCA	12	2114	0.0085	CENTRIMO			http://hocomoco.autosome.ru/motif/RORG_HUMAN.H11MO.0.C
42	db/HUMAN/HOCOMOCOv11_core_HUMAN_mono_meme_format.meme	SP2_HUMAN.H11MO.0.A		GGSSVGGGGGCGGGGCCDGSGS	22	1097	0.011	CENTRIMO			http://hocomoco.autosome.ru/motif/SP2_HUMAN.H11MO.0.A
43	db/HUMAN/HOCOMOCOv11_core_HUMAN_mono_meme_format.meme	SP4_HUMAN.H11MO.0.A		SRGVARGRGGCGGRGCHDRR	20	1798	0.016	CENTRIMO			http://hocomoco.autosome.ru/motif/SP4_HUMAN.H11MO.0.A
44	db/HUMAN/HOCOMOCOv11_core_HUMAN_mono_meme_format.meme	KLF5_HUMAN.H11MO.0.A		WGGGTGKGGCDGGG	14	1827	0.02	CENTRIMO			http://hocomoco.autosome.ru/motif/KLF5_HUMAN.H11MO.0.A
45	db/HUMAN/HOCOMOCOv11_core_HUMAN_mono_meme_format.meme	SMAD3_HUMAN.H11MO.0.B		SYCTSHCWSCWS	12	2661	0.027	CENTRIMO			http://hocomoco.autosome.ru/motif/SMAD3_HUMAN.H11MO.0.B
46	db/HUMAN/HOCOMOCOv11_core_HUMAN_mono_meme_format.meme	EGR2_HUMAN.H11MO.0.A		GRGRRKGWGKGGGHGGRG	18	1715	0.027	CENTRIMO			http://hocomoco.autosome.ru/motif/EGR2_HUMAN.H11MO.0.A
47	db/HUMAN/HOCOMOCOv11_core_HUMAN_mono_meme_format.meme	TBX21_HUMAN.H11MO.0.A		GDGDRGGTGTGRV	13	2596	0.031	CENTRIMO			http://hocomoco.autosome.ru/motif/TBX21_HUMAN.H11MO.0.A
48	STREME	10-GGATGAC	STREME-10	10-GGATGAC	7	776	0.036	STREME	db/HUMAN/HOCOMOCOv11_core_HUMAN_mono_meme_format.meme	NFE2_HUMAN.H11MO.0.A	http://hocomoco.autosome.ru/motif/NFE2_HUMAN.H11MO.0.A
49	db/HUMAN/HOCOMOCOv11_core_HUMAN_mono_meme_format.meme	NR2C2_HUMAN.H11MO.0.B		GSTYMVRGGTCA	12	1472	0.04	CENTRIMO			http://hocomoco.autosome.ru/motif/NR2C2_HUMAN.H11MO.0.B
50	db/HUMAN/HOCOMOCOv11_core_HUMAN_mono_meme_format.meme	ZBT48_HUMAN.H11MO.0.C		YHAGGGACCRKS	12	1781	0.041	CENTRIMO			http://hocomoco.autosome.ru/motif/ZBT48_HUMAN.H11MO.0.C
51	db/HUMAN/HOCOMOCOv11_core_HUMAN_mono_meme_format.meme	ZIC1_HUMAN.H11MO.0.B		KGGGWGGTS	9	2214	0.049	CENTRIMO			http://hocomoco.autosome.ru/motif/ZIC1_HUMAN.H11MO.0.B

## Sheet: Table S7
Supplementary Table S7: Transcription factor binding motifs significantly enriched in differentially more accessible chromatin regions in foetal hip compared to aged hip
MOTIF_INDEX	MOTIF_SOURCE	MOTIF_ID	ALT_ID	CONSENSUS	WIDTH	SITES	E-VALUE	E-VALUE_SOURCE	MOST_SIMILAR_MOTIF_SOURCE	MOST_SIMILAR_MOTIF	URL
1	db/HUMAN/HOCOMOCOv11_core_HUMAN_mono_meme_format.meme	SOX9_HUMAN.H11MO.0.B		AADGGNNBCWTTGTTY	16	2542	2.6e-17	CENTRIMO			http://hocomoco.autosome.ru/motif/SOX9_HUMAN.H11MO.0.B
2	db/HUMAN/HOCOMOCOv11_core_HUMAN_mono_meme_format.meme	BACH1_HUMAN.H11MO.0.A		TGCTGAGTCABSS	13	1915	2.1e-12	CENTRIMO			http://hocomoco.autosome.ru/motif/BACH1_HUMAN.H11MO.0.A
3	STREME	3-ACACAGAGCYY	STREME-3	ACACAGAGCYY	11	1007	3.9e-12	STREME	db/HUMAN/HOCOMOCOv11_core_HUMAN_mono_meme_format.meme	SOX9_HUMAN.H11MO.0.B	http://hocomoco.autosome.ru/motif/SOX9_HUMAN.H11MO.0.B
4	db/HUMAN/HOCOMOCOv11_core_HUMAN_mono_meme_format.meme	FOSL1_HUMAN.H11MO.0.A		KRVTGAGTCAYH	12	1374	5.2e-09	CENTRIMO			http://hocomoco.autosome.ru/motif/FOSL1_HUMAN.H11MO.0.A
5	db/HUMAN/HOCOMOCOv11_core_HUMAN_mono_meme_format.meme	JUNB_HUMAN.H11MO.0.A		DVTGAGTCABH	11	2279	2.2e-08	CENTRIMO			http://hocomoco.autosome.ru/motif/JUNB_HUMAN.H11MO.0.A
6	db/HUMAN/HOCOMOCOv11_core_HUMAN_mono_meme_format.meme	JUN_HUMAN.H11MO.0.A		DRTGAGTCAYH	11	1901	2.4e-08	CENTRIMO			http://hocomoco.autosome.ru/motif/JUN_HUMAN.H11MO.0.A
7	db/HUMAN/HOCOMOCOv11_core_HUMAN_mono_meme_format.meme	FOS_HUMAN.H11MO.0.A		VTGAGTCAB	9	2506	2.9e-08	CENTRIMO			http://hocomoco.autosome.ru/motif/FOS_HUMAN.H11MO.0.A
8	MEME	GTTGCCATGGMAACS	MEME-1	GTTGCCATGGMAACS	15	55	4.2e-08	MEME	db/HUMAN/HOCOMOCOv11_core_HUMAN_mono_meme_format.meme	RFX1_HUMAN.H11MO.0.B	http://hocomoco.autosome.ru/motif/RFX1_HUMAN.H11MO.0.B
9	db/HUMAN/HOCOMOCOv11_core_HUMAN_mono_meme_format.meme	JUND_HUMAN.H11MO.0.A		RRTGAGTCAYY	11	2004	4.3e-08	CENTRIMO			http://hocomoco.autosome.ru/motif/JUND_HUMAN.H11MO.0.A
10	STREME	1-DVTGANTCABH	STREME-1	DVTGANTCABH	11	666	1.2e-07	STREME	db/HUMAN/HOCOMOCOv11_core_HUMAN_mono_meme_format.meme	JUNB_HUMAN.H11MO.0.A	http://hocomoco.autosome.ru/motif/JUNB_HUMAN.H11MO.0.A
11	db/HUMAN/HOCOMOCOv11_core_HUMAN_mono_meme_format.meme	SOX10_HUMAN.H11MO.0.B		MAARRRVDBCWTTGTT	16	2852	1.7e-07	CENTRIMO			http://hocomoco.autosome.ru/motif/SOX10_HUMAN.H11MO.0.B
12	db/HUMAN/HOCOMOCOv11_core_HUMAN_mono_meme_format.meme	ZIC1_HUMAN.H11MO.0.B		KGGGWGGTS	9	2841	2.1e-07	CENTRIMO			http://hocomoco.autosome.ru/motif/ZIC1_HUMAN.H11MO.0.B
13	db/HUMAN/HOCOMOCOv11_core_HUMAN_mono_meme_format.meme	BACH2_HUMAN.H11MO.0.A		TGCTGAGTCAB	11	2267	2.3e-07	CENTRIMO			http://hocomoco.autosome.ru/motif/BACH2_HUMAN.H11MO.0.A
14	db/HUMAN/HOCOMOCOv11_core_HUMAN_mono_meme_format.meme	ZN563_HUMAN.H11MO.0.C		RGGNTCMTNDCHGGCAGCTGY	21	2471	3.1e-07	CENTRIMO			http://hocomoco.autosome.ru/motif/ZN563_HUMAN.H11MO.0.C
15	db/HUMAN/HOCOMOCOv11_core_HUMAN_mono_meme_format.meme	FOSL2_HUMAN.H11MO.0.A		NDRTGAGTCAYH	12	1446	3.3e-07	CENTRIMO			http://hocomoco.autosome.ru/motif/FOSL2_HUMAN.H11MO.0.A
16	db/HUMAN/HOCOMOCOv11_core_HUMAN_mono_meme_format.meme	NFE2_HUMAN.H11MO.0.A		VVRTGACTCAGCA	13	1770	6.3e-07	CENTRIMO			http://hocomoco.autosome.ru/motif/NFE2_HUMAN.H11MO.0.A
17	db/HUMAN/HOCOMOCOv11_core_HUMAN_mono_meme_format.meme	RUNX3_HUMAN.H11MO.0.A		BYTGTGGTTW	10	2115	8.3e-07	CENTRIMO			http://hocomoco.autosome.ru/motif/RUNX3_HUMAN.H11MO.0.A
18	db/HUMAN/HOCOMOCOv11_core_HUMAN_mono_meme_format.meme	HTF4_HUMAN.H11MO.0.A		DSCAGSTGKG	10	2895	2.2e-06	CENTRIMO			http://hocomoco.autosome.ru/motif/HTF4_HUMAN.H11MO.0.A
19	db/HUMAN/HOCOMOCOv11_core_HUMAN_mono_meme_format.meme	NF2L2_HUMAN.H11MO.0.A		WWYTGCTGAGTCAT	14	956	1.8e-05	CENTRIMO			http://hocomoco.autosome.ru/motif/NF2L2_HUMAN.H11MO.0.A
20	db/HUMAN/HOCOMOCOv11_core_HUMAN_mono_meme_format.meme	AP2B_HUMAN.H11MO.0.B		GCCYGVGGGS	10	2129	1.9e-05	CENTRIMO			http://hocomoco.autosome.ru/motif/AP2B_HUMAN.H11MO.0.B
21	db/HUMAN/HOCOMOCOv11_core_HUMAN_mono_meme_format.meme	MAFB_HUMAN.H11MO.0.B		TGCTGASTYAD	11	3570	2.6e-05	CENTRIMO			http://hocomoco.autosome.ru/motif/MAFB_HUMAN.H11MO.0.B
22	db/HUMAN/HOCOMOCOv11_core_HUMAN_mono_meme_format.meme	FOSB_HUMAN.H11MO.0.A		RTGAGTCAB	9	2907	3.1e-05	CENTRIMO			http://hocomoco.autosome.ru/motif/FOSB_HUMAN.H11MO.0.A
23	db/HUMAN/HOCOMOCOv11_core_HUMAN_mono_meme_format.meme	PEBB_HUMAN.H11MO.0.C		TYTGTGGTYWB	11	2514	3.3e-05	CENTRIMO			http://hocomoco.autosome.ru/motif/PEBB_HUMAN.H11MO.0.C
24	db/HUMAN/HOCOMOCOv11_core_HUMAN_mono_meme_format.meme	SMAD3_HUMAN.H11MO.0.B		SYCTSHCWSCWS	12	3716	4.8e-05	CENTRIMO			http://hocomoco.autosome.ru/motif/SMAD3_HUMAN.H11MO.0.B
25	db/HUMAN/HOCOMOCOv11_core_HUMAN_mono_meme_format.meme	ZFX_HUMAN.H11MO.0.A		SCAGGCCBCR	10	1752	6.2e-05	CENTRIMO			http://hocomoco.autosome.ru/motif/ZFX_HUMAN.H11MO.0.A
26	db/HUMAN/HOCOMOCOv11_core_HUMAN_mono_meme_format.meme	RFX1_HUMAN.H11MO.0.B		SSSSCBGTTGCCAKGGVRACSS	22	831	7e-05	CENTRIMO			http://hocomoco.autosome.ru/motif/RFX1_HUMAN.H11MO.0.B
27	db/HUMAN/HOCOMOCOv11_core_HUMAN_mono_meme_format.meme	RUNX1_HUMAN.H11MO.0.A		BYTGTGGTTWB	11	2250	8.6e-05	CENTRIMO			http://hocomoco.autosome.ru/motif/RUNX1_HUMAN.H11MO.0.A
28	db/HUMAN/HOCOMOCOv11_core_HUMAN_mono_meme_format.meme	ZIC3_HUMAN.H11MO.0.B		GGCYHCCTGCTGWGH	15	1759	0.00011	CENTRIMO			http://hocomoco.autosome.ru/motif/ZIC3_HUMAN.H11MO.0.B
29	db/HUMAN/HOCOMOCOv11_core_HUMAN_mono_meme_format.meme	ZN322_HUMAN.H11MO.0.B		GWGCCTGSTACWSWGCCTGR	20	1645	0.00012	CENTRIMO			http://hocomoco.autosome.ru/motif/ZN322_HUMAN.H11MO.0.B
30	db/HUMAN/HOCOMOCOv11_core_HUMAN_mono_meme_format.meme	ESR2_HUMAN.H11MO.0.A		RGGTCASCSTGMCCY	15	1875	0.00021	CENTRIMO			http://hocomoco.autosome.ru/motif/ESR2_HUMAN.H11MO.0.A
31	db/HUMAN/HOCOMOCOv11_core_HUMAN_mono_meme_format.meme	THAP1_HUMAN.H11MO.0.C		SGCCGCCATSTYGGSYBCGGGC	22	1316	0.00023	CENTRIMO			http://hocomoco.autosome.ru/motif/THAP1_HUMAN.H11MO.0.C
32	db/HUMAN/HOCOMOCOv11_core_HUMAN_mono_meme_format.meme	SRBP1_HUMAN.H11MO.0.A		DGTSRGGTGAB	11	2691	0.00043	CENTRIMO			http://hocomoco.autosome.ru/motif/SRBP1_HUMAN.H11MO.0.A
33	db/HUMAN/HOCOMOCOv11_core_HUMAN_mono_meme_format.meme	ITF2_HUMAN.H11MO.0.C		DGCAGSTGKS	10	3041	0.00053	CENTRIMO			http://hocomoco.autosome.ru/motif/ITF2_HUMAN.H11MO.0.C
34	db/HUMAN/HOCOMOCOv11_core_HUMAN_mono_meme_format.meme	ZN554_HUMAN.H11MO.0.C		GCWGAGYCANGTRGDKKRCT	20	2257	0.00062	CENTRIMO			http://hocomoco.autosome.ru/motif/ZN554_HUMAN.H11MO.0.C
35	db/HUMAN/HOCOMOCOv11_core_HUMAN_mono_meme_format.meme	MYF6_HUMAN.H11MO.0.C		CASCTGC	7	2069	0.00073	CENTRIMO			http://hocomoco.autosome.ru/motif/MYF6_HUMAN.H11MO.0.C
36	db/HUMAN/HOCOMOCOv11_core_HUMAN_mono_meme_format.meme	ZN708_HUMAN.H11MO.0.C		GCCTAATAARBAGGYACAGC	20	1059	0.00087	CENTRIMO			http://hocomoco.autosome.ru/motif/ZN708_HUMAN.H11MO.0.C
37	db/HUMAN/HOCOMOCOv11_core_HUMAN_mono_meme_format.meme	ZN449_HUMAN.H11MO.0.C		TGGTTGGGCTB	11	1853	0.0015	CENTRIMO			http://hocomoco.autosome.ru/motif/ZN449_HUMAN.H11MO.0.C
38	db/HUMAN/HOCOMOCOv11_core_HUMAN_mono_meme_format.meme	RARG_HUMAN.H11MO.0.B		RGGTCASVRTGVCMTGRV	18	2434	0.0033	CENTRIMO			http://hocomoco.autosome.ru/motif/RARG_HUMAN.H11MO.0.B
39	db/HUMAN/HOCOMOCOv11_core_HUMAN_mono_meme_format.meme	ZKSC1_HUMAN.H11MO.0.B		WGHRSMCCTACTRTGTGCH	19	1240	0.0036	CENTRIMO			http://hocomoco.autosome.ru/motif/ZKSC1_HUMAN.H11MO.0.B
40	db/HUMAN/HOCOMOCOv11_core_HUMAN_mono_meme_format.meme	ZSC31_HUMAN.H11MO.0.C		RGCAGCAGGGCARTTAKR	18	1917	0.0038	CENTRIMO			http://hocomoco.autosome.ru/motif/ZSC31_HUMAN.H11MO.0.C
41	db/HUMAN/HOCOMOCOv11_core_HUMAN_mono_meme_format.meme	ESR1_HUMAN.H11MO.0.A		AGGTCASMSTGACCY	15	1637	0.0041	CENTRIMO			http://hocomoco.autosome.ru/motif/ESR1_HUMAN.H11MO.0.A
42	db/HUMAN/HOCOMOCOv11_core_HUMAN_mono_meme_format.meme	Z324A_HUMAN.H11MO.0.C		KVTCAAACCATCCTTKSCTKSCW	23	2234	0.0043	CENTRIMO			http://hocomoco.autosome.ru/motif/Z324A_HUMAN.H11MO.0.C
43	db/HUMAN/HOCOMOCOv11_core_HUMAN_mono_meme_format.meme	MAF_HUMAN.H11MO.0.A		VAAWBTGCTGASTHWGCMD	19	2801	0.01	CENTRIMO			http://hocomoco.autosome.ru/motif/MAF_HUMAN.H11MO.0.A
44	db/HUMAN/HOCOMOCOv11_core_HUMAN_mono_meme_format.meme	RFX5_HUMAN.H11MO.0.A		GTCABCWGTTGCYRGGSARA	20	2048	0.01	CENTRIMO			http://hocomoco.autosome.ru/motif/RFX5_HUMAN.H11MO.0.A
45	db/HUMAN/HOCOMOCOv11_core_HUMAN_mono_meme_format.meme	MAX_HUMAN.H11MO.0.A		VRGCACGTGG	10	1751	0.013	CENTRIMO			http://hocomoco.autosome.ru/motif/MAX_HUMAN.H11MO.0.A
46	db/HUMAN/HOCOMOCOv11_core_HUMAN_mono_meme_format.meme	MXI1_HUMAN.H11MO.0.A		VCACGTGGSNGSBGS	15	1702	0.016	CENTRIMO			http://hocomoco.autosome.ru/motif/MXI1_HUMAN.H11MO.0.A
47	STREME	2-WATGAATGNRB	STREME-2	WATGAATGNRB	11	797	0.021	STREME	db/HUMAN/HOCOMOCOv11_core_HUMAN_mono_meme_format.meme	PO3F2_HUMAN.H11MO.0.A	http://hocomoco.autosome.ru/motif/PO3F2_HUMAN.H11MO.0.A
48	db/HUMAN/HOCOMOCOv11_core_HUMAN_mono_meme_format.meme	MAFF_HUMAN.H11MO.0.B		TGCTGASTCAGCABTTTT	18	2630	0.036	CENTRIMO			http://hocomoco.autosome.ru/motif/MAFF_HUMAN.H11MO.0.B
49	db/HUMAN/HOCOMOCOv11_core_HUMAN_mono_meme_format.meme	BMAL1_HUMAN.H11MO.0.A		KSCACGTGHSY	11	1845	0.042	CENTRIMO			http://hocomoco.autosome.ru/motif/BMAL1_HUMAN.H11MO.0.A

## Sheet: Table S8
Supplementary Table S8: Transcription factor binding motifs significantly enriched in differentially less accessible chromatin regions in foetal knee compared to aged knee
MOTIF_INDEX	MOTIF_SOURCE	MOTIF_ID	ALT_ID	CONSENSUS	WIDTH	SITES	E-VALUE	E-VALUE_SOURCE	MOST_SIMILAR_MOTIF_SOURCE	MOST_SIMILAR_MOTIF	URL
1	MEME	STKASTCA	MEME-2	STKASTCA	8	1874	5.2e-86	MEME	db/HUMAN/HOCOMOCOv11_core_HUMAN_mono_meme_format.meme	MAFK_HUMAN.H11MO.0.A	http://hocomoco.autosome.ru/motif/MAFK_HUMAN.H11MO.0.A
2	MEME	TGTYRSCCAGGCTGG	MEME-1	TGTYRSCCAGGCTGG	15	104	1.5e-79	MEME
3	MEME	GCTGGGATTACAGGC	MEME-3	GCTGGGATTACAGGC	15	85	8.7e-68	MEME	db/HUMAN/HOCOMOCOv11_core_HUMAN_mono_meme_format.meme	ZN264_HUMAN.H11MO.0.C	http://hocomoco.autosome.ru/motif/ZN264_HUMAN.H11MO.0.C
4	db/HUMAN/HOCOMOCOv11_core_HUMAN_mono_meme_format.meme	JUND_HUMAN.H11MO.0.A		RRTGAGTCAYY	11	2731	1.4e-25	CENTRIMO			http://hocomoco.autosome.ru/motif/JUND_HUMAN.H11MO.0.A
5	db/HUMAN/HOCOMOCOv11_core_HUMAN_mono_meme_format.meme	JUN_HUMAN.H11MO.0.A		DRTGAGTCAYH	11	2629	6.3e-25	CENTRIMO			http://hocomoco.autosome.ru/motif/JUN_HUMAN.H11MO.0.A
6	db/HUMAN/HOCOMOCOv11_core_HUMAN_mono_meme_format.meme	FOSL2_HUMAN.H11MO.0.A		NDRTGAGTCAYH	12	2126	2.6e-21	CENTRIMO			http://hocomoco.autosome.ru/motif/FOSL2_HUMAN.H11MO.0.A
7	db/HUMAN/HOCOMOCOv11_core_HUMAN_mono_meme_format.meme	BACH1_HUMAN.H11MO.0.A		TGCTGAGTCABSS	13	2337	9.7e-21	CENTRIMO			http://hocomoco.autosome.ru/motif/BACH1_HUMAN.H11MO.0.A
8	db/HUMAN/HOCOMOCOv11_core_HUMAN_mono_meme_format.meme	FOSL1_HUMAN.H11MO.0.A		KRVTGAGTCAYH	12	2001	2.5e-19	CENTRIMO			http://hocomoco.autosome.ru/motif/FOSL1_HUMAN.H11MO.0.A
9	db/HUMAN/HOCOMOCOv11_core_HUMAN_mono_meme_format.meme	NFE2_HUMAN.H11MO.0.A		VVRTGACTCAGCA	13	2344	2e-17	CENTRIMO			http://hocomoco.autosome.ru/motif/NFE2_HUMAN.H11MO.0.A
10	db/HUMAN/HOCOMOCOv11_core_HUMAN_mono_meme_format.meme	FOS_HUMAN.H11MO.0.A		VTGAGTCAB	9	3024	6.3e-17	CENTRIMO			http://hocomoco.autosome.ru/motif/FOS_HUMAN.H11MO.0.A
11	db/HUMAN/HOCOMOCOv11_core_HUMAN_mono_meme_format.meme	BACH2_HUMAN.H11MO.0.A		TGCTGAGTCAB	11	2726	2.5e-16	CENTRIMO			http://hocomoco.autosome.ru/motif/BACH2_HUMAN.H11MO.0.A
12	db/HUMAN/HOCOMOCOv11_core_HUMAN_mono_meme_format.meme	JUNB_HUMAN.H11MO.0.A		DVTGAGTCABH	11	2849	3.4e-16	CENTRIMO			http://hocomoco.autosome.ru/motif/JUNB_HUMAN.H11MO.0.A
13	db/HUMAN/HOCOMOCOv11_core_HUMAN_mono_meme_format.meme	FOSB_HUMAN.H11MO.0.A		RTGAGTCAB	9	3138	1.5e-15	CENTRIMO			http://hocomoco.autosome.ru/motif/FOSB_HUMAN.H11MO.0.A
14	STREME	1-NTGASTCAN	STREME-1	NTGASTCAN	9	1579	7.9e-14	STREME	db/HUMAN/HOCOMOCOv11_core_HUMAN_mono_meme_format.meme	JUN_HUMAN.H11MO.0.A	http://hocomoco.autosome.ru/motif/JUN_HUMAN.H11MO.0.A
15	db/HUMAN/HOCOMOCOv11_core_HUMAN_mono_meme_format.meme	NF2L1_HUMAN.H11MO.0.C		HGTCATN	7	3428	1.6e-12	CENTRIMO			http://hocomoco.autosome.ru/motif/NF2L1_HUMAN.H11MO.0.C
16	db/HUMAN/HOCOMOCOv11_core_HUMAN_mono_meme_format.meme	RORG_HUMAN.H11MO.0.C		RRAASTRGGTCA	12	2817	4.6e-12	CENTRIMO			http://hocomoco.autosome.ru/motif/RORG_HUMAN.H11MO.0.C
17	db/HUMAN/HOCOMOCOv11_core_HUMAN_mono_meme_format.meme	NR1H4_HUMAN.H11MO.0.B		RRGGKCAVTGRCCBSGVGG	19	1877	5.1e-10	CENTRIMO			http://hocomoco.autosome.ru/motif/NR1H4_HUMAN.H11MO.0.B
18	db/HUMAN/HOCOMOCOv11_core_HUMAN_mono_meme_format.meme	NF2L2_HUMAN.H11MO.0.A		WWYTGCTGAGTCAT	14	1338	6.8e-10	CENTRIMO			http://hocomoco.autosome.ru/motif/NF2L2_HUMAN.H11MO.0.A
19	db/HUMAN/HOCOMOCOv11_core_HUMAN_mono_meme_format.meme	ATF1_HUMAN.H11MO.0.B		HRRTGACGYMA	11	2747	1.2e-09	CENTRIMO			http://hocomoco.autosome.ru/motif/ATF1_HUMAN.H11MO.0.B
20	db/HUMAN/HOCOMOCOv11_core_HUMAN_mono_meme_format.meme	ATF3_HUMAN.H11MO.0.A		GGTSACGTGAB	11	2091	4.3e-09	CENTRIMO			http://hocomoco.autosome.ru/motif/ATF3_HUMAN.H11MO.0.A
21	db/HUMAN/HOCOMOCOv11_core_HUMAN_mono_meme_format.meme	SRBP2_HUMAN.H11MO.0.B		VSGTGGGGWGABG	13	3116	4.9e-09	CENTRIMO			http://hocomoco.autosome.ru/motif/SRBP2_HUMAN.H11MO.0.B
22	db/HUMAN/HOCOMOCOv11_core_HUMAN_mono_meme_format.meme	AP2B_HUMAN.H11MO.0.B		GCCYGVGGGS	10	2314	4.5e-08	CENTRIMO			http://hocomoco.autosome.ru/motif/AP2B_HUMAN.H11MO.0.B
23	db/HUMAN/HOCOMOCOv11_core_HUMAN_mono_meme_format.meme	CREB1_HUMAN.H11MO.0.A		NRRTGACGTMA	11	2374	6.6e-08	CENTRIMO			http://hocomoco.autosome.ru/motif/CREB1_HUMAN.H11MO.0.A
24	db/HUMAN/HOCOMOCOv11_core_HUMAN_mono_meme_format.meme	KLF12_HUMAN.H11MO.0.C		VGGGGCGGGGC	11	1364	6.7e-08	CENTRIMO			http://hocomoco.autosome.ru/motif/KLF12_HUMAN.H11MO.0.C
25	db/HUMAN/HOCOMOCOv11_core_HUMAN_mono_meme_format.meme	KLF1_HUMAN.H11MO.0.A		DGGGYGKGGCYGGG	14	1595	9.7e-08	CENTRIMO			http://hocomoco.autosome.ru/motif/KLF1_HUMAN.H11MO.0.A
26	db/HUMAN/HOCOMOCOv11_core_HUMAN_mono_meme_format.meme	KLF5_HUMAN.H11MO.0.A		WGGGTGKGGCDGGG	14	2320	1.7e-07	CENTRIMO			http://hocomoco.autosome.ru/motif/KLF5_HUMAN.H11MO.0.A
27	db/HUMAN/HOCOMOCOv11_core_HUMAN_mono_meme_format.meme	KLF3_HUMAN.H11MO.0.B		GGRGVDGGGCGGGGCYGGG	19	1671	3e-07	CENTRIMO			http://hocomoco.autosome.ru/motif/KLF3_HUMAN.H11MO.0.B
28	db/HUMAN/HOCOMOCOv11_core_HUMAN_mono_meme_format.meme	PBX3_HUMAN.H11MO.0.A		TGABTGRCRGS	11	2849	4.6e-07	CENTRIMO			http://hocomoco.autosome.ru/motif/PBX3_HUMAN.H11MO.0.A
29	db/HUMAN/HOCOMOCOv11_core_HUMAN_mono_meme_format.meme	SALL4_HUMAN.H11MO.0.B		GSDGGGWGGG	10	2988	6.1e-07	CENTRIMO			http://hocomoco.autosome.ru/motif/SALL4_HUMAN.H11MO.0.B
30	db/HUMAN/HOCOMOCOv11_core_HUMAN_mono_meme_format.meme	ZN322_HUMAN.H11MO.0.B		GWGCCTGSTACWSWGCCTGR	20	1724	1.2e-06	CENTRIMO			http://hocomoco.autosome.ru/motif/ZN322_HUMAN.H11MO.0.B
31	db/HUMAN/HOCOMOCOv11_core_HUMAN_mono_meme_format.meme	NFIC_HUMAN.H11MO.0.A		CYTGGCHBYMWGCCARG	17	2587	5.1e-06	CENTRIMO			http://hocomoco.autosome.ru/motif/NFIC_HUMAN.H11MO.0.A
32	db/HUMAN/HOCOMOCOv11_core_HUMAN_mono_meme_format.meme	SP3_HUMAN.H11MO.0.B		SGVVGGGGGCGGGGCBRGSS	20	1898	5.7e-06	CENTRIMO			http://hocomoco.autosome.ru/motif/SP3_HUMAN.H11MO.0.B
33	STREME	18-CTCACTGCAR	STREME-18	18-CTCACTGCAR	10	76	8.1e-06	STREME	db/HUMAN/HOCOMOCOv11_core_HUMAN_mono_meme_format.meme	NR1H3_HUMAN.H11MO.0.B	http://hocomoco.autosome.ru/motif/NR1H3_HUMAN.H11MO.0.B
34	db/HUMAN/HOCOMOCOv11_core_HUMAN_mono_meme_format.meme	RARG_HUMAN.H11MO.0.B		RGGTCASVRTGVCMTGRV	18	2817	9.4e-06	CENTRIMO			http://hocomoco.autosome.ru/motif/RARG_HUMAN.H11MO.0.B
35	db/HUMAN/HOCOMOCOv11_core_HUMAN_mono_meme_format.meme	PKNX1_HUMAN.H11MO.0.B		TGABTGRCAGS	11	2535	1.1e-05	CENTRIMO			http://hocomoco.autosome.ru/motif/PKNX1_HUMAN.H11MO.0.B
36	db/HUMAN/HOCOMOCOv11_core_HUMAN_mono_meme_format.meme	SP2_HUMAN.H11MO.0.A		GGSSVGGGGGCGGGGCCDGSGS	22	1366	1.1e-05	CENTRIMO			http://hocomoco.autosome.ru/motif/SP2_HUMAN.H11MO.0.A
37	db/HUMAN/HOCOMOCOv11_core_HUMAN_mono_meme_format.meme	KLF6_HUMAN.H11MO.0.A		GSRRGGGHGGGGMHGGGRV	19	2443	1.1e-05	CENTRIMO			http://hocomoco.autosome.ru/motif/KLF6_HUMAN.H11MO.0.A
38	STREME	15-AGTGCAGTGGYG	STREME-15	15-AGTGCAGTGGYG	12	69	1.8e-05	STREME
39	db/HUMAN/HOCOMOCOv11_core_HUMAN_mono_meme_format.meme	RXRB_HUMAN.H11MO.0.C		TSAGGTCASR	10	2915	2.2e-05	CENTRIMO			http://hocomoco.autosome.ru/motif/RXRB_HUMAN.H11MO.0.C
40	db/HUMAN/HOCOMOCOv11_core_HUMAN_mono_meme_format.meme	SRBP1_HUMAN.H11MO.0.A		DGTSRGGTGAB	11	2912	4e-05	CENTRIMO			http://hocomoco.autosome.ru/motif/SRBP1_HUMAN.H11MO.0.A
41	STREME	23-CTGTGTCACCM	STREME-23	23-CTGTGTCACCM	11	118	5.5e-05	STREME	db/HUMAN/HOCOMOCOv11_core_HUMAN_mono_meme_format.meme	JUNB_HUMAN.H11MO.0.A	http://hocomoco.autosome.ru/motif/JUNB_HUMAN.H11MO.0.A
42	db/HUMAN/HOCOMOCOv11_core_HUMAN_mono_meme_format.meme	ZN554_HUMAN.H11MO.0.C		GCWGAGYCANGTRGDKKRCT	20	2547	9.9e-05	CENTRIMO			http://hocomoco.autosome.ru/motif/ZN554_HUMAN.H11MO.0.C
43	db/HUMAN/HOCOMOCOv11_core_HUMAN_mono_meme_format.meme	KLF4_HUMAN.H11MO.0.A		WGGGYGKGGC	10	1619	0.00017	CENTRIMO			http://hocomoco.autosome.ru/motif/KLF4_HUMAN.H11MO.0.A
44	db/HUMAN/HOCOMOCOv11_core_HUMAN_mono_meme_format.meme	ZSC31_HUMAN.H11MO.0.C		RGCAGCAGGGCARTTAKR	18	1961	0.00019	CENTRIMO			http://hocomoco.autosome.ru/motif/ZSC31_HUMAN.H11MO.0.C
45	db/HUMAN/HOCOMOCOv11_core_HUMAN_mono_meme_format.meme	KLF8_HUMAN.H11MO.0.C		CAGGGKGTG	9	1602	0.0002	CENTRIMO			http://hocomoco.autosome.ru/motif/KLF8_HUMAN.H11MO.0.C
46	db/HUMAN/HOCOMOCOv11_core_HUMAN_mono_meme_format.meme	THAP1_HUMAN.H11MO.0.C		SGCCGCCATSTYGGSYBCGGGC	22	1479	0.00022	CENTRIMO			http://hocomoco.autosome.ru/motif/THAP1_HUMAN.H11MO.0.C
47	db/HUMAN/HOCOMOCOv11_core_HUMAN_mono_meme_format.meme	ZIC3_HUMAN.H11MO.0.B		GGCYHCCTGCTGWGH	15	1923	0.00023	CENTRIMO			http://hocomoco.autosome.ru/motif/ZIC3_HUMAN.H11MO.0.B
48	db/HUMAN/HOCOMOCOv11_core_HUMAN_mono_meme_format.meme	ESR2_HUMAN.H11MO.0.A		RGGTCASCSTGMCCY	15	2239	0.00055	CENTRIMO			http://hocomoco.autosome.ru/motif/ESR2_HUMAN.H11MO.0.A
49	db/HUMAN/HOCOMOCOv11_core_HUMAN_mono_meme_format.meme	MAFB_HUMAN.H11MO.0.B		TGCTGASTYAD	11	3363	0.00074	CENTRIMO			http://hocomoco.autosome.ru/motif/MAFB_HUMAN.H11MO.0.B
50	db/HUMAN/HOCOMOCOv11_core_HUMAN_mono_meme_format.meme	TFE3_HUMAN.H11MO.0.B		RGTCACGTGA	10	1238	0.00075	CENTRIMO			http://hocomoco.autosome.ru/motif/TFE3_HUMAN.H11MO.0.B
51	db/HUMAN/HOCOMOCOv11_core_HUMAN_mono_meme_format.meme	RORA_HUMAN.H11MO.0.C		AWSTRGGTCARRG	13	3202	0.0008	CENTRIMO			http://hocomoco.autosome.ru/motif/RORA_HUMAN.H11MO.0.C
52	db/HUMAN/HOCOMOCOv11_core_HUMAN_mono_meme_format.meme	ZN563_HUMAN.H11MO.0.C		RGGNTCMTNDCHGGCAGCTGY	21	2587	0.00092	CENTRIMO			http://hocomoco.autosome.ru/motif/ZN563_HUMAN.H11MO.0.C
53	db/HUMAN/HOCOMOCOv11_core_HUMAN_mono_meme_format.meme	AP2C_HUMAN.H11MO.0.A		VTGSCCTGRGGSHR	14	1552	0.00097	CENTRIMO			http://hocomoco.autosome.ru/motif/AP2C_HUMAN.H11MO.0.A
54	db/HUMAN/HOCOMOCOv11_core_HUMAN_mono_meme_format.meme	RUNX3_HUMAN.H11MO.0.A		BYTGTGGTTW	10	2237	0.0011	CENTRIMO			http://hocomoco.autosome.ru/motif/RUNX3_HUMAN.H11MO.0.A
55	db/HUMAN/HOCOMOCOv11_core_HUMAN_mono_meme_format.meme	STF1_HUMAN.H11MO.0.B		SYYCAAGGYCA	11	2500	0.0015	CENTRIMO			http://hocomoco.autosome.ru/motif/STF1_HUMAN.H11MO.0.B
56	STREME	5-GCCCTGCCCA	STREME-5	GCCCTGCCCA	10	209	0.0018	STREME	db/HUMAN/HOCOMOCOv11_core_HUMAN_mono_meme_format.meme	KLF12_HUMAN.H11MO.0.C	http://hocomoco.autosome.ru/motif/KLF12_HUMAN.H11MO.0.C
57	db/HUMAN/HOCOMOCOv11_core_HUMAN_mono_meme_format.meme	Z324A_HUMAN.H11MO.0.C		KVTCAAACCATCCTTKSCTKSCW	23	2469	0.0025	CENTRIMO			http://hocomoco.autosome.ru/motif/Z324A_HUMAN.H11MO.0.C
58	db/HUMAN/HOCOMOCOv11_core_HUMAN_mono_meme_format.meme	SP4_HUMAN.H11MO.0.A		SRGVARGRGGCGGRGCHDRR	20	2276	0.0036	CENTRIMO			http://hocomoco.autosome.ru/motif/SP4_HUMAN.H11MO.0.A
59	db/HUMAN/HOCOMOCOv11_core_HUMAN_mono_meme_format.meme	ZIC1_HUMAN.H11MO.0.B		KGGGWGGTS	9	2853	0.0047	CENTRIMO			http://hocomoco.autosome.ru/motif/ZIC1_HUMAN.H11MO.0.B
60	db/HUMAN/HOCOMOCOv11_core_HUMAN_mono_meme_format.meme	THA_HUMAN.H11MO.0.C		RGGTCABYTSAGGTCAK	17	2904	0.0048	CENTRIMO			http://hocomoco.autosome.ru/motif/THA_HUMAN.H11MO.0.C
61	STREME	2-CCTGTAATCCCAG	STREME-2	CCTGTAATCCCAG	13	127	0.0051	STREME
62	db/HUMAN/HOCOMOCOv11_core_HUMAN_mono_meme_format.meme	KLF15_HUMAN.H11MO.0.A		RGGGMGGRGVDGGGGGRGG	19	1527	0.0054	CENTRIMO			http://hocomoco.autosome.ru/motif/KLF15_HUMAN.H11MO.0.A
63	db/HUMAN/HOCOMOCOv11_core_HUMAN_mono_meme_format.meme	E2F4_HUMAN.H11MO.0.A		SRGGGCGGGAARD	13	1724	0.0065	CENTRIMO			http://hocomoco.autosome.ru/motif/E2F4_HUMAN.H11MO.0.A
64	db/HUMAN/HOCOMOCOv11_core_HUMAN_mono_meme_format.meme	ESR1_HUMAN.H11MO.0.A		AGGTCASMSTGACCY	15	1924	0.0081	CENTRIMO			http://hocomoco.autosome.ru/motif/ESR1_HUMAN.H11MO.0.A
65	STREME	3-CCTCAGCCTCC	STREME-3	CCTCAGCCTCC	11	126	0.01	STREME	db/HUMAN/HOCOMOCOv11_core_HUMAN_mono_meme_format.meme	ZN770_HUMAN.H11MO.0.C	http://hocomoco.autosome.ru/motif/ZN770_HUMAN.H11MO.0.C
66	db/HUMAN/HOCOMOCOv11_core_HUMAN_mono_meme_format.meme	HTF4_HUMAN.H11MO.0.A		DSCAGSTGKG	10	2868	0.011	CENTRIMO			http://hocomoco.autosome.ru/motif/HTF4_HUMAN.H11MO.0.A
67	db/HUMAN/HOCOMOCOv11_core_HUMAN_mono_meme_format.meme	NFIA_HUMAN.H11MO.0.C		TTGGCHNRNWGCCAR	15	2767	0.013	CENTRIMO			http://hocomoco.autosome.ru/motif/NFIA_HUMAN.H11MO.0.C
68	db/HUMAN/HOCOMOCOv11_core_HUMAN_mono_meme_format.meme	TBX3_HUMAN.H11MO.0.C		DRAGGTGBSAR	11	3244	0.016	CENTRIMO			http://hocomoco.autosome.ru/motif/TBX3_HUMAN.H11MO.0.C
69	STREME	4-AGTCATC	STREME-4	AGTCATC	7	293	0.019	STREME	db/HUMAN/HOCOMOCOv11_core_HUMAN_mono_meme_format.meme	JUN_HUMAN.H11MO.0.A	http://hocomoco.autosome.ru/motif/JUN_HUMAN.H11MO.0.A
70	db/HUMAN/HOCOMOCOv11_core_HUMAN_mono_meme_format.meme	THB_HUMAN.H11MO.0.C		GRSSYSASVTSAGGTCA	17	1598	0.02	CENTRIMO			http://hocomoco.autosome.ru/motif/THB_HUMAN.H11MO.0.C
71	db/HUMAN/HOCOMOCOv11_core_HUMAN_mono_meme_format.meme	SP1_HUMAN.H11MO.0.A		VGGGGGCGGGGCCKGGGGGGGG	22	390	0.023	CENTRIMO			http://hocomoco.autosome.ru/motif/SP1_HUMAN.H11MO.0.A
72	db/HUMAN/HOCOMOCOv11_core_HUMAN_mono_meme_format.meme	ATF2_HUMAN.H11MO.0.B		RRTGABGTCAY	11	2521	0.023	CENTRIMO			http://hocomoco.autosome.ru/motif/ATF2_HUMAN.H11MO.0.B
73	db/HUMAN/HOCOMOCOv11_core_HUMAN_mono_meme_format.meme	ZBT48_HUMAN.H11MO.0.C		YHAGGGACCRKS	12	2297	0.025	CENTRIMO			http://hocomoco.autosome.ru/motif/ZBT48_HUMAN.H11MO.0.C
74	db/HUMAN/HOCOMOCOv11_core_HUMAN_mono_meme_format.meme	NR1D1_HUMAN.H11MO.0.B		RRRNMASTGGGTCAGDRDR	19	3205	0.026	CENTRIMO			http://hocomoco.autosome.ru/motif/NR1D1_HUMAN.H11MO.0.B
75	db/HUMAN/HOCOMOCOv11_core_HUMAN_mono_meme_format.meme	EGR1_HUMAN.H11MO.0.A		VDRDGCGKGGGYGGRRR	17	2256	0.026	CENTRIMO			http://hocomoco.autosome.ru/motif/EGR1_HUMAN.H11MO.0.A
76	db/HUMAN/HOCOMOCOv11_core_HUMAN_mono_meme_format.meme	TGIF1_HUMAN.H11MO.0.A		TGACAGS	7	3357	0.033	CENTRIMO			http://hocomoco.autosome.ru/motif/TGIF1_HUMAN.H11MO.0.A
77	db/HUMAN/HOCOMOCOv11_core_HUMAN_mono_meme_format.meme	PATZ1_HUMAN.H11MO.0.C		GGGGMGGGGGMKGGRRVGGVRG	22	2110	0.041	CENTRIMO			http://hocomoco.autosome.ru/motif/PATZ1_HUMAN.H11MO.0.C
