# Supplementary material for: Genetic risk of osteoarthritis operates during human skeletogenesis
Source: Hum Mol Genet. 2022 Oct 9;32(13):2124–38. doi: 10.1093/hmg/ddac251 (PMC10281754; doi:10.1093/hmg/ddac251)
Supplement: Supplementary_Tables_S9-S15_ddac251 [file supplementary_tables_s9-s15_ddac251.xlsx]

## Sheet: Table S9
Supplementary Table S9: Transcription factor binding motifs significantly enriched in differentially more accessible chromatin regions in foetal knee compared to aged knee
MOTIF_INDEX	MOTIF_SOURCE	MOTIF_ID	ALT_ID	CONSENSUS	WIDTH	SITES	E-VALUE	E-VALUE_SOURCE	MOST_SIMILAR_MOTIF_SOURCE	MOST_SIMILAR_MOTIF	URL
1	db/HUMAN/HOCOMOCOv11_core_HUMAN_mono_meme_format.meme	BACH1_HUMAN.H11MO.0.A		TGCTGAGTCABSS	13	2259	8.9e-20	CENTRIMO			http://hocomoco.autosome.ru/motif/BACH1_HUMAN.H11MO.0.A
2	db/HUMAN/HOCOMOCOv11_core_HUMAN_mono_meme_format.meme	SOX9_HUMAN.H11MO.0.B		AADGGNNBCWTTGTTY	16	3009	4.8e-18	CENTRIMO			http://hocomoco.autosome.ru/motif/SOX9_HUMAN.H11MO.0.B
3	STREME	7-CACAGASCTSCY	STREME-7	CACAGASCTSCY	12	805	3.3e-16	STREME	db/HUMAN/HOCOMOCOv11_core_HUMAN_mono_meme_format.meme	SOX9_HUMAN.H11MO.0.B	http://hocomoco.autosome.ru/motif/SOX9_HUMAN.H11MO.0.B
4	db/HUMAN/HOCOMOCOv11_core_HUMAN_mono_meme_format.meme	SOX10_HUMAN.H11MO.0.B		MAARRRVDBCWTTGTT	16	3384	1.1e-13	CENTRIMO			http://hocomoco.autosome.ru/motif/SOX10_HUMAN.H11MO.0.B
5	MEME	AAWGGNYYCTYTGTT	MEME-2	AAWGGNYYCTYTGTT	15	121	2.9e-12	MEME	db/HUMAN/HOCOMOCOv11_core_HUMAN_mono_meme_format.meme	SOX9_HUMAN.H11MO.0.B	http://hocomoco.autosome.ru/motif/SOX9_HUMAN.H11MO.0.B
6	MEME	TGAGTCAY	MEME-1	TGAGTCAY	8	513	6.8e-12	MEME	db/HUMAN/HOCOMOCOv11_core_HUMAN_mono_meme_format.meme	FOSL2_HUMAN.H11MO.0.A	http://hocomoco.autosome.ru/motif/FOSL2_HUMAN.H11MO.0.A
7	db/HUMAN/HOCOMOCOv11_core_HUMAN_mono_meme_format.meme	FOS_HUMAN.H11MO.0.A		VTGAGTCAB	9	2922	2.8e-10	CENTRIMO			http://hocomoco.autosome.ru/motif/FOS_HUMAN.H11MO.0.A
8	db/HUMAN/HOCOMOCOv11_core_HUMAN_mono_meme_format.meme	RFX1_HUMAN.H11MO.0.B		SSSSCBGTTGCCAKGGVRACSS	22	965	1.6e-09	CENTRIMO			http://hocomoco.autosome.ru/motif/RFX1_HUMAN.H11MO.0.B
9	db/HUMAN/HOCOMOCOv11_core_HUMAN_mono_meme_format.meme	JUND_HUMAN.H11MO.0.A		RRTGAGTCAYY	11	2332	9.8e-09	CENTRIMO			http://hocomoco.autosome.ru/motif/JUND_HUMAN.H11MO.0.A
10	db/HUMAN/HOCOMOCOv11_core_HUMAN_mono_meme_format.meme	ZN563_HUMAN.H11MO.0.C		RGGNTCMTNDCHGGCAGCTGY	21	2898	1.2e-08	CENTRIMO			http://hocomoco.autosome.ru/motif/ZN563_HUMAN.H11MO.0.C
11	db/HUMAN/HOCOMOCOv11_core_HUMAN_mono_meme_format.meme	FOSL1_HUMAN.H11MO.0.A		KRVTGAGTCAYH	12	1592	1.8e-08	CENTRIMO			http://hocomoco.autosome.ru/motif/FOSL1_HUMAN.H11MO.0.A
12	db/HUMAN/HOCOMOCOv11_core_HUMAN_mono_meme_format.meme	AP2B_HUMAN.H11MO.0.B		GCCYGVGGGS	10	2514	6.8e-08	CENTRIMO			http://hocomoco.autosome.ru/motif/AP2B_HUMAN.H11MO.0.B
13	db/HUMAN/HOCOMOCOv11_core_HUMAN_mono_meme_format.meme	BACH2_HUMAN.H11MO.0.A		TGCTGAGTCAB	11	2707	4.3e-07	CENTRIMO			http://hocomoco.autosome.ru/motif/BACH2_HUMAN.H11MO.0.A
14	db/HUMAN/HOCOMOCOv11_core_HUMAN_mono_meme_format.meme	ZIC1_HUMAN.H11MO.0.B		KGGGWGGTS	9	3324	5e-07	CENTRIMO			http://hocomoco.autosome.ru/motif/ZIC1_HUMAN.H11MO.0.B
15	db/HUMAN/HOCOMOCOv11_core_HUMAN_mono_meme_format.meme	ESR1_HUMAN.H11MO.0.A		AGGTCASMSTGACCY	15	1911	1e-06	CENTRIMO			http://hocomoco.autosome.ru/motif/ESR1_HUMAN.H11MO.0.A
16	db/HUMAN/HOCOMOCOv11_core_HUMAN_mono_meme_format.meme	SMAD4_HUMAN.H11MO.0.B		CWGTCTGDCACCT	13	2887	1.1e-06	CENTRIMO			http://hocomoco.autosome.ru/motif/SMAD4_HUMAN.H11MO.0.B
17	db/HUMAN/HOCOMOCOv11_core_HUMAN_mono_meme_format.meme	ZN322_HUMAN.H11MO.0.B		GWGCCTGSTACWSWGCCTGR	20	1872	1.2e-06	CENTRIMO			http://hocomoco.autosome.ru/motif/ZN322_HUMAN.H11MO.0.B
18	db/HUMAN/HOCOMOCOv11_core_HUMAN_mono_meme_format.meme	JUN_HUMAN.H11MO.0.A		DRTGAGTCAYH	11	2220	1.7e-06	CENTRIMO			http://hocomoco.autosome.ru/motif/JUN_HUMAN.H11MO.0.A
19	db/HUMAN/HOCOMOCOv11_core_HUMAN_mono_meme_format.meme	NFE2_HUMAN.H11MO.0.A		VVRTGACTCAGCA	13	2093	1.8e-06	CENTRIMO			http://hocomoco.autosome.ru/motif/NFE2_HUMAN.H11MO.0.A
20	db/HUMAN/HOCOMOCOv11_core_HUMAN_mono_meme_format.meme	RARG_HUMAN.H11MO.0.B		RGGTCASVRTGVCMTGRV	18	2884	3.8e-06	CENTRIMO			http://hocomoco.autosome.ru/motif/RARG_HUMAN.H11MO.0.B
21	db/HUMAN/HOCOMOCOv11_core_HUMAN_mono_meme_format.meme	HTF4_HUMAN.H11MO.0.A		DSCAGSTGKG	10	3412	4.7e-06	CENTRIMO			http://hocomoco.autosome.ru/motif/HTF4_HUMAN.H11MO.0.A
22	db/HUMAN/HOCOMOCOv11_core_HUMAN_mono_meme_format.meme	ESR2_HUMAN.H11MO.0.A		RGGTCASCSTGMCCY	15	2234	7e-06	CENTRIMO			http://hocomoco.autosome.ru/motif/ESR2_HUMAN.H11MO.0.A
23	db/HUMAN/HOCOMOCOv11_core_HUMAN_mono_meme_format.meme	FOSB_HUMAN.H11MO.0.A		RTGAGTCAB	9	3396	7.1e-06	CENTRIMO			http://hocomoco.autosome.ru/motif/FOSB_HUMAN.H11MO.0.A
24	db/HUMAN/HOCOMOCOv11_core_HUMAN_mono_meme_format.meme	ZN554_HUMAN.H11MO.0.C		GCWGAGYCANGTRGDKKRCT	20	2666	8e-06	CENTRIMO			http://hocomoco.autosome.ru/motif/ZN554_HUMAN.H11MO.0.C
25	db/HUMAN/HOCOMOCOv11_core_HUMAN_mono_meme_format.meme	FOSL2_HUMAN.H11MO.0.A		NDRTGAGTCAYH	12	1702	8.3e-06	CENTRIMO			http://hocomoco.autosome.ru/motif/FOSL2_HUMAN.H11MO.0.A
26	db/HUMAN/HOCOMOCOv11_core_HUMAN_mono_meme_format.meme	MAFB_HUMAN.H11MO.0.B		TGCTGASTYAD	11	4197	1.1e-05	CENTRIMO			http://hocomoco.autosome.ru/motif/MAFB_HUMAN.H11MO.0.B
27	db/HUMAN/HOCOMOCOv11_core_HUMAN_mono_meme_format.meme	ZKSC1_HUMAN.H11MO.0.B		WGHRSMCCTACTRTGTGCH	19	1473	1.7e-05	CENTRIMO			http://hocomoco.autosome.ru/motif/ZKSC1_HUMAN.H11MO.0.B
28	db/HUMAN/HOCOMOCOv11_core_HUMAN_mono_meme_format.meme	NF2L2_HUMAN.H11MO.0.A		WWYTGCTGAGTCAT	14	1146	1.9e-05	CENTRIMO			http://hocomoco.autosome.ru/motif/NF2L2_HUMAN.H11MO.0.A
29	db/HUMAN/HOCOMOCOv11_core_HUMAN_mono_meme_format.meme	ITF2_HUMAN.H11MO.0.C		DGCAGSTGKS	10	3607	3.3e-05	CENTRIMO			http://hocomoco.autosome.ru/motif/ITF2_HUMAN.H11MO.0.C
30	db/HUMAN/HOCOMOCOv11_core_HUMAN_mono_meme_format.meme	ZBT7A_HUMAN.H11MO.0.A		VRGGGKCKY	9	2059	4.1e-05	CENTRIMO			http://hocomoco.autosome.ru/motif/ZBT7A_HUMAN.H11MO.0.A
31	STREME	1-DNDVTGASTCABHNH	STREME-1	DNDVTGASTCABHNH	15	625	4.3e-05	STREME	db/HUMAN/HOCOMOCOv11_core_HUMAN_mono_meme_format.meme	FOSB_HUMAN.H11MO.0.A	http://hocomoco.autosome.ru/motif/FOSB_HUMAN.H11MO.0.A
32	db/HUMAN/HOCOMOCOv11_core_HUMAN_mono_meme_format.meme	PEBB_HUMAN.H11MO.0.C		TYTGTGGTYWB	11	2966	4.9e-05	CENTRIMO			http://hocomoco.autosome.ru/motif/PEBB_HUMAN.H11MO.0.C
33	db/HUMAN/HOCOMOCOv11_core_HUMAN_mono_meme_format.meme	JUNB_HUMAN.H11MO.0.A		DVTGAGTCABH	11	2682	5.1e-05	CENTRIMO			http://hocomoco.autosome.ru/motif/JUNB_HUMAN.H11MO.0.A
34	db/HUMAN/HOCOMOCOv11_core_HUMAN_mono_meme_format.meme	MYF6_HUMAN.H11MO.0.C		CASCTGC	7	2438	5.7e-05	CENTRIMO			http://hocomoco.autosome.ru/motif/MYF6_HUMAN.H11MO.0.C
35	db/HUMAN/HOCOMOCOv11_core_HUMAN_mono_meme_format.meme	ZIC3_HUMAN.H11MO.0.B		GGCYHCCTGCTGWGH	15	2071	6e-05	CENTRIMO			http://hocomoco.autosome.ru/motif/ZIC3_HUMAN.H11MO.0.B
36	db/HUMAN/HOCOMOCOv11_core_HUMAN_mono_meme_format.meme	VDR_HUMAN.H11MO.0.A		RRGGTCABYGRGKTCA	16	2293	7.5e-05	CENTRIMO			http://hocomoco.autosome.ru/motif/VDR_HUMAN.H11MO.0.A
37	db/HUMAN/HOCOMOCOv11_core_HUMAN_mono_meme_format.meme	THAP1_HUMAN.H11MO.0.C		SGCCGCCATSTYGGSYBCGGGC	22	1535	0.00015	CENTRIMO			http://hocomoco.autosome.ru/motif/THAP1_HUMAN.H11MO.0.C
38	db/HUMAN/HOCOMOCOv11_core_HUMAN_mono_meme_format.meme	MXI1_HUMAN.H11MO.0.A		VCACGTGGSNGSBGS	15	2069	0.00015	CENTRIMO			http://hocomoco.autosome.ru/motif/MXI1_HUMAN.H11MO.0.A
39	db/HUMAN/HOCOMOCOv11_core_HUMAN_mono_meme_format.meme	TBX21_HUMAN.H11MO.0.A		GDGDRGGTGTGRV	13	4244	0.00022	CENTRIMO			http://hocomoco.autosome.ru/motif/TBX21_HUMAN.H11MO.0.A
40	db/HUMAN/HOCOMOCOv11_core_HUMAN_mono_meme_format.meme	KLF8_HUMAN.H11MO.0.C		CAGGGKGTG	9	1888	0.0007	CENTRIMO			http://hocomoco.autosome.ru/motif/KLF8_HUMAN.H11MO.0.C
41	db/HUMAN/HOCOMOCOv11_core_HUMAN_mono_meme_format.meme	Z324A_HUMAN.H11MO.0.C		KVTCAAACCATCCTTKSCTKSCW	23	2647	0.00091	CENTRIMO			http://hocomoco.autosome.ru/motif/Z324A_HUMAN.H11MO.0.C
42	db/HUMAN/HOCOMOCOv11_core_HUMAN_mono_meme_format.meme	RFX5_HUMAN.H11MO.0.A		GTCABCWGTTGCYRGGSARA	20	2417	0.0012	CENTRIMO			http://hocomoco.autosome.ru/motif/RFX5_HUMAN.H11MO.0.A
43	db/HUMAN/HOCOMOCOv11_core_HUMAN_mono_meme_format.meme	PAX5_HUMAN.H11MO.0.A		SCSKGGGCARCVRAGCGWGAC	21	1542	0.0014	CENTRIMO			http://hocomoco.autosome.ru/motif/PAX5_HUMAN.H11MO.0.A
44	db/HUMAN/HOCOMOCOv11_core_HUMAN_mono_meme_format.meme	AP2C_HUMAN.H11MO.0.A		VTGSCCTGRGGSHR	14	1635	0.0016	CENTRIMO			http://hocomoco.autosome.ru/motif/AP2C_HUMAN.H11MO.0.A
45	db/HUMAN/HOCOMOCOv11_core_HUMAN_mono_meme_format.meme	SRBP2_HUMAN.H11MO.0.B		VSGTGGGGWGABG	13	3497	0.0016	CENTRIMO			http://hocomoco.autosome.ru/motif/SRBP2_HUMAN.H11MO.0.B
46	db/HUMAN/HOCOMOCOv11_core_HUMAN_mono_meme_format.meme	ZFX_HUMAN.H11MO.0.A		SCAGGCCBCR	10	2062	0.0018	CENTRIMO			http://hocomoco.autosome.ru/motif/ZFX_HUMAN.H11MO.0.A
47	db/HUMAN/HOCOMOCOv11_core_HUMAN_mono_meme_format.meme	MAX_HUMAN.H11MO.0.A		VRGCACGTGG	10	2077	0.0018	CENTRIMO			http://hocomoco.autosome.ru/motif/MAX_HUMAN.H11MO.0.A
48	db/HUMAN/HOCOMOCOv11_core_HUMAN_mono_meme_format.meme	KLF6_HUMAN.H11MO.0.A		GSRRGGGHGGGGMHGGGRV	19	2468	0.0032	CENTRIMO			http://hocomoco.autosome.ru/motif/KLF6_HUMAN.H11MO.0.A
49	db/HUMAN/HOCOMOCOv11_core_HUMAN_mono_meme_format.meme	SALL4_HUMAN.H11MO.0.B		GSDGGGWGGG	10	3314	0.004	CENTRIMO			http://hocomoco.autosome.ru/motif/SALL4_HUMAN.H11MO.0.B
50	STREME	2-ATGAATGRVYYYHT	STREME-2	ATGAATGRVYYYHT	14	531	0.0049	STREME	db/HUMAN/HOCOMOCOv11_core_HUMAN_mono_meme_format.meme	SOX9_HUMAN.H11MO.0.B	http://hocomoco.autosome.ru/motif/SOX9_HUMAN.H11MO.0.B
51	db/HUMAN/HOCOMOCOv11_core_HUMAN_mono_meme_format.meme	SMAD3_HUMAN.H11MO.0.B		SYCTSHCWSCWS	12	4357	0.0051	CENTRIMO			http://hocomoco.autosome.ru/motif/SMAD3_HUMAN.H11MO.0.B
52	db/HUMAN/HOCOMOCOv11_core_HUMAN_mono_meme_format.meme	RUNX3_HUMAN.H11MO.0.A		BYTGTGGTTW	10	2506	0.0059	CENTRIMO			http://hocomoco.autosome.ru/motif/RUNX3_HUMAN.H11MO.0.A
53	db/HUMAN/HOCOMOCOv11_core_HUMAN_mono_meme_format.meme	SRBP1_HUMAN.H11MO.0.A		DGTSRGGTGAB	11	3152	0.0061	CENTRIMO			http://hocomoco.autosome.ru/motif/SRBP1_HUMAN.H11MO.0.A
54	db/HUMAN/HOCOMOCOv11_core_HUMAN_mono_meme_format.meme	BMAL1_HUMAN.H11MO.0.A		KSCACGTGHSY	11	2179	0.0071	CENTRIMO			http://hocomoco.autosome.ru/motif/BMAL1_HUMAN.H11MO.0.A
55	db/HUMAN/HOCOMOCOv11_core_HUMAN_mono_meme_format.meme	ZBTB6_HUMAN.H11MO.0.C		GGWGMTGGAGCCD	13	2077	0.009	CENTRIMO			http://hocomoco.autosome.ru/motif/ZBTB6_HUMAN.H11MO.0.C
56	STREME	3-ATRTTTACWTW	STREME-3	ATRTTTACWTW	11	1087	0.013	STREME	db/HUMAN/HOCOMOCOv11_core_HUMAN_mono_meme_format.meme	FOXA1_HUMAN.H11MO.0.A	http://hocomoco.autosome.ru/motif/FOXA1_HUMAN.H11MO.0.A
57	db/HUMAN/HOCOMOCOv11_core_HUMAN_mono_meme_format.meme	ZN667_HUMAN.H11MO.0.C		GTGSCYTTMARAGCTCMBC	19	3166	0.016	CENTRIMO			http://hocomoco.autosome.ru/motif/ZN667_HUMAN.H11MO.0.C
58	db/HUMAN/HOCOMOCOv11_core_HUMAN_mono_meme_format.meme	ZEB1_HUMAN.H11MO.0.A		BVCAGGTGWG	10	3526	0.017	CENTRIMO			http://hocomoco.autosome.ru/motif/ZEB1_HUMAN.H11MO.0.A
59	db/HUMAN/HOCOMOCOv11_core_HUMAN_mono_meme_format.meme	NFIC_HUMAN.H11MO.0.A		CYTGGCHBYMWGCCARG	17	2982	0.017	CENTRIMO			http://hocomoco.autosome.ru/motif/NFIC_HUMAN.H11MO.0.A
60	db/HUMAN/HOCOMOCOv11_core_HUMAN_mono_meme_format.meme	RUNX1_HUMAN.H11MO.0.A		BYTGTGGTTWB	11	2688	0.023	CENTRIMO			http://hocomoco.autosome.ru/motif/RUNX1_HUMAN.H11MO.0.A
61	db/HUMAN/HOCOMOCOv11_core_HUMAN_mono_meme_format.meme	ZN335_HUMAN.H11MO.0.A		RGCTGYCYNBVSCKMTGCCTGW	22	1766	0.023	CENTRIMO			http://hocomoco.autosome.ru/motif/ZN335_HUMAN.H11MO.0.A
62	db/HUMAN/HOCOMOCOv11_core_HUMAN_mono_meme_format.meme	SMAD2_HUMAN.H11MO.0.A		TGTCTGNCWCCT	12	3504	0.024	CENTRIMO			http://hocomoco.autosome.ru/motif/SMAD2_HUMAN.H11MO.0.A
63	db/HUMAN/HOCOMOCOv11_core_HUMAN_mono_meme_format.meme	P63_HUMAN.H11MO.0.A		DRCAWGYCCAGRCWTGYYB	19	955	0.027	CENTRIMO			http://hocomoco.autosome.ru/motif/P63_HUMAN.H11MO.0.A
64	db/HUMAN/HOCOMOCOv11_core_HUMAN_mono_meme_format.meme	EPAS1_HUMAN.H11MO.0.B		VTACGTGMC	9	2000	0.027	CENTRIMO			http://hocomoco.autosome.ru/motif/EPAS1_HUMAN.H11MO.0.B
65	db/HUMAN/HOCOMOCOv11_core_HUMAN_mono_meme_format.meme	TFE2_HUMAN.H11MO.0.A		SMCAGCTGCWB	11	1948	0.028	CENTRIMO			http://hocomoco.autosome.ru/motif/TFE2_HUMAN.H11MO.0.A
66	db/HUMAN/HOCOMOCOv11_core_HUMAN_mono_meme_format.meme	THA_HUMAN.H11MO.0.C		RGGTCABYTSAGGTCAK	17	3371	0.031	CENTRIMO			http://hocomoco.autosome.ru/motif/THA_HUMAN.H11MO.0.C
67	db/HUMAN/HOCOMOCOv11_core_HUMAN_mono_meme_format.meme	ZSC31_HUMAN.H11MO.0.C		RGCAGCAGGGCARTTAKR	18	2258	0.031	CENTRIMO			http://hocomoco.autosome.ru/motif/ZSC31_HUMAN.H11MO.0.C
68	db/HUMAN/HOCOMOCOv11_core_HUMAN_mono_meme_format.meme	NR1H4_HUMAN.H11MO.0.B		RRGGKCAVTGRCCBSGVGG	19	1938	0.034	CENTRIMO			http://hocomoco.autosome.ru/motif/NR1H4_HUMAN.H11MO.0.B
69	STREME	4-GGAGGTGGGAG	STREME-4	GGAGGTGGGAG	11	213	0.036	STREME	db/HUMAN/HOCOMOCOv11_core_HUMAN_mono_meme_format.meme	TBX3_HUMAN.H11MO.0.C	http://hocomoco.autosome.ru/motif/TBX3_HUMAN.H11MO.0.C
70	db/HUMAN/HOCOMOCOv11_core_HUMAN_mono_meme_format.meme	E2F4_HUMAN.H11MO.0.A		SRGGGCGGGAARD	13	1871	0.049	CENTRIMO			http://hocomoco.autosome.ru/motif/E2F4_HUMAN.H11MO.0.A
71	db/HUMAN/HOCOMOCOv11_core_HUMAN_mono_meme_format.meme	ZN708_HUMAN.H11MO.0.C		GCCTAATAARBAGGYACAGC	20	1225	0.049	CENTRIMO			http://hocomoco.autosome.ru/motif/ZN708_HUMAN.H11MO.0.C

## Sheet: Table S10
Supplementary Table S10: SNVs at the 7 loci which fall in open chromatin regions in the investigated cartilage tissues
Locus	Tissue	Chromosome	Start	End	SNP	Alleles	EAF	Dist	D'	r2
1	Foetal Hip	chr1	183901356	183901357	rs3828029	(C/A)	0.2654	-4888	0.9898	0.9746
1	Foetal Hip	chr1	183901965	183901966	rs10797923	(T/C)	0.3052	-4279	0.9946	0.8096
1	Foetal Hip	chr1	183885405	183885406	rs10911467	(A/G)	0.3062	-20839	0.9837	0.7884
1	Foetal Hip	chr1	183912318	183912319	rs734657	(C/A)	0.2674	6074	0.8461	0.705
2	Foetal Hip	chr3	52739519	52739520	rs8906	(T/C)	0.4175	10716	1	0.9959
2	Foetal Hip	chr3	52805092	52805093	rs998909	(A/G)	0.4294	76289	1	0.9484
2	Foetal Hip	chr3	52740181	52740182	rs6617	(C/G)	0.4304	11378	1	0.9446
2	Foetal Hip	chr3	52748856	52748857	rs11716747	(C/T)	0.4304	20053	1	0.9446
2	Foetal Hip	chr3	52826706	52826707	rs2071507	(G/A)	0.3907	97903	0.9869	0.8748
2	Foetal Hip	chr3	52826619	52826620	rs746694	(C/T)	0.3917	97816	0.9826	0.8708
2	Foetal Hip	chr3	52833218	52833219	rs2535629	(G/A)	0.3728	104415	0.9452	0.7438
3	Foetal Hip	chr6	44797087	44797088	rs529125	(C/T)	0.2932	19397	1	0.9952
3	Foetal Hip	chr6	44889891	44889892	rs138896235	(TGGGGA/-)	0.2922	112201	0.9904	0.9715
3	Foetal Hip	chr6	45017227	45017228	rs6924185	(C/A)	0.3111	239537	0.9853	0.8961
3	Foetal Hip	chr6	44774596	44774597	rs9472367	(C/T)	0.2654	-3094	1	0.8666
3	Foetal Hip	chr6	44698264	44698265	rs1552196	(G/A)	0.326	-79426	0.9749	0.8191
3	Foetal Hip	chr6	44693098	44693099	rs60328783	(C/G)	0.328	-84592	0.9598	0.7867
3	Foetal Hip	chr6	44692994	44692995	rs10456536	(G/C)	0.328	-84696	0.9598	0.7867
3	Foetal Hip	chr6	44692824	44692825	rs10456118	(G/T)	0.33	-84866	0.9597	0.7795
3	Foetal Hip	chr6	44692757	44692758	rs10456535	(G/A)	0.33	-84933	0.9597	0.7795
4	Foetal Hip	chr8	145027161	145027162	rs56401356	(-/G)	0.4115	-7690	0.9794	0.9513
4	Foetal Hip	chr8	145026449	145026450	rs11778018	(T/C)	0.4125	-8402	0.9752	0.9394
4	Foetal Hip	chr8	145022656	145022657	rs7832643	(G/T)	0.4105	-12195	0.9712	0.9393
4	Foetal Hip	chr8	145013948	145013949	rs4073082	(C/T)	0.4085	-20903	0.9712	0.9393
4	Foetal Hip	chr8	145010751	145010752	rs11784417	(C/T)	0.4066	-24100	0.9752	0.9393
4	Foetal Hip	chr8	145008559	145008560	rs11783799	(A/G)	0.4066	-26292	0.9752	0.9393
4	Foetal Hip	chr8	145008442	145008443	rs11783772	(A/T)	0.4066	-26409	0.9752	0.9393
4	Foetal Hip	chr8	145008341	145008342	rs11782331	(C/A)	0.4066	-26510	0.9752	0.9393
4	Foetal Hip	chr8	145014731	145014732	rs112979447	(C/T)	0.4076	-20120	0.9711	0.9353
4	Foetal Hip	chr8	145013892	145013893	rs4073081	(C/G)	0.4076	-20959	0.9711	0.9353
4	Foetal Hip	chr8	145013986	145013987	rs5895792	(-/AG)	0.4085	-20865	0.967	0.9313
4	Foetal Hip	chr8	145014423	145014424	rs12541377	(C/G)	0.4066	-20428	0.971	0.9313
4	Foetal Hip	chr8	145051477	145051478	rs1134029	(G/A)	0.4225	16626	0.9496	0.855
4	Foetal Hip	chr8	145050335	145050336	rs7013938	(A/C)	0.4254	15484	0.9535	0.8517
4	Foetal Hip	chr8	145050344	145050345	rs6991364	(G/A)	0.4205	15493	0.9414	0.8471
4	Foetal Hip	chr8	145050357	145050358	rs11786083	(G/A)	0.3897	15506	0.8963	0.7395
4	Foetal Hip	chr8	145051413	145051414	rs1134027	(G/A)	0.3897	16562	0.8963	0.7395
4	Foetal Hip	chr8	145051483	145051484	rs1134030	(C/T)	0.3887	16632	0.896	0.736
6	Foetal Hip	chr20	33890060	33890061	rs6060355	(G/A)	0.3996	-135922	0.9599	0.8193
6	Foetal Hip	chr20	34025755	34025756	rs143384	(A/G)	0.4115	0	1	1
6	Foetal Hip	chr20	34025982	34025983	rs143383	(A/G)	0.3718	227	0.9864	0.8233
6	Foetal Hip	chr20	34026137	34026138	rs3842525	(CACACACACACACA/-)	0.3728	382	0.9819	0.8193
6	Foetal Hip	chr20	33952619	33952620	rs4911178	(G/A)	0.3777	-73136	0.9553	0.7921
6	Foetal Hip	chr20	33947284	33947285	rs4911491	(C/G)	0.3777	-78471	0.9553	0.7921
6	Foetal Hip	chr20	33982434	33982435	rs6088816	(G/A)	0.3797	-43321	0.9511	0.7918
6	Foetal Hip	chr20	33975180	33975181	rs6088813	(C/A)	0.3797	-50575	0.9511	0.7918
6	Foetal Hip	chr20	33947729	33947730	rs735531	(T/C)	0.3787	-78026	0.9509	0.7883
6	Foetal Hip	chr20	33925842	33925843	rs2378349	(C/A)	0.3827	-99913	0.9294	0.7657
6	Foetal Hip	chr20	33896261	33896262	rs3795159	(C/G)	0.3847	-129494	0.9254	0.7655
6	Foetal Hip	chr20	33914207	33914208	rs6060373	(A/G)	0.3837	-111548	0.9252	0.762
6	Foetal Hip	chr20	33907160	33907161	rs6060369	(T/C)	0.3847	-118595	0.921	0.7583
7	Foetal Hip	chr21	30391308	30391309	rs878797	(A/G)	0.2873	-2355	1	1
1	Foetal Knee	chr1	183901356	183901357	rs3828029	(C/A)	0.2654	-4888	0.9898	0.9746
1	Foetal Knee	chr1	183901965	183901966	rs10797923	(T/C)	0.3052	-4279	0.9946	0.8096
1	Foetal Knee	chr1	183885405	183885406	rs10911467	(A/G)	0.3062	-20839	0.9837	0.7884
1	Foetal Knee	chr1	183912318	183912319	rs734657	(C/A)	0.2674	6074	0.8461	0.705
2	Foetal Knee	chr3	52739519	52739520	rs8906	(T/C)	0.4175	10716	1	0.9959
2	Foetal Knee	chr3	52805092	52805093	rs998909	(A/G)	0.4294	76289	1	0.9484
2	Foetal Knee	chr3	52740181	52740182	rs6617	(C/G)	0.4304	11378	1	0.9446
2	Foetal Knee	chr3	52748856	52748857	rs11716747	(C/T)	0.4304	20053	1	0.9446
2	Foetal Knee	chr3	52826706	52826707	rs2071507	(G/A)	0.3907	97903	0.9869	0.8748
2	Foetal Knee	chr3	52826619	52826620	rs746694	(C/T)	0.3917	97816	0.9826	0.8708
2	Foetal Knee	chr3	52833218	52833219	rs2535629	(G/A)	0.3728	104415	0.9452	0.7438
3	Foetal Knee	chr6	44797087	44797088	rs529125	(C/T)	0.2932	19397	1	0.9952
3	Foetal Knee	chr6	44889891	44889892	rs138896235	(TGGGGA/-)	0.2922	112201	0.9904	0.9715
3	Foetal Knee	chr6	45017227	45017228	rs6924185	(C/A)	0.3111	239537	0.9853	0.8961
3	Foetal Knee	chr6	45107578	45107579	rs10456542	(G/A)	0.3111	329888	0.9804	0.8872
3	Foetal Knee	chr6	44774596	44774597	rs9472367	(C/T)	0.2654	-3094	1	0.8666
3	Foetal Knee	chr6	44698264	44698265	rs1552196	(G/A)	0.326	-79426	0.9749	0.8191
3	Foetal Knee	chr6	44693098	44693099	rs60328783	(C/G)	0.328	-84592	0.9598	0.7867
3	Foetal Knee	chr6	44692994	44692995	rs10456536	(G/C)	0.328	-84696	0.9598	0.7867
3	Foetal Knee	chr6	44692824	44692825	rs10456118	(G/T)	0.33	-84866	0.9597	0.7795
3	Foetal Knee	chr6	44692757	44692758	rs10456535	(G/A)	0.33	-84933	0.9597	0.7795
4	Foetal Knee	chr8	145026581	145026582	rs62523994	(G/A)	0.4125	-8270	0.9793	0.9474
4	Foetal Knee	chr8	145026449	145026450	rs11778018	(T/C)	0.4125	-8402	0.9752	0.9394
4	Foetal Knee	chr8	145022656	145022657	rs7832643	(G/T)	0.4105	-12195	0.9712	0.9393
4	Foetal Knee	chr8	145013948	145013949	rs4073082	(C/T)	0.4085	-20903	0.9712	0.9393
4	Foetal Knee	chr8	145010751	145010752	rs11784417	(C/T)	0.4066	-24100	0.9752	0.9393
4	Foetal Knee	chr8	145008559	145008560	rs11783799	(A/G)	0.4066	-26292	0.9752	0.9393
4	Foetal Knee	chr8	145008442	145008443	rs11783772	(A/T)	0.4066	-26409	0.9752	0.9393
4	Foetal Knee	chr8	145008341	145008342	rs11782331	(C/A)	0.4066	-26510	0.9752	0.9393
4	Foetal Knee	chr8	145007988	145007989	rs11136337	(A/G)	0.4066	-26863	0.9752	0.9393
4	Foetal Knee	chr8	145014731	145014732	rs112979447	(C/T)	0.4076	-20120	0.9711	0.9353
4	Foetal Knee	chr8	145013892	145013893	rs4073081	(C/G)	0.4076	-20959	0.9711	0.9353
4	Foetal Knee	chr8	145013986	145013987	rs5895792	(-/AG)	0.4085	-20865	0.967	0.9313
4	Foetal Knee	chr8	145014423	145014424	rs12541377	(C/G)	0.4066	-20428	0.971	0.9313
4	Foetal Knee	chr8	145051477	145051478	rs1134029	(G/A)	0.4225	16626	0.9496	0.855
4	Foetal Knee	chr8	145050335	145050336	rs7013938	(A/C)	0.4254	15484	0.9535	0.8517
4	Foetal Knee	chr8	145050344	145050345	rs6991364	(G/A)	0.4205	15493	0.9414	0.8471
4	Foetal Knee	chr8	144987220	144987221	rs6990361	(C/T)	0.4344	-47631	0.9356	0.7906
4	Foetal Knee	chr8	145050357	145050358	rs11786083	(G/A)	0.3897	15506	0.8963	0.7395
4	Foetal Knee	chr8	145051413	145051414	rs1134027	(G/A)	0.3897	16562	0.8963	0.7395
4	Foetal Knee	chr8	145051483	145051484	rs1134030	(C/T)	0.3887	16632	0.896	0.736
6	Foetal Knee	chr20	33890060	33890061	rs6060355	(G/A)	0.3996	-135922	0.9599	0.8193
6	Foetal Knee	chr20	34025755	34025756	rs143384	(A/G)	0.4115	0	1	1
6	Foetal Knee	chr20	34025982	34025983	rs143383	(A/G)	0.3718	227	0.9864	0.8233
6	Foetal Knee	chr20	34026137	34026138	rs3842525	(CACACACACACACA/-)	0.3728	382	0.9819	0.8193
6	Foetal Knee	chr20	33952619	33952620	rs4911178	(G/A)	0.3777	-73136	0.9553	0.7921
6	Foetal Knee	chr20	33947284	33947285	rs4911491	(C/G)	0.3777	-78471	0.9553	0.7921
6	Foetal Knee	chr20	33982434	33982435	rs6088816	(G/A)	0.3797	-43321	0.9511	0.7918
6	Foetal Knee	chr20	33975180	33975181	rs6088813	(C/A)	0.3797	-50575	0.9511	0.7918
6	Foetal Knee	chr20	33947729	33947730	rs735531	(T/C)	0.3787	-78026	0.9509	0.7883
6	Foetal Knee	chr20	33927005	33927006	rs2425066	(A/C)	0.3787	-98750	0.9509	0.7883
6	Foetal Knee	chr20	33925842	33925843	rs2378349	(C/A)	0.3827	-99913	0.9294	0.7657
6	Foetal Knee	chr20	33896261	33896262	rs3795159	(C/G)	0.3847	-129494	0.9254	0.7655
6	Foetal Knee	chr20	33914207	33914208	rs6060373	(A/G)	0.3837	-111548	0.9252	0.762
6	Foetal Knee	chr20	33907160	33907161	rs6060369	(T/C)	0.3847	-118595	0.921	0.7583
7	Foetal Knee	chr21	30391308	30391309	rs878797	(A/G)	0.2873	-2355	1	1
1	OA Hip	chr1	183901965	183901966	rs10797923	(T/C)	0.3052	-4279	0.9946	0.8096
1	OA Hip	chr1	183885405	183885406	rs10911467	(A/G)	0.3062	-20839	0.9837	0.7884
1	OA Hip	chr1	183912318	183912319	rs734657	(C/A)	0.2674	6074	0.8461	0.705
2	OA Hip	chr3	52739519	52739520	rs8906	(T/C)	0.4175	10716	1	0.9959
2	OA Hip	chr3	52727256	52727257	rs2289247	(G/A)	0.4294	-1547	1	0.9484
2	OA Hip	chr3	52804486	52804487	rs13071584	(T/C)	0.4294	75683	1	0.9484
2	OA Hip	chr3	52805092	52805093	rs998909	(A/G)	0.4294	76289	1	0.9484
2	OA Hip	chr3	52740181	52740182	rs6617	(C/G)	0.4304	11378	1	0.9446
2	OA Hip	chr3	52748856	52748857	rs11716747	(C/T)	0.4304	20053	1	0.9446
2	OA Hip	chr3	52749333	52749334	rs35526119	(C/T)	0.4304	20530	1	0.9446
2	OA Hip	chr3	52602273	52602274	rs13063160	(T/C)	0.4294	-126530	0.9958	0.9405
2	OA Hip	chr3	52670772	52670773	.	(-/AAAAA)	0.4463	-58031	1	0.8855
2	OA Hip	chr3	52833218	52833219	rs2535629	(G/A)	0.3728	104415	0.9452	0.7438
2	OA Hip	chr3	52821991	52821992	rs68094128	(T/-)	0.4354	93188	0.8943	0.7404
3	OA Hip	chr6	44774596	44774597	rs9472367	(C/T)	0.2654	-3094	1	0.8666
3	OA Hip	chr6	44736075	44736076	rs12215181	(C/T)	0.325	-41615	0.98	0.8314
3	OA Hip	chr6	44698264	44698265	rs1552196	(G/A)	0.326	-79426	0.9749	0.8191
3	OA Hip	chr6	44693098	44693099	rs60328783	(C/G)	0.328	-84592	0.9598	0.7867
3	OA Hip	chr6	44692994	44692995	rs10456536	(G/C)	0.328	-84696	0.9598	0.7867
3	OA Hip	chr6	44692824	44692825	rs10456118	(G/T)	0.33	-84866	0.9597	0.7795
4	OA Hip	chr8	145027161	145027162	rs56401356	(-/G)	0.4115	-7690	0.9794	0.9513
4	OA Hip	chr8	145026581	145026582	rs62523994	(G/A)	0.4125	-8270	0.9793	0.9474
4	OA Hip	chr8	145020635	145020636	rs12549853	(G/A)	0.4085	-14216	0.9753	0.9473
4	OA Hip	chr8	145047186	145047187	rs3935755	(A/G)	0.4115	12335	0.9753	0.9433
4	OA Hip	chr8	145026449	145026450	rs11778018	(T/C)	0.4125	-8402	0.9752	0.9394
4	OA Hip	chr8	145022656	145022657	rs7832643	(G/T)	0.4105	-12195	0.9712	0.9393
4	OA Hip	chr8	145013948	145013949	rs4073082	(C/T)	0.4085	-20903	0.9712	0.9393
4	OA Hip	chr8	145010751	145010752	rs11784417	(C/T)	0.4066	-24100	0.9752	0.9393
4	OA Hip	chr8	145008559	145008560	rs11783799	(A/G)	0.4066	-26292	0.9752	0.9393
4	OA Hip	chr8	145008442	145008443	rs11783772	(A/T)	0.4066	-26409	0.9752	0.9393
4	OA Hip	chr8	145008341	145008342	rs11782331	(C/A)	0.4066	-26510	0.9752	0.9393
4	OA Hip	chr8	145007988	145007989	rs11136337	(A/G)	0.4066	-26863	0.9752	0.9393
4	OA Hip	chr8	145014731	145014732	rs112979447	(C/T)	0.4076	-20120	0.9711	0.9353
4	OA Hip	chr8	145013892	145013893	rs4073081	(C/G)	0.4076	-20959	0.9711	0.9353
4	OA Hip	chr8	145013986	145013987	rs5895792	(-/AG)	0.4085	-20865	0.967	0.9313
4	OA Hip	chr8	145014423	145014424	rs12541377	(C/G)	0.4066	-20428	0.971	0.9313
4	OA Hip	chr8	145051477	145051478	rs1134029	(G/A)	0.4225	16626	0.9496	0.855
4	OA Hip	chr8	145002535	145002536	rs72693398	(G/A)	0.4274	-32316	0.9576	0.852
4	OA Hip	chr8	145002430	145002431	rs62522555	(C/G)	0.4274	-32421	0.9576	0.852
4	OA Hip	chr8	145070150	145070151	rs11990215	(G/A)	0.4105	35299	0.8682	0.7507
4	OA Hip	chr8	145070402	145070403	rs7459603	(T/C)	0.4105	35551	0.8682	0.7507
4	OA Hip	chr8	145051413	145051414	rs1134027	(G/A)	0.3897	16562	0.8963	0.7395
4	OA Hip	chr8	145051483	145051484	rs1134030	(C/T)	0.3887	16632	0.896	0.736
5	OA Hip	chr15	58249376	58249377	rs11855259	(C/G)	0.4602	2575	0.9879	0.9565
5	OA Hip	chr15	58265076	58265077	rs4646612	(C/T)	0.4493	18275	0.9716	0.9215
5	OA Hip	chr15	58265082	58265083	rs4646611	(T/C)	0.4493	18281	0.9675	0.9138
5	OA Hip	chr15	58213367	58213368	rs1550574	(T/G)	0.4374	-33434	0.9207	0.7885
6	OA Hip	chr20	34025755	34025756	rs143384	(A/G)	0.4115	0	1	1
6	OA Hip	chr20	34025982	34025983	rs143383	(A/G)	0.3718	227	0.9864	0.8233
6	OA Hip	chr20	33947284	33947285	rs4911491	(C/G)	0.3777	-78471	0.9553	0.7921
6	OA Hip	chr20	33947729	33947730	rs735531	(T/C)	0.3787	-78026	0.9509	0.7883
6	OA Hip	chr20	34022386	34022387	rs224331	(A/C)	0.3539	-3369	0.9905	0.7683
6	OA Hip	chr20	33925842	33925843	rs2378349	(C/A)	0.3827	-99913	0.9294	0.7657
6	OA Hip	chr20	33896261	33896262	rs3795159	(C/G)	0.3847	-129494	0.9254	0.7655
6	OA Hip	chr20	33914207	33914208	rs6060373	(A/G)	0.3837	-111548	0.9252	0.762
6	OA Hip	chr20	33907908	33907909	rs6088791	(T/C)	0.3837	-117847	0.9252	0.762
6	OA Hip	chr20	33907160	33907161	rs6060369	(T/C)	0.3847	-118595	0.921	0.7583
7	OA Hip	chr21	30391308	30391309	rs878797	(A/G)	0.2873	-2355	1	1
1	OA Knee	chr1	183901965	183901966	rs10797923	(T/C)	0.3052	-4279	0.9946	0.8096
1	OA Knee	chr1	183885405	183885406	rs10911467	(A/G)	0.3062	-20839	0.9837	0.7884
1	OA Knee	chr1	183912318	183912319	rs734657	(C/A)	0.2674	6074	0.8461	0.705
2	OA Knee	chr3	52739519	52739520	rs8906	(T/C)	0.4175	10716	1	0.9959
2	OA Knee	chr3	52805092	52805093	rs998909	(A/G)	0.4294	76289	1	0.9484
2	OA Knee	chr3	52719397	52719398	rs1866268	(C/A)	0.4304	-9406	1	0.9446
2	OA Knee	chr3	52740181	52740182	rs6617	(C/G)	0.4304	11378	1	0.9446
2	OA Knee	chr3	52748856	52748857	rs11716747	(C/T)	0.4304	20053	1	0.9446
2	OA Knee	chr3	52670772	52670773	.	(-/AAAAA)	0.4463	-58031	1	0.8855
2	OA Knee	chr3	52833218	52833219	rs2535629	(G/A)	0.3728	104415	0.9452	0.7438
2	OA Knee	chr3	52821991	52821992	rs68094128	(T/-)	0.4354	93188	0.8943	0.7404
3	OA Knee	chr6	44774596	44774597	rs9472367	(C/T)	0.2654	-3094	1	0.8666
3	OA Knee	chr6	44698264	44698265	rs1552196	(G/A)	0.326	-79426	0.9749	0.8191
4	OA Knee	chr8	145026581	145026582	rs62523994	(G/A)	0.4125	-8270	0.9793	0.9474
4	OA Knee	chr8	145020635	145020636	rs12549853	(G/A)	0.4085	-14216	0.9753	0.9473
4	OA Knee	chr8	145047186	145047187	rs3935755	(A/G)	0.4115	12335	0.9753	0.9433
4	OA Knee	chr8	145026449	145026450	rs11778018	(T/C)	0.4125	-8402	0.9752	0.9394
4	OA Knee	chr8	145022656	145022657	rs7832643	(G/T)	0.4105	-12195	0.9712	0.9393
4	OA Knee	chr8	145013948	145013949	rs4073082	(C/T)	0.4085	-20903	0.9712	0.9393
4	OA Knee	chr8	145010751	145010752	rs11784417	(C/T)	0.4066	-24100	0.9752	0.9393
4	OA Knee	chr8	145008559	145008560	rs11783799	(A/G)	0.4066	-26292	0.9752	0.9393
4	OA Knee	chr8	145008442	145008443	rs11783772	(A/T)	0.4066	-26409	0.9752	0.9393
4	OA Knee	chr8	145008341	145008342	rs11782331	(C/A)	0.4066	-26510	0.9752	0.9393
4	OA Knee	chr8	145014731	145014732	rs112979447	(C/T)	0.4076	-20120	0.9711	0.9353
4	OA Knee	chr8	145013892	145013893	rs4073081	(C/G)	0.4076	-20959	0.9711	0.9353
4	OA Knee	chr8	145014423	145014424	rs12541377	(C/G)	0.4066	-20428	0.971	0.9313
4	OA Knee	chr8	145051477	145051478	rs1134029	(G/A)	0.4225	16626	0.9496	0.855
4	OA Knee	chr8	145070150	145070151	rs11990215	(G/A)	0.4105	35299	0.8682	0.7507
4	OA Knee	chr8	145070402	145070403	rs7459603	(T/C)	0.4105	35551	0.8682	0.7507
4	OA Knee	chr8	145051413	145051414	rs1134027	(G/A)	0.3897	16562	0.8963	0.7395
4	OA Knee	chr8	145051483	145051484	rs1134030	(C/T)	0.3887	16632	0.896	0.736
5	OA Knee	chr15	58249376	58249377	rs11855259	(C/G)	0.4602	2575	0.9879	0.9565
5	OA Knee	chr15	58265076	58265077	rs4646612	(C/T)	0.4493	18275	0.9716	0.9215
5	OA Knee	chr15	58265082	58265083	rs4646611	(T/C)	0.4493	18281	0.9675	0.9138
5	OA Knee	chr15	58213367	58213368	rs1550574	(T/G)	0.4374	-33434	0.9207	0.7885
6	OA Knee	chr20	34025755	34025756	rs143384	(A/G)	0.4115	0	1	1
6	OA Knee	chr20	34025982	34025983	rs143383	(A/G)	0.3718	227	0.9864	0.8233
6	OA Knee	chr20	33947284	33947285	rs4911491	(C/G)	0.3777	-78471	0.9553	0.7921
6	OA Knee	chr20	33975180	33975181	rs6088813	(C/A)	0.3797	-50575	0.9511	0.7918
6	OA Knee	chr20	33947729	33947730	rs735531	(T/C)	0.3787	-78026	0.9509	0.7883
6	OA Knee	chr20	34022386	34022387	rs224331	(A/C)	0.3539	-3369	0.9905	0.7683
6	OA Knee	chr20	33925842	33925843	rs2378349	(C/A)	0.3827	-99913	0.9294	0.7657
6	OA Knee	chr20	33896261	33896262	rs3795159	(C/G)	0.3847	-129494	0.9254	0.7655
6	OA Knee	chr20	33914207	33914208	rs6060373	(A/G)	0.3837	-111548	0.9252	0.762
6	OA Knee	chr20	33907160	33907161	rs6060369	(T/C)	0.3847	-118595	0.921	0.7583
7	OA Knee	chr21	30391308	30391309	rs878797	(A/G)	0.2873	-2355	1	1

## Sheet: Table S11
Supplementary Table S11: Details of the human developmental samples used in this study.
ID	Sample	Tissue	Developmental Stage (pcw)	Developmental Age (days)	Sex
1793	Foetal	Limb	10	70	F
1794	Foetal	Limb	12	84	F
1820	Foetal	Limb	CS23	56	M
1912	Foetal	Limb	CS20	49	F
1955	Foetal	Limb	10	70	F
10885	Foetal	Limb	9	63	F
11993	Foetal	Limb	CS13	32	M
11956	Foetal	Limb	CS22	53	F
12023	Foetal	Limb	10	70	F
12331	Foetal	Limb	CS17	41	F
12388	Foetal	Limb	CS23	56	M
12510	Foetal	Limb	11	77	M
12630	Foetal	Limb	CS23	56	F
12637	Foetal	Limb	9	63	M
12692	Foetal	Limb	CS17	41	M
14040	Foetal	Limb	CS22	53	F
14090	Foetal	Limb	CS19	46	M
14109	Foetal	Limb	CS18	44	M
14339	Foetal	Limb	CS19	46	F
14375	Foetal	Cartilage	12	84	M
14395	Foetal	Cartilage	10	70	F
14397	Foetal	Cartilage	15	105	F
14423	Foetal	Cartilage	12	84	M
14429	Foetal	Cartilage	14	98	F
14451	Foetal	Cartilage	9	63	M
14453	Foetal	Cartilage	12	84	F
14460	Foetal	Cartilage	9	63	F
14464	Foetal	Cartilage	16	112	M
14466	Foetal	Cartilage	12	84	M
14467	Foetal	Cartilage	10	70	M
14475	Foetal	Cartilage	16	112	M
14501	Foetal	Cartilage	16	112	M
14513	Foetal	Cartilage	12	84	F
14563	Foetal	Cartilage	14	98	M
14586	Foetal	Cartilage	13	91	F
14604	Foetal	Cartilage	14	98	F
14471	Foetal	Cartilage	9	63	F
14555	Foetal	Cartilage	9	63	M
14562	Foetal	Cartilage	9	63	F
14580	Foetal	Cartilage	9	63	M
14600	Foetal	Cartilage	8	56	M
14576	Foetal	Cartilage	8	56	M
14544	Foetal	Cartilage	13	91	M
14684	Foetal	Cartilage	14	98	F
14606	Foetal	Cartilage	9	63	F
14617	Foetal	Cartilage	13	91	F
14377	Foetal	Cartilage	14	98	M
14378	Foetal	Cartilage	14	98	M
14392	Foetal	Cartilage	9	63	M
14393	Foetal	Cartilage	14	98	M
14408	Foetal	Cartilage	14	98	F
14472	Foetal	Cartilage	12	84	M
14492	Foetal	Cartilage	12	84	F
14510	Foetal	Cartilage	14	98	F
14511	Foetal	Cartilage	11	77	F
14512	Foetal	Cartilage	10	70	M
14516	Foetal	Cartilage	15	105	M
14521	Foetal	Cartilage	12	84	M
14522	Foetal	Cartilage	15	105	F
14523	Foetal	Cartilage	15	105	F
14524	Foetal	Cartilage	15	105	F
14525	Foetal	Cartilage	10	70	M
14532	Foetal	Cartilage	11	77	F
14541	Foetal	Cartilage	11	77	F
14577	Foetal	Cartilage	11	77	F
14597	Foetal	Cartilage	11	77	M
14601	Foetal	Cartilage	10	70	M
14603	Foetal	Cartilage	11	77	F
14619	Foetal	Cartilage	16	112	M
14628	Foetal	Cartilage	17	119	F
14681	Foetal	Cartilage	11	77	F
14688	Foetal	Cartilage	11	77	M
14689	Foetal	Cartilage	10	70	M
14703	Foetal	Cartilage	12	84	F
14713	Foetal	Cartilage	16	112	F
14715	Foetal	Cartilage	12	84	M
14716	Foetal	Cartilage	10	70	M
14717	Foetal	Cartilage	14	98	F
14720	Foetal	Cartilage	15	105	F
14721	Foetal	Cartilage	10	70	F
14722	Foetal	Cartilage	17	119	M
14727	Foetal	Cartilage	12	84	M
14728	Foetal	Cartilage	16	112	M
14729	Foetal	Cartilage	12	84	M
14738	Foetal	Cartilage	15	105	M
14746	Foetal	Cartilage	16	112	F
14748	Foetal	Cartilage	10	70	F
14749	Foetal	Cartilage	13	91	M
14782	Foetal	Cartilage	10	70	M
14797	Foetal	Cartilage	12	84	M
14831	Foetal	Cartilage	9	63	F
14835	Foetal	Cartilage	12	84	F
14863	Foetal	Cartilage	10	70	M
14881	Foetal	Cartilage	10	70	F

## Sheet: Table S12
Supplementary Table S12: Details of the human arthroplasty samples used in this study.
ID	Sample	Tissue	Age (at surgery)	Sex
3060	Arthroplasty	Articular cartilage (intact)	76	M
3085	Arthroplasty	Articular cartilage (intact)	55	F
3244	Arthroplasty	Articular cartilage (intact)	57	M
3281	Arthroplasty	Articular cartilage (intact)	64	F
3343	Arthroplasty	Articular cartilage (intact)	70	F
3377	Arthroplasty	Articular cartilage (intact)	66	F
3390	Arthroplasty	Articular cartilage (intact)	79	F
3396	Arthroplasty	Articular cartilage (intact)	56	M
3510	Arthroplasty	Articular cartilage (intact)	80	F
3555	Arthroplasty	Articular cartilage (intact)	71	M
3559	Arthroplasty	Articular cartilage (intact)	53	F
3662	Arthroplasty	Articular cartilage (intact)	67	M
3672	Arthroplasty	Articular cartilage (intact)	64	M
3686	Arthroplasty	Articular cartilage (intact)	80	F
3697	Arthroplasty	Articular cartilage (intact)	65	F
3727	Arthroplasty	Articular cartilage (intact)	71	F
3772	Arthroplasty	Articular cartilage (intact)	72	M
3777	Arthroplasty	Articular cartilage (intact)	72	F
3834	Arthroplasty	Articular cartilage (intact)	77	M
3862	Arthroplasty	Articular cartilage (intact)	71	M
3912	Arthroplasty	Articular cartilage (intact)	73	F
3916	Arthroplasty	Articular cartilage (intact)	82	F
3930	Arthroplasty	Articular cartilage (intact)	66	M
3931	Arthroplasty	Articular cartilage (intact)	69	M
3975	Arthroplasty	Articular cartilage (intact)	60	M
4243	Arthroplasty	Articular cartilage (intact)	63	F
4244	Arthroplasty	Articular cartilage (intact)	78	M
4371	Arthroplasty	Articular cartilage (intact)	49	M
4378	Arthroplasty	Articular cartilage (intact)	61	F
4386	Arthroplasty	Articular cartilage (intact)	83	M
4388	Arthroplasty	Articular cartilage (intact)	67	M
4396	Arthroplasty	Articular cartilage (intact)	83	M
4429	Arthroplasty	Articular cartilage (intact)	65	M
4430	Arthroplasty	Articular cartilage (intact)	68	M
4449	Arthroplasty	Articular cartilage (intact)	85	M
4459	Arthroplasty	Articular cartilage (intact)	76	F
4460	Arthroplasty	Articular cartilage (intact)	72	F
4545	Arthroplasty	Articular cartilage (intact)	81	M
4549	Arthroplasty	Articular cartilage (intact)	64	M
4587	Arthroplasty	Articular cartilage (intact)	76	M
4588	Arthroplasty	Articular cartilage (intact)	67	F
4708	Arthroplasty	Articular cartilage (intact)	77	M
4726	Arthroplasty	Articular cartilage (intact)	51	F
4762	Arthroplasty	Articular cartilage (intact)	56	M
4763	Arthroplasty	Articular cartilage (intact)	61	F
4793	Arthroplasty	Articular cartilage (intact)	73	F
4794	Arthroplasty	Articular cartilage (intact)	58	M
4794	Arthroplasty	Articular cartilage (intact)	58	M
4809	Arthroplasty	Articular cartilage (intact)	79	M
4810	Arthroplasty	Articular cartilage (intact)	66	F
4814	Arthroplasty	Articular cartilage (intact)	78	F
4849	Arthroplasty	Articular cartilage (intact)	67	F
4851	Arthroplasty	Articular cartilage (intact)	58	M
4854	Arthroplasty	Articular cartilage (intact)	45	F
4864	Arthroplasty	Articular cartilage (intact)	67	F
4876	Arthroplasty	Articular cartilage (intact)	45	F
4883	Arthroplasty	Articular cartilage (intact)	68	F
4901	Arthroplasty	Articular cartilage (intact)	68	F
4905	Arthroplasty	Articular cartilage (intact)	70	M
4923	Arthroplasty	Articular cartilage (intact)	82	M
4927	Arthroplasty	Articular cartilage (intact)	60	F
4963	Arthroplasty	Articular cartilage (intact)	68	F
4965	Arthroplasty	Articular cartilage (intact)	63	F
4966	Arthroplasty	Articular cartilage (intact)	87	F
4971	Arthroplasty	Articular cartilage (intact)	64	M
4972	Arthroplasty	Articular cartilage (intact)	59	M
4974	Arthroplasty	Articular cartilage (intact)	69	F
4977	Arthroplasty	Articular cartilage (intact)	75	M
4979	Arthroplasty	Articular cartilage (intact)	75	F
4988	Arthroplasty	Articular cartilage (intact)	62	M
4994	Arthroplasty	Articular cartilage (intact)	61	F
5000	Arthroplasty	Articular cartilage (intact)	54	M
5001	Arthroplasty	Articular cartilage (intact)	74	F
5009	Arthroplasty	Articular cartilage (intact)	57	F
5014	Arthroplasty	Articular cartilage (intact)	55	M
5019	Arthroplasty	Articular cartilage (intact)	50	M
5023	Arthroplasty	Articular cartilage (intact)	75	M
5031	Arthroplasty	Articular cartilage (intact)	56	F
5034	Arthroplasty	Articular cartilage (intact)	73	F
5050	Arthroplasty	Articular cartilage (intact)	61	F
5057	Arthroplasty	Articular cartilage (intact)	82	M
5061	Arthroplasty	Articular cartilage (intact)	56	F
5072	Arthroplasty	Articular cartilage (intact)	66	F
5099	Arthroplasty	Articular cartilage (intact)	57	F
5101	Arthroplasty	Articular cartilage (intact)	76	F
5103	Arthroplasty	Articular cartilage (intact)	58	F
5104	Arthroplasty	Articular cartilage (intact)	67	F
5107	Arthroplasty	Articular cartilage (intact)	67	F
5121	Arthroplasty	Articular cartilage (intact)	89	F
5130	Arthroplasty	Articular cartilage (intact)	81	M
5133	Arthroplasty	Articular cartilage (intact)	65	M
5137	Arthroplasty	Articular cartilage (intact)	52	F
5139	Arthroplasty	Articular cartilage (intact)	64	F
5140	Arthroplasty	Articular cartilage (intact)	74	M
5152	Arthroplasty	Articular cartilage (intact)	59	F
5160	Arthroplasty	Articular cartilage (intact)	74	M
5162	Arthroplasty	Articular cartilage (intact)	52	F
5163	Arthroplasty	Articular cartilage (intact)	55	M
5164	Arthroplasty	Articular cartilage (intact)	55	M
5167	Arthroplasty	Articular cartilage (intact)	76	F
5175	Arthroplasty	Articular cartilage (intact)	78	F
5178	Arthroplasty	Articular cartilage (intact)	83	F
5188	Arthroplasty	Articular cartilage (intact)	64	F
5210	Arthroplasty	Articular cartilage (intact)	68	F
5214	Arthroplasty	Articular cartilage (intact)	57	M
5216	Arthroplasty	Articular cartilage (intact)	77	F
5218	Arthroplasty	Articular cartilage (intact)	76	F
5222	Arthroplasty	Articular cartilage (intact)	76	F
5241	Arthroplasty	Articular cartilage (intact)	62	F
5266	Arthroplasty	Articular cartilage (intact)	72	F
5272	Arthroplasty	Articular cartilage (intact)	63	F
5290	Arthroplasty	Articular cartilage (intact)	62	M
5293	Arthroplasty	Articular cartilage (intact)	73	M
5342	Arthroplasty	Articular cartilage (intact)	70	F
5343	Arthroplasty	Articular cartilage (intact)	61	F
5349	Arthroplasty	Articular cartilage (intact)	65	F
5396	Arthroplasty	Articular cartilage (intact)	52	F
5400	Arthroplasty	Articular cartilage (intact)	62	F
5405	Arthroplasty	Articular cartilage (intact)	58	F
5517	Arthroplasty	Articular cartilage (intact)	62	F
5518	Arthroplasty	Articular cartilage (intact)	67	M
5554	Arthroplasty	Articular cartilage (intact)	84	M
5563	Arthroplasty	Articular cartilage (intact)	64	M
5572	Arthroplasty	Articular cartilage (intact)	72	F
5597	Arthroplasty	Articular cartilage (intact)	71	M
5645	Arthroplasty	Articular cartilage (intact)	76	M
5655	Arthroplasty	Articular cartilage (intact)	49	F
5679	Arthroplasty	Articular cartilage (intact)	65	F
5703	Arthroplasty	Articular cartilage (intact)	77	M
5723	Arthroplasty	Articular cartilage (intact)	79	M
5726	Arthroplasty	Articular cartilage (intact)	82	F
5762	Arthroplasty	Articular cartilage (intact)	70	M
5764	Arthroplasty	Articular cartilage (intact)	64	M
5798	Arthroplasty	Articular cartilage (intact)	52	F
5834	Arthroplasty	Articular cartilage (intact)	71	M
5846	Arthroplasty	Articular cartilage (intact)	53	F
5847	Arthroplasty	Articular cartilage (intact)	70	M
5851	Arthroplasty	Articular cartilage (intact)	61	M
5857	Arthroplasty	Articular cartilage (intact)	75	M
5862	Arthroplasty	Articular cartilage (intact)	65	F
5865	Arthroplasty	Articular cartilage (intact)	66	F
5870	Arthroplasty	Articular cartilage (intact)	65	F
5942	Arthroplasty	Articular cartilage (intact)	58	F
5981	Arthroplasty	Articular cartilage (intact)	62	F
5998	Arthroplasty	Articular cartilage (intact)	88	M
5999	Arthroplasty	Articular cartilage (intact)	79	F
6001	Arthroplasty	Articular cartilage (intact)	63	F
6018	Arthroplasty	Articular cartilage (intact)	76	M
6019	Arthroplasty	Articular cartilage (intact)	81	F
6052	Arthroplasty	Articular cartilage (intact)	76	M
6056	Arthroplasty	Articular cartilage (intact)	68	F
6062	Arthroplasty	Articular cartilage (intact)	63	F
6068	Arthroplasty	Articular cartilage (intact)	59	F
6094	Arthroplasty	Articular cartilage (intact)	54	F
6101	Arthroplasty	Articular cartilage (intact)	72	F
6110	Arthroplasty	Articular cartilage (intact)	69	F
6125	Arthroplasty	Articular cartilage (intact)	59	F
6135	Arthroplasty	Articular cartilage (intact)	71	M
6156	Arthroplasty	Articular cartilage (intact)	67	F
6184	Arthroplasty	Articular cartilage (intact)	55	F
6200	Arthroplasty	Articular cartilage (intact)	60	M
6206	Arthroplasty	Articular cartilage (intact)	62	F
6218	Arthroplasty	Articular cartilage (intact)	79	F
6224	Arthroplasty	Articular cartilage (intact)	62	F
6342	Arthroplasty	Articular cartilage (intact)	65	F
6359	Arthroplasty	Articular cartilage (intact)	70	F
6363	Arthroplasty	Articular cartilage (intact)	68	F
6378	Arthroplasty	Articular cartilage (intact)	54	M
6506	Arthroplasty	Articular cartilage (intact)	59	F
6769	Arthroplasty	Articular cartilage (intact)	65	F
6770	Arthroplasty	Articular cartilage (intact)	80	F
6772	Arthroplasty	Articular cartilage (intact)	71	M
6778	Arthroplasty	Articular cartilage (intact)	63	M
6783	Arthroplasty	Articular cartilage (intact)	55	F
6784	Arthroplasty	Articular cartilage (intact)	46	F
6786	Arthroplasty	Articular cartilage (intact)	82	M
6787	Arthroplasty	Articular cartilage (intact)	64	M
6788	Arthroplasty	Articular cartilage (intact)	66	M
6789	Arthroplasty	Articular cartilage (intact)	56	M
6791	Arthroplasty	Articular cartilage (intact)	60	M
6803	Arthroplasty	Articular cartilage (intact)	65	F
6810	Arthroplasty	Articular cartilage (intact)	52	F
6818	Arthroplasty	Articular cartilage (intact)	62	F
6835	Arthroplasty	Articular cartilage (intact)	25	M
6852	Arthroplasty	Articular cartilage (intact)	83	F
6867	Arthroplasty	Articular cartilage (intact)	86	M
7007	Arthroplasty	Articular cartilage (intact)	77	M
7008	Arthroplasty	Articular cartilage (intact)	75	F
7010	Arthroplasty	Articular cartilage (intact)	84	M
7011	Arthroplasty	Articular cartilage (intact)	60	F
7015	Arthroplasty	Articular cartilage (intact)	64	F
7025	Arthroplasty	Articular cartilage (intact)	76	F
7029	Arthroplasty	Articular cartilage (intact)	67	F
7030	Arthroplasty	Articular cartilage (intact)	63	M
7033	Arthroplasty	Articular cartilage (intact)	81	F
7034	Arthroplasty	Articular cartilage (intact)	60	F
7036	Arthroplasty	Articular cartilage (intact)	88	F
7037	Arthroplasty	Articular cartilage (intact)	80	F
7039	Arthroplasty	Articular cartilage (intact)	68	F
7040	Arthroplasty	Articular cartilage (intact)	74	M
7043	Arthroplasty	Articular cartilage (intact)	75	F
7046	Arthroplasty	Articular cartilage (intact)	56	F
7047	Arthroplasty	Articular cartilage (intact)	78	F
7059	Arthroplasty	Articular cartilage (intact)	81	M
7115	Arthroplasty	Articular cartilage (intact)	83	F
7116	Arthroplasty	Articular cartilage (intact)	51	M
7117	Arthroplasty	Articular cartilage (intact)	78	M
7118	Arthroplasty	Articular cartilage (intact)	47	F
7120	Arthroplasty	Articular cartilage (intact)	61	F
7124	Arthroplasty	Articular cartilage (intact)	64	M
d6535	Arthroplasty	Articular cartilage (intact)	84	F
d6547	Arthroplasty	Articular cartilage (intact)	84	F
d6548	Arthroplasty	Articular cartilage (intact)	84	F
d6549	Arthroplasty	Articular cartilage (intact)	84	F
d6550	Arthroplasty	Articular cartilage (intact)	84	F
d6593	Arthroplasty	Articular cartilage (intact)	72	M
d6597	Arthroplasty	Articular cartilage (intact)	84	F
d6599	Arthroplasty	Articular cartilage (intact)	81	F
d6603	Arthroplasty	Articular cartilage (intact)	54	F
d6636	Arthroplasty	Articular cartilage (intact)	50	F
d6638	Arthroplasty	Articular cartilage (intact)	72	F
d6655	Arthroplasty	Articular cartilage (intact)	58	M
d6810	Arthroplasty	Articular cartilage (intact)	52	F
d6877	Arthroplasty	Articular cartilage (intact)	71	F
d6878	Arthroplasty	Articular cartilage (intact)	71	F
d6940	Arthroplasty	Articular cartilage (intact)	68	M
19	Arthroplasty	Articular cartilage (intact)	66	M
22	Arthroplasty	Articular cartilage (intact)	48	M
39	Arthroplasty	Articular cartilage (intact)	72	F
40	Arthroplasty	Articular cartilage (intact)	84	F
41	Arthroplasty	Articular cartilage (intact)	51	M
42	Arthroplasty	Articular cartilage (intact)	71	F
45	Arthroplasty	Articular cartilage (intact)	64	F
49	Arthroplasty	Articular cartilage (intact)	68	M
51	Arthroplasty	Articular cartilage (intact)	74	F
52	Arthroplasty	Articular cartilage (intact)	74	F
53	Arthroplasty	Articular cartilage (intact)	55	F
54	Arthroplasty	Articular cartilage (intact)	52	M
57	Arthroplasty	Articular cartilage (intact)	63	M
58	Arthroplasty	Articular cartilage (intact)	38	F
59	Arthroplasty	Articular cartilage (intact)	60	F
61	Arthroplasty	Articular cartilage (intact)	67	M
62	Arthroplasty	Articular cartilage (intact)	91	M
66	Arthroplasty	Articular cartilage (intact)	56	F
69	Arthroplasty	Articular cartilage (intact)	57	M
70	Arthroplasty	Articular cartilage (intact)	75	M
72	Arthroplasty	Articular cartilage (intact)	76	M
73	Arthroplasty	Articular cartilage (intact)	46	F
76	Arthroplasty	Articular cartilage (intact)	65	F
77	Arthroplasty	Articular cartilage (intact)	71	F
78	Arthroplasty	Articular cartilage (intact)	58	M
79	Arthroplasty	Articular cartilage (intact)	65	M
82	Arthroplasty	Articular cartilage (intact)	67	F
86	Arthroplasty	Articular cartilage (intact)	56	F
87	Arthroplasty	Articular cartilage (intact)	51	F
89	Arthroplasty	Articular cartilage (intact)	67	F
90	Arthroplasty	Articular cartilage (intact)	60	F
92	Arthroplasty	Articular cartilage (intact)	55	F
96	Arthroplasty	Articular cartilage (intact)	61	F
97	Arthroplasty	Articular cartilage (intact)	65	M
98	Arthroplasty	Articular cartilage (intact)	49	M
100	Arthroplasty	Articular cartilage (intact)	74	F
103	Arthroplasty	Articular cartilage (intact)	70	F
104	Arthroplasty	Articular cartilage (intact)	70	F
106	Arthroplasty	Articular cartilage (intact)	79	M
107	Arthroplasty	Articular cartilage (intact)	41	F
108	Arthroplasty	Articular cartilage (intact)	72	M
109	Arthroplasty	Articular cartilage (intact)	65	F
112	Arthroplasty	Articular cartilage (intact)	61	M
114	Arthroplasty	Articular cartilage (intact)	57	F
115	Arthroplasty	Articular cartilage (intact)	69	M
116	Arthroplasty	Articular cartilage (intact)	89	M
117	Arthroplasty	Articular cartilage (intact)	82	M
126	Arthroplasty	Articular cartilage (intact)	66	F
127	Arthroplasty	Articular cartilage (intact)	61	M
128	Arthroplasty	Articular cartilage (intact)	64	M
132	Arthroplasty	Articular cartilage (intact)	65	M
135	Arthroplasty	Articular cartilage (intact)	69	F
136	Arthroplasty	Articular cartilage (intact)	68	F
138	Arthroplasty	Articular cartilage (intact)	63	F
143	Arthroplasty	Articular cartilage (intact)	58	F
144	Arthroplasty	Articular cartilage (intact)	70	F
151	Arthroplasty	Articular cartilage (intact)	66	M
152	Arthroplasty	Articular cartilage (intact)	72	M
154	Arthroplasty	Articular cartilage (intact)	57	F
157	Arthroplasty	Articular cartilage (intact)	58	M
158	Arthroplasty	Articular cartilage (intact)	67	M
165	Arthroplasty	Articular cartilage (intact)	64	F
166	Arthroplasty	Articular cartilage (intact)	62	F
167	Arthroplasty	Articular cartilage (intact)	71	F
174	Arthroplasty	Articular cartilage (intact)	69	F
178	Arthroplasty	Articular cartilage (intact)	77	F

## Sheet: Table S13
Supplementary Table S13: The pre-designed IDT Taqman assays used to quantify gene expression
Gene Name	Exons	Detects all transcripts?	Reference Code
COLGALT2	10-11	Yes	Hs.PT.58.19198739
GNL3	6-7	Yes	Hs.PT.58.2180425
SPCS1	3-4	Yes	Hs.PT.58.40793830
SUPT3H	12-13b	Yes	Hs.PT.58.3526006
RUNX2	6-7	Yes	Hs.PT.56a.19568141
PLEC	19-20	Yes	Hs.PT.58.38759145.gs
ALDH1A2	4a-5	Yes	Hs.PT.58.27670638
GDF5	1-2	Yes	Hs.PT.58.21313844
RWDD2Β	4-5	Yes	Hs.PT.58.4429356

## Sheet: Table S14
Supplementary Table S14. Sequences of assay primers used in this project for genotyping, methylation and allelic expression imbalance (AEI) analysis. RFLP, restriction fragment length polymorphism; [Btn], biotinylated primer. LD, linkage disequilibrium (r2) in EUR populations.
		Genotyping					AEI					Methylation
Locus	Chr	SNP	Assay	Forward	Reverse	Sequencing/Enzyme	Gene	Transcript SNP (LD with association signal)	Forward	Reverse	Sequencing	CpGs	Forward	Reverse	Sequencing
1	1	rs11583641	Pyrosequencing	TGGGCAGTGAACTGAAGAATTAG	[Btn]CGGGTGGTGCTACATACACAA	TGGCTTAAAGTGTATCTTAC	COLGALT2	rs11583641 (n/a)	TGGGCAGTGAACTGAAGAATTAG	[Btn]CGGGTGGTGCTACATACACAA	TGGCTTAAAGTGTATCTTAC	1	[Btn]AGGGGATATTTTGATTTGATTAATTTG	ACAACTTCACTTAAACCTCATAAT	ATTCCATAAATACATTTCTCAAAAC
												2,3,4	AGGGGATATTTTGATTTGATTAATTTGT	[Btn]ACAACTTCACTTAAACCTCATAATCA	GGTATTTTGTTTTGAGAAATG
												5,6	GTAGTTTTTAGGTTTGTGAGGTTTTAATTA	[Btn]CCCTTAAAATCACTATTTCTTCCTATAT	AGGTTTGTGAGGTTTTAATTATA
												7	AGGGATTGTGTAGAATGTTAAATTAAA	[Btn]TCTAAACTCAAAAAAAACCTAACAATAACT	GGTATAGGTGTTTTATTATATAGTG
												8	TGGTTTATTTTTTGAGGGAATAAGTAT	[Btn]CCCAACTATATATCAAAAACAATTCATC	CCCAACTATATATCAAAAACAATTCATC
2	3	rs6976	Pyrosequencing	CATCTTTTTCCATGGCTTGCTACC	[Btn]TTCCAGACCCAACAGGCAAATT	GCAACTGTTACTTCCCA	GNL3	rs11177 (0.99)	GTTCGAGAACATCATCGAAAATTA	TGTTTGGAACTCCTGGGTCTTT	GGCTTCTTGTGACCC	1,2,3	[Btn]GTTAGGGGGTTGGTTGGTTT	CCCAACCTCRCTCTAAAAACT	CAAATTACTCATTAAATCTA
							SPCS1	rs6617 (0.94)	TTAGAAGGCCCGGCTACTGA	CGAGGGCGACCGAGACTTA	CGCAGTGCCAGACCT
3	6	rs529125 (proxy for rs10948172, r2=1.0)	Pyrosequencing	GAAGCAGGCATTGAAAATGAC	CTTCCCTTACACCACCAACTTTA	AAAATGGATAGCTGTCACTA	RUNX2	rs1200428 (0.00)	CACCATTAGGGACCATCTGTGATA	AACCTGGATTCTGGGCCAGT	GGCCAGTCCCTTTCC	1	GGTTGGTAATAGTAGTAGTTAGGTTAGTGG	CCAAAATTCTACCCTACCTCCAACTCC	GTAGTTAGGTTAGTGGAAA
												2	AGGTTGGTAATAGTAGTAGTTAGGTTAGTG	AACAAATACCAACCCTCCCAAAATTCT	AAAATTATCCAAATCTTCCT
							SUPT3H	rs529125 (n/a)	GAAGCAGGCATTGAAAATGAC	CTTCCCTTACACCACCAACTTTA	AAAATGGATAGCTGTCACTA	3	AGGTTGGTAATAGTAGTAGTTAGGTTAGTG	AACAAATACCAACCCTCCCAAAATTCTAC	ATAAGATAGGAGTTGAGTATTATAA
												4,5,6	TTTTGGGAGGGTTAGTATTTGTTAAGTATG	CCTACTTCTTACCAACTCCTTCTAACTACC	TTGAAGTTAGAAAGTGAG
4	8	rs11780978	RFLP	TGGGTGATAAAGCAAGACTCTGT	GTGGGGTGGGTGGGAAAG	NlaIII	PLEC	rs11783799 (0.94)	[Btn]CCCACCCACCTCTCAAAC	GTCTACAGGGAGCGGTGCA	TGGCTACCACCCGCT	1,2,3,4,5,6,7,8	ATGGTTTAGGTTTAGGGAAAGT	[Btn]CCATCACCCAAACCCTACTA	AGGTTTAGGGAAAGTT
												9,10,11,12	ATTTATTTTTAGGGATTGGTAGATGT	[Btn] AACCCAAATTCCCCTCCAACTTC	GGAATTGAGATTATAGGATTTGTTA
5	15	rs3204689	RFLP	TTCAAAGCAAAACATGAAATGG	AGCTCAGAAGCGGTGAACTG	SfcI	ALDH1A2	rs3204689 (n/a)	[Btn]AATGAAAATGCCAGGAGCTGGTAC	TGCACATGATGACTTCCAGTCTCT	TCCCAGGTTCTTACTACA	1,2	[Btn]TTTTGGTATAGGTAAGAATTTTGTTTT	CATCACCATACACTTTTTCTAAC	ATTTTCATCACCATACACTT
6	20	rs143383	Pyrosequencing	TCAAGCCCTCAGTCAGTTGTG	[Btn]GCAGCTGAAAATAACTCGTTCTTG	AGGAGAAAGGGGGCG	GDF5	rs143384 (0.82)	[Btn]GCTGAATGACACCAAAGAGAACA	TTTTTCCTGCCAAACCAGAG	AACCAGAGGCACCTT	1,2	[Btn]GTYGGGTATGTTGGTGTGTG	CCAACCACAAATCCCAAAAAT	ACCAAACTTCAAATCAACAC
7	21	rs6516886	Pyrosequencing	TTTGTGTAAGGGTTCTTTCACTCA	[Btn]ACCTGGAAATGCCTGGAATATA	TATAGCATTTTATTGCTCAT	RWDD2B	rs112411829	TGGCATCTTCGTGGTTCTCTT	[Btn]-GATGACTGGAGCTGGAGGAGTTA	TGGTTCTCTTGGCCC	1	AGGGATTTGTTTTATTTTGTAAGTATTATG	[Btn]-ACCCTAAACACCTTAATTCAAACCTATA	TTTTTAGAAGTTTGAGTTTTAATAT
												2,3	TGGAGTAGGGTTGTAGAAGT	[Btn]-ACAACCCCCAATACAACCCTTTAAA	GTAGAAGTAGGGAAGTAA
												4	GGGGTTAGTTTGTTGGGAGT	[Btn]-ACCAACATAATAAAACCCCATTTCT	GGTGTTTGTATTTGGAAG
												5	AGTGTTGGGATTATAGGTTTGAGT	[Btn]-CCCTACCTACCAAATCCTAATCTACACTTC	ATTTAATATTTTTTTATGTTAATT
												6	ATTTGTTTTTTGGATTTTAATTTGAGAAGA	[Btn]-AAACTCAATCCTCCAAAAAACTAAAACTT	ATGTTTGAGTAAAATTTTTTTAATG

## Sheet: Table S15
Supplementary Table S15. Details of the barcoded primers used for amplificaiton prior to ATAC-seq
Patient ID:	Sample type:	Joint:	Age:	Indexing Primer:
15192	Foetal	Upper femur (hip)	12pcw	Ad2.1_TAAGGCGA CAAGCAGAAGACGGCATACGAGATTCGCCTTAGTCTCGTGGGCTCGGAGATGT
15192	Foetal	Lower femur (knee)	12pcw	Ad2.2_CGTACTAG CAAGCAGAAGACGGCATACGAGATCTAGTACGGTCTCGTGGGCTCGGAGATGT
15209	Foetal	Upper femur (hip)	12pcw	Ad2.3_AGGCAGAA CAAGCAGAAGACGGCATACGAGATTTCTGCCTGTCTCGTGGGCTCGGAGATGT
15209	Foetal	Lower femur (knee)	12pcw	Ad2.4_TCCTGAGC CAAGCAGAAGACGGCATACGAGATGCTCAGGAGTCTCGTGGGCTCGGAGATGT
15210	Foetal	Upper femur (hip)	12pcw	Ad2.5_GGACTCCT CAAGCAGAAGACGGCATACGAGATAGGAGTCCGTCTCGTGGGCTCGGAGATGT
15210	Foetal	Lower femur (knee)	12pcw	Ad2.6_TAGGCATG CAAGCAGAAGACGGCATACGAGATCATGCCTAGTCTCGTGGGCTCGGAGATGT
15271	Foetal	Upper femur (hip)	12pcw	Ad2.7_CTCTCTAC CAAGCAGAAGACGGCATACGAGATGTAGAGAGGTCTCGTGGGCTCGGAGATGT
15271	Foetal	Lower femur (knee)	12pcw	Ad2.8_CAGAGAGG CAAGCAGAAGACGGCATACGAGATCCTCTCTGGTCTCGTGGGCTCGGAGATGT
15285	Foetal	Upper femur (hip)	12pcw	Ad2.9_GCTACGCT CAAGCAGAAGACGGCATACGAGATAGCGTAGCGTCTCGTGGGCTCGGAGATGT
15285	Foetal	Lower femur (knee)	12pcw	Ad2.10_CGAGGCTG CAAGCAGAAGACGGCATACGAGATCAGCCTCGGTCTCGTGGGCTCGGAGATGT
15335	Foetal	Upper femur (hip)	12pcw	Ad2.11_AAGAGGCA CAAGCAGAAGACGGCATACGAGATTGCCTCTTGTCTCGTGGGCTCGGAGATGT
15335	Foetal	Lower femur (knee)	12pcw	Ad2.12_GTAGAGGA CAAGCAGAAGACGGCATACGAGATTCCTCTACGTCTCGTGGGCTCGGAGATGT
CIMA 263	Aged	knee	70	Ad2.13_GTCGTGAT CAAGCAGAAGACGGCATACGAGATATCACGACGTCTCGTGGGCTCGGAGATGT
CIMA 274	Aged	knee	65	Ad2.14_ACCACTGT CAAGCAGAAGACGGCATACGAGATACAGTGGTGTCTCGTGGGCTCGGAGATGT
CIMA 275	Aged	knee	71	Ad2.15_TGGATCTG CAAGCAGAAGACGGCATACGAGATCAGATCCAGTCTCGTGGGCTCGGAGATGT
CIMA296	Aged	knee	69	Ad2.16_CCGTTTGT CAAGCAGAAGACGGCATACGAGATACAAACGGGTCTCGTGGGCTCGGAGATGT
CIMA 297	Aged	knee	82	Ad2.17_TGCTGGGT CAAGCAGAAGACGGCATACGAGATACCCAGCAGTCTCGTGGGCTCGGAGATGT
CIMA 293	Aged	hip	68	Ad2.18_GAGGGGTT CAAGCAGAAGACGGCATACGAGATAACCCCTCGTCTCGTGGGCTCGGAGATGT
CIMA 295	Aged	hip	68	Ad2.19_AGGTTGGG CAAGCAGAAGACGGCATACGAGATCCCAACCTGTCTCGTGGGCTCGGAGATGT
CIMA 310	Aged	hip	69	Ad2.20_GTGTGGTG CAAGCAGAAGACGGCATACGAGATCACCACACGTCTCGTGGGCTCGGAGATGT
CIMA 312	Aged	hip	73	Ad2.21_TGGGTTTC CAAGCAGAAGACGGCATACGAGATGAAACCCAGTCTCGTGGGCTCGGAGATGT
CIMA 316	Aged	hip	57	Ad2.22_TGGTCACA CAAGCAGAAGACGGCATACGAGATTGTGACCAGTCTCGTGGGCTCGGAGATGT
